# Supplementary material for: Integrative Multi-PTM Proteomics Reveals Dynamic Global, Redox, Phosphorylation, and Acetylation Regulation in Cytokine-Treated Pancreatic Beta Cells
Source: Mol Cell Proteomics. 2024 Nov 15;23(12):100881. doi: 10.1016/j.mcpro.2024.100881 (PMC11700301; doi:10.1016/j.mcpro.2024.100881)
Supplement: Table S1 [file mmc1.xlsx]

## Sheet: Legend
Supplementary Data 1: A Redox Compatible SP3 Workflow (Supplemental Fig. S4)
Overview: Data summarizing the high digestion efficiencies for NEM-alkylated and unalkylated proteins conferred by the modified SP3 workflow.
Spreadsheet Name	Description
MS-GF+ Data	Organized peptide identifications (refer to the official MS-GF+ documentation for output and Column Header descriptions)
MS-GF+ Stats	Analysis job detail reports (see Column Header descriptions below)
Dataset	Condition	NEM?
Digest_S2	1:200 Trypsin	+
Digest_S4	1:100 Trypsin	+
Digest_S6	1:200 Trypsin + 1:200 LysC	+
Digest_S8	1:100 Trypsin + 1:100 LysC	+
Digest_S1	1:200 Trypsin	-
Digest_S3	1:100 Trypsin	-
Digest_S5	1:200 Trypsin + 1:200 LysC	-
Digest_S7	1:100 Trypsin + 1:100 LysC	-
Column Header	Description
Dataset	Dataset Name
Spectra_Searched	Number of spectra Searched
Total PSMs MSGF	Number of peptide spectrum matches (PSMs), filtering on the SpecEValue shown in the MSGF Threshold column (typically MSGF SpecEValue < 1E-10)
Unique Peptides MSGF	Unique peptides, filtering on SpecEValue
Unique Proteins MSGF	Unique proteins, filtering on SpecEValue
Total PSMs FDR	Total PSMs, filtering on the QValue shown in the "FDR Threshold " column (typically QValue < 0.01 aka FDR < 1%)
Unique Peptides FDR	Unique Peptides, filtering on QValue
Unique Proteins FDR	Unique Proteins, filtering on QValue
MSGF Threshold	MSGF_SpecEValue threshold used
FDR Threshold (%)	QValue threshold used
Unique Tryptic Peptides	Unique tryptic peptides, filtering on QValue
PctTryptic	Percent of the unique tryptic peptides that are fully tryptic
PctMissedClvg	Percent of the unique tryptic peptides that had a missed cleavage

## Sheet: MS-GF+ Data
Symbols
* = Methionine Oxidation
# = Carbidomethylated Cys site
@ = N-ethylmaleimide alkylated Cys site
Dataset	Scan	Peptide	Protein	MSGF_SpecProb	MSGFDB_SpecEValue	EValue	MH	Charge	PrecursorMZ	DelM_PPM	NTT	MSGFScore	PepQValue
Digest_S2	12997	K.VKLDEDDEDDDEDDEDDEDDDDDDFDEEETEEKVPVKK.S	NPM	3.6653e-44	3.6653e-44	6.9988e-37	4532.74	4	1133.94	1.18417	2	231	0
Digest_S2	15421	K.VKLDEDDEDDDEDDEDDEDDDDDDFDEEETEEKVPVK.K	NPM	6.7538e-43	6.7538e-43	1.2893e-35	4404.64	4	1101.92	0.11078	2	246	0
Digest_S2	27444	K.QSKPVTTPEEIAQVATISANGDKDIGNIISDAMK.K	CH60	4.7498e-41	4.7498e-41	9.06e-34	3541.81	3	1181.27	0.93004	2	291	0
Digest_S2	25567	K.LHDEEIQELQAQIQEQHVQIDVDVSKPDLTAALR.D	VIME	4.8153e-41	4.8153e-41	9.185e-34	3909	3	1303.67	-0.18727	2	384	0
Digest_S2	24782	K.KLHDEEIQELQAQIQEQHVQIDVDVSKPDLTAALR.D	VIME	1.1213e-40	1.1213e-40	2.1394e-33	4037.09	3	1346.37	0.272	2	378	0
Digest_S2	26847	R.SGASTATAVTDVPSGNLAGAGEAGKLEEVMQELR.A	COR1B	4.3311e-40	4.3311e-40	8.2614e-33	3316.63	3	1105.88	1.30517	2	318	0
Digest_S2	20085	R.VHIPNDDAQFDASHC@DSDKGEFGGFGSVTGK.I	RBBP7	9.1755e-40	9.1755e-40	1.7485e-32	3362.47	4	841.373	1.16068	2	252	0
Digest_S2	25605	K.LHDEEIQELQAQIQEQHVQIDVDVSKPDLTAALR.D	VIME	1.0536e-39	1.0536e-39	2.0096e-32	3909	4	978.005	0.12482	2	281	0
Digest_S2	27894	K.EAESC@DC@LQGFQLTHSLGGGTGSGMGTLLISK.I	TBB4A	1.6525e-39	1.6525e-39	3.1501e-32	3447.59	3	1149.87	-0.63696	2	259	0
Digest_S2	28094	R.VLPAQATEYAFAFIQVPQDEDARTDAVDSVVR.D	SND1	9.9182e-39	9.9182e-39	1.8907e-31	3521.75	3	1174.59	0.51963	2	298	0
Digest_S2	28662	K.LFVGGLNFNTDEQALEDHFSSFGPISEVVVVK.D	RBM3	1.5778e-38	1.5778e-38	3.0077e-31	3494.75	3	1165.59	0.20946	2	231	0
Digest_S2	20699	R.GEQGPAGSPGFQGLPGPAGPPGEAGKPGEQGVPGDLGAPGPSGAR.G	CO1A1	2.9754e-38	2.9754e-38	5.6892e-31	4016.95	3	1339.32	0.43989	2	300	0
Digest_S2	28561	R.GVGM*VADPDNPLVLDILTGSSTSYSFFPDKPITQYPHAVGR.N	OST48	4.1866e-38	4.1866e-38	7.9992e-31	4378.17	4	1095.3	-0.55725	2	245	0
Digest_S2	25553	K.LHDEEIQELQAQIQEQHVQIDVDVSKPDLTAALR.D	VIME	4.2821e-38	4.2821e-38	8.168e-31	3909	5	782.605	-0.23397	2	202	0
Digest_S2	27704	K.FAAEEFKVPAATSAIITNDGIGINPAQTAGNVFLK.H	UFM1	4.913e-38	4.913e-38	9.374e-31	3575.87	3	1192.63	0.81883	2	221	0
Digest_S2	12995	K.VKLDEDDEDDDEDDEDDEDDDDDDFDEEETEEKVPVKK.S	NPM	4.9573e-38	4.9573e-38	9.4657e-31	4532.74	5	907.355	1.27808	2	213	0
Digest_S2	27570	K.ALANVNIGSLIC@NVGAGGPAPAAGAAPAGGAAPSTAAAPAEEK.K	RLA1	7.0474e-38	7.0474e-38	1.347e-30	3850.94	3	1284.32	0.76037	2	200	0
Digest_S2	28040	K.LADDVDLEQVANETHGHVGADLAALC@SEAALQAIR.K	TERA	3.4743e-37	3.4743e-37	6.629e-30	3740.82	3	1247.61	0.58706	2	293	0
Digest_S2	25548	R.TTGIVMDSGDGVTHTVPIYEGYALPHAILR.L	ACTG	4.7068e-37	4.7068e-37	8.966e-30	3183.61	2	1592.31	0.15332	2	239	0
Digest_S2	13894	K.TETVEEPLEEDEAAKEEKEESDDEAAVEEEEEEKKPK.T	ENPL	5.9553e-37	5.9553e-37	1.1369e-29	4276.9	4	1069.98	1.14086	2	270	0
Digest_S2	12830	K.LDEDDEDDDEDDEDDEDDDDDDFDEEETEEKVPVKK.S	NPM	6.3066e-37	6.3066e-37	1.2036e-29	4305.58	4	1077.15	0.45331	2	224	0
Digest_S2	25831	R.FSQM*LHPIFEEASDVIKEEYPDKNQVVFAR.V	ERP44	7.6396e-37	7.6396e-37	1.4553e-29	3582.76	4	896.446	0.81703	2	242	0
Digest_S2	16128	R.GLTGPIGPPGPAGAPGDKGEAGPSGPPGPTGAR.G	CO1A1	9.7273e-37	9.7273e-37	1.8549e-29	2847.44	3	949.818	0.3213	2	261	0
Digest_S2	28507	K.ETGANLAIC@QWGFDDEANHLLLQNGLPAVR.W	TCPE	1.1111e-36	1.1111e-36	2.1166e-29	3390.65	3	1130.89	-1.2953	2	285	0
Digest_S2	24449	R.TEGAIDDSLIGGNASAEGPEGEGTESTVVTGVDIVM*NHHLQETSFTK.E	TCTP	1.701e-36	1.701e-36	3.2533e-29	4816.24	4	1204.82	0.81055	2	217	0
Digest_S2	24534	R.TTGIVM*DSGDGVTHTVPIYEGYALPHAILR.L	ACTG	1.9154e-36	1.9154e-36	3.6487e-29	3199.61	2	1600.31	0.07628	2	220	0
Digest_S2	16393	K.GEPGDTGVKGDAGPPGPAGPAGPPGPIGNVGAPGPK.G	CO1A1	1.993e-36	1.993e-36	3.8037e-29	3099.55	3	1033.86	0.70844	2	253	0
Digest_S2	28375	R.LVAFC@PFSSSQVALENANAVSEGVVHEDLR.L	NOP56	2.2393e-36	2.2393e-36	4.2657e-29	3313.62	3	1105.21	0.99405	2	269	0
Digest_S2	6917	K.HAEQNGPVDGQGDNPGSQAAEHGADTAVPSDGDK.K	HSP74	2.2851e-36	2.2851e-36	4.3587e-29	3328.43	3	1110.15	0.87967	2	283	0
Digest_S2	28660	K.IPNFWVTTFVNHPQVSALLGEEDEEALHYLTR.V	SET	2.3437e-36	2.3437e-36	4.4678e-29	3725.86	4	932.22	0.06547	2	213	0
Digest_S2	25127	K.QLQQAVTGISNAAQATASDDAAQHQGGSGGELAYALNNFDK.Q	CTNA1	2.991e-36	2.991e-36	5.7147e-29	4117.94	4	1030.24	1.06638	2	199	0
Digest_S2	13888	K.TETVEEPLEEDEAAKEEKEESDDEAAVEEEEEEKKPK.T	ENPL	4.2552e-36	4.2552e-36	8.1232e-29	4276.9	6	713.656	0.51315	2	168	0
Digest_S2	25990	R.GNVAGDSKNDPPM*EAAGFTAQVIILNHPGQISAGYAPVLDC@HTAHIAC@K.F	EF1A1	6.9374e-36	6.9374e-36	1.3273e-28	5265.52	6	878.426	0.27793	2	144	0
Digest_S2	26767	K.KGSITSVQAIYVPADDLTDPAPATTFAHLDATTVLSR.A	ATPB	1.4544e-35	1.4544e-35	2.7765e-28	3842.98	3	1281.67	0.38097	2	252	0
Digest_S2	6904	K.HAEQNGPVDGQGDNPGSQAAEHGADTAVPSDGDK.K	HSP74	2.3674e-35	2.3674e-35	4.5156e-28	3328.43	4	832.864	-0.14657	2	175	0
Digest_S2	25515	K.AFLADPSAFAAAAPAAAATTAAPAAAAAPAK.A	RLA0	2.8339e-35	2.8339e-35	5.4003e-28	2696.4	2	1348.71	-0.09051	2	156	0
Digest_S2	28310	K.LFVGGLNFNTDEQALEDHFSSFGPISEVVVVKDR.E	RBM3	2.8447e-35	2.8447e-35	5.4262e-28	3765.88	4	942.224	-0.06478	2	192	0
Digest_S2	26572	K.NDPPM*EAAGFTAQVIILNHPGQISAGYAPVLDC@HTAHIAC@K.F	EF1A1	4.2073e-35	4.2073e-35	8.0388e-28	4537.17	4	1135.05	-0.10755	2	192	0
Digest_S2	28134	R.VVDNPIYLSDM*GAALTGAESHELQDVLEETNILKR.L	LONM	4.3963e-35	4.3963e-35	8.3882e-28	3856.93	4	964.987	0.253	2	241	0
Digest_S2	23076	R.SGASTATAVTDVPSGNLAGAGEAGKLEEVM*QELR.A	COR1B	5.7201e-35	5.7201e-35	1.0911e-27	3332.63	3	1111.22	2.72657	2	241	0
Digest_S2	27056	R.IGPEPTTDSFIAVMHGPTEGVVPGNALVVDPR.R	EHD1	5.7769e-35	5.7769e-35	1.1012e-27	3272.66	3	1091.56	1.7893	2	239	0
Digest_S2	29662	K.SQDDEIGDGTTGVVVLAGALLEEAEQLLDR.G	TCPE	6.2701e-35	6.2701e-35	1.1944e-27	3113.55	2	1557.28	-1.09742	2	326	0
Digest_S2	26631	R.FEIINAIYEPTEEEC@EWKPDEEDEVSEELKEK.A	NP1L1	6.4646e-35	6.4646e-35	1.2323e-27	4024.81	4	1006.96	-0.42429	2	192	0
Digest_S2	18938	R.LQAALDNEAGGRPAMEPGNGSLDLGGDAAGR.S	HNRPU	6.7369e-35	6.7369e-35	1.2838e-27	2980.42	3	994.145	1.1051	2	306	0
Digest_S2	16461	R.LQAALDNEAGGRPAM*EPGNGSLDLGGDAAGR.S	HNRPU	6.8644e-35	6.8644e-35	1.3081e-27	2996.41	3	999.477	0.97707	2	271	0
Digest_S2	3913	R.AANAASGAGGSSAAAGSRPGDGGSLGSGAR.S	CDV3	8.212e-35	8.212e-35	1.5643e-27	2445.15	3	815.721	0.89788	2	252	0
Digest_S2	28598	K.NM*DPLNDNIATLLHQSSDKFVSELWKDVDR.I	MYH9	9.1767e-35	9.1767e-35	1.7481e-27	3516.71	5	704.147	0.26004	2	228	0
Digest_S2	17109	K.LASVPAGGAVAVSAAPGSAAPAAGSAPAAAEEK.K	RLA2	1.0977e-34	1.0977e-34	2.0933e-27	2774.43	2	1387.72	0.79168	2	182	0
Digest_S2	29025	R.TGPAATTLSDTAAAESLVDSSEVTVIGFFKDVESDSAK.Q	PDIA1	1.2761e-34	1.2761e-34	2.4367e-27	3816.85	3	1272.96	0.67127	2	264	0
Digest_S2	29128	R.FQSSAVMALQEASEAYLVGLFEDTNLC@AIHAK.R	H32	1.4645e-34	1.4645e-34	2.7918e-27	3581.73	3	1194.58	1.12405	2	224	0
Digest_S2	25925	K.SGDAAIVDM*VPGKPMC@VESFSDYPPLGR.F	EF1A1	1.6814e-34	1.6814e-34	3.2004e-27	3079.42	3	1027.48	-0.33604	2	251	0
Digest_S2	25099	R.TTGIVLDSGDGVTHNVPIYEGYALPHAIMR.L	ACTA	1.8973e-34	1.8973e-34	3.6142e-27	3196.61	3	1066.21	0.57245	2	279	0
Digest_S2	27044	K.C@APGVVGPTEADIDFDIIRNDNDTFTVK.Y	FLNA	2.1158e-34	2.1158e-34	4.0272e-27	3147.49	3	1049.84	0.34883	2	219	0
Digest_S2	26891	K.DGSC@SVEYIPYEAGTYSLNVTYGGHQVPGSPFK.V	FLNA	2.1674e-34	2.1674e-34	4.1329e-27	3647.66	3	1216.56	-1.10375	2	186	0
Digest_S2	26455	R.FVPREEGPYEVEVTYDGVPVPGSPFPLEAVAPTKPSK.V	FLNA	2.5068e-34	2.5068e-34	4.7855e-27	3985.03	3	1329.02	1.01035	2	187	0
Digest_S2	26425	R.FVPREEGPYEVEVTYDGVPVPGSPFPLEAVAPTKPSK.V	FLNA	3.767e-34	3.767e-34	7.1911e-27	3985.03	4	997.013	0.6734	2	144	0
Digest_S2	28988	K.TAFDEAIAELDTLNEDSYKDSTLIM*QLLR.D	1433T	3.8727e-34	3.8727e-34	7.3744e-27	3331.62	3	1111.21	0.43941	2	234	0
Digest_S2	23068	K.LSLEGDHSTPPSAYGSVKPYTNFDAERDALNIETAVK.T	ANXA2	4.4115e-34	4.4115e-34	8.4216e-27	3992.95	3	1331.66	-0.18334	2	274	0
Digest_S2	29094	R.FQSSAVM*ALQEASEAYLVGLFEDTNLC@AIHAK.R	H32	4.6626e-34	4.6626e-34	8.8881e-27	3597.72	3	1199.91	-0.20347	2	187	0
Digest_S2	28580	K.TSAAPGGVPLQPQDLEFTKLPNGLVIASLENYAPLSR.I	QCR2	5.2632e-34	5.2632e-34	1.0047e-26	3864.05	3	1288.69	0.47362	2	226	0
Digest_S2	23695	K.FWEVISDEHGIDPTGTYHGDSDLQLER.I	TBB4A	5.5713e-34	5.5713e-34	1.06e-26	3116.42	3	1039.48	1.17434	2	281	0
Digest_S2	28164	K.ELASQPDVDGFLVGGASLKPEFVDIINAK.Q	TPIS	6.1311e-34	6.1311e-34	1.1675e-26	3029.58	3	1010.53	-0.1208	2	229	0
Digest_S2	29217	R.GVAALTSDPAVQAIVLDTASDVLDKASSLIEEAK.K	TLN1	6.8216e-34	6.8216e-34	1.3012e-26	3397.79	3	1133.27	1.61573	2	240	0
Digest_S2	15530	R.IEVQDSSGGTTALRPSASTQALSSSVSSSK.L	DDB1	6.8538e-34	6.8538e-34	1.3056e-26	2938.46	3	980.159	0.80952	2	330	0
Digest_S2	28145	R.FTFPDPPPLSPPVLGLHGVTFGYEGQKPLFK.N	ABCF1	9.5274e-34	9.5274e-34	1.8156e-26	3382.79	4	846.453	0.28843	2	190	0
Digest_S2	23978	K.FWEVISDEHGIDPTGTYHGDSDLQLDR.I	TBB5	1.0609e-33	1.0609e-33	2.0185e-26	3102.41	3	1034.47	0.68745	2	290	0
Digest_S2	16383	R.GFSGLQGPPGSPGSPGEQGPSGASGPAGPR.G	CO1A1	1.189e-33	1.189e-33	2.2649e-26	2647.25	2	1324.13	-1.84378	2	213	0
Digest_S2	26443	K.TFTTQETITNAETAKEWFLEAAKDPSAVAK.H	G6PI	1.2491e-33	1.2491e-33	2.3794e-26	3298.65	4	825.166	-0.83251	2	180	0
Digest_S2	26270	K.C@NEIISWLDKNQTAEKEEFEHQQKELEK.V	HSP7C	1.42e-33	1.42e-33	2.7029e-26	3571.7	4	893.681	-0.13659	2	216	0
Digest_S2	28610	K.TPAGLQVLNDYLADKSYIEGYVPSQADVAVFEAVSGPPPADLC@HALR.W	EF1B	1.5253e-33	1.5253e-33	2.9174e-26	5082.52	5	1017.31	0.83995	2	151	0
Digest_S2	28156	K.SYIEGYVPSQADVAVFEAVSGPPPADLC@HALR.W	EF1B	2.0167e-33	2.0167e-33	3.8444e-26	3483.69	3	1161.9	0.10506	2	248	0
Digest_S2	28677	K.DLLQPEVAVALLEAQAGTGHIIDPATSAR.L	PLEC	2.0655e-33	2.0655e-33	3.9331e-26	2956.57	3	986.197	1.23779	2	242	0
Digest_S2	11203	R.NMGGPYGGGNYGPGGSGGSGGYGGR.S	ROA2	2.2926e-33	2.2926e-33	4.3574e-26	2189.91	2	1095.46	0.11143	2	245	0
Digest_S2	26385	K.TGLDSPTGFDSSDITANSFTVHWVAPR.A	FINC	2.4242e-33	2.4242e-33	4.6121e-26	2878.36	3	960.125	-1.14426	2	237	0
Digest_S2	19985	R.LLEQWEKDDDIEEGDLPEHKRPSAPIDFSK.L	MESD	2.4649e-33	2.4649e-33	4.6954e-26	3536.72	4	884.933	-2.00017	2	232	0
Digest_S2	10511	K.QADVADQQTTELPAENGETENQSPASEEEKEAK.S	HMGN1	2.481e-33	2.481e-33	4.731e-26	3573.59	3	1191.86	-5.3258	2	219	0
Digest_S2	13881	K.TETVEEPLEEDEAAKEEKEESDDEAAVEEEEEEKKPK.T	ENPL	2.7298e-33	2.7298e-33	5.2112e-26	4276.9	5	856.186	0.42772	2	229	0
Digest_S2	28701	K.DGSASGTTLLEALDC@ILPPTRPTDKPLRLPLQDVYK.I	EF1A1	2.9189e-33	2.9189e-33	5.5707e-26	4019.12	4	1005.53	-0.0607	2	186	0
Digest_S2	28203	K.VGEPGILC@VDC@SEAGPGTLGLEAVSDSGAK.A	FLNB	2.9813e-33	2.9813e-33	5.6791e-26	3081.44	2	1541.22	-0.47522	2	198	0
Digest_S2	24004	K.AFLADPSAFAAAAPAAAATTAAPAAAAAPAKAEAK.E	RLA0	3.1759e-33	3.1759e-33	6.0597e-26	3095.62	3	1032.54	-1.06401	2	203	0
Digest_S2	27436	K.QSKPVTTPEEIAQVATISANGDKDIGNIISDAMK.K	CH60	3.2395e-33	3.2395e-33	6.1792e-26	3541.81	4	886.207	0.27549	2	214	0
Digest_S2	26453	K.HAVSDPSILDSLDLNEDEREVLINNINR.R	IF2A	3.4157e-33	3.4157e-33	6.5014e-26	3190.6	3	1064.2	-1.03235	2	308	0
Digest_S2	19990	R.QGM*DLSANQDEETDQETFQLEIDRDTR.K	FSCN1	3.8266e-33	3.8266e-33	7.2802e-26	3200.39	3	1067.47	-0.34306	2	266	0
Digest_S2	28273	K.VEWAALVQAADTLNLAEVPKEPTEGYEHDETFLR.K	TR112	3.9457e-33	3.9457e-33	7.5264e-26	3841.89	4	961.229	0.88896	2	193	0
Digest_S2	15221	K.LASVPAGGAVAVSAAPGSAAPAAGSAPAAAEEKK.D	RLA2	4.1855e-33	4.1855e-33	7.9838e-26	2902.53	3	968.182	1.44995	2	180	0
Digest_S2	24493	R.TTGIVM*DSGDGVTHTVPIYEGYALPHAILR.L	ACTG	4.385e-33	4.385e-33	8.353e-26	3199.61	3	1067.21	0.11438	2	266	0
Digest_S2	28564	R.SGSAADTQAVADAVTYQLGFHSIELNEPPLVHTAASLFK.E	PSB6	5.0206e-33	5.0206e-33	9.5887e-26	4056.03	4	1014.76	0.30074	2	133	0
Digest_S2	13869	K.LASVPAGGAVAVSAAPGSAAPAAGSAPAAAEEKKDEK.K	RLA2	5.4693e-33	5.4693e-33	1.0441e-25	3274.69	4	819.429	1.19176	2	175	0
Digest_S2	20700	K.LSAAISEVVSQTPAPSTHAAAPLPGTEQK.D	ICAL	5.6705e-33	5.6705e-33	1.0798e-25	2858.49	3	953.503	1.34424	2	201	0
Digest_S2	8267	R.NM*GGPYGGGNYGPGGSGGSGGYGGR.S	ROA2	6.183e-33	6.183e-33	1.1751e-25	2205.9	2	1103.46	1.77001	2	303	0
Digest_S2	17796	R.GFGDGYNGYGGGPGGGNFGGSPGYGGGR.G	ROA2	7.3148e-33	7.3148e-33	1.3923e-25	2495.04	2	1248.02	0.09781	2	265	0
Digest_S2	26271	K.C@NEIISWLDKNQTAEKEEFEHQQKELEK.V	HSP7C	8.0565e-33	8.0565e-33	1.5335e-25	3571.7	5	715.146	-0.17069	2	221	0
Digest_S2	26092	K.FWEVISDEHGIDQAGGYVGDSALQLER.I	TBB6	8.4548e-33	8.4548e-33	1.6086e-25	2991.41	3	997.809	-0.24468	2	264	0
Digest_S2	29084	K.AAFDDAIAELDTLSEESYKDSTLIM*QLLR.D	1433E	8.703e-33	8.703e-33	1.6572e-25	3274.6	3	1092.21	-0.33529	2	219	0
Digest_S2	28211	R.ALGALVDSC@APGLC@PDWDSWDASKPVNNAR.E	FLNA	9.1364e-33	9.1364e-33	1.7404e-25	3378.55	3	1126.85	-0.86663	2	224	0
Digest_S2	25959	R.EATESFASDPILYRPVAVALDTKGPEIR.T	KPYM	1.3512e-32	1.3512e-32	2.5719e-25	3045.59	3	1015.87	0.54074	2	247	0
Digest_S2	27153	K.EAESC@DC@LQGFQLTHSLGGGTGSGM*GTLLISK.I	TBB4A	1.3939e-32	1.3939e-32	2.6572e-25	3463.58	3	1155.2	-1.0567	2	192	0
Digest_S2	9507	K.AEPEKSEGAAEEQPEPAPAPEQEAAAPGPAAGGEAPK.A	BASP1	1.6164e-32	1.6164e-32	3.0857e-25	3565.66	3	1189.22	0.51324	2	208	0
Digest_S2	28236	R.ITFTGEADQAPGVEPGDIVLLLQEKEHEVFQR.D	DNJA2	1.6327e-32	1.6327e-32	3.1123e-25	3565.82	4	892.209	-0.88932	2	217	0
Digest_S2	26061	R.FLSEHPGGEEVLLEQAGADATESFEDVGHSPDAR.E	CYB5B	1.6471e-32	1.6471e-32	3.1418e-25	3596.64	4	899.916	-0.20347	2	202	0
Digest_S2	26819	R.KPAAGLSAAPVPPAAAPLLDFSSDSVPPAPR.G	RTN4	1.6603e-32	1.6603e-32	3.1639e-25	2967.59	3	989.87	0.86324	2	241	0
Digest_S2	28132	K.AIVDALPPPC@ESAC@SLPTDVDKWFHQQK.N	IPYR	1.6911e-32	1.6911e-32	3.2188e-25	3345.59	4	837.152	-2.18724	2	186	0
Digest_S2	16175	R.GLTGPIGPPGPAGAPGDKGEAGPSGPPGPTGAR.G	CO1A1	1.8829e-32	1.8829e-32	3.5905e-25	2847.44	4	712.616	1.96994	2	204	0
Digest_S2	28074	K.AQLNIGNVLPVGTM*PEGTIVC@C@LEEKPGDR.G	RL8	1.9805e-32	1.9805e-32	3.7726e-25	3419.66	3	1140.56	-0.10703	2	199	0
Digest_S2	29076	R.FQSAAIGALQEASEAYLVGLFEDTNLC@AIHAK.R	H33	2.4298e-32	2.4298e-32	4.6319e-25	3505.73	3	1169.25	-0.3132	2	200	0
Digest_S2	26546	K.IVSGEAQTVQVTPENLQDFVGKPVFTVER.M	LONM	2.4332e-32	2.4332e-32	4.6332e-25	3187.66	3	1063.23	5.16651	2	229	0
Digest_S2	25932	K.LQVEPAVDTSGVQC@YGPGIEGQGVFR.E	FLNA	2.5112e-32	2.5112e-32	4.7753e-25	2831.37	2	1416.19	0.51718	2	229	0
Digest_S2	20775	K.GNDISSGTVLSDYVGSGPPSGTGLHR.Y	PEBP1	2.9221e-32	2.9221e-32	5.5566e-25	2530.22	2	1265.61	1.06097	2	248	0
Digest_S2	27234	K.SGDAAIVDMVPGKPMC@VESFSDYPPLGR.F	EF1A1	3.1109e-32	3.1109e-32	5.9212e-25	3063.43	3	1021.81	1.19464	2	204	0
Digest_S2	25801	R.C@SYQPTMEGVHTVHVTFAGVPIPR.S	FLNA	3.1857e-32	3.1857e-32	6.0513e-25	2751.34	3	917.786	1.52956	2	199	0
Digest_S2	29024	R.TGPAATTLSDTAAAESLVDSSEVTVIGFFKDVESDSAK.Q	PDIA1	3.501e-32	3.501e-32	6.685e-25	3816.85	4	954.97	0.70305	2	227	0
Digest_S2	24306	R.C@SYQPTM*EGVHTVHVTFAGVPIPR.S	FLNA	3.5057e-32	3.5057e-32	6.6592e-25	2767.33	3	923.116	0.06612	2	205	0
Digest_S2	20763	R.FGQAATM*EGIGAIGGTPPAFNRPAPGAEFAPNKR.R	NONO	3.5074e-32	3.5074e-32	6.6903e-25	3414.7	4	854.432	1.64298	2	200	0
Digest_S2	24243	R.HIDC@ASVYGNETEIGEALKESVGSGK.A	AK1A1	3.7489e-32	3.7489e-32	7.1289e-25	2818.32	3	940.112	0.71416	2	200	0
Digest_S2	25501	R.TTGIVMDSGDGVTHTVPIYEGYALPHAILR.L	ACTG	3.7738e-32	3.7738e-32	7.1887e-25	3183.61	3	1061.88	0	2	249	0
Digest_S2	28352	R.RALEAFDLDPAQWGVNVQPYSGSPANLAAYTALLQPHDR.I	GLYM	4.0082e-32	4.0082e-32	7.6552e-25	4252.12	4	1063.79	-0.68851	2	136	0
Digest_S2	28945	R.YFAGNLASGGAAGATSLC@FVYPLDFAR.T	ADT1	4.1504e-32	4.1504e-32	7.8962e-25	2864.37	2	1432.69	1.02244	2	271	0
Digest_S2	25163	R.C@SDAAGYPHATHDLEGPPLDAYSIQGQHTISPLDLAK.L	PCBP1	4.1749e-32	4.1749e-32	7.9698e-25	4013.9	4	1004.23	0.91167	2	188	0
Digest_S2	23805	K.FWEVISDEHGIDPTGTYHGDSDLQLDR.I	TBB5	4.2846e-32	4.2846e-32	8.1516e-25	3102.41	2	1551.71	0.39334	2	206	0
Digest_S2	28185	K.ELASQPDVDGFLVGGASLKPEFVDIINAK.Q	TPIS	4.6849e-32	4.6849e-32	8.9208e-25	3029.58	2	1515.3	0.48335	2	150	0
Digest_S2	25819	R.FSQM*LHPIFEEASDVIKEEYPDKNQVVFAR.V	ERP44	4.7206e-32	4.7206e-32	8.9924e-25	3582.76	5	717.358	0.76575	2	207	0
Digest_S2	26498	K.DM*AIATGGAVFGEEGLNLNLEDVQAHDLGK.V	CH60	4.799e-32	4.799e-32	9.1417e-25	3100.49	3	1034.17	-0.59019	2	208	0
Digest_S2	19682	R.SIEALLEAGQAQDTQASHAEANQQQTR.L	RRBP1	5.4283e-32	5.4283e-32	1.0327e-24	2895.38	3	965.799	0	2	215	0
Digest_S2	26778	K.KGSITSVQAIYVPADDLTDPAPATTFAHLDATTVLSR.A	ATPB	5.7268e-32	5.7268e-32	1.0932e-24	3842.98	4	961.501	0.82523	2	162	0
Digest_S2	24546	R.SALQSINEWASQTTDGKLPEVTKDVER.T	SERPH	7.318e-32	7.318e-32	1.3923e-24	3002.51	3	1001.85	4.65271	2	264	0
Digest_S2	27189	R.SHNTEPGLVLTLGQGDVGQLGLGESVLER.K	RCC1	7.6722e-32	7.6722e-32	1.4609e-24	2975.54	3	992.521	1.90635	2	228	0
Digest_S2	17440	K.GDAGPPGPAGPAGPPGPIGNVGAPGPK.G	CO1A1	8.7622e-32	8.7622e-32	1.667e-24	2259.15	2	1130.08	0.86415	2	241	0
Digest_S2	26530	K.MTEEEVEM*LVAGHEDSNGC@INYEAFVR.H	MYL6	8.7751e-32	8.7751e-32	1.6695e-24	3213.38	3	1071.8	-1.25282	2	244	0
Digest_S2	27343	K.AKVDEFPLC@GHMVSDEYEQLSSEALEAAR.I	RL10L	8.8276e-32	8.8276e-32	1.6809e-24	3349.54	3	1117.18	0.10927	2	278	0
Digest_S2	20261	K.KVNVTVDYIRPASPATETVPAFSER.T	SND1	9.8605e-32	9.8605e-32	1.8741e-24	2747.44	3	916.485	0.99896	2	196	0
Digest_S2	26336	K.VLDGMTVVHSIELQATDGHDRPLTDC@TIVNSGK.I	PPIC	1.0738e-31	1.0738e-31	2.0476e-24	3646.78	5	730.163	0.25077	2	238	0
Digest_S2	27042	R.EEGPYEVEVTYDGVPVPGSPFPLEAVAPTKPSK.V	FLNA	1.3015e-31	1.3015e-31	2.4818e-24	3485.74	3	1162.58	0.21	2	177	0
Digest_S2	19932	R.LTDELAPPKPPLPEGEVPPPRPPPPEEKDEEFPEQK.A	VINC	1.4352e-31	1.4352e-31	2.739e-24	4026.04	4	1007.26	-1.03011	2	196	0
Digest_S2	14782	K.NDQDTWDYTNPNLSGQGDPGSNPNKR.Q	HNRPL	1.5675e-31	1.5675e-31	2.9808e-24	2890.26	3	964.092	-0.06331	2	178	0
Digest_S2	24828	R.ITADLLSNGIDVYPQKEFDEDAEDRLVNEK.F	SEPT9	1.7824e-31	1.7824e-31	3.3953e-24	3436.68	4	859.924	-0.85173	2	198	0
Digest_S2	28667	K.LFVGGLNFNTDEQALEDHFSSFGPISEVVVVK.D	RBM3	1.9715e-31	1.9715e-31	3.7582e-24	3494.75	4	874.443	0.2792	2	160	0
Digest_S2	28946	R.TGPAATTLSDTAAAESLVDSSEVTVIGFFK.D	PDIA1	2.0278e-31	2.0278e-31	3.8629e-24	2985.49	3	995.836	-0.36774	2	195	0
Digest_S2	26221	R.VSFSYAGLSSDDPDLGPAHVVTVIAR.Q	TMM43	2.0442e-31	2.0442e-31	3.8872e-24	2673.35	3	891.788	-0.54753	2	214	0
Digest_S2	26794	K.EQQEAIEHIDEVQNEIDRLNEQASEEILK.V	SET	2.0935e-31	2.0935e-31	3.9864e-24	3449.67	4	862.921	-0.089	2	191	0
Digest_S2	27114	R.HIADLAGNPEVILPVPAFNVINGGSHAGNK.L	ENOA	2.1036e-31	2.1036e-31	4.0071e-24	3021.59	3	1007.87	0.06056	2	203	0
Digest_S2	23149	K.QVYEEEYGSNLEDDVVGDTSGYYQR.M	ANXA5	2.3712e-31	2.3712e-31	4.5068e-24	2915.25	2	1458.13	-1.00461	2	228	0
Digest_S2	27148	K.EAGFPPGVVNIVPGFGPTAGAAIASHEGVDK.V	ALDH2	2.5691e-31	2.5691e-31	4.8956e-24	2961.51	3	987.843	0.9268	2	194	0
Digest_S2	9184	K.TAM*STPHVAEPAENEHDEQDENGAEASAELR.A	MOES	2.6017e-31	2.6017e-31	4.9578e-24	3351.43	3	1117.82	0.87364	2	256	0
Digest_S2	8528	R.GEPGPPGPAGAAGPAGNPGADGQPGAK.G	CO1A1	2.6655e-31	2.6655e-31	5.0712e-24	2252.07	2	1126.54	0.43344	2	217	0
Digest_S2	13879	K.LASVPAGGAVAVSAAPGSAAPAAGSAPAAAEEKKDEK.K	RLA2	2.7057e-31	2.7057e-31	5.1651e-24	3274.69	3	1092.24	0.78233	2	230	0
Digest_S2	23943	K.GTEDELDKYSEALKDAQEKLELAEKK.A	TPM3	2.7065e-31	2.7065e-31	5.1466e-24	2980.5	4	745.88	-0.08183	2	270	0
Digest_S2	28694	R.C@PEALFQPSFLGMESC@GIHETTFNSIMK.C	ACTG	2.8896e-31	2.8896e-31	5.5001e-24	3367.51	3	1123.18	0.10868	2	195	0
Digest_S2	24886	R.FGGEHVPNSPFQVTALAGDQPTVQTPLR.S	FLNA	3.1736e-31	3.1736e-31	6.0406e-24	2963.5	2	1482.25	0.41177	2	234	0
Digest_S2	24971	R.TTGIVM*DSGDGVTHTVPIYEGYALPHAILR.L	ACTG	3.2292e-31	3.2292e-31	6.1515e-24	3199.61	3	1067.21	0.57191	2	263	0
Digest_S2	18986	K.TNHIGHTGYLNTVTVSPDGSLC@ASGGK.D	RACK1	3.2459e-31	3.2459e-31	6.1754e-24	2811.34	3	937.784	0.19525	2	168	0
Digest_S2	22856	K.LKGTEDELDKYSEALKDAQEKLELAEKK.A	TPM3	3.3134e-31	3.3134e-31	6.3066e-24	3221.68	5	645.141	-0.18921	2	229	0
Digest_S2	21241	K.DGEPIENEEEDDEKHIFSDDSSELTIR.N	NCAM1	3.4843e-31	3.4843e-31	6.6289e-24	3148.37	4	787.849	1.23953	2	218	0
Digest_S2	24448	K.SGDAAIVDM*VPGKPM*C@VESFSDYPPLGR.F	EF1A1	3.4982e-31	3.4982e-31	6.6585e-24	3095.42	3	1032.48	-0.47292	2	211	0
Digest_S2	26357	K.SGDAAIVDMVPGKPM*C@VESFSDYPPLGR.F	EF1A1	3.5377e-31	3.5377e-31	6.7336e-24	3079.42	3	1027.15	0.83191	2	199	0
Digest_S2	23110	K.C@QNEQLQTAVTQQASQIQQHKDQYNLLK.V	USO1	4.0778e-31	4.0778e-31	7.7617e-24	3410.68	3	1137.56	-0.75116	2	253	0
Digest_S2	27239	R.HIADLAGNPDLVLPVPAFNVINGGSHAGNK.L	ENOB	4.1914e-31	4.1914e-31	7.9843e-24	3007.57	4	752.649	0.48656	2	141	0
Digest_S2	24831	R.ITADLLSNGIDVYPQKEFDEDAEDRLVNEK.F	SEPT9	4.4062e-31	4.4062e-31	8.3934e-24	3436.68	3	1146.23	-0.95847	2	273	0
Digest_S2	17356	R.VPFDAATLHTSTAMAAQHGMDDDGTGQK.Q	GELS	4.6151e-31	4.6151e-31	8.7843e-24	2873.28	4	719.076	0.08488	2	183	0
Digest_S2	21401	R.AQVHVSEEGGEPEAMLQVLGPKPALPEGTEDTAKEDAANRR.L	GELS	4.766e-31	4.766e-31	9.1063e-24	4327.13	6	722.029	2.62052	2	167	0
Digest_S2	24626	K.NTPIYVSSPTWENHNAVFSAAGFK.D	AATC	4.7699e-31	4.7699e-31	9.0606e-24	2637.27	2	1319.14	-1.20299	2	223	0
Digest_S2	25221	K.QTQTFTTYSDNQPGVLIQVYEGER.A	HS71A	5.0089e-31	5.0089e-31	9.5145e-24	2774.33	2	1387.67	1.14358	2	224	0
Digest_S2	28801	K.VSDTVVEPYNATLSVHQLVENTDETYC@IDNEALYDIC@FR.T	TBB6	5.0944e-31	5.0944e-31	9.7297e-24	4729.16	3	1577.06	-0.30962	2	206	0
Digest_S2	24441	K.HTGPGILSM*ANAGPNTNGSQFFIC@TAK.T	PPIA	5.6504e-31	5.6504e-31	1.075e-23	2875.35	3	959.121	-0.95455	2	180	0
Digest_S2	27178	K.ALSAGNIDDALQC@YSEAIKLDPQNHVLYSNR.S	STIP1	5.7048e-31	5.7048e-31	1.0871e-23	3543.72	4	886.685	-0.27534	2	183	0
Digest_S2	23686	R.VDHQTGPIVWGEPGTNGQHAFYQLIHQGTK.M	G6PI	6.3667e-31	6.3667e-31	1.2128e-23	3315.63	3	1105.88	-0.55191	2	217	0
Digest_S2	25931	R.RLEAAYTDLQQILESEKDLEEAEEYKEAR.V	TBCA	7.9492e-31	7.9492e-31	1.5137e-23	3469.7	4	868.179	-0.42181	2	233	0
Digest_S2	25183	K.ILDKC@NEIISWLDKNQTAEKEEFEHQQK.E	HSP7C	8.1207e-31	8.1207e-31	1.5457e-23	3541.73	3	1181.25	0.41336	2	273	0
Digest_S2	25211	K.KAEEIVNGMIEAAKPVYTQDC@PLAAAK.A	SYAC	8.5833e-31	8.5833e-31	1.633e-23	2985.51	3	995.508	2.30789	2	213	0
Digest_S2	26215	K.VSDAISTQYPVVDHEFDAVVVGAGGAGLR.A	SDHA	9.6091e-31	9.6091e-31	1.8297e-23	2929.47	3	977.161	0.24985	2	217	0
Digest_S2	27836	R.ENDDVVSEDLVQQDVQDLYEAGELK.W	ANXA6	9.6377e-31	9.6377e-31	1.8318e-23	2850.32	2	1425.66	0.77061	2	179	0
Digest_S2	19865	R.GNDGAVGAAGPPGPTGPTGPPGFPGAVGAK.G	CO1A1	1.0853e-30	1.0853e-30	2.0673e-23	2528.25	2	1264.63	0.38611	2	215	0
Digest_S2	20468	K.QPAIM*PGQSYGLEDGSC@SYKDFSESR.N	HNRPL	1.1042e-30	1.1042e-30	2.0998e-23	2993.29	3	998.437	1.52827	2	224	0
Digest_S2	29108	K.TAFDDAIAELDTLNEDSYKDSTLIMQLLR.D	1433G	1.1427e-30	1.1427e-30	2.1759e-23	3301.61	3	1101.21	-0.11085	2	255	0
Digest_S2	22803	R.ILDLGITGPEGHVLSRPEEVEAEAVNR.S	DPYL2	1.1446e-30	1.1446e-30	2.1775e-23	2900.51	4	725.884	1.00901	2	221	0
Digest_S2	23189	R.LEDLLQDAQDEKEQLNEYKGHLSGLAK.R	PLEC	1.2181e-30	1.2181e-30	2.3175e-23	3084.55	4	771.892	-0.39536	2	197	0
Digest_S2	26464	K.LGLGIDEDEVTAEEPSAAVPDEIPPLEGDEDASR.M	HS90B	1.2193e-30	1.2193e-30	2.3257e-23	3535.64	3	1179.22	0.51759	2	184	0
Digest_S2	26344	K.VLDGMTVVHSIELQATDGHDRPLTDC@TIVNSGK.I	PPIC	1.2576e-30	1.2576e-30	2.3981e-23	3646.78	4	912.452	0.26757	2	219	0
Digest_S2	28963	K.DC@VGPEVENAC@ANPAAGTVILLENLR.F	PGK1	1.2948e-30	1.2948e-30	2.4622e-23	2918.4	2	1459.7	-1.00352	2	270	0
Digest_S2	21383	K.IGEEQSAEDAEDGPPELLFIHGGHTAK.I	RBBP7	1.34e-30	1.34e-30	2.5494e-23	2847.34	3	949.784	-2.12065	2	178	0
Digest_S2	29258	K.AAFDDAIAELDTLSEESYKDSTLIMQLLR.D	1433E	1.3416e-30	1.3416e-30	2.5547e-23	3258.61	3	1086.88	1.46007	2	288	0
Digest_S2	24595	K.NTPIYVSSPTWENHNAVFSAAGFK.D	AATC	1.3949e-30	1.3949e-30	2.6496e-23	2637.27	3	879.764	1.17941	2	167	0
Digest_S2	28593	R.KLDGETTDLQDQIAELQAQVDELKVQLTK.K	MYH10	1.4483e-30	1.4483e-30	2.7578e-23	3269.71	4	818.184	1.49197	2	167	0
Digest_S2	27353	K.EQQEAIEHIDEVQNEIDRLNEQASEEILKVEQK.Y	SET	1.5206e-30	1.5206e-30	2.8996e-23	3933.93	4	984.238	-0.43409	2	173	0
Digest_S2	26450	K.HAVSDPSILDSLDLNEDEREVLINNINR.R	IF2A	1.5466e-30	1.5466e-30	2.9438e-23	3190.6	4	798.404	-0.9938	2	214	0
Digest_S2	25552	K.ILDKC@NEIISWLDKNQTAEKEEFEHQQKELEK.V	HSP7C	1.5727e-30	1.5727e-30	2.998e-23	4040.99	5	809.003	-1.05623	2	222	0
Digest_S2	29054	R.SGDAPITVQQLGTAYVSATTGAVATALGLK.S	SFXN3	1.6621e-30	1.6621e-30	3.1662e-23	2861.53	3	954.515	1.47071	2	174	0
Digest_S2	28766	K.DGSGFLINLIDSPGHVDFSSEVTAALR.V	EF2	1.674e-30	1.674e-30	3.1848e-23	2817.41	3	939.807	0	2	206	0
Digest_S2	28225	R.ALGALVDSC@APGLC@PDWDSWDASKPVNNAR.E	FLNA	1.6835e-30	1.6835e-30	3.2069e-23	3378.55	4	845.393	-0.28879	2	179	0
Digest_S2	18434	R.GVVGPGPAAIAAPGGGGAGPPAVGGGGGR.G	OSBP1	1.7821e-30	1.7821e-30	3.3934e-23	2238.17	2	1119.59	2.18062	2	211	0
Digest_S2	28362	R.YKEDNIELAFDDLEPVADDSVAAVDQASHLVR.S	MY18A	1.7934e-30	1.7934e-30	3.4187e-23	3544.71	4	886.933	0.68816	2	159	0
Digest_S2	23556	K.FWEVISDEHGIDPTGSYHGDSDLQLER.I	TBB2B	1.8516e-30	1.8516e-30	3.5227e-23	3102.41	3	1034.81	1.76946	2	228	0
Digest_S2	21820	R.SIFGEDALANVSIEKPVHQGPDAAVTGHIR.I	COPB	1.8628e-30	1.8628e-30	3.5485e-23	3128.61	5	626.528	-0.38967	2	219	0
Digest_S2	18271	R.QSGQTDPLQKEEVQAGVDAANSAAQQYQR.R	IQGA1	1.8699e-30	1.8699e-30	3.5606e-23	3117.48	3	1039.83	-0.82176	2	237	0
Digest_S2	24518	R.YNFPNPNPFVEDDM*DKNEIASVAYR.Y	EIF3D	2.3823e-30	2.3823e-30	4.5278e-23	2961.34	3	987.783	-0.43253	2	227	0
Digest_S2	26002	K.QSKPVTTPEEIAQVATISANGDKDIGNIISDAM*K.K	CH60	2.4127e-30	2.4127e-30	4.6022e-23	3557.8	3	1186.61	0.10287	2	194	0
Digest_S2	26347	R.LGKEETVLATVQALQTASHLSQQADLR.N	RPN2	2.4639e-30	2.4639e-30	4.6877e-23	2907.55	3	969.856	0.1888	2	301	0
Digest_S2	17457	K.GDAGPPGPAGPAGPPGPIGNVGAPGPK.G	CO1A1	2.5327e-30	2.5327e-30	4.8185e-23	2259.15	3	753.723	1.8625	2	188	0
Digest_S2	22545	K.KIEPELEGSSAVTSHDSSTNGLISFIK.Q	G6PI	2.5514e-30	2.5514e-30	4.854e-23	2846.44	4	712.366	0.77112	2	158	0
Digest_S2	19993	R.GAYGGGYGGYDDYNGYNDGYGFGSDR.F	HNRH1	2.7301e-30	2.7301e-30	5.1916e-23	2717.04	2	1359.02	-1.25751	2	218	0
Digest_S2	20706	R.GEQGPAGSPGFQGLPGPAGPPGEAGKPGEQGVPGDLGAPGPSGAR.G	CO1A1	2.8116e-30	2.8116e-30	5.376e-23	4016.95	4	1004.99	0.24293	2	165	0
Digest_S2	29586	R.VGATAAVYSAAILEYLTAEVLELAGNASK.D	H2AV	2.9718e-30	2.9718e-30	5.6589e-23	2895.53	2	1448.27	-0.33715	2	220	0
Digest_S2	27473	R.LESLSAATTFEPLEPVKDTDIQGFLK.N	NUP93	3.0885e-30	3.0885e-30	5.8731e-23	2849.48	3	950.499	0.12843	2	151	0
Digest_S2	28455	K.NM*DPLNDNIATLLHQSSDKFVSELWK.D	MYH9	3.2195e-30	3.2195e-30	6.1221e-23	3031.48	3	1011.17	0.42253	2	225	0
Digest_S2	24212	R.EHPWEVM*PDLYFYRDPEEIEKEEQAAAEK.A	RSSA	3.2446e-30	3.2446e-30	6.1782e-23	3594.64	3	1198.88	0.71274	2	218	0
Digest_S2	22269	K.TGQATVASGIPAGWM*GLDC@GTESSKK.Y	PGK1	3.2744e-30	3.2744e-30	6.2267e-23	2693.25	3	898.424	0.74729	2	146	0
Digest_S2	28452	K.NM*DPLNDNIATLLHQSSDKFVSELWK.D	MYH9	3.718e-30	3.718e-30	7.0703e-23	3031.48	4	758.626	0.40227	2	223	0
Digest_S2	27320	K.NDPPMEAAGFTAQVIILNHPGQISAGYAPVLDC@HTAHIAC@K.F	EF1A1	3.7534e-30	3.7534e-30	7.1715e-23	4521.18	4	1131.05	-0.10793	2	157	0
Digest_S2	25911	R.EHPWEVMPDLYFYRDPEEIEKEEQAAAEK.A	RSSA	3.9101e-30	3.9101e-30	7.4454e-23	3578.64	5	716.534	-0.17036	2	164	0
Digest_S2	24191	K.LKGTEDELDKYSEALKDAQEKLELAEK.K	TPM3	3.9552e-30	3.9552e-30	7.525e-23	3093.58	3	1031.87	-0.3549	2	267	0
Digest_S2	27072	K.DAQILYNAGENKWGTDEDKFTEVLC@LR.S	ANXA3	4.1239e-30	4.1239e-30	7.8458e-23	3253.55	4	814.144	1.94919	2	157	0
Digest_S2	22788	K.GLVEPVDVVDNADGTQTVNYVPSR.E	FLNA	4.3327e-30	4.3327e-30	8.23e-23	2544.26	2	1272.63	0.38368	2	242	0
Digest_S2	28104	K.FSQVTPTSFTAQWIAPSVQLTGYR.V	FINC	4.5851e-30	4.5851e-30	8.7096e-23	2685.37	2	1343.19	-0.45441	2	214	0
Digest_S2	28611	K.TPAGLQVLNDYLADKSYIEGYVPSQADVAVFEAVSGPPPADLC@HALR.W	EF1B	4.6303e-30	4.6303e-30	8.8561e-23	5082.52	4	1271.39	0.76811	2	150	0
Digest_S2	25219	K.GTEDELDKYSEALKDAQEKLELAEK.K	TPM3	4.7902e-30	4.7902e-30	9.1043e-23	2852.4	4	713.857	-0.0855	2	262	0
Digest_S2	25106	K.VLDNYLTSPLPEEVDETSAEDEGISQR.K	CLIC1	4.9201e-30	4.9201e-30	9.3606e-23	3006.41	2	1503.71	0.8118	2	217	0
Digest_S2	16141	K.LVQDVANNTNEEAGDGTTTATVLAR.S	CH60	4.999e-30	4.999e-30	9.5012e-23	2560.25	2	1280.63	-0.57192	2	266	0
Digest_S2	28649	R.ALEQQVEEMKTQLEELEDELQATEDAK.L	MYH9	5.0308e-30	5.0308e-30	9.5712e-23	3147.49	3	1049.83	-0.81393	2	232	0
Digest_S2	16680	R.VHHEPQLSDKVHNDAQNFDYDHDAFLGAEEAK.S	CALU	5.1248e-30	5.1248e-30	9.7692e-23	3676.67	5	736.137	-3.81397	2	146	0
Digest_S2	17654	K.SYIYSGSHDGHINYWDSETGENDSFSGK.G	WDR1	5.3706e-30	5.3706e-30	1.0222e-22	3152.31	3	1051.44	1.62537	2	241	0
Digest_S2	26755	R.GNVAGDSKNDPPMEAAGFTAQVIILNHPGQISAGYAPVLDC@HTAHIAC@K.F	EF1A1	6.1711e-30	6.1711e-30	1.1807e-22	5249.52	6	875.76	-0.20908	2	108	0
Digest_S2	27629	R.DNYVPEVSALDQEIIEVDPDTKEMLK.L	RS17	6.3512e-30	6.3512e-30	1.2078e-22	2990.45	3	997.491	1.46853	2	189	0
Digest_S2	28927	K.EGILNDDIYC@PPETAVLLASYAVQSK.Y	MOES	6.6623e-30	6.6623e-30	1.2669e-22	2934.44	2	1467.73	0.24951	2	142	0
Digest_S2	26503	R.GAGYTFGQDISETFNHANGLTLVSR.A	PP2AA	6.7414e-30	6.7414e-30	1.2813e-22	2655.28	3	885.765	0.27563	2	222	0
Digest_S2	16387	R.GFSGLQGPPGSPGSPGEQGPSGASGPAGPR.G	CO1A1	6.9431e-30	6.9431e-30	1.3226e-22	2647.25	3	883.086	-1.79701	2	198	0
Digest_S2	27729	K.IGPALSC@GNTVVVKPAEQTPLTALHLASLIK.E	AL1A1	7.5508e-30	7.5508e-30	1.4389e-22	3266.82	4	817.46	0.44799	2	157	0
Digest_S2	27108	R.HIADLAGNPEVILPVPAFNVINGGSHAGNK.L	ENOA	7.6228e-30	7.6228e-30	1.4521e-22	3021.59	4	756.153	0.48431	2	156	0
Digest_S2	29121	K.GTEWVDPEDPTVIAENELLGAAAAIEAAAK.K	TLN1	7.7642e-30	7.7642e-30	1.479e-22	3051.52	2	1526.26	0.7998	2	211	0
Digest_S2	29015	R.WLPAGDALLQMITIHLPSPVTAQK.Y	EF2	9.1064e-30	9.1064e-30	1.7298e-22	2600.43	3	867.48	0.07036	2	198	0
Digest_S2	27464	K.NIILEEGKEILVGDVGQTVDDPYTTFVK.M	COF1	1.0015e-29	1.0015e-29	1.9062e-22	3092.6	2	1546.81	-0.07892	2	155	0
Digest_S2	25229	K.GTEDELDKYSEALKDAQEKLELAEK.K	TPM3	1.0275e-29	1.0275e-29	1.953e-22	2852.4	3	951.473	0.19244	2	211	0
Digest_S2	26014	K.NGFEPASLKEEVGEEAIVELVENGKK.V	MYH9	1.036e-29	1.036e-29	1.9702e-22	2815.44	3	939.15	-0.58491	2	205	0
Digest_S2	22017	K.VNVTVDYIRPASPATETVPAFSER.T	SND1	1.092e-29	1.092e-29	2.0742e-22	2619.34	3	873.786	0.97792	2	247	0
Digest_S2	25674	R.VLSDDEEDVDFDIIHNANDTFTVK.Y	FLNB	1.1148e-29	1.1148e-29	2.1176e-22	2751.26	3	917.76	0.66505	2	153	0
Digest_S2	27274	K.DATNVGDEGGFAPNILENKEALELLK.T	ENOA	1.1352e-29	1.1352e-29	2.1587e-22	2757.39	2	1379.2	0.44254	2	178	0
Digest_S2	27369	R.AEGSDVANAVLDGADC@IM*LSGETAKGDYPLEAVR.M	KPYM	1.2705e-29	1.2705e-29	2.4234e-22	3578.66	3	1193.56	0	2	221	0
Digest_S2	26158	K.QLENSLNEFGEKWELNPGDGAFYGPK.I	SYTC	1.3786e-29	1.3786e-29	2.6216e-22	2939.38	3	980.466	-0.31126	2	210	0
Digest_S2	22871	K.LKGTEDELDKYSEALKDAQEKLELAEKK.A	TPM3	1.4114e-29	1.4114e-29	2.6865e-22	3221.68	4	806.175	-0.60568	2	213	0
Digest_S2	24860	K.NGDVVDKFVGIKDEDQLEAFLKK.L	THIOM	1.4937e-29	1.4937e-29	2.8355e-22	2607.37	3	869.793	-0.42103	2	219	0
Digest_S2	12934	R.GDPGPSGPPGIPGDDGERGDDGEVGPR.G	CO5A1	1.5658e-29	1.5658e-29	2.9789e-22	2559.13	3	853.717	0.64344	2	246	0
Digest_S2	29096	R.FQSSAVM*ALQEASEAYLVGLFEDTNLC@AIHAK.R	H32	1.5831e-29	1.5831e-29	3.0178e-22	3597.72	4	900.186	-0.13561	2	126	0
Digest_S2	27661	R.ADHQPLTEASYVNLPTIALC@NTDSPLR.Y	RSSA	1.631e-29	1.631e-29	3.103e-22	3064.5	3	1022.17	0.95538	2	201	0
Digest_S2	27335	K.EQQEAIEHIDEVQNEIDRLNEQASEEILKVEQK.Y	SET	1.676e-29	1.676e-29	3.1959e-22	3933.93	5	787.591	-1.16244	2	133	0
Digest_S2	14934	R.GIASTSDPPTANIKPTPVVSTPSK.V	TPR	1.6882e-29	1.6882e-29	3.2067e-22	2365.26	3	789.091	-1.08288	2	176	0
Digest_S2	12169	R.TQSSASLAASYAAQQHPQAAASYR.G	RBM14	1.7343e-29	1.7343e-29	3.2943e-22	2465.18	3	822.398	-0.22265	2	220	0
Digest_S2	28258	R.C@PEALFQPSFLGM*ESC@GIHETTFNSIMK.C	ACTG	1.7828e-29	1.7828e-29	3.3933e-22	3383.51	3	1128.51	0.86536	2	198	0
Digest_S2	28178	R.M*YSYVTEELPQLINANFPVDPQR.M	ESTD	1.7879e-29	1.7879e-29	3.394e-22	2740.33	2	1370.67	0.17812	2	223	0
Digest_S2	12926	R.GETGPAGPPGAPGAPGAPGPVGPAGK.N	CO1A1	1.8894e-29	1.8894e-29	3.5929e-22	2121.07	2	1061.04	0.46019	2	186	0
Digest_S2	26243	R.AAAEVGINSETIVKPASVSEEELLNSIR.K	MTDC	2.0055e-29	2.0055e-29	3.8172e-22	2926.54	3	975.852	3.04213	2	225	0
Digest_S2	27792	K.GTDLWLGVDALGLNIYEKDDKLTPK.I	EZRI	2.011e-29	2.011e-29	3.8222e-22	2774.46	3	925.492	-0.06595	2	168	0
Digest_S2	17864	K.DAQPQLEEADDDLDSKLNYKPPPQK.S	GDIR2	2.3079e-29	2.3079e-29	4.3864e-22	2854.37	3	952.13	0.25642	2	204	0
Digest_S2	27697	R.ADHQPLTEASYVNLPTIALC@NTDSPLR.Y	RSSA	2.3528e-29	2.3528e-29	4.4763e-22	3064.5	2	1532.76	0.55749	2	227	0
Digest_S2	28344	K.GFPTDATLDDIKEWLDDKGQILNIQM*R.R	LA	2.5492e-29	2.5492e-29	4.85e-22	3148.56	4	787.896	0.2324	2	170	0
Digest_S2	24594	K.DLGLPTEAYISVEEVHDDGTPTSK.T	PSMD7	2.6904e-29	2.6904e-29	5.1105e-22	2573.23	3	858.413	-0.63992	2	181	0
Digest_S2	27291	K.NDPPMEAAGFTAQVIILNHPGQISAGYAPVLDC@HTAHIAC@K.F	EF1A1	2.9331e-29	2.9331e-29	5.6041e-22	4521.18	5	905.042	-0.06744	2	140	0
Digest_S2	26415	K.AKVDEFPLC@GHM*VSDEYEQLSSEALEAAR.I	RL10L	2.9338e-29	2.9338e-29	5.5865e-22	3365.53	3	1122.51	-0.76123	2	257	0
Digest_S2	28807	R.VVSIGVPVSELLDDPC@GPAGSLTSVEFC@GGTHLR.N	SYAC	3.2002e-29	3.2002e-29	6.1042e-22	3661.79	3	1221.27	-0.29986	2	220	0
Digest_S2	23560	R.VIISAPSADAPMFVMGVNHEKYDNSLK.I	G3P	3.2636e-29	3.2636e-29	6.2091e-22	2933.45	4	734.118	-1.08083	2	196	0
Digest_S2	24176	R.EHPWEVM*PDLYFYRDPEEIEKEEQAAAEK.A	RSSA	3.2702e-29	3.2702e-29	6.227e-22	3594.64	4	899.414	-0.67861	2	189	0
Digest_S2	27931	K.QKVEGSEPTTPFNLFIGNLNPNK.S	NUCL	3.2822e-29	3.2822e-29	6.2308e-22	2544.31	2	1272.66	0.67142	2	179	0
Digest_S2	15297	R.SLTMVEDNEDDDEDGEELLHHHR.G	LMNA	3.3649e-29	3.3649e-29	6.3878e-22	2735.15	4	684.543	0.53497	2	176	0
Digest_S2	28916	K.QFLLAAEAIDDIPFGITSNSGVFSK.Y	PDIA1	3.39e-29	3.39e-29	6.443e-22	2640.36	2	1320.68	0.64701	2	172	0
Digest_S2	28349	K.GYEVIYLTEPVDEYC@IQALPEFDGKR.F	ENPL	3.481e-29	3.481e-29	6.6194e-22	3172.52	3	1058.18	0.11536	2	192	0
Digest_S2	11693	K.SSSADFGTFSTSQSHQTASTVSK.V	AGFG1	3.4914e-29	3.4914e-29	6.6279e-22	2348.06	3	783.361	1.55829	2	182	0
Digest_S2	25625	K.AYEEDYGSTLEEDIQGDTSGYLER.I	ANXA8	3.7453e-29	3.7453e-29	7.1143e-22	2740.17	2	1370.59	-1.33596	2	230	0
Digest_S2	26770	R.HGLANLTAELLQQGANPNLQTEEALPVPK.E	ANFY1	3.7802e-29	3.7802e-29	7.1982e-22	3066.62	3	1022.88	-0.29835	2	186	0
Digest_S2	25350	K.LSFGDTLQVQNVHGAFNALGGADR.L	ERGI1	4.0146e-29	4.0146e-29	7.6259e-22	2487.24	3	829.75	-0.29423	2	181	0
Digest_S2	28987	R.INALTAASEAAC@LIVSVDETIKNPR.S	TCPH	4.0153e-29	4.0153e-29	7.6315e-22	2724.42	3	908.813	0.80591	2	208	0
Digest_S2	21436	R.KTFPTVNPSTGEVIC@QVAEGNKEDVDK.A	ALDH2	4.2904e-29	4.2904e-29	8.1626e-22	3030.47	3	1010.83	0.54343	2	230	0
Digest_S2	17577	K.GPPDFSSDEEREPTPVLGSGASVGR.G	LAP2A	4.3196e-29	4.3196e-29	8.2098e-22	2543.2	3	848.739	-0.40684	2	203	0
Digest_S2	24231	K.TFPTVNPSTGEVIC@QVAEGNKEDVDK.A	ALDH2	4.4595e-29	4.4595e-29	8.4803e-22	2902.38	3	968.13	-0.88262	2	188	0
Digest_S2	22249	K.FLSPVVPNYDNVHPNYHKEPFLQQLK.V	EIF3L	4.58e-29	4.58e-29	8.7094e-22	3123.6	5	625.527	0.09757	2	124	0
Digest_S2	20438	K.ASAGHAVSITQDDGGADDWETDPDFVNDVSEKEQR.W	SRC8	4.6029e-29	4.6029e-29	8.7823e-22	3761.64	4	941.167	0.64851	2	174	0
Digest_S2	28817	K.GNFTLPEVAEC@FDEITYVELQKEEAQK.L	HNRPU	4.6532e-29	4.6532e-29	8.8529e-22	3255.54	3	1085.85	0	2	209	0
Digest_S2	28180	R.KDGSASGTTLLEALDC@ILPPTRPTDKPLR.L	EF1A1	4.7358e-29	4.7358e-29	9.0179e-22	3190.68	3	1064.23	-0.34411	2	312	0
Digest_S2	29377	K.LPITVLNGAPGFINLC@DALNAWQLVTELR.G	PUR9	4.815e-29	4.815e-29	9.1687e-22	3276.75	3	1092.92	2.23384	2	209	0
Digest_S2	28739	K.DGSASGTTLLEALDC@ILPPTRPTDKPLR.L	EF1A1	4.9962e-29	4.9962e-29	9.5096e-22	3062.58	3	1021.53	0.05975	2	264	0
Digest_S2	24462	K.HTGPGILSM*ANAGPNTNGSQFFIC@TAK.T	PPIA	5.2984e-29	5.2984e-29	1.008e-21	2875.35	2	1438.18	0	2	165	0
Digest_S2	28964	R.YVEPIEDVPC@GNIVGLVGVDQFLVK.T	EF2	5.6398e-29	5.6398e-29	1.0719e-21	2827.46	2	1414.23	1.1221	2	141	0
Digest_S2	27180	R.DDVSGFVDPGLVLQDAQALHEAGEK.I	ANXA8	5.7669e-29	5.7669e-29	1.0961e-21	2610.27	2	1305.64	-0.37398	2	171	0
Digest_S2	21821	R.SIFGEDALANVSIEKPVHQGPDAAVTGHIR.I	COPB	6.1655e-29	6.1655e-29	1.1745e-21	3128.61	4	782.908	-0.3898	2	206	0
Digest_S2	24177	K.LKGTEDELDKYSEALKDAQEKLELAEK.K	TPM3	6.2196e-29	6.2196e-29	1.1833e-21	3093.58	5	619.523	0.59112	2	229	0
Digest_S2	29405	K.DQAVENILLSPLVVASSLGLVSLGGK.A	SERPH	6.2217e-29	6.2217e-29	1.1831e-21	2579.47	2	1290.24	0.37844	2	169	0
Digest_S2	27446	K.LLEVSDDPQVLAVAAHDVGEYVR.H	VATH	6.2737e-29	6.2737e-29	1.191e-21	2495.28	3	832.43	-0.51325	2	198	0
Digest_S2	24815	K.EVGKDVSDEKLRDYIWNTLNSGR.V	CISY	7.7371e-29	7.7371e-29	1.4688e-21	2694.35	3	898.787	-0.67908	2	194	0
Digest_S2	21622	R.VIISAPSADAPMFVM*GVNHEKYDNSLK.I	G3P	7.7422e-29	7.7422e-29	1.473e-21	2949.45	4	738.118	0.33076	2	159	0
Digest_S2	21548	K.IGEEQSPEDAEDGPPELLFIHGGHTAK.I	RBBP4	7.9219e-29	7.9219e-29	1.5072e-21	2873.36	3	958.457	-0.89153	2	183	0
Digest_S2	24509	K.STATINNIKPGADYTITLYAVTGR.G	FINC	8.1525e-29	8.1525e-29	1.5486e-21	2540.34	2	1270.67	1.15281	2	222	0
Digest_S2	28197	R.SNTGGQAFPQC@VFDHWQILPGDPFDNSSRPSQVVAETR.K	EF2	8.1672e-29	8.1672e-29	1.5595e-21	4313.01	4	1079.01	0.11313	2	203	0
Digest_S2	26932	K.FIQDSIFGLC@PHMTEDNKDLIQGK.D	PDIA3	8.3501e-29	8.3501e-29	1.5861e-21	2874.38	3	958.799	0.31829	2	163	0
Digest_S2	22802	K.AHDGGIYAISWSPDSTHLLSASGDK.T	WDR1	8.5091e-29	8.5091e-29	1.6172e-21	2585.23	3	862.414	0.70772	2	160	0
Digest_S2	12321	K.SDNEETLGRPAQPPNAGESPHSPGVEDAPIAK.V	LIMA1	8.6877e-29	8.6877e-29	1.6561e-21	3267.55	4	817.644	0.52253	2	176	0
Digest_S2	25053	R.ITADLLSNGIDVYPQKEFDEDAEDR.L	SEPT9	8.9245e-29	8.9245e-29	1.6962e-21	2853.34	3	951.785	-0.25651	2	179	0
Digest_S2	27091	R.AWVWNTHADFADEC@PKPELLAIR.F	RANG	1.0477e-28	1.0477e-28	1.9889e-21	2807.36	3	936.458	-0.71694	2	196	0
Digest_S2	27037	K.QSTSFLVLQEILESDGKGDPNKPSGFR.S	PDLI1	1.048e-28	1.048e-28	1.9938e-21	2949.5	4	738.129	-0.66151	2	178	0
Digest_S2	27952	K.IQDEIPALSVSRPQTGLSFLGPEPEDLEDLYSR.Y	PRS6B	1.0566e-28	1.0566e-28	2.0148e-21	3671.84	3	1224.62	1.69456	2	264	0
Digest_S2	24830	R.LPTGYYFGASAGTGDLSDNHDIISIK.L	LMAN2	1.1289e-28	1.1289e-28	2.1468e-21	2712.32	3	904.777	0.53967	2	171	0
Digest_S2	19324	R.KDLYANNVLSGGTTM*YPGIADR.M	ACTA	1.1447e-28	1.1447e-28	2.1715e-21	2372.16	2	1186.58	0.30863	2	192	0
Digest_S2	17510	R.QPYAVSELAGHQTSAESWGTGR.A	RL4	1.1513e-28	1.1513e-28	2.1841e-21	2332.1	2	1166.55	-0.31393	2	256	0
Digest_S2	26771	R.DNYVPEVSALDQEIIEVDPDTKEM*LK.L	RS17	1.1612e-28	1.1612e-28	2.2081e-21	3006.45	3	1002.82	-0.79122	2	158	0
Digest_S2	23956	K.GTEDELDKYSEALKDAQEKLELAEKK.A	TPM3	1.1829e-28	1.1829e-28	2.2493e-21	2980.5	3	994.172	0.12279	2	263	0
Digest_S2	21896	K.ENPSATLEDLEKPGVDEEPQHVLLR.Y	RENT1	1.2345e-28	1.2345e-28	2.3463e-21	2815.41	4	704.609	0.60636	2	183	0
Digest_S2	28509	R.AEGSDVANAVLDGADC@IMLSGETAK.G	KPYM	1.2527e-28	1.2527e-28	2.3809e-21	2562.17	2	1281.59	-1.14299	2	225	0
Digest_S2	25387	K.FLQASEDLLKEHYTDLKDRPFFTGLVK.Y	NDKA	1.3039e-28	1.3039e-28	2.4807e-21	3210.68	5	642.942	0.09493	2	233	0
Digest_S2	29003	R.DLGEELEALKTELEDTLDSTAAQQELR.S	MYH9	1.3167e-28	1.3167e-28	2.5051e-21	3017.48	2	1509.24	-0.56617	2	246	0
Digest_S2	22180	K.VHSPSGALEEC@YVTEIDQDKYAVR.F	FLNA	1.3937e-28	1.3937e-28	2.6473e-21	2834.33	3	945.449	0.58101	2	217	0
Digest_S2	14077	K.HGEVC@PAGWKPGSDTIKPDVNK.S	PRDX1	1.4122e-28	1.4122e-28	2.6792e-21	2460.2	3	820.737	0.14873	2	130	0
Digest_S2	19307	R.KDLYANNVLSGGTTM*YPGIADR.M	ACTA	1.471e-28	1.471e-28	2.7905e-21	2372.16	3	791.39	0.23137	2	140	0
Digest_S2	26334	R.LGKEETVLATVQALQTASHLSQQADLR.N	RPN2	1.5071e-28	1.5071e-28	2.8673e-21	2907.55	4	727.644	0.16776	2	191	0
Digest_S2	22735	K.QLPDKWQHDLFDSGFGGGAGVETGGK.L	THOC4	1.622e-28	1.622e-28	3.0844e-21	2703.28	3	901.765	0.54147	2	191	0
Digest_S2	28783	R.NQSFC@PTVNLDKLWTLVSEQTR.V	RL27A	1.6221e-28	1.6221e-28	3.0773e-21	2704.34	3	902.118	-0.13532	2	192	0
Digest_S2	26912	R.AEGSDVANAVLDGADC@IM*LSGETAK.G	KPYM	1.6236e-28	1.6236e-28	3.0859e-21	2578.17	2	1289.59	0.56795	2	153	0
Digest_S2	28382	R.LVAFC@PFSSSQVALENANAVSEGVVHEDLR.L	NOP56	1.6247e-28	1.6247e-28	3.0949e-21	3313.62	4	829.16	1.03055	2	150	0
Digest_S2	28316	K.TLAGLPLLVAYKDDEIPVLKDELIHELK.Q	IF2P	1.6337e-28	1.6337e-28	3.1096e-21	3145.78	4	787.2	0.2326	2	177	0
Digest_S2	21994	R.KDLYANTVLSGGTTMYPGIADR.M	ACTG	1.7194e-28	1.7194e-28	3.2619e-21	2343.16	2	1172.09	0	2	283	0
Digest_S2	19679	R.GLPGPPGAPGPQGFQGPPGEPGEPGGSGPM*GPR.G	CO1A1	1.7503e-28	1.7503e-28	3.3376e-21	3006.42	3	1002.81	1.09555	2	192	0
Digest_S2	13223	K.SLAGSSGPGASSGPGGDHSELIVR.I	EF1D	1.8511e-28	1.8511e-28	3.5162e-21	2195.07	3	732.361	0.33336	2	208	0
Digest_S2	26508	K.HTGPGILSMANAGPNTNGSQFFIC@TAK.T	PPIA	1.9848e-28	1.9848e-28	3.7761e-21	2859.36	2	1430.18	0.68282	2	189	0
Digest_S2	29196	K.VLLSIC@SLLC@DPNPDDPLVPEIAR.I	UB2D3	1.9917e-28	1.9917e-28	3.7832e-21	2842.44	2	1421.72	1.11619	2	194	0
Digest_S2	13238	K.SLAGSSGPGASSGPGGDHSELIVR.I	EF1D	2.2379e-28	2.2379e-28	4.2509e-21	2195.07	2	1098.04	0.22234	2	236	0
Digest_S2	28284	R.VHTVEDYQAIVDAEWNILYDKLEK.I	TCPH	2.2445e-28	2.2445e-28	4.2634e-21	2891.45	3	964.488	0.88596	2	168	0
Digest_S2	25762	K.TILPHDPTADVFVIPAEEKPVEIQWVKPEPK.V	BRX1	2.2708e-28	2.2708e-28	4.3272e-21	3522.89	4	881.477	-0.13848	2	158	0
Digest_S2	21188	R.SLLTEADAGHTEFTDEVYQNENR.Y	MYOF	2.274e-28	2.274e-28	4.3169e-21	2639.19	3	880.401	0.76259	2	181	0
Digest_S2	25988	K.QSKPVTTPEEIAQVATISANGDKDIGNIISDAM*K.K	CH60	2.3862e-28	2.3862e-28	4.5516e-21	3557.8	4	890.204	-1.37126	2	172	0
Digest_S2	18326	K.LSLEGDHSTPPSAYGSVKPYTNFDAER.D	ANXA2	2.4434e-28	2.4434e-28	4.6487e-21	2938.39	3	980.134	0.31136	2	236	0
Digest_S2	27510	K.KGYEVIYLTEPVDEYC@IQALPEFDGKR.F	ENPL	2.6042e-28	2.6042e-28	4.9546e-21	3300.61	4	825.908	-0.88681	2	120	0
Digest_S2	25939	K.INNAHTIGC@NAVSWAPAVVPGSLIDQPSGQKPNYIK.K	SEC13	2.6136e-28	2.6136e-28	4.9881e-21	3884.98	4	971.999	0.18838	2	122	0
Digest_S2	29639	R.C@LQLILAVLSPVTNEDEDDNVVVTDDADEK.Q	MBB1A	2.7296e-28	2.7296e-28	5.1997e-21	3397.62	2	1699.31	-0.14367	2	167	0
Digest_S2	19064	R.GPPGSAGSPGKDGLNGLPGPIGPPGPR.G	CO1A1	2.7394e-28	2.7394e-28	5.2119e-21	2406.25	3	802.758	2.35699	2	174	0
Digest_S2	25904	R.VETGVLKPGMVVTFAPVNVTTEVK.S	EF1A1	2.842e-28	2.842e-28	5.3984e-21	2515.38	2	1258.2	0.38808	2	175	0
Digest_S2	29661	K.SQDDEIGDGTTGVVVLAGALLEEAEQLLDR.G	TCPE	2.8634e-28	2.8634e-28	5.4545e-21	3113.55	3	1038.52	-1.05788	2	257	0
Digest_S2	26390	K.SKDDQVTVIGAGVTLHEALAAAESLKK.D	TKT	2.9543e-28	2.9543e-28	5.6207e-21	2751.49	4	688.628	0.08863	2	220	0
Digest_S2	3427	K.SEQAEPPAAADTHEAGDQNEAEK.S	NHRF1	3.0048e-28	3.0048e-28	5.7043e-21	2395.03	3	799.015	1.22221	2	187	0
Digest_S2	27521	R.VILPVSVDEYQVGQLYSVAEASK.N	PIPNA	3.0168e-28	3.0168e-28	5.727e-21	2494.31	2	1247.66	2.83735	2	201	0
Digest_S2	28365	R.KSDLFQDDLYPDTAGPEAALEAEEWFEGK.N	COR1C	3.0201e-28	3.0201e-28	5.7508e-21	3271.5	3	1091.17	-0.33561	2	171	0
Digest_S2	24635	K.VAFTGSTEVGHLIQVAAGSSNLKR.V	ALDH2	3.0926e-28	3.0926e-28	5.8744e-21	2442.31	3	814.774	-0.37455	2	232	0
Digest_S2	28838	K.SGTIFDNFLITNDEAYAEEFGNETWGVTK.A	CALR	3.1787e-28	3.1787e-28	6.0528e-21	3268.5	2	1634.75	-0.22402	2	168	0
Digest_S2	8212	K.LSTLGSGGESGGDGSPGGAGATAAR.S	PGRC2	3.3129e-28	3.3129e-28	6.2966e-21	2089.97	2	1045.49	1.16759	2	268	0
Digest_S2	19383	K.WNTEDKVSHVSTGGGASLELLEGK.V	PGK1	3.4475e-28	3.4475e-28	6.5487e-21	2514.25	3	838.754	0.36384	2	177	0
Digest_S2	28688	K.VIHDNFGIVEGLMTTVHAITATQK.T	G3P	3.5125e-28	3.5125e-28	6.6722e-21	2595.36	3	865.791	0	2	181	0
Digest_S2	26925	R.EEFASTC@PDDEEIELAYEQVAR.A	CLIC1	3.6944e-28	3.6944e-28	7.0086e-21	2669.16	2	1335.08	0.18287	2	224	0
Digest_S2	27764	K.SSILLDVKPWDDETDMAQLETC@VR.S	EF1D	3.759e-28	3.759e-28	7.1403e-21	2889.36	3	963.794	0.75994	2	188	0
Digest_S2	17603	R.EVVAGSHELGQDYEHVTMLQER.F	SPTB2	3.7696e-28	3.7696e-28	7.1513e-21	2527.19	3	843.069	2.1719	2	205	0
Digest_S2	28915	K.TIVAINKDPEAPIFQVADYGIVADLFK.V	ETFA	3.9727e-28	3.9727e-28	7.5583e-21	2947.58	3	983.201	2.35897	2	166	0
Digest_S2	10423	K.GSPGADGPAGSPGTPGPQGIAGQR.G	CO1A1	3.9854e-28	3.9854e-28	7.5703e-21	2089.01	2	1045.01	-0.23363	2	209	0
Digest_S2	20413	R.AAVPSGASTGIYEALELRDNDKTR.F	ENOA	4.2477e-28	4.2477e-28	8.0686e-21	2534.28	4	634.327	0.76976	2	217	0
Digest_S2	20473	K.TDEFQLHTNVNDGTEFGGSIYQK.V	VDAC1	4.2806e-28	4.2806e-28	8.1262e-21	2600.19	2	1300.6	0.75086	2	184	0
Digest_S2	21643	R.LVQAFQYTDEHGEVC@PAGWKPGSDTIKPNVDDSKEYFSK.H	PRDX2	4.3501e-28	4.3501e-28	8.3082e-21	4511.11	6	752.693	1.37852	2	91	0
Digest_S2	24202	R.AITVFSPDGHLFQVEYAQEAVKK.G	PSMA8	4.5977e-28	4.5977e-28	8.7281e-21	2577.33	3	859.783	0.35495	2	180	0
Digest_S2	29011	K.GDLENAFLNLVQC@IQNKPLYFADR.L	ANXA2	4.6286e-28	4.6286e-28	8.7922e-21	2906.45	3	969.488	0.12591	2	177	0
Digest_S2	27451	K.NIILEEGKEILVGDVGQTVDDPYTTFVK.M	COF1	4.6942e-28	4.6942e-28	8.9349e-21	3092.6	3	1031.54	0.71003	2	184	0
Digest_S2	26335	K.AFGPGLEPTGC@IVDRPAEFTIDAR.A	FLNC	4.8889e-28	4.8889e-28	9.2865e-21	2657.3	3	886.439	-0.13771	2	198	0
Digest_S2	23534	K.KFPVLNPATEEVIC@HVEEGDKADVDK.A	AL1A1	4.9608e-28	4.9608e-28	9.4334e-21	3007.47	3	1003.16	0.24337	2	201	0
Digest_S2	28221	R.FHLDLTHPVEDGIFDSGNFEQFLR.E	RL22L	5.0809e-28	5.0809e-28	9.6513e-21	2833.36	3	945.124	-0.19374	2	187	0
Digest_S2	26842	K.KADYQAVDDEIEANIEEIDANEEDIDDGFRR.L	CAN2	5.1755e-28	5.1755e-28	9.8626e-21	3597.61	4	900.158	-0.0678	2	200	0
Digest_S2	27926	K.KAQLNIGNVLPVGTMPEGTIVC@C@LEEKPGDR.G	RL8	5.3907e-28	5.3907e-28	1.0273e-20	3531.76	4	883.695	-1.24322	2	143	0
Digest_S2	17826	K.DAQPQLEEADDDLDSKLNYKPPPQK.S	GDIR2	5.737e-28	5.737e-28	1.0904e-20	2854.37	4	714.349	0.08544	2	179	0
Digest_S2	29198	K.TDLLIVLSDVEGLFDSPPGSDDAK.L	P5CS	5.7977e-28	5.7977e-28	1.1013e-20	2503.24	2	1252.13	1.75483	2	188	0
Digest_S2	21671	R.SFDVNKPGC@EVDDLKGGVAGGSILK.G	IF2H	5.8579e-28	5.8579e-28	1.1134e-20	2630.31	4	658.334	1.01983	2	136	0
Digest_S2	11593	K.AAGGAGAQVGGSISSGSSASSVTVTR.S	LMNA	5.8977e-28	5.8977e-28	1.1215e-20	2222.1	2	1111.55	0.65892	2	272	0
Digest_S2	26722	K.SSILLDVKPWDDETDM*AQLETC@VR.S	EF1D	5.9119e-28	5.9119e-28	1.123e-20	2905.36	3	969.125	0	2	176	0
Digest_S2	20970	K.IVSPSGAAVPC@KVEPGLGADNSVVR.F	FLNA	6.0335e-28	6.0335e-28	1.1467e-20	2547.32	3	849.78	0.50277	2	207	0
Digest_S2	26496	K.VVSLEAELQDISSQESKDEASLAK.V	MY18A	6.0429e-28	6.0429e-28	1.1479e-20	2576.29	3	859.436	-0.21305	2	213	0
Digest_S2	26624	K.VFNTTPDDLDLHVIYDVSHNIAK.V	RTCB	6.1843e-28	6.1843e-28	1.174e-20	2626.31	4	657.334	0.55712	2	165	0
Digest_S2	26704	R.ERLEQQVPVNQVFGQDEMIDVIGVTK.G	RL3	6.4515e-28	6.4515e-28	1.2268e-20	2971.52	3	991.177	-1.29315	2	183	0
Digest_S2	26494	K.C@NEIISWLDKNQTAEKEEFEHQQK.E	HSP7C	6.5956e-28	6.5956e-28	1.2528e-20	3072.44	4	768.865	0.07938	2	188	0
Digest_S2	22543	K.KIEPELEGSSAVTSHDSSTNGLISFIK.Q	G6PI	7.039e-28	7.039e-28	1.3392e-20	2846.44	3	949.486	0.70711	2	199	0
Digest_S2	28863	K.DGILSDEIYC@PPETAVLLGSYAVQAK.F	EZRI	7.0953e-28	7.0953e-28	1.3492e-20	2877.42	2	1439.22	0.42409	2	159	0
Digest_S2	26260	R.VPQLLIAPFKEEDEWDSPHIVR.Y	P4HA2	7.2549e-28	7.2549e-28	1.3763e-20	2618.36	3	873.459	0.13976	2	203	0
Digest_S2	28906	R.EC@ANGYLELLDHVLLTLQKPNPDLK.Q	TLN1	7.2676e-28	7.2676e-28	1.3813e-20	2961.54	3	987.852	0.55607	2	220	0
Digest_S2	25614	K.YPIEHGIITNWDDM*EKIWHHTFYNELR.V	ACTC	7.3674e-28	7.3674e-28	1.4017e-20	3473.64	4	869.162	-3.23025	2	148	0
Digest_S2	19376	K.SSHLPTEVTEKPQAVPVSFEFSEAKDENER.A	MAP1B	7.38e-28	7.38e-28	1.4058e-20	3387.63	4	847.664	-0.28802	2	136	0
Digest_S2	26284	K.TFSHELSDFGLESTTGEVPVVAIR.T	PDIA3	7.9698e-28	7.9698e-28	1.5139e-20	2591.3	2	1296.15	0.56507	2	253	0
Digest_S2	27469	R.VEFAALQEALAHALTEKEGTDQELAK.L	NUMA1	8.525e-28	8.525e-28	1.6211e-20	2812.44	4	703.862	-3.98886	2	186	0
Digest_S2	26478	R.EATESFASDPILYRPVAVALDTK.G	KPYM	8.7201e-28	8.7201e-28	1.6554e-20	2493.29	2	1247.15	0.68516	2	178	0
Digest_S2	22432	K.GGPGSAVSPYPSFNVSSDVAALHK.A	ANXA1	9.1283e-28	9.1283e-28	1.7339e-20	2344.16	2	1172.58	0.1041	2	199	0
Digest_S2	10541	R.LPAPQEDTASEAGTPQGEVQTR.D	RALY	9.1561e-28	9.1561e-28	1.737e-20	2282.09	2	1141.55	0.53467	2	244	0
Digest_S2	26741	K.GEKEQQEAIEHIDEVQNEIDRLNEQASEEILK.V	SET	9.1632e-28	9.1632e-28	1.7468e-20	3763.83	4	941.711	-0.38888	2	223	0
Digest_S2	28712	K.LC@YVALDFEQEMATAASSSSLEK.S	ACTG	9.277e-28	9.277e-28	1.7611e-20	2618.2	2	1309.6	0.18642	2	194	0
Digest_S2	25284	K.ATFM*VGSYGPRPEEYEFLTPVEEAPK.G	GDIR2	9.9628e-28	9.9628e-28	1.8945e-20	2960.4	3	987.47	-2.22514	2	219	0
Digest_S2	21905	R.YHVPVVVVPEGSTSDTQEQAILR.L	RPN2	1.009e-27	1.009e-27	1.9155e-20	2524.3	2	1262.66	0.67674	2	228	0
Digest_S2	19327	R.EIGNLLHPSVPISNDEDADNKVER.I	SYSC	1.0551e-27	1.0551e-27	2.0042e-20	2661.31	3	887.775	-0.4125	2	194	0
Digest_S2	23022	R.SLLTEADAGHTEFTDEVYQNENRYPGGEWK.Q	MYOF	1.0719e-27	1.0719e-27	2.0419e-20	3456.56	4	864.897	1.90537	2	187	0
Digest_S2	20819	K.GNDISSGTVLSDYVGSGPPSGTGLHR.Y	PEBP1	1.0969e-27	1.0969e-27	2.0859e-20	2530.22	3	844.078	0.94003	2	181	0
Digest_S2	23116	K.GPHLVQSDGTVPFWAHAGNAIPSADQIR.I	LMAN1	1.1014e-27	1.1014e-27	2.0963e-20	2941.47	3	981.162	0.68428	2	208	0
Digest_S2	29285	K.C@LGELIC@TLNAANVPAGTEVVC@APPTAYIDFAR.Q	TPIS	1.1025e-27	1.1025e-27	2.1023e-20	3767.81	3	1256.61	1.16571	2	186	0
Digest_S2	15050	R.VPFDAATLHTSTAM*AAQHGMDDDGTGQK.Q	GELS	1.1234e-27	1.1234e-27	2.1383e-20	2889.28	4	723.074	-1.09734	2	161	0
Digest_S2	23502	R.GLVEPVNVVDNGDGTHTVTYTPSQEGPYIVSVK.Y	FLNB	1.1364e-27	1.1364e-27	2.167e-20	3471.73	3	1157.91	0.31627	2	186	0
Digest_S2	28609	K.NMDPLNDNIATLLHQSSDKFVSELWK.D	MYH9	1.155e-27	1.155e-27	2.1963e-20	3015.49	4	754.628	0.32352	2	186	0
Digest_S2	26490	K.HTGPGILSMANAGPNTNGSQFFIC@TAK.T	PPIA	1.2352e-27	1.2352e-27	2.3499e-20	2859.36	3	953.79	0.06399	2	179	0
Digest_S2	26212	K.GPAVGIDLGTTYSC@VGVFQHGK.V	HSP7C	1.3259e-27	1.3259e-27	2.5154e-20	2331.14	2	1166.07	-0.52342	2	196	0
Digest_S2	21647	R.LVQAFQYTDEHGEVC@PAGWKPGSDTIKPNVDDSKEYFSK.H	PRDX2	1.3582e-27	1.3582e-27	2.5941e-20	4511.11	5	903.03	1.35179	2	110	0
Digest_S2	27085	R.AWVWNTHADFADEC@PKPELLAIR.F	RANG	1.3585e-27	1.3585e-27	2.5789e-20	2807.36	4	702.596	0.43435	2	188	0
Digest_S2	17546	K.IHVSDQELQSANASVDDSRLEELK.A	UBA1	1.368e-27	1.368e-27	2.5986e-20	2683.32	3	895.111	0.20456	2	211	0
Digest_S2	25699	R.IDGNLVIRPYTPVSSDDDKGFVDLVVK.V	NB5R3	1.4022e-27	1.4022e-27	2.6677e-20	2961.56	3	987.857	0.4325	2	197	0
Digest_S2	5850	K.AVSVSIQDKEGEEGAGNKEEAAEK.G	PBDC1	1.4286e-27	1.4286e-27	2.7136e-20	2475.18	3	825.733	0.36958	2	157	0
Digest_S2	19894	R.KDLYANTVLSGGTTM*YPGIADR.M	ACTG	1.5212e-27	1.5212e-27	2.8859e-20	2359.16	3	787.056	-2.09381	2	134	0
Digest_S2	28976	R.LM*EPIYLVEIQC@PEQVVGGIYGVLNR.K	EF2	1.5665e-27	1.5665e-27	2.979e-20	3073.57	3	1025.2	-0.23814	2	194	0
Digest_S2	27039	R.GFGFVTYATVEEVDAAMNARPHK.V	ROA1	1.5791e-27	1.5791e-27	2.9976e-20	2510.21	3	837.409	-0.29154	2	168	0
Digest_S2	28679	K.VATAQDDITGDGTTSNVLIIGELLK.Q	TCPZ	1.5981e-27	1.5981e-27	3.0374e-20	2544.34	2	1272.68	1.34283	2	190	0
Digest_S2	28577	R.LTLVC@STAPGPLELDLTGDLESFKK.Q	GDIR1	1.6701e-27	1.6701e-27	3.1742e-20	2772.44	3	924.818	0.39598	2	146	0
Digest_S2	24981	K.QDLPNAMNAAEITDKLGLHSLR.Q	ARF2	1.672e-27	1.672e-27	3.172e-20	2407.24	3	803.084	-0.304	2	246	0
Digest_S2	22736	K.C@NEIISWLDKNQTAEKEEFEHQQK.E	HSP7C	1.6756e-27	1.6756e-27	3.1828e-20	3072.44	4	768.865	0.55568	2	161	0
Digest_S2	21486	K.LIDDYGVEEEPAELPEGTSLTVDNKR.F	PURA	1.6824e-27	1.6824e-27	3.1993e-20	2889.4	3	963.805	0.25331	2	162	0
Digest_S2	25434	K.ILNPEEIEKYVAEIEKEKEENEK.K	PSA7	1.6844e-27	1.6844e-27	3.1976e-20	2803.42	4	701.612	0.08699	2	233	0
Digest_S2	28393	R.AFADAM*EVIPSTLAENAGLNPISTVTELR.N	TCPD	1.6971e-27	1.6971e-27	3.2315e-20	3046.54	3	1016.18	-0.36038	2	173	0
Digest_S2	29260	R.IQSIPLVIGQFLEAVDQNTAIVGSTTGSNYYVR.I	PRS6B	1.7679e-27	1.7679e-27	3.3712e-20	3553.85	3	1185.29	1.44183	2	203	0
Digest_S2	26544	K.NDPPM*EAAGFTAQVIILNHPGQISAGYAPVLDC@HTAHIAC@K.F	EF1A1	1.7851e-27	1.7851e-27	3.4107e-20	4537.17	5	908.241	0.26881	2	145	0
Digest_S2	25133	K.ALIESGLGTDFSPDVGYNGYTR.E	PREP	1.7867e-27	1.7867e-27	3.3896e-20	2332.11	2	1166.56	-0.20928	2	243	0
Digest_S2	28522	K.ETGANLAIC@QWGFDDEANHLLLQNGLPAVR.W	TCPE	1.7975e-27	1.7975e-27	3.424e-20	3390.65	4	848.418	-1.15104	2	142	0
Digest_S2	21029	R.LAMLQEHVGNLGSSSDLASTVR.S	CKAP4	1.8176e-27	1.8176e-27	3.4482e-20	2285.16	3	762.392	2.00144	2	213	0
Digest_S2	20339	K.AVEEKIEWLESHQDADIEDFKAK.K	BIP	1.8245e-27	1.8245e-27	3.4637e-20	2730.33	3	910.782	2.27848	2	181	0
Digest_S2	26383	K.GADSLEDFLYHEGYAC@TSIHGDR.S	DDX3L	1.8585e-27	1.8585e-27	3.5282e-20	2681.16	3	894.391	0.61418	2	168	0
Digest_S2	20111	R.TASAPNLAETEKETAEHLNLAGTSR.S	LIPB1	1.955e-27	1.955e-27	3.7157e-20	2611.3	4	653.58	1.02725	2	136	0
Digest_S2	29404	K.DQAVENILLSPLVVASSLGLVSLGGK.A	SERPH	2.1086e-27	2.1086e-27	4.0097e-20	2579.47	3	860.494	0.35465	2	166	0
Digest_S2	18637	K.NQALNTDNYGHDLASVQALQR.K	SPTN1	2.1104e-27	2.1104e-27	4.0006e-20	2328.13	3	776.716	0.94297	2	234	0
Digest_S2	19951	R.LHHVSSLAWLDEHTLVTTSHDASVK.E	WDR1	2.1285e-27	2.1285e-27	4.0455e-20	2783.41	5	557.488	-0.87586	2	140	0
Digest_S2	20265	R.M*VAAATNNLC@EAANAAVQGHASQEK.L	TLN1	2.1337e-27	2.1337e-27	4.0553e-20	2640.21	3	880.743	0.6237	2	177	0
Digest_S2	24610	K.DLGLPTEAYISVEEVHDDGTPTSK.T	PSMD7	2.2222e-27	2.2222e-27	4.2211e-20	2573.23	2	1287.12	1.61228	2	217	0
Digest_S2	27826	R.DKLDGNELDLSLSDLNEVPVKELAALPK.A	LRC59	2.245e-27	2.245e-27	4.2731e-20	3035.61	3	1012.54	-0.78363	2	219	0
Digest_S2	24254	R.HIDC@ASVYGNETEIGEALKESVGSGK.A	AK1A1	2.2952e-27	2.2952e-27	4.3645e-20	2818.32	4	705.335	-0.95187	2	137	0
Digest_S2	26786	R.NVLLDPQLVPGGGASEMAVAHALTEK.S	TCPG	2.3042e-27	2.3042e-27	4.3816e-20	2617.37	3	873.128	1.60779	2	154	0
Digest_S2	26748	K.VSNGAGSMSVSLVADENPFAQGALR.S	GELS	2.3783e-27	2.3783e-27	4.5202e-20	2477.21	2	1239.11	-1.57623	2	240	0
Digest_S2	29471	K.GGISNILEEM*VVQPLLVSVSALTLATETVR.S	TCPD	2.4777e-27	2.4777e-27	4.7197e-20	3155.72	3	1052.58	0.81181	2	213	0
Digest_S2	27488	R.GPGLGSTQGQTIALPAQGLIEFR.D	PURA	2.5068e-27	2.5068e-27	4.7587e-20	2311.24	2	1156.12	-2.00613	2	215	0
Digest_S2	25044	K.FNDEHIPDSPYLVPVIAPSDDAR.C	FLNB	2.5159e-27	2.5159e-27	4.7761e-20	2567.24	2	1284.13	1.14073	2	203	0
Digest_S2	27719	K.EKPYFPIPEDC@TFIQNVPLEDR.V	HNRPU	2.5483e-27	2.5483e-27	4.8343e-20	2775.33	2	1388.17	0.61555	2	187	0
Digest_S2	25440	K.AC@LISLGYDVENDRQGDAEFNR.I	ACTN4	2.5837e-27	2.5837e-27	4.9015e-20	2610.19	3	870.735	0.98135	2	225	0
Digest_S2	27348	K.GHNGWVTQIATTPQFPDMILSASR.D	RACK1	2.6492e-27	2.6492e-27	5.0322e-20	2627.3	3	876.44	0.27856	2	181	0
Digest_S2	26141	R.AITVFSPDGHLFQVEYAQEAVK.K	PSMA8	2.6867e-27	2.6867e-27	5.0969e-20	2449.24	3	817.085	0.74699	2	178	0
Digest_S2	16162	R.VSAVAVAPTSVHSSVGHTPIATVPAM*PQEK.L	RRBP1	2.696e-27	2.696e-27	5.1357e-20	2984.55	3	995.522	0	2	176	0
Digest_S2	27401	K.TC@NVLVALEQQSPDIAQGVHLDR.N	METK2	2.7114e-27	2.7114e-27	5.1472e-20	2631.32	3	877.778	-0.06953	2	156	0
Digest_S2	19207	R.TGDFQLHTNVNNGTEFGGSIYQK.V	VDAC2	2.7322e-27	2.7322e-27	5.1867e-20	2527.18	2	1264.1	-0.19313	2	195	0
Digest_S2	25962	R.LEQQVPVNQVFGQDEM*IDVIGVTK.G	RL3	2.7493e-27	2.7493e-27	5.2225e-20	2702.37	2	1351.69	0.27093	2	140	0
Digest_S2	27417	R.VEQIAAIAQELNELDYYDSHNVNTR.C	ACTN4	2.7827e-27	2.7827e-27	5.2888e-20	2905.4	3	969.138	1.32256	2	181	0
Digest_S2	26171	R.AITVFSPDGHLFQVEYAQEAVK.K	PSMA8	2.8294e-27	2.8294e-27	5.3676e-20	2449.24	2	1225.12	0.09964	2	174	0
Digest_S2	25178	K.NVSINTVTYEWAPPVQNQALAR.Q	TES	2.8342e-27	2.8342e-27	5.3767e-20	2471.27	2	1236.14	1.87628	2	201	0
Digest_S2	17070	K.VHSPSGAVEEC@HVSELEPDKYAVR.F	FLNB	2.8604e-27	2.8604e-27	5.4335e-20	2763.3	4	691.578	-4.32447	2	166	0
Digest_S2	25369	K.ISVVVETVYTHVLHPYPTQITQSEK.Q	RPN1	2.9097e-27	2.9097e-27	5.5301e-20	2868.51	4	717.885	1.78544	2	163	0
Digest_S2	28596	K.LEAEAVPEVSEKYEISSVPTFLFFK.N	GLRX3	2.9854e-27	2.9854e-27	5.6741e-20	2859.47	3	953.829	0.76788	2	161	0
Digest_S2	22786	K.GLVEPVDVVDNADGTQTVNYVPSR.E	FLNA	3.1603e-27	3.1603e-27	6.0031e-20	2544.26	3	848.758	0.43147	2	143	0
Digest_S2	6637	R.SSGSPYGGGYGSGGGSGGYGSR.R	ROA3	3.1997e-27	3.1997e-27	6.0702e-20	1910.79	2	955.899	0.44696	2	202	0
Digest_S2	10620	R.EQAGGDATENFEDVGHSTDAR.E	CYB5	3.2633e-27	3.2633e-27	6.1862e-20	2205.93	2	1103.47	0.4425	2	231	0
Digest_S2	25155	R.LVSLVDHLHLEKDEAVVEQIAR.F	MBB1A	3.2876e-27	3.2876e-27	6.2369e-20	2513.37	3	838.462	0	2	229	0
Digest_S2	25138	K.ILDKC@NEIISWLDKNQTAEKEEFEHQQK.E	HSP7C	3.2897e-27	3.2897e-27	6.2616e-20	3541.73	4	886.187	0	2	192	0
Digest_S2	26625	R.LPPLPVTPGMEGAGVVVAVGEGVGDRK.A	VAT1	3.3946e-27	3.3946e-27	6.4584e-20	2601.41	3	867.807	-0.35166	2	177	0
Digest_S2	27982	R.YWPQEAGEYAVHVLC@NSEDIR.L	FLNA	3.4202e-27	3.4202e-27	6.4838e-20	2604.18	2	1302.6	0.18743	2	219	0
Digest_S2	11334	K.ADKDYHFKVDNDENEHQLSLR.T	NPM	3.4979e-27	3.4979e-27	6.6309e-20	2573.2	4	644.056	-0.09477	2	194	0
Digest_S2	23434	K.IFVGGIKEDTEEYNLRDYFEK.Y	ROA3	3.5443e-27	3.5443e-27	6.7189e-20	2565.25	3	855.754	-0.99852	2	213	0
Digest_S2	27683	R.ADAYFSPIHSQLEHLLDPSSFTGR.A	PUR8	3.6714e-27	3.6714e-27	6.974e-20	2688.31	3	896.774	0.61255	2	183	0
Digest_S2	26867	R.IITITGTQDQIQNAQYLLQNSVK.Q	HNRPK	3.6939e-27	3.6939e-27	7.0124e-20	2589.39	2	1295.2	0.09425	2	187	0
Digest_S2	23838	R.GFGFVTYATVEEVDAAM*NARPHK.V	ROA1	3.7478e-27	3.7478e-27	7.1148e-20	2526.21	4	632.307	-1.0618	2	156	0
Digest_S2	23690	K.FWEVISDEHGIDPTGTYHGDSDLQLER.I	TBB4A	3.876e-27	3.876e-27	7.3741e-20	3116.42	4	779.864	3.20883	2	183	0
Digest_S2	27376	K.QLIDSNPNQPLVILEMESGASAK.A	SYAC	3.9444e-27	3.9444e-27	7.488e-20	2454.25	2	1227.64	3.57968	2	189	0
Digest_S2	22580	R.TGFINLDKPSNPSSHEVVAWIR.R	DKC1	3.9602e-27	3.9602e-27	7.5128e-20	2467.27	4	617.574	0.39532	2	189	0
Digest_S2	21419	K.GVVPLAGTNGETTTQGLDGLSER.C	ALDOA	3.9728e-27	3.9728e-27	7.5417e-20	2272.14	2	1136.57	-0.32221	2	254	0
Digest_S2	22799	R.LAELEEFINGPNNAHIQQVGDR.C	CLH1	4.0056e-27	4.0056e-27	7.5991e-20	2464.22	3	822.078	-0.37122	2	179	0
Digest_S2	26156	R.LVVLDEELEGVSPDELKDELPER.Q	GMFB	4.0424e-27	4.0424e-27	7.6739e-20	2623.33	3	875.117	0.20924	2	225	0
Digest_S2	26796	K.GQYISPFHDVPIYADKDVFHMVVEVPR.W	IPYR	4.0813e-27	4.0813e-27	7.7648e-20	3158.58	4	790.399	-0.61777	2	156	0
Digest_S2	28768	R.NINENFGPNTEIHLVPILATAVQEELEK.G	DNPEP	4.1039e-27	4.1039e-27	7.8112e-20	3132.62	3	1044.88	0	2	188	0
Digest_S2	23104	R.EEYQPATPGLGM*FVEVKDPEDKVILAR.Q	TMED9	4.11e-27	4.11e-27	7.8194e-20	3047.54	4	762.892	0.90104	2	148	0
Digest_S2	20010	R.SASPDDDLGSSNWEAADLGNEER.K	SMAP	4.1502e-27	4.1502e-27	7.8785e-20	2435.02	2	1218.01	-0.90199	2	237	0
Digest_S2	25088	R.SALQSINEWASQTTDGKLPEVTK.D	SERPH	4.1958e-27	4.1958e-27	7.9651e-20	2503.27	2	1252.14	0.09749	2	184	0
Digest_S2	25117	R.DFVAEPM*GEKPVGSLAGIGDVLSK.R	BAF	4.2073e-27	4.2073e-27	7.9918e-20	2432.24	3	811.418	0.7522	2	177	0
Digest_S2	24565	R.SALQSINEWASQTTDGKLPEVTKDVER.T	SERPH	4.2175e-27	4.2175e-27	8.024e-20	3002.51	4	751.382	0.16246	2	212	0
Digest_S2	23759	R.RLEVADGGLDSAELATQLGVEHQAVVGAVK.S	SYFA	4.2381e-27	4.2381e-27	8.0732e-20	3032.6	4	758.905	-0.6434	2	155	0
Digest_S2	26257	K.VAFTGSTEVGHLIQVAAGSSNLK.R	ALDH2	4.241e-27	4.241e-27	8.0509e-20	2286.21	3	762.742	1.12029	2	197	0
Digest_S2	29029	K.GLYGINEDVFLSVPC@ILGQNGISDVVK.V	LDHA	4.3355e-27	4.3355e-27	8.2484e-20	2974.52	2	1487.77	0.3282	2	150	0
Digest_S2	22817	R.LAELEEFINGPNNAHIQQVGDR.C	CLH1	4.4185e-27	4.4185e-27	8.3822e-20	2464.22	2	1232.61	0.49517	2	218	0
Digest_S2	2109	R.EDGNEEDKENQGDETQGQQPPQRR.Y	YBOX1	4.8911e-27	4.8911e-27	9.2908e-20	2784.21	4	696.806	-1.48908	2	214	0
Digest_S2	26465	K.VGAIPANALDDGQWSQGLISAAR.M	TLN1	4.8916e-27	4.8916e-27	9.2859e-20	2310.18	2	1155.6	1.79578	2	248	0
Digest_S2	28482	R.VFTTQELVQAFTHAPAALEADR.G	AHSA1	4.9211e-27	4.9211e-27	9.3358e-20	2415.23	3	805.748	0	2	185	0
Digest_S2	26397	K.TLVLDC@HYPEDEIGHEDEAESDIFSIK.E	C1QBP	5.0024e-27	5.0024e-27	9.5172e-20	3229.45	4	808.118	-0.52869	2	139	0
Digest_S2	19874	R.LTDELAPPKPPLPEGEVPPPRPPPPEEKDEEFPEQK.A	VINC	5.0047e-27	5.0047e-27	9.5516e-20	4026.04	5	806.013	0	2	131	0
Digest_S2	14947	K.VTTAAAAAATSQDPEQHLTELREPASGTNQR.Q	CSN7A	5.0313e-27	5.0313e-27	9.5877e-20	3221.58	4	806.15	0	2	210	0
Digest_S2	26835	K.AQVEIITDGEEPAEMIQVLGPKPALK.E	CAPG	5.1298e-27	5.1298e-27	9.7549e-20	2776.48	3	926.166	1.38392	2	179	0
Digest_S2	28597	R.VVFGPELVSLDPEEQFTVLSLSAGRPK.R	MVP	5.17e-27	5.17e-27	9.8361e-20	2914.56	3	972.191	0.87894	2	225	0
Digest_S2	19975	R.LHHVSSLAWLDEHTLVTTSHDASVK.E	WDR1	5.2897e-27	5.2897e-27	1.0054e-19	2783.41	4	696.608	0.35047	2	127	0
Digest_S2	26348	K.LHGADTEDSEDQAANC@LDLDFVTR.V	MBB1A	5.3384e-27	5.3384e-27	1.014e-19	2760.21	3	920.741	0.86176	2	177	0
Digest_S2	20882	K.VLTSEEEYSLLSDKHFPDPTASSEK.N	NIBA1	5.4222e-27	5.4222e-27	1.0305e-19	2809.34	3	937.12	1.82366	2	171	0
Digest_S2	28715	K.DGSASGTTLLEALDC@ILPPTRPTDKPLRLPLQDVYK.I	EF1A1	5.4463e-27	5.4463e-27	1.0394e-19	4019.12	3	1340.38	-0.18214	2	276	0
Digest_S2	27956	R.VASVQVVVIPC@GITNALSEEDREALM*AK.C	SYEP	5.5166e-27	5.5166e-27	1.05e-19	3083.58	3	1028.53	3.08579	2	176	0
Digest_S2	5342	R.RPGAAEPSPDGTTGHTYNQYTQR.Y	FINC	5.625e-27	5.625e-27	1.0678e-19	2504.15	4	626.794	0.38951	2	167	0
Digest_S2	21253	K.SPAGSLTPTAVAGTSELNHGPAGAAAPAAPAPGALNC@AHGSSTLPR.A	PAWR	5.6718e-27	5.6718e-27	1.0847e-19	4299.12	4	1075.54	-0.34049	2	146	0
Digest_S2	22764	K.QDLPNAM*NAAEITDKLGLHSLR.Q	ARF2	5.8012e-27	5.8012e-27	1.1005e-19	2423.23	4	606.564	-0.30187	2	175	0
Digest_S2	20159	K.VGTFFSEVKPAGPTVEQQGEMAR.S	P5CS	5.8776e-27	5.8776e-27	1.1158e-19	2465.21	3	822.41	0.89058	2	202	0
Digest_S2	29445	R.VGAGAPVYM*AAVLEYLTAEILELAGNAAR.D	H2A2C	5.9673e-27	5.9673e-27	1.1363e-19	2949.54	2	1475.27	0.41372	2	238	0
Digest_S2	27384	K.LC@YVALDFEQEM*ATAASSSSLEK.S	ACTG	5.9939e-27	5.9939e-27	1.1379e-19	2634.2	2	1317.6	0.74117	2	169	0
Digest_S2	25453	K.FVDGLMIHSGDPVNYYVDTAVR.H	RS3	6.0083e-27	6.0083e-27	1.1398e-19	2468.19	2	1234.6	-0.19775	2	198	0
Digest_S2	28441	R.LSLVC@DSAPGPITMDLTGDLEALKK.D	GDIR2	6.2474e-27	6.2474e-27	1.1874e-19	2712.38	3	904.8	0.33729	2	147	0
Digest_S2	24383	K.QQPTQFINPETPGYVGFANLPNQVHR.K	SEPT2	6.2672e-27	6.2672e-27	1.1918e-19	2952.47	3	984.83	0.12395	2	204	0
Digest_S2	21960	K.DVPAFLQQSQSSGPGQAAVWHR.L	PSD13	6.349e-27	6.349e-27	1.2045e-19	2366.16	3	789.393	0.15464	2	157	0
Digest_S2	23761	K.SYSPELIVHPVLDSSNAVEEVEK.W	NNRD	6.3794e-27	6.3794e-27	1.211e-19	2541.27	3	847.76	-2.44785	2	164	0
Digest_S2	27817	R.SLLVIPNTLAVNAAQDSTDLVAK.L	TCPA	6.4629e-27	6.4629e-27	1.2269e-19	2353.3	2	1177.15	-1.86659	2	188	0
Digest_S2	28193	R.IAIPGLAGAGNSVLLVSNLNPER.V	PTBP1	6.5254e-27	6.5254e-27	1.2388e-19	2275.28	2	1138.14	0.42902	2	256	0
Digest_S2	28845	K.LIC@C@DILDVLDKHLIPAANTGESK.V	1433E	6.8349e-27	6.8349e-27	1.2983e-19	2831.43	3	944.482	-0.45236	2	184	0
Digest_S2	26751	K.LGVNNISGIEEVNMFTNQGTVIHFNNPK.V	BTF3	6.8443e-27	6.8443e-27	1.3027e-19	3086.54	3	1029.52	2.0157	2	158	0
Digest_S2	29243	R.IAAQDLLLAVATDFQNESAVALATAATR.H	IPO9	6.9198e-27	6.9198e-27	1.3171e-19	2844.51	3	948.843	1.80113	2	186	0
Digest_S2	25873	R.LTLYDIAHTPGVAADLSHIETR.A	MDHM	6.9306e-27	6.9306e-27	1.3148e-19	2393.25	2	1197.13	0.30591	2	199	0
Digest_S2	28153	R.YVWLVYEQEQPLSC@DEPILSNK.S	PEBP1	6.9603e-27	6.9603e-27	1.3204e-19	2778.33	2	1389.67	0.26352	2	133	0
Digest_S2	23843	K.KGDSSAEELKLATQLTGPVMPIR.N	RL13	7.0792e-27	7.0792e-27	1.3439e-19	2441.31	3	814.44	-0.89929	2	166	0
Digest_S2	26245	K.TPSAAYLWVGAGASEAEKTGAQELLK.V	GELS	7.1202e-27	7.1202e-27	1.354e-19	2648.36	3	883.458	0.69087	2	185	0
Digest_S2	19571	K.VDKGVVPLAGTNGETTTQGLDGLSER.C	ALDOA	7.1723e-27	7.1723e-27	1.3639e-19	2614.33	3	872.118	2.79941	2	149	0
Digest_S2	26764	R.ETVVEVPQVTWEDIGGLEDVKR.E	TERA	7.3281e-27	7.3281e-27	1.3902e-19	2498.28	2	1249.64	-0.39074	2	195	0
Digest_S2	21677	R.SFDVNKPGC@EVDDLKGGVAGGSILK.G	IF2H	7.357e-27	7.357e-27	1.3983e-19	2630.31	3	877.443	0.97384	2	188	0
Digest_S2	26703	R.LAPITSDPTEAAAVGAVEASFK.C	KPYM	7.8965e-27	7.8965e-27	1.498e-19	2145.11	2	1073.06	0.11376	2	178	0
Digest_S2	26217	R.NPPGFAFVEFEDPRDAADAVR.E	SRSF3	7.9104e-27	7.9104e-27	1.4996e-19	2320.1	3	774.038	0.55197	2	174	0
Digest_S2	28173	R.VEQIAAIAQELNELDYYDSPSVNAR.C	ACTN1	8.2389e-27	8.2389e-27	1.5659e-19	2808.37	3	936.794	-0.45607	2	151	0
Digest_S2	25754	K.TILPHDPTADVFVIPAEEKPVEIQWVKPEPK.V	BRX1	8.2717e-27	8.2717e-27	1.5763e-19	3522.89	5	705.384	0.86528	2	158	0
Digest_S2	18623	R.IQQLEEAHQAETEALRHELAEATASQHR.A	NUMA1	8.2921e-27	8.2921e-27	1.5783e-19	3196.57	5	640.12	-0.3814	2	167	0
Digest_S2	28675	K.NLSFNITEDELKEVFEDAM*EIR.L	NUCL	8.3159e-27	8.3159e-27	1.5776e-19	2658.26	3	886.759	0.61947	2	188	0
Digest_S2	23541	K.KGVNLPGAAVDLPAVSEKDIQDLK.F	KPYM	8.363e-27	8.363e-27	1.5886e-19	2477.36	4	620.096	0.59057	2	173	0
Digest_S2	29583	R.VGATAAVYSAAILEYLTAEVLELAGNASK.D	H2AV	8.4296e-27	8.4296e-27	1.6052e-19	2895.53	3	965.85	-0.25277	2	171	0
Digest_S2	27077	K.LTTPTYGDLNHLVSATM*SGVTTC@LR.F	TBB4A	8.5092e-27	8.5092e-27	1.6173e-19	2792.36	3	931.458	-0.19658	2	141	0
Digest_S2	15558	K.GYGYGQGAGTLSTDKGESLGIK.H	CSRP1	8.7598e-27	8.7598e-27	1.6618e-19	2159.06	2	1080.03	0.4521	2	220	0
Digest_S2	28249	K.LATPTYGDLNHLVSATMSGVTTSLR.F	TBB3	8.7689e-27	8.7689e-27	1.6666e-19	2605.33	3	869.114	-0.56181	2	159	0
Digest_S2	16328	R.VTGEADVEFATHEEAVAAM*SK.D	HNRPF	8.9466e-27	8.9466e-27	1.696e-19	2208.01	3	736.675	-0.33141	2	151	0
Digest_S2	26192	K.AC@LISLGYDVENDRQGDAEFNR.I	ACTN4	9.0316e-27	9.0316e-27	1.7134e-19	2610.19	3	870.734	-0.56077	2	223	0
Digest_S2	25919	R.AQEQLATALQNLEEAEKAADESER.G	TPM4	9.0948e-27	9.0948e-27	1.7276e-19	2644.27	3	882.096	1.38387	2	188	0
Digest_S2	15551	K.GYGYGQGAGTLSTDKGESLGIK.H	CSRP1	9.4248e-27	9.4248e-27	1.788e-19	2159.06	3	720.359	0.25419	2	150	0
Digest_S2	14978	K.APAPAAPAAAEPQAEAPAAAASSEQSVAVKE.-	BASP1	1.0013e-26	1.0013e-26	1.9081e-19	2858.42	2	1429.71	0.08538	2	176	0
Digest_S2	17517	R.QPYAVSELAGHQTSAESWGTGR.A	RL4	1.0028e-26	1.0028e-26	1.9023e-19	2332.1	3	778.036	-0.23534	2	205	0
Digest_S2	26921	K.FIQDSIFGLC@PHMTEDNKDLIQGK.D	PDIA3	1.0453e-26	1.0453e-26	1.9856e-19	2874.38	4	719.351	0.84848	2	173	0
Digest_S2	18314	K.LSLEGDHSTPPSAYGSVKPYTNFDAER.D	ANXA2	1.0652e-26	1.0652e-26	2.0266e-19	2938.39	4	735.351	-0.33201	2	161	0
Digest_S2	14038	K.HGEVC@PAGWKPGSDTIKPDVNK.S	PRDX1	1.0905e-26	1.0905e-26	2.0687e-19	2460.2	4	615.805	0	2	134	0
Digest_S2	27716	K.EGVFPDNFAVQISELDKDFPKPK.K	CD2AP	1.1285e-26	1.1285e-26	2.1423e-19	2620.33	4	655.837	-0.74452	2	161	0
Digest_S2	25542	K.DLYANTVLSGGTTMYPGIADR.M	ACTG	1.1526e-26	1.1526e-26	2.1849e-19	2215.07	2	1108.04	-1.98302	2	222	0
Digest_S2	6928	R.PAPAIGEAEDKENQQAANGPNQPSAR.R	YBOX3	1.1645e-26	1.1645e-26	2.2144e-19	2660.27	3	887.759	-3.0025	1	195	0
Digest_S2	26400	R.YASIC@QQNGIVPIVEPEILPDGDHDLKR.C	ALDOA	1.1768e-26	1.1768e-26	2.2399e-19	3244.63	3	1082.22	0.45119	2	185	0
Digest_S2	25604	R.SQHVQVEEGSEPDAFWEALGGK.T	GELS	1.1864e-26	1.1864e-26	2.2507e-19	2400.11	2	1200.56	-0.61007	2	203	0
Digest_S2	28405	K.YPIEHGIITNWDDMEKIWHHTFYNELR.V	ACTC	1.2008e-26	1.2008e-26	2.2846e-19	3457.64	4	865.166	0.07055	2	153	0
Digest_S2	23375	R.DEFTNTC@PSDKEVEIAYSDVAK.R	CLIC4	1.2151e-26	1.2151e-26	2.3052e-19	2586.16	2	1293.58	0.18873	2	183	0
Digest_S2	25002	R.AGGAGVPAFYTSTGYGTLVQEGGSPIK.Y	SCOT1	1.2155e-26	1.2155e-26	2.3125e-19	2585.29	2	1293.15	0.47199	2	181	0
Digest_S2	25416	K.ILNPEEIEKYVAEIEKEKEENEK.K	PSA7	1.2481e-26	1.2481e-26	2.3693e-19	2803.42	5	561.49	-1.52183	2	228	0
Digest_S2	23975	R.LLEAQIATGGIIDPEESHRLPVEVAYK.R	PLEC	1.2536e-26	1.2536e-26	2.385e-19	2948.57	3	983.529	-0.06206	2	213	0
Digest_S2	28237	K.LTTPTYGDLNHLVSATMSGVTTSLR.F	TBB6	1.3157e-26	1.3157e-26	2.5006e-19	2635.34	3	879.116	-2.15226	2	162	0
Digest_S2	16811	K.M*DKEETKDWILPSDYDHAEAEAR.H	CALU	1.3233e-26	1.3233e-26	2.5122e-19	2765.24	3	922.417	-0.06617	2	152	0
Digest_S2	23970	R.TNEKVELQELNDRFANYIDKVR.F	VIME	1.3275e-26	1.3275e-26	2.5183e-19	2694.38	4	674.352	0.54306	2	221	0
Digest_S2	27047	R.VASILHDDC#AFLSAFGDLSKPER.Y	ERP44	1.3426e-26	1.3426e-26	2.5487e-19	2548.25	3	850.089	1.14878	2	174	0
Digest_S2	29195	R.NLPQYVSNELLEEAFSVFGQVER.A	NONO	1.343e-26	1.343e-26	2.5496e-19	2668.33	2	1334.67	1.09754	2	262	0
Digest_S2	27263	K.WGEAGAEYVVESTGVFTTMEK.A	G3P	1.3554e-26	1.3554e-26	2.5695e-19	2291.05	2	1146.03	-0.21303	2	187	0
Digest_S2	23919	K.AFQFVETHGEVC@PANWTPESPTIKPSPTASK.E	PRDX3	1.391e-26	1.391e-26	2.6508e-19	3481.67	4	871.173	-0.63055	2	127	0
Digest_S2	25934	R.RLEAAYTDLQQILESEKDLEEAEEYKEAR.V	TBCA	1.4064e-26	1.4064e-26	2.6781e-19	3469.7	5	694.745	-0.43926	2	166	0
Digest_S2	26851	K.AAQAGVAVGDWVLNIDGENAGSLTHIEAQNK.I	PDLI7	1.4143e-26	1.4143e-26	2.6951e-19	3148.57	3	1050.19	0.11624	2	145	0
Digest_S2	21361	K.ATEMVEVGPEDDEVGAERGEATDLLR.G	CAVN1	1.4299e-26	1.4299e-26	2.7191e-19	2788.29	3	930.101	-1.64055	2	178	0
Digest_S2	24817	R.LPPLPVTPGM*EGAGVVVAVGEGVGDRK.A	VAT1	1.4502e-26	1.4502e-26	2.7591e-19	2617.4	3	873.473	-0.32541	2	179	0
Digest_S2	25690	R.IDGNLVIRPYTPVSSDDDKGFVDLVVK.V	NB5R3	1.4564e-26	1.4564e-26	2.7708e-19	2961.56	4	741.145	0.41176	2	147	0
Digest_S2	14937	K.APAPAAPAAAEPQAEAPAAAASSEQSVAVKE.-	BASP1	1.4612e-26	1.4612e-26	2.7844e-19	2858.42	3	953.477	0.06401	2	152	0
Digest_S2	15262	K.NVIIWGNHSSTQYPDVNHAK.V	MDHC	1.5103e-26	1.5103e-26	2.8607e-19	2280.12	3	760.71	0.08023	2	170	0
Digest_S2	27322	K.VIHDNFGIVEGLM*TTVHAITATQK.T	G3P	1.5392e-26	1.5392e-26	2.9238e-19	2611.35	4	653.594	0	2	170	0
Digest_S2	18262	R.GNFGGSFAGSFGGAGGHAPGVAR.K	HNRPM	1.5455e-26	1.5455e-26	2.934e-19	2034.95	2	1017.98	-1.55889	2	218	0
Digest_S2	22392	R.EEAESTLQSFRQDVDNASLAR.L	VIME	1.5774e-26	1.5774e-26	2.9903e-19	2366.12	3	789.379	0.30928	2	230	0
Digest_S2	26955	K.LC@YVALDFEQEM*ATAASSSSLEK.S	ACTG	1.5985e-26	1.5985e-26	3.0346e-19	2634.2	2	1317.6	-4.35436	2	164	0
Digest_S2	27592	R.DVAWAPSIGLPTSTIASC@SQDGR.V	SEC13	1.6004e-26	1.6004e-26	3.0381e-19	2457.17	2	1229.09	-0.29795	2	199	0
Digest_S2	25123	K.DQLQTFSEEHPVLLTEAPLNPR.K	ACTZ	1.6164e-26	1.6164e-26	3.0664e-19	2534.29	2	1267.65	0.28889	2	234	0
Digest_S2	20653	K.VIAINVDDPDAANYKDISDVER.L	IPYR	1.6481e-26	1.6481e-26	3.1267e-19	2432.19	3	811.403	0.52655	2	233	0
Digest_S2	25431	K.AGQVVTIWASGAGATHSPPTDLVWK.A	LMNA	1.6501e-26	1.6501e-26	3.1362e-19	2549.31	3	850.444	0.64592	2	159	0
Digest_S2	17474	K.HAAENPGKYNILGTNTIMDK.M	HNRPU	1.6781e-26	1.6781e-26	3.1787e-19	2187.09	3	729.701	0.50186	2	108	0
Digest_S2	15342	K.NIDDGTSDRPYSHALVAGIDR.Y	RL27	1.6848e-26	1.6848e-26	3.1938e-19	2272.1	3	758.037	0.4831	2	221	0
Digest_S2	24871	K.NGDVVDKFVGIKDEDQLEAFLKK.L	THIOM	1.7011e-26	1.7011e-26	3.2294e-19	2607.37	3	869.793	-0.84206	2	188	0
Digest_S2	25162	K.AAAPAPEEEMDEC@EQALAAEPK.A	EF1G	1.7048e-26	1.7048e-26	3.2342e-19	2425.05	2	1213.03	2.91834	2	180	0
Digest_S2	27060	R.NIIHGSDSVESAEKEIHLWFKPEELIDYK.S	NDKB	1.7116e-26	1.7116e-26	3.2591e-19	3426.72	4	857.435	-0.56947	2	170	0
Digest_S2	18970	K.VGTFFSEVKPAGPTVEQQGEM*AR.S	P5CS	1.7509e-26	1.7509e-26	3.3238e-19	2481.21	3	827.74	-0.44242	2	137	0
Digest_S2	23437	K.YAELLVSQGVVNQPEYEEEISKYDK.I	ODO1	1.8535e-26	1.8535e-26	3.5227e-19	2930.43	3	977.482	0.56197	2	171	0
Digest_S2	27321	K.VIHDNFGIVEGLM*TTVHAITATQK.T	G3P	1.8687e-26	1.8687e-26	3.5496e-19	2611.35	3	871.123	0.07006	2	159	0
Digest_S2	27282	K.VDEFPLC@GHM*VSDEYEQLSSEALEAAR.I	RL10L	1.8833e-26	1.8833e-26	3.5831e-19	3166.4	3	1056.14	0.57791	2	202	0
Digest_S2	28922	R.IQLLEEELDRAQEQLATALQNLEEAEKAADESER.G	TPM4	1.9065e-26	1.9065e-26	3.6365e-19	3882.92	4	971.487	1.31936	2	190	0
Digest_S2	26454	R.LM*NETTAVALAYGIYKQDLPALEEKPR.N	HSP74	1.9073e-26	1.9073e-26	3.6287e-19	3050.59	4	763.401	-2.07874	2	158	0
Digest_S2	26757	K.LTKEEIVDKYDLFVGSQATDFGEALVR.H	CALU	1.9291e-26	1.9291e-26	3.6702e-19	3043.56	3	1015.19	0.60122	2	180	0
Digest_S2	19045	K.EIDQEAAVEVSQLRDPQHDLDR.V	UCRI	1.9647e-26	1.9647e-26	3.7271e-19	2563.24	3	855.085	0.49965	2	212	0
Digest_S2	16249	K.NIDDGTSDRPYSHALVAGIDRYPR.K	RL27	1.9818e-26	1.9818e-26	3.7644e-19	2688.31	5	538.468	0	2	196	0
Digest_S2	25011	K.KGADSLEDFLYHEGYAC@TSIHGDR.S	DDX3L	2.0309e-26	2.0309e-26	3.8578e-19	2809.25	4	703.067	-1.47581	2	201	0
Digest_S2	27034	R.GFGFVTYATVEEVDAAMNARPHK.V	ROA1	2.0607e-26	2.0607e-26	3.912e-19	2510.21	4	628.309	0.19428	2	154	0
Digest_S2	23373	R.M*ATEVAADALGEEWKGYVVR.I	RS6	2.0949e-26	2.0949e-26	3.9681e-19	2211.08	2	1106.04	0.3311	2	213	0
Digest_S2	23361	R.DEFTNTC@PSDKEVEIAYSDVAK.R	CLIC4	2.1272e-26	2.1272e-26	4.0355e-19	2586.16	3	862.723	0.21224	2	163	0
Digest_S2	13377	K.QAAASATQTIAAAQHAASAPK.A	TLN1	2.1311e-26	2.1311e-26	4.0399e-19	1965.01	2	983.011	0.18627	2	207	0
Digest_S2	27393	K.LPIGDVATQYFADRDMFC@AGR.V	TCPH	2.149e-26	2.149e-26	4.0739e-19	2471.15	3	824.389	1.25863	2	208	0
Digest_S2	15008	R.VALLSGGGSGHEPAHAGFIGK.G	TKFC	2.2495e-26	2.2495e-26	4.2643e-19	1962.02	3	654.677	-1.21198	2	145	0
Digest_S2	26549	K.TLLGDVPVVADPTVPNVTVTR.L	GDIR2	2.2539e-26	2.2539e-26	4.2728e-19	2163.2	2	1082.11	1.57932	2	168	0
Digest_S2	15170	K.GDTGAPGAPGSQGAPGLQGMPGER.G	CO1A1	2.2774e-26	2.2774e-26	4.3259e-19	2165	2	1083.01	1.69072	2	216	0
Digest_S2	26420	K.TLVLDC@HYPEDEIGHEDEAESDIFSIK.E	C1QBP	2.2965e-26	2.2965e-26	4.3691e-19	3229.45	3	1077.15	-0.79329	2	218	0
Digest_S2	17382	K.EAM*EDGEIDGNKVTLDWAKPK.G	NUCL	2.3074e-26	2.3074e-26	4.3742e-19	2362.12	3	788.046	0.38726	2	157	0
Digest_S2	13014	R.GAPGDRGEAGPPGPAGFAGPPGADGQPGAK.G	CO1A1	2.3443e-26	2.3443e-26	4.4657e-19	2613.24	3	871.753	0.4901	2	153	0
Digest_S2	11241	R.LVEVNGENVEKETHQQVVSR.I	NHRF1	2.3581e-26	2.3581e-26	4.4666e-19	2294.17	3	765.396	0.31897	2	259	0
Digest_S2	28172	K.DLEFTIYDDDDVSPFLDGLEERPQR.K	PSA1	2.3768e-26	2.3768e-26	4.5173e-19	2984.38	3	995.465	0	2	229	0
Digest_S2	26028	R.PVIVEPLEQLDDEDGLPEKLAQK.N	SFPQ	2.3785e-26	2.3785e-26	4.5152e-19	2575.35	3	859.12	-1.56296	1	160	0
Digest_S2	14806	K.HGEVC@PAGWKPGSDTIKPDVNK.S	PRDX1	2.4338e-26	2.4338e-26	4.6171e-19	2460.2	3	820.737	-0.14873	2	138	0
Digest_S2	17090	K.LASVPAGGAVAVSAAPGSAAPAAGSAPAAAEEK.K	RLA2	2.4842e-26	2.4842e-26	4.737e-19	2774.43	3	925.482	0.3957	2	141	0
Digest_S2	27341	R.DNYVPEVSALDQEIIEVDPDTK.E	RS17	2.4938e-26	2.4938e-26	4.731e-19	2489.19	2	1245.1	-0.98041	2	162	0
Digest_S2	28767	R.TIESILEPVAQQISHLVIM*HEEGEVDGK.A	VINC	2.5034e-26	2.5034e-26	4.7648e-19	3117.58	4	780.149	-0.39118	2	147	0
Digest_S2	27834	R.TLTGTVIDSGDGVTHVIPVAEGYVIGSC@IK.H	ARP3	2.5146e-26	2.5146e-26	4.7901e-19	3126.6	3	1042.87	0.2341	2	177	0
Digest_S2	25059	K.DM*SPLPESEVTLGKDVVILPETK.V	MAP4	2.5518e-26	2.5518e-26	4.8442e-19	2513.31	3	838.441	0.80076	2	161	0
Digest_S2	25078	K.DQLQTFSEEHPVLLTEAPLNPR.K	ACTZ	2.5533e-26	2.5533e-26	4.8438e-19	2534.29	3	845.435	1.1551	2	215	0
Digest_S2	29441	R.VGAGAPVYM*AAVLEYLTAEILELAGNAAR.D	H2A2C	2.568e-26	2.568e-26	4.89e-19	2949.54	3	983.852	0.43426	2	222	0
Digest_S2	26085	R.ERIPEALAGPPNDFGLFLSDDDPKK.G	TLN1	2.699e-26	2.699e-26	5.1297e-19	2741.38	4	686.1	-0.4448	2	142	0
Digest_S2	19014	K.EAMEDGEIDGNKVTLDWAKPK.G	NUCL	2.7088e-26	2.7088e-26	5.1351e-19	2346.13	3	782.713	-1.0917	2	173	0
Digest_S2	20105	R.TASAPNLAETEKETAEHLNLAGTSR.S	LIPB1	2.7196e-26	2.7196e-26	5.1689e-19	2611.3	3	871.105	1.6816	2	176	0
Digest_S2	27453	R.LYVTYFGGDEAAGLEPDLEC@R.Q	SYAC	2.7215e-26	2.7215e-26	5.1591e-19	2443.11	2	1222.06	-0.59933	2	240	0
Digest_S2	16937	R.ALSSEGKPYVTKEELYQNLTR.E	SPTN1	2.7339e-26	2.7339e-26	5.1827e-19	2426.26	3	809.424	0.15081	2	224	0
Digest_S2	21726	R.QVQSLTC@EVDALKGTNESLER.Q	VIME	2.7526e-26	2.7526e-26	5.2182e-19	2445.19	2	1223.1	0.0998	2	212	0
Digest_S2	28427	R.IGEWELIQESGVPLKPLFGPGYTGIR.N	UBP5	2.7684e-26	2.7684e-26	5.2644e-19	2856.53	3	952.848	0.25622	2	203	0
Digest_S2	17640	K.SGYQQAASEHGLVVIAPDTSPR.G	ESTD	2.7744e-26	2.7744e-26	5.2632e-19	2283.14	3	761.717	0.24039	2	180	0
Digest_S2	28844	R.IYDDDFFQNLDGVANALDNIDAR.M	UBA1	2.8278e-26	2.8278e-26	5.3681e-19	2614.21	2	1307.61	-0.18671	2	229	0
Digest_S2	24262	K.LSVFHGETEIQNQTDLLSLSGR.T	SYIC	2.8331e-26	2.8331e-26	5.3746e-19	2444.24	2	1222.63	0.6989	2	243	0
Digest_S2	14336	R.FNAHGDANTIVC@NTKEDGTWGTEHR.E	LEG1	2.9268e-26	2.9268e-26	5.5627e-19	2898.29	4	725.327	-0.1683	2	177	0
Digest_S2	28755	K.EIYPYVIQELRPTLNELGISTPEELGLDKV.-	COX5A	2.9582e-26	2.9582e-26	5.6352e-19	3428.82	3	1143.61	-0.64045	2	227	0
Digest_S2	25072	K.DLYANNVLSGGTTMYPGIADR.M	ACTA	3.0132e-26	3.0132e-26	5.712e-19	2228.07	2	1114.54	0.32858	2	230	0
Digest_S2	21283	R.EQQIVIQSSGGLSKDDIENMVK.N	GRP75	3.0205e-26	3.0205e-26	5.7302e-19	2418.22	3	806.744	0	2	174	0
Digest_S2	23345	R.M*ATEVAADALGEEWKGYVVR.I	RS6	3.0292e-26	3.0292e-26	5.7378e-19	2211.08	3	737.704	10.2594	2	157	0
Digest_S2	4259	K.AGEASAESTGAADGAAPEEGEAK.K	BASP1	3.0331e-26	3.0331e-26	5.7579e-19	2075.9	2	1038.46	1.4106	2	197	0
Digest_S2	16767	R.EQQIVIQSSGGLSKDDIENM*VK.N	GRP75	3.1403e-26	3.1403e-26	5.9575e-19	2434.21	3	812.077	1.95415	2	171	0
Digest_S2	25860	K.QVLGQMVIDEELLGDGHSYSPR.A	PSB4	3.1762e-26	3.1762e-26	6.0256e-19	2443.19	3	815.066	-3.36975	2	159	0
Digest_S2	10812	R.RPQYSNPPVQGEVMEGADNQGAGEQGRPVR.Q	YBOX1	3.2321e-26	3.2321e-26	6.1568e-19	3223.53	4	806.639	1.28632	2	233	0
Digest_S2	17427	K.EAM*EDGEIDGNKVTLDWAKPK.G	NUCL	3.258e-26	3.258e-26	6.1762e-19	2362.12	2	1181.57	0.51656	2	170	0
Digest_S2	22207	K.NWRDPDQTDGPGLGYLSSHIANVER.V	GELS	3.3402e-26	3.3402e-26	6.3483e-19	2797.33	3	933.115	1.04656	2	203	0
Digest_S2	26350	K.YLYVDKNFINNPLAQADWAAK.K	MYH9	3.3941e-26	3.3941e-26	6.4342e-19	2454.25	2	1227.63	0.49718	2	156	0
Digest_S2	27533	K.THYIVGYNLPSYEYLYNLGDQYALK.M	RPN1	3.4084e-26	3.4084e-26	6.4781e-19	2997.47	3	999.827	0.30523	2	166	0
Digest_S2	15456	K.LGSTAPQVLNTSSPAQQAENEAK.A	NSF1C	3.412e-26	3.412e-26	6.4771e-19	2341.16	2	1171.08	-2.39745	2	194	0
Digest_S2	22806	K.AHDGGIYAISWSPDSTHLLSASGDK.T	WDR1	3.4213e-26	3.4213e-26	6.5026e-19	2585.23	4	647.063	0.75461	2	142	0
Digest_S2	28778	K.SLQDIIAILGM*DELSEEDKLTVSR.A	ATPB	3.4713e-26	3.4713e-26	6.5938e-19	2691.38	3	897.796	-1.08773	2	192	0
Digest_S2	28495	R.KDGSASGTTLLEALDC@ILPPTRPTDKPLRLPLQDVYK.I	EF1A1	3.5137e-26	3.5137e-26	6.7077e-19	4147.21	4	1037.56	-0.94121	2	219	0
Digest_S2	7384	K.ESEPQAAADATEVKESTEEKPK.D	BASP1	3.6435e-26	3.6435e-26	6.912e-19	2374.13	4	594.286	-0.61622	2	150	0
Digest_S2	28856	R.EVAAFAQFGSDLDAATQQLLSR.G	ATPA	3.7095e-26	3.7095e-26	7.0372e-19	2338.17	2	1169.59	0.20874	2	231	0
Digest_S2	18655	K.NQALNTDNYGHDLASVQALQR.K	SPTN1	3.7232e-26	3.7232e-26	7.0581e-19	2328.13	2	1164.57	1.15302	2	257	0
Digest_S2	13035	R.LAVC@GNPATSQPVTSSNHSSR.G	NEDD4	3.7634e-26	3.7634e-26	7.1342e-19	2238.06	3	746.691	0.32696	2	148	0
Digest_S2	15301	R.SLTMVEDNEDDDEDGEELLHHHR.G	LMNA	3.7908e-26	3.7908e-26	7.1963e-19	2735.15	3	912.388	0.46827	2	185	0
Digest_S2	29077	R.FQSAAIGALQEASEAYLVGLFEDTNLC@AIHAK.R	H33	3.8201e-26	3.8201e-26	7.2822e-19	3505.73	4	877.188	-0.27832	2	152	0
Digest_S2	27118	R.IPEALAGPPNDFGLFLSDDDPKK.G	TLN1	3.9194e-26	3.9194e-26	7.4404e-19	2456.23	3	819.417	0.37243	2	159	0
Digest_S2	25514	R.ELLTTMGDRFTDEEVDELYR.E	ML12B	3.9566e-26	3.9566e-26	7.4944e-19	2432.13	3	811.38	-0.82746	2	226	0
Digest_S2	26082	R.SEPTQALELTEDDIKEDGIVPLR.Y	TXNL1	4.0011e-26	4.0011e-26	7.5955e-19	2568.3	3	856.773	0.21372	2	222	0
Digest_S2	26468	R.EATESFASDPILYRPVAVALDTK.G	KPYM	4.0922e-26	4.0922e-26	7.7685e-19	2493.29	3	831.768	1.4676	2	179	0
Digest_S2	20263	K.VPLEVQEADEAKLQQTEAELR.K	SYVC	4.1179e-26	4.1179e-26	7.8063e-19	2396.23	3	799.416	0.83985	2	236	0
Digest_S2	27218	K.SSILLDVKPWDDETDMTKLEEC@VR.S	EF1B	4.1225e-26	4.1225e-26	7.8307e-19	2947.41	3	983.141	0.86915	2	240	0
Digest_S2	29277	R.AVSDASAGDYGSAIETLVTAISLIK.Q	CPSF6	4.195e-26	4.195e-26	7.973e-19	2452.28	2	1226.65	1.19419	2	197	0
Digest_S2	29447	R.VGAGAPVYM*AAVLEYLTAEILELAGNAAR.D	H2A2C	4.2098e-26	4.2098e-26	8.0162e-19	2949.54	4	738.141	0.49613	2	155	0
Digest_S2	27815	R.DKLDGNELDLSLSDLNEVPVKELAALPK.A	LRC59	4.217e-26	4.217e-26	8.0265e-19	3035.61	4	759.659	-0.80345	2	155	0
Digest_S2	28296	R.KFDVNTSAVQVLIEHIGNLDR.A	CLH1	4.3184e-26	4.3184e-26	8.1864e-19	2368.26	3	790.093	0.4635	2	187	0
Digest_S2	24268	K.NDVITVQTPAFAESVTEGDVR.W	ODO2	4.5027e-26	4.5027e-26	8.5359e-19	2248.11	2	1124.56	2.06244	2	212	0
Digest_S2	28686	K.VIHDNFGIVEGLMTTVHAITATQK.T	G3P	4.6841e-26	4.6841e-26	8.8976e-19	2595.36	4	649.595	0	2	167	0
Digest_S2	27921	K.GYAFIEFASFEDAKEALNSC@NK.M	NUCL	4.879e-26	4.879e-26	9.2559e-19	2579.18	3	860.396	-0.70938	2	186	0
Digest_S2	14826	R.GEAGPPGPAGFAGPPGADGQPGAK.G	CO1A1	4.899e-26	4.899e-26	9.3058e-19	2059.98	2	1030.5	0.23692	2	179	0
Digest_S2	26324	K.TVWDWELM*NDIKPIWQRPSK.E	ENPL	4.9242e-26	4.9242e-26	9.3273e-19	2558.29	3	853.433	-0.28607	2	190	0
Digest_S2	23579	R.TVATPLNQVANPNSAIFGGAR.P	IF4H	4.9507e-26	4.9507e-26	9.3851e-19	2098.1	2	1049.56	1.04676	1	214	0
Digest_S2	20684	K.TTIPEEEEEEEEEPIGVAVEEER.F	LMNB1	5.0892e-26	5.0892e-26	9.6611e-19	2672.19	2	1336.6	-1.00462	2	195	0
Digest_S2	18409	R.EKEPIVGSTDYGKDEDSAEALLK.K	SPTN1	5.121e-26	5.121e-26	9.7216e-19	2494.22	3	832.079	1.76046	2	151	0
Digest_S2	28342	K.M*SVQPTVSLGGFEITPPVVLR.L	NPM	5.13e-26	5.13e-26	9.7249e-19	2243.21	2	1122.11	3.15481	2	208	0
Digest_S2	29200	K.TDLLIVLSDVEGLFDSPPGSDDAK.L	P5CS	5.2509e-26	5.2509e-26	9.9743e-19	2503.24	3	835.088	1.82721	2	123	0
Digest_S2	26218	K.EILVGDVGQTVDDPYTTFVK.M	COF1	5.4431e-26	5.4431e-26	1.031e-18	2196.11	2	1098.56	0	2	180	0
Digest_S2	28395	K.HLYTLDGGDIINALC@FSPNR.Y	RACK1	5.45e-26	5.45e-26	1.0323e-18	2344.14	2	1172.57	0.1041	2	253	0
Digest_S2	19433	R.FTYSTLVDGC#TSHTGTWGK.T	CO1A1	5.4562e-26	5.4562e-26	1.0326e-18	2117.96	2	1059.48	1.03695	2	196	0
Digest_S2	18503	R.VADPDHDHTGFLTEYVATR.W	MK01	5.4998e-26	5.4998e-26	1.0408e-18	2144	3	715.338	-1.79179	2	197	0
Digest_S2	21879	R.YHVPVVVVPEGSTSDTQEQAILR.L	RPN2	5.5208e-26	5.5208e-26	1.048e-18	2524.3	3	842.106	-0.3624	2	152	0
Digest_S2	25903	R.EHPWEVMPDLYFYRDPEEIEKEEQAAAEK.A	RSSA	5.6109e-26	5.6109e-26	1.0684e-18	3578.64	4	895.416	-0.40898	2	160	0
Digest_S2	26242	R.VPQLLIAPFKEEDEWDSPHIVR.Y	P4HA2	5.6283e-26	5.6283e-26	1.0677e-18	2618.36	4	655.347	1.49015	2	185	0
Digest_S2	21444	K.NGQHVASSPIPVVISQSEIGDASR.V	FLNA	5.6913e-26	5.6913e-26	1.0811e-18	2448.25	2	1224.63	-0.4984	2	255	0
Digest_S2	26398	R.YASIC@QQNGIVPIVEPEILPDGDHDLKR.C	ALDOA	5.7722e-26	5.7722e-26	1.0987e-18	3244.63	4	811.914	0.52622	2	144	0
Digest_S2	25909	M.APPVPGAVSGGSGEVDELFDVK.N	COPE	5.803e-26	5.803e-26	1.1009e-18	2127.06	2	1064.03	0.68834	1	172	0
Digest_S2	28303	K.TLAGLPLLVAYKDDEIPVLKDELIHELK.Q	IF2P	5.8276e-26	5.8276e-26	1.1092e-18	3145.78	5	629.961	0.19377	2	171	0
Digest_S2	22431	K.GGPGSAVSPYPSFNVSSDVAALHK.A	ANXA1	5.9378e-26	5.9378e-26	1.1279e-18	2344.16	3	782.057	0.15609	2	156	0
Digest_S2	24852	R.FGGEHVPNSPFQVTALAGDQPTVQTPLR.S	FLNA	5.957e-26	5.957e-26	1.1338e-18	2963.5	3	988.505	-0.5557	2	200	0
Digest_S2	19572	R.EKLQEEMLQREEAESTLQSFR.Q	VIME	6.0946e-26	6.0946e-26	1.1554e-18	2581.26	3	861.09	-0.85058	2	216	0
Digest_S2	29261	R.IQSIPLVIGQFLEAVDQNTAIVGSTTGSNYYVR.I	PRS6B	6.1244e-26	6.1244e-26	1.1679e-18	3553.85	4	889.22	1.44142	2	142	0
Digest_S2	16137	K.LVQDVANNTNEEAGDGTTTATVLAR.S	CH60	6.3241e-26	6.3241e-26	1.202e-18	2560.25	3	854.088	-0.14292	2	153	0
Digest_S2	25395	K.FLQASEDLLKEHYTDLKDRPFFTGLVK.Y	NDKA	6.5154e-26	6.5154e-26	1.2396e-18	3210.68	4	803.426	0.07597	2	190	0
Digest_S2	14950	K.FTTSDVAAIETDKEGVQNAK.E	HXK1	6.526e-26	6.526e-26	1.2361e-18	2124.05	3	708.687	0.25837	2	175	0
Digest_S2	20661	K.AM*LSGPGQFAENETNEVNFR.E	ELOC	6.5536e-26	6.5536e-26	1.2414e-18	2227.01	2	1114.01	1.53409	2	262	0
Digest_S2	16922	K.VHNDAQNFDYDHDAFLGAEEAK.S	CALU	6.6358e-26	6.6358e-26	1.2589e-18	2506.09	3	836.035	0.36503	2	174	0
Digest_S2	26359	R.YFEITDESPYVHYLNTFSSK.E	COR1C	6.7515e-26	6.7515e-26	1.2788e-18	2440.13	3	814.049	-0.29991	2	157	0
Digest_S2	27052	R.NIIHGSDSVESAEKEIHLWFKPEELIDYK.S	NDKB	6.831e-26	6.831e-26	1.3008e-18	3426.72	5	686.15	-0.53372	2	149	0
Digest_S2	15057	R.SLENYHFVDEHGKDQGINIR.Q	EPN4	6.8747e-26	6.8747e-26	1.3022e-18	2371.14	3	791.052	-0.69441	2	180	0
Digest_S2	22540	R.ELLTTM*GDRFTDEEVDELYR.E	ML12B	7.0969e-26	7.0969e-26	1.3443e-18	2448.12	3	816.713	0.74733	2	208	0
Digest_S2	23621	K.VGELKDDDFEKISELGAGNGGVVFK.V	MP2K1	7.3176e-26	7.3176e-26	1.3908e-18	2623.32	3	875.114	0.62771	2	159	0
Digest_S2	11595	K.AAGGAGAQVGGSISSGSSASSVTVTR.S	LMNA	7.3818e-26	7.3818e-26	1.4037e-18	2222.1	3	741.372	0.74095	2	156	0
Digest_S2	17653	K.SGYQQAASEHGLVVIAPDTSPR.G	ESTD	7.5414e-26	7.5414e-26	1.4307e-18	2283.14	2	1142.07	0	2	221	0
Digest_S2	27159	R.DDVSGFVDPGLVLQDAQALHEAGEK.I	ANXA8	7.5835e-26	7.5835e-26	1.4413e-18	2610.27	3	870.416	-11.9402	2	126	0
Digest_S2	28052	R.SIVDYKPSLDLLEQQHQLIQEALIFDNK.H	ACTN4	7.6981e-26	7.6981e-26	1.4652e-18	3297.74	3	1099.92	0.33294	2	223	0
Digest_S2	29341	K.IGGILANELSVDEAALHAAVIAINEAIDR.R	IQGA1	7.7168e-26	7.7168e-26	1.4694e-18	2958.59	3	986.87	2.59759	2	236	0
Digest_S2	25528	R.TVSLGAGAKDELHIVEAEAMNYEGSPIK.V	NPM	7.7708e-26	7.7708e-26	1.4791e-18	2929.46	3	977.158	-0.37477	2	250	0
Digest_S2	9796	K.GDTGAPGAPGSQGAPGLQGM*PGER.G	CO1A1	7.7878e-26	7.7878e-26	1.4793e-18	2181	3	727.672	0.7549	2	127	0
Digest_S2	23988	R.ISGETIFVTAPHEATAGIIGVNR.K	CLH1	7.9397e-26	7.9397e-26	1.5072e-18	2353.25	2	1177.13	0.82961	2	224	0
Digest_S2	19943	K.AASADSTTEGTPTDGFTVLSTK.S	H2AY	7.9857e-26	7.9857e-26	1.515e-18	2157.02	2	1079.01	-0.22626	2	175	0
Digest_S2	27885	R.MLPTIIADNAGYDSADLVAQLR.A	TCPB	8.0308e-26	8.0308e-26	1.5235e-18	2347.2	2	1174.1	0.83175	2	204	0
Digest_S2	21387	K.IGEEQSAEDAEDGPPELLFIHGGHTAK.I	RBBP7	8.1956e-26	8.1956e-26	1.5592e-18	2847.34	4	712.59	-2.14131	2	142	0
Digest_S2	24188	R.AITVFSPDGHLFQVEYAQEAVKK.G	PSMA8	8.2558e-26	8.2558e-26	1.5673e-18	2577.33	4	645.09	0.75692	2	165	0
Digest_S2	21859	R.QVQSLTC@EVDALKGTNESLER.Q	VIME	8.4395e-26	8.4395e-26	1.5999e-18	2445.19	3	815.736	0.14964	2	189	0
Digest_S2	25946	R.EATESFASDPILYRPVAVALDTKGPEIR.T	KPYM	8.7684e-26	8.7684e-26	1.669e-18	3045.59	4	762.153	0.64066	2	170	0
Digest_S2	24345	R.WQLTVATEQPELEGPPDGYR.G	DDX21	8.8358e-26	8.8358e-26	1.6737e-18	2286.1	2	1143.56	-0.10675	2	222	0
Digest_S2	28923	K.EGILNDDIYC@PPETAVLLASYAVQSK.Y	MOES	8.9826e-26	8.9826e-26	1.7081e-18	2934.44	3	978.82	0.24942	2	163	0
Digest_S2	20760	K.IIAEGANGPTTPEADKIFLER.N	DHE3	9.3092e-26	9.3092e-26	1.7647e-18	2242.17	2	1121.59	0.43535	2	219	0
Digest_S2	28615	K.EVLSPGTVNSDTSLVLVNAIYFK.G	SPB6	9.319e-26	9.319e-26	1.7691e-18	2466.31	2	1233.66	0.69265	2	154	0
Digest_S2	26037	K.GAVSAVQQELDKESGALVDEVAK.Q	MAP2	9.421e-26	9.421e-26	1.7884e-18	2343.2	3	781.739	-1.01499	2	168	0
Digest_S2	24686	K.EAALTNEEVGADLEQVEVLQK.K	SPTN1	9.4913e-26	9.4913e-26	1.7993e-18	2285.15	2	1143.08	-1.92223	2	178	0
Digest_S2	25987	R.EAFLNTEDKGDSLDSVEALIK.K	SPTN1	9.5581e-26	9.5581e-26	1.8119e-18	2294.14	2	1147.57	-0.31912	2	193	0
Digest_S2	27230	R.ENTEGEYSGIEHVIVDGVVQSIK.L	IDH3A	9.8075e-26	9.8075e-26	1.8618e-18	2502.24	3	834.75	0.36559	2	153	0
Digest_S2	24292	R.VIISAPSADAPMFVMGVNHEK.Y	G3P	9.8355e-26	9.8355e-26	1.8645e-18	2213.11	2	1107.06	0.3308	2	185	0
Digest_S2	29129	R.FQSSAVMALQEASEAYLVGLFEDTNLC@AIHAK.R	H32	9.8988e-26	9.8988e-26	1.887e-18	3581.73	4	896.189	1.15779	2	147	0
Digest_S2	16452	M.VKETTYYDVLGVKPNATQEELKK.A	DNJA1	9.9686e-26	9.9686e-26	1.8924e-18	2653.41	4	664.108	1.37858	1	159	0
Digest_S2	11098	K.GDRGETGPAGPPGAPGAPGAPGPVGPAGK.N	CO1A1	1.0256e-25	1.0256e-25	1.953e-18	2449.22	3	817.077	-1.86748	2	149	0
Digest_S2	18540	R.LAM*LQEHVGNLGSSSDLASTVR.S	CKAP4	1.0465e-25	1.0465e-25	1.9853e-18	2301.15	2	1151.08	0.63629	2	206	0
Digest_S2	25506	K.AFLADPSAFAAAAPAAAATTAAPAAAAAPAK.A	RLA0	1.0513e-25	1.0513e-25	2.0035e-18	2696.4	3	899.474	1.01785	2	125	0
Digest_S2	28195	K.VGEPGILC@VDC@SEAGPGTLGLEAVSDSGAK.A	FLNB	1.0589e-25	1.0589e-25	2.0172e-18	3081.44	3	1027.82	-0.59383	2	159	0
Digest_S2	25622	K.NVPILYTASQAC@LQHPDVAAYK.A	CTNA1	1.063e-25	1.063e-25	2.0166e-18	2527.27	3	843.093	0.36197	2	145	0
Digest_S2	28950	R.VLTDAVDDITSIDDFLAVSENHILEDVNK.C	CTNA1	1.063e-25	1.063e-25	2.0242e-18	3200.58	3	1067.53	-0.57174	2	158	0
Digest_S2	23591	K.QVLGQM*VIDEELLGDGHSYSPR.A	PSB4	1.0678e-25	1.0678e-25	2.0258e-18	2459.19	3	820.4	-0.59517	2	154	0
Digest_S2	27183	K.SSILLDVKPWDDETDMTKLEEC@VR.S	EF1B	1.0799e-25	1.0799e-25	2.0512e-18	2947.41	4	737.608	1.40671	2	186	0
Digest_S2	25711	K.LTTPTYGDLNHLVSATM*SGVTTSLR.F	TBB6	1.0913e-25	1.0913e-25	2.0741e-18	2651.33	3	884.45	0.41406	2	168	0
Digest_S2	20729	R.AYDATTHFETTC@DDIKDIYKR.M	GDIB	1.1069e-25	1.1069e-25	2.0984e-18	2631.2	4	658.556	0	2	151	0
Digest_S2	26047	R.NVLLDPQLVPGGGASEM*AVAHALTEK.S	TCPG	1.1485e-25	1.1485e-25	2.1841e-18	2633.36	3	878.462	3.96035	2	133	0
Digest_S2	29186	K.STLITDGSSPINLFNTAFGLLGLGSDGQPPVQK.-	MVP	1.1623e-25	1.1623e-25	2.2163e-18	3344.74	3	1115.59	0.98481	2	167	0
Digest_S2	27882	R.IFLLGLADNEAAIVQAESEETKER.L	SRP68	1.1677e-25	1.1677e-25	2.2182e-18	2646.36	3	882.792	-0.34569	2	158	0
Digest_S2	17019	R.EKLQEEM*LQREEAESTLQSFR.Q	VIME	1.1691e-25	1.1691e-25	2.2162e-18	2597.25	3	866.422	0.42267	2	186	0
Digest_S2	26124	K.QLIDSNPNQPLVILEM*ESGASAK.A	SYAC	1.1869e-25	1.1869e-25	2.2531e-18	2470.25	3	824.085	-3.11068	2	115	0
Digest_S2	27891	R.GEVPC@TVTTASPLDDAVLSELK.T	ATPO	1.217e-25	1.217e-25	2.3088e-18	2370.17	2	1185.59	2.47108	2	194	0
Digest_S2	15794	R.SQVEPADYKADEDPALFHSVK.T	PIPNB	1.2171e-25	1.2171e-25	2.3072e-18	2346.12	3	782.713	-0.23394	2	166	0
Digest_S2	22179	R.FDPEANSDDAC@TYHPGVPVFHDALK.G	CHRD1	1.2779e-25	1.2779e-25	2.4288e-18	2870.27	4	718.323	-0.25491	2	123	0
Digest_S2	28518	R.RPGEPPLDLGSIPWLGHALEFGR.D	PTGIS	1.2895e-25	1.2895e-25	2.448e-18	2514.33	4	629.336	-0.5819	2	140	0
Digest_S2	20869	R.SYDVPPPPMEPDHPFYSNISK.D	PGAM1	1.3332e-25	1.3332e-25	2.5273e-18	2417.11	3	806.376	0.98398	2	138	0
Digest_S2	29142	K.AIPDLTAPVAAVQAAVSNLVR.V	VINC	1.342e-25	1.342e-25	2.544e-18	2076.18	2	1038.6	0.94027	2	218	0
Digest_S2	26076	K.FENAFLSHVISQHQSLLGNIR.S	ATPA	1.3515e-25	1.3515e-25	2.562e-18	2410.26	3	804.092	-0.45543	2	217	0
Digest_S2	25075	R.SALQSINEWASQTTDGKLPEVTK.D	SERPH	1.3614e-25	1.3614e-25	2.5845e-18	2503.27	3	835.094	0.5847	2	166	0
Digest_S2	26919	K.GVDDLDFFIGDEAIEKPTYATK.W	ARP3	1.3796e-25	1.3796e-25	2.6172e-18	2444.19	2	1222.6	0.39938	2	186	0
Digest_S2	22032	K.GSPKPAAVEAVTAAGSQHIQTLTDEVTK.Q	SYMC	1.3863e-25	1.3863e-25	2.6386e-18	2806.46	4	702.37	-0.0869	2	158	0
Digest_S2	28103	R.STVLSLDWHPNNVLLAAGSC@DFK.C	ARC1A	1.3966e-25	1.3966e-25	2.6512e-18	2612.28	3	871.432	-0.42024	2	158	0
Digest_S2	25874	R.GFGFVTFDDHDPVDKIVLQK.Y	ROA2	1.4229e-25	1.4229e-25	2.6951e-18	2277.15	4	570.044	0	2	158	0
Digest_S2	21477	K.DLGLSESGEDVNAAILDESGKK.F	PDIA4	1.4336e-25	1.4336e-25	2.7196e-18	2247.1	2	1124.05	0.76019	2	227	0
Digest_S2	25597	K.C@THWAEGGQGALALAQAVQR.A	C1TC	1.449e-25	1.449e-25	2.7446e-18	2192.07	2	1096.54	-0.89059	2	211	0
Digest_S2	28928	K.AQDIEAGDGTTSVVIIAGSLLDSC@TK.L	TCPD	1.4567e-25	1.4567e-25	2.7702e-18	2689.32	2	1345.17	0.90747	2	197	0
Digest_S2	19447	K.KIDAAQNWLADPNGGPEGEEQIR.G	VINC	1.465e-25	1.465e-25	2.781e-18	2508.21	3	836.742	0.14589	2	162	0
Digest_S2	28089	K.VDEFPLC@GHMVSDEYEQLSSEALEAAR.I	RL10L	1.4703e-25	1.4703e-25	2.7973e-18	3150.4	3	1050.81	-0.11617	2	199	0
Digest_S2	26246	R.TNVLYELAQYASEPSEQEHLHK.M	NCPR	1.4738e-25	1.4738e-25	2.796e-18	2586.25	3	862.755	0.91968	2	151	0
Digest_S2	29116	K.TAAFLLPILSQIYADGPGEALR.A	DDX3X	1.4764e-25	1.4764e-25	2.8008e-18	2316.26	3	772.759	0.9478	2	172	0
Digest_S2	26638	R.APVDITGQFEKWEAEEVELNK.N	SYCC	1.5159e-25	1.5159e-25	2.8736e-18	2432.2	3	811.404	0.15044	2	112	0
Digest_S2	19902	R.KDLYANTVLSGGTTM*YPGIADR.M	ACTG	1.5635e-25	1.5635e-25	2.9662e-18	2359.16	2	1180.08	-1.24131	2	212	0
Digest_S2	28181	K.LLDFGSLSNLQVTQPTVGMNFK.T	RS17	1.5744e-25	1.5744e-25	2.9868e-18	2409.25	2	1205.13	-0.20258	2	154	0
Digest_S2	25976	R.EAFLNTEDKGDSLDSVEALIK.K	SPTN1	1.5857e-25	1.5857e-25	3.006e-18	2294.14	3	765.384	-1.03668	2	154	0
Digest_S2	27887	K.GNVQVVIPFLTESYSSSQDPPEK.S	UBA1	1.5864e-25	1.5864e-25	3.0116e-18	2521.25	2	1261.12	-2.71025	2	131	0
Digest_S2	27924	K.GYAFIEFASFEDAKEALNSC@NK.M	NUCL	1.6015e-25	1.6015e-25	3.0383e-18	2579.18	2	1290.09	-0.75697	2	172	0
Digest_S2	26379	K.GADSLEDFLYHEGYAC@TSIHGDR.S	DDX3L	1.6124e-25	1.6124e-25	3.0608e-18	2681.16	4	671.045	0.63669	2	135	0
Digest_S2	28900	K.SLQDIIAILGMDELSEEDKLTVSR.A	ATPB	1.7201e-25	1.7201e-25	3.2674e-18	2675.38	3	892.465	0.41034	2	183	0
Digest_S2	19546	K.EVEDELGPKPQLEM*VTEAATDTSK.E	LONM	1.7558e-25	1.7558e-25	3.3352e-18	2633.25	3	878.422	1.11172	2	117	0
Digest_S2	28831	K.SGTIFDNFLITNDEAYAEEFGNETWGVTK.A	CALR	1.7624e-25	1.7624e-25	3.356e-18	3268.5	3	1090.17	-0.22395	2	159	0
Digest_S2	27337	K.VIHDNFGIVEGLM*TTVHAITATQK.T	G3P	1.8838e-25	1.8838e-25	3.5784e-18	2611.35	2	1306.18	-0.18691	2	145	0
Digest_S2	28797	K.SQDAEVGDGTTSVTLLAAEFLK.Q	TCPH	1.9012e-25	1.9012e-25	3.6067e-18	2252.13	2	1126.57	-1.19191	2	178	0
Digest_S2	16763	K.QLNQTASAPNHTADNGVGAEEETLDPNQYYK.I	SYK	1.9265e-25	1.9265e-25	3.6712e-18	3375.54	3	1125.85	0.75898	2	164	0
Digest_S2	16403	K.LKGTEDELDKYSEALKDAQEK.L	TPM3	1.9372e-25	1.9372e-25	3.6723e-18	2410.2	4	603.305	-0.40467	2	167	0
Digest_S2	21090	K.FGATLEIVTDKSQEGSQFVK.G	ERF1	1.9683e-25	1.9683e-25	3.7283e-18	2184.12	3	728.715	5.02546	2	132	0
Digest_S2	22821	R.GYSLVSGGTDTHLVLVDLRPK.G	GLYM	2.0078e-25	2.0078e-25	3.8063e-18	2227.21	3	743.074	0.24642	2	161	0
Digest_S2	24994	R.FIKPLSNAYHELAQVYSTNNPSELR.N	CSN3	2.0368e-25	2.0368e-25	3.8711e-18	2891.47	3	964.495	1.07579	2	182	0
Digest_S2	12845	R.VPFDAATLHTSTAM*AAQHGM*DDDGTGQK.Q	GELS	2.0636e-25	2.0636e-25	3.9278e-18	2905.27	3	969.097	1.07069	2	146	0
Digest_S2	28392	K.YPIEHGIITNWDDMEKIWHHTFYNELR.V	ACTC	2.0787e-25	2.0787e-25	3.9549e-18	3457.64	5	692.334	0	2	138	0
Digest_S2	26806	K.EQQEAIEHIDEVQNEIDRLNEQASEEILK.V	SET	2.0845e-25	2.0845e-25	3.9692e-18	3449.67	3	1150.56	0.21219	2	211	0
Digest_S2	25896	K.KPVVDC@VVSVPSFYTDAER.R	HSP74	2.1294e-25	2.1294e-25	4.0297e-18	2236.1	2	1118.55	0.21827	2	246	0
Digest_S2	18954	R.AAATQPDGKDTPDEPWAFPAR.E	SND1	2.1371e-25	2.1371e-25	4.0513e-18	2241.06	3	747.691	0.08163	2	156	0
Digest_S2	21950	R.VTVVC@EPEDYAGVAAEMHGSDSK.D	PUR9	2.1529e-25	2.1529e-25	4.0871e-18	2519.11	3	840.373	-1.0168	2	162	0
Digest_S2	1990	K.ANEEDEQEEGGDGASGDPKK.E	HAP28	2.1678e-25	2.1678e-25	4.1063e-18	2061.85	3	687.954	-0.62104	2	165	0
Digest_S2	25586	K.LGVNNISGIEEVNM*FTNQGTVIHFNNPK.V	BTF3	2.1705e-25	2.1705e-25	4.1312e-18	3102.53	3	1034.85	0.23592	2	173	0
Digest_S2	19419	R.GPAGPIGPPGPAGQPGDKGEGGSPGLPGIAGPR.G	CO3A1	2.1738e-25	2.1738e-25	4.1452e-18	2872.47	3	958.492	-4.62816	2	160	0
Digest_S2	27548	R.IFDANTKPNLNLQVLSNPEFLAEGTAIK.D	UGDH	2.2194e-25	2.2194e-25	4.2243e-18	3057.63	3	1019.88	1.37644	2	162	0
Digest_S2	24092	R.KLFIGGLSFETTDDSLREHFEK.W	ROA3	2.2553e-25	2.2553e-25	4.2785e-18	2569.29	3	857.433	-4.53295	2	182	0
Digest_S2	20654	R.ITYGETGGNSPVQEFTVPGSK.S	FINC	2.2559e-25	2.2559e-25	4.2765e-18	2168.05	2	1084.53	0.11256	2	155	0
Digest_S2	28077	R.KIWC@FGPDGTGPNILTDITK.G	EF2	2.2981e-25	2.2981e-25	4.3529e-18	2301.16	2	1151.08	0.84839	2	166	0
Digest_S2	28586	R.KDFVSEQLTSLLVNGVQLPVLGDKEK.V	SYRC	2.309e-25	2.309e-25	4.3907e-18	2856.57	4	714.899	0.17075	2	134	0
Digest_S2	11606	K.SLNPELGTDADKEQWKEVHK.Q	LDHA	2.3876e-25	2.3876e-25	4.5226e-18	2324.15	3	775.388	-0.47229	2	186	0
Digest_S2	26906	K.GVDDLDFFIGDEAIEKPTYATK.W	ARP3	2.4181e-25	2.4181e-25	4.5874e-18	2444.19	3	815.401	0.97309	2	157	0
Digest_S2	28832	K.YM*NSGPVVAMVWEGLNVVK.T	NDKB	2.4432e-25	2.4432e-25	4.6236e-18	2109.05	2	1055.03	0	2	163	0
Digest_S2	13271	R.AKIDDPTDSKPEDWDKPEHIPDPDAK.K	CALR	2.4443e-25	2.4443e-25	4.6481e-18	2959.4	4	740.604	0.08241	2	194	0
Digest_S2	28629	R.M*SSFGDFVALSDIC@DVPTAK.I	PUR9	2.4623e-25	2.4623e-25	4.664e-18	2244.02	2	1122.51	0.10875	2	168	0
Digest_S2	29233	K.NGFLNLALPFFGFSEPLAAPR.H	UBA1	2.4656e-25	2.4656e-25	4.6741e-18	2278.2	2	1139.61	0.74981	2	205	0
Digest_S2	24358	R.GFAFVTFDDHDTVDKIVVQK.Y	ROA3	2.4709e-25	2.4709e-25	4.6803e-18	2281.15	3	761.055	0.88218	2	165	0
Digest_S2	24527	R.YADLTEDQLPSC@ESLKDTIAR.A	PGAM1	2.5082e-25	2.5082e-25	4.7547e-18	2493.18	3	831.732	0.22015	2	166	0
Digest_S2	19085	R.IADPEHDHTGFLTEYVATR.W	MK03	2.5129e-25	2.5129e-25	4.7556e-18	2172.04	3	724.684	1.17912	2	178	0
Digest_S2	29374	K.LC@YVALDFEQEMATAASSSSLEK.S	ACTG	2.5386e-25	2.5386e-25	4.8192e-18	2618.2	2	1309.61	1.11854	2	216	0
Digest_S2	4642	K.SVSTPSEAGSQDSGDGAVGSR.R	DC1I2	2.5392e-25	2.5392e-25	4.8135e-18	1950.86	2	975.936	0.3127	2	205	0
Digest_S2	24360	R.GFAFVTFDDHDTVDKIVVQK.Y	ROA3	2.5732e-25	2.5732e-25	4.8741e-18	2281.15	4	571.043	0.96195	2	165	0
Digest_S2	24930	R.LYKDDQLLDDGKTLGEC@GFTSQTARPQAPATVGLAFR.A	ELOB	2.6475e-25	2.6475e-25	5.054e-18	4108.04	5	822.414	-0.81636	2	125	0
Digest_S2	20747	R.AYDATTHFETTC@DDIKDIYKR.M	GDIB	2.6582e-25	2.6582e-25	5.0391e-18	2631.2	5	527.047	0.46322	2	173	0
Digest_S2	26611	R.VFESTC@SSGSPGSNQALLLLR.S	LPPRC	2.7462e-25	2.7462e-25	5.206e-18	2291.13	2	1146.07	0	2	247	0
Digest_S2	14278	K.LGEMWNNTAADDKQPYEK.K	HMGB1	2.7687e-25	2.7687e-25	5.2345e-18	2109.95	3	703.99	0.43349	2	166	0
Digest_S2	25539	M.PGGLLLGDEAPNFEANTTIGR.I	PRDX6	2.7726e-25	2.7726e-25	5.2561e-18	2142.08	2	1071.54	-2.16448	1	233	0
Digest_S2	26320	K.TVWDWELM*NDIKPIWQRPSK.E	ENPL	2.7808e-25	2.7808e-25	5.2673e-18	2558.29	4	640.327	-0.28596	2	168	0
Digest_S2	26846	R.KPAAGLSAAPVPPAAAPLLDFSSDSVPPAPR.G	RTN4	2.8117e-25	2.8117e-25	5.358e-18	2967.59	4	742.654	0.49311	2	121	0
Digest_S2	28565	K.EGALDLSGLSAVDTSQLFSIPK.D	PCKGM	2.8435e-25	2.8435e-25	5.3944e-18	2248.17	2	1124.59	-1.30256	2	155	0
Digest_S2	27000	K.QILVGDIGDTVEDPYTSFVK.L	COF2	2.884e-25	2.884e-25	5.4627e-18	2196.11	2	1098.56	1.88902	2	183	0
Digest_S2	28944	K.ITAFVPNDGC@LNFIEENDEVLVAGFGR.K	RS23	2.8966e-25	2.8966e-25	5.5108e-18	3064.47	3	1022.16	1.07481	2	172	0
Digest_S2	23575	K.KGVNLPGAAVDLPAVSEKDIQDLK.F	KPYM	3.008e-25	3.008e-25	5.7137e-18	2477.36	4	620.096	0.39371	2	170	0
Digest_S2	27935	R.YWPQEAGEYAVHVLC@NSEDIR.L	FLNA	3.0649e-25	3.0649e-25	5.8101e-18	2604.18	3	868.732	0.21077	2	173	0
Digest_S2	29221	K.LGSAADFLLDISETDLSTLTASIK.A	FLNB	3.1424e-25	3.1424e-25	5.9692e-18	2481.3	2	1241.15	0	2	207	0
Digest_S2	24286	K.LKGTEDELDKYSEALKDAQEKLELAEK.K	TPM3	3.1577e-25	3.1577e-25	6.0075e-18	3093.58	4	774.151	-0.78841	2	147	0
Digest_S2	28560	K.TDQVIQSLIALVNDPQPEHPLR.A	UB2L3	3.1619e-25	3.1619e-25	5.9985e-18	2483.33	3	828.446	-0.2947	2	168	0
Digest_S2	18905	K.DKLESEMEDAYHEHQANLLR.Q	SFPQ	3.1925e-25	3.1925e-25	6.0471e-18	2428.12	3	810.044	-0.30139	2	225	0
Digest_S2	24372	K.IFTASNVSSVPLPAENVTITAGQR.I	UBP2L	3.2183e-25	3.2183e-25	6.1132e-18	2472.31	2	1236.66	-0.39484	2	210	0
Digest_S2	26749	R.ETVVEVPQVTWEDIGGLEDVKR.E	TERA	3.297e-25	3.297e-25	6.2547e-18	2498.28	3	833.431	0.2197	2	154	0
Digest_S2	26909	R.AEGSDVANAVLDGADC@IM*LSGETAK.G	KPYM	3.3057e-25	3.3057e-25	6.2828e-18	2578.17	3	860.06	0.56773	2	128	0
Digest_S2	22181	K.VHSPSGALEEC@YVTEIDQDKYAVR.F	FLNA	3.4019e-25	3.4019e-25	6.462e-18	2834.33	4	709.338	0.60232	2	162	0
Digest_S2	22582	R.TGFINLDKPSNPSSHEVVAWIR.R	DKC1	3.4421e-25	3.4421e-25	6.53e-18	2467.27	3	823.096	0.44492	2	202	0
Digest_S2	28549	R.DKAPGQLEC@ETAIAALNSC@LR.D	TLN1	3.4466e-25	3.4466e-25	6.5337e-18	2453.18	2	1227.09	-0.69635	2	222	0
Digest_S2	21041	R.LAMLQEHVGNLGSSSDLASTVR.S	CKAP4	3.4818e-25	3.4818e-25	6.6054e-18	2285.16	2	1143.08	1.92223	2	209	0
Digest_S2	21327	R.MVAAATNNLC@EAANAAVQGHASQEK.L	TLN1	3.5095e-25	3.5095e-25	6.6702e-18	2624.22	3	875.413	2.16137	2	137	0
Digest_S2	22149	R.AGAIAPC@EVTVPAQNTGLGPEK.T	RLA0	3.5394e-25	3.5394e-25	6.7146e-18	2248.13	2	1124.57	-0.32565	2	174	0
Digest_S2	27709	R.TNELGDGGVGLVLQGLQNPTC@K.I	RINI	3.5566e-25	3.5566e-25	6.7472e-18	2338.17	2	1169.59	1.46118	2	201	0
Digest_S2	25006	K.ILPVFDEPPNPTNVEESLKR.I	TMOD3	3.5859e-25	3.5859e-25	6.7924e-18	2294.2	2	1147.11	2.31262	2	191	0
Digest_S2	25715	R.YDGATIVPGDQGADYQHFIQQC@TDDVR.L	COTL1	3.6446e-25	3.6446e-25	6.9339e-18	3137.39	3	1046.47	-1.04985	2	188	0
Digest_S2	26893	K.QDLLTAAPASEIAEGLNLHTIR.D	ARL3	3.6633e-25	3.6633e-25	6.9496e-18	2333.25	3	778.421	1.17614	2	170	0
Digest_S2	18315	K.TC@TTVAFTQVNSEDKGALAK.L	RL7A	3.6635e-25	3.6635e-25	6.9392e-18	2209.08	2	1105.04	0	2	187	0
Digest_S2	29408	K.VHAELADVLTEAVVDSILAIR.K	TCPZ	3.7308e-25	3.7308e-25	7.0725e-18	2234.24	2	1117.62	0.10922	2	272	0
Digest_S2	22240	R.APDELHYTYLDTFGRPVIVAYKK.N	RPN1	3.7552e-25	3.7552e-25	7.1287e-18	2696.41	4	674.858	0.27132	2	155	0
Digest_S2	24522	K.IDNSQVESGSLEDDWDFLPPKK.I	CALR	3.849e-25	3.849e-25	7.302e-18	2519.19	2	1260.1	-0.96873	2	191	0
Digest_S2	20515	K.HYGYSLYSAIQSDTSGDYR.T	ANXA3	3.8783e-25	3.8783e-25	7.3395e-18	2182.97	2	1091.99	0.8943	2	265	0
Digest_S2	25956	K.LFIGGLSFETTDDSLREHFEK.W	ROA3	3.9526e-25	3.9526e-25	7.493e-18	2441.2	3	814.404	-0.37472	2	198	0
Digest_S2	14303	K.LTGIKHELQANC@YEEVKDR.C	COF1	3.9655e-25	3.9655e-25	7.5045e-18	2371.17	3	791.062	0.23147	2	171	0
Digest_S2	25670	K.DLGDYKDLDEDELLGKLSESELK.Q	TMOD3	3.9999e-25	3.9999e-25	7.5932e-18	2624.28	3	875.431	-1.25496	2	184	0
Digest_S2	27129	K.IDEPLEGSEDRIITITGTQDQIQNAQYLLQNSVK.Q	HNRPK	4.0026e-25	4.0026e-25	7.6349e-18	3829.95	3	1277.32	0	2	196	0
Digest_S2	21991	R.KDLYANTVLSGGTTMYPGIADR.M	ACTG	4.0295e-25	4.0295e-25	7.6443e-18	2343.16	3	781.726	0	2	137	0
Digest_S2	24957	K.ETDDVNFDDIASSENLLHLTANRPK.M	CD2AP	4.042e-25	4.042e-25	7.6823e-18	2814.35	3	938.789	-0.52012	2	199	0
Digest_S2	27694	R.QFGFIVLTTSAGIMDHEEAR.R	RS15A	4.0883e-25	4.0883e-25	7.7439e-18	2222.09	3	741.368	-1.31724	2	161	0
Digest_S2	26766	K.NELHNLLDKPQLQGIPVLVLGNK.R	ARL8A	4.1038e-25	4.1038e-25	7.7905e-18	2552.46	3	851.49	-0.64512	2	155	0
Digest_S2	27665	K.KFDLGQDVIDFTGHSLALYR.T	GDIB	4.1046e-25	4.1046e-25	7.7748e-18	2295.18	3	765.73	-0.07971	2	189	0
Digest_S2	24204	K.EYIPTVFDNYSAQSAVDGR.T	RHOG	4.2322e-25	4.2322e-25	8.0092e-18	2131.99	2	1066.5	-0.22892	2	201	0
Digest_S2	17305	K.KAAAPAPEEEM*DEC@EQALAAEPK.A	EF1G	4.2952e-25	4.2952e-25	8.1538e-18	2569.14	3	857.05	-3.48954	2	153	0
Digest_S2	26557	K.NVLSLTDRGEFFNELVGQQR.I	ITB1	4.3488e-25	4.3488e-25	8.2374e-18	2322.18	3	774.734	1.18173	2	191	0
Digest_S2	27557	K.ALANVNIGSLIC@NVGAGGPAPAAGAAPAGGAAPSTAAAPAEEK.K	RLA1	4.3598e-25	4.3598e-25	8.3333e-18	3850.94	4	963.491	0.82352	2	104	0
Digest_S2	28725	K.VEGSEPTTPFNLFIGNLNPNK.S	NUCL	4.3849e-25	4.3849e-25	8.3125e-18	2288.16	2	1144.58	0	2	155	0
Digest_S2	20002	K.RVIISAPSADAPMFVM*GVNHEK.Y	G3P	4.4171e-25	4.4171e-25	8.3796e-18	2385.21	3	795.74	0	2	116	0
Digest_S2	24234	R.HVAEVLEYTKDEQLESLFQR.T	IF2A	4.4485e-25	4.4485e-25	8.4262e-18	2434.22	2	1217.62	0.50127	2	270	0
Digest_S2	19888	K.LLAVAATAPPDAPNREEVFDER.A	VINC	4.4653e-25	4.4653e-25	8.471e-18	2381.21	3	794.408	0.07683	2	199	0
Digest_S2	23941	K.GTEDELDKYSEALKDAQEKLELAEKK.A	TPM3	4.4892e-25	4.4892e-25	8.5367e-18	2980.5	5	596.906	-0.10225	2	162	0
Digest_S2	26281	K.TFSHELSDFGLESTTGEVPVVAIR.T	PDIA3	4.521e-25	4.521e-25	8.5878e-18	2591.3	3	864.438	0.63546	2	143	0
Digest_S2	10217	R.TLPAAPASANTAATTTAPAK.Q	PHAR4	4.5606e-25	4.5606e-25	8.6385e-18	1825.97	2	913.488	1.2695	2	181	0
Digest_S2	21921	R.NLM*ALDKDSFSDPYAHVSFLHR.S	MYOF	4.5956e-25	4.5956e-25	8.7183e-18	2579.23	4	645.563	-0.94545	2	134	0
Digest_S2	29636	R.C@LQLILAVLSPVTNEDEDDNVVVTDDADEK.Q	MBB1A	4.6101e-25	4.6101e-25	8.782e-18	3397.62	3	1133.21	-0.10772	2	163	0
Digest_S2	19491	K.AHGPGLEGGLVGKPAEFTIDTK.G	FLNB	4.6226e-25	4.6226e-25	8.7695e-18	2194.15	3	732.055	0.83375	2	146	0
Digest_S2	23909	R.IIYSPTVGDPIDEYTTVPGR.R	COCA1	4.6285e-25	4.6285e-25	8.7672e-18	2193.11	2	1097.06	1.44652	2	205	0
Digest_S2	27226	R.SVYAHFPINVVIQENGSLVEIR.N	RL9	4.8039e-25	4.8039e-25	9.1134e-18	2484.32	2	1242.67	1.08056	2	194	0
Digest_S2	26166	K.LAQQYYLVYQEPIPTAQLVQR.V	PSA2	4.8881e-25	4.8881e-25	9.2663e-18	2521.34	2	1261.18	-0.48395	2	201	0
Digest_S2	26618	K.GAVLVC@DMSSNFLSRPVDVSK.F	SERC	4.9193e-25	4.9193e-25	9.3255e-18	2349.16	3	783.725	0.93454	2	163	0
Digest_S2	21473	K.ISTEVGITNVDLSTVDKDQSIAPK.T	RPN2	4.995e-25	4.995e-25	9.4882e-18	2530.32	3	844.114	1.66306	2	172	0
Digest_S2	29339	R.QLLSPGTALILLEAQAASGFLLDPVR.N	PLEC	5.0857e-25	5.0857e-25	9.6711e-18	2693.52	2	1347.27	1.08727	2	243	0
Digest_S2	24267	K.WNTDNTLGTEITVEDQLAR.G	VDAC1	5.1571e-25	5.1571e-25	9.7596e-18	2176.05	2	1088.53	-0.22428	2	233	0
Digest_S2	24544	R.YADLTEDQLPSC@ESLKDTIAR.A	PGAM1	5.1663e-25	5.1663e-25	9.7937e-18	2493.18	2	1247.09	-0.68519	2	206	0
Digest_S2	22434	K.DGNVLLHEMQIQHPTASLIAK.V	TCPZ	5.207e-25	5.207e-25	9.8708e-18	2315.22	4	579.56	0.52656	2	146	0
Digest_S2	19397	K.SADESGQALLAASHYASDEVR.E	SPTN1	5.3929e-25	5.3929e-25	1.0223e-17	2177.01	2	1089.01	0.78465	2	242	0
Digest_S2	26056	K.GAVSAVQQELDKESGALVDEVAK.Q	MAP2	5.4845e-25	5.4845e-25	1.0412e-17	2343.2	2	1172.11	-0.41658	2	188	0
Digest_S2	19430	R.FTYSTLVDGC#TSHTGTWGK.T	CO1A1	5.5133e-25	5.5133e-25	1.0434e-17	2117.96	3	706.659	1.03646	2	150	0
Digest_S2	24780	R.EFTMAEIEHFVDPTEKDHPK.F	GARS	5.6226e-25	5.6226e-25	1.065e-17	2400.12	3	800.711	-0.15245	2	139	0
Digest_S2	20816	R.FHVMDVQGSTEASAIKDYVVK.H	PDIA4	5.6868e-25	5.6868e-25	1.078e-17	2324.16	4	581.795	-0.10491	2	127	0
Digest_S2	10680	K.LGEVVNTHGPVEPDKDNIR.Q	NMT1	5.6964e-25	5.6964e-25	1.078e-17	2089.07	3	697.027	0	2	216	0
Digest_S2	8370	R.TSIVQAAAGGGTGGGSNNGK.T	PDLI7	5.7125e-25	5.7125e-25	1.082e-17	1703.83	2	851.917	-0.96786	2	181	0
Digest_S2	25036	R.ITEGDAVIGVASSGLHSNGFSLVR.K	PUR2	5.7419e-25	5.7419e-25	1.0907e-17	2386.24	3	796.084	0.92003	2	176	0
Digest_S2	19123	K.YVLGNPLTPGINQGPQIDKEQHDK.I	AL1A1	5.7985e-25	5.7985e-25	1.1014e-17	2661.36	4	666.096	0.09163	2	139	0
Digest_S2	9671	K.TGQEYKPGNPSAAAVQTVSTK.S	SYEP	5.8e-25	5.8e-25	1.0995e-17	2134.08	2	1067.54	0.80043	2	160	0
Digest_S2	23102	K.VVAPTISSPVC@QEQLVEAGR.L	TLN1	5.8906e-25	5.8906e-25	1.1158e-17	2208.13	2	1104.57	-1.21565	2	221	0
Digest_S2	25587	K.GVNLPGAAVDLPAVSEKDIQDLK.F	KPYM	5.9719e-25	5.9719e-25	1.1337e-17	2349.27	2	1175.14	-0.20776	2	190	0
Digest_S2	18810	K.HNDDEQYAWESSAGGSFTVR.T	HS90A	5.9855e-25	5.9855e-25	1.1338e-17	2255.96	3	752.657	-0.32437	2	120	0
Digest_S2	21683	K.KEDGTFYEFGDDIPEAPER.L	SYNC	6.0147e-25	6.0147e-25	1.1383e-17	2214.98	2	1107.99	-0.33052	2	233	0
Digest_S2	17207	R.GPPGPMGPPGLAGPPGESGR.E	CO1A1	6.064e-25	6.064e-25	1.1486e-17	1784.87	2	892.941	0.20506	2	227	0
Digest_S2	6119	K.VATVPQHATSGPGPADVSK.V	FLNA	6.1034e-25	6.1034e-25	1.155e-17	1818.93	3	606.984	0.80444	2	167	0
Digest_S2	12328	R.GDQPGASGDNDDDEPPPLPR.L	PGRC1	6.519e-25	6.519e-25	1.2348e-17	2048.88	2	1024.94	0.9528	2	220	0
Digest_S2	28965	K.YNVYPTYDFAC@PIVDSIEGVTHALR.T	SYEP	6.5375e-25	6.5375e-25	1.2425e-17	2968.42	3	990.143	-0.863	2	192	0
Digest_S2	23113	K.C@QNEQLQTAVTQQASQIQQHKDQYNLLK.V	USO1	6.5386e-25	6.5386e-25	1.2445e-17	3410.68	4	853.424	-0.71518	2	151	0
Digest_S2	25318	K.GPLNGDTDYFGQQFDQLSNR.T	DAB2	6.6495e-25	6.6495e-25	1.2595e-17	2272.03	2	1136.51	-1.93333	2	209	0
Digest_S2	17313	K.KAAAPAPEEEM*DEC@EQALAAEPK.A	EF1G	6.6797e-25	6.6797e-25	1.2681e-17	2569.14	3	857.053	0.71215	2	148	0
Digest_S2	26296	R.GTGLQPGEEELPDIAPPLVTPDEPK.G	UBP5	6.7236e-25	6.7236e-25	1.2779e-17	2599.31	2	1300.16	0.37555	2	149	0
Digest_S2	19229	K.VYC#NMETGQTC#VFPTQPSVPQK.N	CO1A1	6.7255e-25	6.7255e-25	1.2759e-17	2571.17	2	1286.09	0.28475	2	134	0
Digest_S2	26874	K.ATPLSPTVTLSM*SADVPLVVEYK.I	PCNA	6.7952e-25	6.7952e-25	1.29e-17	2434.28	2	1217.64	1.40352	2	143	0
Digest_S2	29481	K.NTTPDELLSAVLTAVLQDVR.L	THIKA	6.8842e-25	6.8842e-25	1.304e-17	2155.16	2	1078.08	0.45292	2	235	0
Digest_S2	28691	K.EALEALVPVTIEVEVPFDLHR.Y	VIGLN	6.8897e-25	6.8897e-25	1.3061e-17	2376.28	3	792.765	0.38495	2	149	0
Digest_S2	23499	R.IAQLEEELEEEQGNTELINDRLK.K	MYH9	6.991e-25	6.991e-25	1.3272e-17	2713.35	3	905.116	-6.7433	2	181	0
Digest_S2	24364	K.IDNSQVESGSLEDDWDFLPPKK.I	CALR	7.0104e-25	7.0104e-25	1.3299e-17	2519.19	3	840.403	0.50838	2	158	0
Digest_S2	25832	R.DTQLITVDEKLDITTLTGVPEEHIK.T	NDUS4	7.0424e-25	7.0424e-25	1.3385e-17	2808.49	3	936.833	-1.04241	2	146	0
Digest_S2	14272	K.IQALQQQADDAEDRAQGLQR.E	TPM4	7.0728e-25	7.0728e-25	1.3397e-17	2254.12	3	752.044	0.32464	2	201	0
Digest_S2	29264	R.QIEQLLELLTTEILNPDSQAPSGVK.S	RRP1	7.0742e-25	7.0742e-25	1.3445e-17	2736.47	3	912.828	0.80237	2	145	0
Digest_S2	21280	R.YVELFLNSTAGASGGAYEHR.Y	HNRH1	7.1027e-25	7.1027e-25	1.3454e-17	2142.02	3	714.68	-0.1708	2	156	0
Digest_S2	21380	R.VLGKPEPVPEPVAETLPGEPETLPQGPANAHLR.D	AATF	7.1042e-25	7.1042e-25	1.3547e-17	3439.82	4	860.711	0.49639	2	132	0
Digest_S2	23325	R.LPDGSSFTNQFPSDAPLEEAR.Q	UBXN4	7.1476e-25	7.1476e-25	1.355e-17	2278.06	2	1139.53	-1.82109	2	215	0
Digest_S2	28625	K.IAGSFLPFLDEDRLEDLGVSSLEER.K	SAMH1	7.1568e-25	7.1568e-25	1.3602e-17	2807.41	3	936.474	-1.17316	2	208	0
Digest_S2	26958	K.ASGPGLNTTGVPASLPVEFTIDAK.D	FLNA	7.2778e-25	7.2778e-25	1.3824e-17	2342.22	2	1171.62	0.62514	2	154	0
Digest_S2	28689	R.NDANPETHAFVTSPEIVTALAIAGTLK.F	ACON	7.6904e-25	7.6904e-25	1.4631e-17	2780.45	3	927.487	0.26323	2	176	0
Digest_S2	18620	K.ASVEDADTQNKVHQLYETIQR.W	DCTN2	7.6916e-25	7.6916e-25	1.4581e-17	2445.2	4	612.055	-0.89749	2	174	0
Digest_S2	18360	K.THSPQTSAMLFTVDNEAGK.I	SYAC	7.7012e-25	7.7012e-25	1.4574e-17	2033.96	2	1016.99	4.22801	2	172	0
Digest_S2	11126	K.GHAYSVTGAEEVESSGSLQK.L	CAN2	7.8219e-25	7.8219e-25	1.4816e-17	2035.96	2	1018.48	-0.83899	2	238	0
Digest_S2	18079	R.QLEVYTSGGDPESVAGEYGR.H	EIF3L	7.8279e-25	7.8279e-25	1.4827e-17	2113.97	2	1057.49	1.26978	2	210	0
Digest_S2	11877	R.VGPPGPSGNAGPPGPPGPVGK.E	CO1A1	7.9321e-25	7.9321e-25	1.5037e-17	1792.93	2	896.971	0.47632	2	198	0
Digest_S2	17135	K.VYC#NM*ETGQTC#VFPTQPSVPQK.N	CO1A1	8.0407e-25	8.0407e-25	1.5254e-17	2587.16	2	1294.09	0.09433	2	124	0
Digest_S2	27858	K.VHLTGINVNPNALFPPVEFPAPR.G	FAS	8.0619e-25	8.0619e-25	1.5304e-17	2499.35	3	833.787	-1.24444	2	138	0
Digest_S2	28742	R.NDFQLIGIQDGYLSLLQDSGEVR.E	IF5A1	8.0703e-25	8.0703e-25	1.532e-17	2580.29	2	1290.65	0.37832	2	258	0
Digest_S2	28343	K.GFPTDATLDDIKEWLDDKGQILNIQM*R.R	LA	8.1325e-25	8.1325e-25	1.5472e-17	3148.56	3	1050.19	0.11624	2	185	0
Digest_S2	24009	R.NALKQETEVELYNEFPEPIKLDK.N	RAB7A	8.3062e-25	8.3062e-25	1.5768e-17	2747.41	3	916.475	-1.13216	2	142	0
Digest_S2	25884	K.M*LVDDIGDVTITNDGATILK.L	TCPA	8.3851e-25	8.3851e-25	1.5883e-17	2120.08	2	1060.54	0.2302	2	189	0
Digest_S2	28617	K.NMDPLNDNIATLLHQSSDKFVSELWK.D	MYH9	8.4463e-25	8.4463e-25	1.6062e-17	3015.49	3	1005.83	0.36409	2	153	0
Digest_S2	28939	R.AATAPLLEAVDNLSAFASNPEFSSVPAQISPEGR.A	TLN1	8.539e-25	8.539e-25	1.6288e-17	3456.73	3	1152.92	1.16468	2	160	0
Digest_S2	23748	K.LDEYLNSPLPDEIDENSM*EDIK.F	CLIC4	8.6979e-25	8.6979e-25	1.6501e-17	2595.17	2	1298.08	-1.41058	2	147	0
Digest_S2	28210	R.ILGGVISAISEAAAQYNPEPPPPR.S	CPNS1	8.7041e-25	8.7041e-25	1.6534e-17	2447.29	3	816.436	-0.22427	2	152	0
Digest_S2	24488	R.TTGIVM*DSGDGVTHTVPIYEGYALPHAILR.L	ACTG	8.7479e-25	8.7479e-25	1.6664e-17	3199.61	4	800.658	0.15246	2	137	0
Digest_S2	18957	K.KPELDNEKPAAVVAPLTTGYTVK.I	CYBP	8.8724e-25	8.8724e-25	1.6843e-17	2441.33	3	814.448	-0.07494	2	151	0
Digest_S2	20575	K.VC@NAVSPDKDVDGFHVINVGR.M	MTDC	8.8759e-25	8.8759e-25	1.6826e-17	2366.16	3	789.39	-0.07732	2	156	0
Digest_S2	23997	R.TNEKVELQELNDRFANYIDKVR.F	VIME	8.905e-25	8.905e-25	1.6894e-17	2694.38	3	898.8	0	2	182	0
Digest_S2	29440	R.TALLDAAGVASLLTTAEAVVTEIPK.E	CH60	8.9841e-25	8.9841e-25	1.7075e-17	2454.37	3	818.795	0	2	147	0
Digest_S2	26569	K.FNISNGGPAPEAITDKIFQISK.T	PGM1	9.0384e-25	9.0384e-25	1.7147e-17	2347.23	3	783.083	1.79267	2	150	0
Digest_S2	24479	R.AQTEGINISEEALNHLGEIGTK.T	RUVB1	9.045e-25	9.045e-25	1.7159e-17	2324.17	2	1162.59	0.21	2	187	0
Digest_S2	26714	K.TFTTQETITNAETAKEWFLEAAK.D	G6PI	9.0475e-25	9.0475e-25	1.7176e-17	2630.3	3	877.437	-0.76517	2	156	0
Digest_S2	25543	M.PGGLLLGDEAPNFEANTTIGR.I	PRDX6	9.1379e-25	9.1379e-25	1.7323e-17	2142.08	3	714.699	-0.0854	1	147	0
Digest_S2	19969	R.VANPSGNLTDTYVQDC@GDGTYK.V	FLNA	9.2158e-25	9.2158e-25	1.7483e-17	2443.07	2	1222.04	0.49945	2	187	0
Digest_S2	27675	K.DIVPGDIVEIAVGDKVPADIR.L	AT2A2	9.2932e-25	9.2932e-25	1.7617e-17	2191.2	2	1096.1	0	2	222	0
Digest_S2	24195	K.QINPTLGSQEDFKDLLQSAK.K	4F2	9.4193e-25	9.4193e-25	1.7842e-17	2232.15	3	744.722	1.06544	2	188	0
Digest_S2	19614	K.IGGDAATTVNNNTPDFGFGGQK.R	FUBP2	9.4592e-25	9.4592e-25	1.7945e-17	2181.02	2	1091.02	0.8951	2	173	0
Digest_S2	28732	R.AFAFVTFADDKVAQSLC@GEDLIIK.G	TADBP	9.475e-25	9.475e-25	1.7998e-17	2726.37	3	909.464	0.604	2	145	0
Digest_S2	23969	R.ISGETIFVTAPHEATAGIIGVNR.K	CLH1	9.6566e-25	9.6566e-25	1.8332e-17	2353.25	3	785.089	0.15549	2	174	0
Digest_S2	27920	K.SINPDEAVAYGAAVQAAILSGDK.S	HSP7C	9.7078e-25	9.7078e-25	1.8429e-17	2260.15	2	1130.58	0.53986	2	181	0
Digest_S2	15038	R.SLENYHFVDEHGKDQGINIR.Q	EPN4	9.7404e-25	9.7404e-25	1.845e-17	2371.14	4	593.541	0	2	165	0
Digest_S2	27779	K.LNSNTQVVLLSATMPSDVLEVTK.K	IF4A1	9.9047e-25	9.9047e-25	1.8803e-17	2459.31	2	1230.16	0.69462	2	191	0
Digest_S2	24209	K.QINPTLGSQEDFKDLLQSAK.K	4F2	1e-24	1e-24	1.8942e-17	2232.15	2	1116.58	1.53055	2	161	0
Digest_S2	25124	K.KYNLGAPVAGTC@YQAEWDDYVPK.L	PEBP1	1.0001e-24	1.0001e-24	1.8986e-17	2713.26	3	905.086	-5.93431	2	133	0
Digest_S2	14523	K.MEEESGAPC@VPSGNGAPGPK.G	HNRPM	1.0173e-24	1.0173e-24	1.9269e-17	2038.88	2	1019.95	0.59842	2	163	0
Digest_S2	22191	K.RVIISAPSADAPMFVMGVNHEK.Y	G3P	1.0304e-24	1.0304e-24	1.9548e-17	2369.21	4	593.058	0.20583	2	115	0
Digest_S2	27456	R.VESVFETLVEDSPEEESTLTK.L	HYOU1	1.0451e-24	1.0451e-24	1.9812e-17	2368.13	2	1184.56	-2.67931	2	160	0
Digest_S2	11240	R.LVEVNGENVEKETHQQVVSR.I	NHRF1	1.0511e-24	1.0511e-24	1.9909e-17	2294.17	4	574.299	0.31883	2	208	0
Digest_S2	28859	K.DGILSDEIYC@PPETAVLLGSYAVQAK.F	EZRI	1.06e-24	1.06e-24	2.0157e-17	2877.42	3	959.813	0.44514	2	139	0
Digest_S2	24038	K.SNTSPEELGPLANQLTSDYGR.L	TLN1	1.0785e-24	1.0785e-24	2.0445e-17	2249.07	2	1125.04	-1.41054	2	211	0
Digest_S2	18277	R.SAGQGEVLVYVEDPAGHQEEAK.V	FLNA	1.08e-24	1.08e-24	2.0488e-17	2313.1	2	1157.05	0	2	186	0
Digest_S2	24450	R.AQTEGINISEEALNHLGEIGTK.T	RUVB1	1.0857e-24	1.0857e-24	2.0597e-17	2324.17	3	775.394	-2.20402	2	160	0
Digest_S2	26349	K.LNSNTQVVLLSATM*PSDVLEVTK.K	IF4A1	1.0888e-24	1.0888e-24	2.067e-17	2475.3	2	1238.15	0.49295	2	162	0
Digest_S2	18549	R.EQIVVDLSHPGVSADDQVSR.L	UGDH	1.0902e-24	1.0902e-24	2.0651e-17	2151.07	2	1076.04	0.34033	2	232	0
Digest_S2	1792	R.EGEKPDEKESGDKPEAQKPNEK.G	HYOU1	1.0951e-24	1.0951e-24	2.0775e-17	2469.17	4	618.048	-0.79004	2	186	0
Digest_S2	25399	K.HTAMVSWGGVSIPNSPFR.V	FLNA	1.0958e-24	1.0958e-24	2.0716e-17	1942.96	2	971.982	-0.94192	2	228	0
Digest_S2	26190	K.GPAVGIDLGTTYSC@VGVFQHGK.V	HSP7C	1.1062e-24	1.1062e-24	2.0985e-17	2331.14	3	777.718	-1.25567	2	139	0
Digest_S2	20791	K.SVSTTNIAGHFNDESPLGLR.Q	ARHG2	1.1076e-24	1.1076e-24	2.098e-17	2115.05	3	705.687	0.51894	2	181	0
Digest_S2	25596	K.QAGIEPGPDTYLALLNAHAER.G	LPPRC	1.1087e-24	1.1087e-24	2.1019e-17	2236.14	3	746.052	2.04528	2	177	0
Digest_S2	21496	K.LVINGKPITIFQERDPTNIK.W	G3P	1.111e-24	1.111e-24	2.1045e-17	2296.3	3	766.105	-0.23901	2	188	0
Digest_S2	6810	K.EVEPEPTEEKDVDADEEDSR.K	IF2B	1.1145e-24	1.1145e-24	2.1111e-17	2317.98	3	773.332	0.6314	2	170	0
Digest_S2	26078	R.IIGLDQVAGM*SETALPGAFK.T	MYH9	1.1241e-24	1.1241e-24	2.1293e-17	2034.06	2	1017.53	0.47987	2	122	0
Digest_S2	17541	R.QTNPSAMEVEEDDPVPEIRR.D	TERA	1.1651e-24	1.1651e-24	2.2069e-17	2312.08	3	771.366	1.02864	2	193	0
Digest_S2	24284	K.TFEHVTSEIGAEEAEEVGVEHLLR.D	PSMD7	1.1795e-24	1.1795e-24	2.2405e-17	2681.31	3	894.441	1.43301	2	187	0
Digest_S2	28905	R.EC@ANGYLELLDHVLLTLQKPNPDLK.Q	TLN1	1.1957e-24	1.1957e-24	2.2725e-17	2961.54	4	741.141	0.57647	2	162	0
Digest_S2	14343	R.FNAHGDANTIVC@NTKEDGTWGTEHR.E	LEG1	1.2243e-24	1.2243e-24	2.3269e-17	2898.29	5	580.463	-0.10515	2	138	0
Digest_S2	25632	K.VVETDPSPYC@IVAPDTVIHC@EGEPIKR.E	TERA	1.2537e-24	1.2537e-24	2.3852e-17	3217.55	4	805.143	-1.1371	2	169	0
Digest_S2	4362	R.GEGAGQPSTSAQGQPAAPVPQKR.G	HMGA2	1.2626e-24	1.2626e-24	2.3968e-17	2219.12	3	740.377	0.57707	2	160	0
Digest_S2	21487	K.LVINGKPITIFQERDPTNIK.W	G3P	1.2869e-24	1.2869e-24	2.4377e-17	2296.3	4	574.831	-0.21236	2	161	0
Digest_S2	25077	K.YIAENGTDPINNQPLSEEQLIDIK.V	PRP19	1.2957e-24	1.2957e-24	2.4612e-17	2714.35	2	1357.68	3.14688	2	147	0
Digest_S2	22257	R.EM*EENFALEAANYQDTIGR.L	VIME	1.3062e-24	1.3062e-24	2.472e-17	2216.98	2	1108.99	0.33022	2	207	0
Digest_S2	23603	K.FVVDLSDQVAPTDIEEGM*R.V	PRS7	1.3244e-24	1.3244e-24	2.5064e-17	2137.01	2	1069.51	0.3721	2	159	0
Digest_S2	24499	R.KTFSHELSDFGLESTTGEVPVVAIR.T	PDIA3	1.3688e-24	1.3688e-24	2.6016e-17	2719.39	3	907.136	-0.47098	2	159	0
Digest_S2	24316	R.INPYM*SSPC@HIEMILTEKEQIVPKPEEEVAQK.K	RL17	1.4245e-24	1.4245e-24	2.7154e-17	3851.89	4	963.728	-0.44333	2	123	0
Digest_S2	4876	R.SPSQEPSAPGKAEAVGEQAR.G	EIF3B	1.4639e-24	1.4639e-24	2.7729e-17	1995.97	3	665.996	0.73316	2	183	0
Digest_S2	17475	R.FSGWYDADLSPAGHEEAKR.G	PGAM1	1.4672e-24	1.4672e-24	2.7767e-17	2135.98	2	1068.49	0.68547	2	204	0
Digest_S2	28983	R.SGVAYIVAPSGSTADKVVIEAC@DELGIVLAHTDLR.L	PUR9	1.468e-24	1.468e-24	2.801e-17	3694.9	4	924.481	0.33011	2	150	0
Digest_S2	21699	K.QYNGVPLDGRPM*NIQLVTSQIDTQR.R	THOC4	1.4828e-24	1.4828e-24	2.8182e-17	2859.44	3	953.819	0.57591	2	148	0
Digest_S2	1887	R.GDTPGHATPGHGGATSSAR.K	SF3B1	1.4847e-24	1.4847e-24	2.8097e-17	1733.79	4	434.203	-1.7571	2	193	0
Digest_S2	25519	Y.ADQPIEADVTVIGSGPGGYVAAIK.S	DLDH	1.4854e-24	1.4854e-24	2.8216e-17	2328.21	2	1164.61	1.15298	1	185	0
Digest_S2	16557	K.EVDELSQSFHATQDSAQLK.E	NIBA1	1.5036e-24	1.5036e-24	2.8455e-17	2133.01	3	711.674	-0.42881	2	187	0
Digest_S2	12478	K.VTTVVATPGQGPDRPQEVSYTDTK.V	GSK3B	1.5076e-24	1.5076e-24	2.8638e-17	2546.27	3	849.427	-2.94603	2	163	0
Digest_S2	18026	K.IPVPEDKYTALVDQEEKEDVK.S	ATP5H	1.5149e-24	1.5149e-24	2.8718e-17	2445.24	4	612.066	1.29636	2	157	0
Digest_S2	21716	R.IVITGDAALDHDQALAQAIR.E	E41L2	1.5165e-24	1.5165e-24	2.8724e-17	2091.12	3	697.712	0.52487	2	225	0
Digest_S2	23037	K.LSLEGDHSTPPSAYGSVKPYTNFDAERDALNIETAVK.T	ANXA2	1.5537e-24	1.5537e-24	2.966e-17	3992.95	5	799.395	-1.45068	2	151	0
Digest_S2	28940	R.YFAGNLASGGAAGATSLC@FVYPLDFAR.T	ADT1	1.5568e-24	1.5568e-24	2.9619e-17	2864.37	3	955.463	1.08596	2	166	0
Digest_S2	26834	R.GKPAVAALGDLTDLPTYEHIQAALSSR.N	MPPA	1.5771e-24	1.5771e-24	3.0005e-17	2794.47	4	699.373	-0.43636	2	160	0
Digest_S2	23987	K.LGLGIDEDDPTVDDTSAAVTEEM*PPLEGDDDTSR.M	HS90A	1.5823e-24	1.5823e-24	3.0181e-17	3591.56	3	1197.86	0.30572	2	146	0
Digest_S2	21019	K.GLSEDTTEETLKESFEGSVR.A	NUCL	1.5902e-24	1.5902e-24	3.0121e-17	2214.04	2	1107.52	0.66131	2	232	0
Digest_S2	23793	R.GIDIHGVPYVINVTLPDEKQNYVHR.I	DDX1	1.6158e-24	1.6158e-24	3.071e-17	2876.51	4	719.882	-0.16957	2	136	0
Digest_S2	26505	K.C@NEIISWLDKNQTAEKEEFEHQQK.E	HSP7C	1.6175e-24	1.6175e-24	3.0724e-17	3072.44	3	1024.82	0.11911	2	213	0
Digest_S2	18292	R.YHTSQSGDEMTSLSEYVSR.M	HS90B	1.6318e-24	1.6318e-24	3.088e-17	2176.95	2	1088.98	0.56048	2	214	0
Digest_S2	13607	R.GPPGPM*GPPGLAGPPGESGR.E	CO1A1	1.6342e-24	1.6342e-24	3.0954e-17	1800.87	2	900.939	0.94845	2	203	0
Digest_S2	27688	K.TVLELQYVLDKLGDDDVRTDLK.Q	CAPR1	1.6567e-24	1.6567e-24	3.1429e-17	2548.35	3	850.122	0	2	193	0
Digest_S2	21927	R.VVDSLQLTGTKPVATPVDWK.K	PRDX6	1.6622e-24	1.6622e-24	3.1485e-17	2154.18	3	718.732	0.76429	2	161	0
Digest_S2	18653	R.VHTPSGAVEEC@YVSELDSDKHTIR.F	FLNC	1.6645e-24	1.6645e-24	3.1618e-17	2797.31	4	700.083	0.61028	2	139	0
Digest_S2	28214	K.C@GYAGSNFPEHIFPALVGR.P	ARP2	1.6777e-24	1.6777e-24	3.175e-17	2160.03	2	1080.52	-1.01676	1	173	0
Digest_S2	24489	K.STATINNIKPGADYTITLYAVTGR.G	FINC	1.6879e-24	1.6879e-24	3.2062e-17	2540.34	3	847.451	1.44044	2	159	0
Digest_S2	25853	R.LTLYDIAHTPGVAADLSHIETR.A	MDHM	1.6891e-24	1.6891e-24	3.2043e-17	2393.25	3	798.421	0.688	2	189	0
Digest_S2	14217	R.KQTIENSQGAYQEAFDISKK.E	1433T	1.7069e-24	1.7069e-24	3.2332e-17	2285.14	3	762.386	0.80058	2	154	0
Digest_S2	24784	R.GFAFVTFDDHDSVDKIVIQK.Y	ROA1	1.7179e-24	1.7179e-24	3.2541e-17	2281.15	4	571.043	0.53442	2	163	0
Digest_S2	26392	K.SKDDQVTVIGAGVTLHEALAAAESLKK.D	TKT	1.7268e-24	1.7268e-24	3.2853e-17	2751.49	5	551.104	0	2	178	0
Digest_S2	20781	K.AVEGC@VSASQAATEDGQLLR.G	TLN1	1.7496e-24	1.7496e-24	3.314e-17	2130.01	2	1065.51	0.57283	2	208	0
Digest_S2	27293	R.M*LPTIIADNAGYDSADLVAQLR.A	TCPB	1.7936e-24	1.7936e-24	3.4026e-17	2363.19	3	788.402	0.54191	2	151	0
Digest_S2	7522	K.GEPGATGVQGPPGPAGEEGK.R	CO1A1	1.8143e-24	1.8143e-24	3.4365e-17	1791.85	2	896.43	0.88513	2	210	0
Digest_S2	28097	K.FSQVTPTSFTAQWIAPSVQLTGYR.V	FINC	1.8321e-24	1.8321e-24	3.4801e-17	2685.37	3	895.793	-0.54508	2	127	0
Digest_S2	20617	K.QITSYGETC@PGLEQYAIKK.F	TCPQ	1.8641e-24	1.8641e-24	3.5278e-17	2254.11	2	1127.56	-0.86609	2	176	0
Digest_S2	11690	K.LVTEM*GTYATQSALSSSRPTK.K	COPB	1.8655e-24	1.8655e-24	3.5364e-17	2244.12	3	748.711	0.48912	2	158	0
Digest_S2	24792	R.GFAFVTFDDHDSVDKIVIQK.Y	ROA1	1.8738e-24	1.8738e-24	3.5493e-17	2281.15	2	1141.08	-0.42791	2	138	0
Digest_S2	25633	R.NSEYVAEPIQAYIIPSGDAHQSEYIAPC@DC@RR.A	XPP1	1.8772e-24	1.8772e-24	3.5784e-17	3845.75	4	962.192	-2.02987	2	160	0
Digest_S2	25994	R.GSVHDFPEFDANQDAEALYTAMK.G	ANXA6	1.897e-24	1.897e-24	3.6011e-17	2556.13	3	852.713	-3.7936	2	109	0
Digest_S2	26933	K.MLVDDIGDVTITNDGATILK.L	TCPA	1.9009e-24	1.9009e-24	3.6007e-17	2104.08	2	1052.55	0.57988	2	180	0
Digest_S2	27906	K.C@GYAGSNFPEHIFPALVGRPIIR.S	ARP2	1.9661e-24	1.9661e-24	3.7323e-17	2639.36	3	880.457	0.34661	2	192	0
Digest_S2	21423	K.NGQHVASSPIPVVISQSEIGDASR.V	FLNA	1.9765e-24	1.9765e-24	3.7544e-17	2448.25	3	816.754	-0.14946	2	168	0
Digest_S2	24279	R.VIISAPSADAPMFVMGVNHEK.Y	G3P	2.0024e-24	2.0024e-24	3.7959e-17	2213.11	3	738.375	0.66129	2	170	0
Digest_S2	27587	K.C@APGVVGPTEADIDFDIIR.N	FLNA	2.009e-24	2.009e-24	3.8019e-17	2113.03	2	1057.02	-1.6168	2	207	0
Digest_S2	25882	K.KPVVDC@VVSVPSFYTDAER.R	HSP74	2.0309e-24	2.0309e-24	3.8435e-17	2236.1	3	746.036	-0.89994	2	121	0
Digest_S2	11720	R.WQPDTEEEYEDSSGNVVNKK.T	SF3A3	2.0311e-24	2.0311e-24	3.8473e-17	2354.04	3	785.353	0.85489	2	169	0
Digest_S2	25118	K.VSNGAGSM*SVSLVADENPFAQGALR.S	GELS	2.04e-24	2.04e-24	3.8773e-17	2493.2	2	1247.1	-0.68518	2	218	0
Digest_S2	25830	L.SAAATSAVPAPNHQPEVFC@NQIFINNEWHDAVSR.K	ALDH2	2.0452e-24	2.0452e-24	3.9012e-17	3845.81	3	1282.61	0.76139	1	154	0
Digest_S2	29442	R.TALLDAAGVASLLTTAEAVVTEIPK.E	CH60	2.053e-24	2.053e-24	3.902e-17	2454.37	2	1227.69	-0.09943	2	187	0
Digest_S2	20100	K.VNESSHYDLAFTDVHFKPGQIR.R	TPP2	2.1501e-24	2.1501e-24	4.079e-17	2560.26	4	640.821	1.33344	2	147	0
Digest_S2	28796	R.ALM*LQGVDLLADAVAVTM*GPK.G	CH60	2.1671e-24	2.1671e-24	4.1081e-17	2145.13	2	1073.07	-0.11376	2	170	0
Digest_S2	27184	K.SADGVIVSGVKDVDDFFEHER.T	SNX6	2.1772e-24	2.1772e-24	4.1272e-17	2321.1	4	581.031	-1.26055	2	182	0
Digest_S2	28585	R.IFDFQGLQHQVAQVATQLEATR.L	ACDSB	2.1889e-24	2.1889e-24	4.1525e-17	2500.29	3	834.104	1.24397	2	167	0
Digest_S2	26995	R.FADDTYTESYISTIGVDFK.I	RAB1B	2.228e-24	2.228e-24	4.2165e-17	2172	2	1086.5	-1.57292	2	154	0
Digest_S2	27380	K.QLIDSNPNQPLVILEMESGASAK.A	SYAC	2.2365e-24	2.2365e-24	4.2457e-17	2454.25	3	818.759	3.65276	2	141	0
Digest_S2	20553	K.VC@NAVSPDKDVDGFHVINVGR.M	MTDC	2.2423e-24	2.2423e-24	4.2507e-17	2366.16	4	592.295	0.72134	2	158	0
Digest_S2	13016	K.ESGEGAEAEGATAEGAKDEAAAAAGGEGAAAPGEQAGGAGAEGAAGGEPR.E	MARCS	2.2737e-24	2.2737e-24	4.3507e-17	4295.88	4	1074.48	0.78039	2	142	0
Digest_S2	28921	K.DFVSEQLTSLLVNGVQLPVLGDKEK.V	SYRC	2.2856e-24	2.2856e-24	4.344e-17	2728.48	3	910.164	0.6706	2	165	0
Digest_S2	27419	R.FALPSPQHILGLPIGQHIYLSTR.I	NB5R3	2.2929e-24	2.2929e-24	4.3528e-17	2558.42	4	640.362	0.57188	2	163	0
Digest_S2	28479	R.KDGSASGTTLLEALDC@ILPPTRPTDKPLRLPLQDVYK.I	EF1A1	2.3083e-24	2.3083e-24	4.4066e-17	4147.21	5	830.248	0	2	197	0
Digest_S2	27377	K.LTKEEIVDKYDLFVGSQATDFGEALVRHDEF.-	CALU	2.3172e-24	2.3172e-24	4.4157e-17	3571.76	4	893.696	0.40977	2	147	0
Digest_S2	27843	K.DFSALESQLQDTQELLQEENR.Q	MYH9	2.3216e-24	2.3216e-24	4.401e-17	2493.17	2	1247.09	0.09788	2	222	0
Digest_S2	27770	K.LLIPERDPLEEIAENSPQTAANSAAELLK.Q	TENS3	2.3303e-24	2.3303e-24	4.4373e-17	3132.64	3	1044.89	0.58413	2	173	0
Digest_S2	18261	R.SAGQGEVLVYVEDPAGHQEEAK.V	FLNA	2.35e-24	2.35e-24	4.4581e-17	2313.1	3	771.705	-0.07909	2	142	0
Digest_S2	10351	R.HYEDGYPGGSDNYGSLSR.V	CTND1	2.3548e-24	2.3548e-24	4.4519e-17	1973.83	2	987.917	-1.20429	2	220	0
Digest_S2	28138	R.ISLGLPVGAVINC@ADNTGAK.N	RL23	2.3708e-24	2.3708e-24	4.4907e-17	2038.06	2	1019.53	-0.95785	2	169	0
Digest_S2	25346	K.NSVVEASEAAYKEAFEISK.E	1433F	2.3894e-24	2.3894e-24	4.5219e-17	2072.02	3	691.344	0	2	174	0
Digest_S2	25356	K.NSVVEASEAAYKEAFEISK.E	1433F	2.3894e-24	2.3894e-24	4.5219e-17	2072.02	2	1036.51	-0.11777	2	191	0
Digest_S2	27841	K.DFSALESQLQDTQELLQEENR.Q	MYH9	2.4211e-24	2.4211e-24	4.5896e-17	2493.17	3	831.73	0.22015	2	144	0
Digest_S2	28246	K.VLTPTQVMNRPSSISWDGLDPGKLYTLVLTDPDAPSR.K	PEBP1	2.4229e-24	2.4229e-24	4.6254e-17	4040.08	4	1010.78	0.48308	2	143	0
Digest_S2	27095	R.SSSGLLEWDSKSDALETLGFLNHYQM*K.N	HNRPL	2.4328e-24	2.4328e-24	4.6285e-17	3072.46	3	1024.83	0	2	145	0
Digest_S2	27070	K.EELSALVAPAFAHTSQVLIDK.S	PYR1	2.4463e-24	2.4463e-24	4.6374e-17	2239.2	3	747.071	0.0817	2	125	0
Digest_S2	27252	K.NGFEPASLKEEVGEEAIVELVENGK.K	MYH9	2.4893e-24	2.4893e-24	4.7312e-17	2687.34	3	896.452	0.68085	2	158	0
Digest_S2	28909	K.QIVWNGPVGVFEWEAFAR.G	PGK1	2.4976e-24	2.4976e-24	4.7219e-17	2105.06	2	1053.03	-1.73884	2	237	0
Digest_S2	23421	K.IFVGGIKEDTEEYNLRDYFEK.Y	ROA3	2.5569e-24	2.5569e-24	4.8472e-17	2565.25	4	642.068	-0.4753	2	174	0
Digest_S2	28588	K.SFVQNYPVVSIEDPFDQDDWGAWQK.F	ENOA	2.5808e-24	2.5808e-24	4.9051e-17	2970.36	3	990.791	0.30801	2	148	0
Digest_S2	22717	K.IADEKYNDTFWKEFGTNIK.L	ENPL	2.5958e-24	2.5958e-24	4.9125e-17	2319.13	3	773.715	0.86774	2	122	0
Digest_S2	29518	K.NLSDLIDLVPSLC@EDLLSSVDQPLK.I	CAPZB	2.6221e-24	2.6221e-24	4.9836e-17	2851.46	3	951.161	1.09088	2	158	0
Digest_S2	23657	R.VDHQTGPIVWGEPGTNGQHAFYQLIHQGTK.M	G6PI	2.6891e-24	2.6891e-24	5.1225e-17	3315.63	4	829.662	-1.02993	2	123	0
Digest_S2	25617	R.QYFDFLSAYGAVSQGHC@HPK.I	OAT	2.7215e-24	2.7215e-24	5.1549e-17	2380.08	3	794.032	0	2	125	0
Digest_S2	7991	K.QSAEEQAQAQAQAQAAAEK.L	PLEC	2.7285e-24	2.7285e-24	5.1635e-17	1957.92	2	979.464	-0.4362	2	161	0
Digest_S2	21410	R.VLLDAPC@SGTGVISKDPAVK.T	NOP2	2.7423e-24	2.7423e-24	5.1944e-17	2095.11	3	699.042	0.34925	2	148	0
Digest_S2	28360	K.QGQYSPMAIEEQVAVIYAGVR.G	ATPA	2.7744e-24	2.7744e-24	5.2594e-17	2309.16	2	1155.09	4.01588	2	203	0
Digest_S2	28635	R.NFEHLIPDAPELIHDFLVNEK.D	COPB	2.8675e-24	2.8675e-24	5.4359e-17	2490.27	3	830.76	-0.22041	2	160	0
Digest_S2	8968	K.NSLQEQQEEEEEARKNLEK.Q	MYH10	2.8948e-24	2.8948e-24	5.4783e-17	2331.11	3	777.708	1.49114	2	170	0
Digest_S2	25788	K.FIQDSIFGLC@PHM*TEDNKDLIQGK.D	PDIA3	2.9026e-24	2.9026e-24	5.5135e-17	2890.38	4	723.35	0.75941	2	153	0
Digest_S2	14616	K.VSGLGDKVDVGKDQEFTVK.S	FLNA	2.9054e-24	2.9054e-24	5.4983e-17	2021.05	4	506.021	3.19638	2	185	0
Digest_S2	24890	K.ALEEAGFKLPC@QLHQVIVAR.F	CAN2	2.919e-24	2.919e-24	5.529e-17	2347.26	3	783.093	2.57206	2	152	0
Digest_S2	25039	R.AVLKDPNDHTVC@YLLFANQSEK.D	NB5R3	2.9703e-24	2.9703e-24	5.6349e-17	2630.29	3	877.437	2.01726	2	152	0
Digest_S2	25274	R.VNDSTMLGASGDYADFQYLK.Q	PSB4	2.995e-24	2.995e-24	5.673e-17	2195	2	1098	-1.55645	2	164	0
Digest_S2	26676	K.LNSNTQVVLLSATMPSDVLEVTKK.F	IF4A1	3.0265e-24	3.0265e-24	5.7489e-17	2587.4	3	863.14	1.13141	2	142	0
Digest_S2	23203	R.LEDLLQDAQDEKEQLNEYKGHLSGLAK.R	PLEC	3.0653e-24	3.0653e-24	5.8319e-17	3084.55	3	1028.85	-0.23729	2	215	0
Digest_S2	25607	K.FYEAELEELDFQGATEESR.Q	SPB6	3.0696e-24	3.0696e-24	5.8091e-17	2263	2	1132	-1.07835	2	232	0
Digest_S2	27326	R.IVGLDQVTGMTETAFGSAYK.T	MYH10	3.1389e-24	3.1389e-24	5.9457e-17	2088.03	2	1044.52	1.05181	2	178	0
Digest_S2	6913	R.LKQSAEEQAQAQAQAQAAAEK.L	PLEC	3.1617e-24	3.1617e-24	5.9936e-17	2199.1	2	1100.05	0.55484	2	202	0
Digest_S2	23016	K.C@NEIISWLDKNQTAEKEEFEHQQK.E	HSP7C	3.2008e-24	3.2008e-24	6.08e-17	3072.44	3	1024.82	-0.11911	2	196	0
Digest_S2	27475	K.HHGPQTLYLPVTLSSIPVFQR.G	GANAB	3.217e-24	3.217e-24	6.0984e-17	2390.3	3	797.437	-0.30616	2	127	0
Digest_S2	27005	K.NYSMIVNNLLKPISVESSSK.K	CYBP	3.2304e-24	3.2304e-24	6.119e-17	2223.17	3	741.393	-0.35753	2	116	0
Digest_S2	28738	K.DGSASGTTLLEALDC@ILPPTRPTDKPLR.L	EF1A1	3.4113e-24	3.4113e-24	6.4931e-17	3062.58	4	766.401	0.07964	2	192	0
Digest_S2	25774	R.IIFPAAEDKDQDLITIIGKEDAVR.E	VIGLN	3.4625e-24	3.4625e-24	6.5772e-17	2670.43	4	668.364	-0.18264	2	165	0
Digest_S2	7122	K.NSSYAHGGLDSNGKPADAVYGQK.E	G3BP1	3.4746e-24	3.4746e-24	6.596e-17	2336.09	3	779.369	0.46988	2	139	0
Digest_S2	19082	R.QLFHPEQLITGKEDAANNYAR.G	TBA8	3.5256e-24	3.5256e-24	6.6835e-17	2415.21	3	805.741	1.66651	2	203	0
Digest_S2	14355	K.HVSPAGAAVGVPLSEDEAR.V	PUR9	3.583e-24	3.583e-24	6.7808e-17	1861.94	2	931.475	0.98288	2	261	0
Digest_S2	23293	R.IAQLEEELEEEQGNTELINDR.L	MYH9	3.684e-24	3.684e-24	6.9838e-17	2472.17	2	1236.59	-1.2833	2	219	0
Digest_S2	28880	R.LLLFPFLSPQKDPEIYTEPEVFK.Y	PTGIS	3.712e-24	3.712e-24	7.0468e-17	2750.47	3	917.494	-0.06652	2	150	0
Digest_S2	28018	R.LPGINC@GPDFTPSFANLGR.P	IF4G1	3.7182e-24	3.7182e-24	7.0365e-17	2101.02	2	1051.01	-1.04531	1	182	0
Digest_S2	27216	R.C@LTQSGIAGGYKPFNLETC@R.L	SORCN	3.7208e-24	3.7208e-24	7.0478e-17	2408.14	2	1204.57	0.81071	2	217	0
Digest_S2	21470	K.DLGLSESGEDVNAAILDESGKK.F	PDIA4	3.7287e-24	3.7287e-24	7.0736e-17	2247.1	3	749.705	1.13977	2	142	0
Digest_S2	27462	R.QVASHVGLHSASIPGILALDLC@PSDTNK.I	PRP19	3.7296e-24	3.7296e-24	7.0989e-17	2968.52	3	990.178	-0.36984	2	165	0
Digest_S2	23635	R.QKEVNENFAIDLIAQQPVNEVEHR.I	NDUS6	3.7503e-24	3.7503e-24	7.1238e-17	2820.43	3	940.814	0.32437	2	159	0
Digest_S2	25981	K.LFIGGLSFETTDDSLREHFEK.W	ROA3	3.7582e-24	3.7582e-24	7.1244e-17	2441.2	2	1221.1	-0.2999	2	207	0
Digest_S2	18763	R.EDEEESLNEVGYDDIGGC@RK.Q	TERA	3.7785e-24	3.7785e-24	7.1572e-17	2382	2	1191.51	0.4098	2	209	0
Digest_S2	19387	K.IVDNGYGYASNGSVYFDTAK.F	SYCC	3.8507e-24	3.8507e-24	7.294e-17	2140.98	2	1071	0.56989	2	165	0
Digest_S2	21930	R.VVDSLQLTGTKPVATPVDWK.K	PRDX6	3.9073e-24	3.9073e-24	7.401e-17	2154.18	2	1077.59	0.67968	2	166	0
Digest_S2	13277	R.VEVGKDQEFAIDTNGAGGQGK.L	FLNB	4.0371e-24	4.0371e-24	7.6531e-17	2120.03	2	1060.52	0.57552	2	201	0
Digest_S2	18340	K.LQEEM*LQREEAESTLQSFR.Q	VIME	4.1554e-24	4.1554e-24	7.864e-17	2340.11	3	780.71	0.93815	2	178	0
Digest_S2	25487	K.LGAASLGAEDPETQVVLINAVK.D	TLN1	4.2015e-24	4.2015e-24	7.9706e-17	2195.19	2	1098.1	0.66699	2	161	0
Digest_S2	28547	K.NFESLSEAFSVASAAAALSQNR.Y	RPN2	4.3495e-24	4.3495e-24	8.2514e-17	2270.1	2	1135.55	-1.82747	2	232	0
Digest_S2	24139	R.IKAEYEGDGIPTVFVSVAGR.S	PUR6	4.3998e-24	4.3998e-24	8.334e-17	2108.1	2	1054.55	0	2	214	0
Digest_S2	18615	K.ASVEDADTQNKVHQLYETIQR.W	DCTN2	4.4004e-24	4.4004e-24	8.3419e-17	2445.2	3	815.738	-0.89786	2	192	0
Digest_S2	10805	K.DGNKVDVVGATQGQAGSC@SR.G	IF4B	4.4606e-24	4.4606e-24	8.4491e-17	2073.96	2	1037.48	-0.35298	2	217	0
Digest_S2	19456	R.FSGWYDADLSPAGHEEAK.R	PGAM1	4.4927e-24	4.4927e-24	8.4936e-17	1979.88	2	990.443	0.61624	2	175	0
Digest_S2	27111	R.GGPPFAFVEFEDPRDAEDAVYGR.D	SRSF1	4.5271e-24	4.5271e-24	8.5941e-17	2541.17	3	847.727	-0.28799	2	179	0
Digest_S2	25856	K.GFHVVEVTYDDVPIPNSPFK.V	FLNB	4.5399e-24	4.5399e-24	8.5993e-17	2260.13	2	1130.57	-0.10797	2	183	0
Digest_S2	22798	R.LVSPGSANETSSILVESVTR.S	FLNB	4.572e-24	4.572e-24	8.6601e-17	2046.07	2	1023.54	-0.65595	2	205	0
Digest_S2	8509	R.EIEDPEDRKPEDWDERPK.I	CALX	4.6782e-24	4.6782e-24	8.8445e-17	2283.05	3	761.689	0.40066	2	195	0
Digest_S2	25827	K.VVETDPSPYC@IVAPDTVIHC@EGEPIKREDEEESLNEVGYDDIGGC@RK.Q	TERA	4.7413e-24	4.7413e-24	9.0685e-17	5580.54	6	930.763	1.23441	2	109	0
Digest_S2	11233	R.NMGGPYGGGNYGPGGSGGSGGYGGR.S	ROA2	4.7854e-24	4.7854e-24	9.0952e-17	2189.91	3	730.64	0	2	126	0
Digest_S2	8333	R.FNGSSEDASQETVSKPSLR.L	MCM6	4.8125e-24	4.8125e-24	9.1074e-17	2038.97	3	680.002	13.4262	2	178	0
Digest_S2	23082	K.APQETYADIGGLDNQIQEIK.E	PRS4	4.8382e-24	4.8382e-24	9.1643e-17	2203.09	2	1102.05	1.77227	2	192	0
Digest_S2	21300	R.YVELFLNSTAGASGGAYEHR.Y	HNRH1	4.8889e-24	4.8889e-24	9.2604e-17	2142.02	2	1071.52	-0.22785	2	217	0
Digest_S2	23370	R.LIVDEAINEDNSVVSLSQPK.M	TERA	4.912e-24	4.912e-24	9.3042e-17	2170.12	2	1085.57	0.33735	2	183	0
Digest_S2	21862	R.VIISAPSADAPMFVM*GVNHEK.Y	G3P	4.9177e-24	4.9177e-24	9.3226e-17	2229.1	3	743.706	-0.16414	2	129	0
Digest_S2	25590	K.NMDPLNDNIATLLHQSSDK.F	MYH9	4.9941e-24	4.9941e-24	9.4512e-17	2126.02	3	709.344	-0.86044	2	167	0
Digest_S2	26554	K.TLLGDVPVVADPTVPNVTVTR.L	GDIR2	5.0058e-24	5.0058e-24	9.4895e-17	2163.2	3	721.74	1.35307	2	116	0
Digest_S2	19386	K.EVVPVNVLDAQEEM*KEVAR.H	SYEP	5.0518e-24	5.0518e-24	9.5603e-17	2171.1	3	724.37	-2.6963	2	168	0
Digest_S2	25491	R.TTGIVMDSGDGVTHTVPIYEGYALPHAILR.L	ACTG	5.0527e-24	5.0527e-24	9.6251e-17	3183.61	4	796.66	0.99598	2	132	0
Digest_S2	27722	K.QGQYSPM*AIEEQVAVIYAGVR.G	ATPA	5.0584e-24	5.0584e-24	9.5891e-17	2325.15	2	1163.08	2.20404	2	190	0
Digest_S2	14508	K.LYQPEYQEVSTEEQREEISGK.L	HYOU1	5.1024e-24	5.1024e-24	9.6726e-17	2542.19	3	848.07	0.9356	2	189	0
Digest_S2	7411	K.EGLELPEDEEEKKKM*EESK.A	HS90B	5.1526e-24	5.1526e-24	9.7511e-17	2293.08	3	765.029	-1.03716	2	179	0
Digest_S2	12327	K.LNEVITSHGAIEPDKDNIR.Q	NMT2	5.1777e-24	5.1777e-24	9.7987e-17	2121.09	3	707.703	1.12117	2	186	0
Digest_S2	20361	K.LQEEMLQREEAESTLQSFR.Q	VIME	5.1874e-24	5.1874e-24	9.8169e-17	2324.12	3	775.378	0.62973	2	191	0
Digest_S2	27508	K.LLDFGSLSNLQVTQPTVGM*NFK.T	RS17	5.2056e-24	5.2056e-24	9.8755e-17	2425.24	2	1213.13	0.30187	2	100	0
Digest_S2	18485	R.QGQETAVAPSLVAPALSKPK.K	MARE1	5.2177e-24	5.2177e-24	9.8833e-17	1992.11	2	996.559	-0.7962	2	153	0
Digest_S2	9743	K.TGQEYKPGNPSAAAVQTVSTK.S	SYEP	5.2189e-24	5.2189e-24	9.8935e-17	2134.08	3	712.031	0.77148	2	141	0
Digest_S2	19174	R.TGDFQLHTNVNNGTEFGGSIYQK.V	VDAC2	5.2594e-24	5.2594e-24	9.9842e-17	2527.18	3	843.065	-2.02711	2	121	0
Digest_S2	23980	R.LLEAQIATGGIIDPEESHRLPVEVAYK.R	PLEC	5.3827e-24	5.3827e-24	1.0241e-16	2948.57	4	737.899	0.66172	2	181	0
Digest_S2	28091	K.GFFDPNTEENLTYLQLMER.C	PLEC	5.403e-24	5.403e-24	1.0225e-16	2317.08	2	1159.04	-1.79044	2	213	0
Digest_S2	24956	K.ETDDVNFDDIASSENLLHLTANRPK.M	CD2AP	5.4261e-24	5.4261e-24	1.0313e-16	2814.35	4	704.344	-0.51993	2	174	0
Digest_S2	15073	K.LSASEALGSAALPSHSSAISQHSK.G	RT36	5.4572e-24	5.4572e-24	1.0366e-16	2336.18	4	584.804	3.75728	2	152	0
Digest_S2	22216	K.YAGSALQYEDVGTAVQNLQK.A	VTA1	5.6559e-24	5.6559e-24	1.0713e-16	2155.07	2	1078.04	1.0191	2	157	0
Digest_S2	13622	R.GPPGPM*GPPGLAGPPGESGR.E	CO1A1	5.7307e-24	5.7307e-24	1.0855e-16	1800.87	3	600.962	0.71094	2	134	0
Digest_S2	27674	K.KFDLGQDVIDFTGHSLALYR.T	GDIB	5.8207e-24	5.8207e-24	1.1025e-16	2295.18	4	574.549	-0.42493	2	160	0
Digest_S2	1727	K.QKANEEDEQEEGGDGASGDPKK.E	HAP28	5.8284e-24	5.8284e-24	1.1057e-16	2318	3	773.338	-0.94709	2	140	0
Digest_S2	26886	K.KGTDLWLGVDALGLNIYEKDDKLTPK.I	EZRI	5.8684e-24	5.8684e-24	1.1159e-16	2902.56	4	726.394	-0.16805	2	183	0
Digest_S2	28218	K.RNDFQLIGIQDGYLSLLQDSGEVR.E	IF5A1	5.9851e-24	5.9851e-24	1.1369e-16	2736.39	3	912.803	0.13373	2	193	0
Digest_S2	10039	K.NAASQQDAVTEGAMPAATGK.D	MBB1A	6.0288e-24	6.0288e-24	1.142e-16	1917.9	2	959.453	0.31807	2	171	0
Digest_S2	29147	K.NMITGTSQADC@AVLIVAAGVGEFEAGISK.N	EF1A1	6.1216e-24	6.1216e-24	1.1657e-16	2977.46	3	993.161	1.22911	2	182	0
Digest_S2	19459	K.YIPVQQGPVGVNVTYGGDHIPK.S	FLNA	6.1582e-24	6.1582e-24	1.1683e-16	2338.22	2	1169.61	0.73058	2	155	0
Digest_S2	28574	K.MSVQPTVSLGGFEITPPVVLR.L	NPM	6.274e-24	6.274e-24	1.1894e-16	2227.22	2	1114.11	-0.3287	2	207	0
Digest_S2	25504	R.GFGFITFTNPEHASDAMR.A	RBM3	6.3036e-24	6.3036e-24	1.1917e-16	1997.92	3	666.644	0	2	155	0
Digest_S2	20162	K.VAVPSTIHC@DHLIEAQVGGEK.D	ACON	6.334e-24	6.334e-24	1.2007e-16	2328.17	4	582.797	0.7331	2	161	0
Digest_S2	21475	R.NALVSHLDGTTPVC@EDIGR.S	QCR1	6.4208e-24	6.4208e-24	1.2151e-16	2122.02	2	1061.52	-0.115	2	222	0
Digest_S2	28063	R.AIEALKEFNEDGALAVLQQFK.D	HNRPQ	6.4342e-24	6.4342e-24	1.2197e-16	2334.23	2	1167.62	0.41818	2	173	0
Digest_S2	18253	K.ERPAPAVSSTC@ATAEDSSVLYSR.V	SYEP	6.45e-24	6.45e-24	1.2245e-16	2522.18	3	841.402	3.69954	2	159	0
Digest_S2	27054	K.VEDMAELTC@LNEASVLHNLK.E	MYH9	6.4579e-24	6.4579e-24	1.2232e-16	2354.14	2	1177.57	-0.20733	2	174	0
Digest_S2	27390	K.AVTPPM*PLLTPATPGGLPPAAAVAAAAATAK.I	PUF60	6.5204e-24	6.5204e-24	1.2425e-16	2810.55	3	937.522	1.56247	2	116	0
Digest_S2	24227	R.HVAEVLEYTKDEQLESLFQR.T	IF2A	6.6352e-24	6.6352e-24	1.2568e-16	2434.22	3	812.08	0.52611	2	200	0
Digest_S2	26832	K.YNLGAPVAGTC@YQAEWDDYVPK.L	PEBP1	6.6385e-24	6.6385e-24	1.2594e-16	2585.17	2	1293.09	-0.0944	2	99	0
Digest_S2	16247	K.NIDDGTSDRPYSHALVAGIDRYPR.K	RL27	6.6552e-24	6.6552e-24	1.2642e-16	2688.31	4	672.834	0.09071	2	165	0
Digest_S2	14312	R.FGIVTSSAGTGTTEDTEAK.K	SARNP	6.6676e-24	6.6676e-24	1.2618e-16	1871.89	2	936.448	0.78213	2	204	0
Digest_S2	18880	K.DKLESEMEDAYHEHQANLLR.Q	SFPQ	6.7218e-24	6.7218e-24	1.2732e-16	2428.12	4	607.786	0.80338	2	170	0
Digest_S2	19031	K.EIDQEAAVEVSQLRDPQHDLDR.V	UCRI	6.7703e-24	6.7703e-24	1.2844e-16	2563.24	4	641.565	-0.76108	2	167	0
Digest_S2	27608	R.ASGPGLNASGIPASLPVEFTIDAR.D	FLNC	6.7707e-24	6.7707e-24	1.2861e-16	2340.22	2	1170.61	0.31284	2	202	0
Digest_S2	22176	K.RVIISAPSADAPMFVMGVNHEK.Y	G3P	6.8608e-24	6.8608e-24	1.3016e-16	2369.21	3	790.409	0.61776	2	133	0
Digest_S2	20824	M.PKPHSEAGTAFIQTQQLHAAM*ADTFLEHM*C@R.L	KPYM	6.8771e-24	6.8771e-24	1.3105e-16	3623.68	5	725.543	0.92536	1	108	0
Digest_S2	19436	R.YKVPDGKPENEFAFNAEFK.N	IPYR	6.9112e-24	6.9112e-24	1.3079e-16	2230.08	3	744.032	0.32813	2	149	0
Digest_S2	25372	R.AFLMEQDPENDFLVTSHIHLHVPEGATPK.D	LONM	6.9349e-24	6.9349e-24	1.3205e-16	3272.6	5	655.327	0	2	105	0
Digest_S2	27298	R.YASIC@QQNGIVPIVEPEILPDGDHDLK.R	ALDOA	6.9876e-24	6.9876e-24	1.3294e-16	3088.53	3	1030.18	0	2	162	0
Digest_S2	18525	R.EQIVVDLSHPGVSADDQVSR.L	UGDH	6.9921e-24	6.9921e-24	1.3244e-16	2151.07	3	717.696	2.63635	2	142	0
Digest_S2	26761	K.SAAC@LAAGNTLVLKPAQVTPLTALK.F	AL1L2	7.0447e-24	7.0447e-24	1.3389e-16	2576.45	3	859.487	0	2	126	0
Digest_S2	28076	R.DDFLGQVDVPLYPLPTENPR.M	NEDD4	7.0525e-24	7.0525e-24	1.3359e-16	2285.14	2	1143.08	1.06791	2	173	0
Digest_S2	20927	K.QITSYGETC@PGLEQYAIKK.F	TCPQ	7.1847e-24	7.1847e-24	1.3597e-16	2254.11	3	752.04	-0.32464	2	139	0
Digest_S2	16785	K.M*DKEETKDWILPSDYDHAEAEAR.H	CALU	7.2694e-24	7.2694e-24	1.38e-16	2765.24	4	692.065	0.70554	2	134	0
Digest_S2	26084	K.FIIHAPPGEFNEVFNDVR.L	CAZA2	7.4395e-24	7.4395e-24	1.4065e-16	2101.05	2	1051.03	0	2	171	0
Digest_S2	29183	R.NPEILAIAPVLLDALTDPSR.K	GCN1	7.447e-24	7.447e-24	1.4106e-16	2118.18	3	706.733	1.89998	2	163	0
Digest_S2	13134	K.TEIDKPSQM*QVTDVQDNSISVR.W	FINC	7.4883e-24	7.4883e-24	1.4206e-16	2506.21	3	836.075	0.43801	2	148	0
Digest_S2	27125	R.QLTVQMMQNPQILAALQER.L	NP1L1	7.5937e-24	7.5937e-24	1.4371e-16	2212.16	2	1106.58	-2.75782	2	217	0
Digest_S2	26871	K.FANSLVGVQQQLQAFNTYR.T	SPTB2	7.6252e-24	7.6252e-24	1.443e-16	2184.12	2	1092.56	0.33519	2	187	0
Digest_S2	19028	K.QTTVSNSQQAYQEAFEISK.K	1433B	7.688e-24	7.688e-24	1.4549e-16	2159.03	2	1080.02	0.33908	2	197	0
Digest_S2	28952	K.QGLSGVPILSEEELSLLDEFYK.L	CAPR1	7.794e-24	7.794e-24	1.4786e-16	2466.26	2	1233.64	0.1979	2	166	0
Digest_S2	27568	K.ALAPTWEQLALGLEHSETVK.I	TXND5	7.827e-24	7.827e-24	1.4826e-16	2193.15	3	731.724	0.58389	2	162	0
Digest_S2	16549	R.KQTIENSQGAYQEAFDISK.K	1433T	7.8601e-24	7.8601e-24	1.4875e-16	2157.05	2	1079.03	0.67878	2	203	0
Digest_S2	22593	R.KPADLQNLAPGTHPPFITFNSEVK.T	CLIC4	7.8611e-24	7.8611e-24	1.4932e-16	2621.37	3	874.463	0.27919	2	135	0
Digest_S2	20173	K.VAVPSTIHC@DHLIEAQVGGEK.D	ACON	7.9443e-24	7.9443e-24	1.506e-16	2328.17	3	776.727	0.31432	2	149	0
Digest_S2	12586	K.M*EEDPDDVPHGHITSLAVK.R	NAA11	8.0925e-24	8.0925e-24	1.5315e-16	2105.98	4	527.25	-0.46304	2	112	0
Digest_S2	28664	R.LLQYADALEHLLSTGQGVVLER.S	NDUAA	8.2936e-24	8.2936e-24	1.5734e-16	2425.31	3	809.108	0.37718	2	193	0
Digest_S2	27859	K.VLQLINDNTATALSYGVFR.R	HYOU1	8.3074e-24	8.3074e-24	1.5722e-16	2095.12	2	1048.06	1.16472	2	204	0
Digest_S2	15447	M.VLAELYVSDREGNDATGDGTK.E	SYNC	8.3092e-24	8.3092e-24	1.5752e-16	2210.06	2	1105.53	1.76668	1	191	0
Digest_S2	27919	K.SINPDEAVAYGAAVQAAILSGDK.S	HSP7C	8.3771e-24	8.3771e-24	1.5903e-16	2260.15	3	754.054	0.48566	2	152	0
Digest_S2	24463	R.WFNGQPIHAELSPVTDFR.E	U2AF1	8.469e-24	8.469e-24	1.6011e-16	2114.05	2	1057.53	-0.69258	2	189	0
Digest_S2	27588	K.ALAPTWEQLALGLEHSETVK.I	TXND5	8.4715e-24	8.4715e-24	1.6046e-16	2193.15	2	1097.08	0	2	186	0
Digest_S2	25986	R.KPANDITSQLEINFGDLGR.P	PAIRB	8.6581e-24	8.6581e-24	1.6385e-16	2088.07	2	1044.54	0.58433	1	251	0
Digest_S2	29220	K.LGSAADFLLDISETDLSTLTASIK.A	FLNB	8.6739e-24	8.6739e-24	1.6476e-16	2481.3	3	827.771	0.07373	2	163	0
Digest_S2	20736	R.M*VLAAAGGVEHQQLLDLAQK.H	QCR1	8.8889e-24	8.8889e-24	1.6837e-16	2108.12	3	703.377	-0.3471	2	151	0
Digest_S2	11121	K.DKLESEM*EDAYHEHQANLLR.Q	SFPQ	8.9762e-24	8.9762e-24	1.7002e-16	2444.11	4	611.784	0.39906	2	162	0
Digest_S2	25079	K.VLDNYLTSPLPEEVDETSAEDEGISQR.K	CLIC1	9.0382e-24	9.0382e-24	1.7195e-16	3006.41	3	1002.81	-0.12173	2	179	0
Digest_S2	27978	R.FLEVQYLTGGLIEPDTPGR.V	PLEC	9.0774e-24	9.0774e-24	1.7179e-16	2105.09	2	1053.05	1.73881	2	188	0
Digest_S2	25929	M.APPVPGAVSGGSGEVDELFDVK.N	COPE	9.0967e-24	9.0967e-24	1.7257e-16	2127.06	3	709.693	1.37604	1	101	0
Digest_S2	19166	K.KLETAVNLAWTAGNSNTR.F	VDAC1	9.3072e-24	9.3072e-24	1.7596e-16	1946.01	2	973.509	0.75235	2	235	0
Digest_S2	23685	K.EVVPVNVLDAQEEMKEVAR.H	SYEP	9.3919e-24	9.3919e-24	1.7774e-16	2155.11	3	719.042	2.1221	2	177	0
Digest_S2	29078	R.VFIMDSC@DELIPEYLNFIR.G	HS90B	9.4705e-24	9.4705e-24	1.7923e-16	2442.17	2	1221.59	-0.09993	2	218	0
Digest_S2	28418	K.FLEVIKPFC@VILPEIQKPER.K	S61A1	9.4808e-24	9.4808e-24	1.7958e-16	2523.4	3	841.806	-0.21751	2	157	0
Digest_S2	12921	K.AHSVNGITEEANPTIYSGK.V	CSDE1	9.5364e-24	9.5364e-24	1.8047e-16	1987.97	2	994.49	0.61373	2	189	0
Digest_S2	6823	K.EVEPEPTEEKDVDADEEDSR.K	IF2B	9.6064e-24	9.6064e-24	1.8196e-16	2317.98	2	1159.49	-0.5264	2	206	0
Digest_S2	18325	R.QGAIVAVTGDGVNDSPALK.K	AT1A1	9.6234e-24	9.6234e-24	1.8212e-16	1811.95	2	906.479	0.13466	2	193	0
Digest_S2	19755	K.IEWLESHQDADIEDFKAK.K	BIP	9.7234e-24	9.7234e-24	1.8383e-16	2174.04	3	725.352	0.84146	2	166	0
Digest_S2	25554	K.DLYANTVLSGGTTMYPGIADR.M	ACTG	9.8269e-24	9.8269e-24	1.8629e-16	2215.07	3	739.028	-0.33035	2	140	0
Digest_S2	18042	K.IVQTYHVNM*AGTNPYTTITPQEINGK.W	ACTN1	9.9998e-24	9.9998e-24	1.9016e-16	2906.44	3	969.483	-0.12591	2	147	0
Digest_S2	10116	K.LEAIEDDSGRETDSSSAPAVTPSK.K	UBP14	1.0117e-23	1.0117e-23	1.9217e-16	2462.15	3	821.391	2.74937	2	196	0
Digest_S2	24777	R.EFTMAEIEHFVDPTEKDHPK.F	GARS	1.0121e-23	1.0121e-23	1.917e-16	2400.12	4	600.785	-0.20318	2	152	0
Digest_S2	25769	R.SPALLPSTVEGPPGAPLLQAK.E	TB182	1.0149e-23	1.0149e-23	1.9239e-16	2043.15	2	1022.08	0.41802	2	158	0
Digest_S2	28520	R.RPGEPPLDLGSIPWLGHALEFGR.D	PTGIS	1.0196e-23	1.0196e-23	1.9355e-16	2514.33	3	838.779	-0.6549	2	139	0
Digest_S2	29105	R.FDPTQFQDC@IIQGLTETGTDLEAVAK.F	BZW1	1.0263e-23	1.0263e-23	1.9517e-16	2965.41	3	989.143	0.06171	2	136	0
Digest_S2	17706	K.AADFQLHTHVNDGTEFGGSIYQK.V	VDAC3	1.0282e-23	1.0282e-23	1.9519e-16	2535.19	3	845.736	1.94854	2	152	0
Digest_S2	14641	K.VLHEAEGHIVTC@ETNTGEVYR.G	SMD3	1.0308e-23	1.0308e-23	1.954e-16	2482.17	3	828.063	2.80093	2	145	0
Digest_S2	28183	K.LLDFGSLSNLQVTQPTVGMNFK.T	RS17	1.0358e-23	1.0358e-23	1.965e-16	2409.25	3	803.754	-0.22781	2	119	0
Digest_S2	5809	K.PALPEGTEDTAKEDAANRR.L	GELS	1.0406e-23	1.0406e-23	1.9693e-16	2040.99	4	511.004	-0.89581	1	203	0
Digest_S2	28973	R.ALDLFSDNAPPPELLEIINEDIAK.K	PDIA6	1.0408e-23	1.0408e-23	1.9771e-16	2637.37	3	879.794	0.83249	2	173	0
Digest_S2	13219	R.HQEGEIFDTEKEKYEITEQR.K	RL6	1.0516e-23	1.0516e-23	1.9919e-16	2509.18	3	837.066	0.36458	2	195	0
Digest_S2	26247	K.EFPGLSDVTIAEVDC#TAER.N	TXND5	1.0662e-23	1.0662e-23	2.0177e-16	2108.98	2	1055	1.15707	2	190	0
Digest_S2	16747	K.LLTQHENIKNEIDNYEEDYQK.M	SPTB2	1.073e-23	1.073e-23	2.034e-16	2636.25	3	879.421	0.0694	2	160	0
Digest_S2	9530	K.VVQVSAGDSHTAALTEDGR.V	RCC1	1.0738e-23	1.0738e-23	2.0321e-16	1912.94	2	956.973	1.72205	2	205	0
Digest_S2	28872	R.TVLGIGPGPVELIDEVTGHLK.L	PTH2	1.0938e-23	1.0938e-23	2.0736e-16	2144.2	3	715.404	0.08532	2	172	0
Digest_S2	11561	K.EAEKLESEHPDQAQAILSR.L	SPTB2	1.1101e-23	1.1101e-23	2.1008e-16	2151.07	3	717.693	-0.93548	2	204	0
Digest_S2	14333	K.TSASGEEANSRPVVQPHPSGSLIIDKDSEVYK.M	PDLI1	1.1267e-23	1.1267e-23	2.1478e-16	3397.69	4	850.177	0	2	176	0
Digest_S2	20743	K.IIAEGANGPTTPEADKIFLER.N	DHE3	1.1368e-23	1.1368e-23	2.155e-16	2242.17	3	748.063	0.97909	2	182	0
Digest_S2	28430	K.NLISPDLGVVFLNVPENLKDPEPNIK.M	MAP1B	1.1413e-23	1.1413e-23	2.1704e-16	2874.56	3	958.86	1.27308	2	144	0
Digest_S2	24673	K.TGQATVASGIPAGWM*GLDC@GTESSK.K	PGK1	1.1536e-23	1.1536e-23	2.1925e-16	2565.16	2	1283.08	0.28541	2	130	0
Digest_S2	1506	R.QTEDKQDADDQENGSGER.N	GNL3	1.1552e-23	1.1552e-23	2.1839e-16	2021.83	3	674.614	-0.3619	2	142	0
Digest_S2	27860	R.LQASIEASQELDKVFDAIEQK.K	INF2	1.1569e-23	1.1569e-23	2.1931e-16	2362.21	3	788.075	-1.00683	2	133	0
Digest_S2	26074	K.FENAFLSHVISQHQSLLGNIR.S	ATPA	1.1571e-23	1.1571e-23	2.1936e-16	2410.26	4	603.321	-0.40466	2	160	0
Digest_S2	9902	L.AGSSGPGASSGPGGDHSELIVR.I	EF1D	1.1588e-23	1.1588e-23	2.1984e-16	1994.95	3	665.656	0.27508	1	193	0
Digest_S2	29323	R.GLIDGVVEADLVEALQEFGPISYVVVM*PK.K	HNRPL	1.1603e-23	1.1603e-23	2.2095e-16	3103.63	3	1035.22	2.00461	2	149	0
Digest_S2	20807	R.SALLDDHLHSEPYWSGDLR.G	SUN2	1.1787e-23	1.1787e-23	2.2306e-16	2211.05	3	737.687	-0.33095	2	150	0
Digest_S2	24778	K.IDNSQVESGSLEDDWDFLPPKK.I	CALR	1.1859e-23	1.1859e-23	2.2498e-16	2519.19	3	840.402	-0.36313	2	149	0
Digest_S2	29224	K.IVVQGEPGDEFFIILEGTAAVLQR.R	KAP0	1.1867e-23	1.1867e-23	2.2542e-16	2601.39	2	1301.2	-0.46907	2	183	0
Digest_S2	29137	R.C@IALAQLLVEQNFPAIAIHR.G	DX39B	1.1889e-23	1.1889e-23	2.252e-16	2345.28	3	782.433	1.71615	2	156	0
Digest_S2	23211	K.KMQQNIQELEEQLEEEESAR.Q	MYH9	1.221e-23	1.221e-23	2.3128e-16	2461.15	2	1231.08	0.09916	2	253	0
Digest_S2	27840	K.LQLQEQLQAETELC@AEAEELR.A	MYH9	1.2252e-23	1.2252e-23	2.3225e-16	2569.25	2	1285.13	-0.09499	2	224	0
Digest_S2	16220	R.HGLLVPNNTTDQELQHIR.N	IF6	1.2394e-23	1.2394e-23	2.3432e-16	2085.08	3	695.699	0.08773	2	162	0
Digest_S2	22168	K.ADFDNTVAIHPTSSEELVTLR.-	GSHR	1.2396e-23	1.2396e-23	2.35e-16	2315.15	3	772.391	2.6077	2	138	0
Digest_S2	23893	K.ELDPTNMTYITNQAAVHFEK.G	STIP1	1.2491e-23	1.2491e-23	2.366e-16	2322.11	2	1161.56	-0.10509	2	181	0
Digest_S2	28301	R.SGGTEGLLAEKLEALITQTR.A	SRP68	1.2689e-23	1.2689e-23	2.4035e-16	2087.13	3	696.384	1.40234	2	179	0
Digest_S2	17717	K.GTEDELDKYSEALKDAQEK.L	TPM3	1.2817e-23	1.2817e-23	2.4256e-16	2169.02	3	723.678	0.33736	2	175	0
Digest_S2	21570	R.GHVFEESQVAGTPMFVVK.A	EF2	1.2936e-23	1.2936e-23	2.4457e-16	1961.98	2	981.495	1.43028	2	157	0
Digest_S2	5216	K.NAASQQDAVTEGAM*PAATGK.D	MBB1A	1.2949e-23	1.2949e-23	2.4529e-16	1933.89	2	967.45	0.63089	2	139	0
Digest_S2	12023	K.SENGLEFTSSGSANTETTK.V	VDAC1	1.3244e-23	1.3244e-23	2.5064e-16	1959.88	2	980.443	0.93379	2	169	0
Digest_S2	14923	K.EDESIRPFKVETSDEEIKDLHQR.I	HYEP	1.3733e-23	1.3733e-23	2.607e-16	2800.37	4	700.849	-0.43544	2	183	0
Digest_S2	13301	R.AIGSASEGAQSSLQEVYHK.S	PSA5	1.3757e-23	1.3757e-23	2.6034e-16	1961.96	2	981.484	2.17654	2	182	0
Digest_S2	25741	R.KEEQEVQATLESEEVDLNAGLHGNWTLENAK.A	DHX9	1.3844e-23	1.3844e-23	2.6382e-16	3481.67	4	871.176	2.94256	2	103	0
Digest_S2	21941	R.IASQVAALDLGYKPGVEAIR.K	NDUS1	1.3848e-23	1.3848e-23	2.6231e-16	2071.15	3	691.056	0.08832	2	186	0
Digest_S2	22320	R.VSGQGLHEGHTFEPAEFIIDTR.D	FLNA	1.3878e-23	1.3878e-23	2.6328e-16	2440.19	3	814.068	0.37488	2	122	0
Digest_S2	13026	R.SSGTGASVGPPQPSDQDTLVQR.A	PDLI5	1.3975e-23	1.3975e-23	2.6511e-16	2184.05	2	1092.53	0.11173	2	181	0
Digest_S2	23714	K.EVVPVNVLDAQEEMKEVAR.H	SYEP	1.4033e-23	1.4033e-23	2.6558e-16	2155.11	2	1078.06	1.47201	2	238	0
Digest_S2	25688	R.YMIGVTYGGDNIPLSPYR.I	FLNB	1.4185e-23	1.4185e-23	2.6818e-16	2015.99	2	1008.5	0.3026	2	179	0
Digest_S2	17198	R.EAPNPIHLTVDTGLQHGR.M	EIF3F	1.4379e-23	1.4379e-23	2.7184e-16	1955.01	3	652.008	0.99693	2	151	0
Digest_S2	18627	R.FHVM*DVQGSTEASAIKDYVVK.H	PDIA4	1.4395e-23	1.4395e-23	2.7288e-16	2340.15	4	585.794	0.93773	2	104	0
Digest_S2	24542	R.NPVWYQALTHGLNEEQR.K	IPO7	1.4493e-23	1.4493e-23	2.7368e-16	2055	3	685.671	-2.84848	2	164	0
Digest_S2	1352	K.NHSGNDERDEEDEERESK.S	PHF6	1.459e-23	1.459e-23	2.7582e-16	2174.88	3	725.632	-0.08411	2	137	0
Digest_S2	20939	R.TSSVTLQTITAQNAAVQAVK.A	MIC60	1.4591e-23	1.4591e-23	2.7638e-16	2031.11	2	1016.06	0.84099	2	170	0
Digest_S2	24580	R.TVSLGAGAKDELHIVEAEAM*NYEGSPIK.V	NPM	1.4644e-23	1.4644e-23	2.7874e-16	2945.46	2	1473.23	-0.49715	2	157	0
Digest_S2	28377	R.ALLDTLQLGPDALTVHLIHEVTK.V	GANAB	1.4671e-23	1.4671e-23	2.7852e-16	2497.4	4	625.107	1.95279	2	150	0
Digest_S2	26903	R.KLFEAEEQDLFKDIQSLPR.N	EHD1	1.4692e-23	1.4692e-23	2.7804e-16	2306.2	3	769.406	0.07933	2	197	0
Digest_S2	28911	K.QFLLAAEAIDDIPFGITSNSGVFSK.Y	PDIA1	1.4934e-23	1.4934e-23	2.8384e-16	2640.36	3	880.791	0.69296	2	129	0
Digest_S2	25684	K.SSILLDVKPWDDETDM*TKLEEC@VR.S	EF1B	1.5431e-23	1.5431e-23	2.9311e-16	2963.4	4	741.606	-0.1646	2	161	0
Digest_S2	28779	R.NDEELNKLLGGVTIAQGGVLPNIQAVLLPK.K	H2AX	1.5457e-23	1.5457e-23	2.9445e-16	3113.76	3	1038.59	0.47014	2	142	0
Digest_S2	22077	K.ASKPLPPAPAPDEYLVSPITGEK.I	SF3A1	1.5504e-23	1.5504e-23	2.9432e-16	2377.26	3	793.094	1.07742	2	143	0
Digest_S2	9913	L.AGSSGPGASSGPGGDHSELIVR.I	EF1D	1.5523e-23	1.5523e-23	2.9448e-16	1994.95	2	997.98	0.30579	1	194	0
Digest_S2	23248	K.GAVLVC@DM*SSNFLSRPVDVSK.F	SERC	1.5891e-23	1.5891e-23	3.0125e-16	2365.15	2	1183.08	-0.72226	2	178	0
Digest_S2	25930	K.LQVEPAVDTSGVQC@YGPGIEGQGVFR.E	FLNA	1.5928e-23	1.5928e-23	3.0289e-16	2831.37	3	944.461	0.58162	2	150	0
Digest_S2	27024	K.TLSYLLPAIVHINHQPFLER.G	DDX5	1.5942e-23	1.5942e-23	3.0196e-16	2361.31	3	787.775	1.16217	2	183	0
Digest_S2	25840	K.LSVAC@FYGGTPYGGQIER.M	DDX21	1.5992e-23	1.5992e-23	3.0234e-16	2042.96	2	1021.99	1.67222	2	171	0
Digest_S2	28188	K.LGEIVTTIPTIGFNVETVEYK.N	ARF2	1.6009e-23	1.6009e-23	3.0348e-16	2323.24	3	775.086	0.47248	2	123	0
Digest_S2	24819	K.VLDGM*TVVHSIELQATDGHDRPLTDC@TIVNSGK.I	PPIC	1.601e-23	1.601e-23	3.0528e-16	3662.78	4	916.702	0.68322	2	157	0
Digest_S2	27426	K.GFFDPNTHENLTYLQLLER.C	EPIPL	1.6116e-23	1.6116e-23	3.05e-16	2307.14	2	1154.07	0.21155	2	186	0
Digest_S2	10614	K.FYGDLEKDKGLQTSQDAR.F	CALR	1.627e-23	1.627e-23	3.076e-16	2071.01	3	691.008	0.26498	2	196	0
Digest_S2	26661	K.VLVPEHEKDVLEWVAC@VR.S	PPCE	1.6376e-23	1.6376e-23	3.0959e-16	2246.16	3	749.392	-0.81446	2	176	0
Digest_S2	1965	R.AAQQQEDQEQKDEESEEK.A	IGBP1	1.6434e-23	1.6434e-23	3.107e-16	2148.92	3	716.976	-0.93641	2	133	0
Digest_S2	24153	R.NLAMEATYINHNFSQQC@LR.M	EIF3D	1.6498e-23	1.6498e-23	3.1221e-16	2378.1	3	793.372	0	2	178	0
Digest_S2	22649	K.EYDDNGEGITIFRPLHLANK.F	PDIA3	1.6849e-23	1.6849e-23	3.1914e-16	2302.15	3	768.054	0	2	140	0
Digest_S2	26338	K.YLYVDKNFINNPLAQADWAAK.K	MYH9	1.6963e-23	1.6963e-23	3.2157e-16	2454.25	3	818.758	6.03826	2	130	0
Digest_S2	28429	R.VAAGVLC@ELAQDKEAAEAIEAEGATAPLTELLHSR.N	CTNB1	1.7062e-23	1.7062e-23	3.2554e-16	3701.87	4	926.223	0.32948	2	129	0
Digest_S2	23004	K.KAAAPAPEEEMDEC@EQALAAEPK.A	EF1G	1.722e-23	1.722e-23	3.269e-16	2553.15	3	851.72	-1.50488	2	122	0
Digest_S2	27821	R.LLQVVDDPQALAIFLRDEQAR.I	GRWD1	1.7262e-23	1.7262e-23	3.2724e-16	2410.31	3	804.107	-0.98675	2	182	0
Digest_S2	19854	K.SEEM*QTVQQEQILQETQALQK.S	PLEC	1.7276e-23	1.7276e-23	3.2751e-16	2505.21	2	1253.11	0.09741	2	175	0
Digest_S2	28489	R.DVQTPFLVELEVLDGHEPDGGQR.L	ACOT2	1.731e-23	1.731e-23	3.2861e-16	2550.25	3	850.755	0.78917	2	189	0
Digest_S2	29337	R.QLLSPGTALILLEAQAASGFLLDPVR.N	PLEC	1.7479e-23	1.7479e-23	3.3239e-16	2693.52	3	898.514	1.15479	2	177	0
Digest_S2	4649	K.DGEAGAQGAPGPAGPAGER.G	CO1A1	1.7534e-23	1.7534e-23	3.3183e-16	1664.76	2	832.885	0.58625	2	180	0
Digest_S2	25540	Y.SALILHDDEVTVTEDKINALIK.A	RLA1	1.7625e-23	1.7625e-23	3.3436e-16	2437.32	3	813.111	0.45038	1	157	0
Digest_S2	21437	K.TIGTGLVTDVPAMTEEDKNIK.W	EFTU	1.7687e-23	1.7687e-23	3.3529e-16	2232.14	3	744.719	-0.16391	2	116	0
Digest_S2	15433	M.VLAELYVSDREGNDATGDGTK.E	SYNC	1.7784e-23	1.7784e-23	3.3714e-16	2210.06	3	737.358	1.57274	1	193	0
Digest_S2	23252	K.IC@DQISDAVLDAHLQQDPDAK.V	METK2	1.7814e-23	1.7814e-23	3.3769e-16	2420.14	3	807.385	0.15119	2	157	0
Digest_S2	23619	K.NC@GC@LEASPSLEQLREENLK.L	SYRC	1.7831e-23	1.7831e-23	3.3775e-16	2483.15	3	828.387	-3.31557	2	154	0
Digest_S2	26017	K.QAIVDKVPSVSSSALVSSLHLLK.C	COPG1	1.7916e-23	1.7916e-23	3.401e-16	2378.37	3	793.46	-0.38461	2	112	0
Digest_S2	25949	R.LALVTGGEIASTFDHPELVK.L	TCPB	1.7969e-23	1.7969e-23	3.4036e-16	2097.12	2	1049.07	1.04725	2	152	0
Digest_S2	12233	R.VYHDPSTQEPVTYSQLQQR.C	PLEC	1.815e-23	1.815e-23	3.4349e-16	2276.09	2	1138.55	0	2	224	0
Digest_S2	14485	K.SC@SGVEFSTSGHAYTDTGK.A	VDAC3	1.8475e-23	1.8475e-23	3.4963e-16	2058.87	2	1029.94	0.82965	2	170	0
Digest_S2	23285	K.NM*DPLNDNIATLLHQSSDK.F	MYH9	1.8592e-23	1.8592e-23	3.5184e-16	2142.01	2	1071.51	3.41771	2	171	0
Digest_S2	27757	R.LATGSDDNC@AAFFEGPPFK.F	WDR1	1.8975e-23	1.8975e-23	3.5909e-16	2111.94	2	1056.47	-1.03991	2	143	0
Digest_S2	23944	K.DGSC@GVAYVVQEPGDYEVSVK.F	FLNA	1.9084e-23	1.9084e-23	3.6177e-16	2326.05	2	1163.53	-0.41965	2	161	0
Digest_S2	24589	K.SGDAAIVDM*VPGKPM*C@VESFSDYPPLGR.F	EF1A1	1.9106e-23	1.9106e-23	3.6365e-16	3095.42	2	1548.21	0.15769	2	128	0
Digest_S2	22675	R.STGLILDSGATHTTAIPVHDGYVLQQGIVK.S	ACL6A	1.9116e-23	1.9116e-23	3.6414e-16	3091.64	4	773.667	1.34114	2	136	0
Digest_S2	21635	K.VNNASLIGLGYTQTLRPGVK.L	VDAC3	1.9199e-23	1.9199e-23	3.6367e-16	2101.18	2	1051.09	0.11614	2	194	0
Digest_S2	26102	R.DEFEGLFKQPAENVNQYLTDSK.F	UBA1	1.9213e-23	1.9213e-23	3.6449e-16	2572.22	3	858.078	-0.28452	2	128	0
Digest_S2	28591	R.LTLVC@STAPGPLELDLTGDLESFKK.Q	GDIR1	1.9377e-23	1.9377e-23	3.6829e-16	2772.44	4	693.865	0.17593	2	149	0
Digest_S2	21374	K.GLSEDTTEETLKESFEGSVR.A	NUCL	1.9384e-23	1.9384e-23	3.6716e-16	2214.04	3	738.686	0.74364	2	170	0
Digest_S2	24708	R.ERLEQQVPVNQVFGQDEM*IDVIGVTK.G	RL3	1.9437e-23	1.9437e-23	3.6962e-16	2987.51	3	996.51	0.06125	2	157	0
Digest_S2	25090	R.TM*LITHMQDLQEVTQDLHYENFR.S	SEPT2	1.9508e-23	1.9508e-23	3.7034e-16	2878.35	4	720.343	0.08473	2	117	0
Digest_S2	2040	K.IDASKNEEDEGHSNSSPR.H	HNRPD	1.975e-23	1.975e-23	3.7339e-16	1971.86	4	493.721	-0.12362	2	197	0
Digest_S2	18451	R.LAM*LQEHVGNLGSSSDLASTVR.S	CKAP4	1.9956e-23	1.9956e-23	3.7858e-16	2301.15	3	767.722	-0.0795	2	163	0
Digest_S2	26318	R.WVTTASLLDYDTVAGADK.F	SF3B3	2.0179e-23	2.0179e-23	3.8149e-16	1925.95	2	963.475	-2.97739	2	110	0
Digest_S2	17543	K.IHVSDQELQSANASVDDSRLEELK.A	UBA1	2.0307e-23	2.0307e-23	3.8573e-16	2683.32	4	671.584	-0.72706	2	149	0
Digest_S2	24190	K.TLGEC@GFTSQTARPQAPATVGLAFR.A	ELOB	2.0385e-23	2.0385e-23	3.8743e-16	2704.35	3	902.122	-0.13531	2	180	0
Digest_S2	21589	K.VAEFNNVTPLSEEEVTSVK.D	MAP4	2.0418e-23	2.0418e-23	3.864e-16	2092.04	2	1046.53	1.16643	2	158	0
Digest_S2	24747	K.C@LHSVGQPLTGHGDPVGQWPC@NPEK.T	PCKGM	2.0804e-23	2.0804e-23	3.954e-16	2906.34	3	969.783	-1.04859	2	153	0
Digest_S2	28191	K.GVEITGFPEAQALGLQVFHAGTALK.D	PUR2	2.0835e-23	2.0835e-23	3.9599e-16	2554.37	3	852.127	0	2	146	0
Digest_S2	9503	K.FDENGLPTHDTEGKELSK.G	SYCC	2.0895e-23	2.0895e-23	3.9504e-16	2016.95	3	672.986	-3.44632	2	159	0
Digest_S2	28698	K.IIPEISTYVGTFLEGC@QDDPKR.Q	MBB1A	2.0943e-23	2.0943e-23	3.9732e-16	2606.28	3	869.432	0.63181	2	172	0
Digest_S2	13294	R.AIGSASEGAQSSLQEVYHK.S	PSA5	2.0968e-23	2.0968e-23	3.9682e-16	1961.96	3	654.658	2.14434	2	151	0
Digest_S2	9708	K.GDTGAPGAPGSQGAPGLQGM*PGER.G	CO1A1	2.1216e-23	2.1216e-23	4.03e-16	2181	2	1091	0.55944	2	140	0
Digest_S2	21472	R.HYFQNTQGLIFVVDSNDRER.V	ARF2	2.1323e-23	2.1323e-23	4.039e-16	2438.18	3	813.4	0.52526	2	185	0
Digest_S2	21945	K.GIVDQSQQAYQEAFEISKK.E	1433Z	2.1409e-23	2.1409e-23	4.0516e-16	2169.08	2	1085.05	0.56251	2	178	0
Digest_S2	19760	K.YVTLIYTNYENGKNDYVK.A	GSTP1	2.1496e-23	2.1496e-23	4.064e-16	2197.08	2	1099.04	0.55535	2	160	0
Digest_S2	28313	K.VLTSVDQYLELVGNSLPGTTSK.S	NIBA2	2.1576e-23	2.1576e-23	4.0931e-16	2321.22	2	1161.12	0.52566	2	147	0
Digest_S2	20547	K.FVINYDYPNSSEDYIHR.I	DDX5	2.1748e-23	2.1748e-23	4.1069e-16	2131.97	2	1066.49	-0.22892	2	190	0
Digest_S2	23130	K.AVTELNEPLSNEDRNLLSVAYK.N	1433F	2.1804e-23	2.1804e-23	4.1364e-16	2475.27	2	1238.14	0.29578	2	180	0
Digest_S2	18202	K.FFDANYDGKEYDPVAAR.Q	MARE1	2.1816e-23	2.1816e-23	4.1198e-16	1977.9	2	989.453	0.06169	2	161	0
Digest_S2	18221	K.FFDANYDGKEYDPVAAR.Q	MARE1	2.1816e-23	2.1816e-23	4.1198e-16	1977.9	3	659.971	0.27744	2	174	0
Digest_S2	25016	K.EIEELKQELILAEIHNGVEQVR.V	AIMP1	2.1819e-23	2.1819e-23	4.1393e-16	2589.39	3	864.136	0.44832	2	186	0
Digest_S2	29053	K.NGPVEGAFTVFSDFLTYK.S	CATB	2.195e-23	2.195e-23	4.1497e-16	1991.97	2	996.492	0.6125	2	160	0
Digest_S2	17437	R.VFQPLPHENKPLTLSSYQTNK.E	CYTB	2.2264e-23	2.2264e-23	4.2206e-16	2441.28	3	814.433	1.27401	2	139	0
Digest_S2	19378	K.SADESGQALLAASHYASDEVR.E	SPTN1	2.2609e-23	2.2609e-23	4.2859e-16	2177.01	3	726.342	0.58822	2	144	0
Digest_S2	17827	K.ESTSFQDVGPQAPVGSVYQK.T	DBNL	2.3038e-23	2.3038e-23	4.3637e-16	2124.02	2	1062.52	0.57444	2	148	0
Digest_S2	27723	R.AGTFQAFEQFGQQLLAHGHYASPEIK.E	SPTN1	2.3038e-23	2.3038e-23	4.3809e-16	2875.42	3	959.144	0.06364	2	126	0
Digest_S2	29267	R.AELATEEFLPVTPILEGFVILR.K	PSMD2	2.3344e-23	2.3344e-23	4.4286e-16	2457.36	3	819.794	1.26568	2	157	0
Digest_S2	28204	R.YVTVLLDPHSYDTVVWELR.T	PTGIS	2.3606e-23	2.3606e-23	4.4674e-16	2305.19	3	769.069	2.5396	2	144	0
Digest_S2	21532	K.GFESPSDNSSAVLLQWHEK.A	ARPC5	2.3921e-23	2.3921e-23	4.527e-16	2131.01	2	1066	-3.20633	2	181	0
Digest_S2	15521	R.INNVPAEGENEVNNELANR.M	FA49B	2.3994e-23	2.3994e-23	4.5408e-16	2096	2	1048.5	0.46569	2	194	0
Digest_S2	26840	K.DAAGLESQLQDTQELLQEETR.Q	MYH10	2.4047e-23	2.4047e-23	4.5586e-16	2374.14	2	1187.57	0.82232	2	219	0
Digest_S2	28152	K.FAGGDYTTTIEAFISASGR.A	SYEP	2.4996e-23	2.4996e-23	4.7303e-16	1963.94	2	982.472	-1.5531	2	153	0
Digest_S2	16563	K.EVDELSQSFHATQDSAQLK.E	NIBA1	2.511e-23	2.511e-23	4.752e-16	2133.01	2	1067.01	-0.45762	2	152	0
Digest_S2	24280	K.TFEHVTSEIGAEEAEEVGVEHLLR.D	PSMD7	2.5176e-23	2.5176e-23	4.7823e-16	2681.31	4	671.083	1.36426	2	145	0
Digest_S2	28282	K.FGIIC@M*EDLIHEIYTVGK.R	RL7	2.528e-23	2.528e-23	4.7793e-16	2222.09	3	741.368	0.65862	2	140	0
Digest_S2	28122	G.TATFAQALQSVPETQVSILDNGLR.V	QCR1	2.5467e-23	2.5467e-23	4.8375e-16	2559.34	2	1280.17	-0.09535	1	187	0
Digest_S2	24798	R.YFHVVIAGPQDSPFEGGTFK.L	UBE2N	2.5914e-23	2.5914e-23	4.9086e-16	2196.08	2	1098.54	0.33336	2	191	0
Digest_S2	26022	K.ITLPVDFVTADKFDENAK.T	PGK1	2.6426e-23	2.6426e-23	4.996e-16	2023.04	2	1012.02	-0.36186	2	181	0
Digest_S2	26773	K.VIESTQDLGNDLAGVMALQR.K	SPTB2	2.6882e-23	2.6882e-23	5.092e-16	2130.09	2	1065.55	0.34368	2	190	0
Digest_S2	24278	R.AFVHWYVGEGMEEGEFSEAR.E	TBA8	2.6966e-23	2.6966e-23	5.1078e-16	2330.02	2	1165.51	0	2	196	0
Digest_S2	25161	K.AAVAAVHGAVHELLEFAR.G	BCAR1	2.7368e-23	2.7368e-23	5.174e-16	1861.01	3	621.008	0	2	215	0
Digest_S2	28961	R.VFIM*DSC@DELIPEYLNFIR.G	HS90B	2.7518e-23	2.7518e-23	5.2076e-16	2458.17	2	1229.59	-0.59566	2	194	0
Digest_S2	29902	R.VGAGAPVYLAAVLEYLTAEILELAGNAAR.D	H2A1B	2.762e-23	2.762e-23	5.2593e-16	2915.59	2	1458.8	0.52389	2	260	0
Digest_S2	17372	K.NSNSDGWESWEGASGEGR.A	ARFG1	2.7658e-23	2.7658e-23	5.229e-16	1924.77	2	962.889	0.38033	2	206	0
Digest_S2	20205	K.KPLPDHVSIVEPKDEILPTTPISEQK.G	RS3	2.7953e-23	2.7953e-23	5.3156e-16	2910.58	3	970.866	0.44007	2	182	0
Digest_S2	5771	K.GTGDC@SDEEVDGKADGADAK.A	MYH9	2.8018e-23	2.8018e-23	5.3072e-16	2064.83	3	688.947	-1.24029	2	135	0
Digest_S2	22349	R.LEDLLQDAQDEKEQLNEYK.G	PLEC	2.8191e-23	2.8191e-23	5.3351e-16	2321.11	3	774.376	0.31527	2	172	0
Digest_S2	24685	R.GEYNVYSTFQSHEPEFDYLK.S	2ABD	2.877e-23	2.877e-23	5.4496e-16	2453.09	3	818.368	-1.1933	2	130	0
Digest_S2	27323	K.GEKEQQEAIEHIDEVQNEIDRLNEQASEEILKVEQK.Y	SET	2.8914e-23	2.8914e-23	5.5183e-16	4248.09	5	850.424	0.28708	2	170	0
Digest_S2	17202	R.AKELDPTNM*TYITNQAAVHFEK.G	STIP1	2.8966e-23	2.8966e-23	5.4951e-16	2537.23	3	846.416	-0.7211	2	130	0
Digest_S2	22493	R.FGAVWTGDNTAEWDHLK.I	GANAB	2.9093e-23	2.9093e-23	5.494e-16	1946.9	3	649.638	-1.22138	2	111	0
Digest_S2	24722	R.LLTETEDWLYEEGEDQAK.Q	HS105	2.916e-23	2.916e-23	5.5129e-16	2168.99	2	1085	-0.22501	2	165	0
Digest_S2	23804	K.KLAFAYLEDLHSEFDEQHGK.K	SC22B	2.9347e-23	2.9347e-23	5.5589e-16	2377.15	4	595.044	2.66689	2	122	0
Digest_S2	20794	R.EAGAGGLAIAVEGPSKAEISFEDRK.D	FLNA	2.9738e-23	2.9738e-23	5.6521e-16	2502.28	3	834.767	1.02363	2	195	0
Digest_S2	5028	R.IISSIEQKEENKGGEDKLK.M	1433E	2.9886e-23	2.9886e-23	5.6559e-16	2145.14	3	715.719	1.27917	2	180	0
Digest_S2	23940	R.YLVALGHAYHPEEFVC@SQC@GK.V	PDLI7	2.9985e-23	2.9985e-23	5.6843e-16	2601.19	3	867.735	0.14068	2	152	0
Digest_S2	28016	R.AGTLSITEFADM*LSGNAGGFR.S	PLEC	3.0182e-23	3.0182e-23	5.7217e-16	2131.01	2	1066.01	0.45805	2	135	0
Digest_S2	26125	K.VFVPTGYSAFPSEILHAPEK.W	HYEP	3.0212e-23	3.0212e-23	5.7227e-16	2189.13	3	730.381	-0.2507	2	131	0
Digest_S2	22102	K.AVEEKIEWLESHQDADIEDFK.A	BIP	3.0628e-23	3.0628e-23	5.8061e-16	2531.19	3	844.401	-1.80705	2	132	0
Digest_S2	27289	K.WSTDDVQINDISLQDYIAVK.E	RS5	3.072e-23	3.072e-23	5.8189e-16	2323.15	2	1162.08	3.2564	2	126	0
Digest_S2	21453	R.NALVSHLDGTTPVC@EDIGR.S	QCR1	3.0783e-23	3.0783e-23	5.8255e-16	2122.02	3	708.013	0.08621	2	137	0
Digest_S2	26926	R.C@KDDEFTHLYTLIVRPDNTYEVK.I	CALR	3.0791e-23	3.0791e-23	5.8452e-16	2924.41	3	975.476	0.18771	2	190	0
Digest_S2	24285	K.LNSNTQVVLLSATM*PSDVLEVTKK.F	IF4A1	3.0943e-23	3.0943e-23	5.8777e-16	2603.4	3	868.47	-0.42167	2	114	0
Digest_S2	4110	K.VDC#TQHYAVC#SEHQVR.G	TXND5	3.1165e-23	3.1165e-23	5.8778e-16	1988.87	3	663.628	-0.55183	2	163	0
Digest_S2	26957	R.KLPSDVTEGEVISLGLPFGK.V	PTBP1	3.1379e-23	3.1379e-23	5.9437e-16	2086.14	2	1043.58	0.35092	2	177	0
Digest_S2	23480	R.VGSHITGGDIYGIVNENSLIK.H	VATA	3.1398e-23	3.1398e-23	5.9521e-16	2186.15	2	1093.58	0.78137	2	183	0
Digest_S2	7908	R.RPQYSNPPVQGEVM*EGADNQGAGEQGRPVR.Q	YBOX1	3.1989e-23	3.1989e-23	6.0937e-16	3239.52	4	810.637	0.67764	2	200	0
Digest_S2	28752	A.HDGHDDDAIDIEDDLDDVIEEVEDSK.S	CALX	3.2072e-23	3.2072e-23	6.0988e-16	2953.23	3	985.082	-0.74351	1	179	0
Digest_S2	26079	R.C@ELLYEGPPDDEAAM*GIK.S	EF2	3.2372e-23	3.2372e-23	6.1201e-16	2091.93	2	1046.47	0.11665	2	147	0
Digest_S2	23671	R.HTLITEMVALNPDFKPPADYKPPATR.V	SF01	3.2412e-23	3.2412e-23	6.1635e-16	2922.52	4	731.385	-0.08345	2	109	0
Digest_S2	18987	K.TNHIGHTGYLNTVTVSPDGSLC@ASGGK.D	RACK1	3.2493e-23	3.2493e-23	6.1819e-16	2811.34	4	703.59	0.1735	2	111	0
Digest_S2	8162	K.LEGALGADTTEDGEEKGPEK.Q	MYOF	3.2621e-23	3.2621e-23	6.179e-16	2045.95	2	1023.48	0.35781	2	195	0
Digest_S2	23904	K.QITSYGETC@PGLEQYAIK.K	TCPQ	3.2993e-23	3.2993e-23	6.2376e-16	2126.01	2	1063.51	2.86952	2	157	0
Digest_S2	24321	K.QITSYGETC@PGLEQYAIK.K	TCPQ	3.2993e-23	3.2993e-23	6.2376e-16	2126.01	2	1063.51	0.68868	2	155	0
Digest_S2	28414	K.GVQYLNEIKDSVVAGFQWATK.E	EF2	3.3117e-23	3.3117e-23	6.2781e-16	2353.22	2	1177.11	0.20741	2	190	0
Digest_S2	27333	R.YLEVSEPQDIEC@C@GALEYYDK.A	EIF3D	3.3238e-23	3.3238e-23	6.301e-16	2717.16	2	1359.09	0.35927	2	133	0
Digest_S2	25878	K.WGEAGAEYVVESTGVFTTM*EK.A	G3P	3.3569e-23	3.3569e-23	6.3636e-16	2307.05	2	1154.03	0.952	2	149	0
Digest_S2	5778	K.GTGDC@SDEEVDGKADGADAK.A	MYH9	3.3911e-23	3.3911e-23	6.4233e-16	2064.83	2	1032.92	-1.29998	2	165	0
Digest_S2	26710	R.AEIINHLADLLTDQREEILLANKK.D	P5CS	3.396e-23	3.396e-23	6.4509e-16	2760.53	4	690.887	-0.35337	2	196	0
Digest_S2	28652	K.HLEGLSEEAIM*ELNLPTGIPIVYELDK.N	PGAM1	3.4013e-23	3.4013e-23	6.471e-16	3039.56	3	1013.86	-0.54181	2	161	0
Digest_S2	28071	R.GILSGTSDLLLTFDEAEVRK.I	VINC	3.4177e-23	3.4177e-23	6.4737e-16	2164.15	2	1082.58	-0.22552	2	242	0
Digest_S2	22251	K.ILATPPQEDAPSVDIANIR.M	TKT	3.4236e-23	3.4236e-23	6.4791e-16	2020.07	2	1010.54	1.63076	2	182	0
Digest_S2	22575	K.IYITLTGVHQVPTENVQVHFTER.S	CYBP	3.4289e-23	3.4289e-23	6.5093e-16	2681.4	3	894.474	0.81883	2	109	0
Digest_S2	22063	R.AYDATTHFETTC@DDIKDIYK.R	GDIB	3.4609e-23	3.4609e-23	6.5556e-16	2475.1	3	825.705	-0.44351	2	128	0
Digest_S2	23915	R.EMEENFALEAANYQDTIGR.L	VIME	3.5493e-23	3.5493e-23	6.717e-16	2200.98	2	1100.99	-1.55222	2	219	0
Digest_S2	27680	R.ADHQPLTEASYVNLPTIALC@NTDSPLR.Y	RSSA	3.5587e-23	3.5587e-23	6.7705e-16	3064.5	4	766.882	0.7163	2	131	0
Digest_S2	20107	R.HYQQLLQSLEQGEQEESR.C	PLEC	3.5849e-23	3.5849e-23	6.7775e-16	2202.04	2	1101.52	-0.5541	2	257	0
Digest_S2	25137	K.ILDKC@NEIISWLDKNQTAEKEEFEHQQK.E	HSP7C	3.6017e-23	3.6017e-23	6.8554e-16	3541.73	5	709.151	0	2	165	0
Digest_S2	26275	K.LADVDKDGLLDDEEFALANHLIK.V	EHD1	3.6777e-23	3.6777e-23	6.9817e-16	2554.3	4	639.331	-0.5728	2	128	0
Digest_S2	23819	R.NLAM*EATYINHNFSQQC@LR.M	EIF3D	3.6936e-23	3.6936e-23	6.99e-16	2394.1	3	798.703	-0.91701	2	149	0
Digest_S2	26073	K.ITLPVDFVTADKFDENAK.T	PGK1	3.7268e-23	3.7268e-23	7.0457e-16	2023.04	3	675.017	-0.36168	2	194	0
Digest_S2	24962	K.IGPILDNSTLQSEVKPILEK.L	2AAA	3.7503e-23	3.7503e-23	7.1037e-16	2194.23	3	732.082	-0.25012	2	179	0
Digest_S2	24352	K.AHVLAASVEQATENFLEKGDK.I	CTNA1	3.7798e-23	3.7798e-23	7.1653e-16	2257.15	3	753.053	-0.56735	2	100	0
Digest_S2	12700	K.LDIKLDSEDKDKEGKPLLK.A	EF2	3.7894e-23	3.7894e-23	7.1714e-16	2184.21	4	546.808	-0.22324	2	198	0
Digest_S2	12744	K.LDIKLDSEDKDKEGKPLLK.A	EF2	3.7894e-23	3.7894e-23	7.1714e-16	2184.21	3	728.742	-0.16751	2	174	0
Digest_S2	13379	K.GSSETPATDVFSSTEEGEKR.W	PSD12	3.7925e-23	3.7925e-23	7.1837e-16	2113.95	3	705.323	0.60575	2	176	0
Digest_S2	25547	R.SQHVQVEEGSEPDAFWEALGGK.T	GELS	3.8163e-23	3.8163e-23	7.2399e-16	2400.11	3	800.707	-1.67698	2	117	0
Digest_S2	16863	K.DGEVGPSGPVGPPGLAGER.G	CO5A2	3.8702e-23	3.8702e-23	7.3241e-16	1747.86	2	874.435	0.5584	2	187	0
Digest_S2	2680	R.NQGGYGGSSSSSSYGSGR.R	ROA1	3.885e-23	3.885e-23	7.3449e-16	1694.7	2	847.855	1.65572	2	191	0
Digest_S2	17760	K.ASEISIDDEELAQHPATTEDIR.V	SPB1	3.8906e-23	3.8906e-23	7.3808e-16	2440.15	3	814.054	-0.14995	2	186	0
Digest_S2	21515	K.LVINGKPITIFQERDPTNIK.W	G3P	3.9667e-23	3.9667e-23	7.5135e-16	2296.3	2	1148.65	-0.31882	2	178	0
Digest_S2	25457	K.VEDM*AELTC@LNEASVLHNLK.E	MYH9	4.0128e-23	4.0128e-23	7.6009e-16	2370.13	2	1185.57	0	2	163	0
Digest_S2	21958	R.AAVPSGASTGIYEALELRDNDK.T	ENOA	4.0756e-23	4.0756e-23	7.7318e-16	2277.14	3	759.717	0.4017	2	169	0
Digest_S2	29068	R.LADPVFIGFC@VLQGADC@GAK.V	UAP1L	4.076e-23	4.076e-23	7.7207e-16	2274.09	2	1137.55	1.18041	2	177	0
Digest_S2	18256	R.SYDVPPPPM*EPDHPFYSNISK.D	PGAM1	4.1446e-23	4.1446e-23	7.8569e-16	2433.11	2	1217.06	0.5015	2	125	0
Digest_S2	19020	R.HSLGQEVIGIGGSQDESEVPVR.E	TB182	4.1929e-23	4.1929e-23	7.9543e-16	2293.14	3	765.049	-3.74962	2	167	0
Digest_S2	28674	K.GAVEALAAALAHISGATSVDQR.S	DDX21	4.2277e-23	4.2277e-23	8.0203e-16	2108.11	3	703.375	0.78097	2	193	0
Digest_S2	18208	R.SLETENSALQLQVTEREEVR.G	LMNB1	4.2324e-23	4.2324e-23	8.0169e-16	2331.18	3	777.731	-0.47087	2	207	0
Digest_S2	24365	K.SEIIPM*FSNLASDEQDSVR.L	2AAA	4.2422e-23	4.2422e-23	8.0281e-16	2154	2	1077.5	0	2	191	0
Digest_S2	20059	K.EKGADFLVTEVENGGSLGSKK.G	KPYM	4.2662e-23	4.2662e-23	8.0875e-16	2165.11	3	722.374	0.08449	2	123	0
Digest_S2	27560	K.YGISLC@QAILDETKGDYEK.I	ANXA1	4.2853e-23	4.2853e-23	8.1097e-16	2271.09	2	1136.05	0.32236	2	188	0
Digest_S2	27410	K.LM*DLDVEQLGIPEQEYSC@VIK.M	PCNA	4.2882e-23	4.2882e-23	8.1292e-16	2563.23	2	1282.12	-0.57126	2	156	0
Digest_S2	26428	K.LYTDFDEIRQEIENETER.I	DNM1L	4.3392e-23	4.3392e-23	8.2036e-16	2300.07	3	767.36	-0.47723	2	196	0
Digest_S2	27445	K.VLYLGAASGTTVSHVSDIVGPDGLVYAVEFSHR.S	FBRL	4.3738e-23	4.3738e-23	8.3403e-16	3416.75	4	854.943	0	2	101	0
Digest_S2	26202	K.APLATGEDDDDEVPDLVENFDEASKNEAN.-	BTF3	4.3848e-23	4.3848e-23	8.3493e-16	3119.34	2	1560.18	0.31297	2	108	0
Digest_S2	22754	K.VAM*ANIQPQM*LVAGATSIAR.R	VINC	4.4156e-23	4.4156e-23	8.364e-16	2074.08	2	1037.54	-0.47061	2	145	0
Digest_S2	13598	R.EGYAWAEDKEHC@EEYGR.M	RTCB	4.5267e-23	4.5267e-23	8.5483e-16	2196.89	3	732.969	-0.83271	2	152	0
Digest_S2	13697	K.YSQKEDKYEEEIKVLSDK.L	TPM1	4.5313e-23	4.5313e-23	8.5667e-16	2231.11	4	558.533	0.43711	2	155	0
Digest_S2	12283	K.M*HDLNTDQENLVGTHDAPIR.C	BUB3	4.5395e-23	4.5395e-23	8.5986e-16	2292.07	3	764.695	1.19725	2	121	0
Digest_S2	26462	R.GHLDNISNNLLIGAINIENGK.A	ACON	4.6529e-23	4.6529e-23	8.8206e-16	2219.18	2	1110.09	1.86939	2	136	0
Digest_S2	28542	K.NFESLSEAFSVASAAAALSQNR.Y	RPN2	4.6607e-23	4.6607e-23	8.8417e-16	2270.1	3	757.372	-1.37	2	158	0
Digest_S2	13711	R.LAEDAPNFDGPAAEGQPGQK.Q	IF4G2	4.7026e-23	4.7026e-23	8.9075e-16	2011.94	2	1006.47	0.24257	2	177	0
Digest_S2	27767	R.IAIAALEVLEEENLAENADK.M	OAT	4.7881e-23	4.7881e-23	9.0695e-16	2155.11	2	1078.56	-5.74552	2	146	0
Digest_S2	25480	R.GFGFITFTNPEHASDAMR.A	RBM3	4.8768e-23	4.8768e-23	9.2199e-16	1997.92	2	999.462	-0.73282	2	176	0
Digest_S2	22309	K.TVTNAVVTVPAYFNDSQR.Q	HSP7C	4.8782e-23	4.8782e-23	9.2226e-16	1982	2	991.503	-0.06156	2	173	0
Digest_S2	24571	R.NPVWYQALTHGLNEEQR.K	IPO7	4.9054e-23	4.9054e-23	9.2636e-16	2055	2	1028.01	-0.23749	2	190	0
Digest_S2	18538	K.KYEDIC@PSTHNMDVPNIK.R	IF5A1	4.9231e-23	4.9231e-23	9.3074e-16	2229.03	4	558.013	-0.10938	2	115	0
Digest_S2	25423	K.FDTGNLC@MVTGGANLGR.I	RS4X	5.0321e-23	5.0321e-23	9.5027e-16	1850.85	2	925.93	0.46142	2	179	0
Digest_S2	28026	R.VAGTGEGGLEELVEELNSGK.V	DBNL	5.0513e-23	5.0513e-23	9.568e-16	1987.98	2	994.495	0.49098	2	178	0
Digest_S2	28127	M.VNPTVFFDITADDEPLGR.V	PPIA	5.1899e-23	5.1899e-23	9.8119e-16	2005.99	2	1003.5	-0.60822	1	203	0
Digest_S2	22549	R.LGYFSVDPDSHQGQIVFNR.T	SYQ	5.2458e-23	5.2458e-23	9.9275e-16	2179.06	3	727.025	1.25928	2	137	0
Digest_S2	17337	K.YEDIC@PSTHNM*DVPNIK.R	IF5A1	5.3353e-23	5.3353e-23	1.0075e-15	2116.93	3	706.316	0.95055	2	123	0
Digest_S2	24046	K.VAEKLDEIYVAGLVAHSDLDER.A	HNRPQ	5.3544e-23	5.3544e-23	1.0158e-15	2442.25	3	814.756	1.57316	2	152	0
Digest_S2	18044	K.FATDGEGYKPC@DPQVIR.D	SPTB2	5.3601e-23	5.3601e-23	1.0122e-15	2020.94	3	674.319	-0.99565	2	145	0
Digest_S2	25174	K.GLTPGVIYEGQLISIQQYGHR.E	FINC	5.4134e-23	5.4134e-23	1.0262e-15	2329.23	2	1165.12	1.25725	2	211	0
Digest_S2	16196	R.EAEETQNSLQAEC@DQYR.T	RRBP1	5.5401e-23	5.5401e-23	1.0462e-15	2138.89	2	1069.95	0.68454	2	191	0
Digest_S2	24483	R.EC@PSDEC@GAGVFMGSHFDR.H	RS27A	5.6242e-23	5.6242e-23	1.0644e-15	2293.9	3	765.304	1.51531	2	125	0
Digest_S2	26685	R.AFGFSHLEALLDDSKELQR.F	OTUB1	5.7728e-23	5.7728e-23	1.0925e-15	2176.1	3	726.039	-0.42033	2	195	0
Digest_S2	25545	K.GVNLPGAAVDLPAVSEKDIQDLK.F	KPYM	5.779e-23	5.779e-23	1.0971e-15	2349.27	3	783.761	1.246	2	120	0
Digest_S2	29403	K.VHAELADVLTEAVVDSILAIR.K	TCPZ	5.8352e-23	5.8352e-23	1.1062e-15	2234.24	3	745.418	0.16376	2	150	0
Digest_S2	6424	R.SAGVDDQENWHEGKENIR.A	AMPL	5.8744e-23	5.8744e-23	1.1106e-15	2083.94	3	695.32	0.61446	2	182	0
Digest_S2	20867	K.KGIVDQSQQAYQEAFEISK.K	1433Z	5.9219e-23	5.9219e-23	1.1207e-15	2169.08	3	723.7	1.77109	2	118	0
Digest_S2	18649	R.VHTPSGAVEEC@YVSELDSDKHTIR.F	FLNC	5.965e-23	5.965e-23	1.1331e-15	2797.31	5	560.268	0.32682	2	131	0
Digest_S2	19254	K.AAAPAPEEEM*DEC@EQALAAEPK.A	EF1G	5.9657e-23	5.9657e-23	1.1318e-15	2441.05	2	1221.03	0.89976	2	149	0
Digest_S2	27493	R.M*LISSEDVLHSWAVPSLGLK.T	COX2	5.9789e-23	5.9789e-23	1.1325e-15	2198.15	2	1099.58	0	2	169	0
Digest_S2	22266	R.EM*EENFALEAANYQDTIGR.L	VIME	5.9951e-23	5.9951e-23	1.1346e-15	2216.98	3	739.664	1.07273	2	146	0
Digest_S2	21051	K.LVEKPSPLTLAPHDFANIK.A	COPB	6.0194e-23	6.0194e-23	1.1392e-15	2090.16	3	697.393	0.4376	2	115	0
Digest_S2	27119	R.LVSQDNFGFDLPAVEAATK.K	SPTB2	6.0236e-23	6.0236e-23	1.1399e-15	2022.02	2	1011.51	0.66375	2	133	0
Digest_S2	15980	R.EVVAGSHELGQDYEHVTM*LQER.F	SPTB2	6.0457e-23	6.0457e-23	1.1469e-15	2543.18	3	848.4	1.22301	2	157	0
Digest_S2	22822	R.FGVPVIADGGIQNVGHIAK.A	IMDH2	6.067e-23	6.067e-23	1.1482e-15	1892.04	2	946.525	2.25692	2	185	0
Digest_S2	27452	K.NIILEEGKEILVGDVGQTVDDPYTTFVK.M	COF1	6.0887e-23	6.0887e-23	1.1589e-15	3092.6	4	773.907	0.78866	2	108	0
Digest_S2	12737	R.SLTM*VEDNEDDDEDGEELLHHHR.G	LMNA	6.1094e-23	6.1094e-23	1.1598e-15	2751.14	4	688.542	0.35458	2	149	0
Digest_S2	25375	K.FVLC@PEC@ENPETDLHVNPK.K	IF5	6.1228e-23	6.1228e-23	1.1587e-15	2434.11	3	812.04	0.15033	2	121	0
Digest_S2	19771	R.GLC@SGPGAGEESPAATLPR.M	PGRC2	6.1285e-23	6.1285e-23	1.1598e-15	1894.9	2	947.952	-0.12877	2	181	0
Digest_S2	28368	K.SLPASLVEPDFVMTDFAK.Y	UBA1	6.1487e-23	6.1487e-23	1.1625e-15	1966.98	2	983.997	1.48867	2	146	0
Digest_S2	28474	R.LVSSPC@C@IVTSTYGWTANMER.I	HS90B	6.1663e-23	6.1663e-23	1.169e-15	2568.16	3	856.721	-2.77846	2	138	0
Digest_S2	26266	K.SGEYWIDPNQGC@NLDAIK.V	CO1A1	6.2482e-23	6.2482e-23	1.1813e-15	2147.97	2	1074.49	-0.22722	2	142	0
Digest_S2	27824	K.TTPYQIAC@GISQGLADNTVVAK.V	SYTC	6.2682e-23	6.2682e-23	1.1891e-15	2375.19	2	1188.1	-0.9247	2	163	0
Digest_S2	19190	R.AQVSPSPETPEEIPQHPQLLPR.F	FBLN2	6.3031e-23	6.3031e-23	1.1958e-15	2450.27	3	817.428	0.448	2	144	0
Digest_S2	27550	R.YGVNQLEEM*LRPLVEAGLR.C	HEM2	6.3597e-23	6.3597e-23	1.2036e-15	2203.15	3	735.056	0.16607	2	152	0
Digest_S2	11932	K.IGGDAGTSLNSNDYGYGGQK.R	FUBP1	6.3873e-23	6.3873e-23	1.2099e-15	1973.88	2	987.446	0.49449	2	193	0
Digest_S2	23512	K.M*QQNIQELEEQLEEEESAR.Q	MYH9	6.3916e-23	6.3916e-23	1.2096e-15	2349.05	2	1175.03	0.10389	2	245	0
Digest_S2	20325	R.DAGEGLLAVQITDQEGKPQR.A	FLNB	6.4086e-23	6.4086e-23	1.2139e-15	2125.09	2	1063.05	0.91864	2	185	0
Digest_S2	15295	K.EHNGQVTGIDWAPESNR.I	ARC1B	6.4115e-23	6.4115e-23	1.2108e-15	1909.88	2	955.443	0.38329	2	211	0
Digest_S2	23798	K.GIVDQSQQAYQEAFEISK.K	1433Z	6.4863e-23	6.4863e-23	1.2263e-15	2040.99	2	1021	2.03252	2	146	0
Digest_S2	16472	K.IYQNIQDGSLDLNAAESGVQHKPSAPQGGR.L	RAB14	6.4886e-23	6.4886e-23	1.236e-15	3150.56	4	788.394	0	2	152	0
Digest_S2	24903	R.LREEIEELKSQQALLQGQLAEKDSLIENLK.S	USO1	6.4965e-23	6.4965e-23	1.2375e-15	3465.88	4	867.226	0.49266	2	191	0
Digest_S2	28413	K.GVQYLNEIKDSVVAGFQWATK.E	EF2	6.5017e-23	6.5017e-23	1.2325e-15	2353.22	3	785.078	0.23323	2	139	0
Digest_S2	25086	K.SFESTVGQGSDTYSYIFR.V	MPRD	6.5173e-23	6.5173e-23	1.2321e-15	2043.93	2	1022.47	0.77602	2	193	0
Digest_S2	27795	K.GTDLWLGVDALGLNIYEKDDKLTPK.I	EZRI	6.5267e-23	6.5267e-23	1.2405e-15	2774.46	4	694.371	-0.0879	2	145	0
Digest_S2	29184	R.NPEILAIAPVLLDALTDPSR.K	GCN1	6.5686e-23	6.5686e-23	1.2442e-15	2118.18	2	1059.6	1.84328	2	206	0
Digest_S2	3863	K.AQPSQAAEEPAEKADEPM*EH.-	PSA1	6.6298e-23	6.6298e-23	1.2558e-15	2180.94	3	727.989	4.47455	2	128	0
Digest_S2	24040	K.AGVTTEEIDHAVHLAC@IAR.N	MAP11	6.6398e-23	6.6398e-23	1.2566e-15	2131.06	3	711.025	0.34336	2	178	0
Digest_S2	26068	K.AC@ADATLSQITNNIDPVGR.I	GBB1	6.6812e-23	6.6812e-23	1.2644e-15	2084.01	2	1042.02	8.86878	2	157	0
Digest_S2	24339	K.DGSC@GVSYVVQEPGDYEVSIK.F	FLNC	6.687e-23	6.687e-23	1.2677e-15	2356.07	2	1178.53	-1.8644	2	160	0
Digest_S2	27522	R.VGIGAFPTEQDNEIGELLQTR.G	PURA2	6.7939e-23	6.7939e-23	1.2879e-15	2287.16	2	1144.08	0.32009	2	191	0
Digest_S2	15459	K.LGSTAPQVLNTSSPAQQAENEAK.A	NSF1C	6.8462e-23	6.8462e-23	1.2997e-15	2341.16	3	781.057	-2.42247	2	125	0
Digest_S2	25301	R.FTDDDKTDHLSWEWNLTIK.K	GDIR1	6.8463e-23	6.8463e-23	1.2956e-15	2364.11	3	788.71	0.5417	2	112	0
Digest_S2	21514	K.GFESPSDNSSAVLLQWHEK.A	ARPC5	6.886e-23	6.886e-23	1.3032e-15	2131.01	3	711.006	-2.40361	2	144	0
Digest_S2	25598	K.IPEISIQDMTAQVTSPSGK.T	FLNA	6.9807e-23	6.9807e-23	1.3211e-15	2002.02	2	1001.5	-12.1886	2	132	0
Digest_S2	22026	K.DTSEDVEELVEPVAAHGPK.I	PSMD1	6.9946e-23	6.9946e-23	1.3237e-15	2021.97	2	1011.49	0.18103	2	167	0
Digest_S2	22596	K.C@SGNGGGDVHQGFQSLLTEVNK.T	SPB6	7.0563e-23	7.0563e-23	1.3386e-15	2372.09	3	791.368	-1.92815	2	112	0
Digest_S2	26602	R.SEDVLDYGPFKDIPAYSQDTFK.V	RPN1	7.1077e-23	7.1077e-23	1.3484e-15	2535.19	3	845.735	-0.72168	2	128	0
Digest_S2	22178	R.AVLTVVKDEDHGILDQFSR.S	AKAP2	7.1498e-23	7.1498e-23	1.3531e-15	2142.12	3	714.711	-0.0854	2	175	0
Digest_S2	16904	R.FQSSHHSTDITSLDQYVER.M	ENPL	7.1567e-23	7.1567e-23	1.3544e-15	2250.04	2	1125.53	0.21691	2	201	0
Digest_S2	20003	K.RVIISAPSADAPMFVM*GVNHEK.Y	G3P	7.1738e-23	7.1738e-23	1.3609e-15	2385.21	4	597.057	0	2	109	0
Digest_S2	15992	K.YSEKEDKYEEEIKLLSDK.L	TPM4	7.1884e-23	7.1884e-23	1.359e-15	2246.11	4	562.282	-0.86839	2	169	0
Digest_S2	20850	R.VINEPTAAALAYGLDKSEDK.V	GRP75	7.1933e-23	7.1933e-23	1.3625e-15	2105.08	3	702.364	1.0428	2	147	0
Digest_S2	20717	K.VIEDRDHYIPNTLNPVFGR.M	MYOF	7.1935e-23	7.1935e-23	1.3613e-15	2255.16	3	752.39	-0.64897	2	136	0
Digest_S2	11590	K.EAEKLESEHPDQAQAILSR.L	SPTB2	7.2758e-23	7.2758e-23	1.3769e-15	2151.07	2	1076.04	-0.22689	2	236	0
Digest_S2	19982	R.LLEQWEKDDDIEEGDLPEHKRPSAPIDFSK.L	MESD	7.2839e-23	7.2839e-23	1.3875e-15	3536.72	5	708.148	-2.06855	2	132	0
Digest_S2	8552	R.GEPGPPGPAGAAGPAGNPGADGQPGAK.G	CO1A1	7.3365e-23	7.3365e-23	1.3958e-15	2252.07	3	751.362	0.89356	2	127	0
Digest_S2	20253	K.YSEKEDKYEEEIKLLSDKLK.E	TPM4	7.3803e-23	7.3803e-23	1.398e-15	2487.29	4	622.577	0.19607	2	143	0
Digest_S2	8146	K.LEGALGADTTEDGEEKGPEK.Q	MYOF	7.4446e-23	7.4446e-23	1.4101e-15	2045.95	3	682.657	2.59285	2	180	0
Digest_S2	23863	K.VLHMDQNPYYGGESASITPLEDLYKR.F	GDIB	7.4612e-23	7.4612e-23	1.4188e-15	2996.45	4	749.867	0.73255	2	133	0
Digest_S2	4097	K.VDC#TQHYAVC#SEHQVR.G	TXND5	7.4687e-23	7.4687e-23	1.4086e-15	1988.87	4	497.973	0.18385	2	155	0
Digest_S2	23829	K.NC@GC@LEASPSLEQLREENLK.L	SYRC	7.4722e-23	7.4722e-23	1.4154e-15	2483.15	2	1242.08	-0.98279	2	167	0
Digest_S2	29389	R.SFDELGEIIQSVYEDLVAK.G	ACLY	7.5395e-23	7.5395e-23	1.4268e-15	2155.08	2	1078.04	0	2	178	0
Digest_S2	11990	R.LEPAPLDSSPAVSTHEGSK.-	RENBP	7.6171e-23	7.6171e-23	1.4415e-15	1921.95	3	641.322	0.95171	2	158	0
Digest_S2	27738	K.EEIVDKYDLFVGSQATDFGEALVRHDEF.-	CALU	7.621e-23	7.621e-23	1.4506e-15	3229.53	4	808.138	-0.52868	2	126	0
Digest_S2	19335	K.ARPFPDGLAEDIDKGEVSAR.Q	EF2	7.6485e-23	7.6485e-23	1.4488e-15	2143.08	2	1072.04	0.22773	2	177	0
Digest_S2	21120	K.NVDLLSDM*VQEHDEPILK.H	NP1L1	7.6931e-23	7.6931e-23	1.4544e-15	2111.03	3	704.349	0.08665	2	145	0
Digest_S2	8021	H.VAEPAENEHDEQDENGAEASAELR.A	MOES	7.7406e-23	7.7406e-23	1.4703e-15	2610.12	3	870.712	1.05147	1	179	0
Digest_S2	20320	K.AVEEKIEWLESHQDADIEDFKAK.K	BIP	7.7549e-23	7.7549e-23	1.4722e-15	2730.33	4	683.339	3.39413	2	132	0
Digest_S2	14586	K.AANAAENDFSVSQAEVSSR.Q	ABCF1	7.7606e-23	7.7606e-23	1.4687e-15	1952.89	2	976.951	0.4998	2	217	0
Digest_S2	2574	K.KTDAPQPDVKDEEGKEEEK.N	CALX	7.787e-23	7.787e-23	1.4737e-15	2172.03	3	724.683	1.34757	2	181	0
Digest_S2	23369	K.DLYANTVLSGGTTM*YPGIADR.M	ACTG	7.8025e-23	7.8025e-23	1.4791e-15	2231.06	2	1116.04	-0.87503	2	179	0
Digest_S2	26792	K.GHYTEGAELVDSVLDVVRK.E	TBB3	7.8176e-23	7.8176e-23	1.4794e-15	2087.08	2	1044.04	-0.5846	2	240	0
Digest_S2	28710	R.LLQDSVDFSLADAINTEFK.N	VIME	7.8619e-23	7.8619e-23	1.4878e-15	2126.07	2	1063.53	-1.83644	2	159	0
Digest_S2	25462	K.AAIDWFDGKEFSGNPIK.V	FUS	7.8903e-23	7.8903e-23	1.49e-15	1894.93	3	632.316	-0.09653	2	176	0
Digest_S2	28266	K.TDQVIQSLIALVNDPQPEHPLRADLAEEYSK.D	UB2L3	7.9345e-23	7.9345e-23	1.512e-15	3489.79	4	873.203	1.81735	2	150	0
Digest_S2	27932	K.YNM*GLPVDFDQYNELHLPAVILK.T	RHG01	7.9667e-23	7.9667e-23	1.5124e-15	2705.36	3	902.461	1.4879	2	130	0
Digest_S2	23439	K.AFQFVETHGEVC@PANWTPESPTIKPSPTASK.E	PRDX3	7.9846e-23	7.9846e-23	1.5216e-15	3481.67	3	1161.23	2.52292	2	159	0
Digest_S2	24206	F.TAQVIILNHPGQISAGYAPVLDC@HTAHIAC@K.F	EF1A1	8.0032e-23	8.0032e-23	1.5251e-15	3491.76	4	873.694	-0.41915	1	101	0
Digest_S2	14141	K.M*ILIQDGSQNTNVDKPLR.I	FUBP2	8.0115e-23	8.0115e-23	1.5146e-15	2058.06	3	686.693	-0.17777	2	155	0
Digest_S2	21595	R.GQHVTGSPFQFTVGPLGEGGAHK.V	FLNB	8.0806e-23	8.0806e-23	1.534e-15	2308.15	4	577.79	-4.43668	2	109	0
Digest_S2	26294	K.KYGISLC@QAILDETKGDYEK.I	ANXA1	8.109e-23	8.109e-23	1.536e-15	2399.18	3	800.399	0.45754	2	142	0
Digest_S2	20598	K.LTLQPVDNSTISLQM*GTNK.V	CNN3	8.1385e-23	8.1385e-23	1.5402e-15	2076.06	2	1038.54	2.35082	2	131	0
Digest_S2	18060	K.FATDGEGYKPC@DPQVIR.D	SPTB2	8.2618e-23	8.2618e-23	1.5602e-15	2020.94	2	1010.98	2.23378	2	158	0
Digest_S2	24072	R.LISLTDENALAGNEELTVK.I	ENPL	8.2619e-23	8.2619e-23	1.5635e-15	2030.07	2	1015.54	1.08183	2	163	0
Digest_S2	29364	K.ELEAVC@QDVLSLLDNYLIK.N	1433G	8.3984e-23	8.3984e-23	1.5894e-15	2303.18	2	1152.1	-0.10596	2	161	0
Digest_S2	29141	R.TALLDAAGVASLLTTAEAVVTEIPKEEK.D	CH60	8.4508e-23	8.4508e-23	1.6085e-15	2840.55	3	947.523	1.09506	2	163	0
Digest_S2	25595	R.QYFDFLSAYGAVSQGHC@HPK.I	OAT	8.5443e-23	8.5443e-23	1.6184e-15	2380.08	4	595.775	-1.3318	2	117	0
Digest_S2	26550	K.WNTDNTLGTEISWENKLAEGLK.L	VDAC3	8.7542e-23	8.7542e-23	1.6608e-15	2519.24	3	840.42	1.88824	2	144	0
Digest_S2	13579	K.LLNGPDVETGTSTAIPQKK.W	TM165	8.7551e-23	8.7551e-23	1.6569e-15	1969.06	2	985.035	1.4871	2	168	0
Digest_S2	23330	K.NM*DPLNDNIATLLHQSSDK.F	MYH9	8.822e-23	8.822e-23	1.6695e-15	2142.01	3	714.675	-0.76862	2	143	0
Digest_S2	10724	K.M*WDPHNDPNAQGDAFK.T	RU17	8.8336e-23	8.8336e-23	1.666e-15	1858.78	3	620.263	-3.34566	2	107	0
Digest_S2	8388	R.NM*GGPYGGGNYGPGGSGGSGGYGGR.S	ROA2	8.9671e-23	8.9671e-23	1.7043e-15	2205.9	3	735.972	0.82931	2	137	0
Digest_S2	25323	R.LTSADALRPSVVSITGPLIR.I	GCN1	9.0032e-23	9.0032e-23	1.7054e-15	2066.2	3	689.404	-0.35413	2	195	0
Digest_S2	24037	R.NIELIC@QENEGENDPVLQR.I	MARE1	9.0217e-23	9.0217e-23	1.7073e-15	2338.1	2	1169.55	-0.83499	2	203	0
Digest_S2	28118	K.LVPLLDTGDIIIDGGNSEYR.D	6PGD	9.0565e-23	9.0565e-23	1.7154e-15	2160.12	2	1080.56	-0.90375	2	204	0
Digest_S2	16813	K.M*DKEETKDWILPSDYDHAEAEAR.H	CALU	9.0621e-23	9.0621e-23	1.7203e-15	2765.24	5	553.853	-0.1102	2	119	0
Digest_S2	9524	K.VVQVSAGDSHTAALTEDGR.V	RCC1	9.11e-23	9.11e-23	1.724e-15	1912.94	3	638.318	1.72114	2	169	0
Digest_S2	4995	K.NQTAEKEEFEHQQKELEK.V	HSP7C	9.2327e-23	9.2327e-23	1.7455e-15	2245.07	3	749.03	1.38526	2	162	0
Digest_S2	24554	R.IVGLDQVTGM*TETAFGSAYK.T	MYH10	9.3182e-23	9.3182e-23	1.765e-15	2104.03	2	1052.52	0.69588	2	139	0
Digest_S2	26738	K.GEKEQQEAIEHIDEVQNEIDRLNEQASEEILK.V	SET	9.3848e-23	9.3848e-23	1.789e-15	3763.83	5	753.571	-0.40497	2	138	0
Digest_S2	27418	K.IDVPANRYDLLC@LEGLAR.G	SYFB	9.4025e-23	9.4025e-23	1.7776e-15	2156.12	3	719.378	0.7636	2	194	0
Digest_S2	26566	R.VVNSETPVVVDFHAQWC@GPC@K.I	THIOM	9.4153e-23	9.4153e-23	1.7849e-15	2565.19	3	855.736	1.35517	2	123	0
Digest_S2	17547	R.EATTDFTVDSRPLTQVGGDHIK.A	FLNB	9.6177e-23	9.6177e-23	1.8246e-15	2387.18	3	796.4	0.15328	2	166	0
Digest_S2	17957	K.VQASLAANTFTITGHAETK.Q	BTF3	9.7047e-23	9.7047e-23	1.8366e-15	1960.01	2	980.511	0.37349	2	167	0
Digest_S2	28600	K.VPEDPTQC@FLLFANQTER.D	NB5R1	9.844e-23	9.844e-23	1.8611e-15	2233.06	2	1117.03	0.87425	2	198	0
Digest_S2	18714	K.HTVWQAEQPVSQMTTLPQK.I	PTGIS	9.8863e-23	9.8863e-23	1.8709e-15	2209.11	3	737.04	-0.16562	2	109	0
Digest_S2	28386	K.VSQMAQYFEPLTLAAVGAASK.T	TLN1	9.9639e-23	9.9639e-23	1.8889e-15	2182.12	2	1091.57	2.46027	2	141	0
Digest_S2	19151	K.YTVQDESHSEWVSC@VR.F	RACK1	9.9818e-23	9.9818e-23	1.8826e-15	2049.9	3	683.971	0.71389	2	160	0
Digest_S2	19152	K.YTVQDESHSEWVSC@VR.F	RACK1	9.9818e-23	9.9818e-23	1.8826e-15	2049.9	2	1025.45	0.71424	2	204	0
Digest_S2	27278	K.WGEAGAEYVVESTGVFTTMEK.A	G3P	1.0014e-22	1.0014e-22	1.8984e-15	2291.05	3	764.356	0.39926	2	125	0
Digest_S2	18641	K.FKDPNC@VGTVLASRPHTLDGR.N	DAZP1	1.0063e-22	1.0063e-22	1.9077e-15	2408.21	4	602.809	0.60751	2	141	0
Digest_S2	21848	K.YVATLGVEVHPLVFHTNR.G	RAN	1.0409e-22	1.0409e-22	1.9678e-15	2052.1	4	513.781	-0.35639	2	113	0
Digest_S2	24074	R.LAEELPSLTHLNLSGNNLK.D	AN32B	1.0415e-22	1.0415e-22	1.971e-15	2063.11	2	1032.06	0.35483	2	167	0
Digest_S2	13040	R.YHTSQSGDEM*TSLSEYVSR.M	HS90B	1.0416e-22	1.0416e-22	1.9711e-15	2192.94	2	1096.97	0.44512	2	183	0
Digest_S2	28483	K.EALSSWLQDGVDGFQFR.D	4F2	1.0507e-22	1.0507e-22	1.9842e-15	1954.93	2	977.969	0.18723	2	188	0
Digest_S2	17733	R.YC@HEVGPC@AEALHAQVER.L	MBB1A	1.0517e-22	1.0517e-22	1.9884e-15	2262.01	3	754.673	-0.3235	2	145	0
Digest_S2	13325	R.SSYYVVSGNDPAAEEPSR.A	MAP1B	1.0604e-22	1.0604e-22	2.0048e-15	1927.87	2	964.438	1.39229	2	188	0
Digest_S2	28233	K.TAFDEAIAELDTLNEDSYK.D	1433T	1.0729e-22	1.0729e-22	2.0304e-15	2144.99	2	1073	1.25142	2	170	0
Digest_S2	15525	R.INNVPAEGENEVNNELANR.M	FA49B	1.0889e-22	1.0889e-22	2.0607e-15	2096	3	699.339	0.52365	2	128	0
Digest_S2	17637	K.TIGTGLVTDVPAM*TEEDKNIK.W	EFTU	1.0965e-22	1.0965e-22	2.0786e-15	2248.14	3	750.05	-1.05787	2	119	0
Digest_S2	29270	R.AELATEEFLPVTPILEGFVILR.K	PSMD2	1.1092e-22	1.1092e-22	2.1042e-15	2457.36	2	1229.19	1.19172	2	191	0
Digest_S2	24543	K.LIDEVIEDTRYTLPVTEGK.A	MYOF	1.1177e-22	1.1177e-22	2.1152e-15	2191.15	2	1096.08	0.11137	2	171	0
Digest_S2	28117	K.ELPSGVEELLNLGHDPLADR.G	MVP	1.1217e-22	1.1217e-22	2.1247e-15	2174.11	3	725.373	-2.60843	2	174	0
Digest_S2	13710	R.ITYQPSTGEGNEQTITVGGR.Q	COCA1	1.1218e-22	1.1218e-22	2.1249e-15	2108.03	2	1054.52	-0.34728	2	205	0
Digest_S2	27953	R.AKFYPEDVSEELIQDITQR.L	MOES	1.131e-22	1.131e-22	2.1404e-15	2281.13	2	1141.07	0.42791	2	200	0
Digest_S2	13557	K.LLNGPDVETGTSTAIPQKK.W	TM165	1.1346e-22	1.1346e-22	2.1471e-15	1969.06	3	657.025	0.37159	2	123	0
Digest_S2	16692	K.VLAVNQENEHLMEDYER.L	ACTN4	1.1501e-22	1.1501e-22	2.1719e-15	2088.97	3	696.994	0.70055	2	176	0
Digest_S2	27553	R.LEDKDDLDVTELSNEELLDQLVR.Y	LAP2A	1.1575e-22	1.1575e-22	2.1973e-15	2701.34	3	901.119	0.60959	2	183	0
Digest_S2	20248	K.NLEPEWAAAATEVKEQTK.G	PDIA6	1.1634e-22	1.1634e-22	2.1994e-15	2015.01	2	1008.01	1.15046	2	193	0
Digest_S2	12632	R.GGSGSHNWGTVKDELTESPK.Y	PAIRB	1.1639e-22	1.1639e-22	2.2047e-15	2085.98	3	696	0.70155	2	147	0
Digest_S2	15113	K.NHAVVC@QGC@HNAIDPEVQR.V	TES	1.1694e-22	1.1694e-22	2.2131e-15	2340.06	3	780.693	1.48544	2	147	0
Digest_S2	19384	K.IFQNAPTDPTQDFSTQVAK.L	UBP5	1.1709e-22	1.1709e-22	2.2158e-15	2108.03	2	1054.52	0.34728	2	151	0
Digest_S2	28506	R.AEGSDVANAVLDGADC@IMLSGETAK.G	KPYM	1.1812e-22	1.1812e-22	2.245e-15	2562.17	3	854.727	-1.07113	2	148	0
Digest_S2	25926	K.TQPYDVYDQVEFDVPIGSR.G	NDUS2	1.2014e-22	1.2014e-22	2.2736e-15	2228.05	2	1114.53	0.21905	2	169	0
Digest_S2	24959	K.QDLPNAMNAAEITDKLGLHSLR.Q	ARF2	1.2297e-22	1.2297e-22	2.3329e-15	2407.24	4	602.565	-0.81034	2	149	0
Digest_S2	24915	K.ALEEAGFKLPC@QLHQVIVAR.F	CAN2	1.2327e-22	1.2327e-22	2.3349e-15	2347.26	2	1174.13	-0.41587	2	183	0
Digest_S2	24791	R.QLAALGQNEPLPAEAPWAR.R	ARHG2	1.2357e-22	1.2357e-22	2.3386e-15	2032.06	2	1016.54	2.58182	2	187	0
Digest_S2	14626	K.VSGLGDKVDVGKDQEFTVK.S	FLNA	1.2378e-22	1.2378e-22	2.3425e-15	2021.05	2	1011.03	0.72443	2	188	0
Digest_S2	23755	K.FNEEHIPDSPFVVPVASPSGDAR.R	FLNA	1.2454e-22	1.2454e-22	2.3642e-15	2467.19	2	1234.1	-0.19783	2	185	0
Digest_S2	26636	R.WVTYFNKPDIDAWELR.K	COX5A	1.2659e-22	1.2659e-22	2.3875e-15	2053.02	3	685.01	-0.80191	2	143	0
Digest_S2	25190	K.HTGPGILSM*ANAGPNTNGSQFFIC@TAK.T	PPIA	1.271e-22	1.271e-22	2.4181e-15	2875.35	3	959.45	-5.95989	2	132	0
Digest_S2	19774	K.LIKDDFLQQNGYTPYDR.F	VATA	1.2747e-22	1.2747e-22	2.4071e-15	2086.02	2	1043.52	1.05282	2	221	0
Digest_S2	26492	R.IIFPAAEDKDQDLITIIGK.E	VIGLN	1.2753e-22	1.2753e-22	2.4134e-15	2100.16	3	700.725	0.34841	2	178	0
Digest_S2	27845	K.VAQIPFC@GEIDC@EDWIKK.M	SYEP	1.2991e-22	1.2991e-22	2.456e-15	2344.1	3	782.037	-0.70242	2	142	0
Digest_S2	18656	R.ALVDHENVISC@PHLGASTK.E	SERA	1.3015e-22	1.3015e-22	2.4631e-15	2116.05	2	1058.53	0.92257	2	188	0
Digest_S2	26725	R.FALGISAINEAVDSGDVGR.T	IQGA1	1.3241e-22	1.3241e-22	2.5059e-15	1890.96	2	945.982	1.03233	2	181	0
Digest_S2	28424	K.FLEVIKPFC@VILPEIQKPER.K	S61A1	1.3254e-22	1.3254e-22	2.5105e-15	2523.4	4	631.606	-0.19327	2	151	0
Digest_S2	13703	K.YSQKEDKYEEEIKVLSDK.L	TPM1	1.3282e-22	1.3282e-22	2.5111e-15	2231.11	3	744.374	0.49197	2	167	0
Digest_S2	25421	K.TC@FYAEQGGQIYDEGYLVK.V	SYAC	1.3298e-22	1.3298e-22	2.5166e-15	2309.04	2	1155.02	-2.95922	2	145	0
Digest_S2	25918	K.YLLSQSSPAPLTAAEEELR.Q	TWF1	1.3453e-22	1.3453e-22	2.5459e-15	2075.07	2	1038.04	0.1176	2	201	0
Digest_S2	16096	K.GTQTYSVLDGDPSENYSR.Y	MSH6	1.3514e-22	1.3514e-22	2.5549e-15	1988.88	2	994.943	-2.26977	2	180	0
Digest_S2	15622	K.VVNVANLGAVPSSQDNVHR.F	AP3B1	1.3584e-22	1.3584e-22	2.5707e-15	1976.03	3	659.349	1.4811	2	95	0
Digest_S2	24853	R.QYPWGVVQVENENHC@DFVK.L	SEPT8	1.3597e-22	1.3597e-22	2.5733e-15	2416.1	3	806.039	-0.07572	2	133	0
Digest_S2	24275	R.ISMINNPSQEISDSSTPIFR.A	UGGG1	1.3654e-22	1.3654e-22	2.5863e-15	2236.09	2	1118.55	-1.30959	2	214	0
Digest_S2	20242	R.VNNININQGSITFAGGPGR.D	MYO1C	1.3778e-22	1.3778e-22	2.6075e-15	1928.99	2	965.001	0.63249	2	189	0
Digest_S2	26144	K.LGGSLADSYLDEGFLLDKK.I	TCPB	1.3792e-22	1.3792e-22	2.6101e-15	2041.05	3	681.021	-0.26887	2	173	0
Digest_S2	26341	K.EGETYYDVVAVVDPVTR.E	UGGG1	1.3801e-22	1.3801e-22	2.6062e-15	1911.93	2	956.469	-1.53151	2	160	0
Digest_S2	8654	K.NGDRGETGPAGPAGPIGPAGAR.G	CO1A1	1.4105e-22	1.4105e-22	2.6758e-15	1974.97	2	987.992	1.3591	2	178	0
Digest_S2	13507	R.TSLRPQTFYDGSHC@SAR.G	MTAP	1.411e-22	1.411e-22	2.6646e-15	2050.94	4	513.491	0.23773	2	122	0
Digest_S2	27949	K.LFEAEEQDLFKDIQSLPR.N	EHD1	1.4114e-22	1.4114e-22	2.6683e-15	2178.11	3	726.708	1.25983	2	199	0
Digest_S2	21505	R.KDLYANNVLSGGTTMYPGIADR.M	ACTA	1.4262e-22	1.4262e-22	2.7056e-15	2356.16	3	786.058	-0.23294	2	116	0
Digest_S2	28699	K.DGSASGTTLLEALDC@ILPPTRPTDKPLRLPLQDVYK.I	EF1A1	1.4537e-22	1.4537e-22	2.7744e-15	4019.12	5	804.629	-0.07586	2	174	0
Digest_S2	11103	K.ALLATETPEASAPGTSGKK.Q	RL1D1	1.458e-22	1.458e-22	2.7593e-15	1828.96	3	610.328	1.70007	2	121	0
Digest_S2	22814	R.FVHSENQHLVSPEALDFLDK.L	CSK21	1.4587e-22	1.4587e-22	2.7631e-15	2325.15	3	775.722	0.31473	2	144	0
Digest_S2	18009	K.IPVPEDKYTALVDQEEKEDVK.S	ATP5H	1.4665e-22	1.4665e-22	2.78e-15	2445.24	3	815.751	0.14964	2	140	0
Digest_S2	12296	K.VLAVNQENEHLM*EDYER.L	ACTN4	1.4685e-22	1.4685e-22	2.7731e-15	2104.96	3	702.326	1.04285	2	140	0
Digest_S2	26779	K.VNDTIQIDLETGKITDFIK.F	RS4X	1.4757e-22	1.4757e-22	2.7927e-15	2163.15	3	721.723	0.25371	2	142	0
Digest_S2	25035	K.GVTIASGGVLPNIHPELLAK.K	H2AY	1.4841e-22	1.4841e-22	2.8112e-15	1986.14	2	993.577	4.54582	2	163	0
Digest_S2	27897	R.DASVAEAWLLGQEPYLSSR.E	SPTB2	1.497e-22	1.497e-22	2.833e-15	2092.03	2	1046.52	0.81651	2	196	0
Digest_S2	28348	K.IIPTLEEGLQLPSPTATSQLPLESDAVEC@LNYQHYK.G	HNRPK	1.5038e-22	1.5038e-22	2.87e-15	4123.06	4	1031.52	0.82838	2	121	0
Digest_S2	25907	K.SNAHYNLQNAFNLAEQHLGLTK.L	SPTB2	1.5148e-22	1.5148e-22	2.8737e-15	2483.24	4	621.567	0.98196	2	114	0
Digest_S2	18210	R.NVAYDTLPVVVHGNGPTK.L	PLOD3	1.5377e-22	1.5377e-22	2.9072e-15	1880.99	2	940.999	1.881	2	167	0
Digest_S2	28324	R.GFEVVYMTEPIDEYC@VQQLK.E	HS90B	1.5383e-22	1.5383e-22	2.9139e-15	2516.17	2	1258.59	-0.29097	2	133	0
Digest_S2	28781	R.ALDLFSDNAPPPELLEIINEDIAKK.T	PDIA6	1.5385e-22	1.5385e-22	2.9241e-15	2765.46	3	922.49	-2.38188	2	119	0
Digest_S2	25883	R.M*VSDINNAWGC@LEQAEK.G	ACTN1	1.5586e-22	1.5586e-22	2.9433e-15	2048.91	2	1024.96	1.07188	2	173	0
Digest_S2	27631	R.VLFPGNSTQYNILEGLEK.L	MAP1B	1.5607e-22	1.5607e-22	2.9506e-15	2022.05	2	1011.53	-0.66373	2	142	0
Digest_S2	6429	K.GEPGSPGENGAPGQMGPR.G	CO1A1	1.5633e-22	1.5633e-22	2.9555e-15	1694.76	2	847.882	0.71986	2	181	0
Digest_S2	11011	K.SLLGYQSGGGSAGEDHVR.R	CP20A	1.5844e-22	1.5844e-22	2.9954e-15	1789.85	2	895.431	4.83959	2	184	0
Digest_S2	26013	K.HVINFDLPSDIEEYVHR.I	DDX3L	1.592e-22	1.592e-22	3.0063e-15	2083.02	3	695.012	-2.01983	2	134	0
Digest_S2	12493	R.ILGSASPEEEQEKPILDRPTR.I	SZRD1	1.5988e-22	1.5988e-22	3.0309e-15	2365.24	4	592.064	-0.51544	2	168	0
Digest_S2	22356	K.DATNVGDEGGFAPNILENK.E	ENOA	1.6372e-22	1.6372e-22	3.0984e-15	1960.92	2	980.967	1.05773	2	139	0
Digest_S2	28167	R.KDGSASGTTLLEALDC@ILPPTRPTDKPLR.L	EF1A1	1.6377e-22	1.6377e-22	3.1184e-15	3190.68	5	638.941	-0.09553	2	157	0
Digest_S2	24149	R.EQPEKEPELQQYVPQLQNNTILR.L	EIF3A	1.6425e-22	1.6425e-22	3.1181e-15	2794.44	3	932.151	0.39287	2	123	0
Digest_S2	18265	R.MVSDINNGWQHLEQAEK.G	ACTN4	1.6543e-22	1.6543e-22	3.124e-15	1998.93	3	666.982	-1.9217	2	151	0
Digest_S2	24189	K.EDGTFYEFGDDIPEAPER.L	SYNC	1.6723e-22	1.6723e-22	3.1616e-15	2086.89	2	1043.95	0.11693	2	170	0
Digest_S2	1348	K.NHSGNDERDEEDEERESK.S	PHF6	1.6819e-22	1.6819e-22	3.1797e-15	2174.88	4	544.476	-0.1121	2	137	0
Digest_S2	27243	R.SSYDVFQLEFNDGAYNIK.D	FSCN1	1.6853e-22	1.6853e-22	3.1861e-15	2109.98	2	1055.49	0.23131	2	135	0
Digest_S2	13045	K.TWVTSSADPVSEHGGSTSAVR.L	TB182	1.6908e-22	1.6908e-22	3.2053e-15	2131	3	711.007	0.51506	2	176	0
Digest_S2	24958	R.IGPEPTTDSFIAVM*HGPTEGVVPGNALVVDPR.R	EHD1	1.696e-22	1.696e-22	3.2331e-15	3288.66	3	1096.89	1.33545	2	136	0
Digest_S2	23531	K.FTASAGIQVVGDDLTVTNPK.R	ENOA	1.7022e-22	1.7022e-22	3.2242e-15	2033.05	2	1017.03	-0.9002	2	137	0
Digest_S2	19237	R.TEIVFTGEKEQLAQAVAR.I	VIGLN	1.7146e-22	1.7146e-22	3.2415e-15	1990.06	3	664.025	0.27575	2	181	0
Digest_S2	21698	R.EELGLIEQAYDNPHEALSR.I	PRP8	1.7214e-22	1.7214e-22	3.2577e-15	2184.06	3	728.69	0.16752	2	123	0
Digest_S2	25973	K.LLGPDAAINLADPDGALAK.R	DCTN2	1.7564e-22	1.7564e-22	3.3239e-15	1834.99	2	917.994	-5.05302	2	133	0
Digest_S2	28473	K.PIYGGWLLLAPDGTDFDNPVHR.S	MPRIP	1.7602e-22	1.7602e-22	3.3392e-15	2453.22	3	818.413	0.44746	1	139	0
Digest_S2	27167	K.DTNGENIAESLVAEGLATR.R	SND1	1.7657e-22	1.7657e-22	3.3415e-15	1959.96	2	980.484	-1.05825	2	187	0
Digest_S2	13666	S.SEVPGAAAEGPGGSGVGLGDR.F	EMC7	1.7714e-22	1.7714e-22	3.358e-15	1839.88	2	920.445	-0.19893	1	208	0
Digest_S2	26121	K.NNQFQALLQYADPVSAQHAK.L	PTBP1	1.7728e-22	1.7728e-22	3.3579e-15	2243.12	3	748.379	0.32623	2	108	0
Digest_S2	11266	K.LQVASDENYKDPTNLQGK.L	SPTN1	1.7736e-22	1.7736e-22	3.3532e-15	2020	3	674.006	2.17334	2	147	0
Digest_S2	28541	R.LQLLEPFDKWDGKDLEDLQILIK.V	ACON	1.7749e-22	1.7749e-22	3.3693e-15	2769.51	3	923.839	-1.32134	2	173	0
Digest_S2	10378	K.SEQDQAENEGEDSAVLM*ER.L	EIF3C	1.7769e-22	1.7769e-22	3.3627e-15	2152.89	2	1076.95	2.15361	2	168	0
Digest_S2	26665	K.TLAYLLPAIVHINHQPYLER.G	DDX17	1.7953e-22	1.7953e-22	3.4006e-15	2361.31	4	591.082	0.10326	2	165	0
Digest_S2	7538	K.LQTASDESYKDPTNIQSK.H	SPTN1	1.8034e-22	1.8034e-22	3.4094e-15	2024.98	2	1012.99	-0.06025	2	173	0
Digest_S2	20226	K.NLEPEWAAAATEVKEQTK.G	PDIA6	1.8157e-22	1.8157e-22	3.4327e-15	2015.01	3	672.341	0.4539	2	146	0
Digest_S2	20502	K.FVINYDYPNSSEDYIHR.I	DDX5	1.8208e-22	1.8208e-22	3.4385e-15	2131.97	3	711.33	1.37287	2	135	0
Digest_S2	25398	K.C@SGNGGGDVHQGFQSLLTEVNK.T	SPB6	1.8258e-22	1.8258e-22	3.4637e-15	2372.09	3	791.37	0.23138	2	124	0
Digest_S2	8090	K.LGEM*WNNTAADDKQPYEKK.A	HMGB1	1.8314e-22	1.8314e-22	3.466e-15	2254.04	3	752.02	-0.16232	2	132	0
Digest_S2	24776	K.AEYLC@QIGDKEGALTAFR.K	PSMD6	1.8329e-22	1.8329e-22	3.4652e-15	2110.03	3	704.011	-3.64123	2	189	0
Digest_S2	18819	R.LVSNHSLHETSSVFVDSLTK.V	FLNA	1.8406e-22	1.8406e-22	3.4864e-15	2200.12	3	734.046	0	2	146	0
Digest_S2	27073	K.LPEADDIQYPSMLLLTADHDDR.V	PPCE	1.8433e-22	1.8433e-22	3.4969e-15	2528.2	3	843.404	-0.07237	2	150	0
Digest_S2	28350	K.M*SVQPTVSLGGFEITPPVVLR.L	NPM	1.8509e-22	1.8509e-22	3.5087e-15	2243.21	3	748.41	1.71262	2	127	0
Digest_S2	18188	R.NVAYDTLPVVVHGNGPTK.L	PLOD3	1.9029e-22	1.9029e-22	3.5976e-15	1880.99	3	627.667	0.19448	2	113	0
Digest_S2	24613	K.MQQNIQELEEQLEEEESAR.Q	MYH9	1.9232e-22	1.9232e-22	3.6397e-15	2333.06	2	1167.03	-1.77818	2	211	0
Digest_S2	20693	R.SC@GSSTPDEFPTDIPGTK.G	IF2G	1.9279e-22	1.9279e-22	3.6449e-15	1963.86	2	982.431	-2.60931	2	117	0
Digest_S2	25389	K.HTAMVSWGGVSIPNSPFR.V	FLNA	1.9327e-22	1.9327e-22	3.6539e-15	1942.96	3	648.325	0.84729	2	97	0
Digest_S2	24623	K.LVTFESVAVPLQQGAEQQR.R	SC31A	1.9495e-22	1.9495e-22	3.6894e-15	2100.11	2	1050.56	-0.92957	2	189	0
Digest_S2	25499	K.ILDKC@NEIISWLDKNQTAEKEEFEHQQKELEK.V	HSP7C	1.9516e-22	1.9516e-22	3.7203e-15	4040.99	6	674.336	-3.2584	2	109	0
Digest_S2	25728	K.KLSEEEILENQDLFLTSEATDYGR.Q	RCN2	1.9553e-22	1.9553e-22	3.7141e-15	2800.35	3	934.123	0.58806	2	177	0
Digest_S2	29115	K.GTEWVDPEDPTVIAENELLGAAAAIEAAAK.K	TLN1	1.9618e-22	1.9618e-22	3.7371e-15	3051.52	3	1017.84	0.83951	2	148	0
Digest_S2	15382	K.LTGIKHELQANC@YEEVK.D	COF1	1.9626e-22	1.9626e-22	3.7063e-15	2100.04	3	700.686	-0.17422	2	164	0
Digest_S2	20859	K.ADRDESSPYAAMLAAQDVAQR.C	RS14	1.9764e-22	1.9764e-22	3.7466e-15	2265.06	2	1133.03	0.64643	2	202	0
Digest_S2	28669	K.C@EYPAAC@NALETLLIHR.D	P5CS	1.9778e-22	1.9778e-22	3.7349e-15	2167.03	3	723.343	-9.25682	2	158	0
Digest_S2	27528	R.IHISDVM*PTDLPGLEDLGVQPTPLELK.S	NDUA9	1.9785e-22	1.9785e-22	3.7641e-15	2943.54	3	981.854	2.61086	2	149	0
Digest_S2	24293	K.VLHM*DQNPYYGGESASITPLEDLYK.R	GDIB	1.9837e-22	1.9837e-22	3.7702e-15	2856.34	3	952.785	0	2	121	0
Digest_S2	27898	K.GNVQVVIPFLTESYSSSQDPPEK.S	UBA1	1.9839e-22	1.9839e-22	3.7662e-15	2521.25	3	841.086	-1.16107	2	106	0
Digest_S2	20486	R.VTGAVDVTLGAVQNSVDKTK.S	PLIN3	1.987e-22	1.987e-22	3.7636e-15	2002.08	3	668.034	2.19277	2	138	0
Digest_S2	21743	K.NM*DPLNDNVATLLHQSSDR.F	MYH10	1.9909e-22	1.9909e-22	3.7677e-15	2156	3	719.34	1.10304	2	144	0
Digest_S2	21620	R.SPFPVHVAEAC@NPNAC@R.A	FLNC	2.0065e-22	2.0065e-22	3.7891e-15	2061.93	2	1031.47	0.47339	2	193	0
Digest_S2	27572	K.DNFHGLAIFLDTYPNDETTER.V	LMAN2	2.0143e-22	2.0143e-22	3.8185e-15	2468.14	3	823.384	0.37064	2	135	0
Digest_S2	20278	R.IQEITEQLDITTSEYEKEK.L	CH60	2.041e-22	2.041e-22	3.8625e-15	2297.14	2	1149.07	1.06234	2	208	0
Digest_S2	16653	K.KAAAPAPEEEM*DEC@EQALAAEPK.A	EF1G	2.0599e-22	2.0599e-22	3.9104e-15	2569.14	3	857.053	0	2	140	0
Digest_S2	29178	R.YFILPDSLPLDTLLVDVEPK.V	SMD1	2.0805e-22	2.0805e-22	3.9408e-15	2287.25	2	1144.13	1.28032	2	156	0
Digest_S2	25169	K.KHQILEQAVEDYAETVHQLSK.T	SPTB2	2.0875e-22	2.0875e-22	3.9573e-15	2466.26	4	617.321	0.39548	2	123	0
Digest_S2	20074	R.QKVPAQQLQEAGILSQEELQR.L	PLEC	2.0881e-22	2.0881e-22	3.9584e-15	2393.28	3	798.431	-0.15289	2	136	0
Digest_S2	29758	K.LC@YVALDFEQEMATAASSSSLEK.S	ACTG	2.1e-22	2.1e-22	3.9865e-15	2618.2	2	1310.11	2.26119	2	169	0
Digest_S2	29370	K.EIEQKYDC@GEEILITVLSAMTEEAAVAIK.A	IF5A1	2.1389e-22	2.1389e-22	4.0729e-15	3321.65	3	1107.89	1.54256	2	137	0
Digest_S2	21522	K.LVQAAQMLQSDPYSVPAR.D	VINC	2.1655e-22	2.1655e-22	4.0939e-15	1974.01	2	987.503	-6.79879	2	152	0
Digest_S2	10603	R.EQAGGDATENFEDVGHSTDAR.E	CYB5	2.1805e-22	2.1805e-22	4.1336e-15	2205.93	3	735.981	0	2	130	0
Digest_S2	25673	K.TQLEELEDELQATEDAKLR.L	MYH9	2.1849e-22	2.1849e-22	4.1349e-15	2231.1	2	1116.06	-0.10938	2	234	0
Digest_S2	13298	R.AKIDDPTDSKPEDWDKPEHIPDPDAK.K	CALR	2.1866e-22	2.1866e-22	4.1581e-15	2959.4	3	987.137	0.06183	2	222	0
Digest_S2	27489	K.YM*NSGPVVAM*VWEGLNVVK.T	NDKB	2.1878e-22	2.1878e-22	4.1404e-15	2125.05	2	1063.03	0.3445	2	127	0
Digest_S2	28975	R.ALDLFSDNAPPPELLEIINEDIAK.K	PDIA6	2.2173e-22	2.2173e-22	4.2118e-15	2637.37	2	1319.19	0.83281	2	159	0
Digest_S2	21851	K.YVATLGVEVHPLVFHTNR.G	RAN	2.2942e-22	2.2942e-22	4.3374e-15	2052.1	3	684.705	-0.4457	2	118	0
Digest_S2	20958	K.ITSEELHYFVQNHFTSAR.M	QCR2	2.3203e-22	2.3203e-22	4.3866e-15	2179.06	4	545.52	0.22377	2	128	0
Digest_S2	21575	R.VTTM*DAELEFAIQPNTTGK.Q	MOES	2.3227e-22	2.3227e-22	4.3957e-15	2082.01	2	1041.51	0.82044	2	159	0
Digest_S2	26154	R.AEDNADTLALVFEAPNQEK.V	PCNA	2.3266e-22	2.3266e-22	4.4031e-15	2074.99	2	1038	-0.1176	2	161	0
Digest_S2	29254	R.LLQDSVDFSLADAINTEFK.N	VIME	2.331e-22	2.331e-22	4.4113e-15	2126.07	2	1063.54	0.57389	2	167	0
Digest_S2	19914	R.VIISAPSADAPM*FVM*GVNHEKYDNSLK.I	G3P	2.3554e-22	2.3554e-22	4.4812e-15	2965.44	4	742.116	-0.24673	2	127	0
Digest_S2	22674	K.EYDDNGEGITIFRPLHLANK.F	PDIA3	2.357e-22	2.357e-22	4.4645e-15	2302.15	2	1151.58	0.95402	2	154	0
Digest_S2	27576	R.GLFDEEMNEILTDPSDDTK.G	PLEC	2.363e-22	2.363e-22	4.4719e-15	2168.95	2	1084.98	-0.45004	2	147	0
Digest_S2	28307	K.IHGFTVNQVTPVPELFLTAVK.L	PREP	2.3713e-22	2.3713e-22	4.4952e-15	2310.29	3	770.766	-0.39594	2	106	0
Digest_S2	7993	K.QSAEEQAQAQAQAQAAAEK.L	PLEC	2.3799e-22	2.3799e-22	4.5039e-15	1957.92	3	653.312	-0.46712	2	99	0
Digest_S2	26547	K.QIWTLEQPPDEAGSAAVC@LR.S	FSCN1	2.4075e-22	2.4075e-22	4.5603e-15	2309.12	2	1155.07	2.64207	2	188	0
Digest_S2	26301	K.KYGISLC@QAILDETKGDYEK.I	ANXA1	2.4435e-22	2.4435e-22	4.6283e-15	2399.18	4	600.551	0.40653	2	141	0
Digest_S2	1672	R.HEAEKPETSENTETSGK.I	LIMA1	2.4942e-22	2.4942e-22	4.7101e-15	1873.84	3	625.285	-0.78089	2	193	0
Digest_S2	16015	K.YSEKEDKYEEEIKLLSDK.L	TPM4	2.4951e-22	2.4951e-22	4.7171e-15	2246.11	3	749.374	0.57014	2	134	0
Digest_S2	26899	K.AC@GDSTLTQITAGLDPVGR.I	GBB2	2.4969e-22	2.4969e-22	4.7252e-15	1999.98	2	1000.49	0.73206	2	148	0
Digest_S2	2571	K.KTDAPQPDVKDEEGKEEEK.N	CALX	2.5058e-22	2.5058e-22	4.7422e-15	2172.03	4	543.764	1.34695	2	157	0
Digest_S2	20609	K.NLKPIKPMQFLGDEETVR.K	PGAM1	2.5238e-22	2.5238e-22	4.7714e-15	2115.13	2	1058.07	0.57686	2	198	0
Digest_S2	9567	R.VNLEESTGVENSPAGARPK.R	SCFD1	2.5339e-22	2.5339e-22	4.7953e-15	1954.98	3	652.333	0.18713	2	133	0
Digest_S2	14109	R.TGQPMIHIYLDKETGKPK.G	EWS	2.5449e-22	2.5449e-22	4.8112e-15	2056.09	4	514.778	-0.23713	2	138	0
Digest_S2	24022	R.YM*IGVTYGGDNIPLSPYR.I	FLNB	2.5717e-22	2.5717e-22	4.8619e-15	2031.98	2	1016.49	-7.74576	2	195	0
Digest_S2	28453	K.FDLGQDVIDFTGHSLALYR.T	GDIB	2.5879e-22	2.5879e-22	4.8976e-15	2167.08	3	723.032	0.25325	2	137	0
Digest_S2	20590	R.EESPPLIGQQATVSDIPR.D	FINC	2.5894e-22	2.5894e-22	4.8953e-15	1937	2	969.003	0.18896	2	189	0
Digest_S2	26574	R.TFYGLHQDFPSVVVVGLGK.R	AMPL	2.5996e-22	2.5996e-22	4.9196e-15	2063.1	3	688.372	2.92598	2	115	0
Digest_S2	20938	K.LAAAILGGVDQIHIKPGAK.V	FBRL	2.6051e-22	2.6051e-22	4.9301e-15	1872.11	3	624.707	0.29311	2	189	0
Digest_S2	29027	K.GLYGINEDVFLSVPC@ILGQNGISDVVK.V	LDHA	2.6131e-22	2.6131e-22	4.9715e-15	2974.52	3	992.179	0.3691	2	154	0
Digest_S2	26944	R.TDGALLVNAMFFKPHWDEK.F	SERPH	2.629e-22	2.629e-22	4.9753e-15	2219.1	3	740.369	-0.82439	2	122	0
Digest_S2	19777	K.VASSVPVENFTIHGGLSR.I	ODO1	2.6453e-22	2.6453e-22	5.0011e-15	1869.98	2	935.494	-0.19573	2	140	0
Digest_S2	29427	R.IQDALSTVLQYAEDVLSGK.V	EIF3F	2.6481e-22	2.6481e-22	5.0114e-15	2050.07	2	1025.54	0.11903	2	196	0
Digest_S2	7501	K.TETQEKNPLPSKETIEQEK.Q	TYB4	2.6669e-22	2.6669e-22	5.0471e-15	2229.12	3	743.714	0.90275	2	145	0
Digest_S2	14689	K.ENGVTHPIDYHTTDYVDEIKK.I	VAT1	2.6694e-22	2.6694e-22	5.0604e-15	2474.18	3	825.399	-0.36973	2	145	0
Digest_S2	19551	K.EATDPRPYEAENAIESWR.T	CAZA2	2.671e-22	2.671e-22	5.0497e-15	2133.98	3	711.998	-1.88592	2	127	0
Digest_S2	22825	R.FGVPVIADGGIQNVGHIAK.A	IMDH2	2.6745e-22	2.6745e-22	5.0614e-15	1892.04	3	631.351	0.19335	2	148	0
Digest_S2	27041	R.GFEVVYM*TEPIDEYC@VQQLK.E	HS90B	2.6934e-22	2.6934e-22	5.1017e-15	2532.17	2	1266.59	2.1203	2	100	0
Digest_S2	20798	R.KDDPVTNLNNAFEVAEK.Y	ACTN4	2.6984e-22	2.6984e-22	5.0958e-15	1903.94	2	952.475	1.60202	2	165	0
Digest_S2	25572	R.LSAIYGGTYM*LNKPIEEIIVQNGK.V	GDIB	2.7081e-22	2.7081e-22	5.1441e-15	2667.41	3	889.808	1.02891	2	111	0
Digest_S2	26041	K.ILDSVGIEADDDRLNKVISELNGK.N	RLA2	2.7098e-22	2.7098e-22	5.1472e-15	2613.37	4	654.098	-1.30637	2	126	0
Digest_S2	24265	R.AEPEDHYFLLTEPPLNTPENR.E	ARP3	2.7295e-22	2.7295e-22	5.1743e-15	2482.19	2	1241.6	-2.26129	2	199	0
Digest_S2	24277	K.KVDGQQTIIAC@IESHQFQAK.N	CAZA2	2.7412e-22	2.7412e-22	5.1923e-15	2369.19	3	790.401	-0.92664	2	132	0
Digest_S2	23802	R.KDDPLTNLNTAFDVAER.F	ACTN1	2.7677e-22	2.7677e-22	5.2266e-15	1918.95	2	959.978	-1.27159	2	195	0
Digest_S2	16883	R.FQSSHHSTDITSLDQYVER.M	ENPL	2.8074e-22	2.8074e-22	5.3129e-15	2250.04	3	750.686	0.40653	2	152	0
Digest_S2	26483	R.LFVSEGSPGSLPVLAAAAR.A	SYMC	2.8195e-22	2.8195e-22	5.3357e-15	1842.01	2	921.512	2.58312	2	180	0
Digest_S2	28476	R.DGIEPGHIPGSVNIPFTEFLTNEGLEK.S	THTM	2.8287e-22	2.8287e-22	5.3817e-15	2910.45	3	970.823	1.19452	2	148	0
Digest_S2	25526	R.APGPGLAQGLPQLHSLVLR.R	LRC47	2.8496e-22	2.8496e-22	5.3927e-15	1924.11	3	642.043	1.3309	2	144	0
Digest_S2	26149	K.AEYEGDGIPTVFVSVAGR.S	PUR6	2.875e-22	2.875e-22	5.4353e-15	1866.92	2	933.968	3.39823	2	144	0
Digest_S2	28260	K.NVVHQLSVTLEDLYNGATR.K	DNJA1	2.8765e-22	2.8765e-22	5.4436e-15	2129.1	3	710.371	0.34368	2	136	0
Digest_S2	24977	K.GYIFLEYASPAHAVDAVK.N	EIF3B	2.8824e-22	2.8824e-22	5.4494e-15	1951	2	976	-1.81354	2	156	0
Digest_S2	26132	R.IEEVPELPLVVEDKVEGYK.K	RL4	2.8858e-22	2.8858e-22	5.4613e-15	2185.16	3	729.06	0.66974	2	143	0
Digest_S2	9230	R.AAPSAGSAAAAAEEEESR.L	UTP18	2.8892e-22	2.8892e-22	5.4622e-15	1674.76	2	837.882	0.21853	2	179	0
Digest_S2	28102	K.LPSDVTEGEVISLGLPFGK.V	PTBP1	2.9401e-22	2.9401e-22	5.5641e-15	1958.05	2	979.528	0.31155	2	141	0
Digest_S2	26366	R.KLNNDENVDGLLVQLPLPEHIDER.K	MTDC	2.9473e-22	2.9473e-22	5.5984e-15	2770.44	3	924.153	2.24552	2	149	0
Digest_S2	22213	R.MVLAAAGGVEHQQLLDLAQK.H	QCR1	2.9475e-22	2.9475e-22	5.5831e-15	2092.12	3	698.048	3.32261	2	155	0
Digest_S2	23972	K.AGVTTEEIDHAVHLAC@IAR.N	MAP11	2.9561e-22	2.9561e-22	5.5943e-15	2131.06	4	533.523	4.11843	2	179	0
Digest_S2	25045	K.KHISQISVADDDDESLLGHLMIVGK.K	HINT1	2.962e-22	2.962e-22	5.6296e-15	2720.39	4	680.852	-2.51006	2	116	0
Digest_S2	6420	R.SAGVDDQENWHEGKENIR.A	AMPL	2.9626e-22	2.9626e-22	5.601e-15	2083.94	4	521.741	0.58492	2	166	0
Digest_S2	12301	R.DSVSAAWHTYDTDRDGR.V	RCN3	3.0034e-22	3.0034e-22	5.6717e-15	1951.85	3	651.289	0.46857	2	124	0
Digest_S2	21947	R.HLQLAIRNDEELNKLLGR.V	H2A1B	3.016e-22	3.016e-22	5.7019e-15	2132.19	3	711.403	0.0858	2	187	0
Digest_S2	29363	K.ELEAVC@QDVLSLLDNYLIK.N	1433G	3.0181e-22	3.0181e-22	5.7116e-15	2303.18	3	768.399	0	2	116	0
Digest_S2	28128	R.AVC@MLSNTTAIAEAWAR.L	TBA8	3.0224e-22	3.0224e-22	5.7076e-15	1932.93	2	966.967	-1.578	2	197	0
Digest_S2	18588	K.KSESEVEEAAAIIAQRPDNPR.E	DREB	3.0702e-22	3.0702e-22	5.8203e-15	2310.17	4	578.298	0.7388	2	174	0
Digest_S2	14576	R.FSALQQTLPAENTDNRR.V	IF4G1	3.1038e-22	3.1038e-22	5.8613e-15	1960.98	3	654.334	1.67901	2	156	0
Digest_S2	20990	K.EAFSLFDKDGDGTITTK.E	CALM1	3.1425e-22	3.1425e-22	5.9344e-15	1844.89	3	615.635	0	2	177	0
Digest_S2	1784	R.EGEKPDEKESGDKPEAQKPNEK.G	HYOU1	3.1531e-22	3.1531e-22	5.9816e-15	2469.17	5	494.64	-1.04884	2	98	0
Digest_S2	28130	G.TATFAQALQSVPETQVSILDNGLR.V	QCR1	3.1601e-22	3.1601e-22	6.0026e-15	2559.34	2	1280.17	-0.66748	1	202	0
Digest_S2	23770	K.DLYANTVLSGGTTM*YPGIADR.M	ACTG	3.1626e-22	3.1626e-22	5.9953e-15	2231.06	2	1116.03	-1.09378	2	179	0
Digest_S2	24639	K.QYNGVPLDGRPMNIQLVTSQIDTQR.R	THOC4	3.173e-22	3.173e-22	6.0306e-15	2843.45	3	948.487	-0.3861	2	153	0
Digest_S2	16451	K.TEIDKPSQMQVTDVQDNSISVR.W	FINC	3.1829e-22	3.1829e-22	6.0382e-15	2490.21	3	830.744	1.17553	2	151	0
Digest_S2	7541	R.FQQPPQPEGEEDASDGGR.K	NSUN2	3.1843e-22	3.1843e-22	6.0201e-15	1943.84	2	972.423	1.44362	2	172	0
Digest_S2	19790	Y.STQAAEDKEEESLHSIISNTEAVR.G	TRAP1	3.1884e-22	3.1884e-22	6.0565e-15	2644.27	3	882.095	0.69193	1	171	0
Digest_S2	23696	K.C@NEIISWLDKNQTAEKEEFEHQQKELEK.V	HSP7C	3.1915e-22	3.1915e-22	6.0746e-15	3571.7	4	893.68	-0.34148	2	134	0
Digest_S2	18889	K.DKDDDLPQFTSAGESFNK.L	AMPL	3.1974e-22	3.1974e-22	6.0449e-15	2013.9	2	1007.46	0.18175	2	164	0
Digest_S2	23948	K.AFQFVETHGEVC@PANWTPESPTIKPSPTASK.E	PRDX3	3.2135e-22	3.2135e-22	6.1237e-15	3481.67	3	1161.23	-1.26146	2	153	0
Digest_S2	22611	K.AAENGAQSAPLPLEGVDISPK.Q	FKBP4	3.2162e-22	3.2162e-22	6.097e-15	2064.06	2	1032.53	0.35467	2	133	0
Digest_S2	23866	R.TSIFWNDVKDPVSIEER.A	EIF3B	3.2177e-22	3.2177e-22	6.0763e-15	2035.01	2	1018.01	-2.2783	2	179	0
Digest_S2	22927	K.SGEYWIDPNQGC#NLDAIK.V	CO1A1	3.2575e-22	3.2575e-22	6.1585e-15	2079.94	2	1040.48	0.23464	2	147	0
Digest_S2	16781	R.TSRPENAIIYSNNEDFQVGQAK.V	TKT	3.2696e-22	3.2696e-22	6.2027e-15	2481.2	3	827.739	0.73737	2	140	0
Digest_S2	22094	R.ELQELVQYPVEHPDKFLK.F	TERA	3.3208e-22	3.3208e-22	6.2782e-15	2212.16	2	1106.59	0.55156	2	176	0
Digest_S2	23813	R.VETGVLKPGM*VVTFAPVNVTTEVK.S	EF1A1	3.3422e-22	3.3422e-22	6.3486e-15	2531.38	2	1266.19	0.28922	2	131	0
Digest_S2	22084	R.ELQELVQYPVEHPDKFLK.F	TERA	3.4035e-22	3.4035e-22	6.4345e-15	2212.16	3	738.06	0.66157	2	121	0
Digest_S2	8135	K.DLEAHIDTANKNREEAIK.Q	MYH9	3.433e-22	3.433e-22	6.4904e-15	2067.05	3	689.687	-0.17699	2	161	0
Digest_S2	11143	K.DKLESEM*EDAYHEHQANLLR.Q	SFPQ	3.4533e-22	3.4533e-22	6.5411e-15	2444.11	3	815.377	0.14971	2	158	0
Digest_S2	29082	R.GVAALTSDPAVQAIVLDTASDVLDKASSLIEEAKK.A	TLN1	3.4746e-22	3.4746e-22	6.6295e-15	3525.89	4	882.228	-0.06918	2	162	0
Digest_S2	17446	K.MDKEETKDWILPSDYDHAEAEAR.H	CALU	3.4821e-22	3.4821e-22	6.6104e-15	2749.24	3	917.085	0.33277	2	138	0
Digest_S2	18242	K.NLDSTTVAVHGEEIYC@K.S	CSRP1	3.5131e-22	3.5131e-22	6.6342e-15	2003.94	2	1002.47	-0.30442	2	162	0
Digest_S2	25302	R.QLTVQMM*QNPQILAALQER.L	NP1L1	3.5377e-22	3.5377e-22	6.6949e-15	2228.15	2	1114.58	-0.98569	2	181	0
Digest_S2	23620	R.DAPDGPSVEAEPEYTFEGLR.Q	PLEC	3.5425e-22	3.5425e-22	6.71e-15	2178.98	2	1089.99	-0.67195	2	181	0
Digest_S2	29171	R.SGETEDTFIADLVVGLC@TGQIK.T	ENOB	3.55e-22	3.55e-22	6.7346e-15	2421.19	3	807.734	0.68007	2	115	0
Digest_S2	24975	K.IGPILDNSTLQSEVKPILEK.L	2AAA	3.5749e-22	3.5749e-22	6.7714e-15	2194.23	2	1097.62	-0.44485	2	152	0
Digest_S2	18677	K.TVAGGAWTYNTTSAVTVK.S	RL37A	3.575e-22	3.575e-22	6.7588e-15	1826.93	2	913.97	1.86985	2	176	0
Digest_S2	19978	K.ESGDHEEEDKEIAALEGERPLPVEVEK.N	HDGF	3.5909e-22	3.5909e-22	6.8317e-15	3034.45	3	1012.15	-0.30151	2	216	0
Digest_S2	23963	K.VELQELNDRFANYIDKVR.F	VIME	3.5974e-22	3.5974e-22	6.8011e-15	2222.16	4	556.294	-0.6583	2	166	0
Digest_S2	23638	K.WLKEDKLEC@SEELGDLVK.S	CLH1	3.6065e-22	3.6065e-22	6.8182e-15	2259.12	2	1130.06	0.10802	2	191	0
Digest_S2	23812	K.HTAM*VSWGGVSIPNSPFR.V	FLNA	3.6439e-22	3.6439e-22	6.889e-15	1958.95	2	979.981	0.6851	2	177	0
Digest_S2	26458	R.SDNVPPPTDLQFVELTDVK.V	FINC	3.6463e-22	3.6463e-22	6.9005e-15	2114.07	2	1057.54	1.84686	2	147	0
Digest_S2	27666	K.VPVDPATYGQFYGGDSYIILYNYR.H	GELS	3.7096e-22	3.7096e-22	7.0464e-15	2771.34	3	924.451	1.58456	2	140	0
Digest_S2	6519	K.LDKENAIDRAEQAEADKK.Q	TPM2	3.7219e-22	3.7219e-22	7.0364e-15	2044.03	3	682.015	0.26848	2	179	0
Digest_S2	23666	M.PEVADTC@SLASPASVC@R.T	LKHA4	3.7273e-22	3.7273e-22	7.0387e-15	1955.88	2	978.446	0.24952	1	216	0
Digest_S2	9853	K.EGLELPEDEEEKKKMEESK.A	HS90B	3.8226e-22	3.8226e-22	7.2342e-15	2277.08	3	759.698	0	2	152	0
Digest_S2	29064	K.NM*ITGTSQADC@AVLIVAAGVGEFEAGISK.N	EF1A1	3.8424e-22	3.8424e-22	7.3167e-15	2993.46	3	998.493	1.22255	2	169	0
Digest_S2	29262	R.TVGAGSLVDVLPWLQLFPNPVR.T	CP1B1	3.8557e-22	3.8557e-22	7.3147e-15	2378.32	2	1189.67	0.92348	2	181	0
Digest_S2	17470	K.MILIQDGSQNTNVDKPLR.I	FUBP2	3.8564e-22	3.8564e-22	7.2907e-15	2042.07	3	681.362	0.89578	2	164	0
Digest_S2	20163	R.LVGSQEELASWGHEYVR.H	PSMD2	3.8654e-22	3.8654e-22	7.2995e-15	1959.96	2	980.482	0	2	191	0
Digest_S2	20983	K.VIVVGNPANTNC@LTASK.S	MDHC	3.8774e-22	3.8774e-22	7.3223e-15	1825.95	2	913.478	0.46771	2	161	0
Digest_S2	16246	R.QLLLESQSQLDEAKSEAQK.Q	RRBP1	3.883e-22	3.883e-22	7.3485e-15	2145.1	3	715.706	0.4264	2	181	0
Digest_S2	18787	K.HSSTDVLLSVTGEQYGRPISGQK.E	SDF2	3.918e-22	3.918e-22	7.4377e-15	2459.25	3	820.423	0.89274	2	168	0
Digest_S2	20639	K.FNVSATPEQYVPYSTTR.K	NDUAC	3.9422e-22	3.9422e-22	7.4445e-15	1959.94	2	980.475	-0.99601	2	179	0
Digest_S2	23726	K.LDEYLNSPLPDEIDENSM*EDIK.F	CLIC4	3.9824e-22	3.9824e-22	7.555e-15	2595.17	3	865.725	-2.04455	2	99	0
Digest_S2	26548	K.LQQLFNHTMFILEQEEYQR.E	MYH9	3.9864e-22	3.9864e-22	7.5441e-15	2467.21	3	823.073	-0.59324	2	155	0
Digest_S2	22745	K.DLYANNVLSGGTTM*YPGIADR.M	ACTA	3.9993e-22	3.9993e-22	7.5815e-15	2244.06	2	1122.53	-1.73993	2	165	0
Digest_S2	20721	K.LHIIEVGTPPTGNQPFPK.K	CLH1	4.0381e-22	4.0381e-22	7.6342e-15	1945.05	2	973.029	-2.06999	2	176	0
Digest_S2	12041	R.SAAPSTLDSSSTAPAQLGK.K	SRPRB	4.0407e-22	4.0407e-22	7.6468e-15	1788.9	2	894.953	0.88659	2	172	0
Digest_S2	19972	K.NAQAIEDMVGYAQETQHEK.I	PSMD1	4.0576e-22	4.0576e-22	7.6788e-15	2161.98	3	721.333	1.09999	2	118	0
Digest_S2	19750	K.YVTLIYTNYENGKNDYVK.A	GSTP1	4.0615e-22	4.0615e-22	7.6786e-15	2197.08	3	733.032	0.66611	2	122	0
Digest_S2	16364	R.SEAEEAITSFNGHKPPGSSEPITVK.F	ELAV1	4.147e-22	4.147e-22	7.8818e-15	2612.28	3	871.433	-0.14008	2	187	0
Digest_S2	11117	R.EIVHIQAGQC#GNQIGAK.F	TBB3	4.1696e-22	4.1696e-22	7.8741e-15	1822.92	2	911.463	-0.03462	2	179	0
Digest_S2	27212	K.EVESVTPEHC@IFASNTSALPINQIAAVSK.R	ECHA	4.1702e-22	4.1702e-22	7.9407e-15	3180.59	3	1060.87	3.1068	2	126	0
Digest_S2	18007	K.MIQDGKGDVTITNDGATILK.Q	TCPD	4.1761e-22	4.1761e-22	7.9103e-15	2090.08	2	1045.54	0.81727	2	169	0
Digest_S2	11283	K.LQVASDENYKDPTNLQGK.L	SPTN1	4.178e-22	4.178e-22	7.8988e-15	2020	2	1010.5	0.78521	2	173	0
Digest_S2	23466	K.IFVGGIKEDTEEYNLRDYFEK.Y	ROA3	4.196e-22	4.196e-22	7.9544e-15	2565.25	2	1283.13	-0.66594	2	192	0
Digest_S2	19452	R.HLC@EPGADGAETFADGVPR.E	CHD4	4.2045e-22	4.2045e-22	7.9568e-15	2066.92	3	689.647	0.79652	2	112	0
Digest_S2	25477	K.NLVEQHIQDIVVHYTFNK.V	RPN1	4.2172e-22	4.2172e-22	7.9728e-15	2197.14	3	733.049	-2.91416	2	133	0
Digest_S2	25345	R.SSLSSAQADFNQLAELDR.Q	SPTN1	4.2218e-22	4.2218e-22	7.9815e-15	1951.94	2	976.472	0.62506	2	216	0
Digest_S2	11651	K.ANIIYPGHGPVIHNAEAK.I	LACB2	4.2411e-22	4.2411e-22	8.0181e-15	1901	3	634.339	0.38487	2	133	0
Digest_S2	26584	R.LYPWGVVEVENPEHNDFLK.L	SEPT2	4.2758e-22	4.2758e-22	8.0917e-15	2285.12	2	1143.07	0.74754	2	163	0
Digest_S2	26150	K.ISFPAVQAAPSFSNSFPK.I	SYWC	4.302e-22	4.302e-22	8.1333e-15	1894.97	2	947.991	2.51097	2	116	0
Digest_S2	23112	K.ETSYGLSFFKPQPGNFER.N	SAM50	4.3274e-22	4.3274e-22	8.1813e-15	2104.01	2	1052.51	-1.1598	2	173	0
Digest_S2	12155	K.ATEM*VEVGPEDDEVGAER.G	CAVN1	4.3485e-22	4.3485e-22	8.2211e-15	1948.84	2	974.926	0.31302	2	178	0
Digest_S2	21212	K.GTGVVTSVPSDSPDDLAALR.D	SYLC	4.3871e-22	4.3871e-22	8.3099e-15	1956.99	2	978.993	-4.30177	2	154	0
Digest_S2	25202	K.AYHEQLSVAEITNAC@FEPANQM*VK.C	TBA3	4.4807e-22	4.4807e-22	8.5113e-15	2834.31	3	945.442	0	2	131	0
Digest_S2	23910	R.MVNSNLASVEELKEIDVEVR.K	ODPA	4.5343e-22	4.5343e-22	8.5887e-15	2274.16	3	758.728	2.01111	2	161	0
Digest_S2	12258	R.LASQAKPAAVAAENEEIGAHIK.H	TLN1	4.5356e-22	4.5356e-22	8.6045e-15	2218.18	3	740.066	0.49484	2	134	0
Digest_S2	28951	K.C@EYPAAC@NALETLLIHR.D	P5CS	4.5505e-22	4.5505e-22	8.5934e-15	2167.03	2	1084.02	0.45044	2	199	0
Digest_S2	23800	K.IGPILDTNALQGEVKPVLQK.L	2AAB	4.5645e-22	4.5645e-22	8.6459e-15	2133.23	3	711.747	0	2	130	0
Digest_S2	5644	K.GEPGATGVQGPPGPAGEEGKR.G	CO1A1	4.5673e-22	4.5673e-22	8.6582e-15	1947.95	2	974.481	0.9395	2	177	0
Digest_S2	28166	R.KDGSASGTTLLEALDC@ILPPTRPTDKPLR.L	EF1A1	4.5768e-22	4.5768e-22	8.715e-15	3190.68	4	798.425	-0.15289	2	199	0
Digest_S2	26777	K.NGFEPASLKEEVGEEAIVELVENGKK.V	MYH9	4.6247e-22	4.6247e-22	8.7943e-15	2815.44	3	939.478	-7.25644	2	145	0
Digest_S2	18547	K.LAASGEGGLQELSGHFENQK.V	DREB	4.6453e-22	4.6453e-22	8.7991e-15	2072	3	691.34	0.26486	2	144	0
Digest_S2	27562	K.NEVSLNPLPLATEEGNPLLK.Q	AAAT	4.6462e-22	4.6462e-22	8.8006e-15	2148.15	2	1074.58	1.59037	2	144	0
Digest_S2	25659	K.TQLEELEDELQATEDAKLR.L	MYH9	4.6648e-22	4.6648e-22	8.828e-15	2231.1	3	744.372	-0.32798	2	169	0
Digest_S2	26143	K.NNQFQALLQYADPVSAQHAK.L	PTBP1	4.6775e-22	4.6775e-22	8.86e-15	2243.12	2	1122.06	-0.10879	2	171	0
Digest_S2	28402	R.IEIESFFEGEDFSETLTR.A	BIP	4.6782e-22	4.6782e-22	8.8445e-15	2149	2	1075	0.34066	2	226	0
Digest_S2	20591	K.QITSYGETC@PGLEQYAIKK.F	TCPQ	4.7084e-22	4.7084e-22	8.9105e-15	2254.11	3	752.041	0.73043	2	109	0
Digest_S2	18776	K.TQDPAKAPNSPDVLEIEFKK.G	ASSY	4.7375e-22	4.7375e-22	8.9736e-15	2227.16	3	743.06	2.71064	2	132	0
Digest_S2	28318	R.LWYC@DLQQEPNGITGILK.W	PPCE	4.75e-22	4.75e-22	8.9802e-15	2216.11	2	1108.56	1.43151	2	125	0
Digest_S2	6914	R.LALSQNQQSSGAAGPTGK.N	LC7L3	4.7565e-22	4.7565e-22	8.9924e-15	1714.87	2	857.94	0.56913	2	140	0
Digest_S2	11280	K.GFVPSATSKPEGHESLVDR.W	SYVC	4.7786e-22	4.7786e-22	9.0433e-15	2013	4	504.006	0	2	146	0
Digest_S2	17650	R.NGESQPLVQTAVTNIDRPK.G	FINC	4.7932e-22	4.7932e-22	9.071e-15	2067.08	3	689.699	-0.0885	2	144	0
Digest_S2	23803	R.YLYGTGAVAGVYLPGSR.Q	PLEC	4.8384e-22	4.8384e-22	9.1369e-15	1743.91	2	872.458	1.74894	2	149	0
Digest_S2	12167	K.IKPHLM*SQEVPEDWDKQPVK.V	PDIA1	4.8608e-22	4.8608e-22	9.2071e-15	2420.23	3	807.414	-0.22678	2	128	0
Digest_S2	22993	K.ILQDYVEHQVDDEMMSAASQK.F	ASNS	4.9448e-22	4.9448e-22	9.3738e-15	2437.1	3	813.039	0.30028	2	122	0
Digest_S2	27378	K.EVMQEVAQLSQFDEELYK.V	SYSC	4.9649e-22	4.9649e-22	9.3864e-15	2186.03	2	1093.52	1.00468	2	158	0
Digest_S2	20977	K.EAFSLFDKDGDGTITTK.E	CALM1	4.9945e-22	4.9945e-22	9.4317e-15	1844.89	2	922.95	0.46291	2	181	0
Digest_S2	13319	R.AASVAENC@INYQQGTPHK.L	LXN	5.0401e-22	5.0401e-22	9.5285e-15	2055.96	2	1028.48	0.23738	2	154	0
Digest_S2	25905	K.SNAHYNLQNAFNLAEQHLGLTK.L	SPTB2	5.0863e-22	5.0863e-22	9.6492e-15	2483.24	3	828.42	0.9578	2	130	0
Digest_S2	25442	K.AAIDWFDGKEFSGNPIK.V	FUS	5.1227e-22	5.1227e-22	9.6738e-15	1894.93	2	947.971	0.70824	2	149	0
Digest_S2	28290	R.GFFIC@DQPYEPVSPYSC@R.E	SYEP	5.1509e-22	5.1509e-22	9.7381e-15	2358.02	2	1179.52	1.2419	2	160	0
Digest_S2	27616	R.GVSFYEVPPHLFAVADTVYR.A	MYO1C	5.1586e-22	5.1586e-22	9.7713e-15	2267.15	3	756.388	-0.08069	2	121	0
Digest_S2	19230	R.TEIVFTGEKEQLAQAVAR.I	VIGLN	5.1627e-22	5.1627e-22	9.7603e-15	1990.06	2	995.533	-0.42916	2	192	0
Digest_S2	19504	R.GTIKDYPGFSPSVDAEAIR.K	ANXA3	5.2041e-22	5.2041e-22	9.8486e-15	2023.01	2	1012.01	0.72373	2	198	0
Digest_S2	24779	R.YFHVVIAGPQDSPFEGGTFK.L	UBE2N	5.3069e-22	5.3069e-22	1.0052e-14	2196.08	3	732.698	1.99925	2	119	0
Digest_S2	27844	R.ATSNVFAMFDQSQIQEFK.E	ML12B	5.3214e-22	5.3214e-22	1.006e-14	2090.99	2	1046	0.93362	2	140	0
Digest_S2	13998	R.ETADTDTADQVM*ASFK.I	ACTN1	5.342e-22	5.342e-22	1.0075e-14	1745.75	2	873.381	0.34942	2	113	0
Digest_S2	21447	R.ETADTDTADQVMASFK.I	ACTN1	5.342e-22	5.342e-22	1.0075e-14	1729.76	2	865.383	-0.14106	2	157	0
Digest_S2	19751	K.IEWLESHQDADIEDFKAK.K	BIP	5.362e-22	5.362e-22	1.0137e-14	2174.04	4	544.265	0	2	125	0
Digest_S2	17636	R.VVDALGNAIDGKGPIGSK.T	ATPA	5.389e-22	5.389e-22	1.0188e-14	1710.94	2	855.974	1.06958	2	186	0
Digest_S2	24041	R.DYPLPDVAHVTMLSASQK.A	COX41	5.3982e-22	5.3982e-22	1.0206e-14	1971.98	2	986.501	5.01152	2	113	0
Digest_S2	26804	R.AIFASGSPFDPVTLPDGR.T	MAOX	5.4152e-22	5.4152e-22	1.0238e-14	1846.93	2	923.968	-2.90653	2	171	0
Digest_S2	28155	R.YVWLVYEQEQPLSC@DEPILSNK.S	PEBP1	5.4227e-22	5.4227e-22	1.0287e-14	2778.33	3	926.783	0.39514	2	107	0
Digest_S2	26702	C.STAPGPLELDLTGDLESFKK.Q	GDIR1	5.4626e-22	5.4626e-22	1.0347e-14	2118.1	3	706.703	-0.5182	1	175	0
Digest_S2	21823	K.QQLSAEELDAQLDAYNAR.M	THOC4	5.5062e-22	5.5062e-22	1.041e-14	2034.97	2	1017.99	-0.65952	2	230	0
Digest_S2	22583	R.FIIDEELFGQTHQHELK.T	NEDD4	5.5164e-22	5.5164e-22	1.0417e-14	2084.04	3	695.353	-0.52665	2	140	0
Digest_S2	7453	K.EGLELPEDEEEKKKM*EESK.A	HS90B	5.5669e-22	5.5669e-22	1.0535e-14	2293.08	2	1147.04	0.42569	2	139	0
Digest_S2	27582	R.YVASYLLAALGGNSSPSAK.D	RLA2	5.5781e-22	5.5781e-22	1.0556e-14	1868.98	3	623.664	0.48933	2	147	0
Digest_S2	23283	R.VQAHAAAALINFTEDC@PK.S	IPO5	5.5804e-22	5.5804e-22	1.055e-14	2023.99	2	1012.5	-0.18085	2	167	0
Digest_S2	28039	R.LGPGGLDPVEVYESLPEELQK.C	CDC37	5.6125e-22	5.6125e-22	1.064e-14	2269.16	2	1135.09	1.72069	2	147	0
Digest_S2	29143	K.AIPDLTAPVAAVQAAVSNLVR.V	VINC	5.6254e-22	5.6254e-22	1.0664e-14	2076.18	3	692.733	0.96919	2	146	0
Digest_S2	25645	K.GDVAEGDLIEHFSQFGAVEK.A	ROA0	5.649e-22	5.649e-22	1.07e-14	2148.02	2	1074.52	-0.1136	2	160	0
Digest_S2	28099	K.AQLNIGNVLPVGTM*PEGTIVC@C@LEEKPGDR.G	RL8	5.6589e-22	5.6589e-22	1.078e-14	3419.66	4	855.672	1.06995	2	108	0
Digest_S2	8499	R.EIEDPEDRKPEDWDERPK.I	CALX	5.6678e-22	5.6678e-22	1.0715e-14	2283.05	4	571.519	0.42718	2	140	0
Digest_S2	6137	K.VATVPQHATSGPGPADVSK.V	FLNA	5.6811e-22	5.6811e-22	1.0751e-14	1818.93	2	909.974	2.88417	2	158	0
Digest_S2	19444	R.FSGWYDADLSPAGHEEAK.R	PGAM1	5.699e-22	5.699e-22	1.0774e-14	1979.88	3	660.631	0.09239	2	112	0
Digest_S2	10058	K.LQETSDTSLSQPQNGDVPK.E	DDX18	5.734e-22	5.734e-22	1.0851e-14	2043.98	2	1022.5	1.31323	2	160	0
Digest_S2	25951	R.GEDVPLTEQTVSQVLQSAK.E	COPZ1	5.7362e-22	5.7362e-22	1.0856e-14	2029.04	2	1015.03	1.3229	2	117	0
Digest_S2	23516	R.VDTVNNM*ADELINSGHSDAATIAEWK.D	SPTB2	5.7566e-22	5.7566e-22	1.0947e-14	2817.3	3	939.771	-0.19484	2	155	0
Digest_S2	26199	K.SVNDQPSGNLPFLKPDDIQYFDK.L	SF3B1	5.8366e-22	5.8366e-22	1.108e-14	2637.28	3	879.765	-1.1794	2	110	0
Digest_S2	14480	K.HQAFEAEVQANSGAIVK.L	SPTN1	5.8901e-22	5.8901e-22	1.1123e-14	1798.91	3	600.308	1.01673	2	99	0
Digest_S2	11166	K.VYVGNLGNNGNKTELER.A	SRSF3	5.9196e-22	5.9196e-22	1.1179e-14	1876.95	2	938.979	0	2	190	0
Digest_S2	21402	R.AQVHVSEEGGEPEAMLQVLGPKPALPEGTEDTAKEDAANRR.L	GELS	5.9538e-22	5.9538e-22	1.1376e-14	4327.13	5	866.233	2.60704	2	135	0
Digest_S2	14468	K.SC@SGVEFSTSGHAYTDTGK.A	VDAC3	5.9792e-22	5.9792e-22	1.1315e-14	2058.87	3	686.962	0.26654	2	127	0
Digest_S2	27992	K.GFQQILAGEYDHLPEQAFYM*VGPIEEAVAK.A	ATPB	5.9801e-22	5.9801e-22	1.1392e-14	3366.64	3	1122.88	1.41325	2	144	0
Digest_S2	10573	K.LGEM*WNNTAADDKQPYEK.K	HMGB1	5.9813e-22	5.9813e-22	1.1308e-14	2125.95	2	1063.48	0.34435	2	132	0
Digest_S2	27963	R.LLEPLVTQVTTLVNTNSK.G	CTNA1	6.0081e-22	6.0081e-22	1.1359e-14	1970.12	2	985.562	0.43351	2	150	0
Digest_S2	28692	K.ETAIELGYLTAEQFDEWVKPK.D	FUMH	6.0237e-22	6.0237e-22	1.1419e-14	2467.24	3	823.084	-0.59323	2	106	0
Digest_S2	29235	K.NGFLNLALPFFGFSEPLAAPR.H	UBA1	6.0305e-22	6.0305e-22	1.1432e-14	2278.2	3	760.073	0.80302	2	161	0
Digest_S2	23048	R.VREFTMAEIEHFVDPTEKDHPK.F	GARS	6.0367e-22	6.0367e-22	1.1452e-14	2655.29	5	531.863	0	2	91	0
Digest_S2	17200	R.TQIAIC@PNNHEVHIYEK.S	ARC1B	6.037e-22	6.037e-22	1.14e-14	2134.04	3	712.018	0.51433	2	134	0
Digest_S2	27879	M.GQNDLM*GTAEDFADQFLR.V	SURF4	6.0371e-22	6.0371e-22	1.1414e-14	2043.91	2	1022.46	-0.83572	1	160	0
Digest_S2	7067	K.HTGPNSPDTANDGFVR.L	HNRH2	6.0868e-22	6.0868e-22	1.148e-14	1684.77	3	562.261	0	2	141	0
Digest_S2	12643	R.QLSILVHPDKNQDDADR.A	DNJC8	6.0871e-22	6.0871e-22	1.1495e-14	1963.98	3	655.335	4.09799	2	116	0
Digest_S2	25933	R.WNSPAEEGLSDC@EVFPK.N	HSP74	6.1854e-22	6.1854e-22	1.1681e-14	2032.9	2	1016.95	-2.34069	2	124	0
Digest_S2	16851	K.NLKPIKPM*QFLGDEETVR.K	PGAM1	6.1961e-22	6.1961e-22	1.1714e-14	2131.12	3	711.045	-0.25752	2	164	0
Digest_S2	23890	R.ESGVGEPDWSGAEAGEFLK.S	TB182	6.3089e-22	6.3089e-22	1.1939e-14	1964.89	2	982.946	-0.93141	2	144	0
Digest_S2	28013	K.AAELIANSLATAGDGLIELR.K	PHB	6.31e-22	6.31e-22	1.1952e-14	1998.09	2	999.547	0.18319	2	195	0
Digest_S2	25880	K.WGEAGAEYVVESTGVFTTM*EK.A	G3P	6.3168e-22	6.3168e-22	1.1975e-14	2307.05	3	769.688	1.03088	2	120	0
Digest_S2	17054	R.GAGTPGQPGQVSQQELDTVVK.S	LMAN1	6.38e-22	6.38e-22	1.2095e-14	2096.06	2	1048.54	0.93136	2	145	0
Digest_S2	13899	R.LPSEGPQPAHVVVGDVR.Q	BLVRB	6.3809e-22	6.3809e-22	1.205e-14	1756.93	3	586.317	1.24919	2	127	0
Digest_S2	11188	K.VYVGNLGNNGNKTELER.A	SRSF3	6.4152e-22	6.4152e-22	1.2115e-14	1876.95	3	626.322	-0.09745	2	186	0
Digest_S2	26235	R.FSPNSSNPIIVSC@GWDK.L	RACK1	6.4635e-22	6.4635e-22	1.2206e-14	1975.92	2	988.47	5.18678	2	130	0
Digest_S2	23501	K.KGVNLPGAAVDLPAVSEKDIQDLK.F	KPYM	6.5124e-22	6.5124e-22	1.2371e-14	2477.36	3	826.459	0.29541	2	146	0
Digest_S2	14608	R.RGAGTPGQPGQVSQQELDTVVK.S	LMAN1	6.5427e-22	6.5427e-22	1.2412e-14	2252.16	3	751.393	0.81229	2	141	0
Digest_S2	21937	K.LVINGKPITIFQERDPTNIK.W	G3P	6.5497e-22	6.5497e-22	1.2406e-14	2296.3	3	766.434	-8.49715	2	165	0
Digest_S2	23323	R.VGDSPIPGAGAYADDTAGAAAATGDGDTLLR.F	ASPG	6.5718e-22	6.5718e-22	1.2523e-14	2846.34	3	949.452	-1.15712	2	150	0
Digest_S2	20949	R.KVPGVTAIELDEDTGTFR.I	FXR1	6.5744e-22	6.5744e-22	1.2429e-14	1948	2	974.506	1.7537	2	193	0
Digest_S2	22345	K.TPSAAYLWVGAGASEAEK.T	GELS	6.5826e-22	6.5826e-22	1.2445e-14	1807.89	2	904.447	0.33742	2	163	0
Digest_S2	26527	R.EYFGGFGEVESIELPM*DNK.T	HNRPD	6.6585e-22	6.6585e-22	1.2601e-14	2176.97	2	1088.99	-0.33628	2	101	0
Digest_S2	27679	K.TVLELQYVLDKLGDDDVRTDLK.Q	CAPR1	6.6712e-22	6.6712e-22	1.2656e-14	2548.35	4	637.843	-0.09569	2	158	0
Digest_S2	6426	K.AQPSQAAEEPAEKADEPMEH.-	PSA1	6.6965e-22	6.6965e-22	1.2684e-14	2164.95	3	722.319	-1.35198	2	131	0
Digest_S2	14505	R.HEM*PPHIYAITDTAYR.S	MYH9	6.7008e-22	6.7008e-22	1.2638e-14	1930.91	3	644.309	0	2	142	0
Digest_S2	25344	R.FENVNGYTNC@C@FGFHR.L	ASNS	6.7171e-22	6.7171e-22	1.2669e-14	2157.89	3	719.967	-1.3564	2	129	0
Digest_S2	28972	K.STAISLFYELSENDLNFIK.Q	EF2	6.7284e-22	6.7284e-22	1.2733e-14	2204.11	2	1102.56	0.22143	2	163	0
Digest_S2	25983	K.SM*EAEMIQLQEELAAAER.A	MYH9	6.7609e-22	6.7609e-22	1.2782e-14	2064.96	2	1032.98	-0.23635	2	232	0
Digest_S2	24552	R.TVSLGAGAKDELHIVEAEAM*NYEGSPIK.V	NPM	6.7631e-22	6.7631e-22	1.2873e-14	2945.46	3	982.489	-0.8076	2	172	0
Digest_S2	21511	R.ITFDAFPGEPDKELNPK.K	AIMP1	6.7965e-22	6.7965e-22	1.2835e-14	1917.96	2	959.483	-0.19084	2	135	0
Digest_S2	25024	K.EIEELKQELILAEIHNGVEQVR.V	AIMP1	6.8045e-22	6.8045e-22	1.2909e-14	2589.39	4	648.105	4.23788	2	127	0
Digest_S2	22881	K.TVDFTQDSNYLLTGGQDK.L	STRAP	6.8071e-22	6.8071e-22	1.2869e-14	2001.94	2	1001.47	0.79229	2	184	0
Digest_S2	27002	R.VAPAPAGVFTDIPISNIR.R	ODP2	6.831e-22	6.831e-22	1.2914e-14	1838.02	2	919.511	-0.86291	2	187	0
Digest_S2	28323	K.LPNFGFVVFDDSEPVQK.V	G3BP1	6.9492e-22	6.9492e-22	1.3123e-14	1937.96	2	969.486	-0.31478	2	134	0
Digest_S2	23096	R.TSIDAYDNFDNISLAQR.L	CLH1	6.9501e-22	6.9501e-22	1.3125e-14	1942.91	2	971.961	0.43957	2	182	0
Digest_S2	18288	R.FSPDGELYASGSEDGTLR.L	STRAP	7.029e-22	7.029e-22	1.3289e-14	1900.86	2	950.932	0.12837	2	180	0
Digest_S2	26805	R.NQDLAPNSAEQASILSLVTK.I	ILF2	7.0442e-22	7.0442e-22	1.3343e-14	2099.1	2	1050.05	2.20878	2	132	0
Digest_S2	16672	K.LVQAAQM*LQSDPYSVPAR.D	VINC	7.0508e-22	7.0508e-22	1.333e-14	1990.01	2	995.507	0.5518	2	158	0
Digest_S2	21928	K.GIVDQSQQAYQEAFEISKK.E	1433Z	7.1008e-22	7.1008e-22	1.3438e-14	2169.08	3	723.7	0.84338	2	140	0
Digest_S2	17540	K.HSQAVEELADQLEQTKR.V	MYH9	7.1789e-22	7.1789e-22	1.3557e-14	1981.99	2	991.501	0.43091	2	233	0
Digest_S2	25787	R.ATSNVFAM*FDQSQIQEFK.E	ML12B	7.2193e-22	7.2193e-22	1.3649e-14	2106.98	2	1053.99	0.11582	2	150	0
Digest_S2	25866	K.LNPQTGLIDYDQLALTAR.L	GLYM	7.2314e-22	7.2314e-22	1.3671e-14	2002.06	2	1001.53	0.06094	2	215	0
Digest_S2	20341	K.LLGEIAQGNENYAGIAAR.D	TLN1	7.2446e-22	7.2446e-22	1.3696e-14	1859.96	2	930.485	0.78714	2	188	0
Digest_S2	17527	R.LQEDKEQM*AQQLVEETQGFQR.T	PLEC	7.3032e-22	7.3032e-22	1.3845e-14	2551.21	3	851.077	2.36661	2	135	0
Digest_S2	20992	R.SLGYAYVNFQQPADAER.A	PABP1	7.3495e-22	7.3495e-22	1.3879e-14	1928.91	2	964.96	-0.31626	2	177	0
Digest_S2	28653	R.ALLELQLEPEELYQTFQR.I	EF2	7.3581e-22	7.3581e-22	1.3911e-14	2220.15	2	1110.58	0	2	156	0
Digest_S2	15950	K.TGQEVVFVAEPDNKNVYK.F	RPN2	7.4409e-22	7.4409e-22	1.4068e-14	2037.03	3	679.682	0.7184	2	141	0
Digest_S2	23864	K.KVDGQQTIIAC@IESHQFQAK.N	CAZA2	7.4815e-22	7.4815e-22	1.4171e-14	2369.19	3	790.401	-1.08109	2	145	0
Digest_S2	24931	R.LVQQWNLQDNDDDQLFYTK.V	PLOD2	7.4837e-22	7.4837e-22	1.4163e-14	2383.12	2	1192.06	-0.61442	2	142	0
Digest_S2	21836	K.QQLSAEELDAQLDAYNAR.M	THOC4	7.5236e-22	7.5236e-22	1.4224e-14	2034.97	3	678.996	-0.26967	2	131	0
Digest_S2	25577	R.WLSTSIPEAQWQSSLAR.T	FAS	7.5481e-22	7.5481e-22	1.4254e-14	1959.99	2	980.5	-0.18675	2	156	0
Digest_S2	21037	K.LVEKPSPLTLAPHDFANIK.A	COPB	7.5548e-22	7.5548e-22	1.4297e-14	2090.16	4	523.297	0.23327	2	124	0
Digest_S2	6971	K.QHLENDPGSNEDADIPK.G	TXNL1	7.5656e-22	7.5656e-22	1.4287e-14	1878.85	3	626.953	-0.97352	2	105	0
Digest_S2	20676	R.QAIPLDQNEGIYVQDVK.T	MVP	7.5657e-22	7.5657e-22	1.4287e-14	1929.99	2	965.499	-0.12643	2	150	0
Digest_S2	3068	K.TDAPQPDVKDEEGKEEEK.N	CALX	7.6278e-22	7.6278e-22	1.4421e-14	2043.94	2	1022.47	1.31326	2	150	0
Digest_S2	27144	K.ASAFALQEQPVVNAVIDDATK.E	ODO2	7.6751e-22	7.6751e-22	1.455e-14	2187.13	2	1094.07	0.66945	2	151	0
Digest_S2	29209	R.INALTAASEAAC@LIVSVDETIK.N	TCPH	7.7292e-22	7.7292e-22	1.4663e-14	2357.23	3	786.415	2.17314	2	127	0
Digest_S2	13043	R.NVDKNDEAEYVC#IAENK.A	NCAM1	7.794e-22	7.794e-22	1.4718e-14	2010.91	2	1005.96	0.72808	2	158	0
Digest_S2	26783	K.VNDTIQIDLETGKITDFIK.F	RS4X	7.8849e-22	7.8849e-22	1.4922e-14	2163.15	2	1082.08	0.22562	2	151	0
Digest_S2	29113	K.SAASYALGSISVGNLPEYLPFVLQEITSQPK.R	CAND1	8.1585e-22	8.1585e-22	1.5547e-14	3279.71	3	1093.91	0.11159	2	133	0
Digest_S2	28144	K.TVLELQYVLDKLGDDDVR.T	CAPR1	8.2472e-22	8.2472e-22	1.5592e-14	2091.1	3	697.704	-0.08748	2	191	0
Digest_S2	28175	K.SYIEGYVPSQADVAVFEAVSGPPPADLC@HALR.W	EF1B	8.2577e-22	8.2577e-22	1.5741e-14	3483.69	4	871.677	-0.49014	2	114	0
Digest_S2	24763	K.AEYLC@QIGDKEGALTAFR.K	PSMD6	8.3647e-22	8.3647e-22	1.5814e-14	2110.03	2	1055.52	-1.96605	2	168	0
Digest_S2	14035	K.ALLATETPEASAPGTSGK.K	RL1D1	8.3809e-22	8.3809e-22	1.5845e-14	1700.87	2	850.939	0	2	167	0
Digest_S2	28299	K.M*AVTFIGNSTAIQELFK.R	TBB5	8.4193e-22	8.4193e-22	1.5899e-14	1885.97	2	943.491	0.84098	2	161	0
Digest_S2	27814	R.DM*FLQPDLNSLVDFSTANQK.R	MBB1A	8.4344e-22	8.4344e-22	1.5976e-14	2299.09	2	1150.05	-1.48601	2	124	0
Digest_S2	24481	K.WNDNC@PSWNTVDPEVR.A	CAN2	8.5322e-22	8.5322e-22	1.6092e-14	2056.88	2	1028.95	1.305	2	129	0
Digest_S2	29000	R.GAGVTLNVLEM*TADDLENALK.T	UD12	8.6315e-22	8.6315e-22	1.6363e-14	2190.1	2	1095.55	-0.22285	2	167	0
Digest_S2	29055	K.FYPEDVAEELIQDITQK.L	EZRI	8.6827e-22	8.6827e-22	1.6397e-14	2038	2	1019.51	0.89801	2	137	0
Digest_S2	23590	R.TDDEVVQREEEAIQLDGLNASQIR.E	ENPL	8.7069e-22	8.7069e-22	1.6539e-14	2728.34	3	910.118	0.67063	2	206	0
Digest_S2	23917	R.EMEENFALEAANYQDTIGR.L	VIME	8.7913e-22	8.7913e-22	1.6637e-14	2200.98	3	734.331	-1.4961	2	136	0
Digest_S2	3538	K.KTTHFVEGGDAGNREDQINR.L	RL7	8.8808e-22	8.8808e-22	1.6822e-14	2244.08	4	561.775	0.76053	2	178	0
Digest_S2	28064	K.LPNGLVIASLENYAPLSR.I	QCR2	8.9788e-22	8.9788e-22	1.6975e-14	1927.06	2	964.037	1.26624	2	213	0
Digest_S2	28333	R.GFEVVYMTEPIDEYC@VQQLK.E	HS90B	8.9948e-22	8.9948e-22	1.7038e-14	2516.17	3	839.395	-0.21814	2	111	0
Digest_S2	28136	K.SMEAEMIQLQEELAAAER.A	MYH9	9.0303e-22	9.0303e-22	1.7072e-14	2048.96	2	1024.98	-1.07185	2	192	0
Digest_S2	25952	K.NVDLLSDMVQEHDEPILK.H	NP1L1	9.0735e-22	9.0735e-22	1.7154e-14	2095.04	2	1048.02	0.58238	2	146	0
Digest_S2	28523	R.EYFGQFGEIEAIELPIDPK.L	ROAA	9.2356e-22	9.2356e-22	1.7478e-14	2195.09	2	1098.05	-2.44574	2	123	0
Digest_S2	27157	K.M*AVTFIGNSTAIQELFKR.I	TBB5	9.4013e-22	9.4013e-22	1.7774e-14	2042.07	3	681.359	-5.01637	2	153	0
Digest_S2	19373	K.VNNSSLIGVGYTQTLRPGVK.L	VDAC2	9.4933e-22	9.4933e-22	1.7982e-14	2103.16	2	1052.08	-1.04425	2	176	0
Digest_S2	17692	R.ESTGAQVQVAGDMLPNSTER.A	PCBP1	9.5726e-22	9.5726e-22	1.8132e-14	2089.98	2	1045.5	0.81731	2	181	0
Digest_S2	26071	R.VFEVSLADLQNDEVAFRK.F	RS3A	9.5778e-22	9.5778e-22	1.8107e-14	2080.07	2	1040.54	-0.58657	2	199	0
Digest_S2	19647	K.VAHSFNC@TPIEGM*LSHQLK.Q	PA2G4	9.5795e-22	9.5795e-22	1.8129e-14	2253.08	3	751.697	-1.21795	2	91	0
Digest_S2	23396	R.C@ELLYEGPPDDEAAM*GIK.S	EF2	9.6297e-22	9.6297e-22	1.8206e-14	2091.93	2	1046.47	-0.2333	2	136	0
Digest_S2	27455	R.LYVTYFGGDEAAGLEPDLEC@R.Q	SYAC	9.6746e-22	9.6746e-22	1.834e-14	2443.11	3	815.042	-0.44932	2	137	0
Digest_S2	12613	R.EGATVYATGTHALVEDGK.L	P5CR2	9.7962e-22	9.7962e-22	1.852e-14	1818.89	3	606.967	0.10056	2	109	0
Digest_S2	3056	K.TDAPQPDVKDEEGKEEEK.N	CALX	9.8013e-22	9.8013e-22	1.853e-14	2043.94	4	511.74	0.59635	2	142	0
Digest_S2	24166	R.GLFDEEM*NEILTDPSDDTK.G	PLEC	9.849e-22	9.849e-22	1.8639e-14	2184.95	2	1092.98	-0.22337	2	147	0
Digest_S2	23792	K.HTAM*VSWGGVSIPNSPFR.V	FLNA	9.8905e-22	9.8905e-22	1.8699e-14	1958.95	2	979.98	-0.6851	2	175	0
Digest_S2	8043	K.HPAKPDPSGEC@NPDLR.L	RBBP7	9.9159e-22	9.9159e-22	1.8702e-14	1857.86	3	619.958	2.16592	2	126	0
Digest_S2	16629	R.LLAEPVPGIKAEPDESNAR.Y	UBE2N	1.0032e-21	1.0032e-21	1.8985e-14	2006.06	3	669.356	-0.45592	2	137	0
Digest_S2	29354	Y.SAAILEYLTAEVLELAGNASK.D	H2AV	1.0144e-21	1.0144e-21	1.923e-14	2163.15	2	1082.08	3.83556	1	196	0
Digest_S2	12577	R.YGDGGSTFQSTTGHC@VHMR.G	HNRH1	1.0209e-21	1.0209e-21	1.932e-14	2165.91	3	722.642	0	2	113	0
Digest_S2	27686	R.FLSQPFQVAEVFTGHMGK.L	ATPB	1.0236e-21	1.0236e-21	1.9351e-14	2023.01	3	675.008	-0.36169	2	145	0
Digest_S2	21458	K.AFVAIGDYNGHVGLGVK.C	RS2	1.0334e-21	1.0334e-21	1.9515e-14	1716.91	2	858.957	0.28423	2	189	0
Digest_S2	24437	R.YDDIEETNYFQQASELAK.L	NDUS1	1.059e-21	1.059e-21	2.0021e-14	2163.97	2	1082.49	-2.93197	2	156	0
Digest_S2	19769	K.VASSVPVENFTIHGGLSR.I	ODO1	1.0663e-21	1.0663e-21	2.0159e-14	1869.98	3	623.999	-0.19563	2	131	0
Digest_S2	23237	R.TVITPDPNLSIDQVGVPR.S	RPB1	1.0732e-21	1.0732e-21	2.0289e-14	1921.04	2	961.024	0.50808	2	161	0
Digest_S2	16362	R.SEAEEAITSFNGHKPPGSSEPITVK.F	ELAV1	1.0805e-21	1.0805e-21	2.0535e-14	2612.28	4	653.826	-0.1867	2	132	0
Digest_S2	2164	R.VAEDDEDDDVDTKKQK.T	PTMA	1.0898e-21	1.0898e-21	2.0553e-14	1849.83	3	617.282	0.29663	2	126	0
Digest_S2	19761	K.IEWLESHQDADIEDFKAK.K	BIP	1.0919e-21	1.0919e-21	2.0643e-14	2174.04	2	1087.52	0.78572	2	156	0
Digest_S2	28795	R.ALM*LQGVDLLADAVAVTM*GPK.G	CH60	1.0928e-21	1.0928e-21	2.0716e-14	2145.13	3	715.715	0	2	120	0
Digest_S2	25974	F.QSTLVIAEHANDSLAPITLNTITAAGR.L	ETFA	1.0936e-21	1.0936e-21	2.0806e-14	2777.48	3	926.498	0.46114	1	143	0
Digest_S2	27514	K.YM*NSGPVVAM*VWEGLNVVK.T	NDKB	1.1022e-21	1.1022e-21	2.0858e-14	2125.05	3	709.02	0.08608	2	93	0
Digest_S2	22722	K.IADEKYNDTFWKEFGTNIK.L	ENPL	1.1025e-21	1.1025e-21	2.0864e-14	2319.13	4	580.538	0.63081	2	102	0
Digest_S2	26178	R.C@KDDEFTHLYTLIVRPDNTYEVK.I	CALR	1.1065e-21	1.1065e-21	2.1005e-14	2924.41	4	731.858	-0.75058	2	148	0
Digest_S2	14620	K.VSGLGDKVDVGKDQEFTVK.S	FLNA	1.1213e-21	1.1213e-21	2.1221e-14	2021.05	3	674.357	0.72407	2	155	0
Digest_S2	28569	R.NTFAEITGLSPGVTYLFK.V	FINC	1.1302e-21	1.1302e-21	2.1368e-14	1958.03	2	979.518	1.24623	2	140	0
Digest_S2	25697	K.SSILLDVKPWDDETDM*TKLEEC@VR.S	EF1B	1.1414e-21	1.1414e-21	2.1682e-14	2963.4	3	988.472	0.30873	2	169	0
Digest_S2	11255	K.GFVPSATSKPEGHESLVDR.W	SYVC	1.1419e-21	1.1419e-21	2.1611e-14	2013	3	671.672	-0.9087	2	143	0
Digest_S2	28719	K.TAFDEAIAELDTLSEESYK.D	1433Z	1.1437e-21	1.1437e-21	2.1644e-14	2131.99	2	1066.5	-0.34338	2	177	0
Digest_S2	22992	K.SSPEPVALTESETEYVIR.C	COPG1	1.145e-21	1.145e-21	2.1647e-14	2006.99	2	1004	0.54713	2	208	0
Digest_S2	20067	R.TKTETITGFQVDAIPANGQTPVQR.S	FINC	1.1666e-21	1.1666e-21	2.2159e-14	2572.34	3	858.117	-0.49789	2	132	0
Digest_S2	13846	R.VPNGGAAGGGLPVSTVR.E	CDK4	1.169e-21	1.169e-21	2.2075e-14	1508.82	2	754.913	0.56595	2	172	0
Digest_S2	17286	K.GINSNNLESQLQATQAAR.K	IMA1	1.177e-21	1.177e-21	2.2252e-14	1914.96	2	957.986	0.82826	2	199	0
Digest_S2	25317	K.VAM*ANIQPQMLVAGATSIAR.R	VINC	1.1789e-21	1.1789e-21	2.2331e-14	2058.08	2	1029.54	-4.03128	2	170	0
Digest_S2	23495	K.EIIAVSC@GPSQC@QETIR.T	ETFB	1.1827e-21	1.1827e-21	2.2334e-14	2083.98	2	1042.49	-1.17095	2	212	0
Digest_S2	20023	K.NVHINDNVLHSAFEVGAR.K	FCL	1.191e-21	1.191e-21	2.2516e-14	1992	3	664.672	-1.83655	2	120	0
Digest_S2	15442	R.FGGNPGGFGNQGGFGNSR.G	TADBP	1.1955e-21	1.1955e-21	2.2601e-14	1726.77	2	863.888	0	2	181	0
Digest_S2	9175	R.YGEAGDGPGWGGPHPR.I	SYVC	1.1976e-21	1.1976e-21	2.2588e-14	1609.71	3	537.243	0.34082	2	139	0
Digest_S2	15951	K.TGQEVVFVAEPDNKNVYK.F	RPN2	1.2147e-21	1.2147e-21	2.2964e-14	2037.03	2	1019.02	0.65886	2	154	0
Digest_S2	16742	R.M*VSDINNGWQHLEQAEK.G	ACTN4	1.2171e-21	1.2171e-21	2.2984e-14	2014.93	3	672.315	0.72627	2	122	0
Digest_S2	22760	R.ALYLIATNGTPELQNPEK.L	PAK2	1.2187e-21	1.2187e-21	2.304e-14	1972.04	2	986.525	2.10354	2	150	0
Digest_S2	19511	R.NPSTVEVFDLAQSNSEHSR.H	PUR4	1.2288e-21	1.2288e-21	2.3254e-14	2116.99	3	706.33	-5.96237	2	144	0
Digest_S2	23766	R.IEEVPELPLVVEDKVEGYKK.T	RL4	1.2313e-21	1.2313e-21	2.3323e-14	2313.26	2	1157.13	0.31648	2	189	0
Digest_S2	14538	R.HEM*PPHIYAITDTAYR.S	MYH9	1.2359e-21	1.2359e-21	2.331e-14	1930.91	2	965.96	0.75823	2	153	0
Digest_S2	12053	R.LLDTNPEINQSDSQDSR.V	TRIPC	1.245e-21	1.245e-21	2.3511e-14	1931.89	2	966.452	1.70516	2	173	0
Digest_S2	27179	R.LIDWGLAEFYHPGQEYNVR.V	CSK21	1.2451e-21	1.2451e-21	2.3563e-14	2307.12	3	769.711	0.0793	2	139	0
Digest_S2	16624	K.ALDLDSSC@KEAADGYQR.C	STIP1	1.2559e-21	1.2559e-21	2.3718e-14	1966.88	3	656.298	-1.48799	2	159	0
Digest_S2	25701	R.EYQLNDSAAYYLNDLER.I	GNAI2	1.2563e-21	1.2563e-21	2.3724e-14	2076.95	2	1038.98	-2.23232	2	202	0
Digest_S2	29519	K.NLSDLIDLVPSLC@EDLLSSVDQPLK.I	CAPZB	1.2592e-21	1.2592e-21	2.3933e-14	2851.46	2	1426.24	1.02707	2	149	0
Digest_S2	13346	K.QAAASATQTIAAAQHAASAPK.A	TLN1	1.2605e-21	1.2605e-21	2.3895e-14	1965.01	3	655.677	1.30322	2	122	0
Digest_S2	23371	K.DLYANTVLSGGTTM*YPGIADR.M	ACTG	1.2619e-21	1.2619e-21	2.3922e-14	2231.06	3	744.359	-0.81997	2	115	0
Digest_S2	26394	R.KDPELWGSVLLESNPYR.R	CLH1	1.2666e-21	1.2666e-21	2.392e-14	2003.02	2	1002.01	-1.40099	2	207	0
Digest_S2	16399	K.FIQQTYPSGGEEQAQYC@R.A	PDC6I	1.2673e-21	1.2673e-21	2.3959e-14	2229.99	2	1115.5	0	2	200	0
Digest_S2	22410	K.VLAGETLSVNDPPDVLDR.Q	ILF3	1.2731e-21	1.2731e-21	2.4068e-14	1909.99	2	955.5	3.51329	2	137	0
Digest_S2	29197	K.GIVSLSDILQALVLTGGEK.K	AAKG1	1.2735e-21	1.2735e-21	2.41e-14	1913.1	2	957.051	-0.06377	2	172	0
Digest_S2	24609	K.SGDAAIVDM*VPGKPM*C@VESFSDYPPLGR.F	EF1A1	1.2777e-21	1.2777e-21	2.4319e-14	3095.42	4	774.61	0.31518	2	101	0
Digest_S2	27831	K.AFC@EPGNVENNGVLSFIK.H	SYYC	1.2799e-21	1.2799e-21	2.4198e-14	2062.99	2	1032	-1.65599	2	131	0
Digest_S2	17056	R.VIHLSNLPHSGYSDSAVLK.L	MATR3	1.2873e-21	1.2873e-21	2.4361e-14	2037.08	3	679.698	1.70615	2	131	0
Digest_S2	21131	K.SESEVEEAAAIIAQRPDNPR.E	DREB	1.2879e-21	1.2879e-21	2.4394e-14	2182.07	3	728.03	0.67069	2	173	0
Digest_S2	23139	K.NFGEDMDDERLKELFGK.F	PABP1	1.2962e-21	1.2962e-21	2.4477e-14	2042.95	3	681.655	1.07448	2	154	0
Digest_S2	11647	K.ANIIYPGHGPVIHNAEAK.I	LACB2	1.3e-21	1.3e-21	2.4577e-14	1901	4	476.006	0.32056	2	130	0
Digest_S2	17504	R.FSGWYDADLSPAGHEEAKR.G	PGAM1	1.3076e-21	1.3076e-21	2.4746e-14	2135.98	3	712.665	0.51386	2	134	0
Digest_S2	28240	K.RNDFQLIGIQDGYLSLLQDSGEVR.E	IF5A1	1.3092e-21	1.3092e-21	2.4869e-14	2736.39	2	1368.7	0	2	197	0
Digest_S2	24079	R.ALQSGQC@AGAALDVFTEEPPRDR.A	SERA	1.3225e-21	1.3225e-21	2.5105e-14	2556.21	3	852.744	1.64623	2	183	0
Digest_S2	21875	R.VIISAPSADAPMFVM*GVNHEK.Y	G3P	1.3235e-21	1.3235e-21	2.509e-14	2229.1	2	1115.06	0	2	134	0
Digest_S2	11748	K.GAEAANVTGPDGVPVEGSR.Y	YBOX3	1.326e-21	1.326e-21	2.5095e-14	1782.86	2	891.434	0.8542	2	183	0
Digest_S2	24155	R.AFVHWYVGEGMEEGEFSEAR.E	TBA8	1.3297e-21	1.3297e-21	2.5186e-14	2330.02	3	777.344	0.23555	2	117	0
Digest_S2	7214	K.EGLELPEDEEEKKKQEEK.K	HS90A	1.3422e-21	1.3422e-21	2.5374e-14	2187.07	3	729.694	0.50187	2	143	0
Digest_S2	27543	K.YGISLC@QAILDETKGDYEK.I	ANXA1	1.3447e-21	1.3447e-21	2.5447e-14	2271.09	3	757.7	0.40277	2	146	0
Digest_S2	25557	K.C@LELFSELAEDKENYKK.F	HS90B	1.3465e-21	1.3465e-21	2.5427e-14	2184.05	3	728.689	0.4188	2	157	0
Digest_S2	19365	K.VNNSSLIGVGYTQTLRPGVK.L	VDAC2	1.3553e-21	1.3553e-21	2.5671e-14	2103.16	3	701.723	-0.86979	2	146	0
Digest_S2	20705	K.FLQASEDLLKEHYTDLK.D	NDKA	1.3594e-21	1.3594e-21	2.5672e-14	2050.05	3	684.021	0.26769	2	167	0
Digest_S2	16868	K.M*NLASEPQEVLHIGSAHNR.S	PDLI1	1.3649e-21	1.3649e-21	2.583e-14	2119.03	4	530.514	-1.15049	2	115	0
Digest_S2	21687	K.VLEDSDLKKSDIDEIVLVGGSTR.I	BIP	1.3726e-21	1.3726e-21	2.6057e-14	2488.31	3	830.11	0.22058	2	172	0
Digest_S2	27478	R.FLTTTPNSLLVSWQAPR.A	FINC	1.3796e-21	1.3796e-21	2.6053e-14	1931.04	2	966.023	-0.25273	2	186	0
Digest_S2	19743	R.DLAALGDKVNSLGETAQR.L	SPTN1	1.393e-21	1.393e-21	2.6336e-14	1857.97	2	929.488	0.72232	2	232	0
Digest_S2	19127	R.LLEAQVATGGIIDPVHSHR.L	PLEC	1.3958e-21	1.3958e-21	2.6415e-14	2013.09	3	671.701	1.0904	2	127	0
Digest_S2	11157	K.GDRGETGPAGPPGAPGAPGAPGPVGPAGK.N	CO1A1	1.3995e-21	1.3995e-21	2.6649e-14	2449.22	2	1225.11	0	2	181	0
Digest_S2	29079	K.FGVEQDVDMVFASFIR.K	KPYM	1.4053e-21	1.4053e-21	2.6503e-14	1859.9	2	930.453	-0.32799	2	208	0
Digest_S2	25885	R.AVVLHPLLYTFASGSPDNIK.Q	PLRG1	1.4086e-21	1.4086e-21	2.6681e-14	2142.16	3	714.724	-0.68317	2	106	0
Digest_S2	29146	K.LLIVSNPVDILTYVAWK.I	LDHA	1.409e-21	1.409e-21	2.6609e-14	1944.12	2	972.565	0.8786	2	148	0
Digest_S2	20251	K.YSEKEDKYEEEIKLLSDKLK.E	TPM4	1.4148e-21	1.4148e-21	2.6799e-14	2487.29	5	498.263	0.24499	2	115	0
Digest_S2	14676	K.ENGVTHPIDYHTTDYVDEIKK.I	VAT1	1.4155e-21	1.4155e-21	2.6834e-14	2474.18	4	619.301	-0.09855	2	107	0
Digest_S2	28663	K.SPYLYPLYGLGELPQGFAR.L	GDIA	1.4341e-21	1.4341e-21	2.7141e-14	2141.11	3	714.374	0.17088	2	147	0
Digest_S2	27888	R.DLDKPFLLPVESVYSIPGR.G	EFTU	1.4381e-21	1.4381e-21	2.7215e-14	2145.16	2	1073.08	-1.47884	2	177	0
Digest_S2	9814	R.SSGPYGGGGQYFAKPR.N	ROA1	1.4553e-21	1.4553e-21	2.7448e-14	1628.78	2	814.895	0.4494	2	160	0
Digest_S2	26960	K.LC@YVALDFEQEM*ATAASSSSLEK.S	ACTG	1.4668e-21	1.4668e-21	2.7846e-14	2634.2	3	878.737	0.55566	2	113	0
[truncated: 156,611 more rows]

## Sheet: MS-GF+ Stats
Dataset	Spectra Searched	Total PSMs MSGF	Unique Peptides MSGF	Unique Proteins MSGF	Total PSMs FDR	Unique Peptides FDR	Unique Proteins FDR	MSGF Threshold	FDR Threshold (%)	Unique Tryptic Peptides	Pct Tryptic	Pct Missed Clvg
Digest_S2	26757	15558	12594	2479	18934	15514	3191	1e-10	1	15505	99.9	23
Digest_S4	26613	16171	13283	2674	19689	16377	3390	1e-10	1	16364	99.9	15.6
Digest_S6	26886	16349	13651	2644	20001	16870	3372	1e-10	1	16853	99.9	13.6
Digest_S8	26621	16167	13790	2657	20122	17314	3425	1e-10	1	17295	99.9	8.8
Digest_S1	26648	16533	13539	2588	20092	16639	3323	1e-10	1	16621	99.9	21.4
Digest_S3	26607	16669	13964	2699	20310	17218	3464	1e-10	1	17203	99.9	16.2
Digest_S5	26674	16879	14210	2790	20457	17394	3479	1e-10	1	17372	99.9	13.1
Digest_S7	26578	16722	14313	2857	20596	17838	3651	1e-10	1	17809	99.8	7.7
