# Supplementary material for: Integrative Multi-PTM Proteomics Reveals Dynamic Global, Redox, Phosphorylation, and Acetylation Regulation in Cytokine-Treated Pancreatic Beta Cells
Source: Mol Cell Proteomics. 2024 Nov 15;23(12):100881. doi: 10.1016/j.mcpro.2024.100881 (PMC11700301; doi:10.1016/j.mcpro.2024.100881)
Supplement: Table S2 [file mmc2.xlsx]

## Sheet: Legend
Supplementary Data 2: A Redox Compatible SP3 Workflow (Figure 2B and D)
Overview: Data generated from enrichment of cysteine-containing peptides derived from the optimized SP3 workflow.
Spreadsheet Name	Description
MS-GF+ Data	Organized peptide identifications (refer to the official MS-GF+ documentation for output and Column Header descriptions)
Peptide Stats	Unique PSM FDR, peptide counts, enrichment selectivities, etc.
Dataset	NEM?
Enrichment_Test_S1	-
Enrichment_Test_S2	-
Enrichment_Test_S3	-
Enrichment_Test_S4	+
Enrichment_Test_S5	+
Enrichment_Test_S6	+
Column Header	Description
Dataset	Corresponding raw dataset identifier
Decoy_PSM	Decoy peptide-sequence matches using the target-decoy search strategy (protein sequence reversal)
True_PSM	Peptide-sequence matches using the forward oriented protein sequences
Total_PSM	Sum of "Decoy_PSM" and "True_PSM"
FDR	PSM-level false discovery rate estimation
Unique_peptide	Unique peptide counts (PSM's aggregated to peptide level)
unique_proteins	Unique protein counts (peptides aggregated to protein level)
non_cys	Unique peptides without cysteine residue(s)
cys_pep	Unique cysteine-containing peptides
Enrich_eff	Percent ratio of "cys_pep" and "Unique_peptide"; commonly referred to as "% Enrichment Selectivity"

## Sheet: MS-GF+ Data
Symbols
* = Methionine Oxidation
# = N-ethylmaleimide alkylated Cys site
Dataset	Scan	Peptide	Protein	MSGF_SpecProb	MSGFDB_SpecEValue	EValue	MH	Charge	PrecursorMZ	DelM_PPM	NTT	MSGFScore	PepQValue
Enrichment_Test_S1	21406	K.VSLLDDTVYECVVEK.H	EPB41	3.3231e-18	3.3231e-18	6.2582e-11	1711.85	2	856.424	-3.34956	2	110	0
Enrichment_Test_S2	22172	K.VSLLDDTVYECVVEK.H	EPB41	3.8235e-15	3.8235e-15	7.2007e-08	1711.85	2	856.93	2.17488	2	106	0
Enrichment_Test_S3	21843	K.VSLLDDTVYECVVEK.H	EPB41	2.9503e-16	2.9503e-16	5.5562e-09	1711.85	2	856.428	1.28281	2	95	0
Enrichment_Test_S5	3944	K.HHASISELK.K	EPB41	3.9127e-11	3.9127e-11	0.00072483	1021.54	3	341.186	-0.35778	2	50	0.00015547
Enrichment_Test_S1	25223	K.LYPSESYLQNYEVAYPDCSPVHLISEASLVDLNTR.L	MARC2	7.2195e-21	7.2195e-21	1.3775e-13	3985.92	3	1329.98	1.22545	2	126	0
Enrichment_Test_S1	9455	K.GVSVCETECTDM*GLR.C	MARC2	2.7837e-18	2.7837e-18	5.2424e-11	1615.68	2	808.342	0.75507	2	130	0
Enrichment_Test_S1	13726	K.GVSVCETECTDMGLR.C	MARC2	1.4766e-16	1.4766e-16	2.7809e-09	1599.68	2	800.346	1.98279	2	107	0
Enrichment_Test_S1	9424	K.GVSVCETECTDM*GLR.C	MARC2	8.1937e-11	8.1937e-11	0.0015431	1615.68	2	807.838	-3.05932	2	40	0
Enrichment_Test_S1	4593	R.LCDPSVK.S	MARC2	3.1667e-10	3.1667e-10	0.0057707	761.386	2	381.197	0.88063	2	81	0.00043267
Enrichment_Test_S1	5437	R.VLSCPR.C	MARC2	6.4584e-09	6.4584e-09	0.11264	674.365	2	337.686	-0.09037	2	94	0.0063021
Enrichment_Test_S2	10113	K.GVSVCETECTDM*GLR.C	MARC2	3.6234e-19	3.6234e-19	6.8238e-12	1615.68	2	808.341	-0.52855	2	177	0
Enrichment_Test_S2	14339	K.GVSVCETECTDMGLR.C	MARC2	1.9443e-17	1.9443e-17	3.6617e-10	1599.68	2	800.344	-0.22878	2	130	0
Enrichment_Test_S2	23981	K.GRDCGDEVAQWFTNYLK.T	MARC2	6.0559e-17	6.0559e-17	1.1436e-09	2001.91	3	667.977	2.01021	2	80	0
Enrichment_Test_S2	26004	K.LYPSESYLQNYEVAYPDCSPVHLISEASLVDLNTR.L	MARC2	6.5311e-12	6.5311e-12	0.00012461	3985.92	3	1329.32	4.04051	2	14	0
Enrichment_Test_S2	5009	R.LCDPSVK.S	MARC2	6.3334e-10	6.3334e-10	0.011541	761.386	2	381.196	-1.36097	2	99	0.0010506
Enrichment_Test_S2	5887	R.VLSCPR.C	MARC2	6.4584e-09	6.4584e-09	0.11264	674.365	2	337.687	0.72298	2	96	0.0073356
Enrichment_Test_S3	25639	K.LYPSESYLQNYEVAYPDCSPVHLISEASLVDLNTR.L	MARC2	8.9134e-35	8.9134e-35	1.7007e-27	3985.92	3	1329.31	0.73464	2	288	0
Enrichment_Test_S3	9869	K.GVSVCETECTDM*GLR.C	MARC2	4.0896e-19	4.0896e-19	7.7018e-12	1615.68	2	808.341	-0.67956	2	168	0
Enrichment_Test_S3	15887	R.CVLTTVDPDTGIIDR.K	MARC2	2.8284e-17	2.8284e-17	5.3267e-10	1617.82	2	809.408	-4.3736	2	103	0
Enrichment_Test_S3	14130	K.GVSVCETECTDMGLR.C	MARC2	1.71e-16	1.71e-16	3.2203e-09	1599.68	2	800.345	1.3727	2	100	0
Enrichment_Test_S3	23659	K.GRDCGDEVAQWFTNYLK.T	MARC2	2.0881e-12	2.0881e-12	3.9432e-05	2001.91	3	667.976	0.45687	2	59	0
Enrichment_Test_S3	4797	R.LCDPSVK.S	MARC2	6.3334e-10	6.3334e-10	0.011541	761.386	2	381.197	-0.32023	2	101	0.0011139
Enrichment_Test_S3	5667	R.VLSCPR.C	MARC2	6.4584e-09	6.4584e-09	0.11264	674.365	2	337.686	0.27112	2	93	0.0074741
Enrichment_Test_S4	12941	K.GVSVC#ETECTDM*GLR.C	MARC2	3.9237e-17	3.9237e-17	7.3894e-10	1740.72	2	870.867	1.9624	2	87	0
Enrichment_Test_S4	12419	K.GVSVCETEC#TDM*GLR.C	MARC2	1.3505e-15	1.3505e-15	2.5434e-08	1740.72	2	870.865	-0.9812	2	100	0
Enrichment_Test_S4	17966	K.GVSVC#ETEC#TDM*GLR.C	MARC2	1.0317e-11	1.0317e-11	0.0001943	1865.77	2	933.888	-2.77799	2	65	0
Enrichment_Test_S4	5108	R.LCDPSVK.S	MARC2	3.1667e-10	3.1667e-10	0.0057707	761.386	2	381.197	-0.48034	2	78	0.00028931
Enrichment_Test_S4	5958	R.VLSCPR.C	MARC2	6.4584e-09	6.4584e-09	0.11264	674.365	2	337.686	-1.17484	2	93	0.013828
Enrichment_Test_S5	13268	K.GVSVC#ETECTDM*GLR.C	MARC2	1.6755e-15	1.6755e-15	3.1554e-08	1740.72	2	871.37	3.1901	2	86	0
Enrichment_Test_S5	10593	K.GVSVCETECTDM*GLR.C	MARC2	2.9428e-13	2.9428e-13	5.5421e-06	1615.68	2	808.344	3.3978	2	71	0
Enrichment_Test_S5	18446	K.GVSVC#ETEC#TDM*GLR.C	MARC2	1.8477e-10	1.8477e-10	0.0034797	1865.77	2	933.89	-0.94704	2	52	0.0007311
Enrichment_Test_S5	5381	R.LCDPSVK.S	MARC2	3.1667e-10	3.1667e-10	0.0057707	761.386	2	381.197	-0.24017	2	83	0.0008596
Enrichment_Test_S5	6271	R.VLSCPR.C	MARC2	6.4584e-09	6.4584e-09	0.11264	674.365	2	337.686	-1.17484	2	103	0.014925
Enrichment_Test_S6	12753	K.GVSVCETEC#TDM*GLR.C	MARC2	4.4425e-17	4.4425e-17	8.3665e-10	1740.72	2	870.864	-2.17265	2	103	0
Enrichment_Test_S6	18368	K.GVSVC#ETEC#TDM*GLR.C	MARC2	2.7847e-11	2.7847e-11	0.00052443	1865.77	2	933.39	0.91547	2	58	0
Enrichment_Test_S6	5418	R.LCDPSVK.S	MARC2	3.1667e-10	3.1667e-10	0.0057707	761.386	2	381.197	0.5604	2	95	0.0005787
Enrichment_Test_S6	6269	R.VLSCPR.C	MARC2	6.4584e-09	6.4584e-09	0.11264	674.365	2	337.686	-1.17484	2	97	0.014672
Enrichment_Test_S1	13027	R.LTVVDTPGYGDAINCR.D	SEPT2	3.6445e-21	3.6445e-21	6.8737e-14	1693.82	2	847.414	0.07203	2	169	0
Enrichment_Test_S1	15556	R.LTVVDTPGYGDAINCRDCFK.T	SEPT2	1.3156e-19	1.3156e-19	2.4919e-12	2187.02	3	729.677	-1.33835	2	123	0
Enrichment_Test_S1	13053	R.LTVVDTPGYGDAINCR.D	SEPT2	1.558e-16	1.558e-16	2.9383e-09	1693.82	3	565.277	-2.37542	2	109	0
Enrichment_Test_S2	13648	R.LTVVDTPGYGDAINCR.D	SEPT2	3.6445e-21	3.6445e-21	6.8737e-14	1693.82	2	847.414	-0.50418	2	182	0
Enrichment_Test_S2	13676	R.LTVVDTPGYGDAINCR.D	SEPT2	3.8211e-20	3.8211e-20	7.2067e-13	1693.82	3	565.278	-1.40366	2	126	0
Enrichment_Test_S2	16197	R.LTVVDTPGYGDAINCRDCFK.T	SEPT2	6.8352e-16	6.8352e-16	1.2947e-08	2187.02	3	729.679	0.58553	2	79	0
Enrichment_Test_S3	13420	R.LTVVDTPGYGDAINCR.D	SEPT2	3.6445e-21	3.6445e-21	6.8737e-14	1693.82	2	847.414	-0.43215	2	178	0
Enrichment_Test_S3	13436	R.LTVVDTPGYGDAINCR.D	SEPT2	6.9732e-18	6.9732e-18	1.3152e-10	1693.82	3	565.278	-0.97176	2	107	0
Enrichment_Test_S4	13744	R.LTVVDTPGYGDAINCR.D	SEPT2	7.762e-21	7.762e-21	1.4639e-13	1693.82	2	847.412	-3.38518	2	155	0
Enrichment_Test_S4	4370	R.YLHDESGLNR.R	SEPT2	1.2113e-12	1.2113e-12	2.2537e-05	1203.58	3	402.198	0.50801	2	66	0
Enrichment_Test_S5	14174	R.LTVVDTPGYGDAINCR.D	SEPT2	3.6445e-21	3.6445e-21	6.8737e-14	1693.82	2	847.412	-2.88101	2	169	0
Enrichment_Test_S5	4612	R.YLHDESGLNR.R	SEPT2	5.1478e-13	5.1478e-13	9.5775e-06	1203.58	3	401.863	-1.06316	2	101	0
Enrichment_Test_S5	4620	R.YLHDESGLNR.R	SEPT2	2.1343e-09	2.1343e-09	0.039708	1203.58	2	602.293	2.22944	2	41	0
Enrichment_Test_S6	14087	R.LTVVDTPGYGDAINCR.D	SEPT2	3.3039e-20	3.3039e-20	6.2313e-13	1693.82	2	847.412	-3.09708	2	156	0
Enrichment_Test_S6	4630	R.YLHDESGLNR.R	SEPT2	1.3583e-09	1.3583e-09	0.025272	1203.58	2	602.292	1.01338	2	40	0.0035437
Enrichment_Test_S4	5848	R.HYELYR.R	SEPT6	1.1882e-09	1.1882e-09	0.020724	880.431	2	440.719	0.27698	2	92	0.0027476
Enrichment_Test_S6	6140	R.HYELYR.R	SEPT6	1.1882e-09	1.1882e-09	0.020724	880.431	2	440.719	-1.45414	2	72	0.0032782
Enrichment_Test_S1	20238	R.QYPWGVAEVENGEHCDFTILR.N	SEPT7	2.4051e-28	2.4051e-28	4.5594e-21	2463.14	3	821.72	2.67399	2	168	0
Enrichment_Test_S1	7626	K.ADTLTPEECQQFKK.Q	SEPT7	7.9549e-18	7.9549e-18	1.4956e-10	1637.78	3	546.6	0.33499	2	122	0
Enrichment_Test_S1	7651	K.ADTLTPEECQQFKK.Q	SEPT7	2.6562e-17	2.6562e-17	4.994e-10	1637.78	2	819.396	0.81937	2	116	0
Enrichment_Test_S1	18944	R.VQCCLYFIAPSGHGLK.P	SEPT7	4.9558e-17	4.9558e-17	9.3468e-10	1735.87	3	579.295	2.7394	1	93	0
Enrichment_Test_S1	10323	K.ADTLTPEECQQFK.K	SEPT7	3.174e-16	3.174e-16	5.9558e-09	1509.69	2	755.345	-3.87859	2	108	0
Enrichment_Test_S2	20925	R.QYPWGVAEVENGEHCDFTILR.N	SEPT7	1.4538e-26	1.4538e-26	2.7559e-19	2463.14	3	822.387	0.42261	2	137	0
Enrichment_Test_S2	19608	R.VQCCLYFIAPSGHGLK.P	SEPT7	3.4489e-20	3.4489e-20	6.5048e-13	1735.87	2	868.44	3.86549	1	111	0
Enrichment_Test_S2	8171	K.ADTLTPEECQQFKK.Q	SEPT7	1.2504e-17	1.2504e-17	2.3509e-10	1637.78	3	546.6	0.44665	2	132	0
Enrichment_Test_S2	10931	K.ADTLTPEECQQFK.K	SEPT7	2.4087e-16	2.4087e-16	4.5198e-09	1509.69	2	755.348	-0.16161	2	107	0
Enrichment_Test_S2	19578	R.VQCCLYFIAPSGHGLK.P	SEPT7	4.4275e-16	4.4275e-16	8.3503e-09	1735.87	3	579.296	4.53054	1	94	0
Enrichment_Test_S2	8188	K.ADTLTPEECQQFKK.Q	SEPT7	9.1144e-16	9.1144e-16	1.7136e-08	1637.78	2	819.393	-3.42645	2	119	0
Enrichment_Test_S3	20646	R.QYPWGVAEVENGEHCDFTILR.N	SEPT7	2.1181e-24	2.1181e-24	4.0153e-17	2463.14	3	821.719	0.59422	2	139	0
Enrichment_Test_S3	21015	R.QYPWGVAEVENGEHCDFTILR.N	SEPT7	1.591e-23	1.591e-23	3.016e-16	2463.14	3	822.382	-5.96525	2	140	0
Enrichment_Test_S3	7908	K.ADTLTPEECQQFKK.Q	SEPT7	9.4115e-18	9.4115e-18	1.7695e-10	1637.78	3	546.599	-1.11663	2	122	0
Enrichment_Test_S3	19417	R.VQCCLYFIAPSGHGLK.P	SEPT7	9.6398e-17	9.6398e-17	1.8181e-09	1735.87	3	579.626	-3.65132	1	105	0
Enrichment_Test_S3	7926	K.ADTLTPEECQQFKK.Q	SEPT7	1.2074e-16	1.2074e-16	2.27e-09	1637.78	2	819.395	-1.2663	2	113	0
Enrichment_Test_S3	8671	A.KADTLTPEECQQFK.K	SEPT7	4.1249e-13	4.1249e-13	7.7552e-06	1637.78	3	546.598	-2.45659	1	69	0
Enrichment_Test_S3	10671	K.ADTLTPEECQQFK.K	SEPT7	9.2664e-13	9.2664e-13	1.7388e-05	1509.69	2	756.344	-10.2593	2	77	0
Enrichment_Test_S3	21751	R.QYPWGVAEVENGEHCDFTILR.N	SEPT7	4.3458e-12	4.3458e-12	8.2383e-05	2463.14	3	821.717	-1.6341	2	39	0
Enrichment_Test_S3	22183	R.VQCCLYFIAPSGHGLKPLDIEFM*K.R	SEPT7	7.962e-09	7.962e-09	0.15124	2725.36	4	682.348	3.96035	2	6	0.0089703
Enrichment_Test_S4	8287	K.ADTLTPEECQQFKK.Q	SEPT7	9.1178e-18	9.1178e-18	1.7142e-10	1637.78	3	546.599	-0.66998	2	106	0
Enrichment_Test_S4	11033	K.ADTLTPEECQQFK.K	SEPT7	1.1532e-15	1.1532e-15	2.1639e-08	1509.69	2	755.346	-2.90894	2	94	0
Enrichment_Test_S4	5739	K.DVTNNVHYENYR.S	SEPT7	1.1737e-13	1.1737e-13	2.1972e-06	1523.69	3	508.568	2.04024	2	70	0
Enrichment_Test_S5	6068	K.DVTNNVHYENYR.S	SEPT7	3.0617e-16	3.0617e-16	5.7317e-09	1523.69	2	762.347	-0.08006	2	95	0
Enrichment_Test_S5	8640	K.ADTLTPEECQQFKK.Q	SEPT7	2.2865e-14	2.2865e-14	4.2988e-07	1637.78	3	546.6	0.44665	2	86	0
Enrichment_Test_S5	8678	K.ADTLTPEECQQFKK.Q	SEPT7	1.5404e-12	1.5404e-12	2.8961e-05	1637.78	2	819.394	-2.38362	2	70	0
Enrichment_Test_S5	6039	K.DVTNNVHYENYR.S	SEPT7	3.3574e-10	3.3574e-10	0.0062853	1523.69	3	508.568	0.60007	2	46	0
Enrichment_Test_S6	11422	K.ADTLTPEECQQFK.K	SEPT7	3.8849e-16	3.8849e-16	7.2896e-09	1509.69	2	755.347	-2.0201	2	104	0
Enrichment_Test_S6	8628	K.ADTLTPEECQQFKK.Q	SEPT7	6.2579e-15	6.2579e-15	1.1766e-07	1637.78	3	546.598	-1.89828	2	87	0
Enrichment_Test_S6	6031	K.DVTNNVHYENYR.S	SEPT7	1.4488e-14	1.4488e-14	2.7121e-07	1523.69	3	508.568	1.98023	2	73	0
Enrichment_Test_S1	16124	K.STLM*NTLFNTTFETEEASHHEECVR.L	SEPT8	1.6584e-25	1.6584e-25	3.152e-18	2942.29	4	736.58	0.10433	2	161	0
Enrichment_Test_S1	9758	R.ELEEETNAFNCR.K	SEPT8	1.528e-16	1.528e-16	2.8604e-09	1454.62	2	727.813	-1.67722	2	130	0
Enrichment_Test_S1	16849	R.QYPWGVVQVENENHCDFVK.L	SEPT8	1.2906e-15	1.2906e-15	2.4423e-08	2291.05	3	764.352	-5.35006	2	75	0
Enrichment_Test_S1	17166	R.QYPWGVVQVENENHCDFVK.L	SEPT8	2.1685e-15	2.1685e-15	4.1038e-08	2291.05	3	765.028	2.92973	2	65	0
Enrichment_Test_S2	16733	K.STLM*NTLFNTTFETEEASHHEECVR.L	SEPT8	1.6509e-25	1.6509e-25	3.1377e-18	2942.29	4	736.33	1.65782	2	165	0
Enrichment_Test_S2	17490	R.QYPWGVVQVENENHCDFVK.L	SEPT8	1.1817e-20	1.1817e-20	2.2363e-13	2291.05	3	764.69	-0.61128	2	106	0
Enrichment_Test_S2	10344	R.ELEEETNAFNCR.K	SEPT8	8.7025e-17	8.7025e-17	1.6291e-09	1454.62	2	727.815	0.75475	2	147	0
Enrichment_Test_S3	16560	K.STLM*NTLFNTTFETEEASHHEECVR.L	SEPT8	3.1157e-24	3.1157e-24	5.9217e-17	2942.29	4	736.579	-0.5588	2	159	0
Enrichment_Test_S3	17360	R.QYPWGVVQVENENHCDFVK.L	SEPT8	4.6198e-22	4.6198e-22	8.7428e-15	2291.05	2	1146.03	-0.85213	2	165	0
Enrichment_Test_S3	17278	R.QYPWGVVQVENENHCDFVK.L	SEPT8	5.1368e-20	5.1368e-20	9.7213e-13	2291.05	3	765.019	-8.80847	2	100	0
Enrichment_Test_S3	10109	R.ELEEETNAFNCR.K	SEPT8	8.7025e-17	8.7025e-17	1.6291e-09	1454.62	2	727.814	-0.75475	2	138	0
Enrichment_Test_S3	27598	K.EKERELHEKFEHLK.R	SEPT8	9.3852e-09	9.3852e-09	0.17645	1851.97	2	926.998	8.13705	2	-2	0.010167
Enrichment_Test_S4	17440	R.QYPWGVVQVENENHCDFVK.L	SEPT8	4.9435e-17	4.9435e-17	9.3555e-10	2291.05	3	764.358	1.91644	2	77	0
Enrichment_Test_S4	10499	R.ELEEETNAFNCR.K	SEPT8	1.1896e-16	1.1896e-16	2.227e-09	1454.62	2	727.814	-1.09019	2	137	0
Enrichment_Test_S5	10886	R.ELEEETNAFNCR.K	SEPT8	1.1896e-16	1.1896e-16	2.227e-09	1454.62	2	727.813	-2.01266	2	144	0
Enrichment_Test_S5	17997	R.QYPWGVVQVENENHCDFVK.L	SEPT8	2.7483e-16	2.7483e-16	5.2011e-09	2291.05	3	764.361	6.06873	2	73	0
Enrichment_Test_S6	10842	R.ELEEETNAFNCR.K	SEPT8	1.3313e-16	1.3313e-16	2.4923e-09	1454.62	2	727.813	-2.43197	2	139	0
Enrichment_Test_S6	17825	R.QYPWGVVQVENENHCDFVK.L	SEPT8	2.1799e-13	2.1799e-13	4.1254e-06	2291.05	3	764.358	2.63511	2	63	0
Enrichment_Test_S1	6454	R.NQEDSEVTPSCVGDM*ADNPR.D	SEPT9	5.7931e-27	5.7931e-27	1.0973e-19	2179.89	2	1090.95	0.1409	2	180	0
Enrichment_Test_S1	9770	R.NQEDSEVTPSCVGDMADNPR.D	SEPT9	1.1586e-26	1.1586e-26	2.1946e-19	2163.89	2	1082.95	-3.69232	2	230	0
Enrichment_Test_S1	12480	K.PAEAPNCPLPSQTLENSEAPM*SQLQSR.L	SEPT9	3.405e-23	3.405e-23	6.478e-16	2911.36	3	971.458	-0.10403	1	151	0
Enrichment_Test_S1	18211	K.WGTIEVENTTHCEFAYLR.D	SEPT9	1.1055e-22	1.1055e-22	2.0901e-15	2169.01	3	723.675	2.19286	2	127	0
Enrichment_Test_S1	17548	K.LTVIDTPGFGDHINNENCWQPIM*K.F	SEPT9	4.6784e-19	4.6784e-19	8.8867e-12	2758.3	3	920.104	0.13267	2	86	0
Enrichment_Test_S1	6432	R.NQEDSEVTPSCVGDM*ADNPR.D	SEPT9	2.6585e-18	2.6585e-18	5.0356e-11	2179.89	3	727.637	2.63046	2	106	0
Enrichment_Test_S1	6426	R.NQEDSEVTPSCVGDM*ADNPR.D	SEPT9	3.0268e-17	3.0268e-17	5.7332e-10	2179.89	3	727.97	0.981	2	91	0
Enrichment_Test_S2	10331	R.NQEDSEVTPSCVGDMADNPR.D	SEPT9	1.8639e-26	1.8639e-26	3.5305e-19	2163.89	2	1082.95	0.25471	2	226	0
Enrichment_Test_S2	18784	K.WGTIEVENTTHCEFAYLR.D	SEPT9	2.4639e-24	2.4639e-24	4.6582e-17	2169.01	3	724.009	0.78815	2	138	0
Enrichment_Test_S2	13058	K.PAEAPNCPLPSQTLENSEAPM*SQLQSR.L	SEPT9	1.5899e-22	1.5899e-22	3.0248e-15	2911.36	3	971.459	1.40437	1	134	0
Enrichment_Test_S2	20087	K.LTVIDTPGFGDHINNENCWQPIMK.F	SEPT9	5.1823e-22	5.1823e-22	9.8439e-15	2742.3	3	914.771	-0.73394	2	110	0
Enrichment_Test_S2	6974	R.NQEDSEVTPSCVGDM*ADNPR.D	SEPT9	1.0243e-21	1.0243e-21	1.9403e-14	2179.89	3	727.635	-0.05498	2	129	0
Enrichment_Test_S2	6976	R.NQEDSEVTPSCVGDM*ADNPR.D	SEPT9	2.7631e-20	2.7631e-20	5.2338e-13	2179.89	2	1090.95	-0.41883	2	154	0
Enrichment_Test_S2	18191	K.LTVIDTPGFGDHINNENCWQPIM*K.F	SEPT9	2.407e-16	2.407e-16	4.5721e-09	2758.3	3	920.102	-2.25539	2	74	0
Enrichment_Test_S3	10089	R.NQEDSEVTPSCVGDMADNPR.D	SEPT9	6.4834e-27	6.4834e-27	1.2281e-19	2163.89	2	1082.45	-0.11277	2	229	0
Enrichment_Test_S3	6725	R.NQEDSEVTPSCVGDM*ADNPR.D	SEPT9	6.5896e-25	6.5896e-25	1.2482e-17	2179.89	2	1090.45	1.11945	2	175	0
Enrichment_Test_S3	18580	K.WGTIEVENTTHCEFAYLR.D	SEPT9	1.575e-24	1.575e-24	2.9777e-17	2169.01	3	723.674	0.75907	2	139	0
Enrichment_Test_S3	12815	K.PAEAPNCPLPSQTLENSEAPM*SQLQSR.L	SEPT9	5.26e-24	5.26e-24	1.0007e-16	2911.36	3	971.125	2.0112	1	134	0
Enrichment_Test_S3	6728	R.NQEDSEVTPSCVGDM*ADNPR.D	SEPT9	5.2842e-23	5.2842e-23	1.0009e-15	2179.89	3	727.634	-0.64242	2	133	0
Enrichment_Test_S3	19804	K.LTVIDTPGFGDHINNENCWQPIMK.F	SEPT9	1.8005e-17	1.8005e-17	3.42e-10	2742.3	3	915.105	-1.97864	2	92	0
Enrichment_Test_S4	7102	R.NQEDSEVTPSCVGDM*ADNPR.D	SEPT9	1.2892e-22	1.2892e-22	2.4419e-15	2179.89	2	1090.45	3.24641	2	166	0
Enrichment_Test_S4	13165	K.PAEAPNCPLPSQTLENSEAPM*SQLQSR.L	SEPT9	1.7054e-19	1.7054e-19	3.2445e-12	2911.36	3	971.123	-0.31425	1	94	0
Enrichment_Test_S5	7419	R.NQEDSEVTPSCVGDM*ADNPR.D	SEPT9	3.4698e-24	3.4698e-24	6.5725e-17	2179.89	2	1090.45	1.90307	2	169	0
Enrichment_Test_S5	13556	K.PAEAPNCPLPSQTLENSEAPM*SQLQSR.L	SEPT9	1.1139e-21	1.1139e-21	2.1193e-14	2911.36	3	971.12	-3.07965	1	114	0
Enrichment_Test_S5	7468	R.NQEDSEVTPSCVGDM*ADNPR.D	SEPT9	8.0386e-19	8.0386e-19	1.5226e-11	2179.89	3	727.301	0.58744	2	107	0
Enrichment_Test_S6	7437	R.NQEDSEVTPSCVGDM*ADNPR.D	SEPT9	3.9696e-25	3.9696e-25	7.5192e-18	2179.89	2	1090.95	-0.97856	2	166	0
Enrichment_Test_S6	13511	K.PAEAPNCPLPSQTLENSEAPM*SQLQSR.L	SEPT9	4.394e-18	4.394e-18	8.3597e-11	2911.36	3	971.458	-0.10403	1	91	0
Enrichment_Test_S6	8650	R.PSVAEVPYR.N	SEPT9	8.3315e-11	8.3315e-11	0.0015434	1017.54	2	509.272	-0.47939	1	46	0.00030883
Enrichment_Test_S1	20352	K.ATCELFPNQSFLASGSSIR.K	SEP10	1.2954e-20	1.2954e-20	2.4515e-13	2027.99	2	1015	-2.25508	2	145	0
Enrichment_Test_S1	17069	R.SLSM*CGHVGFESLPDQLVDR.S	SEP10	6.5327e-18	6.5327e-18	1.2374e-10	2206.03	3	736.014	0.66341	2	86	0
Enrichment_Test_S1	13760	R.EMLICTNM*EDLR.E	SEP10	1.2482e-09	1.2482e-09	0.023368	1483.66	2	741.839	10.0706	2	41	0.0011539
Enrichment_Test_S2	21035	K.ATCELFPNQSFLASGSSIR.K	SEP10	4.7139e-19	4.7139e-19	8.9209e-12	2027.99	2	1014.49	-6.07646	2	104	0
Enrichment_Test_S2	17647	R.SLSM*CGHVGFESLPDQLVDR.S	SEP10	1.8316e-16	1.8316e-16	3.4693e-09	2206.03	3	736.349	1.68713	2	66	0
Enrichment_Test_S2	11190	R.EM*LICTNM*EDLR.E	SEP10	1.98e-13	1.98e-13	3.7067e-06	1499.65	2	750.333	2.60302	2	72	0
Enrichment_Test_S2	14395	R.EMLICTNM*EDLR.E	SEP10	1.2287e-10	1.2287e-10	0.0023001	1483.66	2	741.836	6.53513	2	52	0
Enrichment_Test_S3	19103	R.SLSMCGHVGFESLPDQLVDR.S	SEP10	9.2673e-18	9.2673e-18	1.7554e-10	2190.03	3	730.681	-2.08829	2	88	0
Enrichment_Test_S3	17446	R.SLSM*CGHVGFESLPDQLVDR.S	SEP10	3.5592e-17	3.5592e-17	6.7417e-10	2206.03	3	736.013	-0.91219	2	74	0
Enrichment_Test_S1	25677	K.STSQGFCFNILCVGETGIGK.S	SEP11	2.2941e-24	2.2941e-24	4.3453e-17	2060.98	2	1031.5	1.92503	2	196	0
Enrichment_Test_S1	25714	K.STSQGFCFNILCVGETGIGK.S	SEP11	2.0227e-12	2.0227e-12	3.8313e-05	2060.98	3	688.331	-3.40032	2	43	0
Enrichment_Test_S2	26504	K.STSQGFCFNILCVGETGIGK.S	SEP11	1.1477e-24	1.1477e-24	2.1739e-17	2060.98	2	1031	4.38083	2	180	0
Enrichment_Test_S3	26093	K.STSQGFCFNILCVGETGIGK.S	SEP11	1.8659e-23	1.8659e-23	3.5343e-16	2060.98	2	1030.99	0.4736	2	158	0
Enrichment_Test_S5	10094	R.SLFNYHDTR.I	SEP11	9.3666e-13	9.3666e-13	1.7352e-05	1152.54	2	576.776	2.01061	2	77	0
Enrichment_Test_S6	10076	R.SLFNYHDTR.I	SEP11	1.1592e-12	1.1592e-12	2.1474e-05	1152.54	2	576.775	0.21164	2	73	0
Enrichment_Test_S1	6065	R.GCCQEEAQFETK.K	SEP15	9.0138e-13	9.0138e-13	1.6874e-05	1372.55	2	686.78	1.42195	2	66	0
Enrichment_Test_S1	5570	G.AEFASEACR.E	SEP15	2.028e-11	2.028e-11	0.00037568	983.425	2	492.217	0.868	1	113	0
Enrichment_Test_S2	6036	G.AEFASEACR.E	SEP15	1.5729e-11	1.5729e-11	0.00029139	983.425	2	492.217	1.24001	1	107	0
Enrichment_Test_S3	5807	G.AEFASEACR.E	SEP15	1.5949e-11	1.5949e-11	0.00029544	983.425	2	492.216	0.62	1	110	0
Enrichment_Test_S4	6991	R.GCCQEEAQFETK.K	SEP15	1.4849e-13	1.4849e-13	2.7797e-06	1372.55	2	686.779	-0.26661	2	79	0
Enrichment_Test_S4	6678	R.GCCQEEAQFETK.K	SEP15	3.4998e-13	3.4998e-13	6.5518e-06	1372.55	2	686.779	-0.6221	2	82	0
Enrichment_Test_S4	10342	A.LGAEFASEACR.E	SEP15	7.4689e-13	7.4689e-13	1.3943e-05	1153.53	2	577.269	-0.31719	1	105	0
Enrichment_Test_S4	5115	R.GCCQEEAQFETKK.L	SEP15	2.736e-12	2.736e-12	5.1339e-05	1500.65	2	750.826	-0.08129	2	58	0
Enrichment_Test_S5	10752	A.LGAEFASEACR.E	SEP15	1.6226e-12	1.6226e-12	3.0291e-05	1153.53	2	577.268	-2.32608	1	101	0
Enrichment_Test_S5	5689	A.EFASEACR.E	SEP15	6.0904e-09	6.0904e-09	0.11216	912.388	2	456.695	-4.87803	1	62	0.013942
Enrichment_Test_S6	6987	R.GCCQEEAQFETK.K	SEP15	8.8046e-15	8.8046e-15	1.6483e-07	1372.55	2	686.779	0.26661	2	94	0
Enrichment_Test_S6	10698	A.LGAEFASEACR.E	SEP15	1.0236e-12	1.0236e-12	1.911e-05	1153.53	2	577.269	-0.63439	1	98	0
Enrichment_Test_S6	6433	G.AEFASEACR.E	SEP15	1.0368e-11	1.0368e-11	0.00019207	983.425	2	492.215	-1.55001	1	112	0
Enrichment_Test_S6	7309	R.GCCQEEAQFETK.K	SEP15	1.3216e-11	1.3216e-11	0.00024741	1372.55	2	686.781	2.57728	2	40	0
Enrichment_Test_S6	5683	A.EFASEACR.E	SEP15	2.5269e-09	2.5269e-09	0.046537	912.388	2	456.697	-1.2028	1	65	0.0059563
Enrichment_Test_S1	26498	K.IEAELQDICNDVLELLDK.Y	1433B	2.3431e-20	2.3431e-20	4.4299e-13	2073.04	2	1037.02	-1.41254	2	163	0
Enrichment_Test_S1	26508	K.IEAELQDICNDVLELLDK.Y	1433B	1.1911e-15	1.1911e-15	2.2518e-08	2073.04	3	691.686	0.44121	2	95	0
Enrichment_Test_S2	27399	K.IEAELQDICNDVLELLDK.Y	1433B	8.3229e-21	8.3229e-21	1.5735e-13	2073.04	2	1037.03	3.53136	2	187	0
Enrichment_Test_S2	27400	K.IEAELQDICNDVLELLDK.Y	1433B	8.8538e-19	8.8538e-19	1.6739e-11	2073.04	3	691.688	3.79437	2	117	0
Enrichment_Test_S3	26989	K.IEAELQDICNDVLELLDK.Y	1433B	2.9081e-21	2.9081e-21	5.4979e-14	2073.04	2	1037.03	0.58856	2	185	0
Enrichment_Test_S3	26988	K.IEAELQDICNDVLELLDK.Y	1433B	2.4682e-19	2.4682e-19	4.6662e-12	2073.04	3	691.686	0.52945	2	121	0
Enrichment_Test_S4	26316	K.IEAELQDICNDVLELLDK.Y	1433B	1.4625e-20	1.4625e-20	2.765e-13	2073.04	2	1037.02	-1.64797	2	187	0
Enrichment_Test_S4	13669	K.YLILNATQAESK.V	1433B	5.3166e-09	5.3166e-09	0.09953	1350.73	2	675.866	-1.80613	2	61	0.011879
Enrichment_Test_S6	14021	K.YLILNATQAESK.V	1433B	2.2698e-10	2.2698e-10	0.0042491	1350.73	2	675.866	-1.89644	2	57	0.00043522
Enrichment_Test_S1	26147	K.LICCDILDVLDK.H	1433E	1.3657e-15	1.3657e-15	2.5567e-08	1362.7	2	681.851	-3.9386	2	139	0
Enrichment_Test_S1	26915	I.REYRQMVETELKLICCDILDVLDK.H	1433E	2.0989e-14	2.0989e-14	3.9868e-07	2925.49	4	731.863	-18.3623	1	65	0
Enrichment_Test_S2	27033	K.LICCDILDVLDK.H	1433E	1.3657e-15	1.3657e-15	2.5567e-08	1362.7	2	681.855	0.98465	2	133	0
Enrichment_Test_S3	26604	K.LICCDILDVLDK.H	1433E	1.3657e-15	1.3657e-15	2.5567e-08	1362.7	2	681.853	-0.89514	2	118	0
Enrichment_Test_S4	26006	K.LIC#CDILDVLDK.H	1433E	1.6552e-15	1.6552e-15	3.0986e-08	1487.75	2	744.376	-2.13187	2	131	0
Enrichment_Test_S4	11466	R.YLAEFATGNDR.K	1433E	2.0318e-14	2.0318e-14	3.7932e-07	1256.59	2	628.799	0.2912	2	105	0
Enrichment_Test_S4	26699	K.LIC#C#DILDVLDK.H	1433E	1.8343e-12	1.8343e-12	3.4339e-05	1612.8	2	806.898	-4.99233	2	58	0
Enrichment_Test_S4	26695	K.LIC#C#DILDVLDK.H	1433E	1.6876e-10	1.6876e-10	0.0031592	1612.8	2	807.397	-7.37373	2	27	0
Enrichment_Test_S5	25434	K.LIC#CDILDVLDK.H	1433E	1.9446e-15	1.9446e-15	3.6405e-08	1487.75	2	744.379	1.88588	2	114	0
Enrichment_Test_S5	11865	R.YLAEFATGNDR.K	1433E	4.8502e-15	4.8502e-15	9.0546e-08	1256.59	2	628.798	-0.97066	2	110	0
Enrichment_Test_S5	9127	K.EAAENSLVAYK.A	1433E	3.0258e-13	3.0258e-13	5.6488e-06	1194.6	2	597.806	3.87976	2	58	0
Enrichment_Test_S5	10701	K.VAGM*DVELTVEER.N	1433E	4.6826e-09	4.6826e-09	0.087864	1463.7	2	732.365	11.7511	2	24	0.011136
Enrichment_Test_S6	25852	K.LIC#CDILDVLDK.H	1433E	1.6552e-15	1.6552e-15	3.0986e-08	1487.75	2	744.378	-0.49197	2	130	0
Enrichment_Test_S6	9393	R.YLAEFATGNDRK.E	1433E	2.9054e-15	2.9054e-15	5.4391e-08	1384.69	3	462.234	1.32044	2	84	0
Enrichment_Test_S6	11817	R.YLAEFATGNDR.K	1433E	3.2208e-15	3.2208e-15	6.0128e-08	1256.59	2	628.801	3.59145	2	111	0
Enrichment_Test_S6	9413	R.YLAEFATGNDRK.E	1433E	5.8454e-14	5.8454e-14	1.0943e-06	1384.69	2	692.846	-1.05712	2	104	0
Enrichment_Test_S6	26430	K.LIC#C#DILDVLDK.H	1433E	7.4485e-10	7.4485e-10	0.013944	1612.8	2	806.9	-2.34488	2	10	0.0015378
Enrichment_Test_S1	26135	K.ELETVCNDVLALLDK.F	1433F	4.8593e-19	4.8593e-19	9.1513e-12	1674.86	2	837.934	-1.01976	2	160	0
Enrichment_Test_S1	6290	K.NCNDFQYESK.V	1433F	4.4859e-12	4.4859e-12	8.346e-05	1247.5	2	624.745	-16.4731	2	49	0
Enrichment_Test_S2	27036	K.ELETVCNDVLALLDK.F	1433F	4.8593e-19	4.8593e-19	9.1513e-12	1674.86	2	837.933	-1.67532	2	173	0
Enrichment_Test_S2	6269	K.NCNDFQYESK.V	1433F	2.445e-15	2.445e-15	4.5489e-08	1247.5	2	624.254	0	2	120	0
Enrichment_Test_S3	26611	K.ELETVCNDVLALLDK.F	1433F	4.8593e-19	4.8593e-19	9.1513e-12	1674.86	2	837.932	-3.20496	2	167	0
Enrichment_Test_S3	6025	K.NCNDFQYESK.V	1433F	2.445e-15	2.445e-15	4.5489e-08	1247.5	2	624.254	1.0755	2	113	0
Enrichment_Test_S5	6688	K.NCNDFQYESK.V	1433F	2.445e-15	2.445e-15	4.5489e-08	1247.5	2	624.253	-0.87996	2	111	0
Enrichment_Test_S6	6687	K.NCNDFQYESK.V	1433F	2.445e-15	2.445e-15	4.5489e-08	1247.5	2	624.252	-2.83542	2	112	0
Enrichment_Test_S1	26641	K.ELEAVCQDVLSLLDNYLIK.N	1433G	8.8017e-23	8.8017e-23	1.6657e-15	2178.14	2	1089.57	-3.47309	2	166	0
Enrichment_Test_S1	26647	K.ELEAVCQDVLSLLDNYLIK.N	1433G	1.9535e-21	1.9535e-21	3.697e-14	2178.14	3	726.717	-0.50393	2	117	0
Enrichment_Test_S1	2563	K.NCSETQYESK.V	1433G	3.9687e-13	3.9687e-13	7.3839e-06	1188.48	2	594.744	-1.94986	2	17	0
Enrichment_Test_S2	27544	K.ELEAVCQDVLSLLDNYLIK.N	1433G	1.472e-23	1.472e-23	2.7858e-16	2178.14	2	1089.57	-3.69716	2	191	0
Enrichment_Test_S2	27542	K.ELEAVCQDVLSLLDNYLIK.N	1433G	8.4143e-22	8.4143e-22	1.5924e-14	2178.14	3	726.714	-3.44349	2	121	0
Enrichment_Test_S2	26537	R.LGLALNYSVFYYEIQNAPEQACHLAK.T	1433G	3.6934e-18	3.6934e-18	7.0235e-11	2955.47	3	986.161	-2.08368	2	115	0
Enrichment_Test_S2	2699	K.NCSETQYESK.V	1433G	1.214e-14	1.214e-14	2.2587e-07	1188.48	2	594.746	0	2	128	0
Enrichment_Test_S3	27133	K.ELEAVCQDVLSLLDNYLIK.N	1433G	2.0122e-23	2.0122e-23	3.808e-16	2178.14	2	1089.57	-2.01663	2	179	0
Enrichment_Test_S3	27132	K.ELEAVCQDVLSLLDNYLIK.N	1433G	9.5927e-23	9.5927e-23	1.8154e-15	2178.14	3	726.715	-2.43564	2	140	0
Enrichment_Test_S3	26082	R.LGLALNYSVFYYEIQNAPEQACHLAK.T	1433G	3.64e-18	3.64e-18	6.9219e-11	2955.47	3	986.161	-1.58838	2	121	0
Enrichment_Test_S3	2625	K.NCSETQYESK.V	1433G	1.214e-14	1.214e-14	2.2587e-07	1188.48	2	594.747	2.05248	2	106	0
Enrichment_Test_S5	2805	K.NCSETQYESK.V	1433G	2.428e-14	2.428e-14	4.5173e-07	1188.48	2	594.745	-0.10262	2	100	0
Enrichment_Test_S5	8003	R.YLAEVATGEK.R	1433G	2.549e-13	2.549e-13	4.7424e-06	1080.56	2	540.781	-1.9187	2	94	0
Enrichment_Test_S6	23741	K.TAFDDAIAELDTLNEDSYK.D	1433G	3.4645e-22	3.4645e-22	6.5565e-15	2130.97	2	1065.99	1.7177	2	161	0
Enrichment_Test_S6	8002	R.YLAEVATGEK.R	1433G	2.549e-13	2.549e-13	4.7424e-06	1080.56	2	540.782	0	2	101	0
Enrichment_Test_S6	2828	K.NCSETQYESK.V	1433G	4.7791e-12	4.7791e-12	8.8916e-05	1188.48	2	594.746	0.20525	2	39	0
Enrichment_Test_S6	5523	R.VISSIEQK.T	1433G	1.9062e-10	1.9062e-10	0.0035105	903.515	2	452.259	-3.57632	2	61	0.00043522
Enrichment_Test_S1	6427	R.YLAEVACGDDRK.Q	1433T	1.9643e-16	1.9643e-16	3.6772e-09	1339.63	3	447.215	0.3412	2	134	0
Enrichment_Test_S1	6442	R.YLAEVACGDDRK.Q	1433T	1.1107e-15	1.1107e-15	2.0793e-08	1339.63	2	670.321	2.00319	2	162	0
Enrichment_Test_S1	8631	R.YLAEVACGDDR.K	1433T	1.7841e-15	1.7841e-15	3.3306e-08	1211.54	2	606.272	0.40269	2	164	0
Enrichment_Test_S1	26133	R.SICTTVLELLDK.Y	1433T	1.0939e-14	1.0939e-14	2.0478e-07	1334.72	2	667.866	0.91388	2	137	0
Enrichment_Test_S1	4313	R.YDDMATCM*K.A	1433T	1.591e-14	1.591e-14	2.9473e-07	1093.4	2	547.204	0.66924	2	101	0
Enrichment_Test_S1	8135	R.YDDMATCMK.A	1433T	1.7561e-12	1.7561e-12	3.2531e-05	1077.4	2	539.206	0	2	107	0
Enrichment_Test_S1	6511	L.AEVACGDDRK.Q	1433T	2.6127e-10	2.6127e-10	0.0048609	1063.48	2	532.245	-0.22935	1	98	0.00032595
Enrichment_Test_S2	6955	R.YLAEVACGDDRK.Q	1433T	2.1444e-16	2.1444e-16	4.0144e-09	1339.63	3	447.216	0.88711	2	136	0
Enrichment_Test_S2	6972	R.YLAEVACGDDRK.Q	1433T	3.4455e-16	3.4455e-16	6.4501e-09	1339.63	2	670.32	1.36581	2	159	0
Enrichment_Test_S2	9247	R.YLAEVACGDDR.K	1433T	1.7841e-15	1.7841e-15	3.3306e-08	1211.54	2	606.272	0.60404	2	173	0
Enrichment_Test_S2	27022	R.SICTTVLELLDK.Y	1433T	1.0939e-14	1.0939e-14	2.0478e-07	1334.72	2	667.866	1.27944	2	134	0
Enrichment_Test_S2	4701	R.YDDMATCM*K.A	1433T	1.591e-14	1.591e-14	2.9473e-07	1093.4	2	547.203	-0.22308	2	100	0
Enrichment_Test_S2	8714	R.YDDMATCMK.A	1433T	1.9468e-14	1.9468e-14	3.6065e-07	1077.4	2	539.206	-0.22639	2	115	0
Enrichment_Test_S2	4594	K.LAEQAERYDDM*ATCM*K.A	1433T	1.4354e-10	1.4354e-10	0.0027071	1906.8	3	636.27	-1.4389	2	48	0
Enrichment_Test_S2	7047	L.AEVACGDDRK.Q	1433T	2.8604e-10	2.8604e-10	0.0053219	1063.48	2	532.246	0.34402	1	96	9.7314e-05
Enrichment_Test_S3	7038	R.YLAEVACGDDRK.Q	1433T	3.0955e-16	3.0955e-16	5.7948e-09	1339.63	2	670.319	-0.45527	2	135	0
Enrichment_Test_S3	6722	R.YLAEVACGDDRK.Q	1433T	3.1768e-16	3.1768e-16	5.9471e-09	1339.63	2	670.32	0.54632	2	172	0
Enrichment_Test_S3	6710	R.YLAEVACGDDRK.Q	1433T	3.4766e-16	3.4766e-16	6.5084e-09	1339.63	3	447.216	0.75063	2	121	0
Enrichment_Test_S3	8989	R.YLAEVACGDDR.K	1433T	1.8015e-15	1.8015e-15	3.3632e-08	1211.54	2	606.272	0.20135	2	167	0
Enrichment_Test_S3	26598	R.SICTTVLELLDK.Y	1433T	1.0939e-14	1.0939e-14	2.0478e-07	1334.72	2	667.865	-0.63972	2	142	0
Enrichment_Test_S3	4496	R.YDDMATCM*K.A	1433T	1.591e-14	1.591e-14	2.9473e-07	1093.4	2	547.203	-0.5577	2	96	0
Enrichment_Test_S3	8468	R.YDDMATCMK.A	1433T	2.0168e-13	2.0168e-13	3.736e-06	1077.4	2	539.205	-1.35833	2	113	0
Enrichment_Test_S3	9333	R.YLAEVACGDDR.K	1433T	4.8929e-13	4.8929e-13	9.1344e-06	1211.54	2	606.274	3.02019	2	101	0
Enrichment_Test_S3	6774	L.AEVACGDDRK.Q	1433T	2.3437e-10	2.3437e-10	0.0043606	1063.48	2	532.249	6.07777	1	89	0.00071788
Enrichment_Test_S3	9684	R.YLAEVACGDDR.K	1433T	8.9806e-10	8.9806e-10	0.016765	1211.54	2	606.781	12.5355	2	49	0
Enrichment_Test_S4	7084	R.YLAEVACGDDRK.Q	1433T	4.3217e-16	4.3217e-16	8.0904e-09	1339.63	3	447.216	1.43302	2	118	0
Enrichment_Test_S4	9388	R.YLAEVACGDDR.K	1433T	1.7841e-15	1.7841e-15	3.3306e-08	1211.54	2	606.273	1.51009	2	156	0
Enrichment_Test_S4	7210	R.YLAEVACGDDRK.Q	1433T	3.161e-15	3.161e-15	5.9176e-08	1339.63	2	670.322	3.46005	2	124	0
Enrichment_Test_S4	25938	R.SICTTVLELLDK.Y	1433T	1.0939e-14	1.0939e-14	2.0478e-07	1334.72	2	667.867	2.83304	2	137	0
Enrichment_Test_S4	4875	R.YDDM*ATCMK.A	1433T	1.591e-14	1.591e-14	2.9473e-07	1093.4	2	547.204	0.5577	2	83	0
Enrichment_Test_S4	2709	R.YDDM*ATCM*K.A	1433T	3.5254e-11	3.5254e-11	0.00065307	1109.39	2	555.2	-2.19867	2	68	0
Enrichment_Test_S4	26549	R.SIC#TTVLELLDK.Y	1433T	7.7313e-09	7.7313e-09	0.14473	1459.77	2	730.391	2.1727	2	-6	0.016018
Enrichment_Test_S5	7402	R.YLAEVACGDDRK.Q	1433T	2.0875e-16	2.0875e-16	3.9078e-09	1339.63	3	447.216	0.75063	2	118	0
Enrichment_Test_S5	7416	R.YLAEVACGDDRK.Q	1433T	1.1547e-15	1.1547e-15	2.1616e-08	1339.63	2	670.32	1.45686	2	149	0
Enrichment_Test_S5	9710	R.YLAEVACGDDR.K	1433T	1.7841e-15	1.7841e-15	3.3306e-08	1211.54	2	606.273	2.6175	2	163	0
Enrichment_Test_S5	25378	R.SICTTVLELLDK.Y	1433T	1.0939e-14	1.0939e-14	2.0478e-07	1334.72	2	667.866	0.45694	2	123	0
Enrichment_Test_S5	5055	R.YDDMATCM*K.A	1433T	3.9949e-12	3.9949e-12	7.4004e-05	1093.4	2	547.203	-1.45002	2	65	0
Enrichment_Test_S5	2771	R.YDDM*ATCM*K.A	1433T	5.5896e-12	5.5896e-12	0.00010355	1109.39	2	555.199	-4.50727	2	80	0
Enrichment_Test_S6	24181	K.TAFDEAIAELDTLNEDSYK.D	1433T	1.142e-21	1.142e-21	2.1611e-14	2144.99	2	1072.99	-2.50285	2	172	0
Enrichment_Test_S6	7426	R.YLAEVACGDDRK.Q	1433T	2.5171e-16	2.5171e-16	4.7121e-09	1339.63	2	670.32	1.54792	2	152	0
Enrichment_Test_S6	7413	R.YLAEVACGDDRK.Q	1433T	3.2477e-16	3.2477e-16	6.0799e-09	1339.63	3	447.216	1.5695	2	117	0
Enrichment_Test_S6	9689	R.YLAEVACGDDR.K	1433T	1.7841e-15	1.7841e-15	3.3306e-08	1211.54	2	606.273	2.31548	2	160	0
Enrichment_Test_S6	25800	R.SICTTVLELLDK.Y	1433T	1.0939e-14	1.0939e-14	2.0478e-07	1334.72	2	667.866	1.18805	2	131	0
Enrichment_Test_S6	2788	R.YDDM*ATCM*K.A	1433T	1.8978e-12	1.8978e-12	3.5156e-05	1109.39	2	555.199	-3.51787	2	74	0
Enrichment_Test_S6	5038	R.YDDMATCM*K.A	1433T	4.8543e-12	4.8543e-12	8.9926e-05	1093.4	2	547.202	-2.56542	2	76	0
Enrichment_Test_S6	26289	R.SIC#TTVLELLDK.Y	1433T	2.0268e-11	2.0268e-11	0.00037943	1459.77	2	730.391	1.75487	2	41	0
Enrichment_Test_S6	9491	R.YLAEVAC#GDDRK.Q	1433T	9.7532e-10	9.7532e-10	0.018259	1464.68	2	732.841	-2.99828	2	53	0.0023507
Enrichment_Test_S6	7511	L.AEVACGDDRK.Q	1433T	9.8034e-10	9.8034e-10	0.018239	1063.48	2	532.247	3.32557	1	70	0.0024876
Enrichment_Test_S1	8816	R.YDDMAACMK.S	1433Z	2.0787e-14	2.0787e-14	3.8508e-07	1047.39	2	524.201	-0.23287	2	104	0
Enrichment_Test_S1	4561	R.YDDM*AACMK.S	1433Z	4.5789e-14	4.5789e-14	8.4824e-07	1063.39	2	532.198	-0.34405	2	88	0
Enrichment_Test_S1	4224	K.LAEQAERYDDM*AACM*K.S	1433Z	1.289e-10	1.289e-10	0.0024311	1876.79	3	626.6	-2.11048	2	69	0.00021956
Enrichment_Test_S1	2585	R.YDDM*AACM*K.S	1433Z	1.3182e-09	1.3182e-09	0.02442	1079.38	2	540.196	-0.22597	2	48	0.0011539
Enrichment_Test_S2	4968	R.YDDM*AACMK.S	1433Z	2.0787e-14	2.0787e-14	3.8508e-07	1063.39	2	532.198	-1.14685	2	91	0
Enrichment_Test_S2	9393	R.YDDMAACMK.S	1433Z	2.0787e-14	2.0787e-14	3.8508e-07	1047.39	2	524.201	0.3493	2	115	0
Enrichment_Test_S2	27165	K.IETELRDICNDVLSLLEK.F	1433Z	3.3171e-14	3.3171e-14	6.2711e-07	2103.1	3	701.705	0.08698	2	153	0
Enrichment_Test_S2	24885	R.DICNDVLSLLEK.F	1433Z	1.9754e-12	1.9754e-12	3.6981e-05	1361.7	2	681.845	-14.4655	2	106	0
Enrichment_Test_S2	27047	K.TEGAEKKQQM*AREYREKIETELRDICNDVLSLLEK.F	1433Z	1.0762e-11	1.0762e-11	0.00020534	4182.12	4	1046.55	14.8322	2	31	0
Enrichment_Test_S2	2724	R.YDDM*AACM*K.S	1433Z	3.5913e-09	3.5913e-09	0.066529	1079.38	2	540.196	-0.11299	2	43	0.004122
Enrichment_Test_S3	26743	K.IETELRDICNDVLSLLEK.F	1433Z	1.462e-15	1.462e-15	2.7639e-08	2103.1	3	701.705	0.69585	2	170	0
Enrichment_Test_S3	9148	R.YDDMAACMK.S	1433Z	2.0787e-14	2.0787e-14	3.8508e-07	1047.39	2	524.201	0	2	113	0
Enrichment_Test_S3	4748	R.YDDM*AACMK.S	1433Z	8.3046e-13	8.3046e-13	1.5384e-05	1063.39	2	532.198	-1.14685	2	81	0
Enrichment_Test_S3	2648	R.YDDM*AACM*K.S	1433Z	3.9523e-11	3.9523e-11	0.00073216	1079.38	2	540.198	3.61559	2	58	0.00010852
Enrichment_Test_S3	4419	K.LAEQAERYDDM*AACM*K.S	1433Z	9.4767e-09	9.4767e-09	0.17873	1876.79	3	626.267	-1.07204	2	48	0.010167
Enrichment_Test_S4	5034	R.YDDM*AACMK.S	1433Z	1.125e-13	1.125e-13	2.084e-06	1063.39	2	532.199	1.14685	2	74	0
Enrichment_Test_S4	14055	R.NLLSVAYK.N	1433Z	4.5284e-11	4.5284e-11	0.00083397	907.525	2	454.266	0	2	86	0
Enrichment_Test_S4	22996	K.DSTLIM*QLLR.D	1433Z	7.4884e-11	7.4884e-11	0.0013932	1205.66	2	603.331	-0.20233	2	49	0
Enrichment_Test_S4	23296	K.DSTLIM*QLLR.D	1433Z	8.0697e-11	8.0697e-11	0.0015014	1205.66	2	603.335	6.47447	2	49	0
Enrichment_Test_S4	2652	K.EM*QPTHPIR.L	1433Z	8.6464e-11	8.6464e-11	0.0016017	1124.55	3	375.522	-0.4876	2	51	0
Enrichment_Test_S4	2758	R.YDDM*AACM*K.S	1433Z	4.4474e-09	4.4474e-09	0.082388	1079.38	2	540.196	-0.33896	2	29	0.009883
Enrichment_Test_S5	25377	R.DICNDVLSLLEK.F	1433Z	1.36e-14	1.36e-14	2.5459e-07	1361.7	2	681.353	0.26874	2	123	0
Enrichment_Test_S5	5333	R.YDDM*AACMK.S	1433Z	5.9891e-13	5.9891e-13	1.1095e-05	1063.39	2	532.2	2.98181	2	85	0
Enrichment_Test_S5	23504	K.DSTLIM*QLLR.D	1433Z	2.497e-12	2.497e-12	4.6457e-05	1205.66	2	603.335	5.56399	2	74	0
Enrichment_Test_S5	23224	K.DSTLIM*QLLR.D	1433Z	2.0697e-11	2.0697e-11	0.00038508	1205.66	2	603.331	-1.71978	2	63	0
Enrichment_Test_S5	14495	R.NLLSVAYK.N	1433Z	3.9636e-10	3.9636e-10	0.0072995	907.525	2	454.266	0.53744	2	88	0.0008596
Enrichment_Test_S5	4902	R.YDDM*AAC#M*K.S	1433Z	9.7821e-10	9.7821e-10	0.018121	1204.43	2	602.718	-2.53166	2	38	0.0023507
Enrichment_Test_S6	25798	R.DICNDVLSLLEK.F	1433Z	1.29e-14	1.29e-14	2.4149e-07	1361.7	2	681.353	0.80621	2	116	0
Enrichment_Test_S6	5340	R.YDDM*AACMK.S	1433Z	6.9778e-13	6.9778e-13	1.2926e-05	1063.39	2	532.2	2.40838	2	75	0
Enrichment_Test_S6	23260	K.DSTLIM*QLLR.D	1433Z	4.5054e-11	4.5054e-11	0.00083824	1205.66	2	603.332	0.10116	2	63	0
Enrichment_Test_S6	14389	R.NLLSVAYK.N	1433Z	4.5284e-11	4.5284e-11	0.00083397	907.525	2	454.267	2.3513	2	91	0
Enrichment_Test_S6	23609	K.DSTLIM*QLLR.D	1433Z	8.4053e-11	8.4053e-11	0.0015638	1205.66	2	603.333	2.12443	2	70	0
Enrichment_Test_S6	6113	R.YLAEVAAGDDKK.G	1433Z	8.459e-10	8.459e-10	0.015836	1279.65	3	427.555	-3.73666	2	38	0.0019455
Enrichment_Test_S6	2846	R.YDDM*AACM*K.S	1433Z	2.2028e-09	2.2028e-09	0.040807	1079.38	2	540.195	-2.14676	2	30	0.0053462
Enrichment_Test_S6	5001	K.LAEQAERYDDM*AACM*K.S	1433Z	3.7411e-09	3.7411e-09	0.070558	1876.79	3	626.267	-1.26696	2	45	0.0083475
Enrichment_Test_S1	10304	K.DATSNEQQELFCQK.L	2A5A	1.4301e-16	1.4301e-16	2.6887e-09	1640.72	2	820.868	4.31257	2	93	0
Enrichment_Test_S2	10939	K.DATSNEQQELFCQK.L	2A5A	2.662e-17	2.662e-17	5.0049e-10	1640.72	2	820.867	2.52806	2	105	0
Enrichment_Test_S3	10669	K.DATSNEQQELFCQK.L	2A5A	9.6296e-17	9.6296e-17	1.8105e-09	1640.72	2	820.867	2.23064	2	94	0
Enrichment_Test_S3	5453	K.CVSSSHFQVAER.A	2A5A	2.1164e-11	2.1164e-11	0.0003962	1349.63	3	450.547	0.13547	2	54	0
Enrichment_Test_S1	19731	R.AALNELVECVGCTR.G	2A5B	9.5906e-14	9.5906e-14	1.8031e-06	1477.71	2	739.368	9.4934	2	103	0
Enrichment_Test_S2	27301	K.LAQCGVMFDFLDCVADLK.G	2A5B	1.5157e-20	1.5157e-20	2.8655e-13	1987.93	2	994.472	2.02536	2	148	0
Enrichment_Test_S2	7613	R.CVSSPHFQVAER.A	2A5B	4.9852e-15	4.9852e-15	9.3326e-08	1359.65	2	680.329	1.97372	2	105	0
Enrichment_Test_S3	7310	R.CVSSPHFQVAER.A	2A5B	2.4222e-15	2.4222e-15	4.5345e-08	1359.65	2	680.828	-1.65817	2	115	0
Enrichment_Test_S3	20171	R.AALNELVECVGCTR.G	2A5B	6.6781e-15	6.6781e-15	1.2555e-07	1477.71	2	739.362	2.22888	2	108	0
Enrichment_Test_S4	7657	R.CVSSPHFQVAER.A	2A5B	1.687e-10	1.687e-10	0.0031581	1359.65	3	454.221	-1.36559	2	51	0.00014524
Enrichment_Test_S5	22019	R.AALNELVEC#VGCTR.G	2A5B	1.2194e-16	1.2194e-16	2.2925e-09	1602.76	2	801.883	-2.35955	2	110	0
Enrichment_Test_S5	8009	R.CVSSPHFQVAER.A	2A5B	4.1466e-11	4.1466e-11	0.00077627	1359.65	3	454.221	-1.36559	2	58	0.00015547
Enrichment_Test_S1	11109	R.GCLTEQTYPEVVR.M	2A5E	1.3705e-14	1.3705e-14	2.5716e-07	1494.73	2	747.867	0.40806	2	123	0
Enrichment_Test_S2	11714	R.GCLTEQTYPEVVR.M	2A5E	1.6352e-14	1.6352e-14	3.0683e-07	1494.73	2	747.868	2.28515	2	123	0
Enrichment_Test_S3	11481	R.GCLTEQTYPEVVR.M	2A5E	8.7374e-15	8.7374e-15	1.6395e-07	1494.73	2	747.867	0.32645	2	126	0
Enrichment_Test_S5	12266	R.GCLTEQTYPEVVR.M	2A5E	2.8155e-13	2.8155e-13	5.283e-06	1494.73	2	747.869	3.75417	2	96	0
Enrichment_Test_S6	12216	R.GCLTEQTYPEVVR.M	2A5E	9.9935e-14	9.9935e-14	1.8752e-06	1494.73	2	748.371	3.38832	2	103	0
Enrichment_Test_S1	26210	R.QCCVLFDFVSDPLSDLK.W	2A5G	2.4974e-22	2.4974e-22	4.7161e-15	1928.91	2	964.958	-1.9608	2	164	0
Enrichment_Test_S1	25788	K.SLSVYHPQLAYCVVQFLEK.D	2A5G	2.3668e-18	2.3668e-18	4.4791e-11	2224.15	3	742.055	0.98702	2	101	0
Enrichment_Test_S2	27106	R.QCCVLFDFVSDPLSDLK.W	2A5G	2.4974e-22	2.4974e-22	4.7161e-15	1928.91	2	964.958	-1.89754	2	162	0
Enrichment_Test_S2	26688	K.SLSVYHPQLAYCVVQFLEK.D	2A5G	3.9197e-21	3.9197e-21	7.4178e-14	2224.15	3	742.053	-0.65801	2	152	0
Enrichment_Test_S2	26692	K.SLSVYHPQLAYCVVQFLEK.D	2A5G	3.3012e-15	3.3012e-15	6.2473e-08	2224.15	2	1112.58	0	2	117	0
Enrichment_Test_S3	26681	R.QCCVLFDFVSDPLSDLK.W	2A5G	2.4974e-22	2.4974e-22	4.7161e-15	1928.91	2	964.958	-2.27705	2	163	0
Enrichment_Test_S3	26262	K.SLSVYHPQLAYCVVQFLEK.D	2A5G	1.8838e-21	1.8838e-21	3.565e-14	2224.15	3	742.055	1.80954	2	147	0
Enrichment_Test_S3	13280	K.LFDDCTQQFK.A	2A5G	1.4562e-13	1.4562e-13	2.7093e-06	1244.56	2	622.786	2.05808	2	78	0
Enrichment_Test_S1	22288	K.LNSLCM*AWLVDHVYAIR.E	2AAA	1.1264e-18	1.1264e-18	2.1272e-11	2020.01	3	674.011	2.08277	2	117	0
Enrichment_Test_S1	25732	R.LNIISNLDCVNEVIGIR.Q	2AAA	1.3975e-18	1.3975e-18	2.6391e-11	1885.02	2	943.015	1.03558	2	183	0
Enrichment_Test_S1	20437	R.TSACGLFSVCYPR.V	2AAA	2.9074e-18	2.9074e-18	5.4554e-11	1403.64	2	702.326	0.0869	2	170	0
Enrichment_Test_S1	23104	R.ENVIMTQILPCIK.E	2AAA	1.5481e-16	1.5481e-16	2.9049e-09	1501.81	2	751.407	-2.92419	2	154	0
Enrichment_Test_S1	25760	R.LNIISNLDCVNEVIGIR.Q	2AAA	1.7858e-16	1.7858e-16	3.3724e-09	1885.02	3	629.012	0.19407	2	109	0
Enrichment_Test_S1	19096	R.ENVIM*TQILPCIK.E	2AAA	4.0394e-16	4.0394e-16	7.5796e-09	1517.81	2	759.404	-3.456	2	106	0
Enrichment_Test_S1	10991	K.EFCENLSADCR.E	2AAA	8.3917e-16	8.3917e-16	1.5666e-08	1286.51	2	643.761	0.75848	2	136	0
Enrichment_Test_S1	6659	R.NLCSDDTPM*VR.R	2AAA	2.5529e-15	2.5529e-15	4.766e-08	1266.55	2	633.776	-1.25195	2	113	0
Enrichment_Test_S1	20611	K.EFCENLSADCRENVIM*TQILPCIK.E	2AAA	1.3053e-13	1.3053e-13	2.4794e-06	2785.3	3	929.434	-6.74366	2	66	0
Enrichment_Test_S1	9316	R.NLCSDDTPMVR.R	2AAA	4.873e-13	4.873e-13	9.0973e-06	1250.55	2	625.78	1.36549	2	82	0
Enrichment_Test_S2	26605	R.LNIISNLDCVNEVIGIR.Q	2AAA	6.515e-20	6.515e-20	1.2303e-12	1885.02	2	943.519	2.94603	2	207	0
Enrichment_Test_S2	23061	K.LNSLCM*AWLVDHVYAIR.E	2AAA	2.0068e-18	2.0068e-18	3.7898e-11	2020.01	3	674.346	2.114	2	108	0
Enrichment_Test_S2	21118	R.TSACGLFSVCYPR.V	2AAA	2.9074e-18	2.9074e-18	5.4554e-11	1403.64	2	702.327	1.12976	2	164	0
Enrichment_Test_S2	19760	R.ENVIM*TQILPCIK.E	2AAA	3.6038e-16	3.6038e-16	6.7622e-09	1517.81	2	759.405	-3.05414	2	110	0
Enrichment_Test_S2	21296	K.EFCENLSADCRENVIM*TQILPCIK.E	2AAA	5.1425e-16	5.1425e-16	9.7683e-09	2785.3	3	929.106	0	2	82	0
Enrichment_Test_S2	9913	R.NLCSDDTPMVR.R	2AAA	6.3575e-16	6.3575e-16	1.1869e-08	1250.55	2	625.779	0.19507	2	119	0
Enrichment_Test_S2	25055	K.EFCENLSADCRENVIMTQILPCIK.E	2AAA	8.2695e-16	8.2695e-16	1.5708e-08	2769.31	3	924.104	-4.47008	2	75	0
Enrichment_Test_S2	11595	K.EFCENLSADCR.E	2AAA	8.3917e-16	8.3917e-16	1.5666e-08	1286.51	2	643.76	-0.85329	2	140	0
Enrichment_Test_S2	20040	K.LSTIALALGVER.T	2AAA	1.6664e-14	1.6664e-14	3.1196e-07	1242.74	2	621.874	-1.17776	2	111	0
Enrichment_Test_S2	26621	R.LNIISNLDCVNEVIGIR.Q	2AAA	4.6608e-14	4.6608e-14	8.8015e-07	1885.02	3	629.012	0.5822	2	84	0
Enrichment_Test_S2	7182	R.NLCSDDTPM*VR.R	2AAA	1.2153e-13	1.2153e-13	2.2689e-06	1266.55	2	633.775	-1.34826	2	81	0
Enrichment_Test_S2	3435	K.DCEAEVR.A	2AAA	1.4636e-10	1.4636e-10	0.0026671	821.346	2	411.175	-2.82037	2	85	0
Enrichment_Test_S3	22805	K.LNSLCM*AWLVDHVYAIR.E	2AAA	1.0898e-20	1.0898e-20	2.058e-13	2020.01	3	674.01	-0.18111	2	142	0
Enrichment_Test_S3	26172	R.LNIISNLDCVNEVIGIR.Q	2AAA	3.2496e-20	3.2496e-20	6.1366e-13	1885.02	2	943.013	-1.22975	2	200	0
Enrichment_Test_S3	20863	R.TSACGLFSVCYPR.V	2AAA	2.9074e-18	2.9074e-18	5.4554e-11	1403.64	2	702.828	0.21876	2	170	0
Enrichment_Test_S3	23475	R.ENVIMTQILPCIK.E	2AAA	1.6478e-16	1.6478e-16	3.0919e-09	1501.81	2	751.408	-1.54332	2	143	0
Enrichment_Test_S3	26184	R.LNIISNLDCVNEVIGIR.Q	2AAA	2.6467e-16	2.6467e-16	4.998e-09	1885.02	3	629.343	-5.40041	2	105	0
Enrichment_Test_S3	20975	K.EFCENLSADCRENVIM*TQILPCIK.E	2AAA	4.4652e-16	4.4652e-16	8.4817e-09	2785.3	3	929.437	-3.32766	2	86	0
Enrichment_Test_S3	11391	K.EFCENLSADCR.E	2AAA	2.6674e-15	2.6674e-15	4.9797e-08	1286.51	2	643.761	0.18962	2	133	0
Enrichment_Test_S3	19541	R.ENVIM*TQILPCIK.E	2AAA	3.2768e-15	3.2768e-15	6.1485e-08	1517.81	2	759.408	1.12521	2	95	0
Enrichment_Test_S3	6932	R.NLCSDDTPM*VR.R	2AAA	4.8059e-14	4.8059e-14	8.9719e-07	1266.55	2	633.776	-1.05934	2	81	0
Enrichment_Test_S3	9652	R.NLCSDDTPMVR.R	2AAA	2.0094e-13	2.0094e-13	3.7513e-06	1250.55	2	626.279	-2.58299	2	101	0
Enrichment_Test_S3	3287	K.DCEAEVR.A	2AAA	1.4636e-10	1.4636e-10	0.0026671	821.346	2	411.177	0.07422	2	81	0.00062292
Enrichment_Test_S4	22447	R.TSACGLFSVC#YPR.V	2AAA	2.9074e-18	2.9074e-18	5.4554e-11	1528.69	2	764.848	-2.23441	2	154	0
Enrichment_Test_S4	20889	R.TSACGLFSVCYPR.V	2AAA	7.6352e-18	7.6352e-18	1.4327e-10	1403.64	2	702.328	3.12856	2	102	0
Enrichment_Test_S4	23225	R.TSAC#GLFSVCYPR.V	2AAA	8.0117e-18	8.0117e-18	1.5033e-10	1528.69	2	764.844	-7.42142	2	124	0
Enrichment_Test_S4	24314	R.TSAC#GLFSVC#YPR.V	2AAA	1.0416e-17	1.0416e-17	1.9545e-10	1653.74	2	827.376	2.65571	2	143	0
Enrichment_Test_S4	14276	K.EFCENLSADC#R.E	2AAA	1.0347e-15	1.0347e-15	1.9316e-08	1411.56	2	706.285	0.17283	2	134	0
Enrichment_Test_S4	19593	R.ENVIM*TQILPCIK.E	2AAA	1.5483e-15	1.5483e-15	2.9052e-08	1517.81	2	759.407	0.16074	2	93	0
Enrichment_Test_S4	10039	R.NLCSDDTPMVR.R	2AAA	1.9172e-15	1.9172e-15	3.5791e-08	1250.55	2	625.78	1.95069	2	113	0
Enrichment_Test_S4	19823	K.LSTIALALGVER.T	2AAA	3.7746e-13	3.7746e-13	7.0662e-06	1242.74	2	621.873	-1.57035	2	120	0
Enrichment_Test_S4	7295	R.NLCSDDTPM*VR.R	2AAA	1.0044e-12	1.0044e-12	1.875e-05	1266.55	2	633.776	0.19261	2	72	0
Enrichment_Test_S5	23435	R.TSAC#GLFSVCYPR.V	2AAA	7.6352e-18	7.6352e-18	1.4327e-10	1528.69	2	764.845	-6.54362	2	136	0
Enrichment_Test_S5	22798	R.TSACGLFSVC#YPR.V	2AAA	1.2556e-17	1.2556e-17	2.3561e-10	1528.69	2	764.848	-1.995	2	144	0
Enrichment_Test_S5	20080	R.ENVIM*TQILPCIK.E	2AAA	1.171e-15	1.171e-15	2.1972e-08	1517.81	2	759.407	0.5626	2	103	0
Enrichment_Test_S5	14743	K.EFCENLSADC#R.E	2AAA	2.6935e-15	2.6935e-15	5.0283e-08	1411.56	2	706.285	0.34567	2	134	0
Enrichment_Test_S5	12158	K.EFCENLSADCR.E	2AAA	5.2228e-15	5.2228e-15	9.7503e-08	1286.51	2	643.76	-1.8014	2	82	0
Enrichment_Test_S5	24299	R.TSAC#GLFSVC#YPR.V	2AAA	2.9372e-14	2.9372e-14	5.5114e-07	1653.74	2	827.873	-2.32248	2	93	0
Enrichment_Test_S5	24273	R.TSAC#GLFSVC#YPR.V	2AAA	2.0686e-13	2.0686e-13	3.8816e-06	1653.74	2	827.372	-2.13932	2	51	0
Enrichment_Test_S5	10389	R.NLCSDDTPMVR.R	2AAA	6.6859e-12	6.6859e-12	0.00012482	1250.55	2	625.778	-0.87781	2	67	0
Enrichment_Test_S5	23445	R.ENVIMTQILPCIK.E	2AAA	1.5203e-11	1.5203e-11	0.00028527	1501.81	2	751.41	0.40614	2	36	0
Enrichment_Test_S6	22794	R.TSACGLFSVC#YPR.V	2AAA	3.3588e-18	3.3588e-18	6.3024e-11	1528.69	2	764.848	-1.9152	2	160	0
Enrichment_Test_S6	23490	R.TSAC#GLFSVCYPR.V	2AAA	7.6352e-18	7.6352e-18	1.4327e-10	1528.69	2	765.347	-5.78414	2	130	0
Enrichment_Test_S6	24479	R.TSAC#GLFSVC#YPR.V	2AAA	7.6352e-18	7.6352e-18	1.4327e-10	1653.74	2	827.37	-3.9098	2	153	0
Enrichment_Test_S6	23544	R.ENVIMTQILPCIK.E	2AAA	1.5481e-16	1.5481e-16	2.9049e-09	1501.81	2	751.409	-0.16246	2	102	0
Enrichment_Test_S6	19978	R.ENVIM*TQILPCIK.E	2AAA	2.7914e-16	2.7914e-16	5.2377e-09	1517.81	2	759.407	0.5626	2	92	0
Enrichment_Test_S6	14611	K.EFCENLSADC#R.E	2AAA	2.9758e-15	2.9758e-15	5.5554e-08	1411.56	2	706.285	1.12342	2	126	0
Enrichment_Test_S6	10390	R.NLCSDDTPMVR.R	2AAA	6.4032e-15	6.4032e-15	1.1954e-07	1250.55	2	625.778	-1.95069	2	99	0
Enrichment_Test_S6	7634	R.NLCSDDTPM*VR.R	2AAA	3.5729e-13	3.5729e-13	6.6701e-06	1266.55	2	633.776	0.28891	2	76	0
Enrichment_Test_S6	20237	K.LSTIALALGVER.T	2AAA	2.8523e-12	2.8523e-12	5.3397e-05	1242.74	2	621.874	-0.78518	2	71	0
Enrichment_Test_S1	23442	R.M*TTLFCINALSEACGK.E	2AAB	3.8434e-21	3.8434e-21	7.2488e-14	1717.8	2	859.902	-1.95184	2	123	0
Enrichment_Test_S1	25322	R.MTTLFCINALSEACGK.E	2AAB	2.7535e-18	2.7535e-18	5.1932e-11	1701.8	2	851.403	-1.57713	2	118	0
Enrichment_Test_S1	8584	R.ELCENLPAEGR.E	2AAB	1.022e-14	1.022e-14	1.908e-07	1230.58	2	615.793	0.19823	2	109	0
Enrichment_Test_S2	9146	R.ELCENLPAEGR.E	2AAB	1.7721e-14	1.7721e-14	3.3083e-07	1230.58	2	615.792	-1.98233	2	96	0
Enrichment_Test_S2	26099	R.MTTLFCINALSEACGK.E	2AAB	2.4463e-14	2.4463e-14	4.6137e-07	1701.8	2	852.412	4.80554	2	79	0
Enrichment_Test_S3	25743	R.MTTLFCINALSEACGK.E	2AAB	7.525e-20	7.525e-20	1.4192e-12	1701.8	2	851.403	-1.50544	2	159	0
Enrichment_Test_S3	8905	R.ELCENLPAEGR.E	2AAB	1.3971e-14	1.3971e-14	2.6081e-07	1230.58	2	615.794	1.48675	2	88	0
Enrichment_Test_S2	20946	K.PANM*EELTEVITAAEFHPNSCNTFVYSSSK.G	2ABA	5.6544e-28	5.6544e-28	1.0771e-20	3332.51	3	1112.18	0.03787	1	183	0
Enrichment_Test_S1	18264	K.LCSLYENDCIFDK.F	2ABD	4.6353e-18	4.6353e-18	8.6977e-11	1562.69	2	781.846	-1.63937	2	115	0
Enrichment_Test_S2	18890	K.LCSLYENDCIFDK.F	2ABD	4.6234e-18	4.6234e-18	8.6754e-11	1562.69	2	781.845	-2.81035	2	129	0
Enrichment_Test_S3	18677	K.LCSLYENDCIFDK.F	2ABD	4.6234e-18	4.6234e-18	8.6754e-11	1562.69	2	782.343	-6.59518	2	116	0
Enrichment_Test_S4	20891	K.LCSLYENDC#IFDK.F	2ABD	3.7293e-17	3.7293e-17	6.9976e-10	1687.73	2	844.369	-2.67454	2	83	0
Enrichment_Test_S5	21853	K.LCSLYENDC#IFDK.F	2ABD	4.6234e-18	4.6234e-18	8.6754e-11	1687.73	2	844.366	-5.63821	2	116	0
Enrichment_Test_S5	21161	K.LC#SLYENDCIFDK.F	2ABD	1.5197e-15	1.5197e-15	2.8516e-08	1687.73	2	844.374	3.83109	2	56	0
Enrichment_Test_S6	21268	K.LCSLYENDC#IFDK.F	2ABD	6.9019e-17	6.9019e-17	1.2951e-09	1687.73	2	844.367	-4.2648	2	81	0
Enrichment_Test_S6	21766	K.LCSLYENDC#IFDK.F	2ABD	4.5465e-16	4.5465e-16	8.5312e-09	1687.73	2	844.372	1.66255	2	96	0
Enrichment_Test_S1	11006	K.ALEM*TCAIQNQLAR.I	3BP1	2.8543e-18	2.8543e-18	5.3664e-11	1577.78	2	789.393	0.61855	2	144	0
Enrichment_Test_S1	7597	R.LEALHDVCSR.L	3BP1	9.2237e-14	9.2237e-14	1.7161e-06	1142.56	3	381.525	-0.47993	2	123	0
Enrichment_Test_S1	14558	K.QTM*ASDPHSLEEFCSDPHAVAGALK.S	3BP1	1.1081e-13	1.1081e-13	2.1061e-06	2657.2	4	665.053	-2.75324	2	45	0
Enrichment_Test_S1	4684	R.LQACLQGQSGADM*DKR.V	3BP1	1.4336e-13	1.4336e-13	2.7037e-06	1736.81	3	579.606	-0.52652	2	69	0
Enrichment_Test_S1	7602	R.LEALHDVCSR.L	3BP1	1.6573e-13	1.6573e-13	3.0833e-06	1142.56	2	571.784	-2.1349	2	108	0
Enrichment_Test_S1	5606	R.LQACLQGQSGADM*DK.R	3BP1	5.366e-12	5.366e-12	0.00010106	1580.7	2	791.358	0.50297	2	53	0
Enrichment_Test_S2	6118	R.LQACLQGQSGADM*DK.R	3BP1	9.6931e-19	9.6931e-19	1.8255e-11	1580.7	2	790.857	0.84894	2	129	0
Enrichment_Test_S2	11634	K.ALEM*TCAIQNQLAR.I	3BP1	2.8543e-18	2.8543e-18	5.3664e-11	1577.78	2	789.393	0.61855	2	157	0
Enrichment_Test_S2	15160	K.QTM*ASDPHSLEEFCSDPHAVAGALK.S	3BP1	2.9631e-17	2.9631e-17	5.6317e-10	2657.2	4	665.054	-0.3671	2	71	0
Enrichment_Test_S2	8158	R.LEALHDVCSR.L	3BP1	9.2237e-14	9.2237e-14	1.7161e-06	1142.56	3	381.525	-0.31995	2	131	0
Enrichment_Test_S2	8163	R.LEALHDVCSR.L	3BP1	5.1906e-13	5.1906e-13	9.6572e-06	1142.56	2	571.785	1.06745	2	100	0
Enrichment_Test_S2	27851	R.DIALPIEACVLLLLSEGM*QEEGLFR.L	3BP1	3.7511e-10	3.7511e-10	0.0071293	2775.43	3	926.486	2.28694	2	31	0.00038651
Enrichment_Test_S2	5102	R.LQACLQGQSGADM*DKR.V	3BP1	3.4348e-09	3.4348e-09	0.06478	1736.81	3	579.607	0.31591	2	33	0.004122
Enrichment_Test_S3	5876	R.LQACLQGQSGADM*DK.R	3BP1	1.1544e-18	1.1544e-18	2.1741e-11	1580.7	2	790.853	-3.62728	2	122	0
Enrichment_Test_S3	11431	K.ALEM*TCAIQNQLAR.I	3BP1	2.8543e-18	2.8543e-18	5.3664e-11	1577.78	2	789.392	-0.54123	2	159	0
Enrichment_Test_S3	27438	R.DIALPIEACVLLLLSEGM*QEEGLFR.L	3BP1	2.4033e-14	2.4033e-14	4.5677e-07	2775.43	3	925.816	0.72518	2	97	0
Enrichment_Test_S3	7897	R.LEALHDVCSR.L	3BP1	9.2237e-14	9.2237e-14	1.7161e-06	1142.56	3	381.525	-0.39994	2	124	0
Enrichment_Test_S3	7901	R.LEALHDVCSR.L	3BP1	1.988e-13	1.988e-13	3.6988e-06	1142.56	2	571.784	-2.1349	2	110	0
Enrichment_Test_S3	4885	R.LQACLQGQSGADM*DKR.V	3BP1	3.9263e-11	3.9263e-11	0.00074051	1736.81	3	579.607	1.26365	2	47	0.00010852
Enrichment_Test_S4	11735	K.ALEM*TCAIQNQLAR.I	3BP1	1.6239e-17	1.6239e-17	3.0531e-10	1577.78	2	789.391	-1.31443	2	118	0
Enrichment_Test_S4	8290	R.LEALHDVCSR.L	3BP1	3.4904e-12	3.4904e-12	6.4939e-05	1142.56	3	381.525	-2.23967	2	84	0
Enrichment_Test_S5	12124	K.ALEM*TCAIQNQLAR.I	3BP1	2.8543e-18	2.8543e-18	5.3664e-11	1577.78	2	789.389	-3.78864	2	128	0
Enrichment_Test_S5	8646	R.LEALHDVCSR.L	3BP1	1.8447e-13	1.8447e-13	3.4321e-06	1142.56	3	381.525	-2.23967	2	105	0
Enrichment_Test_S5	8651	R.LEALHDVCSR.L	3BP1	1.9482e-12	1.9482e-12	3.6247e-05	1142.56	2	571.785	0.53372	2	81	0
Enrichment_Test_S6	12051	K.ALEM*TCAIQNQLAR.I	3BP1	5.3608e-14	5.3608e-14	1.0079e-06	1577.78	2	789.391	-1.15979	2	87	0
Enrichment_Test_S6	8624	R.LEALHDVCSR.L	3BP1	9.2237e-14	9.2237e-14	1.7161e-06	1142.56	3	381.525	-1.3598	2	101	0
Enrichment_Test_S3	27951	N.RRETELEDAR.Q	3BP5	4.4685e-09	4.4685e-09	0.083137	1274.64	2	637.819	-11.2917	1	4	0.0054195
Enrichment_Test_S1	25733	K.HGYPLILYDVFPDVCK.E	3HIDH	1.434e-09	1.434e-09	0.027046	1878.95	3	626.987	-0.48673	2	35	0.0011539
Enrichment_Test_S2	26593	K.HGYPLILYDVFPDVCK.E	3HIDH	4.6589e-20	4.6589e-20	8.7868e-13	1878.95	3	626.985	-2.14163	2	103	0
Enrichment_Test_S2	26627	K.HGYPLILYDVFPDVCK.E	3HIDH	2.569e-19	2.569e-19	4.8452e-12	1878.95	2	939.978	1.42852	2	110	0
Enrichment_Test_S3	26268	K.HGYPLILYDVFPDVCK.E	3HIDH	1.2725e-21	1.2725e-21	2.4001e-14	1878.95	3	626.987	0.48673	2	129	0
Enrichment_Test_S3	26223	K.HGYPLILYDVFPDVCK.E	3HIDH	4.3834e-21	4.3834e-21	8.2672e-14	1878.95	2	939.978	1.75318	2	118	0
Enrichment_Test_S1	11680	K.FLMECR.N	4EBP1	1.7998e-09	1.7998e-09	0.031391	798.364	2	399.685	-0.53448	2	107	0.00146
Enrichment_Test_S1	6674	K.FLM*ECR.N	4EBP1	5.1051e-09	5.1051e-09	0.089039	814.359	2	407.683	0.22457	2	60	0.0047001
Enrichment_Test_S2	7221	K.FLM*ECR.N	4EBP1	1.7998e-09	1.7998e-09	0.031391	814.359	2	407.683	0.14971	2	84	0.0027915
Enrichment_Test_S2	12291	K.FLMECR.N	4EBP1	1.7998e-09	1.7998e-09	0.031391	798.364	2	399.685	-1.06896	2	105	0.0027915
Enrichment_Test_S3	12034	K.FLMECR.N	4EBP1	1.7998e-09	1.7998e-09	0.031391	798.364	2	399.685	-0.91625	2	102	0.0019761
Enrichment_Test_S3	6976	K.FLM*ECR.N	4EBP1	4.8539e-09	4.8539e-09	0.084657	814.359	2	407.683	0.44914	2	71	0.0056966
Enrichment_Test_S4	7316	K.FLM*ECR.N	4EBP1	1.7998e-09	1.7998e-09	0.031391	814.359	2	407.683	1.1977	2	73	0.0041954
Enrichment_Test_S4	12403	K.FLMECR.N	4EBP1	1.7998e-09	1.7998e-09	0.031391	798.364	2	399.686	0.38177	2	83	0.0041954
Enrichment_Test_S5	7651	K.FLM*ECR.N	4EBP1	1.7998e-09	1.7998e-09	0.031391	814.359	2	407.683	1.34741	2	78	0.0037716
Enrichment_Test_S5	12785	K.FLMECR.N	4EBP1	1.7998e-09	1.7998e-09	0.031391	798.364	2	399.685	-1.29802	2	79	0.0037716
Enrichment_Test_S6	7646	K.FLM*ECR.N	4EBP1	1.7998e-09	1.7998e-09	0.031391	814.359	2	407.684	3.21881	2	74	0.0045834
Enrichment_Test_S6	12729	K.FLMECR.N	4EBP1	1.7998e-09	1.7998e-09	0.031391	798.364	2	399.685	-0.30542	2	79	0.0045834
Enrichment_Test_S2	5534	R.SSCSTPLSQTSR.Y	4ET	1.6545e-13	1.6545e-13	3.0974e-06	1253.58	2	627.294	2.04328	2	86	0
Enrichment_Test_S3	5323	R.SSCSTPLSQTSR.Y	4ET	1.7746e-15	1.7746e-15	3.3222e-08	1253.58	2	627.295	3.11358	2	90	0
Enrichment_Test_S5	5938	R.SSCSTPLSQTSR.Y	4ET	1.0372e-15	1.0372e-15	1.9416e-08	1253.58	2	627.292	-2.52978	2	107	0
Enrichment_Test_S1	19527	R.VEEIICGLIK.G	5NT3A	1.1891e-12	1.1891e-12	2.2123e-05	1116.63	2	558.82	-0.10922	2	103	0
Enrichment_Test_S2	20196	R.VEEIICGLIK.G	5NT3A	1.1891e-12	1.1891e-12	2.2123e-05	1116.63	2	558.82	-1.31066	2	95	0
Enrichment_Test_S3	19984	R.VEEIICGLIK.G	5NT3A	1.1891e-12	1.1891e-12	2.2123e-05	1116.63	2	558.821	1.09221	2	112	0
Enrichment_Test_S1	11636	K.NSSVCENSSYFQQLQNK.T	5NT3B	2.114e-23	2.114e-23	3.9922e-16	1975.88	2	988.948	1.51391	2	162	0
Enrichment_Test_S1	5285	K.AHSLLCQQR.I	5NT3B	4.641e-11	4.641e-11	0.00085973	1055.54	3	352.519	0.51942	2	51	0
Enrichment_Test_S2	12221	K.NSSVCENSSYFQQLQNK.T	5NT3B	2.114e-23	2.114e-23	3.9922e-16	1975.88	2	988.447	2.71694	2	166	0
Enrichment_Test_S2	5729	K.AHSLLCQQR.I	5NT3B	5.8284e-11	5.8284e-11	0.0010797	1055.54	3	352.519	1.03884	2	51	0
Enrichment_Test_S2	5615	R.CPSSHNILDNSK.I	5NT3B	3.1354e-10	3.1354e-10	0.0058696	1314.61	2	657.809	-0.09279	2	33	0.00019431
Enrichment_Test_S2	4498	K.IISEDCR.K	5NT3B	5.0076e-09	5.0076e-09	0.091252	835.398	2	418.203	0.29189	2	60	0.0064622
Enrichment_Test_S3	11983	K.NSSVCENSSYFQQLQNK.T	5NT3B	2.3164e-23	2.3164e-23	4.3744e-16	1975.88	2	988.444	0.06175	2	170	0
Enrichment_Test_S3	5532	K.AHSLLCQQR.I	5NT3B	1.9375e-11	1.9375e-11	0.00035892	1055.54	3	352.519	0.34628	2	53	0
Enrichment_Test_S4	12370	K.NSSVCENSSYFQQLQNK.T	5NT3B	9.9589e-21	9.9589e-21	1.8807e-13	1975.88	2	988.443	-1.11148	2	135	0
Enrichment_Test_S5	12779	K.NSSVCENSSYFQQLQNK.T	5NT3B	2.114e-23	2.114e-23	3.9922e-16	1975.88	2	988.446	1.11148	2	146	0
Enrichment_Test_S6	12717	K.NSSVCENSSYFQQLQNK.T	5NT3B	1.3306e-21	1.3306e-21	2.5128e-14	1975.88	2	988.444	-0.24699	2	142	0
Enrichment_Test_S1	21103	K.IGTYTGPLQHGIVYSGGSSDTICDLLGAK.G	5NTC	3.4515e-32	3.4515e-32	6.5723e-25	2923.45	3	975.156	1.31439	2	217	0
Enrichment_Test_S1	23142	K.VDAYGNLLVCAHGFNFIR.G	5NTC	1.1031e-14	1.1031e-14	2.0854e-07	2009.01	3	670.34	-0.72841	2	80	0
Enrichment_Test_S2	21840	K.IGTYTGPLQHGIVYSGGSSDTICDLLGAK.G	5NTC	5.8057e-29	5.8057e-29	1.1055e-21	2923.45	3	975.156	0.75108	2	166	0
Enrichment_Test_S2	21777	K.IGTYTGPLQHGIVYSGGSSDTICDLLGAK.G	5NTC	9.3664e-20	9.3664e-20	1.7835e-12	2923.45	3	975.826	1.67051	2	164	0
Enrichment_Test_S2	23887	K.VDAYGNLLVCAHGFNFIR.G	5NTC	9.5471e-16	9.5471e-16	1.8049e-08	2009.01	3	670.675	0.0314	2	89	0
Enrichment_Test_S3	21449	K.IGTYTGPLQHGIVYSGGSSDTICDLLGAK.G	5NTC	2.6453e-30	2.6453e-30	5.0371e-23	2923.45	3	975.153	-2.50361	2	195	0
Enrichment_Test_S3	21424	K.IGTYTGPLQHGIVYSGGSSDTICDLLGAK.G	5NTC	2.2184e-24	2.2184e-24	4.2242e-17	2923.45	3	975.822	-1.89713	2	181	0
Enrichment_Test_S3	23565	K.VDAYGNLLVCAHGFNFIR.G	5NTC	4.4632e-22	4.4632e-22	8.4379e-15	2009.01	3	670.34	0.1821	2	122	0
Enrichment_Test_S4	17037	R.VVQLEVLCTK.C	5NTD	1.201e-13	1.201e-13	2.2344e-06	1131.64	2	566.325	-1.61661	2	111	0
Enrichment_Test_S5	17572	R.VVQLEVLCTK.C	5NTD	1.201e-13	1.201e-13	2.2344e-06	1131.64	2	566.325	-0.86219	2	98	0
Enrichment_Test_S6	17437	R.VVQLEVLCTK.C	5NTD	1.201e-13	1.201e-13	2.2344e-06	1131.64	2	566.325	-2.15548	2	102	0
Enrichment_Test_S1	14439	K.VGTGEPCCDWVGDEGAGHFVK.M	6PGD	2.7771e-25	2.7771e-25	5.2645e-18	2162.93	3	721.644	-3.97515	2	134	0
Enrichment_Test_S1	15116	K.M*VHNGIEYGDM*QLICEAYHLM*K.D	6PGD	2.7224e-19	2.7224e-19	5.1646e-12	2643.17	4	661.548	-0.55357	2	70	0
Enrichment_Test_S1	7210	K.SAVDNCQDSWR.R	6PGD	9.5449e-16	9.5449e-16	1.7819e-08	1280.53	2	640.768	-2.19082	2	141	0
Enrichment_Test_S1	24675	R.VISTGVQAGIPM*PCFTTALSFYDGYR.H	6PGD	2.7517e-15	2.7517e-15	5.2327e-08	2810.35	3	938.12	-4.77303	2	83	0
Enrichment_Test_S1	15602	K.MVHNGIEYGDM*QLICEAYHLM*K.D	6PGD	4.9994e-15	4.9994e-15	9.4843e-08	2627.18	4	657.799	-1.55397	2	55	0
Enrichment_Test_S2	15039	K.VGTGEPCCDWVGDEGAGHFVK.M	6PGD	4.2089e-25	4.2089e-25	7.9789e-18	2162.93	3	721.644	-4.1443	2	130	0
Enrichment_Test_S2	15751	K.M*VHNGIEYGDM*QLICEAYHLM*K.D	6PGD	2.8104e-19	2.8104e-19	5.3316e-12	2643.17	4	661.548	0.46131	2	69	0
Enrichment_Test_S2	25399	R.VISTGVQAGIPM*PCFTTALSFYDGYR.H	6PGD	3.9046e-17	3.9046e-17	7.4251e-10	2810.35	3	937.792	2.10588	2	117	0
Enrichment_Test_S2	7741	K.SAVDNCQDSWR.R	6PGD	1.3079e-15	1.3079e-15	2.4417e-08	1280.53	2	640.769	-1.33354	2	134	0
Enrichment_Test_S2	23524	K.MVHNGIEYGDMQLICEAYHLMK.D	6PGD	5.2803e-15	5.2803e-15	1.0017e-07	2595.19	4	649.552	0.65776	2	60	0
Enrichment_Test_S3	14815	K.VGTGEPCCDWVGDEGAGHFVK.M	6PGD	6.9555e-25	6.9555e-25	1.3186e-17	2162.93	3	721.644	-3.97515	2	130	0
Enrichment_Test_S3	15539	K.M*VHNGIEYGDM*QLICEAYHLM*K.D	6PGD	3.8262e-20	3.8262e-20	7.2586e-13	2643.17	4	662.049	-0.87489	2	72	0
Enrichment_Test_S3	18806	K.M*VHNGIEYGDMQLICEAYHLM*K.D	6PGD	1.2783e-18	1.2783e-18	2.425e-11	2627.18	4	657.798	-2.76066	2	72	0
Enrichment_Test_S3	23267	K.MVHNGIEYGDMQLICEAYHLMK.D	6PGD	5.262e-18	5.262e-18	9.9826e-11	2595.19	4	650.051	-3.52207	2	78	0
Enrichment_Test_S3	7484	K.SAVDNCQDSWR.R	6PGD	9.5449e-16	9.5449e-16	1.7819e-08	1280.53	2	640.768	-3.52436	2	136	0
Enrichment_Test_S3	16006	K.MVHNGIEYGDM*QLICEAYHLM*K.D	6PGD	5.6082e-13	5.6082e-13	1.0639e-05	2627.18	4	657.801	1.04505	2	40	0
Enrichment_Test_S4	7864	K.SAVDNCQDSWR.R	6PGD	1.1198e-15	1.1198e-15	2.0905e-08	1280.53	2	640.769	-2.00031	2	131	0
Enrichment_Test_S4	23642	K.IISYAQGFMLLR.Q	6PGD	4.0435e-12	4.0435e-12	7.5696e-05	1411.78	2	706.89	-5.31236	2	69	0
Enrichment_Test_S4	17047	K.VGTGEPCC#DWVGDEGAGHFVK.M	6PGD	4.1457e-09	4.1457e-09	0.07859	2287.97	3	763.328	-1.99898	2	49	0.0094056
Enrichment_Test_S5	8224	K.SAVDNCQDSWR.R	6PGD	7.3507e-16	7.3507e-16	1.3723e-08	1280.53	2	640.769	-1.6193	2	142	0
Enrichment_Test_S6	8193	K.SAVDNCQDSWR.R	6PGD	6.7083e-16	6.7083e-16	1.2524e-08	1280.53	2	640.767	-4.57214	2	146	0
Enrichment_Test_S6	17399	K.VGTGEPCC#DWVGDEGAGHFVK.M	6PGD	3.5528e-10	3.5528e-10	0.006735	2287.97	3	763.662	-2.85096	2	64	0.001142
Enrichment_Test_S1	25462	R.TGALCWFLDEAAAR.L	6PGL	2.9382e-17	2.9382e-17	5.5242e-10	1523.73	2	762.367	-3.20239	2	150	0
Enrichment_Test_S2	26266	R.TGALCWFLDEAAAR.L	6PGL	2.4362e-17	2.4362e-17	4.5803e-10	1523.73	2	762.371	2.72203	2	172	0
Enrichment_Test_S3	25904	R.TGALCWFLDEAAAR.L	6PGL	2.4362e-17	2.4362e-17	4.5803e-10	1523.73	2	762.37	1.2009	2	147	0
Enrichment_Test_S1	20984	R.EIFTTLEYGPVPESHACALAWLDTHNR.L	A16A1	1.0531e-24	1.0531e-24	2.0036e-17	3070.47	4	768.872	-4.01006	2	136	0
Enrichment_Test_S1	4233	R.DPAVPTGGCK.E	A16A1	2.0174e-13	2.0174e-13	3.7534e-06	944.451	2	472.73	1.29112	2	96	0
Enrichment_Test_S2	21689	R.EIFTTLEYGPVPESHACALAWLDTHNR.L	A16A1	1.3216e-27	1.3216e-27	2.5144e-20	3070.47	4	768.374	0.15887	2	153	0
Enrichment_Test_S2	4614	R.DPAVPTGGCK.E	A16A1	2.5842e-14	2.5842e-14	4.8079e-07	944.451	2	472.73	1.42024	2	92	0
Enrichment_Test_S3	21333	R.EIFTTLEYGPVPESHACALAWLDTHNR.L	A16A1	7.9346e-30	7.9346e-30	1.5096e-22	3070.47	4	768.373	-1.19151	2	180	0
Enrichment_Test_S3	4407	R.DPAVPTGGCK.E	A16A1	2.0174e-13	2.0174e-13	3.7534e-06	944.451	2	472.729	0.12911	2	91	0
Enrichment_Test_S1	15633	K.STNLHDYGM*LLPCGIDK.F	A4	2.0372e-12	2.0372e-12	3.8471e-05	1892.89	3	631.632	-3.96185	2	59	0
Enrichment_Test_S2	24687	A.LEVPTDGNAGLLAEPQIAMFCGK.L	A4	3.0408e-13	3.0408e-13	5.7725e-06	2374.18	3	792.393	-7.21691	1	56	0
Enrichment_Test_S2	24710	A.LEVPTDGNAGLLAEPQIAMFCGK.L	A4	1.2024e-11	1.2024e-11	0.00022826	2374.18	2	1188.1	0.95167	1	87	0
Enrichment_Test_S2	16243	K.STNLHDYGM*LLPCGIDK.F	A4	2.2276e-11	2.2276e-11	0.00042067	1892.89	3	631.631	-5.02479	2	53	0
Enrichment_Test_S3	16059	K.STNLHDYGM*LLPCGIDK.F	A4	6.5351e-12	6.5351e-12	0.00012341	1892.89	3	631.63	-6.08772	2	57	0
Enrichment_Test_S4	23953	A.LEVPTDGNAGLLAEPQIAMFCGK.L	A4	7.0504e-18	7.0504e-18	1.3384e-10	2374.18	2	1187.59	-2.26134	1	125	0
Enrichment_Test_S4	4574	R.EVCSEQAETGPCR.A	A4	9.4859e-16	9.4859e-16	1.7799e-08	1408.58	2	704.795	-0.6928	2	141	0
Enrichment_Test_S4	21404	A.LEVPTDGNAGLLAEPQIAM*FCGK.L	A4	1.4131e-15	1.4131e-15	2.6826e-08	2390.17	2	1196.09	1.04741	1	99	0
Enrichment_Test_S4	6793	R.EVC#SEQAETGPCR.A	A4	7.1628e-15	7.1628e-15	1.344e-07	1533.63	2	767.315	-4.85215	2	147	0
Enrichment_Test_S4	19879	N.AGLLAEPQIAM*FCGK.L	A4	8.692e-15	8.692e-15	1.6369e-07	1564.79	2	782.894	-2.88454	1	66	0
Enrichment_Test_S4	16204	K.STNLHDYGM*LLPCGIDK.F	A4	1.3232e-14	1.3232e-14	2.4987e-07	1892.89	2	946.948	0.38673	2	78	0
Enrichment_Test_S4	22801	N.AGLLAEPQIAMFCGK.L	A4	2.9162e-14	2.9162e-14	5.4919e-07	1548.79	2	775.398	-3.66123	1	79	0
Enrichment_Test_S4	18569	K.STNLHDYGMLLPCGIDK.F	A4	1.7514e-12	1.7514e-12	3.3074e-05	1876.89	3	626.304	2.72869	2	66	0
Enrichment_Test_S4	16156	K.STNLHDYGM*LLPCGIDK.F	A4	5.3803e-11	5.3803e-11	0.001016	1892.89	3	631.634	-0.77304	2	50	0
Enrichment_Test_S4	7458	R.M*DVCETHLHWHTVAK.E	A4	5.6993e-10	5.6993e-10	0.010733	1822.84	4	456.465	1.47084	2	28	0.00070304
Enrichment_Test_S5	21846	A.LEVPTDGNAGLLAEPQIAM*FCGK.L	A4	2.5207e-19	2.5207e-19	4.7851e-12	2390.17	2	1196.09	1.55791	1	122	0
Enrichment_Test_S5	4832	R.EVCSEQAETGPCR.A	A4	9.1974e-15	9.1974e-15	1.7258e-07	1408.58	2	704.794	-2.165	2	141	0
Enrichment_Test_S5	20403	N.AGLLAEPQIAM*FCGK.L	A4	3.8673e-14	3.8673e-14	7.2831e-07	1564.79	2	782.896	-1.48125	1	57	0
Enrichment_Test_S5	23111	N.AGLLAEPQIAMFCGK.L	A4	1.8927e-13	1.8927e-13	3.5644e-06	1548.79	2	775.397	-5.3153	1	60	0
Enrichment_Test_S5	16668	K.STNLHDYGM*LLPCGIDK.F	A4	4.8342e-13	4.8342e-13	9.129e-06	1892.89	2	946.947	-0.58009	2	60	0
Enrichment_Test_S5	16639	K.STNLHDYGM*LLPCGIDK.F	A4	2.1419e-12	2.1419e-12	4.0448e-05	1892.89	3	631.633	-1.54609	2	62	0
Enrichment_Test_S5	5506	E.VVREVCSEQAETGPCR.A	A4	9.086e-10	9.086e-10	0.017136	1762.82	3	588.612	-1.83176	1	54	0.0019409
Enrichment_Test_S5	7865	R.M*DVCETHLHWHTVAK.E	A4	3.253e-09	3.253e-09	0.061263	1822.84	4	456.464	-0.93599	2	23	0.0073481
Enrichment_Test_S6	23126	N.AGLLAEPQIAMFCGK.L	A4	6.2506e-15	6.2506e-15	1.1772e-07	1548.79	2	774.9	1.26024	1	81	0
Enrichment_Test_S6	4852	R.EVCSEQAETGPCR.A	A4	2.08e-14	2.08e-14	3.9029e-07	1408.58	2	704.795	0	2	135	0
Enrichment_Test_S6	20270	N.AGLLAEPQIAM*FCGK.L	A4	2.4866e-14	2.4866e-14	4.6829e-07	1564.79	2	782.895	-2.02698	1	69	0
Enrichment_Test_S6	21765	A.LEVPTDGNAGLLAEPQIAM*FCGK.L	A4	2.9555e-14	2.9555e-14	5.6105e-07	2390.17	2	1195.59	0.1021	1	74	0
Enrichment_Test_S6	7622	R.EVCSEQAETGPC#R.A	A4	7.2365e-14	7.2365e-14	1.3579e-06	1533.63	2	767.32	0.5568	2	93	0
Enrichment_Test_S6	22765	R.TTSTATTTTTTTESVEEVVREVCSEQAETGPCR.A	A4	1.3888e-13	1.3888e-13	2.6483e-06	3504.6	3	1169.21	3.98652	2	67	0
Enrichment_Test_S6	24149	A.LEVPTDGNAGLLAEPQIAMFCGK.L	A4	2.8579e-13	2.8579e-13	5.4254e-06	2374.18	2	1187.59	-0.41115	1	79	0
Enrichment_Test_S6	16531	K.STNLHDYGM*LLPCGIDK.F	A4	4.8679e-12	4.8679e-12	9.1927e-05	1892.89	3	631.633	-1.35283	2	55	0
Enrichment_Test_S6	16564	K.STNLHDYGM*LLPCGIDK.F	A4	3.1602e-11	3.1602e-11	0.00059679	1892.89	2	946.945	-2.90046	2	57	0
Enrichment_Test_S6	18982	K.STNLHDYGMLLPCGIDK.F	A4	1.3265e-09	1.3265e-09	0.025049	1876.89	3	626.302	-1.4618	2	33	0.0035437
Enrichment_Test_S6	5514	E.VVREVCSEQAETGPCR.A	A4	1.6144e-09	1.6144e-09	0.030447	1762.82	3	588.278	-0.2075	1	57	0.0039279
Enrichment_Test_S6	24136	A.LEVPTDGNAGLLAEPQIAMFCGK.L	A4	2.2323e-09	2.2323e-09	0.042378	2374.18	3	792.405	7.80946	1	27	0
Enrichment_Test_S6	3860	V.REVCSEQAETGPCR.A	A4	6.277e-09	6.277e-09	0.11801	1564.68	3	522.235	3.27246	1	49	0.014309
Enrichment_Test_S1	17393	R.LPLCSLPGDPGDGPQTELQR.S	A7L3B	9.237e-23	9.237e-23	1.7496e-15	2093.03	2	1047.52	-1.60208	2	158	0
Enrichment_Test_S1	17417	R.LPLCSLPGDPGDGPQTELQR.S	A7L3B	3.6978e-17	3.6978e-17	7.0042e-10	2093.03	3	698.684	0.29233	2	81	0
Enrichment_Test_S2	18058	R.LPLCSLPGDPGDGPQTELQR.S	A7L3B	3.0485e-23	3.0485e-23	5.7743e-16	2093.03	2	1047.02	0.11659	2	167	0
Enrichment_Test_S2	18085	R.LPLCSLPGDPGDGPQTELQR.S	A7L3B	4.7756e-18	4.7756e-18	9.0457e-11	2093.03	3	698.35	0.5244	2	114	0
Enrichment_Test_S3	17794	R.LPLCSLPGDPGDGPQTELQR.S	A7L3B	6.6918e-23	6.6918e-23	1.2675e-15	2093.03	2	1047.02	-1.63224	2	164	0
Enrichment_Test_S3	17827	R.LPLCSLPGDPGDGPQTELQR.S	A7L3B	1.0915e-18	1.0915e-18	2.0675e-11	2093.03	3	698.349	-0.2622	2	118	0
Enrichment_Test_S4	17888	R.LPLCSLPGDPGDGPQTELQR.S	A7L3B	4.9708e-21	4.9708e-21	9.4154e-14	2093.03	2	1047.52	-0.20302	2	141	0
Enrichment_Test_S5	18396	R.LPLCSLPGDPGDGPQTELQR.S	A7L3B	3.9209e-21	3.9209e-21	7.4268e-14	2093.03	2	1047.52	-1.13573	2	149	0
Enrichment_Test_S5	25366	R.LPLC#SLPGDPGDGPQTELQR.S	A7L3B	1.7491e-11	1.7491e-11	0.00033131	2218.08	2	1110.05	0.24849	2	55	0
Enrichment_Test_S6	18277	R.LPLCSLPGDPGDGPQTELQR.S	A7L3B	1.8184e-17	1.8184e-17	3.4444e-10	2093.03	2	1047.02	2.79812	2	105	0
Enrichment_Test_S1	21850	K.TACSWALALCGR.A	AAAS	2.407e-15	2.407e-15	4.5059e-08	1251.6	2	626.301	-1.85161	2	127	0
Enrichment_Test_S2	22543	K.TACSWALALCGR.A	AAAS	7.8936e-17	7.8936e-17	1.4777e-09	1251.6	2	626.304	3.31341	2	139	0
Enrichment_Test_S3	22296	K.TACSWALALCGR.A	AAAS	7.8936e-17	7.8936e-17	1.4777e-09	1251.6	2	626.302	-0.48727	2	152	0
Enrichment_Test_S1	5164	K.IPQSCIQR.E	AAAT	3.4297e-11	3.4297e-11	0.00063163	944.498	2	472.753	1.16195	2	118	0
Enrichment_Test_S2	5632	K.IPQSCIQR.E	AAAT	4.6184e-11	4.6184e-11	0.00085055	944.498	2	472.753	0.64553	2	111	0
Enrichment_Test_S3	5393	K.IPQSCIQR.E	AAAT	4.845e-11	4.845e-11	0.00089229	944.498	2	472.753	0.45187	2	116	0.00010852
Enrichment_Test_S4	24727	R.SCTVLNVEGDAFGAGLLQSYVDR.T	AAAT	8.0411e-23	8.0411e-23	1.5265e-15	2414.17	2	1208.08	-3.10753	2	193	0
Enrichment_Test_S1	20688	R.AAVGTACGLALGNYNDLYHWSVR.S	AACS	4.704e-20	4.704e-20	8.93e-13	2451.19	3	818.067	-1.39241	2	107	0
Enrichment_Test_S1	14024	K.AVWGASGELVCTK.P	AACS	3.893e-17	3.893e-17	7.3049e-10	1320.66	2	660.836	2.95554	1	105	0
Enrichment_Test_S1	12549	K.PIPCQPTHFWNDENGSK.Y	AACS	3.5062e-16	3.5062e-16	6.6212e-09	1969.89	3	657.298	-2.78572	1	84	0
Enrichment_Test_S1	17478	K.AVWGASGELVCTKPIPCQPTHFWNDENGSK.Y	AACS	2.1312e-10	2.1312e-10	0.0040597	3271.53	4	818.638	-0.07456	2	14	0.00032595
Enrichment_Test_S2	27255	R.FGSSEIYNIVEAFDEVEDSLCVPQYNR.D	AACS	3.2313e-29	3.2313e-29	6.1477e-22	3123.43	2	1562.23	6.173	2	232	0
Enrichment_Test_S2	18038	K.AVWGASGELVCTKPIPCQPTHFWNDENGSK.Y	AACS	2.1136e-21	2.1136e-21	4.0262e-14	3271.53	4	819.139	-1.00523	2	103	0
Enrichment_Test_S2	21368	R.AAVGTACGLALGNYNDLYHWSVR.S	AACS	2.3541e-20	2.3541e-20	4.469e-13	2451.19	3	818.401	-2.26235	2	103	0
Enrichment_Test_S2	27248	R.FGSSEIYNIVEAFDEVEDSLCVPQYNR.D	AACS	6.3018e-20	6.3018e-20	1.1989e-12	3123.43	3	1041.82	4.80401	2	132	0
Enrichment_Test_S2	13106	K.PIPCQPTHFWNDENGSK.Y	AACS	8.0646e-19	8.0646e-19	1.5229e-11	1969.89	3	657.299	-1.3	1	112	0
Enrichment_Test_S2	13340	K.FPGVWAHGDYCR.I	AACS	7.4508e-15	7.4508e-15	1.3948e-07	1407.63	3	469.88	0.06495	2	94	0
Enrichment_Test_S3	17816	K.AVWGASGELVCTKPIPCQPTHFWNDENGSK.Y	AACS	2.9269e-29	2.9269e-29	5.5755e-22	3271.53	4	819.138	-2.04903	2	151	0
Enrichment_Test_S3	12885	K.PIPCQPTHFWNDENGSK.Y	AACS	5.3129e-21	5.3129e-21	1.0033e-13	1969.89	3	657.632	-3.86799	1	124	0
Enrichment_Test_S3	13268	K.FPGVWAHGDYCR.I	AACS	5.4053e-18	5.4053e-18	1.0119e-10	1407.63	3	469.881	0.51958	2	111	0
Enrichment_Test_S3	14430	K.AVWGASGELVCTK.P	AACS	5.988e-17	5.988e-17	1.1236e-09	1320.66	2	660.833	-1.47777	1	111	0
Enrichment_Test_S4	21075	R.AAVGTACGLALGNYNDLYHWSVR.S	AACS	1.4698e-14	1.4698e-14	2.7903e-07	2451.19	3	817.735	1.49279	2	41	0
Enrichment_Test_S5	13611	K.PIPCQPTHFWNDENGSK.Y	AACS	1.5219e-17	1.5219e-17	2.874e-10	1969.89	3	657.295	-8.17145	1	74	0
Enrichment_Test_S6	13559	K.PIPCQPTHFWNDENGSK.Y	AACS	3.7475e-18	3.7475e-18	7.0769e-11	1969.89	3	657.635	1.05345	1	74	0
Enrichment_Test_S1	2930	R.VASAESCHSEQQEPSPTAER.T	AAGAB	1.5077e-13	1.5077e-13	2.8559e-06	2142.94	3	714.982	-1.62195	2	57	0
Enrichment_Test_S2	3203	R.VASAESCHSEQQEPSPTAER.T	AAGAB	8.7924e-17	8.7924e-17	1.6654e-09	2142.94	3	714.984	0.68293	2	125	0
Enrichment_Test_S3	3070	R.VASAESCHSEQQEPSPTAER.T	AAGAB	8.3067e-16	8.3067e-16	1.5734e-08	2142.94	3	714.983	-0.93902	2	100	0
Enrichment_Test_S3	17938	K.YYSAEINLCVVPSK.F	AAGAB	1.11e-09	1.11e-09	0.020869	1585.79	2	793.399	-1.23086	2	36	0.0013958
Enrichment_Test_S4	3219	R.VASAESCHSEQQEPSPTAER.T	AAGAB	2.5602e-10	2.5602e-10	0.0048495	2142.94	3	714.984	1.53659	2	34	0.00014524
Enrichment_Test_S1	10722	K.ECPVPNVQNSPIPAK.L	AAK1	2.8125e-20	2.8125e-20	5.2968e-13	1592.81	2	796.908	-0.61272	2	119	0
Enrichment_Test_S1	9733	R.MFVNNEHDLQVCK.R	AAK1	5.9539e-15	5.9539e-15	1.1172e-07	1576.72	3	526.247	1.62375	2	91	0
Enrichment_Test_S1	6196	R.YSQDM*HCLIR.Y	AAK1	2.1672e-13	2.1672e-13	4.032e-06	1281.57	3	427.862	-0.2853	2	78	0
Enrichment_Test_S2	27263	R.LQTGFTENEVLQIFCDTCEAVAR.L	AAK1	8.9706e-28	8.9706e-28	1.7029e-20	2587.22	2	1294.11	-3.96175	2	242	0
Enrichment_Test_S2	11297	K.ECPVPNVQNSPIPAK.L	AAK1	2.8125e-20	2.8125e-20	5.2968e-13	1592.81	2	796.908	-0.68931	2	125	0
Enrichment_Test_S2	10288	R.MFVNNEHDLQVCK.R	AAK1	4.2325e-18	4.2325e-18	7.9419e-11	1576.72	3	526.247	0.46393	2	110	0
Enrichment_Test_S2	10329	R.MFVNNEHDLQVCK.R	AAK1	2.6361e-16	2.6361e-16	4.9465e-09	1576.72	2	789.378	13.5799	2	74	0
Enrichment_Test_S2	6734	R.YSQDM*HCLIR.Y	AAK1	1.742e-13	1.742e-13	3.2411e-06	1281.57	3	427.862	0.57061	2	77	0
Enrichment_Test_S3	10086	R.MFVNNEHDLQVCK.R	AAK1	2.8757e-18	2.8757e-18	5.3961e-11	1576.72	3	526.247	0.81187	2	116	0
Enrichment_Test_S3	11132	K.ECPVPNVQNSPIPAK.L	AAK1	4.2527e-18	4.2527e-18	8.009e-11	1592.81	2	796.907	-1.60839	2	107	0
Enrichment_Test_S3	6483	R.YSQDM*HCLIR.Y	AAK1	2.336e-13	2.336e-13	4.3462e-06	1281.57	3	427.862	0	2	75	0
Enrichment_Test_S3	10058	R.MFVNNEHDLQVCK.R	AAK1	1.065e-12	1.065e-12	1.9983e-05	1576.72	2	789.381	16.8295	2	46	0
Enrichment_Test_S5	11791	K.ECPVPNVQNSPIPAK.L	AAK1	4.7566e-18	4.7566e-18	8.9579e-11	1592.81	2	796.907	-2.52747	2	86	0
Enrichment_Test_S6	11741	K.ECPVPNVQNSPIPAK.L	AAK1	5.4174e-17	5.4174e-17	1.0202e-09	1592.81	2	796.906	-3.29337	2	74	0
Enrichment_Test_S1	19766	K.DTGISCDPALLPEPNHVM*LNHLYALSIK.D	AAKB1	6.6382e-12	6.6382e-12	0.00012635	3077.54	4	770.392	-0.45502	2	40	0
Enrichment_Test_S2	20544	K.DTGISCDPALLPEPNHVM*LNHLYALSIK.D	AAKB1	4.7132e-19	4.7132e-19	8.971e-12	3077.54	4	770.391	-1.88155	2	79	0
Enrichment_Test_S2	22406	K.DTGISCDPALLPEPNHVMLNHLYALSIK.D	AAKB1	1.2732e-09	1.2732e-09	0.024234	3061.55	3	1021.53	2.82974	2	30	0.0020622
Enrichment_Test_S3	22073	K.DTGISCDPALLPEPNHVMLNHLYALSIK.D	AAKB1	6.0067e-22	6.0067e-22	1.1433e-14	3061.55	4	766.144	1.67298	2	112	0
Enrichment_Test_S3	20205	K.DTGISCDPALLPEPNHVM*LNHLYALSIK.D	AAKB1	7.4427e-19	7.4427e-19	1.4166e-11	3077.54	4	770.64	-3.84235	2	75	0
Enrichment_Test_S4	14901	R.PTVFRWTGGGK.E	AAKB1	4.4136e-09	4.4136e-09	0.082396	1205.64	2	603.331	10.8246	1	29	0.009883
Enrichment_Test_S1	2732	K.LDSM*ESSETSCR.D	AAKB2	2.1906e-12	2.1906e-12	4.1008e-05	1360.54	2	680.773	1.79312	2	58	0
Enrichment_Test_S2	5027	K.LDSMESSETSCR.D	AAKB2	5.9522e-13	5.9522e-13	1.1143e-05	1344.54	2	672.773	-1.08866	2	95	0
Enrichment_Test_S2	22067	K.DTNISCDPALLPEPNHVMLNHLYALSIK.D	AAKB2	9.5262e-13	9.5262e-13	1.8132e-05	3118.57	4	780.896	-4.80859	2	46	0
Enrichment_Test_S2	2924	K.LDSM*ESSETSCR.D	AAKB2	5.7675e-11	5.7675e-11	0.0010797	1360.54	2	680.772	1.07587	2	58	0
Enrichment_Test_S3	4815	K.LDSMESSETSCR.D	AAKB2	2.9775e-15	2.9775e-15	5.5739e-08	1344.54	2	672.773	-1.2701	2	130	0
Enrichment_Test_S3	2823	K.LDSM*ESSETSCR.D	AAKB2	1.3066e-09	1.3066e-09	0.02446	1360.54	2	680.769	-4.21383	2	41	0.0015917
Enrichment_Test_S1	22471	R.FM*RSHKCYDIVPT.S	AAKG2	3.332e-10	3.332e-10	0.0062523	1612.76	2	807.885	-2.94747	1	19	0.0005374
Enrichment_Test_S6	14724	I.YELEEHK.I	AAKG2	7.3344e-09	7.3344e-09	0.13366	947.447	2	474.219	-18.083	1	21	0.016582
Enrichment_Test_S1	21374	K.FECSEEEVLSCLYNR.N	AAPK1	3.8502e-20	3.8502e-20	7.2509e-13	1820.78	2	910.894	-1.1391	2	197	0
Enrichment_Test_S1	12192	R.SQSRPNDIMAEVCR.A	AAPK1	1.6473e-13	1.6473e-13	3.097e-06	1605.75	3	535.922	2.04999	2	61	0
Enrichment_Test_S1	6293	R.SQSRPNDIM*AEVCR.A	AAPK1	6.5664e-13	6.5664e-13	1.2345e-05	1621.74	3	541.252	-0.56383	2	69	0
Enrichment_Test_S2	22153	K.FECSEEEVLSCLYNR.N	AAPK1	3.8502e-20	3.8502e-20	7.2509e-13	1820.78	2	910.895	0.26802	2	169	0
Enrichment_Test_S2	12794	R.SQSRPNDIMAEVCR.A	AAPK1	1.1998e-18	1.1998e-18	2.2557e-11	1605.75	3	535.92	-0.34167	2	115	0
Enrichment_Test_S2	22033	K.FECSEEEVLSCLYNR.N	AAPK1	5.9329e-17	5.9329e-17	1.1173e-09	1820.78	3	607.933	-0.46763	2	81	0
Enrichment_Test_S2	24652	R.PGSHTIEFFEM*CANLIK.I	AAPK1	6.7176e-15	6.7176e-15	1.2686e-07	1952.92	3	651.646	-0.09366	1	69	0
Enrichment_Test_S2	6816	R.SQSRPNDIM*AEVCR.A	AAPK1	8.2905e-12	8.2905e-12	0.00015587	1621.74	3	541.252	0.45107	2	60	0
Enrichment_Test_S2	6851	R.SQSRPNDIM*AEVCR.A	AAPK1	9.1051e-09	9.1051e-09	0.17119	1621.74	2	811.374	-1.42926	2	22	0
Enrichment_Test_S3	21761	K.FECSEEEVLSCLYNR.N	AAPK1	3.989e-20	3.989e-20	7.5123e-13	1820.78	2	910.894	-0.87107	2	176	0
Enrichment_Test_S3	21723	K.FECSEEEVLSCLYNR.N	AAPK1	2.2832e-18	2.2832e-18	4.3e-11	1820.78	3	607.599	-0.30136	2	84	0
Enrichment_Test_S3	6580	R.SQSRPNDIM*AEVCR.A	AAPK1	8.7249e-12	8.7249e-12	0.00016404	1621.74	3	541.252	-0.22553	2	61	0
Enrichment_Test_S3	12511	R.SQSRPNDIMAEVCR.A	AAPK1	2.2028e-09	2.2028e-09	0.041415	1605.75	3	535.588	3.83294	2	36	0.0025543
Enrichment_Test_S5	7317	R.SQSRPNDIM*AEVCR.A	AAPK1	1.8443e-10	1.8443e-10	0.0034674	1621.74	3	541.252	-0.11277	2	39	0.0007311
Enrichment_Test_S5	6992	R.SQSRPNDIM*AEVCR.A	AAPK1	3.1009e-10	3.1009e-10	0.0058301	1621.74	3	541.253	0.56383	2	45	0.0007311
Enrichment_Test_S6	23252	K.FECSEEEVLSC#LYNR.N	AAPK1	6.2833e-10	6.2833e-10	0.011833	1945.83	2	973.42	0.62702	2	24	0.0014043
Enrichment_Test_S1	9909	R.TSCGSPNYAAPEVISGR.L	AAPK2	5.5819e-22	5.5819e-22	1.0541e-14	1708.8	2	854.9	-1.35649	2	163	0
Enrichment_Test_S4	10623	R.TSCGSPNYAAPEVISGR.L	AAPK2	5.5819e-22	5.5819e-22	1.0541e-14	1708.8	2	854.903	1.2851	2	158	0
Enrichment_Test_S5	10993	R.TSCGSPNYAAPEVISGR.L	AAPK2	5.5819e-22	5.5819e-22	1.0541e-14	1708.8	2	854.903	1.14231	2	158	0
Enrichment_Test_S6	10962	R.TSCGSPNYAAPEVISGR.L	AAPK2	5.5819e-22	5.5819e-22	1.0541e-14	1708.8	2	854.902	0.78534	2	157	0
Enrichment_Test_S1	12188	R.VGQNLPLCGTECR.S	AAR2	3.1435e-15	3.1435e-15	5.8985e-08	1389.66	2	695.334	0.17556	2	89	0
Enrichment_Test_S3	12579	R.VGQNLPLCGTECR.S	AAR2	2.7212e-16	2.7212e-16	5.106e-09	1389.66	2	695.334	-1.05334	2	88	0
Enrichment_Test_S4	12936	R.VGQNLPLCGTECR.S	AAR2	2.1894e-11	2.1894e-11	0.00041082	1389.66	2	695.339	6.23225	2	36	0
Enrichment_Test_S1	14757	R.EFTTTVVSCSPAELQTDASGGK.K	AASD1	3.4985e-27	3.4985e-27	6.6369e-20	2228.04	2	1115.03	1.12359	2	185	0
Enrichment_Test_S1	16806	R.VVTIEGVDSNM*CCGTHVSNLSDLQVIK.I	AASD1	2.5992e-16	2.5992e-16	4.945e-09	2877.38	3	960.131	-0.86836	2	98	0
Enrichment_Test_S2	15348	R.EFTTTVVSCSPAELQTDASGGK.K	AASD1	3.9921e-27	3.9921e-27	7.5733e-20	2228.04	2	1115.03	0.57596	2	209	0
Enrichment_Test_S2	13719	R.EFTTTVVSCSPAELQTDASGGKK.E	AASD1	6.7654e-21	6.7654e-21	1.2843e-13	2356.13	3	786.382	-2.06972	2	113	0
Enrichment_Test_S2	17440	R.VVTIEGVDSNM*CCGTHVSNLSDLQVIK.I	AASD1	6.2667e-14	6.2667e-14	1.1922e-06	2877.38	3	960.138	5.49081	2	74	0
Enrichment_Test_S3	15138	R.EFTTTVVSCSPAELQTDASGGK.K	AASD1	3.1405e-27	3.1405e-27	5.9578e-20	2228.04	2	1115.03	2.54745	2	192	0
Enrichment_Test_S3	17206	R.VVTIEGVDSNM*CCGTHVSNLSDLQVIK.I	AASD1	5.4847e-18	5.4847e-18	1.0435e-10	2877.38	3	960.132	-0.67758	2	109	0
Enrichment_Test_S1	20599	K.QLLCDLVGISR.S	AASS	1.0205e-13	1.0205e-13	1.9052e-06	1216.67	2	609.34	-2.15361	2	116	0
Enrichment_Test_S1	11291	R.INMCGLTTK.N	AATC	4.1989e-13	4.1989e-13	7.7783e-06	980.49	2	490.748	-1.3059	2	120	0
Enrichment_Test_S1	14165	K.DIRPYCYWDAEK.R	AATC	3.6998e-11	3.6998e-11	0.00069261	1558.7	3	520.237	-2.11179	2	61	0
Enrichment_Test_S1	14171	K.DIRPYCYWDAEK.R	AATC	8.5163e-09	8.5163e-09	0.15943	1558.7	2	779.85	-4.30457	2	61	0
Enrichment_Test_S2	14753	K.DIRPYCYWDAEK.R	AATC	9.299e-15	9.299e-15	1.7408e-07	1558.7	3	520.238	-0.93857	2	90	0
Enrichment_Test_S2	11956	R.INMCGLTTK.N	AATC	4.1989e-13	4.1989e-13	7.7783e-06	980.49	2	490.749	0	2	122	0
Enrichment_Test_S2	14756	K.DIRPYCYWDAEK.R	AATC	2.1302e-09	2.1302e-09	0.039878	1558.7	2	779.852	-1.87836	2	74	0
Enrichment_Test_S3	14557	K.DIRPYCYWDAEK.R	AATC	5.158e-14	5.158e-14	9.6561e-07	1558.7	3	520.238	-0.93857	2	73	0
Enrichment_Test_S3	11716	R.INMCGLTTK.N	AATC	4.1989e-13	4.1989e-13	7.7783e-06	980.49	2	490.748	-0.80841	2	129	0
Enrichment_Test_S3	14583	K.DIRPYCYWDAEK.R	AATC	8.9376e-09	8.9376e-09	0.16732	1558.7	2	779.852	-1.5653	2	68	0
Enrichment_Test_S4	6941	H.ACAHNPTGTDPTPEQWK.Q	AATC	1.6025e-12	1.6025e-12	3.0263e-05	1852.83	3	618.615	-0.06468	1	59	0
Enrichment_Test_S4	11401	K.NFGLYNER.V	AATC	2.3896e-11	2.3896e-11	0.00044008	1012.48	2	507.24	-14.9331	2	51	0
Enrichment_Test_S5	11786	K.NFGLYNER.V	AATC	1.3135e-11	1.3135e-11	0.0002419	1012.48	2	506.746	0.60223	2	71	0
Enrichment_Test_S6	7263	H.ACAHNPTGTDPTPEQWK.Q	AATC	3.5655e-11	3.5655e-11	0.00067333	1852.83	3	618.281	0.29615	1	54	0
Enrichment_Test_S1	16449	R.HFIEQGINVCLCQSYAK.N	AATM	1.2781e-22	1.2781e-22	2.4136e-15	1952.94	2	976.972	0.31237	2	164	0
Enrichment_Test_S1	16483	R.HFIEQGINVCLCQSYAK.N	AATM	4.6163e-21	4.6163e-21	8.7176e-14	1952.94	3	651.652	3.27819	2	89	0
Enrichment_Test_S1	21671	K.TCGFDFSGALEDISK.I	AATM	9.034e-19	9.034e-19	1.7013e-11	1589.72	2	795.362	1.45804	2	162	0
Enrichment_Test_S1	23818	K.EYLPIGGLAEFCK.A	AATM	7.5444e-17	7.5444e-17	1.4156e-09	1439.72	2	720.368	3.05021	2	131	0
Enrichment_Test_S1	12541	R.VGAFTVVCK.D	AATM	2.9101e-13	2.9101e-13	5.3909e-06	923.502	2	462.254	-0.85825	2	110	0
Enrichment_Test_S2	17033	R.HFIEQGINVCLCQSYAK.N	AATM	3.1401e-23	3.1401e-23	5.9299e-16	1952.94	2	976.974	2.81132	2	180	0
Enrichment_Test_S2	22386	K.TCGFDFSGALEDISK.I	AATM	9.034e-19	9.034e-19	1.7013e-11	1589.72	2	795.362	0.53717	2	162	0
Enrichment_Test_S2	17044	R.HFIEQGINVCLCQSYAK.N	AATM	2.6225e-18	2.6225e-18	4.9524e-11	1952.94	3	651.651	0.84296	2	91	0
Enrichment_Test_S2	24713	K.EYLPIGGLAEFCK.A	AATM	7.5444e-17	7.5444e-17	1.4156e-09	1439.72	2	720.365	-0.76255	2	158	0
Enrichment_Test_S2	13144	R.VGAFTVVCK.D	AATM	2.9101e-13	2.9101e-13	5.3909e-06	923.502	2	462.255	0.92427	2	114	0
Enrichment_Test_S3	20199	K.EGSSHNWQHITDQIGM*FCFTGLKPEQVER.L	AATM	1.1027e-24	1.1027e-24	2.0997e-17	3390.56	4	848.643	-4.51373	2	95	0
Enrichment_Test_S3	16865	R.HFIEQGINVCLCQSYAK.N	AATM	3.1401e-23	3.1401e-23	5.9299e-16	1952.94	2	976.974	2.8738	2	167	0
Enrichment_Test_S3	16885	R.HFIEQGINVCLCQSYAK.N	AATM	7.117e-22	7.117e-22	1.344e-14	1952.94	3	651.651	1.03029	2	110	0
Enrichment_Test_S3	22085	K.TCGFDFSGALEDISK.I	AATM	4.517e-19	4.517e-19	8.5067e-12	1589.72	2	795.362	1.45804	2	170	0
Enrichment_Test_S3	24275	K.EYLPIGGLAEFCK.A	AATM	7.5444e-17	7.5444e-17	1.4156e-09	1439.72	2	720.365	-0.25418	2	146	0
Enrichment_Test_S3	12926	R.VGAFTVVCK.D	AATM	2.9101e-13	2.9101e-13	5.3909e-06	923.502	2	462.255	-0.13204	2	106	0
Enrichment_Test_S4	21959	K.TCGFDFSGALEDISK.I	AATM	3.4656e-18	3.4656e-18	6.5267e-11	1589.72	2	795.864	0.73034	2	145	0
Enrichment_Test_S4	23905	K.EYLPIGGLAEFCK.A	AATM	7.5444e-17	7.5444e-17	1.4156e-09	1439.72	2	720.367	1.27092	2	133	0
Enrichment_Test_S4	13277	R.VGAFTVVCK.D	AATM	2.9101e-13	2.9101e-13	5.3909e-06	923.502	2	462.254	-1.12232	2	89	0
Enrichment_Test_S4	16609	R.VGAFTVVC#K.D	AATM	4.3896e-10	4.3896e-10	0.0081317	1048.55	2	524.779	0.81415	2	26	0.00042638
Enrichment_Test_S5	22339	K.TCGFDFSGALEDISK.I	AATM	3.8907e-15	3.8907e-15	7.3272e-08	1589.72	2	795.365	4.75781	2	103	0
Enrichment_Test_S5	23946	K.EYLPIGGLAEFCK.A	AATM	2.3266e-14	2.3266e-14	4.3657e-07	1439.72	2	720.363	-2.96548	2	82	0
Enrichment_Test_S5	13667	R.VGAFTVVCK.D	AATM	2.9101e-13	2.9101e-13	5.3909e-06	923.502	2	462.254	-2.11261	2	86	0
Enrichment_Test_S5	17092	A.KNMGLYGERVGAFTVVC#K.D	AATM	3.0274e-10	3.0274e-10	0.0057234	2097.06	4	524.778	15.7803	1	24	0.0008596
Enrichment_Test_S6	22601	K.NLDKEYLPIGGLAEFCK.A	AATM	2.9956e-18	2.9956e-18	5.657e-11	1909.97	3	637.331	2.20264	2	83	0
Enrichment_Test_S6	22317	K.TCGFDFSGALEDISK.I	AATM	5.2808e-18	5.2808e-18	9.9451e-11	1589.72	2	795.863	-0.42074	2	129	0
Enrichment_Test_S6	24118	K.EYLPIGGLAEFCK.A	AATM	9.4179e-17	9.4179e-17	1.7672e-09	1439.72	2	720.365	-0.42364	2	122	0
Enrichment_Test_S6	13603	R.VGAFTVVCK.D	AATM	2.9101e-13	2.9101e-13	5.3909e-06	923.502	2	462.253	-3.10289	2	87	0
Enrichment_Test_S1	11752	K.DAIECFM*TR.T	AB17B	2.5753e-10	2.5753e-10	0.0047707	1101.47	2	551.239	0	2	71	0.00032595
Enrichment_Test_S3	12124	K.DAIECFM*TR.T	AB17B	3.2153e-10	3.2153e-10	0.0059563	1101.47	2	551.239	0.44289	2	68	0.00071788
Enrichment_Test_S1	5347	R.SSDTCGSPALPSK.V	AB1IP	6.7003e-17	6.7003e-17	1.2573e-09	1249.57	2	625.291	0.8785	2	111	0
Enrichment_Test_S2	5831	R.SSDTCGSPALPSK.V	AB1IP	6.7003e-17	6.7003e-17	1.2573e-09	1249.57	2	625.29	0.48805	2	111	0
Enrichment_Test_S3	5603	R.SSDTCGSPALPSK.V	AB1IP	6.7003e-17	6.7003e-17	1.2573e-09	1249.57	2	625.29	0.58567	2	111	0
Enrichment_Test_S4	10997	K.YLC#CDDAR.T	AB1IP	2.017e-12	2.017e-12	3.7147e-05	1083.42	2	542.216	0.90053	2	64	0
Enrichment_Test_S5	11409	K.YLC#CDDAR.T	AB1IP	2.017e-12	2.017e-12	3.7147e-05	1083.42	2	542.216	0.56283	2	91	0
Enrichment_Test_S6	11486	K.YLCC#DDAR.T	AB1IP	2.017e-12	2.017e-12	3.7147e-05	1083.42	2	542.215	0.22513	2	98	0
Enrichment_Test_S4	8154	R.YCTSSELAAHYCK.K	ABCA3	7.6906e-18	7.6906e-18	1.4431e-10	1475.63	3	492.547	-2.85009	2	83	0
Enrichment_Test_S5	8520	R.YCTSSELAAHYCK.K	ABCA3	7.6906e-18	7.6906e-18	1.4431e-10	1475.63	3	492.547	-2.16855	2	87	0
Enrichment_Test_S6	8489	R.YCTSSELAAHYCK.K	ABCA3	1.0919e-18	1.0919e-18	2.0488e-11	1475.63	3	492.547	-1.98267	2	91	0
Enrichment_Test_S2	19960	K.RFLLARR.S	ABCA7	6.0784e-09	6.0784e-09	0.11077	931.595	2	467.301	-7.97991	2	20	0.0070697
Enrichment_Test_S3	6819	K.SM*ADESDVGICGR.L	ABCA9	4.9872e-15	4.9872e-15	9.3581e-08	1355.56	2	678.281	-0.71988	2	102	0
Enrichment_Test_S4	14168	K.M*ICENSAFWEK.G	ABCA9	1.6639e-14	1.6639e-14	3.1062e-07	1373.59	2	687.804	7.94955	2	49	0
Enrichment_Test_S4	4880	K.DHSAPCEPLNNK.M	ABCA9	7.4415e-13	7.4415e-13	1.3931e-05	1324.59	2	662.802	1.19713	2	63	0
Enrichment_Test_S4	4886	K.DHSAPCEPLNNK.M	ABCA9	2.3864e-11	2.3864e-11	0.00044674	1324.59	3	442.204	1.38025	2	54	0
Enrichment_Test_S5	14617	K.M*ICENSAFWEK.G	ABCA9	9.7671e-16	9.7671e-16	1.8234e-08	1373.59	2	687.299	3.8186	2	77	0
Enrichment_Test_S5	5145	K.DHSAPCEPLNNK.M	ABCA9	1.0744e-13	1.0744e-13	2.0113e-06	1324.59	2	662.801	-0.92087	2	78	0
Enrichment_Test_S5	5161	K.DHSAPCEPLNNK.M	ABCA9	1.7255e-10	1.7255e-10	0.0032302	1324.59	3	442.203	-0.75914	2	49	0
Enrichment_Test_S6	5187	K.DHSAPCEPLNNK.M	ABCA9	2.9976e-16	2.9976e-16	5.6116e-09	1324.59	2	662.801	0.36835	2	93	0
Enrichment_Test_S6	5183	K.DHSAPCEPLNNK.M	ABCA9	2.1402e-10	2.1402e-10	0.0040066	1324.59	3	442.204	0.75914	2	45	0
Enrichment_Test_S5	16092	K.EMEQAAREANAYDFIMAFPKK.F	ABCB5	4.7921e-09	4.7921e-09	0.090843	2460.17	2	1230.07	-14.1116	2	37	0.011258
Enrichment_Test_S3	13858	R.FYDISSGCIR.I	ABCB6	2.0542e-12	2.0542e-12	3.8218e-05	1160.54	2	580.774	-0.31528	2	96	0
Enrichment_Test_S4	16407	R.M*IQTNFIDM*ENM*FDLLK.E	ABCB6	4.4587e-10	4.4587e-10	0.0084199	2150.98	2	1076.49	-6.0969	2	64	0.00042638
Enrichment_Test_S5	16894	R.M*IQTNFIDM*ENM*FDLLK.E	ABCB6	8.0849e-09	8.0849e-09	0.15268	2150.98	2	1076.49	-7.00449	2	55	0.01732
Enrichment_Test_S6	22929	R.M*IQTNFIDM*ENM*FDLLK.E	ABCB6	4.5227e-09	4.5227e-09	0.085408	2150.98	2	1075.49	-4.00005	2	54	0.0097352
Enrichment_Test_S1	11575	R.SGANVLICGPNGCGK.S	ABCD3	1.9092e-18	1.9092e-18	3.5956e-11	1389.66	2	695.334	-0.61445	2	127	0
Enrichment_Test_S3	26571	K.PQFAILDECTSAVSVDVEDYIYSHCR.K	ABCD3	5.2227e-10	5.2227e-10	0.0099315	2960.34	3	987.453	0	1	35	0.00091389
Enrichment_Test_S4	14967	R.SGANVLICGPNGC#GK.S	ABCD3	3.0331e-11	3.0331e-11	0.00057122	1514.71	2	757.858	0	2	47	0
Enrichment_Test_S5	15351	R.SGANVLICGPNGC#GK.S	ABCD3	3.5867e-16	3.5867e-16	6.7548e-09	1514.71	2	757.856	-2.81877	2	90	0
Enrichment_Test_S6	15269	R.SGANVLICGPNGC#GK.S	ABCD3	2.9301e-15	2.9301e-15	5.5181e-08	1514.71	2	758.359	-0.92478	2	91	0
Enrichment_Test_S1	15595	K.TQAIVCQQLDLTHLK.E	ABCE1	1.3048e-17	1.3048e-17	2.4572e-10	1710.92	3	570.978	-0.74827	2	112	0
Enrichment_Test_S1	14528	R.FACAVVCIQK.A	ABCE1	2.5194e-14	2.5194e-14	4.6873e-07	1081.55	2	541.279	-1.69141	2	125	0
Enrichment_Test_S1	10577	K.LCIEVTPQSK.I	ABCE1	1.6703e-13	1.6703e-13	3.1076e-06	1117.59	2	559.3	0	2	120	0
Enrichment_Test_S1	24276	K.CPFGALSIVNLPSNLEK.E	ABCE1	3.4577e-13	3.4577e-13	6.5297e-06	1801.95	2	901.482	2.5051	2	74	0
Enrichment_Test_S1	21469	K.KCPFGALSIVNLPSNLEK.E	ABCE1	2.1834e-11	2.1834e-11	0.00041279	1930.05	3	644.02	0	2	39	0
Enrichment_Test_S2	16198	K.TQAIVCQQLDLTHLK.E	ABCE1	2.5143e-18	2.5143e-18	4.7351e-11	1710.92	3	570.978	-0.74827	2	117	0
Enrichment_Test_S2	15117	R.FACAVVCIQK.A	ABCE1	2.2992e-14	2.2992e-14	4.2777e-07	1081.55	2	541.28	0.11276	2	132	0
Enrichment_Test_S2	11206	K.LCIEVTPQSK.I	ABCE1	1.6703e-13	1.6703e-13	3.1076e-06	1117.59	2	559.3	0.76389	2	134	0
Enrichment_Test_S2	25019	K.CPFGALSIVNLPSNLEK.E	ABCE1	1.9186e-13	1.9186e-13	3.6231e-06	1801.95	2	901.478	-2.09887	2	78	0
Enrichment_Test_S2	22195	K.KCPFGALSIVNLPSNLEK.E	ABCE1	1.3545e-12	1.3545e-12	2.5607e-05	1930.05	3	644.02	-1.13727	2	58	0
Enrichment_Test_S2	6637	R.YCANAFK.L	ABCE1	2.4363e-11	2.4363e-11	0.00044397	816.371	2	408.689	-0.82139	2	95	0
Enrichment_Test_S2	4493	K.SCPVVR.M	ABCE1	2.7551e-09	2.7551e-09	0.048053	660.35	2	330.678	-0.09229	2	86	0.0033189
Enrichment_Test_S3	15973	K.TQAIVCQQLDLTHLK.E	ABCE1	2.9916e-18	2.9916e-18	5.6341e-11	1710.92	3	570.978	-0.64137	2	120	0
Enrichment_Test_S3	14920	R.FACAVVCIQK.A	ABCE1	2.5194e-14	2.5194e-14	4.6873e-07	1081.55	2	541.28	-1.01485	2	128	0
Enrichment_Test_S3	10946	K.LCIEVTPQSK.I	ABCE1	1.6703e-13	1.6703e-13	3.1076e-06	1117.59	2	559.3	0.65477	2	127	0
Enrichment_Test_S3	6410	R.YCANAFK.L	ABCE1	2.4363e-11	2.4363e-11	0.00044397	816.371	2	408.689	-0.67205	2	88	0
Enrichment_Test_S3	21868	K.KCPFGALSIVNLPSNLEK.E	ABCE1	4.9037e-11	4.9037e-11	0.00092707	1930.05	3	644.357	4.10788	2	40	0.00010852
Enrichment_Test_S3	4320	K.SCPVVR.M	ABCE1	2.7551e-09	2.7551e-09	0.048053	660.35	2	330.678	-0.09229	2	88	0.0029369
Enrichment_Test_S4	16155	K.TQAIVCQQLDLTHLK.E	ABCE1	9.1321e-18	9.1321e-18	1.7198e-10	1710.92	3	570.978	-0.1069	2	95	0
Enrichment_Test_S4	11307	K.LCIEVTPQSK.I	ABCE1	1.6703e-13	1.6703e-13	3.1076e-06	1117.59	2	559.299	-0.65477	2	103	0
Enrichment_Test_S4	24253	K.LC#IEVTPQSK.I	ABCE1	6.2251e-10	6.2251e-10	0.011582	1242.64	2	621.824	0.29447	2	2	0.00070304
Enrichment_Test_S4	4528	K.SCPVVR.M	ABCE1	5.5103e-09	5.5103e-09	0.096105	660.35	2	330.678	-0.36915	2	69	0.012002
Enrichment_Test_S4	14223	I.RDAYTHPQFVTDVM*K.P	ABCE1	7.905e-09	7.905e-09	0.14887	1823.87	2	912.955	13.6806	0	66	0.016506
Enrichment_Test_S5	11687	K.LCIEVTPQSK.I	ABCE1	1.6703e-13	1.6703e-13	3.1076e-06	1117.59	2	559.301	1.52779	2	109	0
Enrichment_Test_S6	11645	K.LCIEVTPQSK.I	ABCE1	1.6703e-13	1.6703e-13	3.1076e-06	1117.59	2	559.3	-0.21826	2	115	0
Enrichment_Test_S6	7036	R.YCANAFK.L	ABCE1	2.4363e-11	2.4363e-11	0.00044397	816.371	2	408.689	-0.22402	2	95	0
Enrichment_Test_S6	14553	I.RDAYTHPQFVTDVM*K.P	ABCE1	2.4373e-09	2.4373e-09	0.045902	1823.87	2	912.952	10.0015	0	66	0.0059563
Enrichment_Test_S6	4831	K.SCPVVR.M	ABCE1	2.7551e-09	2.7551e-09	0.048053	660.35	2	330.679	0.92288	2	83	0.0059563
Enrichment_Test_S1	25879	K.TLLIVSHDQGFLDDVCTDIIHLDTQR.L	ABCF1	1.2541e-28	1.2541e-28	2.3849e-21	2967.49	3	989.833	-1.17158	2	224	0
Enrichment_Test_S1	26089	R.ALSIPPNIDVLLCEQEVVADETPAVQAVLR.A	ABCF1	2.9683e-23	2.9683e-23	5.6544e-16	3202.7	3	1068.24	1.94263	2	158	0
Enrichment_Test_S1	15972	R.VVFAELACR.E	ABCF1	9.5964e-13	9.5964e-13	1.7777e-05	1007.53	2	504.27	-0.6657	2	138	0
Enrichment_Test_S2	26976	R.ALSIPPNIDVLLCEQEVVADETPAVQAVLR.A	ABCF1	7.111e-27	7.111e-27	1.3546e-19	3202.7	3	1068.24	2.28545	2	182	0
Enrichment_Test_S2	23106	R.LITETNCQLWVVEEQGVSQIDGDFDDYKR.E	ABCF1	2.6527e-23	2.6527e-23	5.0512e-16	3400.6	3	1134.87	-3.19168	2	134	0
Enrichment_Test_S2	23143	R.LITETNCQLWVVEEQGVSQIDGDFDDYKR.E	ABCF1	6.5946e-23	6.5946e-23	1.2557e-15	3400.6	3	1134.54	1.74058	2	147	0
Enrichment_Test_S2	11828	R.ICIVGPNGVGK.S	ABCF1	6.6788e-15	6.6788e-15	1.2468e-07	1056.59	2	528.797	0.34627	2	143	0
Enrichment_Test_S2	27895	R.ALSIPPNIDVLLCEQEVVADETPAVQAVLR.A	ABCF1	3.601e-13	3.601e-13	6.8596e-06	3202.7	3	1068.25	5.71362	2	65	0
Enrichment_Test_S2	16588	R.VVFAELACR.E	ABCF1	9.5964e-13	9.5964e-13	1.7777e-05	1007.53	2	504.271	-0.18155	2	147	0
Enrichment_Test_S3	22773	R.LITETNCQLWVVEEQGVSQIDGDFDDYKR.E	ABCF1	2.1593e-30	2.1593e-30	4.1116e-23	3400.6	3	1134.87	-5.66708	2	219	0
Enrichment_Test_S3	26554	R.ALSIPPNIDVLLCEQEVVADETPAVQAVLR.A	ABCF1	3.03e-23	3.03e-23	5.7718e-16	3202.7	3	1068.24	-0.22854	2	158	0
Enrichment_Test_S3	11584	R.ICIVGPNGVGK.S	ABCF1	6.6788e-15	6.6788e-15	1.2468e-07	1056.59	2	528.798	0.80796	2	146	0
Enrichment_Test_S3	24347	R.LITETNCQLWVVEEQGVSQIDGDFDDYK.R	ABCF1	1.011e-13	1.011e-13	1.9244e-06	3244.5	3	1082.84	1.61811	2	67	0
Enrichment_Test_S3	16392	R.VVFAELACR.E	ABCF1	9.5964e-13	9.5964e-13	1.7777e-05	1007.53	2	504.271	-0.06052	2	143	0
Enrichment_Test_S4	16648	R.VVFAELACR.E	ABCF1	9.5964e-13	9.5964e-13	1.7777e-05	1007.53	2	504.271	1.39192	2	116	0
Enrichment_Test_S5	12292	R.ICIVGPNGVGK.S	ABCF1	6.6788e-15	6.6788e-15	1.2468e-07	1056.59	2	528.798	2.19303	2	112	0
Enrichment_Test_S5	17064	R.VVFAELACR.E	ABCF1	9.5964e-13	9.5964e-13	1.7777e-05	1007.53	2	504.27	-0.84726	2	98	0
Enrichment_Test_S6	12234	R.ICIVGPNGVGK.S	ABCF1	6.6788e-15	6.6788e-15	1.2468e-07	1056.59	2	528.798	0.69254	2	97	0
Enrichment_Test_S6	16997	R.VVFAELACR.E	ABCF1	9.5964e-13	9.5964e-13	1.7777e-05	1007.53	2	504.27	-1.21036	2	109	0
Enrichment_Test_S1	20511	R.LIQQVAQEIWVCEK.Q	ABCF2	1.6456e-18	1.6456e-18	3.0939e-11	1686.89	2	843.947	-1.3741	2	126	0
Enrichment_Test_S1	12382	K.TPLQCVM*EVDTER.A	ABCF2	1.0521e-17	1.0521e-17	1.9741e-10	1536.7	2	768.855	0	2	108	0
Enrichment_Test_S1	12707	K.TPLQCVM*EVDTER.A	ABCF2	1.0521e-17	1.0521e-17	1.9741e-10	1536.7	2	768.856	0.63508	2	110	0
Enrichment_Test_S1	17013	K.TPLQCVMEVDTER.A	ABCF2	1.0521e-17	1.0521e-17	1.9741e-10	1520.71	2	760.856	-2.24613	2	171	0
Enrichment_Test_S1	17040	K.TPLQCVMEVDTER.A	ABCF2	1.6883e-12	1.6883e-12	3.168e-05	1520.71	3	507.574	-0.54112	2	45	0
Enrichment_Test_S2	23245	K.DGPCIYNNLEFGIDLDTR.V	ABCF2	1.1328e-20	1.1328e-20	2.1416e-13	2054.95	2	1027.98	1.78122	2	165	0
Enrichment_Test_S2	21217	R.LIQQVAQEIWVCEK.Q	ABCF2	3.8244e-18	3.8244e-18	7.1902e-11	1686.89	2	843.949	1.08482	2	114	0
Enrichment_Test_S2	17641	K.TPLQCVMEVDTER.A	ABCF2	1.0521e-17	1.0521e-17	1.9741e-10	1520.71	2	760.858	0.64175	2	166	0
Enrichment_Test_S2	12987	K.TPLQCVM*EVDTER.A	ABCF2	2.423e-17	2.423e-17	4.5465e-10	1536.7	2	768.856	0.39692	2	115	0
Enrichment_Test_S2	17644	K.TPLQCVMEVDTER.A	ABCF2	4.0586e-14	4.0586e-14	7.6155e-07	1520.71	3	507.575	0.78162	2	65	0
Enrichment_Test_S2	2401	R.LAHEDAECEK.L	ABCF2	1.3216e-13	1.3216e-13	2.4589e-06	1144.49	3	382.169	-0.07985	2	96	0
Enrichment_Test_S3	20918	R.LIQQVAQEIWVCEK.Q	ABCF2	1.6147e-18	1.6147e-18	3.0358e-11	1686.89	2	843.947	-0.79553	2	112	0
Enrichment_Test_S3	17458	K.TPLQCVMEVDTER.A	ABCF2	3.3614e-18	3.3614e-18	6.3073e-11	1520.71	2	760.858	-0.32088	2	171	0
Enrichment_Test_S3	13093	K.TPLQCVM*EVDTER.A	ABCF2	3.5591e-17	3.5591e-17	6.6783e-10	1536.7	2	768.855	-0.71446	2	120	0
Enrichment_Test_S3	12763	K.TPLQCVM*EVDTER.A	ABCF2	8.8057e-17	8.8057e-17	1.6523e-09	1536.7	2	768.856	0.87323	2	105	0
Enrichment_Test_S3	2372	R.LAHEDAECEK.L	ABCF2	7.5417e-11	7.5417e-11	0.0014031	1144.49	3	382.17	1.83663	2	49	0.00032137
Enrichment_Test_S4	20936	R.LIQQVAQEIWVCEK.Q	ABCF2	7.5989e-18	7.5989e-18	1.4287e-10	1686.89	2	844.445	-5.60363	2	90	0
Enrichment_Test_S4	13136	K.TPLQCVM*EVDTER.A	ABCF2	7.3434e-13	7.3434e-13	1.3779e-05	1536.7	2	768.857	2.61969	2	74	0
Enrichment_Test_S4	9597	K.YYTGNYDQYVK.T	ABCF2	3.4248e-09	3.4248e-09	0.063936	1413.63	2	707.321	2.50243	2	30	0.0073704
Enrichment_Test_S5	13538	K.TPLQCVM*EVDTER.A	ABCF2	4.7358e-14	4.7358e-14	8.8863e-07	1536.7	2	768.855	-0.63508	2	83	0
Enrichment_Test_S6	9938	K.YYTGNYDQYVK.T	ABCF2	1.247e-14	1.247e-14	2.3279e-07	1413.63	2	707.32	-0.17258	2	72	0
Enrichment_Test_S6	13467	K.TPLQCVM*EVDTER.A	ABCF2	7.0609e-12	7.0609e-12	0.00013249	1536.7	2	769.356	-1.62601	2	67	0
Enrichment_Test_S6	21316	R.LIQQVAQEIWVCEK.Q	ABCF2	2.9655e-10	2.9655e-10	0.0055753	1686.89	2	843.947	-1.3741	2	29	0.00043522
Enrichment_Test_S1	3996	K.IM*ENYDCDTK.L	ABCF3	4.3622e-14	4.3622e-14	8.1159e-07	1247.49	2	624.25	0.97774	2	91	0
Enrichment_Test_S3	6544	R.ICVVGENGAGK.S	ABCF3	3.7009e-15	3.7009e-15	6.9091e-08	1046.53	2	523.768	-0.81572	2	90	0
Enrichment_Test_S3	14754	K.ELWVCENGSVTR.V	ABCF3	6.5562e-15	6.5562e-15	1.2274e-07	1392.66	2	697.34	8.10353	2	111	0
Enrichment_Test_S3	4190	K.IM*ENYDCDTK.L	ABCF3	2.2533e-10	2.2533e-10	0.0041924	1247.49	2	624.253	5.27978	2	29	0.00062292
Enrichment_Test_S2	22611	K.HISCPLLILHAEDDPVVPFHLGR.K	ABD12	1.1148e-15	1.1148e-15	2.1162e-08	2578.36	4	645.347	1.79697	2	72	0
Enrichment_Test_S4	17301	K.VLSSLGYHVVTFDYR.G	ABD12	6.8088e-14	6.8088e-14	1.2823e-06	1755.91	3	585.972	-2.49985	2	60	0
Enrichment_Test_S6	7339	K.LCPGIQAK.L	ABD12	3.9197e-11	3.9197e-11	0.00072188	829.46	2	415.233	-1.3964	2	86	0
Enrichment_Test_S1	19498	K.PYLCYQLEQFNGQAPLK.G	ABEC3	6.9731e-21	6.9731e-21	1.3168e-13	2011.99	2	1007	0.21329	1	142	0
Enrichment_Test_S1	8831	K.DCDSPVSLHHGVFK.N	ABEC3	2.3457e-18	2.3457e-18	4.4102e-11	1540.72	3	514.246	1.89902	2	96	0
Enrichment_Test_S1	16652	K.DTFLCYEVTR.K	ABEC3	5.4093e-14	5.4093e-14	1.0064e-06	1246.58	2	623.792	-1.17414	2	87	0
Enrichment_Test_S2	20172	K.PYLCYQLEQFNGQAPLK.G	ABEC3	5.132e-21	5.132e-21	9.6915e-14	2011.99	2	1007	1.97188	1	136	0
Enrichment_Test_S2	9420	K.DCDSPVSLHHGVFK.N	ABEC3	1.2016e-17	1.2016e-17	2.2591e-10	1540.72	3	514.246	1.18689	2	107	0
Enrichment_Test_S2	17283	K.DTFLCYEVTR.K	ABEC3	5.4093e-14	5.4093e-14	1.0064e-06	1246.58	2	623.793	1.27199	2	99	0
Enrichment_Test_S3	19912	K.PYLCYQLEQFNGQAPLK.G	ABEC3	7.3336e-21	7.3336e-21	1.3849e-13	2011.99	2	1006.5	2.365	1	142	0
Enrichment_Test_S3	17076	K.DTFLCYEVTR.K	ABEC3	5.4093e-14	5.4093e-14	1.0064e-06	1246.58	2	623.791	-2.54398	2	107	0
Enrichment_Test_S4	17268	K.DTFLCYEVTR.K	ABEC3	4.4068e-13	4.4068e-13	8.1989e-06	1246.58	2	623.791	-1.56553	2	86	0
Enrichment_Test_S5	17750	K.DTFLCYEVTR.K	ABEC3	3.1333e-13	3.1333e-13	5.8295e-06	1246.58	2	623.792	-0.88061	2	81	0
Enrichment_Test_S1	11375	R.AYCASNTEDLETVVK.H	ABHD1	8.3659e-19	8.3659e-19	1.5755e-11	1642.76	2	822.383	-5.08569	2	99	0
Enrichment_Test_S1	22923	K.VDAIHTPVLCLNAADDPFSPVHAFPLQAAQK.S	ABHD1	5.1252e-18	5.1252e-18	9.7666e-11	3285.67	4	822.675	-0.55549	2	61	0
Enrichment_Test_S3	15047	R.FDYSGIGSSDGNLAECTVGK.W	ABHDA	6.7398e-26	6.7398e-26	1.2766e-18	2019.9	2	1010.45	-3.74504	2	146	0
Enrichment_Test_S2	8136	R.QHLNLNNSEQLCR.F	ABHGA	3.7941e-14	3.7941e-14	7.1193e-07	1568.76	3	523.592	0.23314	2	88	0
Enrichment_Test_S2	16166	K.LLSCVLGPR.L	ABHGA	8.6675e-12	8.6675e-12	0.00016056	957.555	2	479.281	-0.50939	2	105	0
Enrichment_Test_S3	7870	R.QHLNLNNSEQLCR.F	ABHGA	1.3316e-15	1.3316e-15	2.4986e-08	1568.76	3	523.927	1.43904	2	89	0
Enrichment_Test_S1	9010	R.VADYCENNYIQATDK.R	ABI1	1.5228e-20	1.5228e-20	2.8678e-13	1746.76	2	873.885	-0.20953	2	149	0
Enrichment_Test_S1	16574	K.NDDGWFEGVCNR.V	ABI1	2.4618e-16	2.4618e-16	4.6086e-09	1411.57	2	706.289	0.08642	2	110	0
Enrichment_Test_S2	9594	R.VADYCENNYIQATDK.R	ABI1	2.6202e-21	2.6202e-21	4.9346e-14	1746.76	2	873.886	0.06984	2	157	0
Enrichment_Test_S3	9358	R.VADYCENNYIQATDK.R	ABI1	2.6202e-21	2.6202e-21	4.9346e-14	1746.76	2	873.886	0.62859	2	153	0
Enrichment_Test_S3	16970	K.NDDGWFEGVCNR.V	ABI1	4.4433e-15	4.4433e-15	8.3181e-08	1411.57	2	706.288	-0.60492	2	99	0
Enrichment_Test_S4	9734	R.VADYCENNYIQATDK.R	ABI1	8.1011e-20	8.1011e-20	1.5257e-12	1746.76	2	873.889	3.7017	2	112	0
Enrichment_Test_S5	10101	R.VADYCENNYIQATDK.R	ABI1	1.5228e-20	1.5228e-20	2.8678e-13	1746.76	2	873.888	3.14295	2	133	0
Enrichment_Test_S1	8706	R.VADYCENNYIQSPDK.Q	ABI2	2.3726e-20	2.3726e-20	4.4682e-13	1758.76	2	879.886	0.6243	2	129	0
Enrichment_Test_S2	9294	R.VADYCENNYIQSPDK.Q	ABI2	2.12e-20	2.12e-20	3.9925e-13	1758.76	2	879.885	-1.17924	2	152	0
Enrichment_Test_S3	9038	R.VADYCENNYIQSPDK.Q	ABI2	2.12e-20	2.12e-20	3.9925e-13	1758.76	2	879.885	-0.4162	2	119	0
Enrichment_Test_S5	9808	R.VADYCENNYIQSPDK.Q	ABI2	2.4165e-18	2.4165e-18	4.5509e-11	1758.76	2	879.886	0.76304	2	126	0
Enrichment_Test_S1	6923	R.ISYQISNNCSR.L	ABITM	3.8554e-15	3.8554e-15	7.1976e-08	1284.6	2	642.804	0.09495	2	138	0
Enrichment_Test_S2	7480	R.ISYQISNNCSR.L	ABITM	2.81e-15	2.81e-15	5.246e-08	1284.6	2	642.804	0.47476	2	128	0
Enrichment_Test_S3	7225	R.ISYQISNNCSR.L	ABITM	2.81e-15	2.81e-15	5.246e-08	1284.6	2	642.803	-0.85456	2	128	0
Enrichment_Test_S3	23053	R.GAQFLTELAPLCK.I	ABITM	2.7614e-14	2.7614e-14	5.1815e-07	1390.74	2	695.873	-1.40336	2	88	0
Enrichment_Test_S4	7568	R.ISYQISNNCSR.L	ABITM	5.0091e-13	5.0091e-13	9.3512e-06	1284.6	2	642.803	-0.56971	2	104	0
Enrichment_Test_S5	7915	R.ISYQISNNCSR.L	ABITM	3.1449e-15	3.1449e-15	5.8711e-08	1284.6	2	642.804	1.13942	2	143	0
Enrichment_Test_S6	7903	R.ISYQISNNCSR.L	ABITM	2.8553e-15	2.8553e-15	5.3305e-08	1284.6	2	642.803	-1.23437	2	118	0
Enrichment_Test_S1	5201	R.LLQHPSTCSDPEEEPTAPPAGQHTPETQEGGK.K	ABL2	6.5137e-16	6.5137e-16	1.2417e-08	3368.53	4	842.889	0.57929	2	72	0
Enrichment_Test_S2	5668	R.LLQHPSTCSDPEEEPTAPPAGQHTPETQEGGK.K	ABL2	1.3386e-18	1.3386e-18	2.5518e-11	3368.53	4	843.142	2.48073	2	76	0
Enrichment_Test_S1	20317	K.VCGCDLAQGGFFIK.N	ABLM1	2.4332e-19	2.4332e-19	4.5747e-12	1457.69	2	729.347	-3.01264	2	101	0
Enrichment_Test_S1	15913	K.NGDYLCTLDYQR.M	ABLM1	6.7308e-09	6.7308e-09	0.126	1460.65	2	731.318	-14.9895	2	34	0.006603
Enrichment_Test_S2	21013	K.VCGCDLAQGGFFIK.N	ABLM1	2.4056e-19	2.4056e-19	4.5228e-12	1457.69	2	729.851	-0.62619	2	116	0
Enrichment_Test_S3	14572	K.NGDYLCTLDYQR.M	ABLM1	4.0521e-17	4.0521e-17	7.5858e-10	1460.65	2	730.828	1.41976	2	123	0
Enrichment_Test_S3	13826	R.DCLCQLCAQPM*SSSPK.E	ABLM1	4.5684e-12	4.5684e-12	8.616e-05	1726.73	2	864.87	0.00244	2	43	0
Enrichment_Test_S4	7485	K.EASC#SSNCAGC#GR.D	ABLM1	2.188e-16	2.188e-16	4.1056e-09	1494.54	2	747.773	-1.55083	2	120	0
Enrichment_Test_S4	22691	K.VC#GCDLAQGGFFIK.N	ABLM1	1.5235e-10	1.5235e-10	0.0028644	1582.74	2	792.361	-17.3024	2	30	0
Enrichment_Test_S5	7878	K.EASC#SSNCAGC#GR.D	ABLM1	3.5973e-18	3.5973e-18	6.7501e-11	1494.54	2	747.775	1.06109	2	146	0
Enrichment_Test_S5	13022	K.C#EACHQFITGK.V	ABLM1	2.6657e-11	2.6657e-11	0.00049764	1361.6	2	681.305	3.31468	2	42	0.00015547
Enrichment_Test_S6	7872	K.EASC#SSNCAGC#GR.D	ABLM1	2.8333e-15	2.8333e-15	5.3164e-08	1494.54	2	747.771	-3.34652	2	115	0
Enrichment_Test_S6	20910	R.C#HGCGEFVEGEVVTALGK.T	ABLM1	3.5024e-12	3.5024e-12	6.6214e-05	1959.89	2	980.443	-7.96827	2	51	0
Enrichment_Test_S6	12949	K.C#EACHQFITGK.V	ABLM1	2.7591e-11	2.7591e-11	0.00051508	1361.6	2	681.301	-1.70213	2	42	0
Enrichment_Test_S6	22994	K.VC#GCDLAQGGFFIK.N	ABLM1	3.8463e-09	3.8463e-09	0.072315	1582.74	2	791.872	-2.23523	2	16	0.0083475
Enrichment_Test_S4	15400	K.EC#MC#QKC#SPPTLLGNSAHVAQGLR.S	ABLM2	5.7109e-09	5.7109e-09	0.10848	2918.34	3	973.446	-6.08187	2	19	0.012238
Enrichment_Test_S5	21720	K.FGIRC#DGC#EK.Y	ABLM2	8.431e-09	8.431e-09	0.15686	1377.59	2	688.796	-2.7022	2	10	0.018285
Enrichment_Test_S1	3755	R.QCIEEVEKR.G	ABR	5.2217e-10	5.2217e-10	0.0096731	1133.56	3	378.526	1.85431	2	62	0.00064164
Enrichment_Test_S1	7310	R.ILCYEK.C	ABR	5.5229e-09	5.5229e-09	0.096325	768.396	2	384.701	-0.79328	2	92	0.0056065
Enrichment_Test_S2	5217	R.QCIEEVEK.R	ABR	4.5276e-11	4.5276e-11	0.00083383	977.461	2	489.236	3.11891	2	75	0
Enrichment_Test_S2	4151	R.QCIEEVEKR.G	ABR	4.8355e-10	4.8355e-10	0.0089577	1133.56	3	378.518	-19.1881	2	61	0.00057748
Enrichment_Test_S2	7835	R.ILCYEK.C	ABR	5.5229e-09	5.5229e-09	0.096325	768.396	2	384.702	-0.15866	2	84	0.0067212
Enrichment_Test_S3	13713	K.EFYDNLCPK.V	ABR	7.2637e-13	7.2637e-13	1.3456e-05	1128.5	2	564.755	-0.43229	2	82	0
Enrichment_Test_S3	4984	R.QCIEEVEK.R	ABR	4.5276e-11	4.5276e-11	0.00083383	977.461	2	489.235	2.12086	2	80	0.00010852
Enrichment_Test_S3	3934	R.QCIEEVEKR.G	ABR	5.41e-10	5.41e-10	0.010022	1133.56	3	378.526	1.77369	2	66	0.00091389
Enrichment_Test_S3	3959	R.QCIEEVEKR.G	ABR	6.308e-10	6.308e-10	0.011686	1133.56	3	378.518	-19.5912	2	69	0.00091389
Enrichment_Test_S3	7570	R.ILCYEK.C	ABR	5.5229e-09	5.5229e-09	0.096325	768.396	2	384.702	-0.07933	2	83	0.006351
Enrichment_Test_S5	14464	K.EFYDNLCPK.V	ABR	1.5247e-09	1.5247e-09	0.028246	1128.5	2	564.757	3.02606	2	47	0.0033963
Enrichment_Test_S5	8271	R.ILCYEK.C	ABR	5.5229e-09	5.5229e-09	0.096325	768.396	2	384.701	-1.90387	2	64	0.012466
Enrichment_Test_S6	8246	R.ILCYEK.C	ABR	5.5229e-09	5.5229e-09	0.096325	768.396	2	384.7	-3.09379	2	57	0.012212
Enrichment_Test_S2	4026	R.VVESCQAEVNK.L	ABRX2	1.4428e-14	1.4428e-14	2.6935e-07	1205.58	2	603.297	2.63041	2	101	0
Enrichment_Test_S3	3845	R.VVESCQAEVNK.L	ABRX2	4.0256e-12	4.0256e-12	7.5152e-05	1205.58	2	603.296	1.71988	2	78	0
Enrichment_Test_S5	6774	K.VQAVCADVEK.S	ABRX2	4.3384e-12	4.3384e-12	8.0716e-05	1061.53	2	531.267	-3.10191	2	58	0
Enrichment_Test_S1	4542	K.AAM*EEEANAEAAEDQEEPEDTACSSSSK.K	ABT1	7.1122e-14	7.1122e-14	1.3537e-06	2945.14	3	982.72	0.51846	2	32	0
Enrichment_Test_S1	19198	K.RSPFRYDLWNLK.Y	ABT1	4.0073e-09	4.0073e-09	0.075018	1594.85	2	797.418	-10.06	2	34	0.0034886
Enrichment_Test_S1	5539	R.VSALNSVHCEHVEDEGESR.Y	ACACA	5.48e-22	5.48e-22	1.0371e-14	2096.93	3	699.648	-0.26171	2	180	0
Enrichment_Test_S1	5559	R.VSALNSVHCEHVEDEGESR.Y	ACACA	8.7241e-20	8.7241e-20	1.651e-12	2096.93	4	524.988	0.34878	2	142	0
Enrichment_Test_S1	16816	K.IIEEAPAAIATPAVFEHM*EQCAVK.L	ACACA	1.7111e-19	1.7111e-19	3.2504e-12	2584.28	3	862.431	-1.39156	2	87	0
Enrichment_Test_S1	10252	K.RPGAALDPGCVIAK.M	ACACA	3.5065e-15	3.5065e-15	6.5925e-08	1367.75	3	456.587	0.46787	2	59	0
Enrichment_Test_S1	3790	K.QVNCEVDQR.F	ACACA	5.1942e-13	5.1942e-13	9.6221e-06	1090.49	2	545.752	1.34204	2	82	0
Enrichment_Test_S2	6042	R.VSALNSVHCEHVEDEGESR.Y	ACACA	2.4985e-23	2.4985e-23	4.7284e-16	2096.93	3	700.315	-2.55695	2	211	0
Enrichment_Test_S2	6052	R.VSALNSVHCEHVEDEGESR.Y	ACACA	3.5254e-23	3.5254e-23	6.6716e-16	2096.93	4	524.988	0.11626	2	189	0
Enrichment_Test_S2	22395	K.DNTCVVEFQFMLPTSHPNR.G	ACACA	2.0095e-19	2.0095e-19	3.8029e-12	2235.03	3	745.684	2.45554	2	82	0
Enrichment_Test_S2	17431	K.IIEEAPAAIATPAVFEHM*EQCAVK.L	ACACA	1.469e-18	1.469e-18	2.7904e-11	2584.28	3	862.432	-0.25878	2	73	0
Enrichment_Test_S2	10854	K.RPGAALDPGCVIAK.M	ACACA	1.362e-15	1.362e-15	2.5607e-08	1367.75	3	456.587	-0.40103	2	71	0
Enrichment_Test_S2	4167	K.QVNCEVDQR.F	ACACA	3.211e-13	3.211e-13	5.9483e-06	1090.49	2	545.752	2.34858	2	92	0
Enrichment_Test_S3	5814	R.VSALNSVHCEHVEDEGESR.Y	ACACA	3.6885e-24	3.6885e-24	6.9803e-17	2096.93	3	699.982	-1.01676	2	204	0
Enrichment_Test_S3	5827	R.VSALNSVHCEHVEDEGESR.Y	ACACA	1.5124e-20	1.5124e-20	2.8621e-13	2096.93	4	524.988	-0.5813	2	142	0
Enrichment_Test_S3	17201	K.IIEEAPAAIATPAVFEHM*EQCAVK.L	ACACA	1.3668e-17	1.3668e-17	2.5964e-10	2584.28	3	862.097	-0.56639	2	77	0
Enrichment_Test_S3	5878	R.VSALNSVHCEHVEDEGESR.Y	ACACA	1.2422e-14	1.2422e-14	2.3509e-07	2096.93	3	700.316	-1.77181	2	85	0
Enrichment_Test_S3	3976	K.QVNCEVDQR.F	ACACA	7.0227e-13	7.0227e-13	1.3009e-05	1090.49	2	545.751	-0.33551	2	81	0
Enrichment_Test_S1	18230	K.FASYCLTEPGSGSDAASLLTSAK.Q	ACAD8	4.1215e-27	4.1215e-27	7.8241e-20	2276.07	2	1139.04	-1.79495	2	146	0
Enrichment_Test_S1	16054	R.INVASCSLGAAHASVILTQEHLK.V	ACAD8	7.4492e-20	7.4492e-20	1.4141e-12	2362.25	4	591.32	1.6515	2	101	0
Enrichment_Test_S1	16902	R.AVIFEDCAVPVANR.I	ACAD8	3.5666e-18	3.5666e-18	6.7055e-11	1503.76	2	752.885	-2.14834	2	122	0
Enrichment_Test_S1	21081	S.ITFCIDPSLGLNEEQK.G	ACAD8	9.1702e-17	9.1702e-17	1.7295e-09	1806.89	2	903.95	-1.21537	1	118	0
Enrichment_Test_S1	12516	K.FCPPLCTM*EK.F	ACAD8	8.2531e-15	8.2531e-15	1.5355e-07	1184.51	2	592.759	-3.8098	2	83	0
Enrichment_Test_S2	18857	K.FASYCLTEPGSGSDAASLLTSAK.Q	ACAD8	1.7167e-28	1.7167e-28	3.2589e-21	2276.07	2	1138.54	1.60825	2	160	0
Enrichment_Test_S2	17549	R.AVIFEDCAVPVANR.I	ACAD8	3.1173e-18	3.1173e-18	5.8608e-11	1503.76	2	752.887	-0.03916	2	113	0
Enrichment_Test_S2	21755	S.ITFCIDPSLGLNEEQK.G	ACAD8	2.7913e-16	2.7913e-16	5.2645e-09	1806.89	2	903.953	2.09313	1	109	0
Enrichment_Test_S2	13139	K.FCPPLCTM*EK.F	ACAD8	8.2531e-15	8.2531e-15	1.5355e-07	1184.51	2	592.76	-2.47122	2	86	0
Enrichment_Test_S3	18635	K.FASYCLTEPGSGSDAASLLTSAK.Q	ACAD8	1.7167e-28	1.7167e-28	3.2589e-21	2276.07	2	1138.54	1.60825	2	170	0
Enrichment_Test_S3	17759	R.TAAVALQEEREDAVALCSMAK.L	ACAD8	7.0212e-19	7.0212e-19	1.331e-11	2206.08	3	736.367	0.02859	2	108	0
Enrichment_Test_S3	16464	R.INVASCSLGAAHASVILTQEHLK.V	ACAD8	2.5582e-18	2.5582e-18	4.8563e-11	2362.25	4	591.571	1.1621	2	81	0
Enrichment_Test_S3	18664	K.FASYCLTEPGSGSDAASLLTSAK.Q	ACAD8	6.4561e-18	6.4561e-18	1.2256e-10	2276.07	3	759.697	-0.29379	2	69	0
Enrichment_Test_S3	12914	K.FCPPLCTM*EK.F	ACAD8	8.2531e-15	8.2531e-15	1.5355e-07	1184.51	2	592.76	-1.54451	2	81	0
Enrichment_Test_S3	16202	K.AFISGGGESDIYVVM*CR.T	ACAD8	1.1265e-13	1.1265e-13	2.1272e-06	1819.84	2	910.926	3.58783	2	76	0
Enrichment_Test_S3	12242	K.GISCIVVEK.G	ACAD8	3.4953e-10	3.4953e-10	0.0064751	947.523	2	474.265	0	2	73	0.00071788
Enrichment_Test_S1	15886	K.LSSGEHIAAFCLTEPASGSDAASIQTR.A	ACAD9	2.3601e-26	2.3601e-26	4.4902e-19	2719.3	3	907.106	2.08586	2	161	0
Enrichment_Test_S1	5955	R.GSNTCEVHFENTR.V	ACAD9	4.4061e-18	4.4061e-18	8.2676e-11	1493.64	2	747.824	-3.79631	2	150	0
Enrichment_Test_S1	5965	R.GSNTCEVHFENTR.V	ACAD9	1.0621e-16	1.0621e-16	1.9929e-09	1493.64	2	747.322	-5.30864	2	147	0
Enrichment_Test_S1	7641	R.AYICAHPLDR.A	ACAD9	2.7904e-13	2.7904e-13	5.1916e-06	1158.57	3	386.862	-0.23665	2	103	0
Enrichment_Test_S1	7667	R.AYICAHPLDR.A	ACAD9	4.9985e-12	4.9985e-12	9.2999e-05	1158.57	2	579.79	0.10527	2	84	0
Enrichment_Test_S2	16478	K.LSSGEHIAAFCLTEPASGSDAASIQTR.A	ACAD9	3.4925e-26	3.4925e-26	6.6445e-19	2719.3	3	907.44	1.16706	2	153	0
Enrichment_Test_S2	6502	R.GSNTCEVHFENTR.V	ACAD9	1.0704e-16	1.0704e-16	2.0086e-09	1493.64	2	747.322	-4.65527	2	149	0
Enrichment_Test_S2	8233	R.AYICAHPLDR.A	ACAD9	1.0111e-10	1.0111e-10	0.0018812	1158.57	2	579.79	0.10527	2	73	0
Enrichment_Test_S3	16278	K.LSSGEHIAAFCLTEPASGSDAASIQTR.A	ACAD9	6.0462e-24	6.0462e-24	1.1503e-16	2719.3	3	907.443	4.59863	2	141	0
Enrichment_Test_S3	6267	R.GSNTCEVHFENTR.V	ACAD9	4.9036e-17	4.9036e-17	9.2013e-10	1493.64	2	747.324	-1.87844	2	145	0
Enrichment_Test_S3	7027	F.CLTEPASGSDAASIQTR.A	ACAD9	2.9726e-14	2.9726e-14	5.6135e-07	1706.8	2	853.901	-4.00275	1	80	0
Enrichment_Test_S3	7946	R.AYICAHPLDR.A	ACAD9	2.7904e-13	2.7904e-13	5.1916e-06	1158.57	3	386.862	-0.63108	2	104	0
Enrichment_Test_S3	7968	R.AYICAHPLDR.A	ACAD9	1.2704e-10	1.2704e-10	0.0023637	1158.57	2	579.79	-0.21054	2	69	0
Enrichment_Test_S3	16109	K.LIELTAEYACTR.K	ACAD9	2.6442e-10	2.6442e-10	0.0049501	1382.7	2	692.361	8.95584	2	64	0.00071788
Enrichment_Test_S4	8310	R.AYICAHPLDR.A	ACAD9	3.9995e-13	3.9995e-13	7.4412e-06	1158.57	3	386.862	-0.31554	2	78	0
Enrichment_Test_S5	8652	R.AYICAHPLDR.A	ACAD9	3.4002e-13	3.4002e-13	6.3261e-06	1158.57	3	386.862	-0.86773	2	84	0
Enrichment_Test_S5	10345	R.GSNTC#EVHFENTR.V	ACAD9	4.4509e-10	4.4509e-10	0.0083518	1618.69	2	809.85	0.90439	2	59	0.0011432
Enrichment_Test_S6	8640	R.AYICAHPLDR.A	ACAD9	2.7904e-13	2.7904e-13	5.1916e-06	1158.57	3	386.862	-1.0255	2	93	0
Enrichment_Test_S1	13183	R.AFVDSCLQLHETK.R	ACADL	4.3619e-17	4.3619e-17	8.1847e-10	1490.73	2	745.872	4.25521	2	112	0
Enrichment_Test_S1	13194	R.AFVDSCLQLHETK.R	ACADL	5.8183e-16	5.8183e-16	1.0917e-08	1490.73	3	497.583	1.59463	2	116	0
Enrichment_Test_S1	3383	K.THICVTR.A	ACADL	2.8604e-10	2.8604e-10	0.0052125	829.435	2	415.221	0.36749	2	77	0.00043267
Enrichment_Test_S2	12183	K.CIGAIAM*TEPGAGSDLQGVR.T	ACADL	2.1893e-20	2.1893e-20	4.1469e-13	1961.94	2	981.475	0.43531	2	147	0
Enrichment_Test_S2	13883	R.AFVDSCLQLHETK.R	ACADL	6.3479e-17	6.3479e-17	1.1911e-09	1490.73	2	745.87	1.80028	2	136	0
Enrichment_Test_S2	13817	R.AFVDSCLQLHETK.R	ACADL	1.0517e-16	1.0517e-16	1.9734e-09	1490.73	3	497.582	-0.49065	2	134	0
Enrichment_Test_S3	11945	K.CIGAIAM*TEPGAGSDLQGVR.T	ACADL	7.0153e-22	7.0153e-22	1.3288e-14	1961.94	2	981.477	1.98999	2	167	0
Enrichment_Test_S3	13590	R.AFVDSCLQLHETK.R	ACADL	1.1642e-16	1.1642e-16	2.1845e-09	1490.73	2	745.873	5.48267	2	113	0
Enrichment_Test_S3	13642	R.AFVDSCLQLHETK.R	ACADL	1.2198e-15	1.2198e-15	2.2888e-08	1490.73	3	497.581	-0.79731	2	117	0
Enrichment_Test_S4	13915	R.AFVDSCLQLHETK.R	ACADL	3.4725e-16	3.4725e-16	6.5159e-09	1490.73	3	497.582	-0.24533	2	65	0
Enrichment_Test_S4	13918	R.AFVDSCLQLHETK.R	ACADL	2.1728e-13	2.1728e-13	4.0771e-06	1490.73	2	745.868	-0.73648	2	57	0
Enrichment_Test_S5	14406	R.AFVDSCLQLHETK.R	ACADL	5.5326e-16	5.5326e-16	1.0381e-08	1490.73	3	497.582	-0.36799	2	78	0
Enrichment_Test_S5	14410	R.AFVDSCLQLHETK.R	ACADL	2.2837e-15	2.2837e-15	4.2852e-08	1490.73	2	745.866	-3.60056	2	77	0
Enrichment_Test_S6	14274	R.AFVDSCLQLHETK.R	ACADL	1.0577e-15	1.0577e-15	1.9848e-08	1490.73	2	746.371	0.86063	2	78	0
Enrichment_Test_S1	12121	R.M*TEQPM*M*CAYCVTEPSAGSDVAAIK.T	ACADM	1.0113e-24	1.0113e-24	1.9221e-17	2681.13	3	894.713	-2.22849	2	127	0
Enrichment_Test_S3	12505	R.M*TEQPM*M*CAYCVTEPSAGSDVAAIK.T	ACADM	1.1342e-22	1.1342e-22	2.1556e-15	2681.13	3	894.379	-1.22837	2	115	0
Enrichment_Test_S3	13089	R.MTEQPM*M*CAYCVTEPSAGSDVAAIK.T	ACADM	8.8181e-12	8.8181e-12	0.0001676	2665.13	3	889.72	1.90095	2	51	0
Enrichment_Test_S1	14505	K.IGCFALSEPGNGSDAGAASTTAR.E	ACADS	7.4922e-24	7.4922e-24	1.4223e-16	2152.99	2	1077	-0.56671	2	179	0
Enrichment_Test_S1	24935	R.IGIASQALGIAQASLDCAVK.Y	ACADS	5.2062e-20	5.2062e-20	9.8614e-13	1929.05	2	965.03	2.84612	2	156	0
Enrichment_Test_S1	16445	R.ASSTANLIFEDCR.I	ACADS	7.7185e-17	7.7185e-17	1.4483e-09	1426.66	2	713.837	2.56509	2	140	0
Enrichment_Test_S1	24879	R.IGIASQALGIAQASLDCAVK.Y	ACADS	2.2301e-10	2.2301e-10	0.0042241	1929.05	3	643.689	2.46535	2	17	0
Enrichment_Test_S2	15096	K.IGCFALSEPGNGSDAGAASTTAR.E	ACADS	2.3699e-22	2.3699e-22	4.499e-15	2152.99	2	1077	-2.3802	2	168	0
Enrichment_Test_S2	25633	R.IGIASQALGIAQASLDCAVK.Y	ACADS	2.2435e-17	2.2435e-17	4.2496e-10	1929.05	3	643.688	1.42232	2	85	0
Enrichment_Test_S2	25648	R.IGIASQALGIAQASLDCAVK.Y	ACADS	6.0771e-17	6.0771e-17	1.1511e-09	1929.05	2	965.029	1.45468	2	121	0
Enrichment_Test_S2	17036	R.ASSTANLIFEDCR.I	ACADS	7.7185e-17	7.7185e-17	1.4483e-09	1426.66	2	713.835	-0.51302	2	139	0
Enrichment_Test_S3	14897	K.IGCFALSEPGNGSDAGAASTTAR.E	ACADS	5.1932e-23	5.1932e-23	9.8586e-16	2152.99	2	1077.5	-1.78417	2	181	0
Enrichment_Test_S3	16850	R.ASSTANLIFEDCR.I	ACADS	7.7185e-17	7.7185e-17	1.4483e-09	1426.66	2	713.836	0.76953	2	136	0
Enrichment_Test_S3	25489	R.IGIASQALGIAQASLDCAVK.Y	ACADS	3.2621e-15	3.2621e-15	6.179e-08	1929.05	3	643.69	4.9307	2	70	0
Enrichment_Test_S4	15248	K.IGCFALSEPGNGSDAGAASTTAR.E	ACADS	4.511e-25	4.511e-25	8.5636e-18	2152.99	2	1077	0.90674	2	194	0
Enrichment_Test_S5	15726	K.IGCFALSEPGNGSDAGAASTTAR.E	ACADS	6.9415e-25	6.9415e-25	1.3178e-17	2152.99	2	1077	2.26686	2	199	0
Enrichment_Test_S6	15623	K.IGCFALSEPGNGSDAGAASTTAR.E	ACADS	3.1734e-23	3.1734e-23	6.0244e-16	2152.99	2	1077	-1.36011	2	191	0
Enrichment_Test_S1	20379	R.VASGQALAAFCLTEPSSGSDVASIR.S	ACADV	2.2713e-26	2.2713e-26	4.3168e-19	2437.2	2	1219.1	-2.30302	2	221	0
Enrichment_Test_S1	20382	R.VASGQALAAFCLTEPSSGSDVASIR.S	ACADV	1.3171e-22	1.3171e-22	2.5033e-15	2437.2	3	813.07	-2.85256	2	123	0
Enrichment_Test_S1	19388	K.MLCDSWCIEAATR.I	ACADV	1.7749e-18	1.7749e-18	3.3305e-11	1498.65	2	749.827	-1.62798	2	141	0
Enrichment_Test_S1	17390	K.M*LCDSWCIEAATR.I	ACADV	3.4764e-18	3.4764e-18	6.5232e-11	1514.64	2	757.823	-3.30213	2	158	0
Enrichment_Test_S1	14851	R.LFVALQGCM*DK.G	ACADV	1.324e-14	1.324e-14	2.4717e-07	1240.61	2	621.31	2.90201	2	100	0
Enrichment_Test_S1	11274	K.VADECIQIM*GGM*GFM*K.E	ACADV	2.8214e-14	2.8214e-14	5.3212e-07	1777.76	2	889.383	-2.12741	2	67	0
Enrichment_Test_S1	13598	K.IFCSEAAWK.V	ACADV	2.6341e-13	2.6341e-13	4.8796e-06	1054.5	2	527.755	0.4626	2	97	0
Enrichment_Test_S1	5977	R.SSAIPSPCGK.Y	ACADV	3.6742e-11	3.6742e-11	0.00068359	946.466	2	473.737	0.06442	2	56	0
Enrichment_Test_S2	21085	R.VASGQALAAFCLTEPSSGSDVASIR.S	ACADV	6.9506e-26	6.9506e-26	1.321e-18	2437.2	2	1219.6	-2.07686	2	205	0
Enrichment_Test_S2	19957	K.MLCDSWCIEAATR.I	ACADV	2.8857e-18	2.8857e-18	5.4149e-11	1498.65	2	749.826	-2.60476	2	128	0
Enrichment_Test_S2	18048	K.M*LCDSWCIEAATR.I	ACADV	3.4764e-18	3.4764e-18	6.5232e-11	1514.64	2	757.824	-1.93296	2	153	0
Enrichment_Test_S2	21066	R.VASGQALAAFCLTEPSSGSDVASIR.S	ACADV	8.3931e-18	8.3931e-18	1.5952e-10	2437.2	3	813.073	1.12601	2	101	0
Enrichment_Test_S2	11886	K.VADECIQIM*GGM*GFM*K.E	ACADV	3.8075e-15	3.8075e-15	7.1811e-08	1777.76	2	889.386	1.23527	2	82	0
Enrichment_Test_S2	15465	R.LFVALQGCM*DK.G	ACADV	1.6384e-14	1.6384e-14	3.0586e-07	1240.61	2	620.808	2.06463	2	108	0
Enrichment_Test_S2	14194	K.IFCSEAAWK.V	ACADV	2.6341e-13	2.6341e-13	4.8796e-06	1054.5	2	527.755	0.34695	2	102	0
Enrichment_Test_S2	6477	R.SSAIPSPCGK.Y	ACADV	1.1076e-09	1.1076e-09	0.020606	946.466	2	473.737	0.45093	2	48	0.0019728
Enrichment_Test_S3	20789	R.VASGQALAAFCLTEPSSGSDVASIR.S	ACADV	4.7368e-26	4.7368e-26	9.0027e-19	2437.2	2	1219.11	1.00131	2	217	0
Enrichment_Test_S3	20797	R.VASGQALAAFCLTEPSSGSDVASIR.S	ACADV	2.3404e-24	2.3404e-24	4.4481e-17	2437.2	3	813.071	-1.95175	2	141	0
Enrichment_Test_S3	19816	K.MLCDSWCIEAATR.I	ACADV	6.7652e-18	6.7652e-18	1.2694e-10	1498.65	2	749.826	-2.11637	2	142	0
Enrichment_Test_S3	17839	K.M*LCDSWCIEAATR.I	ACADV	8.0698e-18	8.0698e-18	1.5142e-10	1514.64	2	757.824	-1.93296	2	157	0
Enrichment_Test_S3	18514	R.LFVALQGCMDK.G	ACADV	1.5022e-15	1.5022e-15	2.8043e-08	1224.61	2	612.81	0.79679	2	118	0
Enrichment_Test_S3	11679	K.VADECIQIM*GGM*GFM*K.E	ACADV	6.4815e-14	6.4815e-14	1.2224e-06	1777.76	2	889.385	-0.54901	2	81	0
Enrichment_Test_S3	15278	R.LFVALQGCM*DK.G	ACADV	1.396e-13	1.396e-13	2.6062e-06	1240.61	2	620.808	2.55621	2	87	0
Enrichment_Test_S3	14022	K.IFCSEAAWK.V	ACADV	2.6341e-13	2.6341e-13	4.8796e-06	1054.5	2	527.755	0.80955	2	107	0
Enrichment_Test_S3	6253	R.SSAIPSPCGK.Y	ACADV	9.5342e-12	9.5342e-12	0.00017738	946.466	2	473.737	-0.38651	2	74	0
Enrichment_Test_S5	7058	R.SSAIPSPCGK.Y	ACADV	4.1037e-12	4.1037e-12	7.6351e-05	946.466	2	473.735	-2.96327	2	83	0
Enrichment_Test_S5	15973	R.LFVALQGCM*DK.G	ACADV	5.8964e-12	5.8964e-12	0.00011008	1240.61	2	620.807	0.5899	2	48	0
Enrichment_Test_S6	21165	R.VASGQALAAFCLTEPSSGSDVASIR.S	ACADV	1.0618e-23	1.0618e-23	2.018e-16	2437.2	2	1219.6	-1.77646	2	213	0
Enrichment_Test_S6	6998	R.SSAIPSPCGK.Y	ACADV	3.0467e-13	3.0467e-13	5.6684e-06	946.466	2	473.737	-0.06442	2	90	0
Enrichment_Test_S6	15883	R.LFVALQGCM*DK.G	ACADV	2.7471e-12	2.7471e-12	5.1284e-05	1240.61	2	620.809	3.34274	2	66	0
Enrichment_Test_S1	3573	K.SNDSGIQQCSEDGR.E	ACAP2	2.1854e-13	2.1854e-13	4.1087e-06	1495.61	2	748.31	3.67039	2	74	0
Enrichment_Test_S1	13278	R.VQCIPGNTSCCDCGLADPR.W	ACAP2	5.1806e-12	5.1806e-12	9.8041e-05	1951.81	2	976.41	-0.56259	2	52	0
Enrichment_Test_S2	18687	K.MTVDFEECLK.D	ACAP2	1.2819e-14	1.2819e-14	2.385e-07	1214.54	2	607.776	1.40593	2	88	0
Enrichment_Test_S2	13851	R.VQCIPGNTSCCDCGLADPR.W	ACAP2	2.2992e-12	2.2992e-12	4.3512e-05	1951.81	2	976.411	0.93765	2	67	0
Enrichment_Test_S3	13650	R.VQCIPGNTSCCDCGLADPR.W	ACAP2	1.9679e-12	1.9679e-12	3.7241e-05	1951.81	2	976.404	-5.7509	2	67	0
Enrichment_Test_S4	12879	K.LCIAM*IDTGK.A	ACAP2	7.888e-10	7.888e-10	0.014676	1080.54	2	540.279	10.7768	2	21	0.0011151
Enrichment_Test_S5	13284	K.LCIAM*IDTGK.A	ACAP2	1.3502e-11	1.3502e-11	0.00025121	1080.54	2	540.278	9.19664	2	40	0
Enrichment_Test_S1	3183	R.SSEDEKPGDESSQQTGHTIVCAHQDR.N	ACBD5	1.4926e-10	1.4926e-10	0.0028384	2841.23	5	569.253	-0.5141	2	25	0.00021956
Enrichment_Test_S1	12847	R.ALLHWACDR.G	ACBD6	2.3923e-12	2.3923e-12	4.4318e-05	1084.54	3	362.183	-2.1065	2	62	0
Enrichment_Test_S1	15989	K.NIFDYCR.E	ACBD6	3.4765e-11	3.4765e-11	0.00063352	930.414	2	465.711	0.4587	2	85	0
Enrichment_Test_S2	13410	R.ALLHWACDR.G	ACBD6	1.8467e-12	1.8467e-12	3.4211e-05	1084.54	3	362.182	-4.04448	2	72	0
Enrichment_Test_S2	16591	K.NIFDYCR.E	ACBD6	3.4765e-11	3.4765e-11	0.00063352	930.414	2	465.71	-2.16246	2	94	0
Enrichment_Test_S4	14570	R.DQDGCLPEEVTGC#K.A	ACBD6	1.6898e-09	1.6898e-09	0.03177	1618.67	2	809.839	-0.75367	2	42	0.0041954
Enrichment_Test_S6	16948	K.NIFDYCR.E	ACBD6	3.4765e-11	3.4765e-11	0.00063352	930.414	2	465.71	-1.90034	2	43	0
Enrichment_Test_S6	15201	K.LTESM*AELAWDFATK.E	ACD10	6.3453e-09	6.3453e-09	0.1195	1728.81	3	577.27	-12.6584	2	41	0.014546
Enrichment_Test_S1	10119	R.ILQIM*CDR.A	ACD11	9.6476e-11	9.6476e-11	0.0017768	1007.5	2	504.255	0.66572	2	54	0.00011122
Enrichment_Test_S2	16601	K.LGSFCLSEAGAGSDSFAM*K.T	ACDSB	6.2967e-12	6.2967e-12	0.00011916	1893.84	2	947.416	-5.99128	2	68	0
Enrichment_Test_S3	16380	K.LGSFCLSEAGAGSDSFAM*K.T	ACDSB	7.7213e-09	7.7213e-09	0.14612	1893.84	2	947.417	-5.02495	2	44	0.008787
Enrichment_Test_S4	20041	S.SVKEDWKYVAM*VVDR.I	ACHA2	5.792e-09	5.792e-09	0.10908	1840.93	2	921.459	-9.77411	1	24	0.012476
Enrichment_Test_S6	3173	R.WLCMKDPR.D	ACHB3	2.3392e-09	2.3392e-09	0.04308	1048.51	2	524.75	-13.3758	2	34	0.0059563
Enrichment_Test_S1	14651	K.SHCFVTYSTVEEAVATR.T	ACINU	1.9146e-22	1.9146e-22	3.6156e-15	1899.89	2	950.45	1.09169	2	210	0
Enrichment_Test_S1	25436	K.AAPCIYWLPLTESQIVQK.E	ACINU	4.3214e-15	4.3214e-15	8.1699e-08	2060.09	2	1030.55	2.36904	2	107	0
Enrichment_Test_S1	25437	K.AAPCIYWLPLTESQIVQK.E	ACINU	1.2395e-12	1.2395e-12	2.3433e-05	2060.09	3	687.368	-0.0888	2	62	0
Enrichment_Test_S2	15200	K.SHCFVTYSTVEEAVATR.T	ACINU	3.5177e-22	3.5177e-22	6.6429e-15	1899.89	2	950.448	-1.34856	2	175	0
Enrichment_Test_S2	15213	K.SHCFVTYSTVEEAVATR.T	ACINU	3.0891e-20	3.0891e-20	5.8335e-13	1899.89	3	633.968	-0.19255	2	117	0
Enrichment_Test_S2	26251	K.AAPCIYWLPLTESQIVQK.E	ACINU	3.5429e-17	3.5429e-17	6.6981e-10	2060.09	2	1030.55	-0.35536	2	124	0
Enrichment_Test_S2	26238	K.AAPCIYWLPLTESQIVQK.E	ACINU	6.6667e-14	6.6667e-14	1.2604e-06	2060.09	3	687.369	1.68711	2	80	0
Enrichment_Test_S3	15034	K.SHCFVTYSTVEEAVATR.T	ACINU	2.4693e-22	2.4693e-22	4.6631e-15	1899.89	2	950.449	0	2	204	0
Enrichment_Test_S3	25900	K.AAPCIYWLPLTESQIVQK.E	ACINU	7.4461e-16	7.4461e-16	1.4077e-08	2060.09	2	1030.55	1.65833	2	113	0
Enrichment_Test_S3	25879	K.AAPCIYWLPLTESQIVQK.E	ACINU	6.7454e-14	6.7454e-14	1.2753e-06	2060.09	3	687.703	1.62894	2	77	0
Enrichment_Test_S6	25295	K.AAPCIYWLPLTESQIVQK.E	ACINU	7.204e-09	7.204e-09	0.1362	2060.09	2	1030.55	-0.71071	2	18	0.016229
Enrichment_Test_S1	19074	R.AGPCILPIVR.D	ACK1	4.465e-13	4.465e-13	8.3073e-06	1038.61	2	519.808	-4.22705	2	101	0
Enrichment_Test_S2	19703	R.AGPCILPIVR.D	ACK1	1.0644e-11	1.0644e-11	0.00019804	1038.61	2	519.809	-1.17418	2	94	0
Enrichment_Test_S3	19492	R.AGPCILPIVR.D	ACK1	3.4686e-11	3.4686e-11	0.00064535	1038.61	2	519.809	-2.46578	2	91	0.00010852
Enrichment_Test_S4	19497	R.AGPCILPIVR.D	ACK1	9.4514e-09	9.4514e-09	0.17585	1038.61	2	520.311	-1.70054	2	14	0.019909
Enrichment_Test_S1	18742	K.VCLPFVPATSK.Q	ACKMT	3.3807e-15	3.3807e-15	6.3114e-08	1161.63	2	581.319	-1.7849	2	103	0
Enrichment_Test_S2	19381	K.VCLPFVPATSK.Q	ACKMT	3.3212e-14	3.3212e-14	6.2002e-07	1161.63	2	581.323	4.40975	2	101	0
Enrichment_Test_S3	19149	K.VCLPFVPATSK.Q	ACKMT	2.8322e-13	2.8322e-13	5.2872e-06	1161.63	2	581.321	1.36492	2	94	0
Enrichment_Test_S2	15496	K.SPLAGDFITM*QCR.E	ACL6A	1.7274e-12	1.7274e-12	3.2413e-05	1454.68	2	727.837	-6.28933	2	92	0
Enrichment_Test_S3	26200	K.LTELM*FEHYSIPAFFLCK.T	ACL6A	3.6973e-11	3.6973e-11	0.00069899	2205.08	3	735.693	-5.47552	2	69	0.00010852
Enrichment_Test_S1	3654	R.AGYAGEDCPK.A	ACL6B	4.1872e-13	4.1872e-13	7.7903e-06	1010.42	2	505.715	-1.38794	2	101	0
Enrichment_Test_S2	4013	R.AGYAGEDCPK.A	ACL6B	1.6857e-14	1.6857e-14	3.1363e-07	1010.42	2	505.716	-0.36207	2	112	0
Enrichment_Test_S3	3839	R.AGYAGEDCPK.A	ACL6B	8.0372e-13	8.0372e-13	1.4953e-05	1010.42	2	505.716	0.72414	2	92	0
Enrichment_Test_S1	17221	K.GVTIIGPATVGGIKPGCFK.I	ACLY	1.2183e-20	1.2183e-20	2.3056e-13	1815.02	3	605.678	0.40309	2	137	0
Enrichment_Test_S1	13002	R.KPASFMTSICDER.G	ACLY	1.9539e-17	1.9539e-17	3.6663e-10	1484.69	2	742.848	0.82164	2	131	0
Enrichment_Test_S1	16051	R.AVQGM*LDFDYVCSR.D	ACLY	2.5701e-16	2.5701e-16	4.8321e-09	1619.72	2	810.365	2.33487	2	97	0
Enrichment_Test_S1	7790	R.KPASFM*TSICDER.G	ACLY	1.6521e-15	1.6521e-15	3.1001e-08	1500.68	2	750.843	-1.86964	2	100	0
Enrichment_Test_S1	7547	K.YICTTSAIQNR.F	ACLY	2.6573e-15	2.6573e-15	4.9609e-08	1269.63	2	635.316	-0.48035	2	154	0
Enrichment_Test_S1	8357	K.VDATADYICK.V	ACLY	2.0887e-14	2.0887e-14	3.886e-07	1098.51	2	549.76	-0.11102	2	115	0
Enrichment_Test_S1	7776	R.KPASFM*TSICDER.G	ACLY	7.6666e-14	7.6666e-14	1.4386e-06	1500.68	3	500.899	-0.4874	2	82	0
Enrichment_Test_S1	6799	F.SSEVQFGHAGACANQASETAVAK.N	ACLY	8.5143e-10	8.5143e-10	0.016163	2263.04	3	755.354	0.83627	1	23	0.0010545
Enrichment_Test_S2	13626	R.KPASFMTSICDER.G	ACLY	1.8265e-17	1.8265e-17	3.4272e-10	1484.69	2	742.85	3.77954	2	153	0
Enrichment_Test_S2	17826	K.GVTIIGPATVGGIKPGCFK.I	ACLY	1.9699e-17	1.9699e-17	3.728e-10	1815.02	3	605.677	-1.4108	2	107	0
Enrichment_Test_S2	8364	R.KPASFM*TSICDER.G	ACLY	7.0199e-17	7.0199e-17	1.3172e-09	1500.68	2	750.843	-2.43866	2	109	0
Enrichment_Test_S2	16667	R.AVQGM*LDFDYVCSR.D	ACLY	7.7354e-17	7.7354e-17	1.4543e-09	1619.72	2	810.365	2.18423	2	104	0
Enrichment_Test_S2	8066	K.YICTTSAIQNR.F	ACLY	2.4435e-15	2.4435e-15	4.5617e-08	1269.63	2	635.316	0	2	152	0
Enrichment_Test_S2	8943	K.VDATADYICK.V	ACLY	2.0887e-14	2.0887e-14	3.886e-07	1098.51	2	549.76	0.11102	2	111	0
Enrichment_Test_S3	17631	K.GVTIIGPATVGGIKPGCFK.I	ACLY	6.3118e-19	6.3118e-19	1.1945e-11	1815.02	3	605.679	1.00772	2	128	0
Enrichment_Test_S3	20462	R.AVQGMLDFDYVCSR.D	ACLY	3.9529e-18	3.9529e-18	7.4318e-11	1603.72	2	802.363	-2.96669	2	125	0
Enrichment_Test_S3	13451	R.KPASFMTSICDER.G	ACLY	2.7761e-17	2.7761e-17	5.2091e-10	1484.69	2	742.85	3.20439	2	141	0
Enrichment_Test_S3	7800	K.YICTTSAIQNR.F	ACLY	2.635e-15	2.635e-15	4.9191e-08	1269.63	2	635.317	0.48035	2	153	0
Enrichment_Test_S3	8092	R.KPASFM*TSICDER.G	ACLY	7.6231e-15	7.6231e-15	1.4304e-07	1500.68	3	500.898	-2.49795	2	93	0
Enrichment_Test_S3	16457	R.AVQGM*LDFDYVCSR.D	ACLY	1.7054e-14	1.7054e-14	3.2063e-07	1619.72	2	810.364	0.52723	2	87	0
Enrichment_Test_S3	8694	K.VDATADYICK.V	ACLY	2.0887e-14	2.0887e-14	3.886e-07	1098.51	2	549.76	-0.22204	2	108	0
Enrichment_Test_S3	8083	R.KPASFM*TSICDER.G	ACLY	5.2939e-14	5.2939e-14	9.9335e-07	1500.68	2	751.345	-1.33986	2	92	0
Enrichment_Test_S4	8134	K.YICTTSAIQNR.F	ACLY	2.9473e-15	2.9473e-15	5.5022e-08	1269.63	2	635.317	0.28821	2	135	0
Enrichment_Test_S4	9049	K.VDATADYICK.V	ACLY	4.2097e-14	4.2097e-14	7.8322e-07	1098.51	2	549.76	-1.11021	2	96	0
Enrichment_Test_S4	8423	R.KPASFM*TSICDER.G	ACLY	1.3215e-13	1.3215e-13	2.4796e-06	1500.68	3	500.898	-1.88869	2	59	0
Enrichment_Test_S5	9405	K.VDATADYICK.V	ACLY	2.0887e-14	2.0887e-14	3.886e-07	1098.51	2	549.76	-0.55511	2	102	0
Enrichment_Test_S5	8749	R.KPASFM*TSICDER.G	ACLY	1.2488e-10	1.2488e-10	0.0023432	1500.68	3	500.899	-0.06093	2	37	0.00060551
Enrichment_Test_S6	8465	K.YICTTSAIQNR.F	ACLY	2.7594e-15	2.7594e-15	5.1514e-08	1269.63	2	635.317	0.38428	2	132	0
Enrichment_Test_S6	9384	K.VDATADYICK.V	ACLY	2.0887e-14	2.0887e-14	3.886e-07	1098.51	2	549.76	-0.44409	2	104	0
Enrichment_Test_S6	8763	R.KPASFM*TSICDER.G	ACLY	8.5623e-13	8.5623e-13	1.6066e-05	1500.68	3	501.236	5.7081	2	56	0
Enrichment_Test_S6	20993	K.ESPGKEFNTQETKETFVSPR.T	ACM5	5.37e-09	5.37e-09	0.10172	2311.12	3	770.714	4.16813	2	11	0.011969
Enrichment_Test_S1	7098	K.SLDICHPQER.N	ACO10	2.279e-13	2.279e-13	4.2401e-06	1197.57	3	399.861	-0.91585	2	110	0
Enrichment_Test_S2	7661	K.SLDICHPQER.N	ACO10	2.279e-13	2.279e-13	4.2401e-06	1197.57	3	399.861	-0.53424	2	110	0
Enrichment_Test_S3	7405	K.SLDICHPQER.N	ACO10	2.279e-13	2.279e-13	4.2401e-06	1197.57	3	399.861	-0.45792	2	114	0
Enrichment_Test_S5	8124	K.SLDICHPQER.N	ACO10	6.6232e-13	6.6232e-13	1.2323e-05	1197.57	3	399.86	-2.82386	2	83	0
Enrichment_Test_S6	8066	K.SLDICHPQER.N	ACO10	2.6019e-13	2.6019e-13	4.8408e-06	1197.57	3	399.861	-0.61056	2	87	0
Enrichment_Test_S1	16649	K.DLLTHCVIQDDLDK.D	ACO11	5.1255e-18	5.1255e-18	9.6365e-11	1627.8	2	814.398	-7.11974	2	95	0
Enrichment_Test_S1	23746	R.GETLCSGFCLWR.E	ACO11	9.7316e-14	9.7316e-14	1.8218e-06	1371.62	2	686.311	-2.2233	2	89	0
Enrichment_Test_S1	7045	K.TVVPCCSGPK.R	ACOC	1.7559e-13	1.7559e-13	3.2669e-06	990.475	2	495.741	0.06156	2	104	0
Enrichment_Test_S1	12069	R.NCDEFLVK.K	ACOC	5.5996e-12	5.5996e-12	0.00010312	967.455	2	484.232	0.69325	2	80	0
Enrichment_Test_S1	11987	K.DFESCLGAK.Q	ACOC	6.3329e-12	6.3329e-12	0.00011732	969.435	2	485.221	0.06289	2	93	0
Enrichment_Test_S2	7582	K.TVVPCCSGPK.R	ACOC	2.6575e-14	2.6575e-14	4.9443e-07	990.475	2	495.741	0.43092	2	106	0
Enrichment_Test_S2	12601	K.DFESCLGAK.Q	ACOC	4.9346e-12	4.9346e-12	9.1414e-05	969.435	2	485.221	0.69184	2	89	0
Enrichment_Test_S3	7330	K.TVVPCCSGPK.R	ACOC	4.6552e-14	4.6552e-14	8.6612e-07	990.475	2	495.741	0.06156	2	104	0
Enrichment_Test_S3	12351	K.DFESCLGAK.Q	ACOC	9.8406e-13	9.8406e-13	1.823e-05	969.435	2	485.221	1.1321	2	90	0
Enrichment_Test_S3	12455	R.NCDEFLVK.K	ACOC	5.5996e-12	5.5996e-12	0.00010312	967.455	2	484.233	3.15114	2	81	0
Enrichment_Test_S4	11128	K.TVVPCC#SGPK.R	ACOC	1.7559e-13	1.7559e-13	3.2669e-06	1115.52	2	558.265	-0.43732	2	89	0
Enrichment_Test_S4	7701	K.TVVPCCSGPK.R	ACOC	1.9557e-13	1.9557e-13	3.6386e-06	990.475	2	495.74	-1.10807	2	76	0
Enrichment_Test_S5	8032	K.TVVPCCSGPK.R	ACOC	4.6552e-14	4.6552e-14	8.6612e-07	990.475	2	495.741	-0.86183	2	76	0
Enrichment_Test_S5	13127	K.DFESCLGAK.Q	ACOC	4.0313e-12	4.0313e-12	7.4679e-05	969.435	2	485.221	0.18868	2	77	0
Enrichment_Test_S6	11405	K.TVVPCC#SGPK.R	ACOC	1.9557e-13	1.9557e-13	3.6386e-06	1115.52	2	558.265	-0.21866	2	72	0
Enrichment_Test_S6	8030	K.TVVPCCSGPK.R	ACOC	2.5082e-13	2.5082e-13	4.6666e-06	990.475	2	495.741	-0.49248	2	70	0
Enrichment_Test_S6	13064	K.DFESCLGAK.Q	ACOC	9.8406e-13	9.8406e-13	1.823e-05	969.435	2	485.221	0.44026	2	82	0
Enrichment_Test_S1	21772	K.DHLVPDPGCQYDQVIEINLNELKPHINGPFTPDLAHPVADVGTVAEK.E	ACON	1.6577e-28	1.6577e-28	3.1706e-21	5115.55	6	853.766	0.23921	2	103	0
Enrichment_Test_S1	11854	K.VAVPSTIHCDHLIEAQVGGEK.D	ACON	3.5255e-26	3.5255e-26	6.6834e-19	2203.12	2	1102.06	0.44306	2	187	0
Enrichment_Test_S1	11838	K.VAVPSTIHCDHLIEAQVGGEK.D	ACON	5.3699e-26	5.3699e-26	1.018e-18	2203.12	3	735.044	-0.08304	2	185	0
Enrichment_Test_S1	11845	K.VAVPSTIHCDHLIEAQVGGEK.D	ACON	9.7515e-26	9.7515e-26	1.8486e-18	2203.12	4	551.535	-0.55332	2	187	0
Enrichment_Test_S1	19619	R.DVGGIVLANACGPCIGQWDRK.D	ACON	9.0303e-25	9.0303e-25	1.7119e-17	2172.07	3	724.693	-2.44244	2	156	0
Enrichment_Test_S1	22093	R.DVGGIVLANACGPCIGQWDR.K	ACON	1.887e-23	1.887e-23	3.5743e-16	2043.97	3	682.325	-8.56065	2	159	0
Enrichment_Test_S1	22040	R.DVGGIVLANACGPCIGQWDR.K	ACON	3.6474e-22	3.6474e-22	6.9088e-15	2043.97	2	1022.49	-4.41725	2	183	0
Enrichment_Test_S1	13787	R.VGLIGSCTNSSYEDMGR.S	ACON	1.7917e-21	1.7917e-21	3.3834e-14	1788.79	2	894.898	-0.47742	2	216	0
Enrichment_Test_S1	17437	K.GGTGAIVEYHGPGVDSISCTGM*ATICNM*GAEIGATTSVFPYNHR.M	ACON	2.0756e-20	2.0756e-20	3.968e-13	4474.02	4	1119.76	-1.82587	2	96	0
Enrichment_Test_S1	11201	R.VGLIGSCTNSSYEDM*GR.S	ACON	1.8311e-17	1.8311e-17	3.4579e-10	1804.78	2	902.896	0.67599	2	132	0
Enrichment_Test_S1	21148	K.DHLVPDPGCQYDQVIEINLNELK.P	ACON	1.398e-14	1.398e-14	2.654e-07	2652.3	3	885.437	-3.40163	1	80	0
Enrichment_Test_S1	22372	R.DVGGIVLANACGPCIGQWDR.K	ACON	3.4408e-14	3.4408e-14	6.5175e-07	2043.97	2	1023.49	-7.16106	2	74	0
Enrichment_Test_S1	11267	R.VGLIGSCTNSSYEDM*GR.S	ACON	4.8954e-14	4.8954e-14	9.2446e-07	1804.78	3	602.266	-0.30403	2	70	0
Enrichment_Test_S1	11543	R.VGLIGSCTNSSYEDM*GR.S	ACON	4.7134e-09	4.7134e-09	0.089009	1804.78	2	903.392	-5.57578	2	29	0
Enrichment_Test_S2	22510	K.DHLVPDPGCQYDQVIEINLNELKPHINGPFTPDLAHPVADVGTVAEK.E	ACON	1.1319e-38	1.1319e-38	2.165e-31	5115.55	6	853.767	1.52653	2	167	0
Enrichment_Test_S2	22486	K.DHLVPDPGCQYDQVIEINLNELKPHINGPFTPDLAHPVADVGTVAEK.E	ACON	9.4793e-31	9.4793e-31	1.8131e-23	5115.55	5	1024.32	1.69373	2	165	0
Enrichment_Test_S2	17970	K.GGTGAIVEYHGPGVDSISCTGM*ATICNM*GAEIGATTSVFPYNHR.M	ACON	5.6384e-27	5.6384e-27	1.0779e-19	4474.02	4	1119.26	-2.50846	2	151	0
Enrichment_Test_S2	12438	K.VAVPSTIHCDHLIEAQVGGEK.D	ACON	5.3699e-26	5.3699e-26	1.018e-18	2203.12	3	735.377	-2.37941	2	168	0
Enrichment_Test_S2	12428	K.VAVPSTIHCDHLIEAQVGGEK.D	ACON	1.9105e-24	1.9105e-24	3.6218e-17	2203.12	4	551.533	-2.98793	2	154	0
Enrichment_Test_S2	21897	K.DHLVPDPGCQYDQVIEINLNELK.P	ACON	3.9615e-24	3.9615e-24	7.5204e-17	2652.3	2	1326.65	-2.39236	1	133	0
Enrichment_Test_S2	12464	K.VAVPSTIHCDHLIEAQVGGEK.D	ACON	4.9564e-24	4.9564e-24	9.3959e-17	2203.12	2	1102.06	1.77225	2	179	0
Enrichment_Test_S2	22845	R.DVGGIVLANACGPCIGQWDR.K	ACON	4.9859e-23	4.9859e-23	9.4441e-16	2043.97	3	681.99	-8.681	2	138	0
Enrichment_Test_S2	20341	R.DVGGIVLANACGPCIGQWDRK.D	ACON	2.599e-22	2.599e-22	4.9268e-15	2172.07	3	725.026	-4.51894	2	133	0
Enrichment_Test_S2	22844	R.DVGGIVLANACGPCIGQWDR.K	ACON	5.4031e-22	5.4031e-22	1.0234e-14	2043.97	2	1022.98	-10.5944	2	166	0
Enrichment_Test_S2	14393	R.VGLIGSCTNSSYEDMGR.S	ACON	1.837e-21	1.837e-21	3.469e-14	1788.79	2	894.898	-0.0682	2	202	0
Enrichment_Test_S2	11827	R.VGLIGSCTNSSYEDM*GR.S	ACON	4.0878e-20	4.0878e-20	7.7195e-13	1804.78	2	902.897	1.89278	2	162	0
Enrichment_Test_S2	12177	R.VGLIGSCTNSSYEDM*GR.S	ACON	4.3818e-18	4.3818e-18	8.2746e-11	1804.78	2	902.896	0.74359	2	112	0
Enrichment_Test_S2	21866	K.DHLVPDPGCQYDQVIEINLNELK.P	ACON	3.0092e-16	3.0092e-16	5.7125e-09	2652.3	3	884.767	-3.58718	1	88	0
Enrichment_Test_S2	14725	R.VGLIGSCTNSSYEDMGR.S	ACON	5.744e-15	5.744e-15	1.0847e-07	1788.79	2	895.409	10.5386	2	85	0
Enrichment_Test_S2	21003	K.DHLVPDPGCQYDQVIEINLNELKPH.I	ACON	1.3929e-13	1.3929e-13	2.6474e-06	2886.41	3	963.148	6.36115	1	51	0
Enrichment_Test_S2	11889	R.VGLIGSCTNSSYEDM*GR.S	ACON	2.6648e-13	2.6648e-13	5.0323e-06	1804.78	3	602.601	0.03495	2	63	0
Enrichment_Test_S2	12780	K.CTTDHISAAGPWLK.F	ACON	1.2964e-10	1.2964e-10	0.0024374	1499.73	3	500.58	-2.98725	2	54	0
Enrichment_Test_S3	12226	K.VAVPSTIHCDHLIEAQVGGEK.D	ACON	5.0328e-26	5.0328e-26	9.5406e-19	2203.12	4	552.036	-1.0494	2	182	0
Enrichment_Test_S3	12227	K.VAVPSTIHCDHLIEAQVGGEK.D	ACON	5.3699e-26	5.3699e-26	1.018e-18	2203.12	3	735.045	1.41161	2	174	0
Enrichment_Test_S3	20047	R.DVGGIVLANACGPCIGQWDRK.D	ACON	3.9363e-25	3.9363e-25	7.462e-18	2172.07	3	725.027	-1.99228	2	147	0
Enrichment_Test_S3	12304	K.VAVPSTIHCDHLIEAQVGGEK.D	ACON	4.5199e-25	4.5199e-25	8.5683e-18	2203.12	2	1102.57	1.46859	2	185	0
Enrichment_Test_S3	22564	R.DVGGIVLANACGPCIGQWDR.K	ACON	1.4294e-23	1.4294e-23	2.7076e-16	2043.97	2	1022.49	-4.35756	2	190	0
Enrichment_Test_S3	14183	R.VGLIGSCTNSSYEDMGR.S	ACON	9.1115e-21	9.1115e-21	1.7206e-13	1788.79	2	894.898	-0.40922	2	205	0
Enrichment_Test_S3	22519	R.DVGGIVLANACGPCIGQWDR.K	ACON	1.0875e-19	1.0875e-19	2.0599e-12	2043.97	3	682.661	-6.11343	2	120	0
Enrichment_Test_S3	11598	R.VGLIGSCTNSSYEDM*GR.S	ACON	2.1234e-19	2.1234e-19	4.0098e-12	1804.78	2	902.896	0.2704	2	154	0
Enrichment_Test_S3	11947	R.VGLIGSCTNSSYEDM*GR.S	ACON	1.3234e-15	1.3234e-15	2.4992e-08	1804.78	2	902.896	-0.1352	2	82	0
Enrichment_Test_S3	21505	K.DHLVPDPGCQYDQVIEINLNELK.P	ACON	4.0322e-15	4.0322e-15	7.6545e-08	2652.3	3	885.101	-4.52917	1	84	0
Enrichment_Test_S3	11663	R.VGLIGSCTNSSYEDM*GR.S	ACON	2.8958e-13	2.8958e-13	5.4686e-06	1804.78	3	602.266	-0.40537	2	61	0
Enrichment_Test_S4	12582	K.VAVPSTIHCDHLIEAQVGGEK.D	ACON	4.4392e-25	4.4392e-25	8.4154e-18	2203.12	3	735.047	3.81966	2	147	0
Enrichment_Test_S4	12572	K.VAVPSTIHCDHLIEAQVGGEK.D	ACON	3.1302e-24	3.1302e-24	5.9339e-17	2203.12	4	551.536	2.21328	2	134	0
Enrichment_Test_S4	23529	R.DVGGIVLANAC#GPCIGQWDR.K	ACON	3.4857e-23	3.4857e-23	6.6024e-16	2169.02	2	1085.01	-1.46257	2	230	0
Enrichment_Test_S4	20117	R.DVGGIVLANACGPCIGQWDRK.D	ACON	3.5375e-23	3.5375e-23	6.7061e-16	2172.07	3	724.694	-0.92644	2	129	0
Enrichment_Test_S4	22287	R.DVGGIVLANACGPCIGQWDR.K	ACON	4.1677e-23	4.1677e-23	7.8944e-16	2043.97	2	1022.99	1.16504	2	191	0
Enrichment_Test_S4	22308	R.DVGGIVLANACGPCIGQWDR.K	ACON	7.7686e-23	7.7686e-23	1.4715e-15	2043.97	3	681.996	-0.62646	2	133	0
Enrichment_Test_S4	23855	R.DVGGIVLANACGPC#IGQWDR.K	ACON	1.1948e-21	1.1948e-21	2.2632e-14	2169.02	2	1085.51	-2.78355	2	203	0
Enrichment_Test_S4	9705	K.IVYGHLDDPANQEIER.G	ACON	2.2082e-20	2.2082e-20	4.1647e-13	1868.91	3	623.644	1.27229	2	115	0
Enrichment_Test_S4	14471	R.VGLIGSCTNSSYEDMGR.S	ACON	2.3156e-20	2.3156e-20	4.3729e-13	1788.79	2	894.901	3.54658	2	172	0
Enrichment_Test_S4	11935	R.VGLIGSCTNSSYEDM*GR.S	ACON	4.6713e-19	4.6713e-19	8.8214e-12	1804.78	2	902.895	-0.74359	2	150	0
Enrichment_Test_S4	21526	K.DHLVPDPGCQYDQVIEINLNELK.P	ACON	5.8265e-18	5.8265e-18	1.1061e-10	2652.3	3	884.77	-1.03476	1	80	0
Enrichment_Test_S4	24105	R.DVGGIVLANACGPC#IGQWDR.K	ACON	1.7041e-12	1.7041e-12	3.2278e-05	2169.02	2	1084.53	15.3842	2	99	0
Enrichment_Test_S4	13466	N.ACGPCIGQWDR.K	ACON	2.764e-11	2.764e-11	0.000516	1205.52	2	603.261	-3.54113	1	71	0
Enrichment_Test_S4	12373	R.VGLIGSCTNSSYEDM*GR.S	ACON	2.8793e-11	2.8793e-11	0.00054373	1804.78	2	903.392	-6.45457	2	45	0
Enrichment_Test_S4	19344	K.VAVPSTIHC#DHLIEAQVGGEK.D	ACON	1.9082e-10	1.9082e-10	0.0036174	2328.17	3	777.06	-0.99444	2	26	0.00014524
Enrichment_Test_S4	6498	R.SDFDPGQDTYQHPPK.D	ACON	3.5142e-10	3.5142e-10	0.0066182	1731.76	3	577.924	-2.00661	2	43	0.00042638
Enrichment_Test_S4	20690	R.VGLIGSC#TNSSYEDM*GR.S	ACON	6.7629e-09	6.7629e-09	0.12771	1929.83	2	965.42	0.25289	2	34	0.014182
Enrichment_Test_S5	22695	R.DVGGIVLANACGPCIGQWDR.K	ACON	4.8265e-22	4.8265e-22	9.1422e-15	2043.97	3	681.998	2.05838	2	108	0
Enrichment_Test_S5	10029	K.IVYGHLDDPANQEIER.G	ACON	9.5402e-20	9.5402e-20	1.7993e-12	1868.91	3	623.644	1.76164	2	116	0
Enrichment_Test_S5	12331	R.VGLIGSCTNSSYEDM*GR.S	ACON	1.7336e-18	1.7336e-18	3.2738e-11	1804.78	2	902.897	1.55478	2	145	0
Enrichment_Test_S5	22649	R.DVGGIVLANACGPCIGQWDR.K	ACON	7.5925e-18	7.5925e-18	1.4382e-10	2043.97	2	1022.99	1.88135	2	183	0
Enrichment_Test_S5	23873	R.DVGGIVLANACGPC#IGQWDR.K	ACON	1.0138e-16	1.0138e-16	1.9203e-09	2169.02	2	1085.51	-1.54598	2	132	0
Enrichment_Test_S5	23619	R.DVGGIVLANAC#GPCIGQWDR.K	ACON	1.2055e-16	1.2055e-16	2.2833e-09	2169.02	2	1085.01	-0.56253	2	153	0
Enrichment_Test_S5	13889	N.ACGPCIGQWDR.K	ACON	5.934e-14	5.934e-14	1.1078e-06	1205.52	2	603.263	0	1	91	0
Enrichment_Test_S5	20680	R.DVGGIVLANACGPCIGQWDRK.D	ACON	3.473e-13	3.473e-13	6.5837e-06	2172.07	3	725.03	1.62926	2	34	0
Enrichment_Test_S5	6828	R.SDFDPGQDTYQHPPK.D	ACON	8.3338e-11	8.3338e-11	0.0015695	1731.76	3	577.925	-1.05611	2	53	0.00046361
Enrichment_Test_S5	21123	R.VGLIGSC#TNSSYEDM*GR.S	ACON	2.6339e-10	2.6339e-10	0.0049739	1929.83	2	965.919	-2.49616	2	41	0.0007311
Enrichment_Test_S5	22757	R.VGLIGSC#TNSSYEDM*GR.S	ACON	3.2588e-10	3.2588e-10	0.006154	1929.83	2	965.417	-2.21275	2	48	0.0007311
Enrichment_Test_S5	12441	R.VGLIGSCTNSSYEDM*GR.S	ACON	1.8089e-09	1.8089e-09	0.034161	1804.78	3	602.266	-1.01342	2	26	0
Enrichment_Test_S6	20506	R.DVGGIVLANACGPCIGQWDRK.D	ACON	2.9802e-24	2.9802e-24	5.6495e-17	2172.07	3	724.695	0.92644	2	143	0
Enrichment_Test_S6	23767	R.DVGGIVLANAC#GPCIGQWDR.K	ACON	4.4248e-23	4.4248e-23	8.3813e-16	2169.02	2	1085.01	-1.57508	2	212	0
Enrichment_Test_S6	22629	R.DVGGIVLANACGPCIGQWDR.K	ACON	8.1577e-23	8.1577e-23	1.5452e-15	2043.97	2	1022.49	-0.71631	2	205	0
Enrichment_Test_S6	14816	R.VGLIGSCTNSSYEDMGR.S	ACON	4.0344e-21	4.0344e-21	7.6186e-14	1788.79	2	895.397	-2.69286	2	184	0
Enrichment_Test_S6	12349	R.VGLIGSCTNSSYEDM*GR.S	ACON	6.8417e-21	6.8417e-21	1.292e-13	1804.78	2	902.895	-1.08159	2	178	0
Enrichment_Test_S6	23780	R.DVGGIVLANAC#GPCIGQWDR.K	ACON	7.4559e-21	7.4559e-21	1.4123e-13	2169.02	3	723.677	-1.77114	2	127	0
Enrichment_Test_S6	10032	K.IVYGHLDDPANQEIER.G	ACON	1.8692e-19	1.8692e-19	3.5253e-12	1868.91	3	623.643	1.17443	2	125	0
Enrichment_Test_S6	24043	R.DVGGIVLANACGPC#IGQWDR.K	ACON	1.162e-17	1.162e-17	2.2009e-10	2169.02	2	1085.51	-2.67104	2	184	0
Enrichment_Test_S6	13791	N.ACGPCIGQWDR.K	ACON	1.229e-14	1.229e-14	2.2944e-07	1205.52	2	603.762	-3.99467	1	107	0
Enrichment_Test_S6	12988	K.VAVPSTIHCDHLIEAQVGGEK.D	ACON	3.984e-13	3.984e-13	7.5524e-06	2203.12	2	1102.06	0.11077	2	58	0
Enrichment_Test_S6	6469	K.NTIVTSYNR.N	ACON	1.0089e-11	1.0089e-11	0.00018689	1067.55	2	534.277	-0.91391	2	91	0
Enrichment_Test_S6	21047	R.VGLIGSC#TNSSYEDM*GR.S	ACON	1.2066e-10	1.2066e-10	0.0022786	1929.83	2	965.921	-0.47307	2	49	0.00043522
Enrichment_Test_S6	22662	R.DVGGIVLANACGPCIGQWDR.K	ACON	1.3366e-10	1.3366e-10	0.0025317	2043.97	3	681.997	1.43192	2	12	0
Enrichment_Test_S6	12392	R.VGLIGSCTNSSYEDM*GR.S	ACON	2.2152e-10	2.2152e-10	0.0041833	1804.78	3	602.267	1.41879	2	33	0
Enrichment_Test_S1	19241	R.SCWDEPLSIAVR.G	ACOT1	4.5701e-16	4.5701e-16	8.5554e-09	1375.67	2	688.335	-3.9015	2	122	0
Enrichment_Test_S3	19728	R.SCWDEPLSIAVR.G	ACOT1	4.5701e-16	4.5701e-16	8.5554e-09	1375.67	2	688.333	-6.20693	2	115	0
Enrichment_Test_S4	19825	R.SCWDEPLSIAVR.G	ACOT1	4.5701e-16	4.5701e-16	8.5554e-09	1375.67	2	688.336	-1.95075	2	108	0
Enrichment_Test_S5	20331	R.SCWDEPLSIAVR.G	ACOT1	8.1245e-16	8.1245e-16	1.5209e-08	1375.67	2	688.336	-2.3941	2	102	0
Enrichment_Test_S5	17158	R.DGVLAVTCAQEGVIR.L	ACOT8	1.2231e-10	1.2231e-10	0.0023034	1530.79	2	766.401	-2.42919	2	49	0.00060551
Enrichment_Test_S6	17053	R.DGVLAVTCAQEGVIR.L	ACOT8	1.6754e-12	1.6754e-12	3.1551e-05	1530.79	2	766.402	-0.51662	2	58	0
Enrichment_Test_S1	15463	K.AFTTWTANAGIEECR.M	ACOX1	5.9227e-18	5.9227e-18	1.1154e-10	1669.76	2	835.384	-1.53431	2	106	0
Enrichment_Test_S1	18342	R.GECYGLHAFVVPIR.E	ACOX1	1.6495e-16	1.6495e-16	3.1013e-09	1560.8	3	520.937	-2.34328	2	103	0
Enrichment_Test_S2	18934	R.GECYGLHAFVVPIR.E	ACOX1	2.335e-17	2.335e-17	4.39e-10	1560.8	3	520.937	-2.10895	2	107	0
Enrichment_Test_S2	16092	K.AFTTWTANAGIEECR.M	ACOX1	3.6083e-17	3.6083e-17	6.7954e-10	1669.76	2	835.383	-2.7033	2	95	0
Enrichment_Test_S2	3646	R.ASEAHCHYVTVK.V	ACOX1	1.3938e-10	1.3938e-10	0.0026092	1344.64	4	336.915	-0.18116	2	40	0
Enrichment_Test_S3	15906	K.AFTTWTANAGIEECR.M	ACOX1	5.0847e-18	5.0847e-18	9.5758e-11	1669.76	2	835.383	-3.06861	2	111	0
Enrichment_Test_S3	18741	R.GECYGLHAFVVPIR.E	ACOX1	5.9854e-18	5.9854e-18	1.1253e-10	1560.8	3	520.937	-2.34328	2	132	0
Enrichment_Test_S1	21979	K.LMCPQEIVDYIADKK.D	ACPM	3.4229e-19	3.4229e-19	6.4463e-12	1765.89	3	589.297	-5.07504	2	132	0
Enrichment_Test_S1	24483	K.LMCPQEIVDYIADK.K	ACPM	3.3798e-18	3.3798e-18	6.3543e-11	1637.79	2	819.399	-0.44693	2	170	0
Enrichment_Test_S1	18237	K.LM*CPQEIVDYIADKK.D	ACPM	3.6973e-18	3.6973e-18	6.963e-11	1781.88	3	594.632	0.20529	2	134	0
Enrichment_Test_S1	20221	K.LM*CPQEIVDYIADK.K	ACPM	6.1293e-18	6.1293e-18	1.1524e-10	1653.79	2	827.397	0.51637	2	162	0
Enrichment_Test_S2	18852	K.LM*CPQEIVDYIADKK.D	ACPM	3.2119e-18	3.2119e-18	6.0488e-11	1781.88	3	594.633	1.23172	2	155	0
Enrichment_Test_S2	25169	K.LMCPQEIVDYIADK.K	ACPM	3.3798e-18	3.3798e-18	6.3543e-11	1637.79	2	819.401	2.38361	2	167	0
Enrichment_Test_S2	22712	K.LMCPQEIVDYIADKK.D	ACPM	9.3097e-18	9.3097e-18	1.7533e-10	1765.89	3	589.3	-1.24287	2	124	0
Enrichment_Test_S2	20958	K.LM*CPQEIVDYIADK.K	ACPM	4.9481e-13	4.9481e-13	9.3029e-06	1653.79	3	551.934	1.32701	2	71	0
Enrichment_Test_S3	18670	K.LM*CPQEIVDYIADKK.D	ACPM	3.2887e-18	3.2887e-18	6.1935e-11	1781.88	3	594.631	-1.23172	2	143	0
Enrichment_Test_S3	24804	K.LMCPQEIVDYIADK.K	ACPM	5.8044e-18	5.8044e-18	1.0913e-10	1637.79	2	819.4	0.5959	2	132	0
Enrichment_Test_S3	20682	K.LM*CPQEIVDYIADK.K	ACPM	6.1293e-18	6.1293e-18	1.1524e-10	1653.79	2	827.398	1.91796	2	155	0
Enrichment_Test_S3	22372	K.LMCPQEIVDYIADKK.D	ACPM	7.2489e-18	7.2489e-18	1.3652e-10	1765.89	3	589.299	-1.8643	2	114	0
Enrichment_Test_S4	20708	K.LM*CPQEIVDYIADK.K	ACPM	4.921e-16	4.921e-16	9.2519e-09	1653.79	2	827.392	-6.04895	2	100	0
Enrichment_Test_S4	18716	K.LM*CPQEIVDYIADKK.D	ACPM	4.2542e-15	4.2542e-15	8.0118e-08	1781.88	3	594.965	-2.32541	2	75	0
Enrichment_Test_S5	21111	K.LM*CPQEIVDYIADK.K	ACPM	1.1847e-17	1.1847e-17	2.2274e-10	1653.79	2	827.389	-9.73734	2	115	0
Enrichment_Test_S5	19291	K.LM*CPQEIVDYIADKK.D	ACPM	6.0631e-16	6.0631e-16	1.1418e-08	1781.88	3	594.631	-1.53965	2	76	0
Enrichment_Test_S6	21037	K.LM*CPQEIVDYIADK.K	ACPM	4.4768e-17	4.4768e-17	8.4167e-10	1653.79	2	826.882	-16.1933	2	117	0
Enrichment_Test_S6	19136	K.LM*CPQEIVDYIADKK.D	ACPM	1.218e-15	1.218e-15	2.2938e-08	1781.88	3	594.965	-1.91483	2	89	0
Enrichment_Test_S1	11721	R.TGDIALM*DEQGFCK.I	ACSF2	3.0052e-17	3.0052e-17	5.6501e-10	1543.68	2	772.341	-0.86929	2	106	0
Enrichment_Test_S1	11419	R.GYCVM*QGYWGEPQK.T	ACSF2	1.8183e-14	1.8183e-14	3.4187e-07	1661.71	2	831.357	-0.88099	2	63	0
Enrichment_Test_S2	12327	R.TGDIALM*DEQGFCK.I	ACSF2	3.1578e-17	3.1578e-17	5.9369e-10	1543.68	2	772.342	0.23708	2	103	0
Enrichment_Test_S2	16500	R.TGDIALMDEQGFCK.I	ACSF2	2.6585e-16	2.6585e-16	4.9983e-09	1527.68	2	764.344	-1.27765	2	98	0
Enrichment_Test_S2	14679	R.MGEEICACIR.L	ACSF2	1.3445e-13	1.3445e-13	2.5014e-06	1124.49	2	562.748	-0.65075	2	133	0
Enrichment_Test_S2	12260	R.M*GEEICACIR.L	ACSF2	5.3039e-13	5.3039e-13	9.868e-06	1140.48	2	570.746	-0.42776	2	89	0
Enrichment_Test_S2	16701	R.GYCVMQGYWGEPQK.T	ACSF2	3.9363e-12	3.9363e-12	7.4006e-05	1645.71	2	823.361	0.29652	2	36	0
Enrichment_Test_S2	7794	K.QVCPELEK.A	ACSF2	6.677e-11	6.677e-11	0.0012297	945.471	2	473.238	-1.41871	2	61	0
Enrichment_Test_S3	7518	K.QVCPELEK.A	ACSF2	1.0659e-10	1.0659e-10	0.0019631	945.471	2	473.24	1.48319	2	71	0.00042248
Enrichment_Test_S3	16505	R.GYCVMQGYWGEPQK.T	ACSF2	1.5627e-10	1.5627e-10	0.0029381	1645.71	2	823.859	-3.51987	2	36	0.00062292
Enrichment_Test_S2	17200	R.SLCLAQEICR.L	ACSF3	2.0015e-12	2.0015e-12	3.7239e-05	1135.56	2	568.281	-4.51091	2	118	0
Enrichment_Test_S3	17008	R.SLCLAQEICR.L	ACSF3	2.2035e-12	2.2035e-12	4.0996e-05	1135.56	2	568.281	-4.29611	2	118	0
Enrichment_Test_S1	20607	K.EVAELAECIGSGLIQK.G	ACSL1	1.9994e-19	1.9994e-19	3.7709e-12	1659.86	2	830.437	2.20494	2	134	0
Enrichment_Test_S1	20594	K.EVAELAECIGSGLIQK.G	ACSL1	6.3447e-19	6.3447e-19	1.1966e-11	1659.86	3	553.957	-4.18684	2	99	0
Enrichment_Test_S1	8638	R.GIQVSNNGPCLGSR.K	ACSL1	1.5416e-15	1.5416e-15	2.8984e-08	1401.69	2	701.349	-0.26108	2	107	0
Enrichment_Test_S1	16848	R.GLQGSFEELCR.N	ACSL1	2.6235e-14	2.6235e-14	4.8978e-07	1238.58	2	619.794	-1.47714	2	113	0
Enrichment_Test_S1	7330	K.LTPCLK.I	ACSL1	9.6727e-09	9.6727e-09	0.1687	674.391	2	337.698	-1.35554	2	65	0.0097881
Enrichment_Test_S2	21347	K.EVAELAECIGSGLIQK.G	ACSL1	1.5663e-19	1.5663e-19	2.954e-12	1659.86	2	830.434	-0.66148	2	126	0
Enrichment_Test_S2	21328	K.EVAELAECIGSGLIQK.G	ACSL1	2.104e-18	2.104e-18	3.9682e-11	1659.86	3	553.958	-0.77126	2	103	0
Enrichment_Test_S2	16961	K.GAM*ITHQNIINDCSGFIK.A	ACSL1	7.3247e-15	7.3247e-15	1.3848e-07	1977.95	3	659.987	-2.95933	2	60	0
Enrichment_Test_S2	7866	K.LTPCLK.I	ACSL1	9.6727e-09	9.6727e-09	0.1687	674.391	2	337.698	-1.98812	2	58	0.010137
Enrichment_Test_S3	20997	K.EVAELAECIGSGLIQK.G	ACSL1	1.9547e-17	1.9547e-17	3.6865e-10	1659.86	3	553.958	-0.99162	2	106	0
Enrichment_Test_S3	16802	K.GAM*ITHQNIINDCSGFIK.A	ACSL1	3.1156e-17	3.1156e-17	5.8902e-10	1977.95	3	659.989	0.09248	2	59	0
Enrichment_Test_S3	23213	R.SINSVDGLASVLYPGCDTLDK.V	ACSL3	1.9831e-24	1.9831e-24	3.7593e-17	2167.06	2	1084.54	2.7317	2	144	0
Enrichment_Test_S1	20674	K.GVEGSWVDICNNPAM*EAEILK.E	ACSL4	8.4729e-21	8.4729e-21	1.6062e-13	2291.07	2	1146.55	6.41845	2	111	0
Enrichment_Test_S1	5052	K.TAEDYCVDENGQR.W	ACSL4	4.7083e-18	4.7083e-18	8.8348e-11	1499.61	2	750.306	-1.62694	2	157	0
Enrichment_Test_S1	23154	K.GVEGSWVDICNNPAMEAEILK.E	ACSL4	4.1732e-17	4.1732e-17	7.9111e-10	2275.07	2	1138.55	3.6747	2	125	0
Enrichment_Test_S1	26078	K.GYDAPLCNLILFK.K	ACSL4	2.4765e-16	2.4765e-16	4.647e-09	1466.77	2	733.893	4.7405	2	124	0
Enrichment_Test_S1	18327	R.VGAPLICCEIK.L	ACSL4	1.1327e-14	1.1327e-14	2.1146e-07	1145.61	2	573.304	-3.72616	2	124	0
Enrichment_Test_S1	18544	K.WINYLEVNCR.V	ACSL4	1.7602e-14	1.7602e-14	3.2749e-07	1309.64	2	655.322	0.55883	2	126	0
Enrichment_Test_S1	16769	K.NTIAIFCETR.A	ACSL4	5.3656e-14	5.3656e-14	9.9828e-07	1167.58	2	584.293	-4.07392	2	110	0
Enrichment_Test_S1	13639	K.AALVDINCVK.H	ACSL4	9.305e-14	9.305e-14	1.7312e-06	1045.57	2	523.29	0.9331	2	147	0
Enrichment_Test_S2	5471	K.TAEDYCVDENGQR.W	ACSL4	4.7083e-18	4.7083e-18	8.8348e-11	1499.61	2	750.306	-0.89482	2	157	0
Enrichment_Test_S2	26982	K.GYDAPLCNLILFK.K	ACSL4	2.2478e-16	2.2478e-16	4.2179e-09	1466.77	2	733.891	2.57817	2	119	0
Enrichment_Test_S2	19143	K.WINYLEVNCR.V	ACSL4	5.2094e-15	5.2094e-15	9.6921e-08	1309.64	2	655.323	2.04903	2	119	0
Enrichment_Test_S2	18954	R.VGAPLICCEIK.L	ACSL4	1.1327e-14	1.1327e-14	2.1146e-07	1145.61	2	573.305	-3.19385	2	125	0
Enrichment_Test_S2	4503	K.GVM*M*HHSNLIAGM*TGQCER.I	ACSL4	3.6453e-09	3.6453e-09	0.068985	2119.91	3	707.642	-2.6453	2	19	0.004122
Enrichment_Test_S3	23608	R.WFCTGDIGEFHPDGCLQIIDR.K	ACSL4	2.8e-19	2.8e-19	5.308e-12	2422.1	3	808.371	0.17712	2	107	0
Enrichment_Test_S3	5256	K.TAEDYCVDENGQR.W	ACSL4	9.8542e-18	9.8542e-18	1.8491e-10	1499.61	2	750.307	0.16269	2	167	0
Enrichment_Test_S3	23632	K.GVEGSWVDICNNPAMEAEILK.E	ACSL4	2.9684e-17	2.9684e-17	5.6272e-10	2275.07	2	1138.54	2.06575	2	120	0
Enrichment_Test_S3	21071	K.GVEGSWVDICNNPAM*EAEILK.E	ACSL4	3.2053e-15	3.2053e-15	6.0763e-08	2291.07	2	1146.04	3.515	2	83	0
Enrichment_Test_S3	18944	K.WINYLEVNCR.V	ACSL4	1.7602e-14	1.7602e-14	3.2749e-07	1309.64	2	655.321	-0.37255	2	127	0
Enrichment_Test_S3	13987	K.AALVDINCVK.H	ACSL4	9.305e-14	9.305e-14	1.7312e-06	1045.57	2	523.289	0	2	108	0
Enrichment_Test_S3	17211	K.NTIAIFCETR.A	ACSL4	5.9988e-13	5.9988e-13	1.1161e-05	1167.58	2	584.292	-5.32743	2	100	0
Enrichment_Test_S3	18863	R.VGAPLICCEIK.L	ACSL4	1.055e-12	1.055e-12	1.9695e-05	1145.61	2	573.306	-0.63877	2	79	0
Enrichment_Test_S3	15436	K.GDCTVLKPTLM*AAVPEIM*DR.I	ACSL4	6.999e-11	6.999e-11	0.0013257	2192.08	3	731.362	-2.42016	2	38	0.00032137
Enrichment_Test_S4	5552	K.TAEDYCVDENGQR.W	ACSL4	2.9378e-15	2.9378e-15	5.5126e-08	1499.61	2	750.307	0	2	127	0
Enrichment_Test_S4	14291	K.AALVDINCVK.H	ACSL4	9.305e-14	9.305e-14	1.7312e-06	1045.57	2	523.289	-0.11664	2	89	0
Enrichment_Test_S4	20697	R.VGAPLICC#EIK.L	ACSL4	1.5142e-11	1.5142e-11	0.00028267	1270.65	2	636.337	7.4411	2	68	0
Enrichment_Test_S5	21176	R.VGAPLICC#EIK.L	ACSL4	1.3938e-13	1.3938e-13	2.6021e-06	1270.65	2	635.829	-2.49581	2	91	0
Enrichment_Test_S6	5863	K.TAEDYCVDENGQR.W	ACSL4	4.207e-18	4.207e-18	7.8941e-11	1499.61	2	750.309	2.35906	2	138	0
Enrichment_Test_S6	14639	K.AALVDINCVK.H	ACSL4	9.305e-14	9.305e-14	1.7312e-06	1045.57	2	523.29	0.9331	2	90	0
Enrichment_Test_S1	12443	R.GLAVSDNGPCLGYR.K	ACSL5	2.4473e-18	2.4473e-18	4.6011e-11	1421.68	2	711.846	-1.41426	2	163	0
Enrichment_Test_S1	14644	R.ADIPVVICDTPQK.A	ACSL5	8.4522e-16	8.4522e-16	1.586e-08	1398.73	2	699.869	0.17442	2	118	0
Enrichment_Test_S1	18590	R.LVQGILFSCGGK.I	ACSL5	1.0422e-15	1.0422e-15	1.951e-08	1221.67	2	611.337	0.89855	2	113	0
Enrichment_Test_S2	19203	R.LVQGILFSCGGK.I	ACSL5	1.0422e-15	1.0422e-15	1.951e-08	1221.67	2	611.338	1.49758	2	128	0
Enrichment_Test_S2	15239	R.ADIPVVICDTPQK.A	ACSL5	1.4294e-15	1.4294e-15	2.6821e-08	1398.73	2	699.869	0.69768	2	111	0
Enrichment_Test_S2	15755	K.KPVPPKPEDLSVICFTSGTTGDPK.G	ACSL5	1.5352e-14	1.5352e-14	2.9162e-07	2513.3	4	629.082	3.7839	2	70	0
Enrichment_Test_S2	13884	R.AEYLGSCLLHK.G	ACSL5	5.8473e-14	5.8473e-14	1.0916e-06	1233.63	2	617.317	-1.77969	2	91	0
Enrichment_Test_S3	18984	R.LVQGILFSCGGK.I	ACSL5	1.0422e-15	1.0422e-15	1.951e-08	1221.67	2	611.337	1.19807	2	110	0
Enrichment_Test_S3	15579	K.KPVPPKPEDLSVICFTSGTTGDPK.G	ACSL5	1.4558e-15	1.4558e-15	2.7653e-08	2513.3	4	629.079	0.09702	2	73	0
Enrichment_Test_S3	13684	R.AEYLGSCLLHK.G	ACSL5	2.2989e-13	2.2989e-13	4.2917e-06	1233.63	2	617.318	-0.39549	2	87	0
Enrichment_Test_S4	19017	R.LVQGILFSCGGK.I	ACSL5	2.6319e-14	2.6319e-14	4.927e-07	1221.67	2	611.338	2.79549	2	69	0
Enrichment_Test_S5	13576	R.GLAVSDNGPCLGYR.K	ACSL5	2.3708e-17	2.3708e-17	4.4573e-10	1421.68	2	711.344	-1.80185	2	124	0
Enrichment_Test_S5	19514	R.LVQGILFSCGGK.I	ACSL5	2.6319e-14	2.6319e-14	4.927e-07	1221.67	2	611.335	-3.29468	2	71	0
Enrichment_Test_S6	13521	R.GLAVSDNGPCLGYR.K	ACSL5	2.4473e-18	2.4473e-18	4.6011e-11	1421.68	2	711.344	-2.05926	2	116	0
Enrichment_Test_S6	19439	R.LVQGILFSCGGK.I	ACSL5	6.954e-13	6.954e-13	1.3018e-05	1221.67	2	611.336	-0.79871	2	54	0
Enrichment_Test_S1	18941	K.LCYVALDFENEM*ATAASSSSLEK.S	ACTA	6.4214e-27	6.4214e-27	1.219e-19	2495.13	2	1248.07	2.44518	2	160	0
Enrichment_Test_S1	23911	K.LCYVALDFENEMATAASSSSLEK.S	ACTA	7.1144e-27	7.1144e-27	1.3506e-19	2479.14	2	1241.07	-1.13034	2	204	0
Enrichment_Test_S1	19575	K.LCYVALDFENEM*ATAASSSSLEK.S	ACTA	8.933e-27	8.933e-27	1.6958e-19	2495.13	2	1248.07	0.97807	2	161	0
Enrichment_Test_S1	24220	K.LCYVALDFENEMATAASSSSLEK.S	ACTA	2.5325e-26	2.5325e-26	4.8076e-19	2479.14	2	1240.57	0.22233	2	183	0
Enrichment_Test_S1	19263	K.LCYVALDFENEM*ATAASSSSLEK.S	ACTA	1.0579e-25	1.0579e-25	2.0082e-18	2495.13	2	1248.07	-3.52106	2	146	0
Enrichment_Test_S1	18757	R.FRCPETLFQPSFIGM*ESAGIHETTYNSIM*K.C	ACTA	1.5397e-25	1.5397e-25	2.933e-18	3466.61	4	867.409	0.21109	2	127	0
Enrichment_Test_S1	20914	K.LCYVALDFENEM*ATAASSSSLEK.S	ACTA	5.1686e-25	5.1686e-25	9.8119e-18	2495.13	2	1248.57	-0.07251	2	139	0
Enrichment_Test_S1	19893	K.LCYVALDFENEM*ATAASSSSLEK.S	ACTA	5.5358e-25	5.5358e-25	1.0509e-17	2495.13	2	1248.57	-2.41989	2	122	0
Enrichment_Test_S1	20508	K.LCYVALDFENEM*ATAASSSSLEK.S	ACTA	2.4863e-24	2.4863e-24	4.7199e-17	2495.13	2	1248.57	-1.83304	2	121	0
Enrichment_Test_S1	20094	R.CPETLFQPSFIGM*ESAGIHETTYNSIMK.C	ACTA	1.2197e-23	1.2197e-23	2.3215e-16	3147.45	3	1050.49	2.36564	2	138	0
Enrichment_Test_S1	21487	K.LCYVALDFENEM*ATAASSSSLEK.S	ACTA	2.551e-23	2.551e-23	4.8428e-16	2495.13	2	1248.58	3.83978	2	130	0
Enrichment_Test_S1	21863	K.LCYVALDFENEM*ATAASSSSLEK.S	ACTA	3.1957e-22	3.1957e-22	6.0667e-15	2495.13	2	1248.57	-1.44182	2	121	0
Enrichment_Test_S1	20595	K.LCYVALDFENEM*ATAASSSSLEK.S	ACTA	8.9325e-22	8.9325e-22	1.6957e-14	2495.13	2	1249.07	-4.05732	2	118	0
Enrichment_Test_S1	18654	R.CPETLFQPSFIGM*ESAGIHETTYNSIM*K.C	ACTA	2.0928e-20	2.0928e-20	3.9834e-13	3163.44	3	1055.16	3.00793	2	132	0
Enrichment_Test_S1	18931	K.LCYVALDFENEM*ATAASSSSLEK.S	ACTA	4.0224e-20	4.0224e-20	7.6359e-13	2495.13	3	832.383	1.53984	2	97	0
Enrichment_Test_S1	19748	K.LCYVALDFENEM*ATAASSSSLEK.S	ACTA	8.9364e-20	8.9364e-20	1.6964e-12	2495.13	3	832.713	-4.66757	2	90	0
Enrichment_Test_S1	19250	K.LCYVALDFENEM*ATAASSSSLEK.S	ACTA	9.5462e-20	9.5462e-20	1.8122e-12	2495.13	3	832.716	-0.92795	2	98	0
Enrichment_Test_S1	22203	K.LCYVALDFENEM*ATAASSSSLEK.S	ACTA	9.817e-20	9.817e-20	1.8636e-12	2495.13	2	1248.07	-2.05395	2	100	0
Enrichment_Test_S1	24079	K.LCYVALDFENEMATAASSSSLEK.S	ACTA	4.5594e-19	4.5594e-19	8.6554e-12	2479.14	3	827.051	0.95938	2	133	0
Enrichment_Test_S1	20063	K.LCYVALDFENEM*ATAASSSSLEK.S	ACTA	4.6954e-19	4.6954e-19	8.9135e-12	2495.13	3	832.383	0.80658	2	81	0
Enrichment_Test_S1	20383	K.LCYVALDFENEM*ATAASSSSLEK.S	ACTA	2.7004e-18	2.7004e-18	5.1263e-11	2495.13	3	832.713	-3.78766	2	80	0
Enrichment_Test_S1	25744	K.LCYVALDFENEMATAASSSSLEK.S	ACTA	2.4754e-17	2.4754e-17	4.6992e-10	2479.14	3	827.049	-1.77117	2	107	0
Enrichment_Test_S1	22529	K.LCYVALDFENEM*ATAASSSSLEK.S	ACTA	1.4232e-16	1.4232e-16	2.7018e-09	2495.13	2	1249.07	-2.10117	2	105	0
Enrichment_Test_S1	20784	K.LCYVALDFENEM*ATAASSSSLEK.S	ACTA	1.4779e-16	1.4779e-16	2.8056e-09	2495.13	3	833.054	3.35023	2	65	0
Enrichment_Test_S1	23860	K.LCYVALDFENEM*ATAASSSSLEK.S	ACTA	1.957e-16	1.957e-16	3.7151e-09	2495.13	3	833.046	-5.37555	2	82	0
Enrichment_Test_S1	22467	K.LCYVALDFENEM*ATAASSSSLEK.S	ACTA	2.8047e-16	2.8047e-16	5.3243e-09	2495.13	3	832.378	-4.47288	2	65	0
Enrichment_Test_S1	21102	K.LCYVALDFENEM*ATAASSSSLEK.S	ACTA	5.089e-16	5.089e-16	9.6609e-09	2495.13	3	832.38	-2.19978	2	77	0
Enrichment_Test_S1	3438	E.NEM*ATAASSSSLEK.S	ACTA	1.1597e-14	1.1597e-14	2.1803e-07	1441.65	2	721.326	-2.11538	1	117	0
Enrichment_Test_S1	22068	K.LCYVALDFENEM*ATAASSSSLEK.S	ACTA	2.058e-14	2.058e-14	3.9067e-07	2495.13	3	832.374	-9.53237	2	47	0
Enrichment_Test_S1	10150	R.GYSFVTTAER.E	ACTA	5.9359e-14	5.9359e-14	1.1044e-06	1130.55	2	565.778	0.43151	2	109	0
Enrichment_Test_S1	20461	K.LCYVALDFENEM*ATAASSSSLEK.S	ACTA	6.443e-13	6.443e-13	1.2231e-05	2495.13	3	833.05	-0.97599	2	54	0
Enrichment_Test_S1	23858	K.LCYVALDFENEM*ATAASSSSLEK.S	ACTA	1.1296e-12	1.1296e-12	2.1445e-05	2495.13	2	1248.57	0.61214	2	62	0
Enrichment_Test_S1	17755	R.TTGIVLDSGDGVTHNVPIYEGYALPH.A	ACTA	1.2126e-12	1.2126e-12	2.3059e-05	2725.35	3	909.122	2.08123	1	48	0
Enrichment_Test_S1	24507	K.LCYVALDFENEM*ATAASSSSLEK.S	ACTA	1.5846e-12	1.5846e-12	3.0081e-05	2495.13	3	832.047	-0.39191	2	33	0
Enrichment_Test_S1	3625	F.ENEM*ATAASSSSLEK.S	ACTA	1.8878e-12	1.8878e-12	3.5552e-05	1570.69	2	786.349	-1.12484	1	68	0
Enrichment_Test_S1	21738	K.LCYVALDFENEM*ATAASSSSLEK.S	ACTA	4.0866e-12	4.0866e-12	7.7579e-05	2495.13	3	833.05	-1.2693	2	40	0
Enrichment_Test_S1	23098	K.LCYVALDFENEM*ATAASSSSLEK.S	ACTA	4.1034e-12	4.1034e-12	7.7898e-05	2495.13	2	1249.06	-7.57838	2	58	0
Enrichment_Test_S1	21424	K.LCYVALDFENEM*ATAASSSSLEK.S	ACTA	1.1625e-11	1.1625e-11	0.00022068	2495.13	3	832.383	0.58661	2	42	0
Enrichment_Test_S1	24354	K.LCYVALDFENEM*ATAASSSSLEK.S	ACTA	5.7181e-11	5.7181e-11	0.0010855	2495.13	2	1249.07	-3.07924	2	35	0
Enrichment_Test_S1	24870	K.LCYVALDFENEMATAASSSSLEK.S	ACTA	5.9245e-11	5.9245e-11	0.0011247	2479.14	3	826.71	-7.47911	2	29	0
Enrichment_Test_S1	24616	K.LCYVALDFENEMATAASSSSLEK.S	ACTA	7.9407e-11	7.9407e-11	0.0015074	2479.14	2	1241.07	-3.78817	2	44	0
Enrichment_Test_S1	24979	K.LCYVALDFENEMATAASSSSLEK.S	ACTA	8.1971e-11	8.1971e-11	0.0015561	2479.14	2	1240.57	-3.61675	2	42	0
Enrichment_Test_S1	23189	K.LCYVALDFENEM*ATAASSSSLEK.S	ACTA	1.0323e-10	1.0323e-10	0.0019597	2495.13	3	832.038	-11.6841	2	37	0
Enrichment_Test_S1	12556	K.YPIEHGIITNWDDM*EK.I	ACTA	1.7097e-10	1.7097e-10	0.0032246	1976.91	3	659.639	-1.57298	2	32	0.00021956
Enrichment_Test_S1	25384	K.LCYVALDFENEMATAASSSSLEK.S	ACTA	2.6631e-10	2.6631e-10	0.0050555	2479.14	2	1240.07	1.96876	2	32	0
Enrichment_Test_S1	22700	K.LCYVALDFENEM*ATAASSSSLEK.S	ACTA	6.5578e-10	6.5578e-10	0.012449	2495.13	2	1248.07	-3.52106	2	39	0
Enrichment_Test_S1	22184	R.CPETLFQPSFIGM*ESAGIHETTYNSIM*K.C	ACTA	3.0152e-09	3.0152e-09	0.057391	3163.44	3	1054.81	-6.1515	2	33	0
Enrichment_Test_S1	23060	K.LCYVALDFENEM*ATAASSSSLEK.S	ACTA	3.403e-09	3.403e-09	0.064601	2495.13	2	1248.06	-9.29169	2	39	0
Enrichment_Test_S1	7819	K.CDIDIR.K	ACTA	6.9272e-09	6.9272e-09	0.12082	734.35	2	367.678	-1.32801	2	97	0.0067019
Enrichment_Test_S2	20783	R.CPETLFQPSFIGM*ESAGIHETTYNSIMK.C	ACTA	9.4638e-30	9.4638e-30	1.8013e-22	3147.45	3	1050.49	0.5052	2	202	0
Enrichment_Test_S2	23047	R.CPETLFQPSFIGMESAGIHETTYNSIMK.C	ACTA	4.9887e-29	4.9887e-29	9.4955e-22	3131.45	3	1044.83	2.12383	2	204	0
Enrichment_Test_S2	26722	K.LCYVALDFENEMATAASSSSLEK.S	ACTA	1.9252e-27	1.9252e-27	3.6548e-20	2479.14	2	1240.07	0.59063	2	215	0
Enrichment_Test_S2	24938	K.LCYVALDFENEMATAASSSSLEK.S	ACTA	2.8482e-27	2.8482e-27	5.4068e-20	2479.14	2	1240.07	0	2	179	0
Enrichment_Test_S2	19579	K.LCYVALDFENEM*ATAASSSSLEK.S	ACTA	3.3041e-27	3.3041e-27	6.2723e-20	2495.13	2	1248.07	0	2	163	0
Enrichment_Test_S2	24620	K.LCYVALDFENEMATAASSSSLEK.S	ACTA	7.0399e-27	7.0399e-27	1.3364e-19	2479.14	2	1241.07	-1.13034	2	165	0
Enrichment_Test_S2	20227	K.LCYVALDFENEM*ATAASSSSLEK.S	ACTA	8.61e-27	8.61e-27	1.6345e-19	2495.13	2	1248.07	1.85834	2	161	0
Enrichment_Test_S2	25424	K.LCYVALDFENEMATAASSSSLEK.S	ACTA	1.0919e-26	1.0919e-26	2.0728e-19	2479.14	2	1240.57	-2.53393	2	176	0
Enrichment_Test_S2	20557	K.LCYVALDFENEM*ATAASSSSLEK.S	ACTA	1.4508e-26	1.4508e-26	2.7542e-19	2495.13	2	1248.57	0.80775	2	152	0
Enrichment_Test_S2	19902	K.LCYVALDFENEM*ATAASSSSLEK.S	ACTA	3.0125e-26	3.0125e-26	5.7187e-19	2495.13	2	1248.57	-0.65936	2	141	0
Enrichment_Test_S2	21690	K.LCYVALDFENEM*ATAASSSSLEK.S	ACTA	5.0966e-26	5.0966e-26	9.6753e-19	2495.13	2	1248.57	-0.17032	2	142	0
Enrichment_Test_S2	22250	K.LCYVALDFENEM*ATAASSSSLEK.S	ACTA	7.2403e-26	7.2403e-26	1.3745e-18	2495.13	2	1248.57	-1.53962	2	135	0
Enrichment_Test_S2	21366	K.LCYVALDFENEM*ATAASSSSLEK.S	ACTA	1.415e-25	1.415e-25	2.6863e-18	2495.13	2	1248.07	-0.78246	2	138	0
Enrichment_Test_S2	21027	K.LCYVALDFENEM*ATAASSSSLEK.S	ACTA	5.0158e-24	5.0158e-24	9.5219e-17	2495.13	2	1248.07	3.71668	2	139	0
Enrichment_Test_S2	19251	R.CPETLFQPSFIGM*ESAGIHETTYNSIM*K.C	ACTA	4.6632e-22	4.6632e-22	8.8758e-15	3163.44	3	1055.49	4.76323	2	147	0
Enrichment_Test_S2	22629	K.LCYVALDFENEM*ATAASSSSLEK.S	ACTA	9.8931e-22	9.8931e-22	1.8781e-14	2495.13	2	1248.57	0.1231	2	112	0
Enrichment_Test_S2	19359	R.FRCPETLFQPSFIGM*ESAGIHETTYNSIM*K.C	ACTA	1.7232e-21	1.7232e-21	3.2825e-14	3466.61	4	867.409	0.49255	2	116	0
Enrichment_Test_S2	20451	K.LCYVALDFENEM*ATAASSSSLEK.S	ACTA	2.6185e-21	2.6185e-21	4.9708e-14	2495.13	3	832.381	-1.61317	2	104	0
Enrichment_Test_S2	24778	K.LCYVALDFENEMATAASSSSLEK.S	ACTA	3.986e-20	3.986e-20	7.5668e-13	2479.14	3	827.05	-0.73799	2	131	0
Enrichment_Test_S2	19901	K.LCYVALDFENEM*ATAASSSSLEK.S	ACTA	4.5497e-20	4.5497e-20	8.6369e-13	2495.13	3	832.383	0.95324	2	107	0
Enrichment_Test_S2	21097	K.LCYVALDFENEM*ATAASSSSLEK.S	ACTA	3.2823e-19	3.2823e-19	6.231e-12	2495.13	3	832.381	-1.31987	2	84	0
Enrichment_Test_S2	19573	K.LCYVALDFENEM*ATAASSSSLEK.S	ACTA	3.9553e-19	3.9553e-19	7.5085e-12	2495.13	3	832.717	0.39191	2	106	0
Enrichment_Test_S2	23003	K.LCYVALDFENEM*ATAASSSSLEK.S	ACTA	6.7741e-19	6.7741e-19	1.286e-11	2495.13	2	1249.08	2.887	2	111	0
Enrichment_Test_S2	23713	K.LCYVALDFENEM*ATAASSSSLEK.S	ACTA	7.2159e-19	7.2159e-19	1.3698e-11	2495.13	2	1249.08	3.86507	2	118	0
Enrichment_Test_S2	21433	K.LCYVALDFENEM*ATAASSSSLEK.S	ACTA	3.4445e-18	3.4445e-18	6.5388e-11	2495.13	3	832.715	-2.24782	2	89	0
Enrichment_Test_S2	25431	K.LCYVALDFENEMATAASSSSLEK.S	ACTA	9.3564e-18	9.3564e-18	1.7762e-10	2479.14	3	827.716	-3.93423	2	107	0
Enrichment_Test_S2	24983	K.LCYVALDFENEM*ATAASSSSLEK.S	ACTA	1.0021e-17	1.0021e-17	1.9023e-10	2495.13	2	1248.57	-2.81112	2	110	0
Enrichment_Test_S2	24697	K.LCYVALDFENEM*ATAASSSSLEK.S	ACTA	1.4947e-17	1.4947e-17	2.8374e-10	2495.13	3	833.05	-0.53604	2	98	0
Enrichment_Test_S2	21760	K.LCYVALDFENEM*ATAASSSSLEK.S	ACTA	1.6428e-16	1.6428e-16	3.1187e-09	2495.13	3	832.38	-1.90647	2	81	0
Enrichment_Test_S2	22810	K.LCYVALDFENEM*ATAASSSSLEK.S	ACTA	3.7346e-16	3.7346e-16	7.0897e-09	2495.13	3	833.047	-5.30222	2	67	0
Enrichment_Test_S2	25746	K.LCYVALDFENEMATAASSSSLEK.S	ACTA	4.347e-16	4.347e-16	8.2522e-09	2479.14	2	1240.07	-1.2797	2	98	0
Enrichment_Test_S2	23517	K.LCYVALDFENEM*ATAASSSSLEK.S	ACTA	5.445e-16	5.445e-16	1.0337e-08	2495.13	3	832.715	-1.66121	2	56	0
Enrichment_Test_S2	4004	F.ENEM*ATAASSSSLEK.S	ACTA	2.9949e-15	2.9949e-15	5.6403e-08	1570.69	2	785.849	-0.15534	1	112	0
Enrichment_Test_S2	23931	K.LCYVALDFENEM*ATAASSSSLEK.S	ACTA	2.5112e-14	2.5112e-14	4.7672e-07	2495.13	3	833.05	-1.34262	2	54	0
Enrichment_Test_S2	18422	R.TTGIVLDSGDGVTHNVPIYEGYALPH.A	ACTA	8.0363e-14	8.0363e-14	1.5282e-06	2725.35	3	909.123	2.7526	1	67	0
Enrichment_Test_S2	13131	K.YPIEHGIITNWDDM*EK.I	ACTA	1.5758e-13	1.5758e-13	2.972e-06	1976.91	3	659.64	0	2	58	0
Enrichment_Test_S2	27598	K.LCYVALDFENEMATAASSSSLEK.S	ACTA	7.1307e-13	7.1307e-13	1.3537e-05	2479.14	3	827.048	-2.58295	2	47	0
Enrichment_Test_S2	26179	K.LCYVALDFENEMATAASSSSLEK.S	ACTA	9.1589e-13	9.1589e-13	1.7387e-05	2479.14	3	827.053	2.65675	2	55	0
Enrichment_Test_S2	19999	A.EREIVRDIKEKLCYVALDFENEM*ATAASSSSLEK.S	ACTA	9.4893e-13	9.4893e-13	1.81e-05	3890.91	4	973.722	-13.213	1	31	0
Enrichment_Test_S2	27689	K.LCYVALDFENEMATAASSSSLEK.S	ACTA	1.4792e-12	1.4792e-12	2.8081e-05	2479.14	2	1240.57	-2.23862	2	46	0
Enrichment_Test_S2	4296	G.IHETTYNSIM*K.C	ACTA	2.2278e-12	2.2278e-12	4.159e-05	1352.65	2	676.83	0.63125	1	69	0
Enrichment_Test_S2	22410	K.LCYVALDFENEM*ATAASSSSLEK.S	ACTA	7.9823e-12	7.9823e-12	0.00015153	2495.13	3	833.051	-0.38939	2	50	0
Enrichment_Test_S2	25200	K.LCYVALDFENEM*ATAASSSSLEK.S	ACTA	1.1476e-11	1.1476e-11	0.00021785	2495.13	2	1247.57	2.12647	2	48	0
Enrichment_Test_S2	23435	K.LCYVALDFENEM*ATAASSSSLEK.S	ACTA	1.2773e-10	1.2773e-10	0.0024249	2495.13	2	1248.56	-8.67956	2	53	0
Enrichment_Test_S2	26206	K.LCYVALDFENEMATAASSSSLEK.S	ACTA	1.7472e-10	1.7472e-10	0.0033167	2479.14	2	1240.58	1.60047	2	38	0
Enrichment_Test_S2	26519	R.CPETLFQPSFIGMESAGIHETTYNSIMK.C	ACTA	4.7623e-10	4.7623e-10	0.0090644	3131.45	3	1044.47	-16.1282	2	31	0
Enrichment_Test_S2	25821	R.CPETLFQPSFIGM*ESAGIHETTYNSIMK.C	ACTA	3.9554e-09	3.9554e-09	0.075286	3147.45	3	1049.48	-9.08968	2	28	0
Enrichment_Test_S2	8397	K.CDIDIR.K	ACTA	6.9272e-09	6.9272e-09	0.12082	734.35	2	367.678	-1.24501	2	97	0.0077807
Enrichment_Test_S2	4271	G.IHETTYNSIM*K.C	ACTA	8.5707e-09	8.5707e-09	0.16	1352.65	3	451.556	0.54067	1	26	0
Enrichment_Test_S2	15700	K.YPIEHGIITNWDDMEK.I	ACTA	8.6725e-09	8.6725e-09	0.16357	1960.91	3	654.31	2.23877	2	36	0.0092634
Enrichment_Test_S3	20528	R.CPETLFQPSFIGM*ESAGIHETTYNSIMK.C	ACTA	8.3752e-28	8.3752e-28	1.5941e-20	3147.45	3	1050.16	1.99676	2	189	0
Enrichment_Test_S3	22726	R.CPETLFQPSFIGMESAGIHETTYNSIMK.C	ACTA	2.3925e-27	2.3925e-27	4.5538e-20	3131.45	3	1044.83	3.87689	2	173	0
Enrichment_Test_S3	19373	K.LCYVALDFENEM*ATAASSSSLEK.S	ACTA	4.6266e-27	4.6266e-27	8.7829e-20	2495.13	2	1248.07	-1.46711	2	172	0
Enrichment_Test_S3	19695	K.LCYVALDFENEM*ATAASSSSLEK.S	ACTA	5.9696e-27	5.9696e-27	1.1333e-19	2495.13	2	1248.07	-1.3693	2	157	0
Enrichment_Test_S3	20020	K.LCYVALDFENEM*ATAASSSSLEK.S	ACTA	1.0832e-26	1.0832e-26	2.0564e-19	2495.13	2	1248.57	0.41652	2	157	0
Enrichment_Test_S3	20333	K.LCYVALDFENEM*ATAASSSSLEK.S	ACTA	1.2173e-26	1.2173e-26	2.3108e-19	2495.13	2	1248.07	0.68465	2	170	0
Enrichment_Test_S3	24514	K.LCYVALDFENEMATAASSSSLEK.S	ACTA	1.7694e-26	1.7694e-26	3.359e-19	2479.14	2	1240.07	-0.7875	2	201	0
Enrichment_Test_S3	21434	K.LCYVALDFENEM*ATAASSSSLEK.S	ACTA	3.7248e-26	3.7248e-26	7.071e-19	2495.13	2	1248.57	-3.30015	2	140	0
Enrichment_Test_S3	22131	K.LCYVALDFENEM*ATAASSSSLEK.S	ACTA	4.3317e-26	4.3317e-26	8.2231e-19	2495.13	2	1248.07	-0.58684	2	139	0
Enrichment_Test_S3	25034	K.LCYVALDFENEMATAASSSSLEK.S	ACTA	8.8103e-26	8.8103e-26	1.6725e-18	2479.14	2	1240.57	-0.46673	2	169	0
Enrichment_Test_S3	21116	K.LCYVALDFENEM*ATAASSSSLEK.S	ACTA	2.9558e-25	2.9558e-25	5.6112e-18	2495.13	2	1248.07	0.97807	2	158	0
Enrichment_Test_S3	20756	K.LCYVALDFENEM*ATAASSSSLEK.S	ACTA	1.2415e-24	1.2415e-24	2.3568e-17	2495.13	2	1248.57	-1.05059	2	140	0
Enrichment_Test_S3	21806	K.LCYVALDFENEM*ATAASSSSLEK.S	ACTA	3.7178e-22	3.7178e-22	7.0578e-15	2495.13	2	1249.07	-0.92748	2	115	0
Enrichment_Test_S3	22455	K.LCYVALDFENEM*ATAASSSSLEK.S	ACTA	7.088e-22	7.088e-22	1.3456e-14	2495.13	2	1248.57	-2.6155	2	126	0
Enrichment_Test_S3	19387	K.LCYVALDFENEM*ATAASSSSLEK.S	ACTA	2.2574e-21	2.2574e-21	4.2854e-14	2495.13	3	832.381	-1.09989	2	114	0
Enrichment_Test_S3	20810	K.LCYVALDFENEM*ATAASSSSLEK.S	ACTA	1.144e-20	1.144e-20	2.1717e-13	2495.13	3	832.38	-1.90647	2	107	0
Enrichment_Test_S3	19708	K.LCYVALDFENEM*ATAASSSSLEK.S	ACTA	2.7911e-20	2.7911e-20	5.2985e-13	2495.13	3	832.379	-3.37299	2	104	0
Enrichment_Test_S3	24980	K.LCYVALDFENEM*ATAASSSSLEK.S	ACTA	7.2008e-20	7.2008e-20	1.367e-12	2495.13	2	1248.58	5.5025	2	147	0
Enrichment_Test_S3	19056	R.CPETLFQPSFIGM*ESAGIHETTYNSIM*K.C	ACTA	8.6973e-20	8.6973e-20	1.6554e-12	3163.44	3	1055.82	-1.92683	2	138	0
Enrichment_Test_S3	20167	K.LCYVALDFENEM*ATAASSSSLEK.S	ACTA	1.3474e-19	1.3474e-19	2.5578e-12	2495.13	3	832.38	-2.34643	2	106	0
Enrichment_Test_S3	21135	K.LCYVALDFENEM*ATAASSSSLEK.S	ACTA	1.5532e-19	1.5532e-19	2.9485e-12	2495.13	3	832.381	-1.09989	2	86	0
Enrichment_Test_S3	23432	K.LCYVALDFENEM*ATAASSSSLEK.S	ACTA	1.7042e-19	1.7042e-19	3.2351e-12	2495.13	2	1248.56	-5.06069	2	113	0
Enrichment_Test_S3	25482	K.LCYVALDFENEMATAASSSSLEK.S	ACTA	2.5797e-19	2.5797e-19	4.8972e-12	2479.14	2	1240.07	-1.47657	2	127	0
Enrichment_Test_S3	24444	K.LCYVALDFENEMATAASSSSLEK.S	ACTA	4.0438e-19	4.0438e-19	7.6766e-12	2479.14	3	827.049	-1.32837	2	132	0
Enrichment_Test_S3	20485	K.LCYVALDFENEM*ATAASSSSLEK.S	ACTA	5.9393e-19	5.9393e-19	1.1275e-11	2495.13	3	832.38	-2.2731	2	90	0
Enrichment_Test_S3	23756	K.LCYVALDFENEM*ATAASSSSLEK.S	ACTA	2.1657e-18	2.1657e-18	4.1113e-11	2495.13	2	1248.07	-1.66272	2	116	0
Enrichment_Test_S3	26206	K.LCYVALDFENEMATAASSSSLEK.S	ACTA	2.5467e-18	2.5467e-18	4.8345e-11	2479.14	3	827.047	-4.57551	2	110	0
Enrichment_Test_S3	23113	K.LCYVALDFENEM*ATAASSSSLEK.S	ACTA	2.8763e-18	2.8763e-18	5.4602e-11	2495.13	2	1248.07	-2.15176	2	97	0
Enrichment_Test_S3	22426	K.LCYVALDFENEM*ATAASSSSLEK.S	ACTA	3.6673e-18	3.6673e-18	6.9619e-11	2495.13	3	832.381	-1.75982	2	75	0
Enrichment_Test_S3	22796	K.LCYVALDFENEM*ATAASSSSLEK.S	ACTA	4.0298e-18	4.0298e-18	7.65e-11	2495.13	2	1249.07	-3.17705	2	102	0
Enrichment_Test_S3	22083	K.LCYVALDFENEM*ATAASSSSLEK.S	ACTA	5.8246e-18	5.8246e-18	1.1057e-10	2495.13	3	832.716	-0.34135	2	86	0
Enrichment_Test_S3	25065	K.LCYVALDFENEMATAASSSSLEK.S	ACTA	1.4656e-17	1.4656e-17	2.7823e-10	2479.14	3	827.383	-2.18851	2	96	0
Enrichment_Test_S3	24674	K.LCYVALDFENEM*ATAASSSSLEK.S	ACTA	2.0658e-17	2.0658e-17	3.9216e-10	2495.13	2	1248.57	-3.887	2	104	0
Enrichment_Test_S3	25788	K.LCYVALDFENEMATAASSSSLEK.S	ACTA	3.3023e-17	3.3023e-17	6.269e-10	2479.14	2	1240.58	2.48641	2	111	0
Enrichment_Test_S3	24320	K.LCYVALDFENEM*ATAASSSSLEK.S	ACTA	7.5036e-17	7.5036e-17	1.4245e-09	2495.13	2	1248.57	-2.6155	2	118	0
Enrichment_Test_S3	21460	K.LCYVALDFENEM*ATAASSSSLEK.S	ACTA	1.8455e-16	1.8455e-16	3.5034e-09	2495.13	3	832.714	-3.42103	2	84	0
Enrichment_Test_S3	21772	K.LCYVALDFENEM*ATAASSSSLEK.S	ACTA	2.4169e-16	2.4169e-16	4.5882e-09	2495.13	3	832.38	-1.83315	2	79	0
Enrichment_Test_S3	19106	R.CPETLFQPSFIGM*ESAGIHETTYNSIM*K.C	ACTA	6.2553e-16	6.2553e-16	1.1906e-08	3163.44	4	792.118	0.34829	2	73	0
Enrichment_Test_S3	24575	K.LCYVALDFENEM*ATAASSSSLEK.S	ACTA	1.2248e-15	1.2248e-15	2.3251e-08	2495.13	3	832.709	-9.14045	2	63	0
Enrichment_Test_S3	23517	K.LCYVALDFENEM*ATAASSSSLEK.S	ACTA	1.6315e-15	1.6315e-15	3.0973e-08	2495.13	3	833.048	-3.98236	2	59	0
Enrichment_Test_S3	3592	E.NEM*ATAASSSSLEK.S	ACTA	7.3492e-15	7.3492e-15	1.3817e-07	1441.65	2	721.326	-1.35384	1	103	0
Enrichment_Test_S3	19198	R.FRCPETLFQPSFIGM*ESAGIHETTYNSIM*K.C	ACTA	1.4667e-14	1.4667e-14	2.7939e-07	3466.61	3	1156.55	2.23534	2	76	0
Enrichment_Test_S3	25376	K.LCYVALDFENEMATAASSSSLEK.S	ACTA	2.6246e-14	2.6246e-14	4.9825e-07	2479.14	3	826.716	0.49114	2	77	0
Enrichment_Test_S3	10459	R.GYSFVTTAER.E	ACTA	6.7466e-14	6.7466e-14	1.2552e-06	1130.55	2	565.777	-1.61818	2	98	0
Enrichment_Test_S3	5675	D.FENEM*ATAASSSSLEK.S	ACTA	6.8962e-14	6.8962e-14	1.3006e-06	1717.76	2	859.384	1.13635	1	57	0
Enrichment_Test_S3	3803	F.ENEM*ATAASSSSLEK.S	ACTA	7.1704e-14	7.1704e-14	1.3504e-06	1570.69	2	785.847	-1.86403	1	104	0
Enrichment_Test_S3	12963	K.YPIEHGIITNWDDM*EK.I	ACTA	8.3094e-13	8.3094e-13	1.5672e-05	1976.91	3	659.641	1.6655	2	52	0
Enrichment_Test_S3	24020	K.LCYVALDFENEM*ATAASSSSLEK.S	ACTA	1.7917e-12	1.7917e-12	3.4012e-05	2495.13	3	832.37	-14.8852	2	46	0
Enrichment_Test_S3	25523	R.CPETLFQPSFIGM*ESAGIHETTYNSIMK.C	ACTA	1.4234e-11	1.4234e-11	0.00027093	3147.45	3	1049.48	-8.04318	2	57	0
Enrichment_Test_S3	22605	R.CPETLFQPSFIGM*ESAGIHETTYNSIM*K.C	ACTA	1.925e-11	1.925e-11	0.0003664	3163.44	3	1054.82	1.7154	2	61	0
Enrichment_Test_S3	28187	K.LCYVALDFENEM*ATAASSSSLEK.S	ACTA	2.8603e-11	2.8603e-11	0.00054299	2495.13	3	832.056	10.3137	2	26	0
Enrichment_Test_S3	27181	K.LCYVALDFENEMATAASSSSLEK.S	ACTA	7.1894e-11	7.1894e-11	0.0013648	2479.14	3	827.382	-4.03348	2	26	0
Enrichment_Test_S3	25689	K.LCYVALDFENEMATAASSSSLEK.S	ACTA	3.6536e-10	3.6536e-10	0.0069358	2479.14	3	827.384	-1.45052	2	48	0
Enrichment_Test_S3	18185	R.TTGIVLDSGDGVTHNVPIYEGYALPH.A	ACTA	9.3475e-10	9.3475e-10	0.017775	2725.35	3	909.46	5.93116	1	40	0.0013004
Enrichment_Test_S3	27483	K.LCYVALDFENEMATAASSSSLEK.S	ACTA	1.6697e-09	1.6697e-09	0.031696	2479.14	2	1240.57	-3.41988	2	28	0
Enrichment_Test_S3	8116	K.CDIDIR.K	ACTA	6.9272e-09	6.9272e-09	0.12082	734.35	2	367.678	-0.99601	2	94	0.0081363
Enrichment_Test_S3	4088	G.IHETTYNSIM*K.C	ACTA	8.0873e-09	8.0873e-09	0.15098	1352.65	3	451.555	-0.27033	1	25	0.0090606
Enrichment_Test_S3	22878	K.LCYVALDFENEM*ATAASSSSLEK.S	ACTA	8.2432e-09	8.2432e-09	0.15649	2495.13	3	833.049	-2.73582	2	22	0
Enrichment_Test_S4	19458	K.LCYVALDFENEM*ATAASSSSLEK.S	ACTA	1.4756e-26	1.4756e-26	2.8012e-19	2495.13	2	1248.06	-3.71668	2	179	0
Enrichment_Test_S4	16406	K.DLYANNVLSGGTTM*YPGIADR.M	ACTA	5.6793e-20	5.6793e-20	1.0766e-12	2244.06	2	1122.53	0.65247	2	126	0
Enrichment_Test_S4	19479	K.LCYVALDFENEM*ATAASSSSLEK.S	ACTA	8.7971e-20	8.7971e-20	1.67e-12	2495.13	3	832.714	-2.83443	2	90	0
Enrichment_Test_S4	19937	K.LCYVALDFENEM*ATAASSSSLEK.S	ACTA	1.1536e-17	1.1536e-17	2.19e-10	2495.13	2	1248.57	0.61214	2	100	0
Enrichment_Test_S4	24033	K.LCYVALDFENEMATAASSSSLEK.S	ACTA	2.7381e-17	2.7381e-17	5.1979e-10	2479.14	2	1240.58	2.09266	2	110	0
Enrichment_Test_S4	15691	K.YPIEHGIITNWDDMEK.I	ACTA	6.8133e-16	6.8133e-16	1.285e-08	1960.91	3	654.643	-0.06112	2	70	0
Enrichment_Test_S4	17411	R.TTGIVLDSGDGVTHNVPIYEGYALPHAIM*R.L	ACTA	1.3533e-14	1.3533e-14	2.5779e-07	3212.6	4	804.156	-2.03029	2	56	0
Enrichment_Test_S4	13251	K.YPIEHGIITNWDDM*EK.I	ACTA	2.488e-14	2.488e-14	4.6924e-07	1976.91	3	659.639	-1.29539	2	70	0
Enrichment_Test_S4	25397	K.LCYVALDFENEM*ATAASSSSLEK.S	ACTA	3.4015e-12	3.4015e-12	6.4572e-05	2495.13	3	832.386	4.39955	2	36	0
Enrichment_Test_S4	18263	R.TTGIVLDSGDGVTHNVPIYEGYALPH.A	ACTA	3.9393e-11	3.9393e-11	0.0007491	2725.35	2	1363.68	-0.06639	1	54	0
Enrichment_Test_S4	13278	K.YPIEHGIITNWDDM*EK.I	ACTA	1.8936e-10	1.8936e-10	0.0035713	1976.91	2	988.954	-2.65382	2	52	0
Enrichment_Test_S4	14382	K.YPIEHGIITNWDDMEK.I	ACTA	7.1939e-10	7.1939e-10	0.013568	1960.91	3	654.632	-17.3183	2	25	0
Enrichment_Test_S4	15741	K.YPIEHGIITNWDDMEK.I	ACTA	7.6028e-10	7.6028e-10	0.014339	1960.91	2	980.956	-3.11099	2	34	0
Enrichment_Test_S4	8647	K.QEYDEAGPSIVHR.K	ACTA	2.2429e-09	2.2429e-09	0.042086	1500.71	2	750.342	-18.2504	2	65	0.0054997
Enrichment_Test_S4	8468	K.CDIDIR.K	ACTA	6.9272e-09	6.9272e-09	0.12082	734.35	2	367.679	0.99601	2	90	0.014182
Enrichment_Test_S5	20050	K.LCYVALDFENEM*ATAASSSSLEK.S	ACTA	5.8049e-21	5.8049e-21	1.102e-13	2495.13	2	1248.07	1.95615	2	137	0
Enrichment_Test_S5	14550	R.VAPEEHPTLLTEAPLNPK.A	ACTA	2.1548e-17	2.1548e-17	4.0737e-10	1956.04	3	652.687	1.87028	2	84	0
Enrichment_Test_S5	16223	K.YPIEHGIITNWDDMEK.I	ACTA	2.3932e-15	2.3932e-15	4.5136e-08	1960.91	3	654.308	-0.09328	2	72	0
Enrichment_Test_S5	19701	R.CPETLFQPSFIGM*ESAGIHETTYNSIM*K.C	ACTA	3.277e-14	3.277e-14	6.2374e-07	3163.44	3	1055.49	1.29253	2	70	0
Enrichment_Test_S5	11146	R.GYSFVTTAER.E	ACTA	9.2179e-13	9.2179e-13	1.715e-05	1130.55	2	565.778	1.5103	2	59	0
Enrichment_Test_S5	13651	K.YPIEHGIITNWDDM*EK.I	ACTA	1.4446e-12	1.4446e-12	2.7246e-05	1976.91	3	659.641	1.01781	2	49	0
Enrichment_Test_S5	24698	K.LCYVALDFENEM*ATAASSSSLEK.S	ACTA	1.0367e-11	1.0367e-11	0.00019679	2495.13	3	832.388	7.55257	2	30	0
Enrichment_Test_S5	13694	K.YPIEHGIITNWDDM*EK.I	ACTA	1.23e-10	1.23e-10	0.0023197	1976.91	2	989.46	1.63656	2	56	0
Enrichment_Test_S5	9004	K.QEYDEAGPSIVHR.K	ACTA	9.6991e-10	9.6991e-10	0.0182	1500.71	2	750.342	-17.844	2	68	0.0023507
Enrichment_Test_S5	8833	K.CDIDIR.K	ACTA	6.9272e-09	6.9272e-09	0.12082	734.35	2	367.678	-0.91301	2	81	0.015375
Enrichment_Test_S6	16782	K.DLYANNVLSGGTTM*YPGIADR.M	ACTA	3.5201e-20	3.5201e-20	6.6731e-13	2244.06	2	1123.03	-0.95058	2	140	0
Enrichment_Test_S6	14442	R.VAPEEHPTLLTEAPLNPK.A	ACTA	2.4362e-16	2.4362e-16	4.6059e-09	1956.04	3	652.687	1.58973	2	62	0
Enrichment_Test_S6	16057	K.YPIEHGIITNWDDMEK.I	ACTA	2.4973e-15	2.4973e-15	4.7099e-08	1960.91	3	654.308	-0.65297	2	65	0
Enrichment_Test_S6	13580	K.YPIEHGIITNWDDM*EK.I	ACTA	3.3462e-15	3.3462e-15	6.3109e-08	1976.91	3	659.639	-2.22067	2	53	0
Enrichment_Test_S6	24872	K.LCYVALDFENEM*ATAASSSSLEK.S	ACTA	5.9772e-15	5.9772e-15	1.1347e-07	2495.13	2	1248.08	9.3895	2	117	0
Enrichment_Test_S6	18620	R.TTGIVLDSGDGVTHNVPIYEGYALPH.A	ACTA	4.8815e-13	4.8815e-13	9.2826e-06	2725.35	3	909.12	-0.67136	1	58	0
Enrichment_Test_S6	13637	K.YPIEHGIITNWDDM*EK.I	ACTA	5.2974e-12	5.2974e-12	9.9911e-05	1976.91	2	989.455	-3.3625	2	66	0
Enrichment_Test_S6	16099	K.YPIEHGIITNWDDMEK.I	ACTA	1.5706e-11	1.5706e-11	0.00029622	1960.91	2	981.464	2.95652	2	46	0
Enrichment_Test_S6	8993	K.QEYDEAGPSIVHR.K	ACTA	2.5349e-09	2.5349e-09	0.047566	1500.71	2	750.343	-17.4375	2	57	0.0059563
Enrichment_Test_S6	8804	K.CDIDIR.K	ACTA	6.9272e-09	6.9272e-09	0.12082	734.35	2	367.68	2.24102	2	93	0.015498
Enrichment_Test_S1	18396	M.DDDIAALVVDNGSGMCK.A	ACTB	8.219e-22	8.219e-22	1.5521e-14	1722.77	2	861.886	-0.99142	1	130	0
Enrichment_Test_S1	15729	M.DDDIAALVVDNGSGM*CK.A	ACTB	2.816e-19	2.816e-19	5.3179e-12	1738.76	2	869.879	-6.45515	1	108	0
Enrichment_Test_S1	9792	D.IAALVVDNGSGM*CK.A	ACTB	1.4094e-16	1.4094e-16	2.6498e-09	1393.68	2	697.345	0.52515	1	123	0
Enrichment_Test_S1	14442	D.DDIAALVVDNGSGM*CK.A	ACTB	1.9908e-15	1.9908e-15	3.7547e-08	1623.74	2	812.368	-4.50793	1	130	0
Enrichment_Test_S1	23026	M.DDDIAALVVDNGSGMCK.A	ACTB	2.6042e-15	2.6042e-15	4.9179e-08	1722.77	2	861.395	11.2939	1	100	0
Enrichment_Test_S1	6140	I.AALVVDNGSGM*CK.A	ACTB	2.4555e-11	2.4555e-11	0.00046075	1280.6	2	640.801	-1.90496	1	66	0
Enrichment_Test_S2	16374	M.DDDIAALVVDNGSGM*CK.A	ACTB	1.4335e-18	1.4335e-18	2.707e-11	1738.76	2	869.882	-3.64856	1	122	0
Enrichment_Test_S2	10377	D.IAALVVDNGSGM*CK.A	ACTB	9.8647e-17	9.8647e-17	1.8547e-09	1393.68	2	697.344	-0.96278	1	117	0
Enrichment_Test_S2	15047	D.DDIAALVVDNGSGM*CK.A	ACTB	6.5898e-15	6.5898e-15	1.2428e-07	1623.74	2	812.369	-2.93015	1	114	0
Enrichment_Test_S2	6649	I.AALVVDNGSGM*CK.A	ACTB	3.5602e-11	3.5602e-11	0.00066804	1280.6	2	640.802	-1.04773	1	60	0
Enrichment_Test_S3	16135	M.DDDIAALVVDNGSGM*CK.A	ACTB	9.0522e-20	9.0522e-20	1.7095e-12	1738.76	2	869.881	-4.70103	1	122	0
Enrichment_Test_S3	10103	D.IAALVVDNGSGM*CK.A	ACTB	8.6124e-17	8.6124e-17	1.6192e-09	1393.68	2	697.344	0.08753	1	125	0
Enrichment_Test_S3	16163	M.DDDIAALVVDNGSGM*CK.A	ACTB	2.8904e-15	2.8904e-15	5.4584e-08	1738.76	3	580.258	-1.26223	1	54	0
Enrichment_Test_S3	14846	D.DDIAALVVDNGSGM*CK.A	ACTB	3.5325e-15	3.5325e-15	6.6624e-08	1623.74	2	812.369	-2.47936	1	110	0
Enrichment_Test_S3	6403	I.AALVVDNGSGM*CK.A	ACTB	4.368e-10	4.368e-10	0.0081962	1280.6	2	641.299	-7.09434	1	49	0.00081533
Enrichment_Test_S4	10502	D.IAALVVDNGSGM*CK.A	ACTB	5.2595e-14	5.2595e-14	9.8884e-07	1393.68	2	697.344	-0.52515	1	74	0
Enrichment_Test_S4	16314	M.DDDIAALVVDNGSGM*CK.A	ACTB	1.354e-13	1.354e-13	2.557e-06	1738.76	2	869.887	2.3856	1	57	0
Enrichment_Test_S4	15171	D.DDIAALVVDNGSGM*CK.A	ACTB	6.8359e-12	6.8359e-12	0.00012893	1623.74	2	812.369	-3.00528	1	54	0
Enrichment_Test_S5	16772	M.DDDIAALVVDNGSGM*CK.A	ACTB	6.3161e-17	6.3161e-17	1.1928e-09	1738.76	2	869.885	0.49115	1	98	0
Enrichment_Test_S5	10877	D.IAALVVDNGSGM*CK.A	ACTB	4.6963e-14	4.6963e-14	8.8295e-07	1393.68	2	697.346	1.83803	1	85	0
Enrichment_Test_S5	15618	D.DDIAALVVDNGSGM*CK.A	ACTB	4.1993e-12	4.1993e-12	7.92e-05	1623.74	2	812.373	1.8783	1	71	0
Enrichment_Test_S5	22125	M.DDDIAALVVDNGSGM*CK.A	ACTB	5.892e-10	5.892e-10	0.011127	1738.76	2	869.399	18.6977	1	25	0
Enrichment_Test_S6	16693	M.DDDIAALVVDNGSGM*CK.A	ACTB	1.021e-16	1.021e-16	1.9281e-09	1738.76	2	869.884	-0.84198	1	78	0
Enrichment_Test_S6	15527	D.DDIAALVVDNGSGM*CK.A	ACTB	3.1144e-12	3.1144e-12	5.8738e-05	1623.74	2	812.871	-2.74103	1	69	0
Enrichment_Test_S1	4410	A.LVVDNGSGM*CK.A	ACTBL	1.9585e-14	1.9585e-14	3.6562e-07	1138.52	2	569.766	0.64274	1	104	0
Enrichment_Test_S1	20581	V.DDELTALVVDNGSGM*CK.A	ACTBL	4.1355e-13	4.1355e-13	7.8097e-06	1782.79	2	891.389	-7.56301	1	97	0
Enrichment_Test_S1	21526	V.DDELTALVVDNGSGMCK.A	ACTBL	5.1626e-13	5.1626e-13	9.7492e-06	1766.79	2	883.389	-10.4626	1	78	0
Enrichment_Test_S1	18653	V.DDELTALVVDNGSGM*CK.A	ACTBL	3.4183e-11	3.4183e-11	0.00064552	1782.79	2	891.385	-12.8323	1	79	0
Enrichment_Test_S1	3324	L.VVDNGSGMCK.A	ACTBL	1.6663e-09	1.6663e-09	0.031003	1009.44	2	505.225	-0.36242	1	40	0.0012539
Enrichment_Test_S1	25001	V.DDELTALVVDNGSGMCK.A	ACTBL	7.0429e-09	7.0429e-09	0.133	1766.79	2	883.401	2.65731	1	36	0
Enrichment_Test_S2	3655	L.VVDNGSGMCK.A	ACTBL	8.4012e-14	8.4012e-14	1.563e-06	1009.44	2	505.226	-0.12081	1	105	0
Enrichment_Test_S2	4802	A.LVVDNGSGM*CK.A	ACTBL	1.406e-13	1.406e-13	2.6249e-06	1138.52	2	569.765	-0.10712	1	112	0
Enrichment_Test_S2	19589	V.DDELTALVVDNGSGM*CK.A	ACTBL	2.1341e-13	2.1341e-13	4.03e-06	1782.79	2	891.383	-14.3379	1	93	0
Enrichment_Test_S2	22277	V.DDELTALVVDNGSGMCK.A	ACTBL	2.5097e-13	2.5097e-13	4.7394e-06	1766.79	2	883.389	-11.2912	1	72	0
Enrichment_Test_S2	20889	V.DDELTALVVDNGSGM*CK.A	ACTBL	2.9071e-13	2.9071e-13	5.4899e-06	1782.79	2	891.384	-13.3798	1	113	0
Enrichment_Test_S2	6109	T.ALVVDNGSGM*CK.A	ACTBL	5.5695e-13	5.5695e-13	1.0426e-05	1209.56	2	605.284	0.40335	1	84	0
Enrichment_Test_S2	21714	V.DDELTALVVDNGSGM*CK.A	ACTBL	1.1119e-12	1.1119e-12	2.0998e-05	1782.79	2	891.388	-9.27384	1	89	0
Enrichment_Test_S2	21299	V.DDELTALVVDNGSGM*CK.A	ACTBL	1.5674e-12	1.5674e-12	2.9598e-05	1782.79	2	891.39	-7.08398	1	93	0
Enrichment_Test_S3	24502	V.DDELTALVVDNGSGMCK.A	ACTBL	2.0077e-14	2.0077e-14	3.7913e-07	1766.79	2	883.894	-6.97426	1	102	0
Enrichment_Test_S3	4598	A.LVVDNGSGM*CK.A	ACTBL	2.9682e-14	2.9682e-14	5.5411e-07	1138.52	2	569.764	-1.28548	1	113	0
Enrichment_Test_S3	3496	L.VVDNGSGMCK.A	ACTBL	2.3473e-13	2.3473e-13	4.3672e-06	1009.44	2	505.225	-0.54363	1	103	0
Enrichment_Test_S3	23031	V.DDELTALVVDNGSGMCK.A	ACTBL	1.7461e-11	1.7461e-11	0.00032974	1766.79	2	884.391	-12.6699	1	65	0
Enrichment_Test_S3	19097	V.DDELTALVVDNGSGM*CK.A	ACTBL	4.072e-10	4.072e-10	0.0076897	1782.79	2	891.383	-14.8853	1	74	0.00081533
Enrichment_Test_S3	27269	V.DDELTALVVDNGSGMCK.A	ACTBL	9.1219e-09	9.1219e-09	0.17226	1766.79	2	883.394	-5.42178	1	1	0
Enrichment_Test_S4	21230	V.DDELTALVVDNGSGM*C#K.A	ACTBL	1.4484e-12	1.4484e-12	2.7352e-05	1907.84	2	953.908	-12.2475	1	45	0
Enrichment_Test_S4	20296	V.DDELTALVVDNGSGM*CK.A	ACTBL	2.7424e-12	2.7424e-12	5.1789e-05	1782.79	2	891.389	-8.58951	1	77	0
Enrichment_Test_S4	19388	V.DDELTALVVDNGSGM*CK.A	ACTBL	2.6068e-11	2.6068e-11	0.00049228	1782.79	2	891.393	-4.07294	1	54	0
Enrichment_Test_S4	13288	N.TVLSGGSTMYPGIADR.M	ACTBL	4.4922e-11	4.4922e-11	0.00084724	1624.8	2	812.903	-0.22525	1	72	0
Enrichment_Test_S4	21356	V.DDELTALVVDNGSGMCK.A	ACTBL	1.1147e-09	1.1147e-09	0.021049	1766.79	2	883.884	-19.0584	1	39	0.0026135
Enrichment_Test_S5	22556	V.DDELTALVVDNGSGMCK.A	ACTBL	2.2983e-14	2.2983e-14	4.3401e-07	1766.79	2	883.894	-6.90521	1	108	0
Enrichment_Test_S5	19881	V.DDELTALVVDNGSGM*CK.A	ACTBL	1.7484e-12	1.7484e-12	3.3017e-05	1782.79	2	891.386	-11.3268	1	58	0
Enrichment_Test_S5	19251	V.DDELTALVVDNGSGM*CK.A	ACTBL	2.8514e-12	2.8514e-12	5.3847e-05	1782.79	2	891.889	-10.4018	1	69	0
Enrichment_Test_S5	19564	V.DDELTALVVDNGSGM*CK.A	ACTBL	3.5872e-11	3.5872e-11	0.00067742	1782.79	2	891.385	-12.6955	1	55	0
Enrichment_Test_S5	21795	V.DDELTALVVDNGSGMCK.A	ACTBL	1.4258e-09	1.4258e-09	0.026926	1766.79	2	883.383	-18.1274	1	53	0
Enrichment_Test_S6	19817	V.DDELTALVVDNGSGM*CK.A	ACTBL	2.2512e-12	2.2512e-12	4.2512e-05	1782.79	2	891.389	-7.69988	1	66	0
Enrichment_Test_S6	19504	V.DDELTALVVDNGSGM*CK.A	ACTBL	3.1025e-10	3.1025e-10	0.0058588	1782.79	2	891.383	-14.7485	1	61	0
Enrichment_Test_S6	20819	V.DDELTALVVDNGSGM*CK.A	ACTBL	4.17e-10	4.17e-10	0.0078748	1782.79	2	891.379	-18.8544	1	62	0
Enrichment_Test_S6	23508	V.DDELTALVVDNGSGMCK.A	ACTBL	1.1915e-09	1.1915e-09	0.022501	1766.79	2	883.387	-13.0866	1	53	0.0032782
Enrichment_Test_S6	19027	K.DLFANTVLSGGSTM*YPGIADR.M	ACTBL	5.3789e-09	5.3789e-09	0.10197	2201.05	3	734.692	1.27537	2	19	0.011969
Enrichment_Test_S1	25042	K.LCYVALDFEQEMATAASSSSLEK.S	ACTG	1.0781e-27	1.0781e-27	2.0467e-20	2493.15	2	1247.08	-0.09788	2	230	0
Enrichment_Test_S1	19744	K.LCYVALDFEQEM*ATAASSSSLEK.S	ACTG	1.7026e-27	1.7026e-27	3.2322e-20	2509.15	2	1255.08	-1.16713	2	178	0
Enrichment_Test_S1	25937	K.LCYVALDFEQEMATAASSSSLEK.S	ACTG	1.7209e-27	1.7209e-27	3.2669e-20	2493.15	2	1247.08	-0.19577	2	214	0
Enrichment_Test_S1	19419	K.LCYVALDFEQEM*ATAASSSSLEK.S	ACTG	2.4456e-27	2.4456e-27	4.6427e-20	2509.15	2	1255.07	-2.04249	2	176	0
Enrichment_Test_S1	25327	K.LCYVALDFEQEMATAASSSSLEK.S	ACTG	3.0557e-27	3.0557e-27	5.8008e-20	2493.15	2	1247.08	-0.48942	2	240	0
Enrichment_Test_S1	20997	K.LCYVALDFEQEM*ATAASSSSLEK.S	ACTG	3.0741e-27	3.0741e-27	5.8358e-20	2509.15	2	1255.08	-1.06987	2	160	0
Enrichment_Test_S1	19098	K.LCYVALDFEQEM*ATAASSSSLEK.S	ACTG	3.5345e-27	3.5345e-27	6.7097e-20	2509.15	2	1255.58	-0.26663	2	166	0
Enrichment_Test_S1	21963	K.LCYVALDFEQEM*ATAASSSSLEK.S	ACTG	3.8565e-27	3.8565e-27	7.3211e-20	2509.15	2	1255.08	0.19452	2	153	0
Enrichment_Test_S1	21643	K.LCYVALDFEQEM*ATAASSSSLEK.S	ACTG	4.1043e-27	4.1043e-27	7.7914e-20	2509.15	2	1255.08	0.87535	2	158	0
Enrichment_Test_S1	20050	K.LCYVALDFEQEM*ATAASSSSLEK.S	ACTG	4.3988e-27	4.3988e-27	8.3505e-20	2509.15	2	1255.08	0.19452	2	161	0
Enrichment_Test_S1	20365	K.LCYVALDFEQEM*ATAASSSSLEK.S	ACTG	5.4821e-27	5.4821e-27	1.0407e-19	2509.15	2	1255.08	0.09726	2	157	0
Enrichment_Test_S1	25625	K.LCYVALDFEQEMATAASSSSLEK.S	ACTG	5.6813e-27	5.6813e-27	1.0785e-19	2493.15	2	1247.58	0.02531	2	229	0
Enrichment_Test_S1	21320	K.LCYVALDFEQEM*ATAASSSSLEK.S	ACTG	6.0968e-27	6.0968e-27	1.1574e-19	2509.15	2	1255.08	-1.2644	2	161	0
Enrichment_Test_S1	23211	K.LCYVALDFEQEM*ATAASSSSLEK.S	ACTG	7.8484e-27	7.8484e-27	1.4899e-19	2509.15	2	1255.08	0.68083	2	172	0
Enrichment_Test_S1	24722	K.LCYVALDFEQEM*ATAASSSSLEK.S	ACTG	8.9168e-27	8.9168e-27	1.6927e-19	2509.15	2	1255.08	-1.2644	2	186	0
Enrichment_Test_S1	24418	K.LCYVALDFEQEM*ATAASSSSLEK.S	ACTG	1.0502e-26	1.0502e-26	1.9936e-19	2509.15	2	1255.08	1.84796	2	172	0
Enrichment_Test_S1	25305	K.LCYVALDFEQEM*ATAASSSSLEK.S	ACTG	1.3028e-26	1.3028e-26	2.4732e-19	2509.15	2	1255.08	0.29178	2	187	0
Enrichment_Test_S1	25018	K.LCYVALDFEQEM*ATAASSSSLEK.S	ACTG	1.9063e-26	1.9063e-26	3.6188e-19	2509.15	2	1255.08	0.19452	2	199	0
Enrichment_Test_S1	23525	K.LCYVALDFEQEM*ATAASSSSLEK.S	ACTG	2.011e-26	2.011e-26	3.8175e-19	2509.15	2	1255.08	0.58357	2	170	0
Enrichment_Test_S1	24117	K.LCYVALDFEQEM*ATAASSSSLEK.S	ACTG	2.7745e-26	2.7745e-26	5.267e-19	2509.15	2	1255.08	0.38904	2	187	0
Enrichment_Test_S1	22582	K.LCYVALDFEQEM*ATAASSSSLEK.S	ACTG	8.9437e-26	8.9437e-26	1.6978e-18	2509.15	2	1255.07	-2.33427	2	159	0
Enrichment_Test_S1	23829	K.LCYVALDFEQEM*ATAASSSSLEK.S	ACTG	2.228e-25	2.228e-25	4.2295e-18	2509.15	2	1255.58	-0.65568	2	181	0
Enrichment_Test_S1	22897	K.LCYVALDFEQEM*ATAASSSSLEK.S	ACTG	2.7412e-25	2.7412e-25	5.2038e-18	2509.15	2	1255.08	-0.77809	2	159	0
Enrichment_Test_S1	24805	K.LCYVALDFEQEMATAASSSSLEK.S	ACTG	2.9276e-24	2.9276e-24	5.5576e-17	2493.15	3	831.72	-2.56844	2	141	0
Enrichment_Test_S1	20602	R.FRCPEALFQPSFLGM*ESCGIHETTFNSIM*K.C	ACTG	3.3343e-24	3.3343e-24	6.3515e-17	3452.58	4	863.898	-2.47278	2	149	0
Enrichment_Test_S1	25389	K.LCYVALDFEQEMATAASSSSLEK.S	ACTG	6.1923e-24	6.1923e-24	1.1755e-16	2493.15	3	831.724	1.90799	2	155	0
Enrichment_Test_S1	22271	K.LCYVALDFEQEM*ATAASSSSLEK.S	ACTG	6.7582e-24	6.7582e-24	1.283e-16	2509.15	2	1256.08	-0.92231	2	144	0
Enrichment_Test_S1	20680	K.LCYVALDFEQEM*ATAASSSSLEK.S	ACTG	8.8176e-24	8.8176e-24	1.6739e-16	2509.15	2	1255.58	1.67859	2	146	0
Enrichment_Test_S1	26587	K.LCYVALDFEQEMATAASSSSLEK.S	ACTG	1.1232e-23	1.1232e-23	2.1322e-16	2493.15	2	1247.58	-1.73661	2	198	0
Enrichment_Test_S1	25690	K.LCYVALDFEQEMATAASSSSLEK.S	ACTG	1.8521e-23	1.8521e-23	3.516e-16	2493.15	3	831.723	0.80722	2	158	0
Enrichment_Test_S1	23210	R.CPEALFQPSFLGMESCGIHETTFNSIM*K.C	ACTG	2.6067e-23	2.6067e-23	4.9615e-16	3133.41	3	1045.14	0.35039	2	136	0
Enrichment_Test_S1	24748	R.CPEALFQPSFLGMESCGIHETTFNSIMK.C	ACTG	2.7512e-23	2.7512e-23	5.2365e-16	3117.42	3	1040.15	-0.09716	2	155	0
Enrichment_Test_S1	26002	K.LCYVALDFEQEMATAASSSSLEK.S	ACTG	3.3848e-23	3.3848e-23	6.4255e-16	2493.15	3	831.724	2.05475	2	160	0
Enrichment_Test_S1	25599	K.LCYVALDFEQEM*ATAASSSSLEK.S	ACTG	5.6158e-23	5.6158e-23	1.0661e-15	2509.15	2	1255.08	1.2644	2	141	0
Enrichment_Test_S1	25098	K.LCYVALDFEQEMATAASSSSLEK.S	ACTG	9.7216e-23	9.7216e-23	1.8455e-15	2493.15	3	831.723	0.4403	2	168	0
Enrichment_Test_S1	20391	K.LCYVALDFEQEM*ATAASSSSLEK.S	ACTG	1.0922e-22	1.0922e-22	2.0735e-15	2509.15	3	837.053	-1.09375	2	128	0
Enrichment_Test_S1	18057	R.TTGIVM*DSGDGVTHTVPIYEGYALPHAILR.L	ACTG	1.246e-22	1.246e-22	2.3735e-15	3199.61	4	800.909	0.32464	2	122	0
Enrichment_Test_S1	26286	K.LCYVALDFEQEMATAASSSSLEK.S	ACTG	1.3544e-22	1.3544e-22	2.5711e-15	2493.15	2	1247.08	-1.46827	2	191	0
Enrichment_Test_S1	26327	K.LCYVALDFEQEMATAASSSSLEK.S	ACTG	1.6485e-22	1.6485e-22	3.1294e-15	2493.15	3	832.055	-2.10283	2	148	0
Enrichment_Test_S1	19855	P.EALFQPSFLGM*ESCGIHETTFNSIM*K.C	ACTG	1.7256e-22	1.7256e-22	3.2814e-15	2949.35	3	983.784	-3.04001	1	143	0
Enrichment_Test_S1	16069	R.TTGIVM*DSGDGVTHTVPIYEGYALPH.A	ACTG	2.1148e-22	2.1148e-22	4.0216e-15	2746.3	3	916.108	2.86486	1	101	0
Enrichment_Test_S1	23392	K.LCYVALDFEQEM*ATAASSSSLEK.S	ACTG	3.2675e-22	3.2675e-22	6.203e-15	2509.15	3	837.055	0.875	2	130	0
Enrichment_Test_S1	19770	K.LCYVALDFEQEM*ATAASSSSLEK.S	ACTG	4.5642e-22	4.5642e-22	8.6644e-15	2509.15	3	837.052	-2.33333	2	128	0
Enrichment_Test_S1	19445	K.LCYVALDFEQEM*ATAASSSSLEK.S	ACTG	4.9954e-22	4.9954e-22	9.483e-15	2509.15	3	837.052	-1.67708	2	141	0
Enrichment_Test_S1	16480	M.EEEIAALVIDNGSGM*CK.A	ACTG	6.109e-22	6.109e-22	1.1537e-14	1794.82	2	897.915	-0.81569	1	133	0
Enrichment_Test_S1	22127	K.LCYVALDFEQEM*ATAASSSSLEK.S	ACTG	6.7564e-22	6.7564e-22	1.2826e-14	2509.15	3	837.054	-0.29167	2	127	0
Enrichment_Test_S1	19122	K.LCYVALDFEQEM*ATAASSSSLEK.S	ACTG	1.4001e-21	1.4001e-21	2.658e-14	2509.15	3	837.052	-2.33333	2	131	0
Enrichment_Test_S1	20076	K.LCYVALDFEQEM*ATAASSSSLEK.S	ACTG	1.4961e-21	1.4961e-21	2.8401e-14	2509.15	3	837.055	0.875	2	135	0
Enrichment_Test_S1	24292	K.LCYVALDFEQEM*ATAASSSSLEK.S	ACTG	1.8016e-21	1.8016e-21	3.4201e-14	2509.15	3	837.053	-1.38542	2	143	0
Enrichment_Test_S1	26626	K.LCYVALDFEQEMATAASSSSLEK.S	ACTG	1.841e-21	1.841e-21	3.4948e-14	2493.15	3	832.054	-3.6439	2	153	0
Enrichment_Test_S1	25794	K.LCYVALDFEQEM*ATAASSSSLEK.S	ACTG	2.0509e-21	2.0509e-21	3.8933e-14	2509.15	3	837.055	0.94792	2	136	0
Enrichment_Test_S1	25485	K.LCYVALDFEQEM*ATAASSSSLEK.S	ACTG	2.9453e-21	2.9453e-21	5.5912e-14	2509.15	3	837.054	-0.36458	2	133	0
Enrichment_Test_S1	25192	K.LCYVALDFEQEM*ATAASSSSLEK.S	ACTG	3.0592e-21	3.0592e-21	5.8074e-14	2509.15	3	837.053	-0.80208	2	142	0
Enrichment_Test_S1	21398	K.LCYVALDFEQEM*ATAASSSSLEK.S	ACTG	3.0889e-21	3.0889e-21	5.8639e-14	2509.15	3	837.054	0.07292	2	128	0
Enrichment_Test_S1	26802	K.LCYVALDFEQEMATAASSSSLEK.S	ACTG	5.0428e-21	5.0428e-21	9.5731e-14	2493.15	2	1248.08	-1.51553	2	145	0
Enrichment_Test_S1	26586	K.LCYVALDFEQEM*ATAASSSSLEK.S	ACTG	5.0774e-21	5.0774e-21	9.6388e-14	2509.15	2	1255.08	-1.65344	2	162	0
Enrichment_Test_S1	24594	K.LCYVALDFEQEM*ATAASSSSLEK.S	ACTG	6.4922e-21	6.4922e-21	1.2325e-13	2509.15	3	837.053	-0.65625	2	135	0
Enrichment_Test_S1	26284	K.LCYVALDFEQEM*ATAASSSSLEK.S	ACTG	8.3889e-21	8.3889e-21	1.5925e-13	2509.15	2	1255.08	0	2	160	0
Enrichment_Test_S1	23991	K.LCYVALDFEQEM*ATAASSSSLEK.S	ACTG	9.4411e-21	9.4411e-21	1.7923e-13	2509.15	3	837.388	-0.12069	2	119	0
Enrichment_Test_S1	23698	K.LCYVALDFEQEM*ATAASSSSLEK.S	ACTG	9.9563e-21	9.9563e-21	1.8901e-13	2509.15	3	837.387	-1.36027	2	125	0
Enrichment_Test_S1	26219	K.LCYVALDFEQEM*ATAASSSSLEK.S	ACTG	9.9942e-21	9.9942e-21	1.8973e-13	2509.15	3	837.053	-0.875	2	135	0
Enrichment_Test_S1	21256	R.CPEALFQPSFLGM*ESCGIHETTFNSIM*K.C	ACTG	1.1456e-20	1.1456e-20	2.1804e-13	3149.41	3	1050.47	0.23241	2	122	0
Enrichment_Test_S1	16405	S.FLGM*ESCGIHETTFNSIMK.C	ACTG	1.2046e-20	1.2046e-20	2.2797e-13	2160.98	3	720.996	-0.84654	1	103	0
Enrichment_Test_S1	24899	K.LCYVALDFEQEM*ATAASSSSLEK.S	ACTG	1.5028e-20	1.5028e-20	2.8529e-13	2509.15	3	837.054	-0.4375	2	132	0
Enrichment_Test_S1	22166	E.KLCYVALDFEQEMATAASSSSLEK.S	ACTG	1.7505e-20	1.7505e-20	3.3251e-13	2621.25	3	874.757	1.97849	1	114	0
Enrichment_Test_S1	21812	K.LCYVALDFEQEM*ATAASSSSLEK.S	ACTG	1.8447e-20	1.8447e-20	3.502e-13	2509.15	3	837.389	0.38973	2	128	0
Enrichment_Test_S1	14138	R.VAPEEHPVLLTEAPLNPK.A	ACTG	1.9416e-20	1.9416e-20	3.6707e-13	1954.06	3	652.026	-0.93608	2	96	0
Enrichment_Test_S1	26920	K.LCYVALDFEQEM*ATAASSSSLEK.S	ACTG	3.8849e-20	3.8849e-20	7.3749e-13	2509.15	3	837.054	0	2	138	0
Enrichment_Test_S1	21075	K.LCYVALDFEQEM*ATAASSSSLEK.S	ACTG	4.5922e-20	4.5922e-20	8.7176e-13	2509.15	3	837.052	-1.82292	2	114	0
Enrichment_Test_S1	22767	K.LCYVALDFEQEM*ATAASSSSLEK.S	ACTG	5.0425e-20	5.0425e-20	9.5726e-13	2509.15	3	837.386	-2.74569	2	108	0
Enrichment_Test_S1	19157	K.LCYVALDFEQEM*ATAASSSSLEK.S	ACTG	5.7512e-20	5.7512e-20	1.0918e-12	2509.15	4	628.542	-3.73988	2	82	0
Enrichment_Test_S1	27090	K.LCYVALDFEQEM*ATAASSSSLEK.S	ACTG	8.2027e-20	8.2027e-20	1.5572e-12	2509.15	3	837.388	-0.33944	2	120	0
Enrichment_Test_S1	26765	K.LCYVALDFEQEM*ATAASSSSLEK.S	ACTG	9.8621e-20	9.8621e-20	1.8722e-12	2509.15	3	837.389	0.53556	2	138	0
Enrichment_Test_S1	22292	P.EALFQPSFLGMESCGIHETTFNSIM*K.C	ACTG	1.0917e-19	1.0917e-19	2.0759e-12	2933.35	3	978.459	3.80512	1	117	0
Enrichment_Test_S1	22469	R.CPEALFQPSFLGM*ESCGIHETTFNSIMK.C	ACTG	1.3828e-19	1.3828e-19	2.6321e-12	3133.41	3	1045.81	-2.29568	2	96	0
Enrichment_Test_S1	23080	K.LCYVALDFEQEM*ATAASSSSLEK.S	ACTG	1.4041e-19	1.4041e-19	2.6654e-12	2509.15	3	837.049	-5.83333	2	105	0
Enrichment_Test_S1	27118	K.LCYVALDFEQEM*ATAASSSSLEK.S	ACTG	1.5874e-19	1.5874e-19	3.0134e-12	2509.15	2	1255.58	1.58133	2	119	0
Enrichment_Test_S1	21781	P.EALFQPSFLGM*ESCGIHETTFNSIMK.C	ACTG	2.4281e-19	2.4281e-19	4.6173e-12	2933.35	3	978.793	3.14046	1	107	0
Enrichment_Test_S1	27209	K.LCYVALDFEQEM*ATAASSSSLEK.S	ACTG	5.1231e-19	5.1231e-19	9.7256e-12	2509.15	3	837.053	-1.38542	2	119	0
Enrichment_Test_S1	26799	K.LCYVALDFEQEM*ATAASSSSLEK.S	ACTG	6.0537e-19	6.0537e-19	1.1492e-11	2509.15	2	1255.08	1.84796	2	126	0
Enrichment_Test_S1	26825	K.LCYVALDFEQEMATAASSSSLEK.S	ACTG	6.3384e-19	6.3384e-19	1.2033e-11	2493.15	3	831.724	2.27491	2	99	0
Enrichment_Test_S1	22450	K.LCYVALDFEQEM*ATAASSSSLEK.S	ACTG	8.2115e-19	8.2115e-19	1.5588e-11	2509.15	3	837.053	-0.51042	2	110	0
Enrichment_Test_S1	16437	K.DLYANTVLSGGTTM*YPGIADR.M	ACTG	4.4038e-18	4.4038e-18	8.3483e-11	2231.06	2	1116.54	-1.72177	2	128	0
Enrichment_Test_S1	5325	D.FEQEM*ATAASSSSLEK.S	ACTG	7.7409e-18	7.7409e-18	1.4599e-10	1731.77	2	866.889	-3.90863	1	159	0
Enrichment_Test_S1	20662	R.CPEALFQPSFLGM*ESCGIHETTFNSIM*K.C	ACTG	1.0201e-17	1.0201e-17	1.9416e-10	3149.41	4	788.357	-1.29654	2	88	0
Enrichment_Test_S1	26959	K.LCYVALDFEQEM*ATAASSSSLEK.S	ACTG	1.206e-17	1.206e-17	2.2895e-10	2509.15	2	1255.08	1.55618	2	129	0
Enrichment_Test_S1	18880	R.TTGIVMDSGDGVTHTVPIYEGYALPHAILR.L	ACTG	2.198e-17	2.198e-17	4.187e-10	3183.61	4	796.909	-1.58908	2	84	0
Enrichment_Test_S1	5700	K.QEYDESGPSIVHR.K	ACTG	2.769e-17	2.769e-17	5.1958e-10	1516.7	2	759.355	-2.61261	2	154	0
Enrichment_Test_S1	26528	K.LCYVALDFEQEM*ATAASSSSLEK.S	ACTG	3.1732e-17	3.1732e-17	6.0238e-10	2509.15	3	837.054	0.07292	2	122	0
Enrichment_Test_S1	24103	P.EALFQPSFLGMESCGIHETTFNSIMK.C	ACTG	3.694e-17	3.694e-17	7.0246e-10	2917.36	3	973.791	-1.83837	1	93	0
Enrichment_Test_S1	22031	R.FRCPEALFQPSFLGM*ESCGIHETTFNSIMK.C	ACTG	5.1031e-17	5.1031e-17	9.7209e-10	3436.58	3	1146.53	-2.75064	2	114	0
Enrichment_Test_S1	16955	E.KLCYVALDFEQEM*ATAASSSSLEK.S	ACTG	5.2434e-17	5.2434e-17	9.9601e-10	2637.24	3	880.087	0.64832	1	98	0
Enrichment_Test_S1	20940	R.CPEALFQPSFLGM*ESCGIHETTFNSIM*K.C	ACTG	7.6074e-17	7.6074e-17	1.448e-09	3149.41	3	1050.81	-3.69852	2	109	0
Enrichment_Test_S1	3533	F.EQEM*ATAASSSSLEK.S	ACTG	1.1102e-16	1.1102e-16	2.0907e-09	1584.71	2	792.856	-0.46189	1	143	0
Enrichment_Test_S1	20148	C.PEALFQPSFLGM*ESCGIHETTFNSIM*K.C	ACTG	1.3356e-16	1.3356e-16	2.5409e-09	3046.4	3	1016.14	2.04224	1	87	0
Enrichment_Test_S1	20706	K.LCYVALDFEQEM*ATAASSSSLEK.S	ACTG	1.4244e-16	1.4244e-16	2.704e-09	2509.15	3	837.39	1.48348	2	79	0
Enrichment_Test_S1	27139	K.LCYVALDFEQEMATAASSSSLEK.S	ACTG	1.94e-16	1.94e-16	3.6828e-09	2493.15	2	1247.08	0.19577	2	70	0
Enrichment_Test_S1	23288	R.CPEALFQPSFLGM*ESCGIHETTFNSIM*K.C	ACTG	3.7203e-16	3.7203e-16	7.0812e-09	3149.41	3	1050.81	-0.21237	2	79	0
Enrichment_Test_S1	22903	R.CPEALFQPSFLGM*ESCGIHETTFNSIMK.C	ACTG	5.686e-16	5.686e-16	1.0823e-08	3133.41	3	1045.47	-3.2502	2	85	0
Enrichment_Test_S1	21331	R.CPEALFQPSFLGM*ESCGIHETTFNSIMK.C	ACTG	1.0323e-15	1.0323e-15	1.9649e-08	3133.41	3	1044.8	-3.75766	2	80	0
Enrichment_Test_S1	24089	R.CPEALFQPSFLGM*ESCGIHETTFNSIM*K.C	ACTG	1.5616e-15	1.5616e-15	2.9724e-08	3149.41	3	1050.81	0.71726	2	54	0
Enrichment_Test_S1	20927	R.FRCPEALFQPSFLGM*ESCGIHETTFNSIM*K.C	ACTG	1.5726e-15	1.5726e-15	2.9957e-08	3452.58	4	864.4	-1.94168	2	90	0
Enrichment_Test_S1	9691	K.IWHHTFYNELR.V	ACTG	1.7333e-15	1.7333e-15	3.2359e-08	1515.75	3	505.921	-0.48257	2	107	0
Enrichment_Test_S1	24167	K.LCYVALDFEQEMATAASSSSLEK.S	ACTG	1.9571e-15	1.9571e-15	3.7152e-08	2493.15	3	832.38	-12.865	2	55	0
Enrichment_Test_S1	23441	R.CPEALFQPSFLGM*ESCGIHETTFNSIM*K.C	ACTG	2.2399e-15	2.2399e-15	4.2633e-08	3149.41	3	1050.13	-5.48167	2	63	0
Enrichment_Test_S1	21585	R.CPEALFQPSFLGM*ESCGIHETTFNSIM*K.C	ACTG	2.6283e-15	2.6283e-15	5.0027e-08	3149.41	3	1051.14	-0.30854	2	75	0
Enrichment_Test_S1	3273	Q.EM*ATAASSSSLEK.S	ACTG	4.7496e-15	4.7496e-15	8.9121e-08	1327.6	2	664.308	2.66446	1	135	0
Enrichment_Test_S1	26990	K.LCYVALDFEQEMATAASSSSLEK.S	ACTG	7.4114e-15	7.4114e-15	1.407e-07	2493.15	3	832.388	-3.32506	2	67	0
Enrichment_Test_S1	17543	R.TTGIVMDSGDGVTHTVPIYEGYALPH.A	ACTG	9.6349e-15	9.6349e-15	1.8322e-07	2730.31	3	911.108	-0.31196	1	65	0
Enrichment_Test_S1	20529	R.FRCPEALFQPSFLGM*ESCGIHETTFNSIM*K.C	ACTG	9.7739e-15	9.7739e-15	1.8619e-07	3452.58	3	1152.2	-2.82563	2	104	0
Enrichment_Test_S1	4962	V.ALDFEQEM*ATAASSSSLEK.S	ACTG	1.0432e-14	1.0432e-14	1.9743e-07	2030.92	3	678.304	-15.0695	1	106	0
Enrichment_Test_S1	19799	P.EALFQPSFLGM*ESCGIHETTFNSIM*K.C	ACTG	1.1083e-14	1.1083e-14	2.1075e-07	2949.35	3	984.119	-2.39821	1	91	0
Enrichment_Test_S1	4079	E.MATAASSSSLEK.S	ACTG	1.6465e-14	1.6465e-14	3.0822e-07	1182.57	2	591.788	0.92823	1	145	0
Enrichment_Test_S1	27317	K.LCYVALDFEQEM*ATAASSSSLEK.S	ACTG	1.6919e-14	1.6919e-14	3.2118e-07	2509.15	3	837.051	-3.20833	2	65	0
Enrichment_Test_S1	20623	R.CPEALFQPSFLGM*ESCGIHETTFNSIM*K.C	ACTG	2.5701e-14	2.5701e-14	4.8918e-07	3149.41	3	1050.8	-4.51196	2	91	0
Enrichment_Test_S1	27137	K.LCYVALDFEQEMATAASSSSLEK.S	ACTG	3.7355e-14	3.7355e-14	7.0913e-07	2493.15	3	832.389	-2.59122	2	57	0
Enrichment_Test_S1	3032	E.M*ATAASSSSLEK.S	ACTG	4.0331e-14	4.0331e-14	7.5502e-07	1198.56	2	599.783	-2.84933	1	133	0
Enrichment_Test_S1	3367	E.QEM*ATAASSSSLEK.S	ACTG	7.2573e-14	7.2573e-14	1.3644e-06	1455.66	2	728.336	0.92181	1	99	0
Enrichment_Test_S1	7828	R.GYSFTTTAER.E	ACTG	7.4452e-14	7.4452e-14	1.3852e-06	1132.53	2	566.767	0.43076	2	117	0
Enrichment_Test_S1	22975	R.CPEALFQPSFLGM*ESCGIHETTFNSIM*K.C	ACTG	4.399e-13	4.399e-13	8.373e-06	3149.41	3	1050.8	-4.51196	2	58	0
Enrichment_Test_S1	21262	R.FRCPEALFQPSFLGM*ESCGIHETTFNSIM*K.C	ACTG	4.5398e-13	4.5398e-13	8.6479e-06	3452.58	4	864.401	-0.74062	2	72	0
Enrichment_Test_S1	22075	R.CPEALFQPSFLGM*ESCGIHETTFNSIM*K.C	ACTG	5.2586e-13	5.2586e-13	1.0009e-05	3149.41	3	1050.47	-5.81025	2	63	0
Enrichment_Test_S1	8318	M.ESCGIHETTFNSIM*K.C	ACTG	6.1465e-13	6.1465e-13	1.1575e-05	1712.76	2	856.888	4.27375	1	67	0
Enrichment_Test_S1	8371	G.M*ESCGIHETTFNSIM*K.C	ACTG	8.4017e-13	8.4017e-13	1.5846e-05	1859.8	3	620.604	-0.1967	1	42	0
Enrichment_Test_S1	22357	R.CPEALFQPSFLGM*ESCGIHETTFNSIM*K.C	ACTG	1.201e-12	1.201e-12	2.2859e-05	3149.41	3	1051.15	2.94519	2	52	0
Enrichment_Test_S1	22661	R.CPEALFQPSFLGM*ESCGIHETTFNSIM*K.C	ACTG	1.2878e-12	1.2878e-12	2.4511e-05	3149.41	3	1051.14	-1.47059	2	59	0
Enrichment_Test_S1	12947	S.FLGM*ESCGIHETTFNSIM*K.C	ACTG	1.4641e-12	1.4641e-12	2.7708e-05	2176.97	3	726.329	0.92436	1	65	0
Enrichment_Test_S1	21579	R.FRCPEALFQPSFLGM*ESCGIHETTFNSIM*K.C	ACTG	1.5089e-12	1.5089e-12	2.8743e-05	3452.58	4	864.401	-0.66996	2	60	0
Enrichment_Test_S1	25420	R.CPEALFQPSFLGM*ESCGIHETTFNSIM*K.C	ACTG	2.1859e-12	2.1859e-12	4.1607e-05	3149.41	3	1050.81	-0.56099	2	42	0
Enrichment_Test_S1	22356	R.FRCPEALFQPSFLGM*ESCGIHETTFNSIM*K.C	ACTG	2.5953e-12	2.5953e-12	4.9438e-05	3452.58	4	864.405	3.85168	2	55	0
Enrichment_Test_S1	22017	R.CPEALFQPSFLGM*ESCGIHETTFNSIM*K.C	ACTG	8.2761e-12	8.2761e-12	0.00015752	3149.41	3	1050.81	-1.49063	2	70	0
Enrichment_Test_S1	24298	K.LCYVALDFEQEMATAASSSSLEK.S	ACTG	9.5322e-12	9.5322e-12	0.00018096	2493.15	3	832.065	9.41846	2	25	0
Enrichment_Test_S1	19693	E.ALFQPSFLGM*ESCGIHETTFNSIM*K.C	ACTG	9.7638e-12	9.7638e-12	0.00018557	2820.3	3	941.102	-5.94637	1	44	0
Enrichment_Test_S1	21787	R.CPEALFQPSFLGMESCGIHETTFNSIM*K.C	ACTG	1.2104e-11	1.2104e-11	0.00023038	3133.41	3	1044.81	-1.53851	2	64	0
Enrichment_Test_S1	8293	M.ESCGIHETTFNSIM*K.C	ACTG	1.2871e-11	1.2871e-11	0.00024239	1712.76	3	571.592	-0.42712	1	56	0
Enrichment_Test_S1	22668	R.FRCPEALFQPSFLGM*ESCGIHETTFNSIM*K.C	ACTG	1.3023e-11	1.3023e-11	0.00024807	3452.58	4	864.404	2.29737	2	42	0
Enrichment_Test_S1	21898	R.FRCPEALFQPSFLGM*ESCGIHETTFNSIM*K.C	ACTG	1.8244e-11	1.8244e-11	0.00034754	3452.58	4	864.403	1.30826	2	44	0
Enrichment_Test_S1	27127	K.LCYVALDFEQEMATAASSSSLEK.S	ACTG	2.662e-11	2.662e-11	0.00050534	2493.15	2	1247.58	-1.93238	2	44	0
Enrichment_Test_S1	24869	K.LCYVALDFEQEMATAASSSSLEK.S	ACTG	4.0659e-11	4.0659e-11	0.00077186	2493.15	4	624.04	-5.08591	2	43	0
Enrichment_Test_S1	19399	R.CPEALFQPSFLGM*ESCGIHETTFNSIM*K.C	ACTG	5.1101e-11	5.1101e-11	0.00097265	3149.41	3	1050.14	-2.57654	2	50	0
Enrichment_Test_S1	7338	A.ALVIDNGSGM*CK.A	ACTG	6.0341e-11	6.0341e-11	0.0011296	1223.58	2	612.29	-2.19303	1	64	0
Enrichment_Test_S1	22687	C.PEALFQPSFLGMESCGIHETTFNSIM*K.C	ACTG	6.6463e-11	6.6463e-11	0.0012645	3030.4	3	1011.47	-2.43405	1	49	0
Enrichment_Test_S1	22963	R.FRCPEALFQPSFLGMESCGIHETTFNSIM*K.C	ACTG	8.3369e-11	8.3369e-11	0.0015881	3436.58	4	860.4	-3.58323	2	42	0.00011122
Enrichment_Test_S1	23536	R.CPEALFQPSFLGMESCGIHETTFNSIM*K.C	ACTG	1.2619e-10	1.2619e-10	0.0024019	3133.41	3	1045.48	2.58969	2	40	0
Enrichment_Test_S1	26962	K.LCYVALDFEQEMATAASSSSLEK.S	ACTG	1.3691e-10	1.3691e-10	0.002599	2493.15	2	1248.08	0.73582	2	30	0
Enrichment_Test_S1	20885	R.FRCPEALFQPSFLGM*ESCGIHETTFNSIM*K.C	ACTG	2.11e-10	2.11e-10	0.0040194	3452.58	3	1152.2	-1.34154	2	48	0
Enrichment_Test_S1	2791	M.ATAASSSSLEK.S	ACTG	2.4103e-10	2.4103e-10	0.0044997	1051.53	2	526.265	-3.5953	1	71	0.00032595
Enrichment_Test_S1	19809	K.EKLCYVALDFEQEM*ATAASSSSLEK.S	ACTG	3.6365e-10	3.6365e-10	0.0069115	2766.28	3	923.424	-12.0587	2	36	0.0005374
Enrichment_Test_S1	22323	R.FRCPEALFQPSFLGM*ESCGIHETTFNSIMK.C	ACTG	3.6621e-10	3.6621e-10	0.0069761	3436.58	4	860.152	-0.4785	2	33	0
Enrichment_Test_S1	5405	D.FEQEMATAASSSSLEK.S	ACTG	4.4765e-10	4.4765e-10	0.0084428	1715.78	2	859.384	-14.5028	1	13	0.00064164
Enrichment_Test_S1	2413	R.HQGVM*VGM*GQK.D	ACTG	4.4865e-10	4.4865e-10	0.0083757	1203.56	3	401.861	5.01211	2	40	0.00064164
Enrichment_Test_S1	18599	A.LFQPSFLGM*ESCGIHETTFNSIM*K.C	ACTG	5.6549e-10	5.6549e-10	0.010742	2749.27	3	917.434	6.47857	1	45	0.00074611
Enrichment_Test_S1	6121	G.IHETTFNSIM*K.C	ACTG	6.504e-10	6.504e-10	0.012142	1336.66	2	668.832	-0.27377	1	53	0.00074611
Enrichment_Test_S1	6001	A.LVIDNGSGM*CK.A	ACTG	7.0418e-10	7.0418e-10	0.013146	1152.54	2	576.773	-0.74075	1	59	0.00095562
Enrichment_Test_S1	27251	K.LCYVALDFEQEMATAASSSSLEK.S	ACTG	1.642e-09	1.642e-09	0.031171	2493.15	3	832.387	-5.30643	2	-7	0
Enrichment_Test_S1	3698	K.IIAPPERK.Y	ACTG	1.6452e-09	1.6452e-09	0.030299	923.567	3	308.527	-0.09891	2	57	0.0012539
Enrichment_Test_S1	3400	K.CDVDIRK.D	ACTG	2.4485e-09	2.4485e-09	0.044618	848.429	2	424.718	-0.07185	2	88	0.0022772
Enrichment_Test_S1	9627	F.LGM*ESCGIHETTFNSIM*K.C	ACTG	2.7937e-09	2.7937e-09	0.052818	2029.9	3	677.305	-0.81103	1	29	0.002476
Enrichment_Test_S1	2975	R.HQGVMVGM*GQK.D	ACTG	8.7693e-09	8.7693e-09	0.16371	1187.57	3	396.527	-0.15392	2	28	0.0092948
Enrichment_Test_S2	23361	R.CPEALFQPSFLGM*ESCGIHETTFNSIMK.C	ACTG	2.1442e-30	2.1442e-30	4.0813e-23	3133.41	3	1045.14	-1.51837	2	200	0
Enrichment_Test_S2	25445	R.CPEALFQPSFLGMESCGIHETTFNSIMK.C	ACTG	4.1993e-28	4.1993e-28	7.993e-21	3117.42	3	1039.81	-2.11314	2	161	0
Enrichment_Test_S2	24800	P.EALFQPSFLGMESCGIHETTFNSIMK.C	ACTG	1.0133e-27	1.0133e-27	1.9269e-20	2917.36	3	973.457	-1.73456	1	199	0
Enrichment_Test_S2	26140	K.LCYVALDFEQEM*ATAASSSSLEK.S	ACTG	1.7509e-27	1.7509e-27	3.3238e-20	2509.15	2	1255.58	-0.36389	2	199	0
Enrichment_Test_S2	20707	K.LCYVALDFEQEM*ATAASSSSLEK.S	ACTG	2.53e-27	2.53e-27	4.8028e-20	2509.15	2	1255.08	-0.68083	2	177	0
Enrichment_Test_S2	25859	K.LCYVALDFEQEMATAASSSSLEK.S	ACTG	2.543e-27	2.543e-27	4.8275e-20	2493.15	2	1247.08	-0.78308	2	206	0
Enrichment_Test_S2	26786	K.LCYVALDFEQEMATAASSSSLEK.S	ACTG	2.5548e-27	2.5548e-27	4.85e-20	2493.15	2	1247.07	-3.9154	2	184	0
Enrichment_Test_S2	21032	K.LCYVALDFEQEM*ATAASSSSLEK.S	ACTG	2.6031e-27	2.6031e-27	4.9416e-20	2509.15	2	1255.08	2.33427	2	162	0
Enrichment_Test_S2	27437	K.LCYVALDFEQEMATAASSSSLEK.S	ACTG	2.8043e-27	2.8043e-27	5.3237e-20	2493.15	2	1247.58	0.41685	2	226	0
Enrichment_Test_S2	21682	K.LCYVALDFEQEM*ATAASSSSLEK.S	ACTG	2.858e-27	2.858e-27	5.4254e-20	2509.15	2	1255.08	-0.29178	2	164	0
Enrichment_Test_S2	22969	K.LCYVALDFEQEM*ATAASSSSLEK.S	ACTG	3.0702e-27	3.0702e-27	5.8283e-20	2509.15	2	1255.08	2.04249	2	158	0
Enrichment_Test_S2	20382	K.LCYVALDFEQEM*ATAASSSSLEK.S	ACTG	3.218e-27	3.218e-27	6.109e-20	2509.15	2	1255.07	-3.20962	2	160	0
Enrichment_Test_S2	19736	K.LCYVALDFEQEM*ATAASSSSLEK.S	ACTG	3.5268e-27	3.5268e-27	6.6952e-20	2509.15	2	1255.08	-1.7507	2	160	0
Enrichment_Test_S2	26167	K.LCYVALDFEQEMATAASSSSLEK.S	ACTG	4.1296e-27	4.1296e-27	7.8395e-20	2493.15	2	1247.58	-0.36623	2	226	0
Enrichment_Test_S2	27737	K.LCYVALDFEQEMATAASSSSLEK.S	ACTG	5.1474e-27	5.1474e-27	9.7716e-20	2493.15	2	1247.08	2.83866	2	242	0
Enrichment_Test_S2	22007	K.LCYVALDFEQEM*ATAASSSSLEK.S	ACTG	5.8764e-27	5.8764e-27	1.1156e-19	2509.15	2	1255.08	-1.06987	2	157	0
Enrichment_Test_S2	24557	K.LCYVALDFEQEM*ATAASSSSLEK.S	ACTG	6.0037e-27	6.0037e-27	1.1397e-19	2509.15	2	1255.08	-1.45892	2	169	0
Enrichment_Test_S2	26474	K.LCYVALDFEQEMATAASSSSLEK.S	ACTG	6.1282e-27	6.1282e-27	1.1633e-19	2493.15	2	1247.58	-1.63873	2	231	0
Enrichment_Test_S2	20057	K.LCYVALDFEQEM*ATAASSSSLEK.S	ACTG	6.964e-27	6.964e-27	1.322e-19	2509.15	2	1255.08	0.38904	2	170	0
Enrichment_Test_S2	22644	K.LCYVALDFEQEM*ATAASSSSLEK.S	ACTG	6.9947e-27	6.9947e-27	1.3278e-19	2509.15	2	1255.08	1.36166	2	156	0
Enrichment_Test_S2	23060	R.FRCPEALFQPSFLGM*ESCGIHETTFNSIMK.C	ACTG	7.6431e-27	7.6431e-27	1.456e-19	3436.58	4	859.901	-0.42588	2	141	0
Enrichment_Test_S2	24870	K.LCYVALDFEQEM*ATAASSSSLEK.S	ACTG	9.4356e-27	9.4356e-27	1.7912e-19	2509.15	2	1255.08	-0.29178	2	179	0
Enrichment_Test_S2	28145	K.LCYVALDFEQEMATAASSSSLEK.S	ACTG	1.3057e-26	1.3057e-26	2.4787e-19	2493.15	2	1247.08	0.58731	2	233	0
Enrichment_Test_S2	23608	K.LCYVALDFEQEM*ATAASSSSLEK.S	ACTG	1.411e-26	1.411e-26	2.6785e-19	2509.15	2	1255.08	-1.36166	2	145	0
Enrichment_Test_S2	25193	K.LCYVALDFEQEM*ATAASSSSLEK.S	ACTG	1.7054e-26	1.7054e-26	3.2374e-19	2509.15	2	1255.08	2.23701	2	152	0
Enrichment_Test_S2	25545	K.LCYVALDFEQEMATAASSSSLEK.S	ACTG	2.6249e-26	2.6249e-26	4.9831e-19	2493.15	2	1248.08	-2.10284	2	209	0
Enrichment_Test_S2	27971	K.LCYVALDFEQEMATAASSSSLEK.S	ACTG	3.3745e-26	3.3745e-26	6.406e-19	2493.15	2	1247.08	2.83866	2	224	0
Enrichment_Test_S2	22319	K.LCYVALDFEQEM*ATAASSSSLEK.S	ACTG	4.9018e-26	4.9018e-26	9.3055e-19	2509.15	2	1255.08	1.45892	2	145	0
Enrichment_Test_S2	25523	K.LCYVALDFEQEM*ATAASSSSLEK.S	ACTG	6.6466e-26	6.6466e-26	1.2618e-18	2509.15	2	1255.08	-0.97261	2	174	0
Enrichment_Test_S2	23283	K.LCYVALDFEQEM*ATAASSSSLEK.S	ACTG	2.9788e-25	2.9788e-25	5.6548e-18	2509.15	2	1255.08	0.29178	2	143	0
Enrichment_Test_S2	27436	K.LCYVALDFEQEMATAASSSSLEK.S	ACTG	4.2476e-25	4.2476e-25	8.0636e-18	2493.15	3	831.724	2.05475	2	161	0
Enrichment_Test_S2	26773	K.LCYVALDFEQEMATAASSSSLEK.S	ACTG	1.142e-24	1.142e-24	2.1679e-17	2493.15	3	831.721	-1.17414	2	156	0
Enrichment_Test_S2	23920	K.LCYVALDFEQEM*ATAASSSSLEK.S	ACTG	1.7353e-24	1.7353e-24	3.2943e-17	2509.15	2	1255.08	-0.68083	2	140	0
Enrichment_Test_S2	26154	K.LCYVALDFEQEMATAASSSSLEK.S	ACTG	1.9564e-24	1.9564e-24	3.714e-17	2493.15	3	832.057	-0.12146	2	156	0
Enrichment_Test_S2	25500	R.CPEALFQPSFLGMESCGIHETTFNSIMK.C	ACTG	2.4956e-24	2.4956e-24	4.75e-17	3117.42	2	1559.22	2.81843	2	137	0
Enrichment_Test_S2	24233	K.LCYVALDFEQEM*ATAASSSSLEK.S	ACTG	3.6574e-24	3.6574e-24	6.9432e-17	2509.15	2	1255.07	-3.5014	2	150	0
Enrichment_Test_S2	26760	K.LCYVALDFEQEM*ATAASSSSLEK.S	ACTG	6.8133e-24	6.8133e-24	1.2934e-16	2509.15	2	1255.08	-1.06987	2	149	0
Enrichment_Test_S2	26461	K.LCYVALDFEQEMATAASSSSLEK.S	ACTG	1.1304e-23	1.1304e-23	2.146e-16	2493.15	3	832.056	-1.29561	2	150	0
Enrichment_Test_S2	25847	K.LCYVALDFEQEMATAASSSSLEK.S	ACTG	1.2393e-23	1.2393e-23	2.3526e-16	2493.15	3	831.721	-0.95399	2	166	0
Enrichment_Test_S2	27736	K.LCYVALDFEQEMATAASSSSLEK.S	ACTG	1.3195e-23	1.3195e-23	2.5049e-16	2493.15	3	831.725	3.52243	2	164	0
Enrichment_Test_S2	24807	R.FRCPEALFQPSFLGMESCGIHETTFNSIMK.C	ACTG	1.7992e-23	1.7992e-23	3.4274e-16	3420.59	3	1140.87	-0.85598	2	198	0
Enrichment_Test_S2	20668	K.LCYVALDFEQEM*ATAASSSSLEK.S	ACTG	3.299e-23	3.299e-23	6.2626e-16	2509.15	3	837.052	-1.96875	2	127	0
Enrichment_Test_S2	28144	K.LCYVALDFEQEMATAASSSSLEK.S	ACTG	4.2521e-23	4.2521e-23	8.072e-16	2493.15	3	831.722	0.07338	2	149	0
Enrichment_Test_S2	27974	K.LCYVALDFEQEMATAASSSSLEK.S	ACTG	4.5916e-23	4.5916e-23	8.7166e-16	2493.15	3	831.723	0.29354	2	163	0
Enrichment_Test_S2	26448	K.LCYVALDFEQEM*ATAASSSSLEK.S	ACTG	5.4563e-23	5.4563e-23	1.0358e-15	2509.15	2	1255.08	2.04249	2	124	0
Enrichment_Test_S2	27202	K.LCYVALDFEQEM*ATAASSSSLEK.S	ACTG	7.2616e-23	7.2616e-23	1.3785e-15	2509.15	2	1255.08	1.55618	2	127	0
Enrichment_Test_S2	21643	K.LCYVALDFEQEM*ATAASSSSLEK.S	ACTG	9.4247e-23	9.4247e-23	1.7892e-15	2509.15	3	837.388	-0.92277	2	123	0
Enrichment_Test_S2	23374	R.FRCPEALFQPSFLGMESCGIHETTFNSIM*K.C	ACTG	1.2458e-22	1.2458e-22	2.3732e-15	3436.58	4	859.899	-2.20036	2	138	0
Enrichment_Test_S2	20343	K.LCYVALDFEQEM*ATAASSSSLEK.S	ACTG	1.6009e-22	1.6009e-22	3.0391e-15	2509.15	3	837.051	-3.64583	2	136	0
Enrichment_Test_S2	23895	K.LCYVALDFEQEM*ATAASSSSLEK.S	ACTG	2.3303e-22	2.3303e-22	4.4237e-15	2509.15	3	837.05	-4.15625	2	123	0
Enrichment_Test_S2	28336	K.LCYVALDFEQEMATAASSSSLEK.S	ACTG	3.8174e-22	3.8174e-22	7.2469e-15	2493.15	2	1247.08	0.48942	2	151	0
Enrichment_Test_S2	22631	K.LCYVALDFEQEM*ATAASSSSLEK.S	ACTG	4.5809e-22	4.5809e-22	8.6963e-15	2509.15	3	837.056	2.04167	2	133	0
Enrichment_Test_S2	22909	E.KLCYVALDFEQEMATAASSSSLEK.S	ACTG	5.1764e-22	5.1764e-22	9.8327e-15	2621.25	3	874.756	1.28048	1	140	0
Enrichment_Test_S2	27805	K.LCYVALDFEQEM*ATAASSSSLEK.S	ACTG	7.5896e-22	7.5896e-22	1.4408e-14	2509.15	2	1255.08	2.52879	2	173	0
Enrichment_Test_S2	22956	K.LCYVALDFEQEM*ATAASSSSLEK.S	ACTG	1.0646e-21	1.0646e-21	2.021e-14	2509.15	3	837.054	-0.21875	2	119	0
Enrichment_Test_S2	25796	K.LCYVALDFEQEM*ATAASSSSLEK.S	ACTG	1.641e-21	1.641e-21	3.1152e-14	2509.15	3	837.056	2.26042	2	135	0
Enrichment_Test_S2	21968	K.LCYVALDFEQEM*ATAASSSSLEK.S	ACTG	1.786e-21	1.786e-21	3.3904e-14	2509.15	3	837.053	-0.80208	2	124	0
Enrichment_Test_S2	28334	K.LCYVALDFEQEMATAASSSSLEK.S	ACTG	2.1477e-21	2.1477e-21	4.0772e-14	2493.15	3	831.72	-2.64183	2	139	0
Enrichment_Test_S2	25834	K.LCYVALDFEQEM*ATAASSSSLEK.S	ACTG	2.6042e-21	2.6042e-21	4.9438e-14	2509.15	2	1255.08	-1.06987	2	156	0
Enrichment_Test_S2	26721	K.LCYVALDFEQEM*ATAASSSSLEK.S	ACTG	3.7726e-21	3.7726e-21	7.1618e-14	2509.15	3	837.053	-0.51042	2	136	0
Enrichment_Test_S2	25167	K.LCYVALDFEQEM*ATAASSSSLEK.S	ACTG	5.6493e-21	5.6493e-21	1.0724e-13	2509.15	3	837.053	-1.23958	2	135	0
Enrichment_Test_S2	20993	K.LCYVALDFEQEM*ATAASSSSLEK.S	ACTG	6.4556e-21	6.4556e-21	1.2255e-13	2509.15	3	837.054	0.51042	2	134	0
Enrichment_Test_S2	24531	K.LCYVALDFEQEM*ATAASSSSLEK.S	ACTG	6.5805e-21	6.5805e-21	1.2492e-13	2509.15	3	837.386	-3.18319	2	114	0
Enrichment_Test_S2	27518	K.LCYVALDFEQEM*ATAASSSSLEK.S	ACTG	6.7274e-21	6.7274e-21	1.2771e-13	2509.15	2	1255.08	-0.38904	2	164	0
Enrichment_Test_S2	23267	K.LCYVALDFEQEM*ATAASSSSLEK.S	ACTG	8.9431e-21	8.9431e-21	1.6977e-13	2509.15	3	837.054	-0.14583	2	131	0
Enrichment_Test_S2	27840	K.LCYVALDFEQEM*ATAASSSSLEK.S	ACTG	9.1599e-21	9.1599e-21	1.7389e-13	2509.15	3	837.055	0.80208	2	143	0
Enrichment_Test_S2	28339	K.LCYVALDFEQEMATAASSSSLEK.S	ACTG	1.021e-20	1.021e-20	1.9383e-13	2493.15	2	1248.08	-2.29861	2	153	0
Enrichment_Test_S2	23582	K.LCYVALDFEQEM*ATAASSSSLEK.S	ACTG	1.0577e-20	1.0577e-20	2.0079e-13	2509.15	3	837.052	-2.26042	2	101	0
Enrichment_Test_S2	26406	K.LCYVALDFEQEM*ATAASSSSLEK.S	ACTG	1.3695e-20	1.3695e-20	2.5998e-13	2509.15	3	837.052	-1.67708	2	131	0
Enrichment_Test_S2	28481	K.LCYVALDFEQEMATAASSSSLEK.S	ACTG	1.3887e-20	1.3887e-20	2.6362e-13	2493.15	3	831.719	-3.6692	2	138	0
Enrichment_Test_S2	21338	R.CPEALFQPSFLGM*ESCGIHETTFNSIM*K.C	ACTG	1.4405e-20	1.4405e-20	2.7419e-13	3149.41	4	788.107	-1.00679	2	106	0
Enrichment_Test_S2	20018	K.LCYVALDFEQEM*ATAASSSSLEK.S	ACTG	1.511e-20	1.511e-20	2.8684e-13	2509.15	3	837.054	-0.36458	2	130	0
Enrichment_Test_S2	26101	K.LCYVALDFEQEM*ATAASSSSLEK.S	ACTG	1.6566e-20	1.6566e-20	3.1449e-13	2509.15	3	837.054	0.4375	2	130	0
Enrichment_Test_S2	18676	R.TTGIVM*DSGDGVTHTVPIYEGYALPHAILR.L	ACTG	1.8568e-20	1.8568e-20	3.537e-13	3199.61	4	800.661	3.58287	2	102	0
Enrichment_Test_S2	14754	R.VAPEEHPVLLTEAPLNPK.A	ACTG	2.1253e-20	2.1253e-20	4.018e-13	1954.06	3	652.026	-0.65526	2	107	0
Enrichment_Test_S2	27219	K.LCYVALDFEQEM*ATAASSSSLEK.S	ACTG	2.1326e-20	2.1326e-20	4.0485e-13	2509.15	3	837.054	-0.4375	2	128	0
Enrichment_Test_S2	23884	R.CPEALFQPSFLGMESCGIHETTFNSIM*K.C	ACTG	2.1907e-20	2.1907e-20	4.1697e-13	3133.41	4	784.608	-3.77391	2	96	0
Enrichment_Test_S2	27569	K.LCYVALDFEQEM*ATAASSSSLEK.S	ACTG	2.3806e-20	2.3806e-20	4.5193e-13	2509.15	3	837.052	-2.77083	2	137	0
Enrichment_Test_S2	28041	K.LCYVALDFEQEM*ATAASSSSLEK.S	ACTG	2.4381e-20	2.4381e-20	4.6284e-13	2509.15	3	837.056	2.26042	2	142	0
Enrichment_Test_S2	16977	M.EEEIAALVIDNGSGM*CK.A	ACTG	2.6678e-20	2.6678e-20	5.038e-13	1794.82	2	897.917	1.22354	1	119	0
Enrichment_Test_S2	25483	K.LCYVALDFEQEM*ATAASSSSLEK.S	ACTG	2.7829e-20	2.7829e-20	5.283e-13	2509.15	3	837.389	0.53556	2	117	0
Enrichment_Test_S2	24219	K.LCYVALDFEQEM*ATAASSSSLEK.S	ACTG	4.1645e-20	4.1645e-20	7.9057e-13	2509.15	3	837.054	0.65625	2	114	0
Enrichment_Test_S2	19827	K.LCYVALDFEQEM*ATAASSSSLEK.S	ACTG	5.1634e-20	5.1634e-20	9.8021e-13	2509.15	4	628.041	-2.13803	2	106	0
Enrichment_Test_S2	21279	R.FRCPEALFQPSFLGM*ESCGIHETTFNSIM*K.C	ACTG	1.0405e-19	1.0405e-19	1.982e-12	3452.58	4	863.898	-1.97822	2	126	0
Enrichment_Test_S2	21956	R.CPEALFQPSFLGM*ESCGIHETTFNSIM*K.C	ACTG	1.1621e-19	1.1621e-19	2.212e-12	3149.41	3	1050.81	-0.32858	2	119	0
Enrichment_Test_S2	19537	R.TTGIVMDSGDGVTHTVPIYEGYALPHAILR.L	ACTG	1.44e-19	1.44e-19	2.743e-12	3183.61	4	797.16	-1.41604	2	96	0
Enrichment_Test_S2	28234	K.LCYVALDFEQEM*ATAASSSSLEK.S	ACTG	1.4781e-19	1.4781e-19	2.806e-12	2509.15	3	837.055	0.875	2	128	0
Enrichment_Test_S2	19451	M.EEEIAALVIDNGSGMCK.A	ACTG	1.512e-19	1.512e-19	2.8553e-12	1778.83	3	593.614	-1.13101	1	99	0
Enrichment_Test_S2	22494	P.EALFQPSFLGM*ESCGIHETTFNSIMK.C	ACTG	1.5223e-19	1.5223e-19	2.8948e-12	2933.35	3	978.794	3.88901	1	109	0
Enrichment_Test_S2	27122	K.LCYVALDFEQEMATAASSSSLEK.S	ACTG	1.8453e-19	1.8453e-19	3.503e-12	2493.15	3	831.722	-0.51369	2	115	0
Enrichment_Test_S2	22780	R.FRCPEALFQPSFLGM*ESCGIHETTFNSIMK.C	ACTG	2.1124e-19	2.1124e-19	4.0239e-12	3436.58	3	1146.86	-11.2523	2	143	0
Enrichment_Test_S2	22293	K.LCYVALDFEQEM*ATAASSSSLEK.S	ACTG	2.5102e-19	2.5102e-19	4.7653e-12	2509.15	3	837.054	-0.29167	2	114	0
Enrichment_Test_S2	21319	K.LCYVALDFEQEM*ATAASSSSLEK.S	ACTG	2.573e-19	2.573e-19	4.8845e-12	2509.15	3	837.054	0.29167	2	107	0
Enrichment_Test_S2	21300	R.CPEALFQPSFLGM*ESCGIHETTFNSIM*K.C	ACTG	2.6177e-19	2.6177e-19	4.9825e-12	3149.41	3	1051.14	-1.12198	2	120	0
Enrichment_Test_S2	25597	K.LCYVALDFEQEMATAASSSSLEK.S	ACTG	4.7114e-19	4.7114e-19	8.9439e-12	2493.15	4	624.542	-4.83971	2	109	0
Enrichment_Test_S2	23331	R.CPEALFQPSFLGM*ESCGIHETTFNSIMK.C	ACTG	5.7939e-19	5.7939e-19	1.1028e-11	3133.41	4	784.61	-0.19326	2	97	0
Enrichment_Test_S2	16968	S.FLGM*ESCGIHETTFNSIMK.C	ACTG	5.8434e-19	5.8434e-19	1.1058e-11	2160.98	3	721.666	-0.02627	1	88	0
Enrichment_Test_S2	24844	K.LCYVALDFEQEM*ATAASSSSLEK.S	ACTG	2.0175e-18	2.0175e-18	3.83e-11	2509.15	3	837.387	-1.79777	2	105	0
Enrichment_Test_S2	20772	K.LCYVALDFEQEMATAASSSSLEK.S	ACTG	2.333e-18	2.333e-18	4.4288e-11	2493.15	3	832.384	-8.75548	2	101	0
Enrichment_Test_S2	28200	K.LCYVALDFEQEM*ATAASSSSLEK.S	ACTG	2.6046e-18	2.6046e-18	4.9444e-11	2509.15	2	1255.58	0.70598	2	124	0
Enrichment_Test_S2	17088	K.DLYANTVLSGGTTM*YPGIADR.M	ACTG	2.9215e-18	2.9215e-18	5.5382e-11	2231.06	2	1116.04	0.65627	2	118	0
Enrichment_Test_S2	17582	E.KLCYVALDFEQEM*ATAASSSSLEK.S	ACTG	3.2958e-18	3.2958e-18	6.2604e-11	2637.24	3	880.086	-1.22488	1	107	0
Enrichment_Test_S2	22281	R.CPEALFQPSFLGM*ESCGIHETTFNSIM*K.C	ACTG	4.5914e-18	4.5914e-18	8.7392e-11	3149.41	3	1050.47	-1.97548	2	108	0
Enrichment_Test_S2	23343	R.FRCPEALFQPSFLGMESCGIHETTFNSIM*K.C	ACTG	6.194e-18	6.194e-18	1.1799e-10	3436.58	3	1146.87	0.56922	2	148	0
Enrichment_Test_S2	28475	K.LCYVALDFEQEMATAASSSSLEK.S	ACTG	6.2167e-18	6.2167e-18	1.1802e-10	2493.15	2	1247.58	-1.24719	2	114	0
Enrichment_Test_S2	21380	R.CPEALFQPSFLGM*ESCGIHETTFNSIM*K.C	ACTG	6.9161e-18	6.9161e-18	1.3164e-10	3149.41	2	1576.21	-0.88985	2	76	0
Enrichment_Test_S2	28017	K.LCYVALDFEQEM*ATAASSSSLEK.S	ACTG	7.5711e-18	7.5711e-18	1.4373e-10	2509.15	2	1255.08	0.19452	2	134	0
Enrichment_Test_S2	21630	R.CPEALFQPSFLGM*ESCGIHETTFNSIM*K.C	ACTG	9.8119e-18	9.8119e-18	1.8676e-10	3149.41	3	1051.14	-2.05162	2	114	0
Enrichment_Test_S2	20507	P.EALFQPSFLGM*ESCGIHETTFNSIM*K.C	ACTG	1.0135e-17	1.0135e-17	1.9274e-10	2949.35	3	984.117	-4.13536	1	114	0
Enrichment_Test_S2	21199	R.FRCPEALFQPSFLGM*ESCGIHETTFNSIM*K.C	ACTG	1.3309e-17	1.3309e-17	2.5353e-10	3452.58	3	1151.87	2.13842	2	136	0
Enrichment_Test_S2	24433	R.CPEALFQPSFLGMESCGIHETTFNSIM*K.C	ACTG	1.3857e-17	1.3857e-17	2.6376e-10	3133.41	3	1045.14	-0.93438	2	87	0
Enrichment_Test_S2	5816	D.FEQEM*ATAASSSSLEK.S	ACTG	2.8014e-17	2.8014e-17	5.2835e-10	1731.77	2	866.388	-2.88835	1	146	0
Enrichment_Test_S2	28386	K.LCYVALDFEQEM*ATAASSSSLEK.S	ACTG	3.4474e-17	3.4474e-17	6.5443e-10	2509.15	3	837.721	-2.35596	2	97	0
Enrichment_Test_S2	20873	C.PEALFQPSFLGM*ESCGIHETTFNSIM*K.C	ACTG	4.4805e-17	4.4805e-17	8.5242e-10	3046.4	3	1016.47	-1.66113	1	101	0
Enrichment_Test_S2	6220	K.QEYDESGPSIVHR.K	ACTG	5.538e-17	5.538e-17	1.0392e-09	1516.7	3	506.24	1.98934	2	117	0
Enrichment_Test_S2	22280	R.FRCPEALFQPSFLGM*ESCGIHETTFNSIM*K.C	ACTG	5.5975e-17	5.5975e-17	1.0663e-09	3452.58	4	864.4	-2.22428	2	85	0
Enrichment_Test_S2	23053	P.EALFQPSFLGMESCGIHETTFNSIM*K.C	ACTG	7.7679e-17	7.7679e-17	1.4771e-09	2933.35	3	978.791	0.70768	1	101	0
Enrichment_Test_S2	3884	F.EQEM*ATAASSSSLEK.S	ACTG	9.2843e-17	9.2843e-17	1.7485e-09	1584.71	2	792.861	5.08077	1	143	0
Enrichment_Test_S2	24714	E.ALFQPSFLGMESCGIHETTFNSIMK.C	ACTG	2.0143e-16	2.0143e-16	3.8285e-09	2788.31	3	930.442	-2.27412	1	92	0
Enrichment_Test_S2	25388	R.CPEALFQPSFLGMESCGIHETTFNSIM*K.C	ACTG	3.7441e-16	3.7441e-16	7.1264e-09	3133.41	3	1045.48	-0.79745	2	80	0
Enrichment_Test_S2	10235	K.IWHHTFYNELR.V	ACTG	1.2261e-15	1.2261e-15	2.289e-08	1515.75	3	505.922	2.11123	2	103	0
Enrichment_Test_S2	22742	R.FRCPEALFQPSFLGM*ESCGIHETTFNSIMK.C	ACTG	1.3381e-15	1.3381e-15	2.549e-08	3436.58	4	860.396	-7.84199	2	68	0
Enrichment_Test_S2	6217	K.QEYDESGPSIVHR.K	ACTG	1.4042e-15	1.4042e-15	2.6349e-08	1516.7	2	758.857	2.0912	2	119	0
Enrichment_Test_S2	3708	E.QEM*ATAASSSSLEK.S	ACTG	2.5706e-15	2.5706e-15	4.8329e-08	1455.66	2	728.836	-1.12987	1	129	0
Enrichment_Test_S2	25534	K.LCYVALDFEQEMATAASSSSLEK.S	ACTG	2.7194e-15	2.7194e-15	5.1624e-08	2493.15	3	831.722	-0.66046	2	95	0
Enrichment_Test_S2	23193	K.LCYVALDFEQEMATAASSSSLEK.S	ACTG	2.9255e-15	2.9255e-15	5.5537e-08	2493.15	3	832.381	-11.9844	2	59	0
Enrichment_Test_S2	24103	R.CPEALFQPSFLGMESCGIHETTFNSIM*K.C	ACTG	3.935e-15	3.935e-15	7.4898e-08	3133.41	3	1045.81	2.02584	2	88	0
Enrichment_Test_S2	23400	R.CPEALFQPSFLGM*ESCGIHETTFNSIM*K.C	ACTG	4.8169e-15	4.8169e-15	9.1685e-08	3149.41	3	1050.81	-2.07165	2	84	0
Enrichment_Test_S2	21225	R.FRCPEALFQPSFLGM*ESCGIHETTFNSIM*K.C	ACTG	5.1082e-15	5.1082e-15	9.7307e-08	3452.58	5	691.521	-1.04119	2	74	0
Enrichment_Test_S2	3600	Q.EM*ATAASSSSLEK.S	ACTG	5.6728e-15	5.6728e-15	1.0645e-07	1327.6	2	664.307	0.91878	1	134	0
Enrichment_Test_S2	23388	R.FRCPEALFQPSFLGMESCGIHETTFNSIM*K.C	ACTG	5.7806e-15	5.7806e-15	1.1011e-07	3436.58	5	688.523	-1.47117	2	55	0
Enrichment_Test_S2	23700	R.FRCPEALFQPSFLGMESCGIHETTFNSIM*K.C	ACTG	6.4648e-15	6.4648e-15	1.2315e-07	3436.58	4	860.398	-5.42869	2	86	0
Enrichment_Test_S2	23243	R.FRCPEALFQPSFLGM*ESCGIHETTFNSIM*K.C	ACTG	7.0866e-15	7.0866e-15	1.3499e-07	3452.58	4	863.899	-0.98911	2	78	0
Enrichment_Test_S2	22086	K.LCYVALDFEQEMATAASSSSLEK.S	ACTG	8.2105e-15	8.2105e-15	1.5586e-07	2493.15	3	832.38	-12.9384	2	68	0
Enrichment_Test_S2	4456	E.MATAASSSSLEK.S	ACTG	2.9684e-14	2.9684e-14	5.557e-07	1182.57	2	591.787	0.20627	1	122	0
Enrichment_Test_S2	3298	E.M*ATAASSSSLEK.S	ACTG	4.2082e-14	4.2082e-14	7.878e-07	1198.56	2	599.783	-2.95109	1	136	0
Enrichment_Test_S2	5411	V.ALDFEQEM*ATAASSSSLEK.S	ACTG	5.4671e-14	5.4671e-14	1.0346e-06	2030.92	3	678.303	-17.6816	1	92	0
Enrichment_Test_S2	24050	R.CPEALFQPSFLGM*ESCGIHETTFNSIM*K.C	ACTG	6.9368e-14	6.9368e-14	1.3203e-06	3149.41	3	1050.81	3.50618	2	70	0
Enrichment_Test_S2	23718	R.CPEALFQPSFLGM*ESCGIHETTFNSIMK.C	ACTG	7.18e-14	7.18e-14	1.3666e-06	3133.41	3	1045.48	0.72092	2	85	0
Enrichment_Test_S2	21353	A.LFQPSFLGM*ESCGIHETTFNSIMK.C	ACTG	7.2876e-14	7.2876e-14	1.3843e-06	2733.27	3	912.094	-2.92236	1	78	0
Enrichment_Test_S2	28367	K.LCYVALDFEQEM*ATAASSSSLEK.S	ACTG	1.0837e-13	1.0837e-13	2.0572e-06	2509.15	2	1255.58	0.60872	2	64	0
Enrichment_Test_S2	2468	R.HQGVM*VGM*GQK.D	ACTG	1.6677e-13	1.6677e-13	3.1134e-06	1203.56	3	401.858	-0.07594	2	63	0
Enrichment_Test_S2	22605	R.FRCPEALFQPSFLGM*ESCGIHETTFNSIM*K.C	ACTG	1.8152e-13	1.8152e-13	3.4578e-06	3452.58	4	863.9	-0.21195	2	70	0
Enrichment_Test_S2	22805	R.CPEALFQPSFLGM*ESCGIHETTFNSIM*K.C	ACTG	2.2339e-13	2.2339e-13	4.252e-06	3149.41	3	1050.14	-2.80895	2	72	0
Enrichment_Test_S2	13557	S.FLGM*ESCGIHETTFNSIM*K.C	ACTG	6.162e-13	6.162e-13	1.1661e-05	2176.97	3	726.329	0.92436	1	62	0
Enrichment_Test_S2	21767	R.FRCPEALFQPSFLGM*ESCGIHETTFNSIM*K.C	ACTG	1.0608e-12	1.0608e-12	2.0208e-05	3452.58	3	1152.21	5.54892	2	73	0
Enrichment_Test_S2	16687	R.TTGIVM*DSGDGVTHTVPIYEGYALPH.A	ACTG	1.0945e-12	1.0945e-12	2.0812e-05	2746.3	3	916.108	2.79823	1	40	0
Enrichment_Test_S2	5472	K.AGFAGDDAPR.A	ACTG	1.1925e-12	1.1925e-12	2.2186e-05	976.448	2	488.727	-1.7484	2	83	0
Enrichment_Test_S2	23564	R.FRCPEALFQPSFLGM*ESCGIHETTFNSIM*K.C	ACTG	1.5221e-12	1.5221e-12	2.8995e-05	3452.58	4	864.403	1.73216	2	52	0
Enrichment_Test_S2	22930	R.FRCPEALFQPSFLGM*ESCGIHETTFNSIM*K.C	ACTG	1.8431e-12	1.8431e-12	3.5111e-05	3452.58	4	864.398	-3.99055	2	52	0
Enrichment_Test_S2	24947	R.FRCPEALFQPSFLGMESCGIHETTFNSIMK.C	ACTG	1.9449e-12	1.9449e-12	3.7049e-05	3420.59	4	855.902	-0.99835	2	55	0
Enrichment_Test_S2	8949	G.M*ESCGIHETTFNSIM*K.C	ACTG	2.4379e-12	2.4379e-12	4.5979e-05	1859.8	3	620.604	0	1	51	0
Enrichment_Test_S2	8869	M.ESCGIHETTFNSIM*K.C	ACTG	2.952e-12	2.952e-12	5.5593e-05	1712.76	3	571.592	-0.21356	1	54	0
Enrichment_Test_S2	13605	S.FLGM*ESCGIHETTFNSIM*K.C	ACTG	3.4262e-12	3.4262e-12	6.4839e-05	2176.97	2	1088.99	0.22419	1	63	0
Enrichment_Test_S2	22430	E.ALFQPSFLGM*ESCGIHETTFNSIMK.C	ACTG	3.655e-12	3.655e-12	6.9468e-05	2804.31	3	935.774	-1.86968	1	55	0
Enrichment_Test_S2	24373	R.CPEALFQPSFLGM*ESCGIHETTFNSIM*K.C	ACTG	6.1765e-12	6.1765e-12	0.00011756	3149.41	3	1051.14	-0.65716	2	63	0
Enrichment_Test_S2	22796	R.CPEALFQPSFLGM*ESCGIHETTFNSIM*K.C	ACTG	7.8193e-12	7.8193e-12	0.00014883	3149.41	3	1050.81	-3.2337	2	64	0
Enrichment_Test_S2	23409	C.PEALFQPSFLGMESCGIHETTFNSIM*K.C	ACTG	8.2277e-12	8.2277e-12	0.00015653	3030.4	3	1011.47	-2.85672	1	68	0
Enrichment_Test_S2	23888	A.LFQPSFLGMESCGIHETTFNSIMK.C	ACTG	9.6206e-12	9.6206e-12	0.00018275	2717.28	3	907.094	-5.54243	1	53	0
Enrichment_Test_S2	2813	A.TAASSSSLEK.S	ACTG	1.0411e-11	1.0411e-11	0.0001937	980.489	2	490.749	1.61683	1	120	0
Enrichment_Test_S2	25070	R.CPEALFQPSFLGMESCGIHETTFNSIM*K.C	ACTG	1.0844e-11	1.0844e-11	0.00020641	3133.41	3	1045.47	-4.53497	2	53	0
Enrichment_Test_S2	9006	G.M*ESCGIHETTFNSIM*K.C	ACTG	1.2551e-11	1.2551e-11	0.00023671	1859.8	2	930.403	0.52481	1	59	0
Enrichment_Test_S2	6631	G.IHETTFNSIM*K.C	ACTG	4.9785e-11	4.9785e-11	0.00092942	1336.66	2	668.829	-4.19779	1	63	0
Enrichment_Test_S2	17015	M.EEEIAALVIDNGSGM*CK.A	ACTG	6.4972e-11	6.4972e-11	0.001227	1794.82	3	598.947	1.63047	1	56	0
Enrichment_Test_S2	18202	R.TTGIVMDSGDGVTHTVPIYEGYALPH.A	ACTG	1.0118e-10	1.0118e-10	0.001924	2730.31	3	910.774	0	1	51	0
Enrichment_Test_S2	6511	A.LVIDNGSGM*CK.A	ACTG	3.1306e-10	3.1306e-10	0.0058444	1152.54	2	576.775	3.91541	1	62	0.00019431
Enrichment_Test_S2	24423	R.FRCPEALFQPSFLGM*ESCGIHETTFNSIMK.C	ACTG	3.9101e-10	3.9101e-10	0.0074485	3436.58	4	860.148	-4.80823	2	33	0
Enrichment_Test_S2	10187	F.LGM*ESCGIHETTFNSIM*K.C	ACTG	4.0131e-10	4.0131e-10	0.0075871	2029.9	3	677.305	-0.81103	1	35	0.00048267
Enrichment_Test_S2	23247	R.FRCPEALFQPSFLGM*ESCGIHETTFN.S	ACTG	5.177e-10	5.177e-10	0.0098447	2977.33	3	993.448	-1.63818	1	66	0.00067082
Enrichment_Test_S2	26367	R.CPEALFQPSFLGMESCGIHETTFNSIMK.C	ACTG	7.0936e-10	7.0936e-10	0.013502	3117.42	3	1039.81	-4.10888	2	15	0
Enrichment_Test_S2	2999	M.ATAASSSSLEK.S	ACTG	7.3961e-10	7.3961e-10	0.013807	1051.53	2	526.266	-1.62369	1	58	0.0014275
Enrichment_Test_S2	19208	A.LFQPSFLGM*ESCGIHETTFNSIM*K.C	ACTG	9.0622e-10	9.0622e-10	0.017214	2749.27	3	917.432	3.6168	1	43	0.001705
Enrichment_Test_S2	28631	K.LCYVALDFEQEMATAASSSSLEK.S	ACTG	1.1093e-09	1.1093e-09	0.021059	2493.15	3	832.056	-0.70854	2	-5	0
Enrichment_Test_S2	3239	R.HQGVMVGM*GQK.D	ACTG	1.6439e-09	1.6439e-09	0.030689	1187.57	3	396.526	-1.30836	2	42	0.0027077
Enrichment_Test_S2	4003	K.CDVDIRK.D	ACTG	1.9427e-09	1.9427e-09	0.035401	848.429	2	424.719	1.72449	2	84	0.0028704
Enrichment_Test_S2	24880	R.FRCPEALFQPSFLGM*ESCGIHETTFNSIMK.C	ACTG	1.9978e-09	1.9978e-09	0.038056	3436.58	4	860.401	-1.73777	2	30	0
Enrichment_Test_S2	3732	K.CDVDIRK.D	ACTG	2.4485e-09	2.4485e-09	0.044618	848.429	2	424.718	-0.86224	2	78	0.0028704
Enrichment_Test_S2	6035	K.CDVDIR.K	ACTG	2.9551e-09	2.9551e-09	0.051541	720.334	2	360.671	0.33845	2	97	0.0036778
Enrichment_Test_S2	25123	R.FRCPEALFQPSFLGM*ESCGIHETTFNSIM*K.C	ACTG	3.8364e-09	3.8364e-09	0.07308	3452.58	4	864.15	-0.82954	2	18	0
Enrichment_Test_S2	20634	R.FRCPEALFQPSFLGM*ESCGIHETTFNSIM*K.C	ACTG	4.025e-09	4.025e-09	0.076673	3452.58	4	864.157	7.64855	2	43	0
Enrichment_Test_S2	8231	S.CGIHETTFNSIM*K.C	ACTG	4.7375e-09	4.7375e-09	0.088894	1496.69	3	499.567	-0.42762	1	36	0.005833
Enrichment_Test_S2	2461	R.HQGVM*VGM*GQK.D	ACTG	8.8993e-09	8.8993e-09	0.16614	1203.56	2	602.286	2.83751	2	11	0
Enrichment_Test_S3	25116	R.CPEALFQPSFLGMESCGIHETTFNSIMK.C	ACTG	3.7469e-31	3.7469e-31	7.1318e-24	3117.42	3	1039.81	1.17397	2	201	0
Enrichment_Test_S3	23051	R.CPEALFQPSFLGM*ESCGIHETTFNSIMK.C	ACTG	3.6348e-30	3.6348e-30	6.9185e-23	3133.41	3	1045.14	-1.40157	2	194	0
Enrichment_Test_S3	23061	R.FRCPEALFQPSFLGMESCGIHETTFNSIM*K.C	ACTG	2.7627e-28	2.7627e-28	5.2628e-21	3436.58	4	859.901	-0.85175	2	161	0
Enrichment_Test_S3	24373	R.FRCPEALFQPSFLGMESCGIHETTFNSIMK.C	ACTG	5.2944e-28	5.2944e-28	1.0085e-20	3420.59	4	856.152	-2.04957	2	202	0
Enrichment_Test_S3	23708	K.LCYVALDFEQEM*ATAASSSSLEK.S	ACTG	1.788e-27	1.788e-27	3.3943e-20	2509.15	2	1255.08	0.77809	2	177	0
Enrichment_Test_S3	20836	K.LCYVALDFEQEM*ATAASSSSLEK.S	ACTG	1.9183e-27	1.9183e-27	3.6417e-20	2509.15	2	1255.08	-0.29178	2	177	0
Enrichment_Test_S3	21486	K.LCYVALDFEQEM*ATAASSSSLEK.S	ACTG	2.472e-27	2.472e-27	4.6928e-20	2509.15	2	1255.08	-0.97261	2	172	0
Enrichment_Test_S3	25459	K.LCYVALDFEQEMATAASSSSLEK.S	ACTG	2.4822e-27	2.4822e-27	4.7122e-20	2493.15	2	1247.08	-1.07673	2	211	0
Enrichment_Test_S3	21798	K.LCYVALDFEQEM*ATAASSSSLEK.S	ACTG	2.53e-27	2.53e-27	4.8028e-20	2509.15	2	1255.08	0.19452	2	173	0
Enrichment_Test_S3	26401	K.LCYVALDFEQEMATAASSSSLEK.S	ACTG	2.5761e-27	2.5761e-27	4.8903e-20	2493.15	2	1247.08	0.48942	2	196	0
Enrichment_Test_S3	25771	K.LCYVALDFEQEMATAASSSSLEK.S	ACTG	3.3516e-27	3.3516e-27	6.3626e-20	2493.15	2	1247.08	0	2	228	0
Enrichment_Test_S3	19865	K.LCYVALDFEQEM*ATAASSSSLEK.S	ACTG	3.4905e-27	3.4905e-27	6.6262e-20	2509.15	2	1255.08	-0.38904	2	159	0
Enrichment_Test_S3	22434	K.LCYVALDFEQEM*ATAASSSSLEK.S	ACTG	3.5016e-27	3.5016e-27	6.6474e-20	2509.15	2	1255.08	-0.09726	2	157	0
Enrichment_Test_S3	20192	K.LCYVALDFEQEM*ATAASSSSLEK.S	ACTG	4.1614e-27	4.1614e-27	7.8998e-20	2509.15	2	1255.07	-2.13975	2	159	0
Enrichment_Test_S3	26078	K.LCYVALDFEQEMATAASSSSLEK.S	ACTG	4.3257e-27	4.3257e-27	8.2117e-20	2493.15	2	1247.58	-0.36623	2	220	0
Enrichment_Test_S3	27773	K.LCYVALDFEQEMATAASSSSLEK.S	ACTG	4.5874e-27	4.5874e-27	8.7086e-20	2493.15	2	1247.58	0.02531	2	227	0
Enrichment_Test_S3	19543	K.LCYVALDFEQEM*ATAASSSSLEK.S	ACTG	4.7658e-27	4.7658e-27	9.0473e-20	2509.15	2	1255.08	1.84796	2	160	0
Enrichment_Test_S3	20511	K.LCYVALDFEQEM*ATAASSSSLEK.S	ACTG	5.1907e-27	5.1907e-27	9.8539e-20	2509.15	2	1255.08	-0.58357	2	160	0
Enrichment_Test_S3	24960	K.LCYVALDFEQEM*ATAASSSSLEK.S	ACTG	5.7758e-27	5.7758e-27	1.0965e-19	2509.15	2	1255.08	-1.45892	2	192	0
Enrichment_Test_S3	22109	K.LCYVALDFEQEM*ATAASSSSLEK.S	ACTG	6.0727e-27	6.0727e-27	1.1528e-19	2509.15	2	1255.08	0	2	154	0
Enrichment_Test_S3	22752	K.LCYVALDFEQEM*ATAASSSSLEK.S	ACTG	8.084e-27	8.084e-27	1.5346e-19	2509.15	2	1255.08	0.48631	2	155	0
Enrichment_Test_S3	21161	K.LCYVALDFEQEM*ATAASSSSLEK.S	ACTG	9.3631e-27	9.3631e-27	1.7775e-19	2509.15	2	1255.08	0.87535	2	160	0
Enrichment_Test_S3	26763	K.LCYVALDFEQEMATAASSSSLEK.S	ACTG	1.1439e-26	1.1439e-26	2.1716e-19	2493.15	2	1247.08	-3.13232	2	213	0
Enrichment_Test_S3	27585	K.LCYVALDFEQEMATAASSSSLEK.S	ACTG	1.3206e-26	1.3206e-26	2.507e-19	2493.15	2	1247.08	0	2	254	0
Enrichment_Test_S3	25860	K.LCYVALDFEQEM*ATAASSSSLEK.S	ACTG	1.3969e-26	1.3969e-26	2.6518e-19	2509.15	2	1255.08	0.97261	2	175	0
Enrichment_Test_S3	23074	K.LCYVALDFEQEM*ATAASSSSLEK.S	ACTG	1.4015e-26	1.4015e-26	2.6605e-19	2509.15	2	1255.08	0.29178	2	159	0
Enrichment_Test_S3	24027	K.LCYVALDFEQEM*ATAASSSSLEK.S	ACTG	1.4241e-26	1.4241e-26	2.7035e-19	2509.15	2	1255.08	1.65344	2	170	0
Enrichment_Test_S3	26168	K.LCYVALDFEQEM*ATAASSSSLEK.S	ACTG	1.4673e-26	1.4673e-26	2.7856e-19	2509.15	2	1255.08	0.09726	2	167	0
Enrichment_Test_S3	27369	K.LCYVALDFEQEMATAASSSSLEK.S	ACTG	1.4992e-26	1.4992e-26	2.846e-19	2493.15	2	1247.08	2.44712	2	225	0
Enrichment_Test_S3	26843	K.LCYVALDFEQEM*ATAASSSSLEK.S	ACTG	1.5743e-26	1.5743e-26	2.9886e-19	2509.15	2	1255.07	-5.15484	2	184	0
Enrichment_Test_S3	23390	K.LCYVALDFEQEM*ATAASSSSLEK.S	ACTG	1.8292e-26	1.8292e-26	3.4725e-19	2509.15	2	1255.08	-1.45892	2	155	0
Enrichment_Test_S3	27434	K.LCYVALDFEQEM*ATAASSSSLEK.S	ACTG	2.0056e-26	2.0056e-26	3.8074e-19	2509.15	2	1255.08	0.77809	2	204	0
Enrichment_Test_S3	22751	R.FRCPEALFQPSFLGM*ESCGIHETTFNSIMK.C	ACTG	3.3796e-26	3.3796e-26	6.4379e-19	3436.58	4	859.901	-0.70979	2	146	0
Enrichment_Test_S3	24423	R.FRCPEALFQPSFLGMESCGIHETTFNSIMK.C	ACTG	3.9235e-26	3.9235e-26	7.474e-19	3420.59	3	1141.53	-1.46107	2	195	0
Enrichment_Test_S3	24340	K.LCYVALDFEQEM*ATAASSSSLEK.S	ACTG	1.2298e-25	1.2298e-25	2.3345e-18	2509.15	2	1255.08	-0.48631	2	155	0
Enrichment_Test_S3	25257	K.LCYVALDFEQEM*ATAASSSSLEK.S	ACTG	1.6245e-25	1.6245e-25	3.084e-18	2509.15	2	1255.08	-1.36166	2	176	0
Enrichment_Test_S3	25497	K.LCYVALDFEQEMATAASSSSLEK.S	ACTG	5.5655e-25	5.5655e-25	1.0565e-17	2493.15	3	831.724	1.90799	2	162	0
Enrichment_Test_S3	27077	K.LCYVALDFEQEMATAASSSSLEK.S	ACTG	5.8644e-25	5.8644e-25	1.1133e-17	2493.15	2	1248.08	-0.73245	2	215	0
Enrichment_Test_S3	24654	K.LCYVALDFEQEM*ATAASSSSLEK.S	ACTG	8.46e-25	8.46e-25	1.606e-17	2509.15	2	1256.08	-1.89492	2	165	0
Enrichment_Test_S3	23370	R.CPEALFQPSFLGM*ESCGIHETTFNSIMK.C	ACTG	9.2587e-25	9.2587e-25	1.7623e-17	3133.41	3	1045.48	1.30491	2	156	0
Enrichment_Test_S3	25808	K.LCYVALDFEQEMATAASSSSLEK.S	ACTG	2.8925e-24	2.8925e-24	5.4911e-17	2493.15	3	831.723	0.66046	2	154	0
Enrichment_Test_S3	26427	K.LCYVALDFEQEMATAASSSSLEK.S	ACTG	4.059e-24	4.059e-24	7.7054e-17	2493.15	3	831.723	1.24753	2	153	0
Enrichment_Test_S3	21908	R.CPEALFQPSFLGM*ESCGIHETTFNSIM*K.C	ACTG	5.4174e-24	5.4174e-24	1.0311e-16	3149.41	3	1050.81	1.76311	2	144	0
Enrichment_Test_S3	27158	K.LCYVALDFEQEM*ATAASSSSLEK.S	ACTG	5.719e-24	5.719e-24	1.0857e-16	2509.15	2	1255.08	-0.97261	2	192	0
Enrichment_Test_S3	26620	K.M*TQIM*FETFNTPAM*YVAIQAVLSLYASGR.T	ACTG	9.8677e-24	9.8677e-24	1.879e-16	3301.59	3	1101.2	-3.2147	2	175	0
Enrichment_Test_S3	27930	K.LCYVALDFEQEMATAASSSSLEK.S	ACTG	1.2345e-23	1.2345e-23	2.3436e-16	2493.15	2	1247.08	-3.2302	2	193	0
Enrichment_Test_S3	24315	K.LCYVALDFEQEM*ATAASSSSLEK.S	ACTG	1.4283e-23	1.4283e-23	2.7115e-16	2509.15	3	837.054	-0.21875	2	142	0
Enrichment_Test_S3	25191	K.LCYVALDFEQEMATAASSSSLEK.S	ACTG	1.987e-23	1.987e-23	3.7721e-16	2493.15	3	832.055	-2.17622	2	142	0
Enrichment_Test_S3	27090	K.LCYVALDFEQEMATAASSSSLEK.S	ACTG	2.8756e-23	2.8756e-23	5.4589e-16	2493.15	3	831.722	-0.58707	2	161	0
Enrichment_Test_S3	26115	K.LCYVALDFEQEMATAASSSSLEK.S	ACTG	4.8669e-23	4.8669e-23	9.2391e-16	2493.15	3	832.056	-0.48838	2	148	0
Enrichment_Test_S3	20981	R.FRCPEALFQPSFLGM*ESCGIHETTFNSIM*K.C	ACTG	6.3156e-23	6.3156e-23	1.2031e-15	3452.58	4	863.898	-1.97822	2	138	0
Enrichment_Test_S3	25562	K.LCYVALDFEQEM*ATAASSSSLEK.S	ACTG	8.7115e-23	8.7115e-23	1.6538e-15	2509.15	2	1255.08	-0.29178	2	171	0
Enrichment_Test_S3	20179	K.LCYVALDFEQEM*ATAASSSSLEK.S	ACTG	1.0111e-22	1.0111e-22	1.9194e-15	2509.15	3	837.052	-2.47917	2	143	0
Enrichment_Test_S3	23682	K.LCYVALDFEQEM*ATAASSSSLEK.S	ACTG	1.2044e-22	1.2044e-22	2.2863e-15	2509.15	3	837.054	0.65625	2	128	0
Enrichment_Test_S3	27380	K.LCYVALDFEQEMATAASSSSLEK.S	ACTG	1.4462e-22	1.4462e-22	2.7454e-15	2493.15	3	831.723	0.36692	2	159	0
Enrichment_Test_S3	19864	K.LCYVALDFEQEM*ATAASSSSLEK.S	ACTG	1.4491e-22	1.4491e-22	2.7509e-15	2509.15	3	837.054	-0.36458	2	139	0
Enrichment_Test_S3	27779	K.LCYVALDFEQEMATAASSSSLEK.S	ACTG	1.4543e-22	1.4543e-22	2.7608e-15	2493.15	3	831.722	-0.73384	2	162	0
Enrichment_Test_S3	26768	K.LCYVALDFEQEMATAASSSSLEK.S	ACTG	1.7132e-22	1.7132e-22	3.2523e-15	2493.15	3	831.722	-0.58707	2	152	0
Enrichment_Test_S3	21304	R.FRCPEALFQPSFLGM*ESCGIHETTFNSIM*K.C	ACTG	1.7852e-22	1.7852e-22	3.4006e-15	3452.58	4	863.898	-2.75538	2	141	0
Enrichment_Test_S3	23683	R.CPEALFQPSFLGMESCGIHETTFNSIM*K.C	ACTG	2.352e-22	2.352e-22	4.4768e-15	3133.41	3	1045.14	-0.2336	2	135	0
Enrichment_Test_S3	22178	P.EALFQPSFLGM*ESCGIHETTFNSIMK.C	ACTG	2.369e-22	2.369e-22	4.5049e-15	2933.35	3	979.125	1.10346	1	137	0
Enrichment_Test_S3	20963	R.CPEALFQPSFLGM*ESCGIHETTFNSIM*K.C	ACTG	2.4774e-22	2.4774e-22	4.7155e-15	3149.41	3	1050.47	0.34861	2	124	0
Enrichment_Test_S3	21785	K.LCYVALDFEQEM*ATAASSSSLEK.S	ACTG	2.6529e-22	2.6529e-22	5.0362e-15	2509.15	3	837.055	0.94792	2	137	0
Enrichment_Test_S3	27116	K.LCYVALDFEQEM*ATAASSSSLEK.S	ACTG	2.9904e-22	2.9904e-22	5.6769e-15	2509.15	3	837.052	-1.67708	2	137	0
Enrichment_Test_S3	25549	K.LCYVALDFEQEM*ATAASSSSLEK.S	ACTG	5.7574e-22	5.7574e-22	1.093e-14	2509.15	3	837.055	1.45833	2	135	0
Enrichment_Test_S3	16786	M.EEEIAALVIDNGSGM*CK.A	ACTG	5.8939e-22	5.8939e-22	1.113e-14	1794.82	2	897.915	-1.49543	1	149	0
Enrichment_Test_S3	28069	K.LCYVALDFEQEMATAASSSSLEK.S	ACTG	6.2804e-22	6.2804e-22	1.1923e-14	2493.15	3	831.722	-0.14677	2	168	0
Enrichment_Test_S3	16805	S.FLGM*ESCGIHETTFNSIMK.C	ACTG	6.4268e-22	6.4268e-22	1.2163e-14	2160.98	3	720.998	1.43912	1	115	0
Enrichment_Test_S3	23363	K.LCYVALDFEQEM*ATAASSSSLEK.S	ACTG	7.1541e-22	7.1541e-22	1.3581e-14	2509.15	3	837.051	-3.57292	2	130	0
Enrichment_Test_S3	24935	K.LCYVALDFEQEM*ATAASSSSLEK.S	ACTG	7.7446e-22	7.7446e-22	1.4702e-14	2509.15	3	837.053	-0.65625	2	139	0
Enrichment_Test_S3	19250	M.EEEIAALVIDNGSGMCK.A	ACTG	8.6487e-22	8.6487e-22	1.6333e-14	1778.83	2	890.411	-10.1837	1	164	0
Enrichment_Test_S3	24629	K.LCYVALDFEQEM*ATAASSSSLEK.S	ACTG	9.6667e-22	9.6667e-22	1.8351e-14	2509.15	3	837.053	-0.72917	2	138	0
Enrichment_Test_S3	20823	K.LCYVALDFEQEM*ATAASSSSLEK.S	ACTG	9.9977e-22	9.9977e-22	1.8979e-14	2509.15	3	837.053	-1.23958	2	134	0
Enrichment_Test_S3	21148	K.LCYVALDFEQEM*ATAASSSSLEK.S	ACTG	1.0976e-21	1.0976e-21	2.0836e-14	2509.15	3	837.054	0.4375	2	122	0
Enrichment_Test_S3	20498	K.LCYVALDFEQEM*ATAASSSSLEK.S	ACTG	1.1672e-21	1.1672e-21	2.2158e-14	2509.15	3	837.054	-0.29167	2	137	0
Enrichment_Test_S3	27590	K.LCYVALDFEQEMATAASSSSLEK.S	ACTG	1.2358e-21	1.2358e-21	2.346e-14	2493.15	3	831.722	-0.4403	2	156	0
Enrichment_Test_S3	27395	K.LCYVALDFEQEM*ATAASSSSLEK.S	ACTG	1.6864e-21	1.6864e-21	3.2015e-14	2509.15	3	837.055	1.38542	2	148	0
Enrichment_Test_S3	22422	K.LCYVALDFEQEM*ATAASSSSLEK.S	ACTG	1.8012e-21	1.8012e-21	3.4193e-14	2509.15	3	837.051	-3.5	2	133	0
Enrichment_Test_S3	22475	R.FRCPEALFQPSFLGM*ESCGIHETTFNSIMK.C	ACTG	2.2982e-21	2.2982e-21	4.378e-14	3436.58	3	1146.87	-2.73228	2	136	0
Enrichment_Test_S3	23050	K.LCYVALDFEQEM*ATAASSSSLEK.S	ACTG	2.7458e-21	2.7458e-21	5.2125e-14	2509.15	3	837.052	-2.04167	2	122	0
Enrichment_Test_S3	25857	K.LCYVALDFEQEM*ATAASSSSLEK.S	ACTG	4.4891e-21	4.4891e-21	8.5219e-14	2509.15	3	837.054	0.14583	2	134	0
Enrichment_Test_S3	21473	K.LCYVALDFEQEM*ATAASSSSLEK.S	ACTG	5.0158e-21	5.0158e-21	9.5217e-14	2509.15	3	837.052	-2.1875	2	121	0
Enrichment_Test_S3	22096	K.LCYVALDFEQEM*ATAASSSSLEK.S	ACTG	5.3203e-21	5.3203e-21	1.01e-13	2509.15	3	837.389	1.11889	2	127	0
Enrichment_Test_S3	21940	R.FRCPEALFQPSFLGM*ESCGIHETTFNSIM*K.C	ACTG	5.3597e-21	5.3597e-21	1.021e-13	3452.58	4	863.901	0.77716	2	124	0
Enrichment_Test_S3	24376	E.ALFQPSFLGMESCGIHETTFNSIMK.C	ACTG	5.977e-21	5.977e-21	1.136e-13	2788.31	3	930.44	-4.0459	1	105	0
Enrichment_Test_S3	27937	K.LCYVALDFEQEMATAASSSSLEK.S	ACTG	7.9304e-21	7.9304e-21	1.5055e-13	2493.15	3	831.722	-0.14677	2	149	0
Enrichment_Test_S3	24001	K.LCYVALDFEQEM*ATAASSSSLEK.S	ACTG	8.0117e-21	8.0117e-21	1.5209e-13	2509.15	3	837.054	0	2	134	0
Enrichment_Test_S3	22443	R.FRCPEALFQPSFLGM*ESCGIHETTFNSIMK.C	ACTG	8.6151e-21	8.6151e-21	1.6411e-13	3436.58	4	860.403	-0.2472	2	109	0
Enrichment_Test_S3	22930	R.CPEALFQPSFLGM*ESCGIHETTFNSIMK.C	ACTG	9.5974e-21	9.5974e-21	1.8268e-13	3133.41	4	784.352	-9.32069	2	102	0
Enrichment_Test_S3	26807	K.LCYVALDFEQEM*ATAASSSSLEK.S	ACTG	1.0431e-20	1.0431e-20	1.9802e-13	2509.15	3	837.054	0.51042	2	133	0
Enrichment_Test_S3	19542	K.LCYVALDFEQEM*ATAASSSSLEK.S	ACTG	1.0876e-20	1.0876e-20	2.0647e-13	2509.15	3	837.055	1.89583	2	126	0
Enrichment_Test_S3	27822	K.LCYVALDFEQEM*ATAASSSSLEK.S	ACTG	1.3668e-20	1.3668e-20	2.5947e-13	2509.15	2	1255.08	1.7507	2	151	0
Enrichment_Test_S3	22738	K.LCYVALDFEQEM*ATAASSSSLEK.S	ACTG	1.4217e-20	1.4217e-20	2.699e-13	2509.15	3	837.054	0.07292	2	128	0
Enrichment_Test_S3	25233	K.LCYVALDFEQEM*ATAASSSSLEK.S	ACTG	2.0641e-20	2.0641e-20	3.9183e-13	2509.15	3	837.052	-1.67708	2	121	0
Enrichment_Test_S3	26167	K.LCYVALDFEQEM*ATAASSSSLEK.S	ACTG	2.3148e-20	2.3148e-20	4.3944e-13	2509.15	3	837.054	-0.4375	2	131	0
Enrichment_Test_S3	14533	R.VAPEEHPVLLTEAPLNPK.A	ACTG	2.8248e-20	2.8248e-20	5.3406e-13	1954.06	3	652.362	1.4364	2	96	0
Enrichment_Test_S3	21590	R.CPEALFQPSFLGM*ESCGIHETTFNSIM*K.C	ACTG	3.2964e-20	3.2964e-20	6.2744e-13	3149.41	3	1051.14	-1.81921	2	126	0
Enrichment_Test_S3	16746	M.EEEIAALVIDNGSGM*CK.A	ACTG	3.5733e-20	3.5733e-20	6.7479e-13	1794.82	2	898.421	3.43387	1	95	0
Enrichment_Test_S3	22897	R.FRCPEALFQPSFLGM*ESCGIHETTFNSIM*K.C	ACTG	4.0171e-20	4.0171e-20	7.6522e-13	3452.58	4	863.9	-0.4239	2	110	0
Enrichment_Test_S3	22622	E.KLCYVALDFEQEMATAASSSSLEK.S	ACTG	7.1512e-20	7.1512e-20	1.3584e-12	2621.25	3	874.755	-0.25513	1	118	0
Enrichment_Test_S3	18439	R.TTGIVM*DSGDGVTHTVPIYEGYALPHAILR.L	ACTG	9.0702e-20	9.0702e-20	1.7278e-12	3199.61	4	800.659	1.82955	2	88	0
Enrichment_Test_S3	27601	K.LCYVALDFEQEM*ATAASSSSLEK.S	ACTG	1.3797e-19	1.3797e-19	2.6192e-12	2509.15	3	837.053	-0.94792	2	137	0
Enrichment_Test_S3	20286	P.EALFQPSFLGM*ESCGIHETTFNSIM*K.C	ACTG	2.6465e-19	2.6465e-19	5.0326e-12	2949.35	3	984.453	-3.18335	1	131	0
Enrichment_Test_S3	23578	R.CPEALFQPSFLGMESCGIHETTFNSIM*K.C	ACTG	3.511e-19	3.511e-19	6.6827e-12	3133.41	4	784.108	-0.85624	2	92	0
Enrichment_Test_S3	23603	A.LFQPSFLGMESCGIHETTFNSIMK.C	ACTG	7.5611e-19	7.5611e-19	1.4363e-11	2717.28	3	906.432	1.8854	1	95	0
Enrichment_Test_S3	27802	K.LCYVALDFEQEM*ATAASSSSLEK.S	ACTG	8.6197e-19	8.6197e-19	1.6363e-11	2509.15	3	837.054	0.65625	2	144	0
Enrichment_Test_S3	25825	R.CPEALFQPSFLGM*ESCGIHETTFNSIM*K.C	ACTG	9.0615e-19	9.0615e-19	1.7248e-11	3149.41	3	1050.81	0.13624	2	101	0
Enrichment_Test_S3	17348	E.KLCYVALDFEQEM*ATAASSSSLEK.S	ACTG	9.524e-19	9.524e-19	1.8091e-11	2637.24	3	880.086	-1.01674	1	100	0
Enrichment_Test_S3	27949	K.LCYVALDFEQEM*ATAASSSSLEK.S	ACTG	1.4154e-18	1.4154e-18	2.687e-11	2509.15	3	837.386	-3.03736	2	132	0
Enrichment_Test_S3	20868	R.FRCPEALFQPSFLGM*ESCGIHETTFNSIM*K.C	ACTG	1.4345e-18	1.4345e-18	2.7327e-11	3452.58	3	1151.86	-1.88985	2	134	0
Enrichment_Test_S3	19602	K.LCYVALDFEQEM*ATAASSSSLEK.S	ACTG	1.5084e-18	1.5084e-18	2.8635e-11	2509.15	4	628.292	-1.82135	2	92	0
Enrichment_Test_S3	23140	R.CPEALFQPSFLGM*ESCGIHETTFNSIM*K.C	ACTG	2.5768e-18	2.5768e-18	4.9046e-11	3149.41	3	1050.47	-1.27825	2	119	0
Enrichment_Test_S3	23063	R.FRCPEALFQPSFLGMESCGIHETTFNSIM*K.C	ACTG	4.473e-18	4.473e-18	8.5207e-11	3436.58	3	1146.2	0.852	2	155	0
Enrichment_Test_S3	28080	K.LCYVALDFEQEM*ATAASSSSLEK.S	ACTG	6.4506e-18	6.4506e-18	1.2246e-10	2509.15	3	837.389	0.60848	2	107	0
Enrichment_Test_S3	24393	R.CPEALFQPSFLGM*ESCGIHETTFNSIM*K.C	ACTG	6.6838e-18	6.6838e-18	1.2722e-10	3149.41	3	1050.8	-4.16334	2	90	0
Enrichment_Test_S3	23218	R.FRCPEALFQPSFLGM*ESCGIHETTFNSIM*K.C	ACTG	1.0561e-17	1.0561e-17	2.0117e-10	3452.58	4	863.899	-1.41301	2	98	0
Enrichment_Test_S3	24316	R.CPEALFQPSFLGM*ESCGIHETTFNSIMK.C	ACTG	1.1006e-17	1.1006e-17	2.0948e-10	3133.41	3	1045.14	-3.38713	2	79	0
Enrichment_Test_S3	27618	K.LCYVALDFEQEM*ATAASSSSLEK.S	ACTG	1.2687e-17	1.2687e-17	2.4084e-10	2509.15	2	1255.08	0.68083	2	142	0
Enrichment_Test_S3	5573	D.FEQEM*ATAASSSSLEK.S	ACTG	1.8201e-17	1.8201e-17	3.4327e-10	1731.77	2	866.89	-2.99281	1	142	0
Enrichment_Test_S3	21000	R.CPEALFQPSFLGM*ESCGIHETTFNSIM*K.C	ACTG	2.0005e-17	2.0005e-17	3.8077e-10	3149.41	4	788.359	0.4847	2	93	0
Enrichment_Test_S3	21278	R.CPEALFQPSFLGM*ESCGIHETTFNSIM*K.C	ACTG	2.0261e-17	2.0261e-17	3.8565e-10	3149.41	3	1050.81	1.41449	2	114	0
Enrichment_Test_S3	24079	R.CPEALFQPSFLGM*ESCGIHETTFNSIM*K.C	ACTG	2.6531e-17	2.6531e-17	5.0499e-10	3149.41	3	1050.81	-1.95545	2	101	0
Enrichment_Test_S3	16838	K.DLYANTVLSGGTTM*YPGIADR.M	ACTG	3.3284e-17	3.3284e-17	6.3096e-10	2231.06	2	1116.54	0.35642	2	111	0
Enrichment_Test_S3	5775	F.EQEMATAASSSSLEK.S	ACTG	5.115e-17	5.115e-17	9.6329e-10	1568.71	2	784.859	0.15553	1	131	0
Enrichment_Test_S3	27967	K.LCYVALDFEQEM*ATAASSSSLEK.S	ACTG	7.3979e-17	7.3979e-17	1.4044e-09	2509.15	2	1255.08	1.94522	2	118	0
Enrichment_Test_S3	22816	R.CPEALFQPSFLGM*ESCGIHETTFNSIM*K.C	ACTG	7.5557e-17	7.5557e-17	1.4381e-09	3149.41	3	1051.14	-2.05162	2	102	0
Enrichment_Test_S3	21040	R.CPEALFQPSFLGM*ESCGIHETTFNSIM*K.C	ACTG	1.0303e-16	1.0303e-16	1.961e-09	3149.41	2	1576.21	0.42756	2	77	0
Enrichment_Test_S3	22749	P.EALFQPSFLGMESCGIHETTFNSIM*K.C	ACTG	1.0684e-16	1.0684e-16	2.0317e-09	2933.35	3	978.789	-0.78942	1	95	0
Enrichment_Test_S3	5957	K.QEYDESGPSIVHR.K	ACTG	2.215e-16	2.215e-16	4.1563e-09	1516.7	2	758.855	0.64344	2	133	0
Enrichment_Test_S3	23376	R.FRCPEALFQPSFLGMESCGIHETTFNSIM*K.C	ACTG	3.3624e-16	3.3624e-16	6.4051e-09	3436.58	4	860.402	-1.02798	2	96	0
Enrichment_Test_S3	28064	K.LCYVALDFEQEMATAASSSSLEK.S	ACTG	4.5712e-16	4.5712e-16	8.6778e-09	2493.15	2	1248.08	-2.10284	2	103	0
Enrichment_Test_S3	28098	K.LCYVALDFEQEM*ATAASSSSLEK.S	ACTG	4.8141e-16	4.8141e-16	9.1388e-09	2509.15	2	1255.58	1.77585	2	92	0
Enrichment_Test_S3	22228	R.CPEALFQPSFLGM*ESCGIHETTFNSIM*K.C	ACTG	6.2638e-16	6.2638e-16	1.1922e-08	3149.41	3	1050.47	0.23241	2	83	0
Enrichment_Test_S3	22503	R.CPEALFQPSFLGM*ESCGIHETTFNSIM*K.C	ACTG	6.5794e-16	6.5794e-16	1.2523e-08	3149.41	3	1050.13	-5.36546	2	81	0
Enrichment_Test_S3	10077	K.IWHHTFYNELR.V	ACTG	6.9402e-16	6.9402e-16	1.2956e-08	1515.75	3	505.922	2.11123	2	114	0
Enrichment_Test_S3	26479	K.LCYVALDFEQEM*ATAASSSSLEK.S	ACTG	7.6463e-16	7.6463e-16	1.4515e-08	2509.15	3	837.055	1.82292	2	102	0
Enrichment_Test_S3	3540	E.QEM*ATAASSSSLEK.S	ACTG	1.0388e-15	1.0388e-15	1.9531e-08	1455.66	2	728.336	0.67041	1	151	0
Enrichment_Test_S3	22578	R.FRCPEALFQPSFLGM*ESCGIHETTFNSIM*K.C	ACTG	1.2509e-15	1.2509e-15	2.3829e-08	3452.58	4	864.4	-2.01233	2	83	0
Enrichment_Test_S3	3703	F.EQEM*ATAASSSSLEK.S	ACTG	2.1292e-15	2.1292e-15	4.0099e-08	1584.71	2	792.856	-0.30793	1	114	0
Enrichment_Test_S3	23773	R.CPEALFQPSFLGM*ESCGIHETTFNSIM*K.C	ACTG	2.155e-15	2.155e-15	4.1019e-08	3149.41	3	1051.14	-1.00577	2	87	0
Enrichment_Test_S3	24714	R.CPEALFQPSFLGMESCGIHETTFNSIM*K.C	ACTG	3.1223e-15	3.1223e-15	5.9429e-08	3133.41	3	1045.14	-6.89107	2	72	0
Enrichment_Test_S3	24595	R.FRCPEALFQPSFLGM*ESCGIHETTFNSIM*K.C	ACTG	3.6872e-15	3.6872e-15	7.0238e-08	3452.58	4	863.9	0.49456	2	72	0
Enrichment_Test_S3	3433	Q.EM*ATAASSSSLEK.S	ACTG	5.4266e-15	5.4266e-15	1.0183e-07	1327.6	2	664.308	3.767	1	136	0
Enrichment_Test_S3	26001	R.CPEALFQPSFLGMESCGIHETTFNSIM*K.C	ACTG	5.8127e-15	5.8127e-15	1.1064e-07	3133.41	3	1045.81	-2.64607	2	78	0
Enrichment_Test_S3	20214	P.EALFQPSFLGM*ESCGIHETTFNSIM*K.C	ACTG	7.4852e-15	7.4852e-15	1.4234e-07	2949.35	3	984.119	-2.58433	1	93	0
Enrichment_Test_S3	24909	R.CPEALFQPSFLGM*ESCGIHETTFNSIM*K.C	ACTG	1.229e-14	1.229e-14	2.3392e-07	3149.41	3	1050.47	-5.46163	2	71	0
Enrichment_Test_S3	24892	K.LCYVALDFEQEMATAASSSSLEK.S	ACTG	1.2825e-14	1.2825e-14	2.4347e-07	2493.15	3	831.716	-7.55856	2	71	0
Enrichment_Test_S3	21629	R.FRCPEALFQPSFLGM*ESCGIHETTFNSIM*K.C	ACTG	2.0002e-14	2.0002e-14	3.8102e-07	3452.58	4	863.9	-0.2826	2	87	0
Enrichment_Test_S3	22258	R.FRCPEALFQPSFLGM*ESCGIHETTFNSIM*K.C	ACTG	2.1397e-14	2.1397e-14	4.076e-07	3452.58	4	864.401	-0.74062	2	66	0
Enrichment_Test_S3	4256	E.MATAASSSSLEK.S	ACTG	2.9403e-14	2.9403e-14	5.5045e-07	1182.57	2	591.787	0.30941	1	144	0
Enrichment_Test_S3	3156	E.M*ATAASSSSLEK.S	ACTG	3.9317e-14	3.9317e-14	7.3604e-07	1198.56	2	599.783	-3.15462	1	139	0
Enrichment_Test_S3	8742	G.M*ESCGIHETTFNSIM*K.C	ACTG	4.6116e-14	4.6116e-14	8.6976e-07	1859.8	3	620.938	-0.94957	1	67	0
Enrichment_Test_S3	22840	R.FRCPEALFQPSFLGM*ESCGIHETTFNSIMK.C	ACTG	5.3073e-14	5.3073e-14	1.011e-06	3436.58	3	1146.86	-4.11678	2	81	0
Enrichment_Test_S3	24002	R.CPEALFQPSFLGMESCGIHETTFNSIM*K.C	ACTG	5.9219e-14	5.9219e-14	1.1272e-06	3133.41	3	1045.81	-0.42692	2	90	0
Enrichment_Test_S3	8161	R.GYSFTTTAER.E	ACTG	7.4452e-14	7.4452e-14	1.3852e-06	1132.53	2	566.767	0.32307	2	122	0
Enrichment_Test_S3	8490	D.FEQEMATAASSSSLEK.S	ACTG	7.7657e-14	7.7657e-14	1.4646e-06	1715.78	2	858.894	-0.81647	1	72	0
Enrichment_Test_S3	25510	R.FRCPEALFQPSFLGM*ESCGIHETTFNSIM*K.C	ACTG	1.2585e-13	1.2585e-13	2.3974e-06	3452.58	4	864.404	2.43867	2	72	0
Enrichment_Test_S3	24014	R.FRCPEALFQPSFLGMESCGIHETTFNSIM*K.C	ACTG	1.4691e-13	1.4691e-13	2.7985e-06	3436.58	4	860.15	-2.25298	2	65	0
Enrichment_Test_S3	24301	K.LCYVALDFEQEMATAASSSSLEK.S	ACTG	2.447e-13	2.447e-13	4.6453e-06	2493.15	3	831.732	11.5213	2	76	0
Enrichment_Test_S3	25204	R.FRCPEALFQPSFLGM*ESCGIHETTFNSIM*K.C	ACTG	2.4688e-13	2.4688e-13	4.703e-06	3452.58	4	864.151	0.44218	2	64	0
Enrichment_Test_S3	21216	R.FRCPEALFQPSFLGM*ESCGIHETTFNSIM*K.C	ACTG	3.4511e-13	3.4511e-13	6.5741e-06	3452.58	3	1151.53	-1.69611	2	76	0
Enrichment_Test_S3	25064	R.CPEALFQPSFLGM*ESCGIHETTFNSIMK.C	ACTG	3.6569e-13	3.6569e-13	6.9604e-06	3133.41	3	1045.81	-0.89411	2	60	0
Enrichment_Test_S3	23851	R.FRCPEALFQPSFLGM*ESCGIHETTFNSIM*K.C	ACTG	6.9813e-13	6.9813e-13	1.3299e-05	3452.58	4	864.4	-2.01233	2	61	0
[truncated: 67,803 more rows]

## Sheet: Peptide Stats
Note: Peptide spectra matches (PSMs) were filtered using the following criteria: 1) mass accuracy within 10 ppm; 2) PepQ value < 0.01 to a final false-discovery rate < 1%.
Dataset	Decoy_PSM	True_PSM	Total_PSM	FDR	Unique_peptide	unique_proteins	non_cys	cys_pep	Enrich_eff
Enrichment_Test_S1	44	12244	12288	0.72	9722	3633	177	9545	98.18
Enrichment_Test_S2	57	13866	13923	0.82	10894	3749	238	10656	97.82
Enrichment_Test_S3	44	13594	13638	0.65	10312	3602	180	10132	98.25
Enrichment_Test_S4	35	9237	9272	0.75	7396	2317	701	6695	90.52
Enrichment_Test_S5	50	8964	9014	1.11	7424	2598	639	6785	91.39
Enrichment_Test_S6	39	9041	9080	0.86	7443	2436	790	6653	89.39
