# Supplementary material for: Integrative Multi-PTM Proteomics Reveals Dynamic Global, Redox, Phosphorylation, and Acetylation Regulation in Cytokine-Treated Pancreatic Beta Cells
Source: Mol Cell Proteomics. 2024 Nov 15;23(12):100881. doi: 10.1016/j.mcpro.2024.100881 (PMC11700301; doi:10.1016/j.mcpro.2024.100881)
Supplement: Table S3 [file mmc3.xlsx]

## Sheet: Legend
Supplementary Data 3: Confirming the Compatibility with Phosphopeptide Enrichment (Supplemental Fig. S5)
Overview: Data used for testing the integration of phosphopeptide enrichment with the established redox-profiling workflow.
Spreadsheet Name	Description
MS-GF+ Data	Organized peptide identifications (refer to the official MS-GF+ documentation for output and Column Header descriptions)
Peptide Stats	Unique PSM FDR, peptide counts, enrichment selectivities, etc.
Dataset	Cleanup Method
Phospho_Test_S1	Acetone Precipitation
Phospho_Test_S2	Acetone Precipitation
Phospho_Test_S3	SP3
Phospho_Test_S4	SP3
Column Header	Description
Dataset	Corresponding raw dataset identifier
Decoy_PSM	Decoy peptide-sequence matches using the target-decoy search strategy (protein sequence reversal)
True_PSM	Peptide-sequence matches using the forward oriented protein sequences
Total_PSM	Sum of "Decoy_PSM" and "True_PSM"
FDR	PSM-level false discovery rate estimation
Unique_peptide	Unique peptide counts (PSM's aggregated to peptide level)
unique_proteins	Unique protein counts (peptides aggregated to protein level)
non_Phos	Unique peptides without phosphorylated STY residue(s)
Phos_pep	Unique phosphopeptides
Enrich_eff	Percent ratio of "Phos_pep" and "Unique_peptide"; commonly referred to as "% Enrichment Selectivity"

## Sheet: MS-GF+ Data
Symbols
* = Methionine Oxidation
# = Phosphorylation
@ = N-ethylmaleimide alkylated Cys site
Dataset	Scan	Peptide	Protein	MSGF_SpecProb	MSGFDB_SpecEValue	EValue	MH	Charge	PrecursorMZ	DelM_PPM	NTT	MSGFScore	PepQValue
Phospho_Test_S1	24377	R.SPRPTS#APAIAQSQVTEGPGAPIKK.T	EPB41	3.655e-19	3.655e-19	6.7218e-12	2568.32	3	856.776	-2.13714	2	107	0
Phospho_Test_S1	26502	R.QAS#ALIDRPAPHFER.T	EPB41	1.1572e-18	1.1572e-18	2.1092e-11	1787.86	3	596.625	0.1023	2	114	0
Phospho_Test_S1	29592	R.SPRPTS#APAIAQSQVTEGPGAPIK.K	EPB41	1.684e-16	1.684e-16	3.0953e-09	2440.22	3	814.08	1.49949	2	93	0
Phospho_Test_S1	24344	R.SPRPTS#APAIAQSQVTEGPGAPIKK.T	EPB41	3.7438e-14	3.7438e-14	6.885e-07	2568.32	3	857.11	-2.32629	2	66	0
Phospho_Test_S1	12555	K.RLS#THSPFR.T	EPB41	1.0049e-10	1.0049e-10	0.0018021	1180.56	2	590.784	-1.23974	2	57	0.00024438
Phospho_Test_S1	12524	K.RLS#THSPFR.T	EPB41	1.2785e-10	1.2785e-10	0.0022929	1180.56	3	394.192	-0.38709	2	77	0.00024438
Phospho_Test_S1	12326	R.LSTHS#PFR.T	EPB41	1.1566e-09	1.1566e-09	0.020621	1024.46	2	512.734	-0.47615	2	62	0.0017468
Phospho_Test_S2	24374	R.SPRPTS#APAIAQSQVTEGPGAPIKK.T	EPB41	4.3717e-19	4.3717e-19	8.0398e-12	2568.32	3	856.777	-0.07124	2	119	0
Phospho_Test_S2	26505	R.QAS#ALIDRPAPHFER.T	EPB41	6.3114e-19	6.3114e-19	1.1503e-11	1787.86	3	596.625	0.2046	2	105	0
Phospho_Test_S2	29554	R.SPRPTS#APAIAQSQVTEGPGAPIK.K	EPB41	5.1519e-16	5.1519e-16	9.4694e-09	2440.22	3	814.083	4.49847	2	91	0
Phospho_Test_S2	24326	R.SPRPT#SAPAIAQSQVTEGPGAPIKK.T	EPB41	8.1518e-13	8.1518e-13	1.4992e-05	2568.32	3	856.776	-1.99467	2	61	0
Phospho_Test_S2	3707	K.HHAS#ISELKK.N	EPB41	3.7747e-11	3.7747e-11	0.00067982	1229.6	3	410.54	0.52035	2	68	5.8042e-05
Phospho_Test_S2	12548	K.RLS#THSPFR.T	EPB41	8.86e-11	8.86e-11	0.0015889	1180.56	3	394.192	-1.7032	2	73	0.0002231
Phospho_Test_S2	12347	R.LSTHS#PFR.T	EPB41	7.9164e-10	7.9164e-10	0.014115	1024.46	2	512.734	-0.59519	2	68	0.0010109
Phospho_Test_S2	12578	K.RLS#THSPFR.T	EPB41	2.4807e-09	2.4807e-09	0.044487	1180.56	2	590.784	-1.13643	2	57	0.0002231
Phospho_Test_S3	26328	R.QAS#ALIDRPAPHFER.T	EPB41	4.1349e-18	4.1349e-18	7.5365e-11	1787.86	3	596.625	0.5115	2	115	0
Phospho_Test_S3	24211	R.SPRPTS#APAIAQSQVTEGPGAPIKK.T	EPB41	1.897e-17	1.897e-17	3.4887e-10	2568.32	3	856.779	1.496	2	93	0
Phospho_Test_S3	12389	K.RLS#THSPFR.T	EPB41	2.5876e-11	2.5876e-11	0.00046405	1180.56	3	394.192	-0.54193	2	69	0.0001287
Phospho_Test_S3	31563	R.SLDGAAAAEST#DRSPRPTSAPAIAQSQVTEGPGAPIK.K	EPB41	8.6332e-11	8.6332e-11	0.0015946	3684.79	4	921.953	1.05923	2	100	0.00030177
Phospho_Test_S3	12421	K.RLS#THSPFR.T	EPB41	1.3509e-10	1.3509e-10	0.0024227	1180.56	2	590.784	-1.96293	2	67	0.0001287
Phospho_Test_S3	12149	R.LSTHS#PFR.T	EPB41	6.6303e-09	6.6303e-09	0.11822	1024.46	2	512.734	-0.83327	2	55	0.0090726
Phospho_Test_S4	24417	R.SPRPTS#APAIAQSQVTEGPGAPIKK.T	EPB41	7.6528e-18	7.6528e-18	1.4074e-10	2568.32	3	856.777	-0.28495	2	110	0
Phospho_Test_S4	26496	R.QAS#ALIDRPAPHFER.T	EPB41	4.855e-16	4.855e-16	8.8488e-09	1787.86	3	596.625	0.1023	2	103	0
Phospho_Test_S4	29833	R.SPRPTS#APAIAQSQVTEGPGAPIK.K	EPB41	3.0861e-13	3.0861e-13	5.6725e-06	2440.22	3	814.079	0	2	87	6.4234e-05
Phospho_Test_S4	12286	K.RLS#THSPFR.T	EPB41	1.1258e-12	1.1258e-12	2.019e-05	1180.56	2	590.784	-0.51656	2	93	6.4234e-05
Phospho_Test_S4	31880	R.SLDGAAAAESTDRS#PRPTSAPAIAQSQVTEGPGAPIK.K	EPB41	4.9422e-11	4.9422e-11	0.00091283	3684.79	3	1228.93	0	2	55	0.00029626
Phospho_Test_S4	31839	R.SLDGAAAAESTDRS#PRPTSAPAIAQSQVTEGPGAPIK.K	EPB41	9.254e-11	9.254e-11	0.0017092	3684.79	4	921.953	1.12544	2	97	0.00029626
Phospho_Test_S4	4020	K.HHAS#ISELKK.N	EPB41	9.3573e-11	9.3573e-11	0.0016852	1229.6	3	410.539	-1.33804	2	64	0.00040427
Phospho_Test_S4	12210	K.RLS#THSPFR.T	EPB41	1.5569e-10	1.5569e-10	0.0027921	1180.56	3	394.192	-0.07742	2	75	6.4234e-05
Phospho_Test_S4	31905	R.SLDGAAAAESTDRS#PRPTSAPAIAQSQVTEGPGAPIK.K	EPB41	2.4125e-09	2.4125e-09	0.044558	3684.79	3	1228.94	1.09263	2	40	0.00029626
Phospho_Test_S4	27706	K.EEGEGATNSGQQETQLEEASQAAAAEGSDQGEQK.L	EPB41	2.7435e-09	2.7435e-09	0.050633	3464.48	3	1155.5	-0.7395	2	65	0.0041372
Phospho_Test_S1	30264	K.IYHLPDAES#DEDEDFKEQTR.L	SEPT2	1.3206e-23	1.3206e-23	2.4207e-16	2517.04	2	1259.02	-1.74521	2	157	0
Phospho_Test_S1	30004	K.IYHLPDAES#DEDEDFKEQTR.L	SEPT2	1.9438e-22	1.9438e-22	3.563e-15	2517.04	3	839.686	-0.5815	2	169	0
Phospho_Test_S1	29871	K.IYHLPDAES#DEDEDFKEQTR.L	SEPT2	7.579e-20	7.579e-20	1.3892e-12	2517.04	2	1259.03	0.48478	2	143	0
Phospho_Test_S1	30186	K.IYHLPDAES#DEDEDFKEQTR.L	SEPT2	5.1593e-19	5.1593e-19	9.457e-12	2517.04	4	630.017	-0.09688	2	131	0
Phospho_Test_S1	30395	K.IYHLPDAES#DEDEDFKEQTR.L	SEPT2	1.6813e-18	1.6813e-18	3.0817e-11	2517.04	3	839.687	0.87226	2	143	0
Phospho_Test_S1	31624	K.IYHLPDAES#DEDEDFKEQTR.L	SEPT2	2.2719e-18	2.2719e-18	4.1644e-11	2517.04	3	839.684	-2.68946	2	134	0
Phospho_Test_S1	32195	K.IYHLPDAES#DEDEDFKEQTR.L	SEPT2	9.8892e-18	9.8892e-18	1.8127e-10	2517.04	3	839.69	3.6344	2	110	0
Phospho_Test_S1	28969	K.IYHLPDAES#DEDEDFKEQTR.L	SEPT2	2.4751e-17	2.4751e-17	4.5367e-10	2517.04	3	839.688	1.01763	2	137	0
Phospho_Test_S1	30787	K.IYHLPDAES#DEDEDFKEQTR.L	SEPT2	2.7799e-17	2.7799e-17	5.0954e-10	2517.04	3	839.684	-2.61677	2	134	0
Phospho_Test_S1	31219	K.IYHLPDAES#DEDEDFKEQTR.L	SEPT2	3.2345e-17	3.2345e-17	5.9288e-10	2517.04	3	839.352	-0.31582	2	125	0
Phospho_Test_S1	29790	K.IYHLPDAES#DEDEDFKEQTR.L	SEPT2	3.1558e-16	3.1558e-16	5.7845e-09	2517.04	4	630.016	-0.67815	2	109	0
Phospho_Test_S1	29618	K.IYHLPDAES#DEDEDFKEQTR.L	SEPT2	7.2643e-16	7.2643e-16	1.3315e-08	2517.04	3	839.684	-3.34365	2	100	0
Phospho_Test_S1	30576	K.IYHLPDAES#DEDEDFKEQTR.L	SEPT2	3.0108e-15	3.0108e-15	5.5187e-08	2517.04	4	630.018	1.74382	2	86	0
Phospho_Test_S1	33989	K.IYHLPDAES#DEDEDFK.E	SEPT2	6.4587e-15	6.4587e-15	1.1789e-07	2002.79	3	668.604	-0.69917	2	78	0
Phospho_Test_S1	34013	K.IYHLPDAES#DEDEDFK.E	SEPT2	2.5497e-13	2.5497e-13	4.6538e-06	2002.79	2	1001.9	-2.13218	2	83	0
Phospho_Test_S1	29024	K.IYHLPDAES#DEDEDFKEQTR.L	SEPT2	1.5744e-09	1.5744e-09	0.028859	2517.04	4	630.018	1.74382	2	51	0
Phospho_Test_S1	35981	K.IYHLPDAES#DEDEDFKEQTR.L	SEPT2	7.3459e-09	7.3459e-09	0.13465	2517.04	3	839.699	15.2645	2	55	0
Phospho_Test_S2	30236	K.IYHLPDAES#DEDEDFKEQTR.L	SEPT2	1.153e-21	1.153e-21	2.1135e-14	2517.04	2	1259.02	-1.45434	2	153	0
Phospho_Test_S2	30157	K.IYHLPDAES#DEDEDFKEQTR.L	SEPT2	3.4331e-20	3.4331e-20	6.2927e-13	2517.04	4	630.016	-0.67815	2	129	0
Phospho_Test_S2	30768	K.IYHLPDAES#DEDEDFKEQTR.L	SEPT2	3.563e-20	3.563e-20	6.5309e-13	2517.04	3	839.688	1.38107	2	151	0
Phospho_Test_S2	29846	K.IYHLPDAES#DEDEDFKEQTR.L	SEPT2	4.1773e-20	4.1773e-20	7.657e-13	2517.04	2	1259.03	1.16347	2	155	0
Phospho_Test_S2	29988	K.IYHLPDAES#DEDEDFKEQTR.L	SEPT2	5.6776e-20	5.6776e-20	1.0407e-12	2517.04	3	839.686	-0.94494	2	164	0
Phospho_Test_S2	30378	K.IYHLPDAES#DEDEDFKEQTR.L	SEPT2	1.932e-19	1.932e-19	3.5413e-12	2517.04	3	839.688	1.01763	2	157	0
Phospho_Test_S2	28939	K.IYHLPDAES#DEDEDFKEQTR.L	SEPT2	7.9894e-19	7.9894e-19	1.4644e-11	2517.04	3	839.687	0.5815	2	146	0
Phospho_Test_S2	29764	K.IYHLPDAES#DEDEDFKEQTR.L	SEPT2	2.1386e-17	2.1386e-17	3.92e-10	2517.04	4	630.017	0.48439	2	115	0
Phospho_Test_S2	29602	K.IYHLPDAES#DEDEDFKEQTR.L	SEPT2	5.8584e-17	5.8584e-17	1.0738e-09	2517.04	3	839.688	1.8172	2	124	0
Phospho_Test_S2	31158	K.IYHLPDAES#DEDEDFKEQTR.L	SEPT2	6.4451e-17	6.4451e-17	1.1814e-09	2517.04	3	839.688	1.30838	2	135	0
Phospho_Test_S2	31555	K.IYHLPDAES#DEDEDFKEQTR.L	SEPT2	2.561e-15	2.561e-15	4.6943e-08	2517.04	3	839.683	-4.28859	2	111	0
Phospho_Test_S2	28994	K.IYHLPDAES#DEDEDFKEQTR.L	SEPT2	1.158e-12	1.158e-12	2.1226e-05	2517.04	4	630.017	0.87191	2	66	0
Phospho_Test_S2	33988	K.IYHLPDAES#DEDEDFK.E	SEPT2	2.6237e-12	2.6237e-12	4.7889e-05	2002.79	3	668.271	1.096	2	57	0
Phospho_Test_S2	34047	K.IYHLPDAES#DEDEDFK.E	SEPT2	8.619e-11	8.619e-11	0.0015732	2002.79	2	1001.9	-0.91379	2	68	0
Phospho_Test_S2	30553	K.IYHLPDAES#DEDEDFKEQTR.L	SEPT2	2.0594e-09	2.0594e-09	0.037748	2517.04	4	630.017	0.77503	2	55	0
Phospho_Test_S3	30221	K.IYHLPDAES#DEDEDFKEQTR.L	SEPT2	3.4106e-21	3.4106e-21	6.2516e-14	2517.04	3	839.686	-0.36344	2	162	0
Phospho_Test_S3	30027	K.IYHLPDAES#DEDEDFKEQTR.L	SEPT2	1.0383e-18	1.0383e-18	1.9031e-11	2517.04	2	1259.03	0.29087	2	137	0
Phospho_Test_S3	29887	K.IYHLPDAES#DEDEDFKEQTR.L	SEPT2	2.7415e-17	2.7415e-17	5.0251e-10	2517.04	4	630.017	0.19376	2	105	0
Phospho_Test_S3	34069	K.IYHLPDAES#DEDEDFK.E	SEPT2	3.0269e-17	3.0269e-17	5.5249e-10	2002.79	2	1001.9	-0.85287	2	132	0
Phospho_Test_S3	33666	K.IYHLPDAES#DEDEDFK.E	SEPT2	5.8817e-16	5.8817e-16	1.0736e-08	2002.79	2	1001.9	-5.29998	2	94	0
Phospho_Test_S3	33045	K.IYHLPDAES#DEDEDFK.E	SEPT2	1.8547e-15	1.8547e-15	3.3854e-08	2002.79	3	668.271	0.91333	2	82	0
Phospho_Test_S3	34043	K.IYHLPDAES#DEDEDFK.E	SEPT2	6.1182e-15	6.1182e-15	1.1167e-07	2002.79	3	668.269	-1.18733	2	100	0
Phospho_Test_S3	29823	K.IYHLPDAES#DEDEDFKEQTR.L	SEPT2	3.3306e-14	3.3306e-14	6.105e-07	2517.04	3	839.687	0.94494	2	98	0
Phospho_Test_S3	6132	R.YLHDESGLNR.R	SEPT2	6.0631e-14	6.0631e-14	1.092e-06	1203.58	3	401.863	0	2	100	0
Phospho_Test_S3	33077	K.IYHLPDAES#DEDEDFK.E	SEPT2	8.6415e-13	8.6415e-13	1.5773e-05	2002.79	2	1001.9	-0.67011	2	85	0
Phospho_Test_S3	34506	K.IYHLPDAES#DEDEDFK.E	SEPT2	5.1431e-12	5.1431e-12	9.3874e-05	2002.79	3	668.27	0.36533	2	69	0
Phospho_Test_S3	34520	K.IYHLPDAES#DEDEDFK.E	SEPT2	5.8916e-12	5.8916e-12	0.00010754	2002.79	2	1001.9	-2.37585	2	69	0
Phospho_Test_S3	32579	K.IYHLPDAES#DEDEDFK.E	SEPT2	1.1075e-11	1.1075e-11	0.00020215	2002.79	3	668.271	1.18733	2	62	0
Phospho_Test_S3	4698	R.YLHDESGLNRR.H	SEPT2	9.5558e-11	9.5558e-11	0.0017268	1359.68	3	453.897	1.00852	2	43	0.00030177
Phospho_Test_S4	30455	K.IYHLPDAES#DEDEDFKEQTR.L	SEPT2	9.813e-22	9.813e-22	1.7987e-14	2517.04	3	839.687	0.14538	2	169	0
Phospho_Test_S4	30230	K.IYHLPDAES#DEDEDFKEQTR.L	SEPT2	3.8729e-19	3.8729e-19	7.099e-12	2517.04	2	1259.03	0	2	134	0
Phospho_Test_S4	30136	K.IYHLPDAES#DEDEDFKEQTR.L	SEPT2	1.2502e-17	1.2502e-17	2.2917e-10	2517.04	4	630.017	-0.09688	2	106	0
Phospho_Test_S4	33954	K.IYHLPDAES#DEDEDFK.E	SEPT2	3.1805e-16	3.1805e-16	5.8053e-09	2002.79	2	1001.9	-2.13218	2	114	0
Phospho_Test_S4	34357	K.IYHLPDAES#DEDEDFK.E	SEPT2	3.8981e-16	3.8981e-16	7.115e-09	2002.79	2	1001.9	0.06092	2	130	0
Phospho_Test_S4	33334	K.IYHLPDAES#DEDEDFK.E	SEPT2	3.9305e-14	3.9305e-14	7.1742e-07	2002.79	3	668.27	0.548	2	74	0
Phospho_Test_S4	34867	K.IYHLPDAES#DEDEDFK.E	SEPT2	4.7104e-14	4.7104e-14	8.5978e-07	2002.79	2	1001.9	-0.67011	2	84	0
Phospho_Test_S4	32881	K.IYHLPDAES#DEDEDFK.E	SEPT2	6.3316e-14	6.3316e-14	1.1557e-06	2002.79	3	668.271	1.27866	2	71	0
Phospho_Test_S4	34329	K.IYHLPDAES#DEDEDFK.E	SEPT2	5.2925e-13	5.2925e-13	9.6602e-06	2002.79	3	668.27	0.274	2	79	0
Phospho_Test_S4	33364	K.IYHLPDAES#DEDEDFK.E	SEPT2	9.8357e-13	9.8357e-13	1.7953e-05	2002.79	2	1001.9	0	2	84	0
Phospho_Test_S4	34742	K.IYHLPDAES#DEDEDFK.E	SEPT2	5.2964e-11	5.2964e-11	0.00096673	2002.79	3	668.269	-1.46133	2	58	0
Phospho_Test_S4	30055	K.IYHLPDAES#DEDEDFKEQTR.L	SEPT2	4.5564e-10	4.5564e-10	0.0083518	2517.04	3	839.687	0.43613	2	65	0
Phospho_Test_S4	18318	K.AAAELLQSQGSQAGGS#QTLKR.D	SEPT6	4.911e-09	4.911e-09	0.090089	2181.07	3	727.694	0.83875	2	50	0.0070632
Phospho_Test_S1	35441	K.IYEFPET#DDEEENKLVK.K	SEPT7	1.4536e-17	1.4536e-17	2.6565e-10	2177.95	3	726.657	1.17592	2	119	0
Phospho_Test_S1	25339	K.GQLTKS#PLAQMEEERR.E	SEPT7	5.7937e-16	5.7937e-16	1.0575e-08	1952.93	3	651.648	1.40494	2	94	0
Phospho_Test_S1	17699	K.S#PLAQMEEERR.E	SEPT7	8.4176e-15	8.4176e-15	1.5211e-07	1425.62	3	475.878	0.89781	2	111	0
Phospho_Test_S1	34627	K.IYEFPETDDEEENKLVK.K	SEPT7	2.1207e-13	2.1207e-13	3.8758e-06	2097.99	3	700.002	2.96456	2	59	0
Phospho_Test_S1	17810	K.S#PLAQMEEERR.E	SEPT7	6.7253e-11	6.7253e-11	0.0012153	1425.62	2	713.313	-0.17113	2	74	0
Phospho_Test_S1	35543	K.IYEFPET#DDEEENKLVK.K	SEPT7	1.7561e-09	1.7561e-09	0.032093	2177.95	2	1089.48	-1.34453	2	53	0
Phospho_Test_S1	3959	R.ILEQQNS#SR.T	SEPT7	5.296e-09	5.296e-09	0.094974	1154.52	2	577.764	0.31692	2	75	0.007407
Phospho_Test_S1	54674	K.STLINSLFLT#DLYSPEYPGPSHR.I	SEPT7	6.2942e-09	6.2942e-09	0.11562	2687.27	3	896.431	0.95322	2	27	0.0083513
Phospho_Test_S2	54639	K.STLINSLFLTDLY#SPEYPGPSHR.I	SEPT7	7.1095e-27	7.1095e-27	1.306e-19	2687.27	3	896.43	-0.06809	2	165	0
Phospho_Test_S2	34613	K.IYEFPETDDEEENKLVK.K	SEPT7	8.0582e-18	8.0582e-18	1.4727e-10	2097.99	3	700.002	2.96456	2	98	0
Phospho_Test_S2	35427	K.IYEFPET#DDEEENKLVK.K	SEPT7	1.7617e-14	1.7617e-14	3.2197e-07	2177.95	3	726.657	1.84788	2	98	0
Phospho_Test_S2	25325	K.GQLTKS#PLAQMEEERR.E	SEPT7	1.6973e-13	1.6973e-13	3.098e-06	1952.93	3	651.649	3.65285	2	87	0
Phospho_Test_S2	3163	R.ILEQQNSSR.T	SEPT7	5.9154e-12	5.9154e-12	0.00010608	1074.55	2	537.781	0.56747	2	82	0
Phospho_Test_S2	17652	K.S#PLAQMEEERR.E	SEPT7	4.6211e-11	4.6211e-11	0.00083506	1425.62	3	475.879	2.05213	2	72	5.8042e-05
Phospho_Test_S2	7495	R.ILEQQNSS#RTLEK.N	SEPT7	2.5639e-10	2.5639e-10	0.0046565	1625.79	3	542.601	-0.22497	2	81	0.00063469
Phospho_Test_S2	9769	K.GQLTKS#PLAQM*EEERR.E	SEPT7	2.6792e-10	2.6792e-10	0.0048903	1968.92	3	656.983	6.5961	2	52	0.00063469
Phospho_Test_S2	3932	R.ILEQQNS#SR.T	SEPT7	5.0347e-09	5.0347e-09	0.09029	1154.52	2	577.765	1.37332	2	77	0.0053863
Phospho_Test_S3	55366	K.STLINSLFLTDLY#SPEYPGPSHR.I	SEPT7	2.3094e-25	2.3094e-25	4.2422e-18	2687.27	3	896.429	-0.88513	2	136	0
Phospho_Test_S3	26118	K.IYEFPET#DDEEENK.L	SEPT7	1.3577e-17	1.3577e-17	2.4705e-10	1837.7	2	919.349	-7.50196	2	111	0
Phospho_Test_S3	26533	K.IYEFPET#DDEEENK.L	SEPT7	2.97e-16	2.97e-16	5.4042e-09	1837.7	2	919.357	0.39833	2	108	0
Phospho_Test_S3	27129	K.IYEFPETDDEEENK.L	SEPT7	1.1227e-15	1.1227e-15	2.0429e-08	1757.74	2	879.373	-0.13882	2	78	0
Phospho_Test_S3	22458	K.S#PLAQMEEER.R	SEPT7	8.1653e-13	8.1653e-13	1.4706e-05	1269.52	2	635.259	-6.14903	2	81	0
Phospho_Test_S3	4089	K.S#PLAQM*EEERR.E	SEPT7	2.1602e-12	2.1602e-12	3.9035e-05	1441.61	3	481.21	0.6976	2	70	6.582e-05
Phospho_Test_S3	17494	K.S#PLAQMEEERR.E	SEPT7	2.2935e-12	2.2935e-12	4.1444e-05	1425.62	2	713.313	-0.59896	2	80	6.582e-05
Phospho_Test_S3	17374	K.S#PLAQMEEERR.E	SEPT7	1.3433e-10	1.3433e-10	0.0024274	1425.62	3	475.878	0.06413	2	65	6.582e-05
Phospho_Test_S4	55903	K.STLINSLFLTDLY#SPEYPGPSHR.I	SEPT7	3.4656e-25	3.4656e-25	6.3661e-18	2687.27	3	896.428	-1.77026	2	147	0
Phospho_Test_S4	26824	K.IYEFPET#DDEEENK.L	SEPT7	2.7569e-17	2.7569e-17	5.0165e-10	1837.7	2	919.356	-0.13278	2	114	0
Phospho_Test_S4	27298	K.IYEFPETDDEEENK.L	SEPT7	4.6215e-17	4.6215e-17	8.4095e-10	1757.74	2	879.373	0	2	79	0
Phospho_Test_S4	17411	K.S#PLAQMEEERR.E	SEPT7	1.0216e-14	1.0216e-14	1.8462e-07	1425.62	3	475.877	-2.11626	2	89	6.4234e-05
Phospho_Test_S4	26330	K.IYEFPET#DDEEENK.L	SEPT7	3.3758e-14	3.3758e-14	6.1428e-07	1837.7	2	919.356	-0.13278	2	77	0
Phospho_Test_S4	22627	K.S#PLAQMEEER.R	SEPT7	1.2019e-13	1.2019e-13	2.1647e-06	1269.52	2	635.257	-9.12747	2	81	6.4234e-05
Phospho_Test_S4	17678	K.S#PLAQMEEERR.E	SEPT7	6.0921e-13	6.0921e-13	1.1009e-05	1425.62	2	713.313	0.08557	2	73	6.4234e-05
Phospho_Test_S4	4134	K.S#PLAQM*EEERR.E	SEPT7	6.6251e-13	6.6251e-13	1.1972e-05	1441.61	3	481.21	0.63418	2	76	6.4234e-05
Phospho_Test_S4	7387	R.ILEQQNSSRT#LEK.N	SEPT7	1.7158e-11	1.7158e-11	0.00031161	1625.79	3	542.602	0.67492	2	75	0.00012115
Phospho_Test_S4	3825	K.SPLAQM*EEERR.E	SEPT7	3.6205e-09	3.6205e-09	0.065424	1361.65	3	454.554	-0.06714	2	50	0.0050809
Phospho_Test_S4	22587	K.S#PLAQMEEER.R	SEPT7	4.2108e-09	4.2108e-09	0.075835	1269.52	2	635.263	0.38431	2	50	6.4234e-05
Phospho_Test_S1	50567	R.SLS#LGGHVGFDSLPDQLVSK.S	SEPT8	9.3268e-16	9.3268e-16	1.7096e-08	2136.04	3	712.684	-0.51385	2	99	0
Phospho_Test_S2	50588	R.SLS#LGGHVGFDSLPDQLVSK.S	SEPT8	2.8789e-17	2.8789e-17	5.277e-10	2136.04	3	712.683	-0.94205	2	113	0
Phospho_Test_S3	51159	R.SLS#LGGHVGFDSLPDQLVSK.S	SEPT8	8.0656e-19	8.0656e-19	1.4784e-11	2136.04	3	712.684	-0.34257	2	109	0
Phospho_Test_S4	51677	R.SLS#LGGHVGFDSLPDQLVSK.S	SEPT8	1.4899e-19	1.4899e-19	2.731e-12	2136.04	3	712.684	-0.59949	2	119	0
Phospho_Test_S1	39007	R.S#FEVEEIEPPNSTPPR.R	SEPT9	2.1746e-17	2.1746e-17	3.9692e-10	1907.84	3	636.62	0.95874	2	89	0
Phospho_Test_S1	38580	R.S#FEVEEIEPPNSTPPR.R	SEPT9	2.9032e-17	2.9032e-17	5.299e-10	1907.84	3	636.619	-0.28762	2	83	0
Phospho_Test_S1	24071	R.ATVASSS#QKFQDLGVK.N	SEPT9	2.9675e-17	2.9675e-17	5.4165e-10	1745.85	2	873.427	-0.27952	2	91	0
Phospho_Test_S1	38782	R.S#FEVEEIEPPNSTPPR.R	SEPT9	4.5444e-17	4.5444e-17	8.2948e-10	1907.84	2	954.424	-0.5116	2	119	0
Phospho_Test_S1	12196	R.AEVLGHKT#PEPVPR.R	SEPT9	4.2763e-16	4.2763e-16	7.7812e-09	1609.81	3	537.275	-0.45441	2	98	0
Phospho_Test_S1	24183	R.ATVASSS#QKFQDLGVK.N	SEPT9	1.4616e-15	1.4616e-15	2.6679e-08	1745.85	3	582.621	0.41904	2	92	0
Phospho_Test_S1	26145	R.LEPRPS#VAEVPYR.N	SEPT9	1.6251e-14	1.6251e-14	2.9515e-07	1592.78	3	531.267	5.01224	2	97	0
Phospho_Test_S1	17683	R.LVDSLSQRS#PKPSLR.R	SEPT9	7.6534e-14	7.6534e-14	1.3949e-06	1762.92	4	441.486	-0.48387	2	102	0
Phospho_Test_S1	18005	R.LVDSLSQRS#PKPSLR.R	SEPT9	2.4192e-13	2.4192e-13	4.4093e-06	1762.92	3	588.312	-0.41499	2	120	0
Phospho_Test_S1	12313	R.AEVLGHKT#PEPVPR.R	SEPT9	3.3291e-13	3.3291e-13	6.0577e-06	1609.81	2	805.409	0.22734	2	74	0
Phospho_Test_S1	34603	R.S#FEVEEIEPPNSTPPRR.V	SEPT9	5.1831e-13	5.1831e-13	9.4724e-06	2063.94	3	688.653	1.06356	2	82	0
Phospho_Test_S1	38387	R.S#FEVEEIEPPNSTPPR.R	SEPT9	7.8305e-13	7.8305e-13	1.4293e-05	1907.84	2	954.427	2.11034	2	77	0
Phospho_Test_S1	33600	R.SFEVEEIEPPNST#PPRR.V	SEPT9	6.4155e-12	6.4155e-12	0.00011725	2063.94	3	688.652	-1.06356	2	60	0
Phospho_Test_S1	9191	K.RAEVLGHKT#PEPVPR.R	SEPT9	1.6835e-11	1.6835e-11	0.00030684	1765.91	4	442.232	-2.13924	2	74	0
Phospho_Test_S1	17618	R.LVDSLS#QRSPKPSLR.R	SEPT9	2.2954e-11	2.2954e-11	0.00041836	1762.92	3	588.312	0.93372	2	97	0.00013388
Phospho_Test_S1	37671	R.SFEVEEIEPPNS#TPPR.R	SEPT9	3.0861e-11	3.0861e-11	0.00056329	1907.84	2	954.426	1.66269	2	44	0.00013388
Phospho_Test_S1	9581	K.RAEVLGHKT#PEPVPR.R	SEPT9	4.1567e-11	4.1567e-11	0.00075762	1765.91	4	442.233	-0.55206	2	65	0
Phospho_Test_S1	9380	R.LVDSLSQRS#PK.P	SEPT9	8.573e-11	8.573e-11	0.0015492	1309.65	3	437.221	-1.88457	1	79	0.00024438
Phospho_Test_S1	5207	K.T#PEPVPR.R	SEPT9	6.0803e-10	6.0803e-10	0.010729	875.402	2	438.205	1.53213	2	57	0.0011573
Phospho_Test_S1	3102	R.S#PKPSLR.R	SEPT9	1.3869e-09	1.3869e-09	0.024474	864.434	2	432.72	-0.77577	2	75	0.0021801
Phospho_Test_S1	13547	R.LVDSLSQRS#PKPSLRR.V	SEPT9	1.4001e-09	1.4001e-09	0.025556	1919.02	4	480.51	-1.27021	2	64	0.0021801
Phospho_Test_S1	10965	R.AEVLGHKTPEPVPR.R	SEPT9	1.7855e-09	1.7855e-09	0.032489	1529.84	3	510.948	-11.1948	2	46	0.0028787
Phospho_Test_S1	3497	R.S#PKPSLR.R	SEPT9	4.8388e-09	4.8388e-09	0.085385	864.434	2	432.72	-1.33997	2	64	0.0021801
Phospho_Test_S1	17508	R.VQT#PLLR.A	SEPT9	5.9919e-09	5.9919e-09	0.10573	906.48	2	453.744	-0.80709	2	51	0.0080042
Phospho_Test_S2	24053	R.ATVASSS#QKFQDLGVK.N	SEPT9	4.4036e-17	4.4036e-17	8.0377e-10	1745.85	2	873.427	-0.6988	2	90	0
Phospho_Test_S2	38617	R.S#FEVEEIEPPNSTPPR.R	SEPT9	6.6174e-17	6.6174e-17	1.2079e-09	1907.84	3	636.62	2.10923	2	88	0
Phospho_Test_S2	12217	R.AEVLGHKT#PEPVPR.R	SEPT9	8.1295e-17	8.1295e-17	1.4793e-09	1609.81	3	537.275	0	2	126	0
Phospho_Test_S2	38832	R.S#FEVEEIEPPNSTPPR.R	SEPT9	5.4252e-16	5.4252e-16	9.9024e-09	1907.84	2	954.423	-2.11034	2	107	0
Phospho_Test_S2	24050	R.ATVASSS#QKFQDLGVK.N	SEPT9	1.1084e-15	1.1084e-15	2.023e-08	1745.85	3	582.62	-0.73332	2	104	0
Phospho_Test_S2	26135	R.LEPRPS#VAEVPYR.N	SEPT9	4.8133e-15	4.8133e-15	8.7416e-08	1592.78	3	531.6	1.26296	2	108	0
Phospho_Test_S2	17989	R.LVDSLSQRS#PKPSLR.R	SEPT9	4.9195e-15	4.9195e-15	8.9665e-08	1762.92	3	588.312	0.10375	2	145	0
Phospho_Test_S2	2672	K.QVESTASAAGPSR.F	SEPT9	9.5855e-15	9.5855e-15	1.7409e-07	1260.62	2	630.813	0.48378	2	109	0
Phospho_Test_S2	17693	R.LVDSLSQRS#PKPSLR.R	SEPT9	2.2979e-14	2.2979e-14	4.1883e-07	1762.92	4	441.486	0.20737	2	99	0
Phospho_Test_S2	34791	R.S#FEVEEIEPPNSTPPRR.V	SEPT9	7.272e-14	7.272e-14	1.329e-06	2063.94	3	688.652	-1.50671	2	103	0
Phospho_Test_S2	33928	R.SFEVEEIEPPNS#TPPRR.V	SEPT9	2.0671e-13	2.0671e-13	3.7777e-06	2063.94	3	688.652	-0.44315	2	82	0
Phospho_Test_S2	17589	R.LVDSLS#QRSPKPSLR.R	SEPT9	1.9029e-12	1.9029e-12	3.4683e-05	1762.92	3	588.312	0	2	110	0
Phospho_Test_S2	38436	R.S#FEVEEIEPPNSTPPR.R	SEPT9	4.107e-12	4.107e-12	7.4964e-05	1907.84	2	954.427	1.98244	2	67	0
Phospho_Test_S2	12310	R.AEVLGHKT#PEPVPR.R	SEPT9	8.1841e-12	8.1841e-12	0.00014892	1609.81	2	805.409	0	2	62	0
Phospho_Test_S2	9203	K.RAEVLGHKT#PEPVPR.R	SEPT9	1.6762e-11	1.6762e-11	0.00030551	1765.91	4	442.233	-0.69008	2	70	5.8042e-05
Phospho_Test_S2	9138	K.RAEVLGHKT#PEPVPR.R	SEPT9	2.492e-11	2.492e-11	0.0004542	1765.91	3	589.308	0	2	71	5.8042e-05
Phospho_Test_S2	9441	R.LVDSLSQRS#PK.P	SEPT9	4.1278e-11	4.1278e-11	0.00074592	1309.65	3	437.221	-0.97718	1	82	5.8042e-05
Phospho_Test_S2	10849	R.LVDSLSQR.S	SEPT9	1.3123e-10	1.3123e-10	0.0023399	917.505	2	459.255	-2.2593	2	101	0.00027375
Phospho_Test_S2	5207	K.T#PEPVPR.R	SEPT9	9.4202e-10	9.4202e-10	0.016623	875.402	2	438.206	2.22855	2	54	0.0011594
Phospho_Test_S2	3094	R.S#PKPSLR.R	SEPT9	1.3869e-09	1.3869e-09	0.024474	864.434	2	432.72	-1.19892	2	72	0.0017863
Phospho_Test_S2	13562	R.LVDSLSQRS#PKPSLRR.V	SEPT9	1.9655e-09	1.9655e-09	0.035876	1919.02	4	480.511	-1.01617	2	56	0.0025922
Phospho_Test_S2	17518	R.VQT#PLLR.A	SEPT9	2.7561e-09	2.7561e-09	0.048634	906.48	2	453.744	-1.14337	2	70	0.0035271
Phospho_Test_S2	3482	R.S#PKPSLR.R	SEPT9	4.574e-09	4.574e-09	0.080712	864.434	2	432.72	-1.9747	2	70	0.0017863
Phospho_Test_S3	39022	R.S#FEVEEIEPPNSTPPR.R	SEPT9	1.0618e-16	1.0618e-16	1.9381e-09	1907.84	3	636.62	1.53398	2	91	0
Phospho_Test_S3	17513	R.LVDSLSQRS#PKPSLR.R	SEPT9	1.1313e-16	1.1313e-16	2.062e-09	1762.92	4	441.486	0.06912	2	129	0
Phospho_Test_S3	38571	R.S#FEVEEIEPPNSTPPR.R	SEPT9	2.7135e-16	2.7135e-16	4.9528e-09	1907.84	2	954.424	-0.83135	2	96	0
Phospho_Test_S3	38972	R.S#FEVEEIEPPNSTPPR.R	SEPT9	7.7491e-16	7.7491e-16	1.4144e-08	1907.84	2	954.425	0.31975	2	107	0
Phospho_Test_S3	38633	R.S#FEVEEIEPPNSTPPR.R	SEPT9	3.1882e-15	3.1882e-15	5.8193e-08	1907.84	3	636.618	-0.95874	2	74	0
Phospho_Test_S3	17832	R.LVDSLSQRS#PKPSLR.R	SEPT9	2.5702e-14	2.5702e-14	4.6846e-07	1762.92	3	588.311	-0.82997	2	121	0
Phospho_Test_S3	12049	R.AEVLGHKT#PEPVPR.R	SEPT9	4.2471e-14	4.2471e-14	7.7282e-07	1609.81	3	537.274	-0.68161	2	69	0
Phospho_Test_S3	34868	R.S#FEVEEIEPPNSTPPRR.V	SEPT9	1.7285e-13	1.7285e-13	3.1589e-06	2063.94	3	688.653	0.70904	2	95	0
Phospho_Test_S3	38412	R.S#FEVEEIEPPNSTPPR.R	SEPT9	2.1931e-13	2.1931e-13	4.0029e-06	1907.84	2	954.427	2.62194	2	68	0
Phospho_Test_S3	9416	R.LVDSLSQRS#PK.P	SEPT9	7.7488e-13	7.7488e-13	1.4002e-05	1309.65	3	437.221	-1.39598	1	93	0
Phospho_Test_S3	8972	K.RAEVLGHKT#PEPVPR.R	SEPT9	3.3526e-11	3.3526e-11	0.00061106	1765.91	4	442.234	1.31115	2	62	0.00018742
Phospho_Test_S3	33789	R.SFEVEEIEPPNST#PPRR.V	SEPT9	1.0238e-10	1.0238e-10	0.001871	2063.94	3	688.654	1.7726	2	47	0.00030177
Phospho_Test_S3	26116	R.LEPRPS#VAEVPYR.N	SEPT9	1.2574e-10	1.2574e-10	0.0022837	1592.78	3	531.931	-5.35668	2	73	0.00035693
Phospho_Test_S3	37662	R.SFEVEEIEPPNS#TPPR.R	SEPT9	1.2977e-10	1.2977e-10	0.0023686	1907.84	2	954.427	2.17429	2	49	0.00035693
Phospho_Test_S3	13882	R.RVQT#PLLR.A	SEPT9	1.6338e-10	1.6338e-10	0.002913	1062.58	2	531.795	-0.11477	2	91	0.00041435
Phospho_Test_S3	9406	R.LVDSLSQRS#PK.P	SEPT9	3.3705e-10	3.3705e-10	0.0060907	1309.65	2	655.328	-2.23528	1	66	0
Phospho_Test_S3	9384	K.RAEVLGHKT#PEPVPR.R	SEPT9	3.7827e-10	3.7827e-10	0.0068945	1765.91	4	442.233	-1.03512	2	57	0.00018742
Phospho_Test_S3	8994	K.RAEVLGHKT#PEPVPR.R	SEPT9	1.3081e-09	1.3081e-09	0.023842	1765.91	3	589.309	0.31071	2	56	0.00018742
Phospho_Test_S3	3043	R.S#PKPSLR.R	SEPT9	1.3869e-09	1.3869e-09	0.024474	864.434	2	432.721	0.63472	2	70	0.0027355
Phospho_Test_S3	17358	R.VQT#PLLR.A	SEPT9	2.8153e-09	2.8153e-09	0.049678	906.48	2	453.744	-0.9416	2	63	0.00444
Phospho_Test_S3	3429	R.S#PKPSLR.R	SEPT9	3.7238e-09	3.7238e-09	0.065709	864.434	2	432.72	-0.5642	2	64	0.0027355
Phospho_Test_S4	34273	R.NQEDSEVTPSC@VGDMADNPR.D	SEPT9	1.2636e-20	1.2636e-20	2.3162e-13	2288.94	2	1144.97	-4.37118	2	127	0
Phospho_Test_S4	23204	K.EFDEDAEDRLVNEK.F	SEPT9	6.5863e-18	6.5863e-18	1.1985e-10	1708.77	3	570.26	0.42812	2	112	0
Phospho_Test_S4	11936	R.AEVLGHKT#PEPVPR.R	SEPT9	2.7323e-17	2.7323e-17	4.9718e-10	1609.81	3	537.276	2.27203	2	94	0
Phospho_Test_S4	39323	R.S#FEVEEIEPPNSTPPR.R	SEPT9	6.2631e-17	6.2631e-17	1.1432e-09	1907.84	2	954.425	0.70345	2	117	0
Phospho_Test_S4	39324	R.S#FEVEEIEPPNSTPPR.R	SEPT9	3.4141e-16	3.4141e-16	6.2316e-09	1907.84	3	636.619	0.67112	2	91	0
Phospho_Test_S4	17509	R.LVDSLSQRS#PKPSLR.R	SEPT9	1.0679e-15	1.0679e-15	1.9465e-08	1762.92	3	588.311	-2.17867	2	134	0
Phospho_Test_S4	38924	R.S#FEVEEIEPPNSTPPR.R	SEPT9	5.061e-15	5.061e-15	9.2376e-08	1907.84	2	954.421	-4.15673	2	89	0
Phospho_Test_S4	34703	R.S#FEVEEIEPPNSTPPRR.V	SEPT9	5.393e-15	5.393e-15	9.8559e-08	2063.94	3	688.654	1.41808	2	105	6.4234e-05
Phospho_Test_S4	38224	R.SFEVEEIEPPNST#PPR.R	SEPT9	5.459e-15	5.459e-15	9.964e-08	1907.84	2	954.426	1.02319	2	65	6.4234e-05
Phospho_Test_S4	17518	R.LVDSLSQRS#PKPSLR.R	SEPT9	1.4267e-14	1.4267e-14	2.6003e-07	1762.92	4	441.485	-2.28112	2	99	0
Phospho_Test_S4	9375	R.LVDSLSQRS#PK.P	SEPT9	3.9705e-14	3.9705e-14	7.1748e-07	1309.65	3	437.221	-1.88457	1	105	6.4234e-05
Phospho_Test_S4	8505	R.AEVLGHKT#PEPVPRR.T	SEPT9	9.7464e-14	9.7464e-14	1.7764e-06	1765.91	4	442.234	0.8971	2	72	6.4234e-05
Phospho_Test_S4	9781	K.SVQPT#SEERIPK.T	SEPT9	2.8324e-13	2.8324e-13	5.1322e-06	1450.69	2	725.849	-1.59767	2	93	6.4234e-05
Phospho_Test_S4	34036	R.SFEVEEIEPPNST#PPRR.V	SEPT9	1.5797e-12	1.5797e-12	2.887e-05	2063.94	3	688.654	2.30438	2	64	6.4234e-05
Phospho_Test_S4	38928	R.S#FEVEEIEPPNSTPPR.R	SEPT9	2.461e-12	2.461e-12	4.492e-05	1907.84	3	636.616	-4.12258	2	69	0
Phospho_Test_S4	35151	R.S#FEVEEIEPPNSTPPRR.V	SEPT9	9.0362e-12	9.0362e-12	0.00016514	2063.94	3	688.653	0.17726	2	75	6.4234e-05
Phospho_Test_S4	8903	K.RAEVLGHKT#PEPVPR.R	SEPT9	3.5421e-11	3.5421e-11	0.00064559	1765.91	4	442.234	0.75909	2	75	0.00012115
Phospho_Test_S4	13765	R.RVQT#PLLR.A	SEPT9	1.6752e-10	1.6752e-10	0.0029869	1062.58	2	531.794	-0.57386	2	83	0.00050367
Phospho_Test_S4	9376	R.LVDSLSQRS#PK.P	SEPT9	3.2433e-10	3.2433e-10	0.0058608	1309.65	2	655.328	-1.86273	1	62	6.4234e-05
Phospho_Test_S4	30408	R.RTEITIVKPQES#VLR.R	SEPT9	3.7735e-10	3.7735e-10	0.0068778	1848.99	3	617.003	-0.39569	2	68	0.0010244
Phospho_Test_S4	3142	R.S#PKPSLR.R	SEPT9	1.3869e-09	1.3869e-09	0.024474	864.434	2	432.72	-1.33997	2	81	0.0027113
Phospho_Test_S4	8904	K.RAEVLGHKT#PEPVPR.R	SEPT9	1.5022e-09	1.5022e-09	0.02738	1765.91	3	589.309	0.82857	2	54	0.00012115
Phospho_Test_S4	17387	R.VQT#PLLR.A	SEPT9	2.7561e-09	2.7561e-09	0.048634	906.48	2	453.743	-1.68143	2	68	0.0041372
Phospho_Test_S4	5150	K.T#PEPVPR.R	SEPT9	4.472e-09	4.472e-09	0.078913	875.402	2	438.205	0.4875	2	47	0.0065027
Phospho_Test_S1	50978	K.ATC@ELFPNQSFLASGSS#IRK.D	SEP10	1.233e-14	1.233e-14	2.2601e-07	2361.09	3	787.704	0.77485	2	101	0
Phospho_Test_S2	48233	K.ATCELFPNQSFLASGS#SIRK.D	SEP10	2.8827e-13	2.8827e-13	5.2839e-06	2236.05	3	746.02	0	2	90	0
Phospho_Test_S2	9154	R.HYELYR.R	SEP10	1.1924e-09	1.1924e-09	0.020161	880.431	2	440.72	0.69245	2	73	0.001447
Phospho_Test_S3	51531	K.ATC@ELFPNQSFLASGS#SIRK.D	SEP10	1.2771e-13	1.2771e-13	2.341e-06	2361.09	3	787.702	-0.69736	2	87	0
Phospho_Test_S3	9099	R.HYELYR.R	SEP10	1.1924e-09	1.1924e-09	0.020161	880.431	2	440.719	-0.27698	2	75	0.0025419
Phospho_Test_S4	52037	K.ATC@ELFPNQSFLASGSS#IRK.D	SEP10	9.5968e-15	9.5968e-15	1.7591e-07	2361.09	3	787.703	-0.07748	2	106	6.4234e-05
Phospho_Test_S4	9041	R.HYELYR.R	SEP10	1.1924e-09	1.1924e-09	0.020161	880.431	2	440.719	-0.76169	2	69	0.002416
Phospho_Test_S1	30443	K.DTDPDSKPFSLQETYEAK.R	SEP11	1.6126e-17	1.6126e-17	2.9504e-10	2070.95	3	690.988	0	2	93	0
Phospho_Test_S1	49900	R.NLS#LSGHVGFDSLPDQLVNK.S	SEP11	6.9238e-09	6.9238e-09	0.12691	2220.07	3	740.695	0.49442	2	46	0.0087921
Phospho_Test_S2	30397	K.DTDPDSKPFSLQETYEAK.R	SEP11	7.1375e-20	7.1375e-20	1.3059e-12	2070.95	3	690.988	0.17666	2	117	0
Phospho_Test_S2	49753	R.NLSLS#GHVGFDSLPDQLVNK.S	SEP11	9.7615e-15	9.7615e-15	1.7893e-07	2220.07	3	740.695	0.24721	2	95	0
Phospho_Test_S2	23925	K.ELEEEVSNFQK.K	SEP11	9.4612e-14	9.4612e-14	1.7097e-06	1351.64	2	676.321	-1.62442	2	102	0
Phospho_Test_S3	30366	K.DTDPDSKPFSLQETYEAK.R	SEP11	8.9866e-19	8.9866e-19	1.6442e-11	2070.95	3	690.988	0.08833	2	115	0
Phospho_Test_S3	50483	R.NLS#LSGHVGFDSLPDQLVNK.S	SEP11	6.6522e-16	6.6522e-16	1.2193e-08	2220.07	3	740.694	-0.90643	2	84	0
Phospho_Test_S3	15357	K.AAAQLLQSQAQQSGAQQTK.K	SEP11	1.3346e-12	1.3346e-12	2.4442e-05	1957.01	3	653.006	-2.6171	2	65	6.582e-05
Phospho_Test_S4	30591	K.DTDPDSKPFSLQETYEAK.R	SEP11	7.8937e-21	7.8937e-21	1.4442e-13	2070.95	2	1035.98	-0.11783	2	108	0
Phospho_Test_S4	30549	K.DTDPDSKPFSLQETYEAK.R	SEP11	1.2486e-18	1.2486e-18	2.2844e-11	2070.95	3	690.987	-1.23662	2	100	0
Phospho_Test_S4	50820	R.NLSLS#GHVGFDSLPDQLVNK.S	SEP11	2.1229e-12	2.1229e-12	3.8912e-05	2220.07	3	740.694	-0.41201	2	61	6.4234e-05
Phospho_Test_S4	15376	K.AAAQLLQSQAQQSGAQQTK.K	SEP11	3.3619e-12	3.3619e-12	6.1568e-05	1957.01	3	653.004	-5.60806	2	62	6.4234e-05
Phospho_Test_S4	4257	R.VNM*EDLR.E	SEP11	1.6009e-10	1.6009e-10	0.0028249	892.419	2	446.714	2.18611	2	53	0.00050367
Phospho_Test_S1	55648	K.TAFDEAIAELDTLNEESYKDSTLIMQLLR.D	1433B	1.6622e-24	1.6622e-24	3.0625e-17	3329.65	3	1110.56	1.53886	2	137	0
Phospho_Test_S1	36006	K.QTTVSNSQQAYQEAFEISK.K	1433B	2.2089e-19	2.2089e-19	4.0453e-12	2159.03	3	720.348	2.11826	2	112	0
Phospho_Test_S1	38923	R.DNLTLWTSENQGDEGDAGEGEN.-	1433B	5.5779e-18	5.5779e-18	1.024e-10	2350.95	2	1175.98	0.51901	2	67	0
Phospho_Test_S1	9118	R.YLSEVASGENK.Q	1433B	8.5764e-15	8.5764e-15	1.5498e-07	1196.58	2	598.794	1.73281	2	98	0
Phospho_Test_S1	32320	R.NLLSVAYK.N	1433B	7.5832e-10	7.5832e-10	0.013521	907.525	2	454.266	-0.13436	2	80	0.001262
Phospho_Test_S1	38899	R.DNLTLWTSENQGDEGDAGEGEN.-	1433B	1.794e-09	1.794e-09	0.032932	2350.95	3	784.323	0.77819	2	32	0
Phospho_Test_S2	36030	K.QTTVSNSQQAYQEAFEISK.K	1433B	3.627e-22	3.627e-22	6.6423e-15	2159.03	2	1080.02	1.24329	2	129	0
Phospho_Test_S2	36024	K.QTTVSNSQQAYQEAFEISK.K	1433B	3.4075e-18	3.4075e-18	6.2404e-11	2159.03	3	720.348	1.35568	2	105	0
Phospho_Test_S2	39284	R.DNLTLWTSENQGDEGDAGEGEN.-	1433B	2.6122e-16	2.6122e-16	4.7953e-09	2350.95	2	1175.97	-6.22818	2	54	0
Phospho_Test_S2	31848	K.YLILNATQAESK.V	1433B	1.332e-15	1.332e-15	2.4135e-08	1350.73	2	675.866	-0.63215	2	87	0
Phospho_Test_S2	9147	R.YLSEVASGENK.Q	1433B	8.5764e-15	8.5764e-15	1.5498e-07	1196.58	2	598.796	4.89265	2	100	0
Phospho_Test_S2	52445	K.DSTLIM*QLLR.D	1433B	1.2191e-12	1.2191e-12	2.1956e-05	1205.66	2	603.331	-0.70814	2	88	0
Phospho_Test_S2	38895	R.DNLTLWTSENQGDEGDAGEGEN.-	1433B	3.0685e-11	3.0685e-11	0.0005633	2350.95	2	1175.98	1.97226	2	49	0
Phospho_Test_S2	32293	R.NLLSVAYK.N	1433B	1.4041e-10	1.4041e-10	0.0025035	907.525	2	454.266	0.06718	2	93	0.00027375
Phospho_Test_S2	40754	R.NLLS#VAYK.N	1433B	1.4458e-10	1.4458e-10	0.002578	987.491	2	494.249	-0.92618	2	67	0.00027375
Phospho_Test_S3	54421	K.TAFDEAIAELDTLNEESYK.D	1433B	5.2655e-18	5.2655e-18	9.643e-11	2159	3	720.339	-0.33892	2	106	0
Phospho_Test_S3	56530	K.IEAELQDIC@NDVLELLDK.Y	1433B	3.3421e-17	3.3421e-17	6.1146e-10	2198.09	3	733.368	-0.08323	2	113	0
Phospho_Test_S3	39453	R.DNLTLWTSENQGDEGDAGEGEN.-	1433B	1.4178e-14	1.4178e-14	2.6027e-07	2350.95	2	1175.98	0.72662	2	54	0
Phospho_Test_S3	39127	R.DNLTLWTSENQGDEGDAGEGEN.-	1433B	8.9113e-13	8.9113e-13	1.6359e-05	2350.95	2	1175.98	-2.59507	2	48	0
Phospho_Test_S3	4985	K.EMQPTHPIR.L	1433B	6.3505e-12	6.3505e-12	0.00011389	1108.56	2	554.782	-0.22003	2	55	6.582e-05
Phospho_Test_S3	32221	R.NLLSVAYK.N	1433B	1.1496e-10	1.1496e-10	0.0020497	907.525	2	454.265	-1.88104	2	83	0.00030177
Phospho_Test_S3	40901	R.NLLS#VAYK.N	1433B	1.5016e-10	1.5016e-10	0.0026774	987.491	2	494.251	4.19868	2	65	0.00035693
Phospho_Test_S4	54962	K.TAFDEAIAELDTLNEESYK.D	1433B	5.2737e-20	5.2737e-20	9.6582e-13	2159	3	720.34	0.93204	2	121	0
Phospho_Test_S4	57082	K.IEAELQDIC@NDVLELLDK.Y	1433B	8.0661e-19	8.0661e-19	1.4758e-11	2198.09	3	733.368	0.41613	2	109	0
Phospho_Test_S4	57086	K.IEAELQDIC@NDVLELLDK.Y	1433B	1.2978e-17	1.2978e-17	2.3744e-10	2198.09	2	1099.55	0.44407	2	109	0
Phospho_Test_S4	39659	R.DNLTLWTSENQGDEGDAGEGEN.-	1433B	3.19e-17	3.19e-17	5.8561e-10	2350.95	2	1175.98	-0.41521	2	60	0
Phospho_Test_S4	31987	K.YLILNATQAESK.V	1433B	1.332e-15	1.332e-15	2.4135e-08	1350.73	2	675.867	0.63215	2	105	0
Phospho_Test_S4	9087	R.YLSEVASGENK.Q	1433B	9.6018e-15	9.6018e-15	1.7351e-07	1196.58	2	598.793	-1.0193	2	123	6.4234e-05
Phospho_Test_S4	55094	K.DSTLIMQLLR.D	1433B	1.4804e-12	1.4804e-12	2.6662e-05	1189.66	2	595.334	-0.51261	2	96	6.4234e-05
Phospho_Test_S4	53089	K.DSTLIM*QLLR.D	1433B	2.629e-12	2.629e-12	4.7348e-05	1205.66	2	603.331	-0.91047	2	84	6.4234e-05
Phospho_Test_S4	1965	R.YDDM*AAAM*K.A	1433B	3.1884e-12	3.1884e-12	5.7178e-05	1047.41	2	524.21	1.04789	2	72	6.4234e-05
Phospho_Test_S4	4868	R.YDDM*AAAMK.A	1433B	3.5478e-11	3.5478e-11	0.00063624	1031.42	2	516.214	3.31062	2	52	0.00012115
Phospho_Test_S4	41280	R.NLLS#VAYK.N	1433B	4.7103e-11	4.7103e-11	0.00083985	987.491	2	494.25	1.97585	2	65	0.00023972
Phospho_Test_S4	32357	R.NLLSVAYK.N	1433B	1.0183e-10	1.0183e-10	0.0018157	907.525	2	454.266	-1.0077	2	90	0.00045298
Phospho_Test_S4	40062	R.DNLTLWTSENQGDEGDAGEGEN.-	1433B	2.2384e-09	2.2384e-09	0.041091	2350.95	2	1175.98	-0.51901	2	33	0
Phospho_Test_S4	1977	K.LAEQAER.Y	1433B	9.4746e-09	9.4746e-09	0.16719	816.421	2	408.713	-1.79202	2	70	0.012316
Phospho_Test_S1	55395	K.AAFDDAIAELDTLS#EESYKDSTLIMQLLR.D	1433E	2.1557e-28	2.1557e-28	3.9717e-21	3338.57	3	1113.53	1.53474	2	208	0
Phospho_Test_S1	55215	K.AAFDDAIAELDTLS#EESYKDSTLIM*QLLR.D	1433E	4.1551e-26	4.1551e-26	7.6556e-19	3354.57	4	839.398	0.50899	2	139	0
Phospho_Test_S1	55397	K.AAFDDAIAELDTLS#EESYKDSTLIMQLLR.D	1433E	1.4742e-25	1.4742e-25	2.7161e-18	3338.57	4	835.401	1.6804	2	144	0
Phospho_Test_S1	55213	K.AAFDDAIAELDTLS#EESYKDSTLIM*QLLR.D	1433E	1.3018e-24	1.3018e-24	2.3984e-17	3354.57	3	1118.86	0.54551	2	155	0
Phospho_Test_S1	43208	R.DNLTLWTSDM*QGDGEEQNKEALQDVEDENQ.-	1433E	5.4034e-19	5.4034e-19	9.9592e-12	3467.47	2	1734.24	0.56311	2	63	0
Phospho_Test_S1	47251	R.DNLTLWTSDMQGDGEEQNKEALQDVEDENQ.-	1433E	4.1637e-15	4.1637e-15	7.6743e-08	3451.47	2	1726.24	-0.21214	2	56	0
Phospho_Test_S1	17785	K.EAAENSLVAYK.A	1433E	9.8093e-15	9.8093e-15	1.7726e-07	1194.6	2	597.804	-0.3063	2	93	0
Phospho_Test_S1	47218	R.DNLTLWTSDMQGDGEEQNKEALQDVEDENQ.-	1433E	7.0243e-11	7.0243e-11	0.0012947	3451.47	3	1151.16	0.5302	2	55	0
Phospho_Test_S1	43162	R.DNLTLWTSDM*QGDGEEQNKEALQDVEDENQ.-	1433E	4.3859e-10	4.3859e-10	0.0080838	3467.47	3	1156.49	0.2111	2	51	0
Phospho_Test_S1	9758	R.IISSIEQK.E	1433E	4.4416e-10	4.4416e-10	0.0079195	917.53	2	459.269	-0.19934	2	93	0.00093941
Phospho_Test_S2	55771	K.AAFDDAIAELDTLSEESYKDSTLIMQLLR.D	1433E	2.7789e-29	2.7789e-29	5.12e-22	3258.61	3	1086.87	0	2	210	0
Phospho_Test_S2	55379	K.AAFDDAIAELDTLS#EESYKDSTLIMQLLR.D	1433E	4.0195e-28	4.0195e-28	7.4057e-21	3338.57	3	1113.53	0.76737	2	192	0
Phospho_Test_S2	55380	K.AAFDDAIAELDTLS#EESYKDSTLIMQLLR.D	1433E	7.1963e-27	7.1963e-27	1.3259e-19	3338.57	4	835.4	0.87673	2	132	0
Phospho_Test_S2	55211	K.AAFDDAIAELDTLS#EESYKDSTLIM*QLLR.D	1433E	2.3357e-24	2.3357e-24	4.3035e-17	3354.57	4	839.14	-7.7991	2	104	0
Phospho_Test_S2	55210	K.AAFDDAIAELDTLS#EESYKDSTLIM*QLLR.D	1433E	1.6336e-19	1.6336e-19	3.0098e-12	3354.57	3	1118.52	-7.87417	2	122	0
Phospho_Test_S2	43258	R.DNLTLWTSDM*QGDGEEQNKEALQDVEDENQ.-	1433E	7.4822e-17	7.4822e-17	1.3791e-09	3467.47	2	1734.24	0.49272	2	55	0
Phospho_Test_S2	7774	K.HLIPAANTGESK.V	1433E	7.4798e-16	7.4798e-16	1.3553e-08	1237.65	2	619.331	0.5913	2	124	0
Phospho_Test_S2	47308	R.DNLTLWTSDMQGDGEEQNKEALQDVEDENQ.-	1433E	1.176e-15	1.176e-15	2.1676e-08	3451.47	2	1726.24	0.84858	2	54	0
Phospho_Test_S2	19014	R.YLAEFATGNDRK.E	1433E	1.5983e-15	1.5983e-15	2.8961e-08	1384.69	3	462.233	-1.05635	2	85	0
Phospho_Test_S2	42764	R.DNLTLWTSDMQGDGEEQNK.E	1433E	1.0581e-14	1.0581e-14	1.9378e-07	2180.94	3	727.651	-0.4194	2	74	0
Phospho_Test_S2	17740	K.EAAENSLVAYK.A	1433E	1.4908e-14	1.4908e-14	2.6939e-07	1194.6	2	597.804	0.51049	2	88	0
Phospho_Test_S2	5998	R.IISSIEQKEENKGGEDK.L	1433E	2.7238e-13	2.7238e-13	4.9778e-06	1903.96	4	476.746	0.12802	2	73	0
Phospho_Test_S2	43224	R.DNLTLWTSDM*QGDGEEQNKEALQDVEDENQ.-	1433E	1.0514e-11	1.0514e-11	0.00019379	3467.47	3	1156.49	0.2111	2	56	0
Phospho_Test_S2	7775	K.HLIPAANTGESK.V	1433E	2.2503e-11	2.2503e-11	0.00040776	1237.65	3	413.223	0.51697	2	57	0
Phospho_Test_S2	47306	R.DNLTLWTSDM*QGDGEEQNKEALQDVEDENQ.-	1433E	2.2872e-10	2.2872e-10	0.0042156	3467.47	3	1156.84	8.25126	2	52	0
Phospho_Test_S2	9776	R.IISSIEQK.E	1433E	4.4416e-10	4.4416e-10	0.0079195	917.53	2	459.269	-0.33224	2	76	0.0007202
Phospho_Test_S2	55775	K.AAFDDAIAELDTLSEESYKDSTLIMQLLR.D	1433E	8.5123e-10	8.5123e-10	0.015683	3258.61	4	815.408	0.07485	2	42	0
Phospho_Test_S3	42681	R.DNLTLWTS#DMQGDGEEQNK.E	1433E	6.1793e-23	6.1793e-23	1.1317e-15	2260.91	2	1130.96	0.53968	2	124	0
Phospho_Test_S3	42810	R.DNLTLWTSDMQGDGEEQNK.E	1433E	1.6869e-22	1.6869e-22	3.0893e-15	2180.94	3	727.652	0.8388	2	115	0
Phospho_Test_S3	35142	R.DNLTLWTSDM*QGDGEEQNK.E	1433E	2.1646e-22	2.1646e-22	3.9642e-15	2196.93	2	1098.97	-1.22185	2	121	0
Phospho_Test_S3	42809	R.DNLTLWTSDMQGDGEEQNK.E	1433E	7.9626e-22	7.9626e-22	1.4582e-14	2180.94	2	1090.97	0.78324	2	125	0
Phospho_Test_S3	35138	R.DNLTLWTSDM*QGDGEEQNK.E	1433E	1.6465e-21	1.6465e-21	3.0154e-14	2196.93	3	732.982	-1.16577	2	99	0
Phospho_Test_S3	54564	K.AAFDDAIAELDTLSEESYK.D	1433E	4.3163e-20	4.3163e-20	7.9048e-13	2087.97	2	1044.49	0.93497	2	96	0
Phospho_Test_S3	18746	R.YLAEFATGNDRK.E	1433E	1.2247e-16	1.2247e-16	2.2192e-09	1384.69	3	462.234	0.72624	2	99	0
Phospho_Test_S3	54559	K.AAFDDAIAELDTLSEESYK.D	1433E	1.3924e-16	1.3924e-16	2.55e-09	2087.97	3	696.661	0.96372	2	99	0
Phospho_Test_S3	42671	R.DNLTLWTS#DMQGDGEEQNK.E	1433E	1.3566e-15	1.3566e-15	2.4845e-08	2260.91	3	754.306	-1.21373	2	82	0
Phospho_Test_S3	7700	K.HLIPAANTGESK.V	1433E	5.8192e-15	5.8192e-15	1.0544e-07	1237.65	2	619.33	0	2	110	0
Phospho_Test_S3	51634	K.AAFDDAIAELDTLS#EESYK.D	1433E	1.5567e-12	1.5567e-12	2.851e-05	2167.93	2	1084.47	0.56281	2	83	6.582e-05
Phospho_Test_S3	7696	K.HLIPAANTGESK.V	1433E	2.9325e-12	2.9325e-12	5.3137e-05	1237.65	3	413.223	0	2	59	0
Phospho_Test_S4	43187	R.DNLTLWTSDMQGDGEEQNK.E	1433E	2.5259e-23	2.5259e-23	4.6259e-16	2180.94	3	727.652	0.33552	2	106	0
Phospho_Test_S4	35430	R.DNLTLWTSDM*QGDGEEQNK.E	1433E	6.609e-23	6.609e-23	1.2103e-15	2196.93	2	1098.97	-0.66646	2	128	0
Phospho_Test_S4	43185	R.DNLTLWTSDMQGDGEEQNK.E	1433E	5.0242e-22	5.0242e-22	9.2012e-15	2180.94	2	1090.97	0.33567	2	127	0
Phospho_Test_S4	43186	R.DNLTLWTS#DMQGDGEEQNK.E	1433E	8.1659e-22	8.1659e-22	1.4955e-14	2260.91	2	1130.46	1.48318	2	111	0
Phospho_Test_S4	35427	R.DNLTLWTSDM*QGDGEEQNK.E	1433E	1.3248e-20	1.3248e-20	2.4263e-13	2196.93	3	732.983	-0.58289	2	89	0
Phospho_Test_S4	55092	K.AAFDDAIAELDTLSEESYK.D	1433E	5.7966e-17	5.7966e-17	1.0616e-09	2087.97	3	696.66	-0.43806	2	105	0
Phospho_Test_S4	7738	K.HLIPAANTGESK.V	1433E	7.4798e-16	7.4798e-16	1.3553e-08	1237.65	2	619.33	-0.29565	2	123	0
Phospho_Test_S4	25080	R.YLAEFATGNDR.K	1433E	1.893e-15	1.893e-15	3.4207e-08	1256.59	2	628.798	-0.8736	2	109	0
Phospho_Test_S4	18703	R.YLAEFATGNDRK.E	1433E	6.6804e-15	6.6804e-15	1.2105e-07	1384.69	3	462.233	-1.45248	2	97	6.4234e-05
Phospho_Test_S4	35587	K.LAEQAERYDEMVESMK.K	1433E	1.0332e-14	1.0332e-14	1.8858e-07	1928.87	3	643.63	0.9483	2	96	6.4234e-05
Phospho_Test_S4	7740	K.HLIPAANTGESK.V	1433E	1.7249e-14	1.7249e-14	3.1254e-07	1237.65	3	413.223	-0.29541	2	81	0
Phospho_Test_S4	52167	K.AAFDDAIAELDTLS#EESYK.D	1433E	1.6412e-13	1.6412e-13	3.0056e-06	2167.93	2	1084.47	0.9005	2	91	6.4234e-05
Phospho_Test_S4	52169	K.AAFDDAIAELDT#LSEESYK.D	1433E	1.168e-11	1.168e-11	0.00021391	2167.93	3	723.316	1.01259	2	70	6.4234e-05
Phospho_Test_S4	13725	R.QMVETELK.L	1433E	3.3371e-11	3.3371e-11	0.00059501	977.497	2	489.254	2.80692	2	79	0.00012115
Phospho_Test_S4	9742	R.IISSIEQK.E	1433E	6.0022e-10	6.0022e-10	0.010702	917.53	2	459.268	-1.6612	2	86	0.0012746
Phospho_Test_S4	3298	R.YDEM*VESM*K.K	1433E	6.4365e-10	6.4365e-10	0.011543	1163.46	2	582.233	-1.04829	2	53	0.0015354
Phospho_Test_S4	7347	R.QM*VETELK.L	1433E	7.6692e-09	7.6692e-09	0.13674	993.492	2	497.25	1.28883	2	57	0.010468
Phospho_Test_S1	23128	K.AVTELNEPLSNEDR.N	1433F	3.3689e-18	3.3689e-18	6.1301e-11	1586.77	2	793.889	3.22902	2	143	0
Phospho_Test_S2	23141	K.AVTELNEPLSNEDR.N	1433F	3.5011e-18	3.5011e-18	6.3706e-11	1586.77	2	793.887	1.2301	2	135	0
Phospho_Test_S2	3538	K.EHMQPTHPIR.L	1433F	4.8854e-12	4.8854e-12	8.7985e-05	1245.62	3	415.877	1.02734	2	69	0
Phospho_Test_S2	2165	K.EHM*QPTHPIR.L	1433F	5.3167e-11	5.3167e-11	0.00095753	1261.61	3	421.208	-0.94188	2	62	0.00011289
Phospho_Test_S3	22976	K.AVTELNEPLSNEDR.N	1433F	3.3689e-18	3.3689e-18	6.1301e-11	1586.77	2	793.885	-1.38387	2	122	0
Phospho_Test_S3	3483	K.EHMQPTHPIR.L	1433F	3.3149e-13	3.3149e-13	5.9702e-06	1245.62	3	415.877	-0.51367	2	75	0
Phospho_Test_S4	53060	K.QAFDDAIAELDTLNEDSYK.D	1433F	8.0254e-24	8.0254e-24	1.4697e-16	2157.98	2	1079.49	-1.24389	2	113	0
Phospho_Test_S4	53053	K.QAFDDAIAELDTLNEDSYK.D	1433F	3.7243e-17	3.7243e-17	6.8206e-10	2157.98	3	719.998	-1.1868	2	95	0
Phospho_Test_S4	23021	K.AVTELNEPLSNEDR.N	1433F	1.5219e-15	1.5219e-15	2.7692e-08	1586.77	2	793.887	0.76881	2	103	0
Phospho_Test_S4	3841	K.EHMQPTHPIR.L	1433F	6.4706e-12	6.4706e-12	0.00011653	1245.62	3	415.877	-0.44029	2	66	6.4234e-05
Phospho_Test_S4	2393	K.EHM*QPTHPIR.L	1433F	1.9996e-11	1.9996e-11	0.00036012	1261.61	3	421.208	-1.23169	2	59	0.00012115
Phospho_Test_S4	1708	R.YDDM*ASAM*K.A	1433F	2.6181e-11	2.6181e-11	0.00046952	1063.41	2	532.207	-0.57342	2	48	0.00012115
Phospho_Test_S1	55360	K.TAFDDAIAELDTLNEDSYKDSTLIM*QLLR.D	1433G	9.2738e-23	9.2738e-23	1.7087e-15	3317.61	3	1106.54	1.98571	2	115	0
Phospho_Test_S1	53345	K.TAFDDAIAELDTLNEDSYK.D	1433G	8.2337e-15	8.2337e-15	1.5079e-07	2130.97	3	710.995	-0.60091	2	79	0
Phospho_Test_S1	23910	K.NVTELNEPLSNEER.N	1433G	2.3903e-14	2.3903e-14	4.3495e-07	1643.79	2	822.399	2.52335	2	88	0
Phospho_Test_S1	6605	K.NC@SETQYESK.V	1433G	4.4337e-13	4.4337e-13	7.9851e-06	1313.53	2	657.271	2.22868	2	68	0
Phospho_Test_S1	23967	K.NVTELNEPLSNEER.N	1433G	2.3629e-11	2.3629e-11	0.00042996	1643.79	3	548.266	-0.37213	2	57	0
Phospho_Test_S1	7571	R.VISS#IEQKTSADGNEK.K	1433G	1.9716e-10	1.9716e-10	0.0035986	1785.83	3	595.947	-0.81934	2	52	0.00048382
Phospho_Test_S2	53360	K.TAFDDAIAELDTLNEDSYK.D	1433G	2.5954e-18	2.5954e-18	4.7531e-11	2130.97	3	710.994	-1.28767	2	113	0
Phospho_Test_S2	23943	K.NVTELNEPLSNEER.N	1433G	5.2077e-18	5.2077e-18	9.4761e-11	1643.79	2	821.896	0.33269	2	128	0
Phospho_Test_S2	38724	R.DNLTLWTSDQQDDDGGEGNN.-	1433G	9.7112e-14	9.7112e-14	1.78e-06	2193.88	2	1097.44	0.22246	2	55	0
Phospho_Test_S2	38336	R.DNLTLWTSDQQDDDGGEGNN.-	1433G	1.5758e-13	1.5758e-13	2.8884e-06	2193.88	2	1097.45	1.22355	2	51	0
Phospho_Test_S2	14132	R.YLAEVATGEK.R	1433G	1.7115e-13	1.7115e-13	3.0824e-06	1080.56	2	540.78	-3.38594	2	60	0
Phospho_Test_S2	3113	K.AYSEAHEISK.E	1433G	1.3761e-12	1.3761e-12	2.4783e-05	1134.54	2	567.774	-1.71998	2	69	0
Phospho_Test_S2	23978	K.NVTELNEPLSNEER.N	1433G	2.0944e-12	2.0944e-12	3.811e-05	1643.79	3	548.267	2.0755	2	65	0
Phospho_Test_S2	7596	R.VISSIEQKT#SADGNEK.K	1433G	1.2024e-09	1.2024e-09	0.021948	1785.83	2	893.418	1.50296	2	47	0.001447
Phospho_Test_S3	54027	K.TAFDDAIAELDTLNEDSYK.D	1433G	1.7847e-22	1.7847e-22	3.2685e-15	2130.97	2	1065.99	-1.48868	2	88	0
Phospho_Test_S3	54014	K.TAFDDAIAELDTLNEDSYK.D	1433G	6.8242e-20	6.8242e-20	1.2498e-12	2130.97	3	710.995	-0.51507	2	108	0
Phospho_Test_S3	23691	K.NVTELNEPLSNEER.N	1433G	3.6519e-18	3.6519e-18	6.6451e-11	1643.79	2	822.399	2.67178	2	134	0
Phospho_Test_S3	38645	R.DNLTLWTSDQQDDDGGEGNN.-	1433G	1.8207e-14	1.8207e-14	3.3374e-07	2193.88	2	1097.44	-1.11231	2	51	0
Phospho_Test_S3	53327	K.TAFDDAIAELDTLNEDS#YK.D	1433G	2.5312e-13	2.5312e-13	4.6356e-06	2210.94	3	737.65	-0.66194	2	72	0
Phospho_Test_S3	53336	K.TAFDDAIAELDTLNEDS#YK.D	1433G	7.5408e-13	7.5408e-13	1.381e-05	2210.94	2	1105.97	-0.77262	2	59	0
Phospho_Test_S3	3081	K.AYSEAHEISK.E	1433G	1.2229e-12	1.2229e-12	2.2024e-05	1134.54	2	567.775	0.215	2	69	6.582e-05
Phospho_Test_S3	39035	R.DNLTLWTSDQQDDDGGEGNN.-	1433G	1.2092e-10	1.2092e-10	0.0022165	2193.88	2	1097.44	0.88985	2	40	0
Phospho_Test_S4	54547	K.TAFDDAIAELDTLNEDSYK.D	1433G	1.7785e-23	1.7785e-23	3.2571e-16	2130.97	2	1065.99	0.34354	2	117	0
Phospho_Test_S4	54533	K.TAFDDAIAELDTLNEDSYK.D	1433G	5.2881e-20	5.2881e-20	9.6844e-13	2130.97	3	710.996	1.11598	2	122	0
Phospho_Test_S4	39165	R.DNLTLWTSDQQDDDGGEGNN.-	1433G	1.747e-16	1.747e-16	3.2023e-09	2193.88	2	1097.44	0.66739	2	59	0
Phospho_Test_S4	7498	R.VISSIEQKTS#ADGNEK.K	1433G	3.2098e-14	3.2098e-14	5.8588e-07	1785.83	3	595.945	-3.37976	2	81	6.4234e-05
Phospho_Test_S4	7507	R.VISSIEQKTS#ADGNEK.K	1433G	9.3027e-14	9.3027e-14	1.698e-06	1785.83	2	893.416	-0.75148	2	71	6.4234e-05
Phospho_Test_S4	13924	R.YLAEVATGEK.R	1433G	1.2772e-13	1.2772e-13	2.3003e-06	1080.56	2	540.783	1.12865	2	102	6.4234e-05
Phospho_Test_S4	53868	K.TAFDDAIAELDTLNEDS#YK.D	1433G	2.8874e-13	2.8874e-13	5.2878e-06	2210.94	3	737.651	0.5792	2	78	6.4234e-05
Phospho_Test_S4	39568	R.DNLTLWTSDQQDDDGGEGNN.-	1433G	9.3441e-12	9.3441e-12	0.00017128	2193.88	2	1097.44	-0.22246	2	38	0
Phospho_Test_S4	39974	R.DNLTLWTSDQQDDDGGEGNN.-	1433G	6.7805e-10	6.7805e-10	0.012429	2193.88	2	1097.44	1.00108	2	35	0
Phospho_Test_S4	40375	R.DNLTLWTSDQQDDDGGEGNN.-	1433G	1.7933e-09	1.7933e-09	0.032872	2193.88	2	1097.44	0.44493	2	32	0
Phospho_Test_S1	6907	R.VLSSIEQK.S	1433S	1.4716e-09	1.4716e-09	0.02624	903.515	2	452.261	0.33739	2	66	0.0023967
Phospho_Test_S2	6903	R.VLSSIEQK.S	1433S	1.3673e-09	1.3673e-09	0.024379	903.515	2	452.261	-0.6073	2	62	0.0017863
Phospho_Test_S1	9214	K.AVTEQGAELSNEER.N	1433T	9.791e-18	9.791e-18	1.7816e-10	1532.72	2	766.864	0.79591	2	141	0
Phospho_Test_S1	9238	K.AVTEQGAELSNEER.N	1433T	6.5432e-14	6.5432e-14	1.1906e-06	1532.72	3	511.578	0.41758	2	84	0
Phospho_Test_S1	47245	R.DNLTLWTSDSAGEEC@DAAEGAEN.-	1433T	1.0296e-09	1.0296e-09	0.018913	2523.01	2	1262.01	-0.67709	2	29	0.0015273
Phospho_Test_S1	47430	R.DNLTLWTSDS#AGEEC@DAAEGAEN.-	1433T	4.3521e-09	4.3521e-09	0.079945	2602.98	2	1301.99	0.84381	2	28	0.006506
Phospho_Test_S2	32156	K.QTIENSQGAYQEAFDISKK.E	1433T	6.5676e-16	6.5676e-16	1.2028e-08	2157.05	3	719.688	2.03539	2	94	0
Phospho_Test_S2	9240	K.AVTEQGAELSNEER.N	1433T	3.3974e-14	3.3974e-14	6.1821e-07	1532.72	3	511.578	0.83515	2	84	0
Phospho_Test_S2	31598	R.KQTIENSQGAYQEAFDISK.K	1433T	6.3719e-12	6.3719e-12	0.00011669	2157.05	3	719.693	8.82003	2	60	5.8042e-05
Phospho_Test_S3	54373	K.TAFDEAIAELDTLNEDSYK.D	1433T	2.803e-21	2.803e-21	5.1333e-14	2144.99	2	1072.99	-2.84414	2	95	0
Phospho_Test_S3	54368	K.TAFDEAIAELDTLNEDSYK.D	1433T	3.3049e-20	3.3049e-20	6.0525e-13	2144.99	3	715.665	-2.7291	2	119	0
Phospho_Test_S3	9151	K.AVTEQGAELSNEER.N	1433T	2.0807e-15	2.0807e-15	3.786e-08	1532.72	3	511.578	-0.11931	2	84	0
Phospho_Test_S3	22352	R.YLAEVAC@GDDRK.Q	1433T	3.3277e-14	3.3277e-14	6.0297e-07	1464.68	3	488.898	-0.31211	2	67	0
Phospho_Test_S3	53733	K.TAFDEAIAELDT#LNEDSYK.D	1433T	2.3449e-12	2.3449e-12	4.2943e-05	2224.95	2	1112.98	-3.29036	2	61	6.582e-05
Phospho_Test_S3	48080	R.DNLTLWTSDS#AGEEC@DAAEGAEN.-	1433T	8.9286e-11	8.9286e-11	0.0016401	2602.98	2	1301.99	-0.37503	2	37	0.00030177
Phospho_Test_S3	47875	R.DNLTLWTSDSAGEEC@DAAEGAEN.-	1433T	1.1115e-10	1.1115e-10	0.0020418	2523.01	2	1262.01	-0.67709	2	37	0.00030177
Phospho_Test_S4	54910	K.TAFDEAIAELDTLNEDSYK.D	1433T	1.2385e-19	1.2385e-19	2.2681e-12	2144.99	3	715.667	-0.85284	2	120	0
Phospho_Test_S4	9061	K.AVTEQGAELSNEER.N	1433T	2.1224e-17	2.1224e-17	3.862e-10	1532.72	3	511.578	-0.17896	2	91	0
Phospho_Test_S4	22348	R.YLAEVAC@GDDRK.Q	1433T	3.5557e-16	3.5557e-16	6.4428e-09	1464.68	3	488.898	0	2	107	0
Phospho_Test_S4	19552	K.YLIANATNPESK.V	1433T	4.3019e-16	4.3019e-16	7.795e-09	1320.68	2	660.843	-1.10831	2	100	0
Phospho_Test_S4	48460	R.DNLTLWTSDSAGEEC@DAAEGAEN.-	1433T	1.0905e-09	1.0905e-09	0.020032	2523.01	2	1262.01	-0.58036	2	29	0.0021699
Phospho_Test_S4	57623	R.DNLTLWTSDSAGEEC@DAAEGAEN.-	1433T	2.6734e-09	2.6734e-09	0.049109	2523.01	2	1262.5	-4.52115	2	35	0.0021699
Phospho_Test_S4	48676	R.DNLTLWTSDS#AGEEC@DAAEGAEN.-	1433T	6.6701e-09	6.6701e-09	0.12253	2602.98	2	1301.99	-0.18751	2	34	0.0093193
Phospho_Test_S4	57219	R.DNLTLWTSDSAGEEC@DAAEGAEN.-	1433T	8.2174e-09	8.2174e-09	0.15095	2523.01	2	1262.5	-6.06879	2	21	0.0021699
Phospho_Test_S1	55269	K.TAFDEAIAELDTLS#EESYKDSTLIM*QLLR.D	1433Z	6.8853e-29	6.8853e-29	1.2686e-21	3398.6	3	1133.54	1.29228	2	168	0
Phospho_Test_S1	55448	K.TAFDEAIAELDTLS#EESYKDSTLIMQLLR.D	1433Z	5.4563e-28	5.4563e-28	1.0053e-20	3382.6	4	846.406	0.79322	2	154	0
Phospho_Test_S1	55447	K.TAFDEAIAELDTLS#EESYKDSTLIMQLLR.D	1433Z	5.5943e-28	5.5943e-28	1.0307e-20	3382.6	3	1128.21	0.75739	2	218	0
Phospho_Test_S1	55270	K.TAFDEAIAELDTLS#EESYKDSTLIM*QLLR.D	1433Z	2.494e-27	2.494e-27	4.595e-20	3398.6	4	850.406	1.36367	2	121	0
Phospho_Test_S1	10117	K.SVTEQGAELSNEER.N	1433Z	4.4834e-18	4.4834e-18	8.1581e-11	1548.71	2	774.863	2.83569	2	144	0
Phospho_Test_S1	30344	K.FLIPNASQPESK.V	1433Z	1.564e-14	1.564e-14	2.8339e-07	1330.7	2	665.854	-0.09166	2	103	0
Phospho_Test_S1	41275	R.DNLTLWTSDTQGDEAEAGEGGEN.-	1433Z	2.8542e-14	2.8542e-14	5.243e-07	2409	3	803.669	-1.29107	2	49	0
Phospho_Test_S1	41276	R.DNLTLWTSDTQGDEAEAGEGGEN.-	1433Z	2.1445e-13	2.1445e-13	3.9394e-06	2409	2	1205	-1.41824	2	58	0
Phospho_Test_S1	9279	R.YLAEVAAGDDKK.G	1433Z	4.8795e-12	4.8795e-12	8.8416e-05	1279.65	3	427.223	0.85719	2	66	0
Phospho_Test_S1	52166	K.TAFDEAIAELDT#LSEESYK.D	1433Z	1.2576e-11	1.2576e-11	0.00023031	2211.96	2	1106.48	0.11032	2	66	0
Phospho_Test_S1	52167	K.TAFDEAIAELDTLS#EESYK.D	1433Z	1.5254e-11	1.5254e-11	0.00027935	2211.96	3	737.991	0.0827	2	72	0
Phospho_Test_S1	10135	K.SVTEQGAELSNEER.N	1433Z	2.0898e-11	2.0898e-11	0.00038027	1548.71	3	516.91	1.18077	2	55	0
Phospho_Test_S1	42056	R.DNLTLWTSDTQGDEAEAGEGGEN.-	1433Z	4.2093e-11	4.2093e-11	0.00077323	2409	2	1205	0.60782	2	41	0
Phospho_Test_S1	41666	R.DNLTLWTSDTQGDEAEAGEGGEN.-	1433Z	8.0449e-11	8.0449e-11	0.0014778	2409	2	1205	-1.21564	2	37	0
Phospho_Test_S1	4099	R.VVSSIEQK.T	1433Z	8.0828e-11	8.0828e-11	0.0014412	889.499	2	445.253	0	2	58	0.00019039
Phospho_Test_S1	40890	R.DNLTLWTSDTQGDEAEAGEGGEN.-	1433Z	1.4528e-10	1.4528e-10	0.0026687	2409	3	803.67	0.22784	2	41	0
Phospho_Test_S1	40893	R.DNLTLWTSDTQGDEAEAGEGGEN.-	1433Z	1.5881e-10	1.5881e-10	0.0029172	2409	2	1205	0.20261	2	38	0
Phospho_Test_S1	42664	R.DNLTLWTSDTQGDEAEAGEGGEN.-	1433Z	5.7996e-10	5.7996e-10	0.010654	2409	2	1205	-1.51955	2	33	0
Phospho_Test_S1	42271	R.DNLTLWTSDTQGDEAEAGEGGEN.-	1433Z	4.7927e-09	4.7927e-09	0.08804	2409	2	1205	-0.30391	2	24	0
Phospho_Test_S1	42059	R.DNLTLWTSDTQGDEAEAGEGGEN.-	1433Z	6.332e-09	6.332e-09	0.11632	2409	3	803.671	0.75946	2	36	0
Phospho_Test_S2	55431	K.TAFDEAIAELDTLS#EESYKDSTLIMQLLR.D	1433Z	3.778e-29	3.778e-29	6.9608e-22	3382.6	4	846.406	0.649	2	154	0
Phospho_Test_S2	55917	K.TAFDEAIAELDTLSEESYKDSTLIMQLLR.D	1433Z	2.2631e-28	2.2631e-28	4.1696e-21	3302.63	3	1101.54	-5.20839	2	164	0
Phospho_Test_S2	55264	K.TAFDEAIAELDTLS#EESYKDSTLIM*QLLR.D	1433Z	3.9837e-26	3.9837e-26	7.3397e-19	3398.6	4	850.405	0.93303	2	123	0
Phospho_Test_S2	55262	K.TAFDEAIAELDTLS#EESYKDSTLIM*QLLR.D	1433Z	7.3731e-26	7.3731e-26	1.3584e-18	3398.6	3	1133.54	0.86152	2	167	0
Phospho_Test_S2	10148	K.SVTEQGAELSNEER.N	1433Z	1.0475e-17	1.0475e-17	1.9061e-10	1548.71	2	774.862	1.57538	2	144	0
Phospho_Test_S2	9367	R.YLAEVAAGDDKK.G	1433Z	3.1994e-16	3.1994e-16	5.7972e-09	1279.65	2	640.33	0.09532	2	89	0
Phospho_Test_S2	9373	R.YLAEVAAGDDKK.G	1433Z	3.1994e-16	3.1994e-16	5.7972e-09	1279.65	3	427.222	-0.71433	2	92	0
Phospho_Test_S2	40999	R.DNLTLWTSDTQGDEAEAGEGGEN.-	1433Z	3.5026e-16	3.5026e-16	6.4342e-09	2409	2	1205	0	2	61	0
Phospho_Test_S2	30303	K.FLIPNASQPESK.V	1433Z	1.0863e-14	1.0863e-14	1.9683e-07	1330.7	2	665.854	0.27499	2	112	0
Phospho_Test_S2	41389	R.DNLTLWTSDTQGDEAEAGEGGEN.-	1433Z	4.2316e-14	4.2316e-14	7.7732e-07	2409	2	1205	-2.12736	2	53	0
Phospho_Test_S2	9360	R.YLAEVAAGDDKK.G	1433Z	7.4057e-14	7.4057e-14	1.3419e-06	1279.65	3	427.223	0.64289	2	68	0
Phospho_Test_S2	42953	R.DNLTLWTSDTQGDEAEAGEGGEN.-	1433Z	2.0946e-12	2.0946e-12	3.8476e-05	2409	2	1205	-3.03909	2	50	0
Phospho_Test_S2	40928	R.DNLTLWTSDTQGDEAEAGEGGEN.-	1433Z	2.9862e-12	2.9862e-12	5.4855e-05	2409	3	803.67	0.30378	2	56	0
Phospho_Test_S2	42169	R.DNLTLWTSDTQGDEAEAGEGGEN.-	1433Z	3.2372e-12	3.2372e-12	5.9465e-05	2409	2	1205	1.01303	2	47	0
Phospho_Test_S2	42091	R.DNLTLWTSDTQGDEAEAGEGGEN.-	1433Z	7.6111e-12	7.6111e-12	0.00013981	2409	3	803.671	0.98729	2	44	0
Phospho_Test_S2	41311	R.DNLTLWTSDTQGDEAEAGEGGEN.-	1433Z	1.934e-11	1.934e-11	0.00035526	2409	3	803.67	-0.37973	2	44	0
Phospho_Test_S2	10168	K.SVTEQGAELSNEER.N	1433Z	2.6016e-11	2.6016e-11	0.0004734	1548.71	3	516.91	0.82654	2	56	0
Phospho_Test_S2	41701	R.DNLTLWTSDTQGDEAEAGEGGEN.-	1433Z	3.0982e-11	3.0982e-11	0.00056912	2409	3	803.669	-1.74675	2	50	0
Phospho_Test_S2	41779	R.DNLTLWTSDTQGDEAEAGEGGEN.-	1433Z	7.0614e-11	7.0614e-11	0.0012972	2409	2	1205	-0.91173	2	38	0
Phospho_Test_S2	4079	R.VVSSIEQK.T	1433Z	8.0828e-11	8.0828e-11	0.0014412	889.499	2	445.253	0.54832	2	62	0.00011289
Phospho_Test_S2	52201	K.TAFDEAIAELDTLS#EESYK.D	1433Z	3.4958e-10	3.4958e-10	0.0064021	2211.96	3	737.99	-1.8195	2	60	0.00067712
Phospho_Test_S2	43582	R.DNLTLWTSDTQGDEAEAGEGGEN.-	1433Z	4.1806e-10	4.1806e-10	0.0076795	2409	2	1205	0.91173	2	34	0
Phospho_Test_S3	43396	K.GIVDQSQQAYQEAFEISKK.E	1433Z	1.311e-21	1.311e-21	2.4009e-14	2169.08	3	723.701	2.53013	2	126	0
Phospho_Test_S3	55485	K.TAFDEAIAELDTLSEESYK.D	1433Z	7.1944e-20	7.1944e-20	1.3176e-12	2131.99	3	711.334	-1.45866	2	120	0
Phospho_Test_S3	9959	K.SVTEQGAELSNEER.N	1433Z	4.7982e-18	4.7982e-18	8.731e-11	1548.71	2	774.864	5.04123	2	141	0
Phospho_Test_S3	41186	R.DNLTLWTSDTQGDEAEAGEGGEN.-	1433Z	2.8865e-16	2.8865e-16	5.3023e-09	2409	2	1205	0.20261	2	68	0
Phospho_Test_S3	9318	R.YLAEVAAGDDKK.G	1433Z	3.1994e-16	3.1994e-16	5.7972e-09	1279.65	3	427.222	-0.92862	2	86	0
Phospho_Test_S3	13687	R.YLAEVAAGDDK.K	1433Z	5.6693e-15	5.6693e-15	1.0245e-07	1151.56	2	576.282	-0.21182	2	101	0
Phospho_Test_S3	52845	K.TAFDEAIAELDTLS#EESYK.D	1433Z	9.1182e-15	9.1182e-15	1.6699e-07	2211.96	2	1106.48	-0.22065	2	97	0
Phospho_Test_S3	42000	R.DNLTLWTSDTQGDEAEAGEGGEN.-	1433Z	7.3601e-14	7.3601e-14	1.352e-06	2409	2	1205	-0.30391	2	57	0
Phospho_Test_S3	52844	K.TAFDEAIAELDTLS#EESYK.D	1433Z	2.0899e-13	2.0899e-13	3.8274e-06	2211.96	3	737.991	-0.16541	2	84	0
Phospho_Test_S3	41596	R.DNLTLWTSDTQGDEAEAGEGGEN.-	1433Z	4.3244e-13	4.3244e-13	7.9438e-06	2409	2	1205	-1.11433	2	59	0
Phospho_Test_S3	41195	R.DNLTLWTSDTQGDEAEAGEGGEN.-	1433Z	5.0904e-13	5.0904e-13	9.3508e-06	2409	2	1205	-0.50652	2	47	0
Phospho_Test_S3	54798	K.TAFDEAIAELDTLSEES#YK.D	1433Z	2.2428e-12	2.2428e-12	4.1074e-05	2211.96	3	737.995	5.4585	2	68	6.582e-05
Phospho_Test_S3	43204	R.DNLTLWTSDTQGDEAEAGEGGEN.-	1433Z	4.3479e-12	4.3479e-12	7.9869e-05	2409	2	1205	-0.81042	2	44	0
Phospho_Test_S3	41583	R.DNLTLWTSDTQGDEAEAGEGGEN.-	1433Z	4.3766e-12	4.3766e-12	8.0396e-05	2409	3	803.67	-0.75946	2	54	0
Phospho_Test_S3	44092	R.DNLTLWTSDTQGDEAEAGEGGEN.-	1433Z	6.351e-12	6.351e-12	0.00011666	2409	2	1205	1.62085	2	48	0
Phospho_Test_S3	44491	R.DNLTLWTSDTQGDEAEAGEGGEN.-	1433Z	1.6552e-11	1.6552e-11	0.00030405	2409	2	1205	-1.01303	2	43	0
Phospho_Test_S3	42408	R.DNLTLWTSDTQGDEAEAGEGGEN.-	1433Z	4.9541e-11	4.9541e-11	0.00091005	2409	2	1205	-0.50652	2	39	0
Phospho_Test_S3	41184	R.DNLTLWTSDTQGDEAEAGEGGEN.-	1433Z	8.2728e-11	8.2728e-11	0.0015197	2409	3	803.67	0.22784	2	58	0
Phospho_Test_S3	41987	R.DNLTLWTSDTQGDEAEAGEGGEN.-	1433Z	7.8681e-10	7.8681e-10	0.014453	2409	3	803.669	-1.29107	2	40	0
Phospho_Test_S3	42805	R.DNLTLWTSDTQGDEAEAGEGGEN.-	1433Z	9.6362e-10	9.6362e-10	0.017701	2409	2	1205	0.91173	2	37	0
Phospho_Test_S3	42405	R.DNLTLWTSDTQGDEAEAGEGGEN.-	1433Z	2.2988e-09	2.2988e-09	0.042228	2409	3	803.67	-0.37973	2	43	0
Phospho_Test_S4	56031	K.TAFDEAIAELDTLSEESYK.D	1433Z	3.0133e-22	3.0133e-22	5.5185e-15	2131.99	2	1066.5	-0.80121	2	115	0
Phospho_Test_S4	56028	K.TAFDEAIAELDTLSEESYK.D	1433Z	9.6035e-21	9.6035e-21	1.7588e-13	2131.99	3	711.335	-0.68643	2	98	0
Phospho_Test_S4	9861	K.SVTEQGAELSNEER.N	1433Z	4.0985e-17	4.0985e-17	7.4578e-10	1548.71	2	774.86	-1.18154	2	121	0
Phospho_Test_S4	53382	K.TAFDEAIAELDTLS#EESYK.D	1433Z	2.3737e-16	2.3737e-16	4.3472e-09	2211.96	2	1106.48	0.33097	2	102	0
Phospho_Test_S4	9259	R.YLAEVAAGDDKK.G	1433Z	3.1994e-16	3.1994e-16	5.7972e-09	1279.65	3	427.222	-0.57146	2	95	0
Phospho_Test_S4	30412	K.FLIPNASQPESK.V	1433Z	3.8986e-15	3.8986e-15	7.0641e-08	1330.7	2	665.854	0	2	91	0
Phospho_Test_S4	43824	K.GIVDQSQQAYQEAFEISKK.E	1433Z	4.2923e-15	4.2923e-15	7.8608e-08	2169.08	3	723.698	-0.75904	2	88	6.4234e-05
Phospho_Test_S4	13609	R.YLAEVAAGDDK.K	1433Z	5.6693e-15	5.6693e-15	1.0245e-07	1151.56	2	576.284	2.43597	2	108	6.4234e-05
Phospho_Test_S4	44430	R.DNLTLWTSDTQGDEAEAGEGGEN.-	1433Z	3.3038e-14	3.3038e-14	6.0689e-07	2409	2	1205	0.40521	2	57	6.4234e-05
Phospho_Test_S4	42038	R.DNLTLWTSDTQGDEAEAGEGGEN.-	1433Z	5.0437e-14	5.0437e-14	9.265e-07	2409	2	1205	-0.1013	2	50	6.4234e-05
Phospho_Test_S4	53389	K.TAFDEAIAELDTLS#EESYK.D	1433Z	2.3768e-13	2.3768e-13	4.3529e-06	2211.96	3	737.991	0.33082	2	82	0
Phospho_Test_S4	41639	R.DNLTLWTSDTQGDEAEAGEGGEN.-	1433Z	3.5998e-13	3.5998e-13	6.6127e-06	2409	2	1205	-1.21564	2	58	6.4234e-05
Phospho_Test_S4	45224	R.DNLTLWTSDTQGDEAEAGEGGEN.-	1433Z	4.3043e-13	4.3043e-13	7.9068e-06	2409	2	1205	-1.72215	2	46	6.4234e-05
Phospho_Test_S4	42442	R.DNLTLWTSDTQGDEAEAGEGGEN.-	1433Z	4.5368e-13	4.5368e-13	8.3339e-06	2409	2	1205	-0.70912	2	49	6.4234e-05
Phospho_Test_S4	41638	R.DNLTLWTSDTQGDEAEAGEGGEN.-	1433Z	8.9278e-13	8.9278e-13	1.64e-05	2409	3	803.669	-1.13918	2	50	6.4234e-05
Phospho_Test_S4	42039	R.DNLTLWTSDTQGDEAEAGEGGEN.-	1433Z	1.0344e-12	1.0344e-12	1.9001e-05	2409	3	803.67	-0.07595	2	53	6.4234e-05
Phospho_Test_S4	44027	R.DNLTLWTSDTQGDEAEAGEGGEN.-	1433Z	1.176e-12	1.176e-12	2.1602e-05	2409	2	1205	0.20261	2	46	6.4234e-05
Phospho_Test_S4	45975	K.GIVDQSQQAYQEAFEISK.K	1433Z	1.2502e-12	1.2502e-12	2.2874e-05	2040.99	2	1021	1.31516	2	60	6.4234e-05
Phospho_Test_S4	43637	R.DNLTLWTSDTQGDEAEAGEGGEN.-	1433Z	1.3169e-12	1.3169e-12	2.4191e-05	2409	2	1205	-0.50652	2	46	6.4234e-05
Phospho_Test_S4	46690	R.DNLTLWTSDTQGDEAEAGEGGEN.-	1433Z	3.8019e-12	3.8019e-12	6.984e-05	2409	2	1205	0.50652	2	43	6.4234e-05
Phospho_Test_S4	55356	K.TAFDEAIAELDTLSEES#YK.D	1433Z	5.7888e-12	5.7888e-12	0.00010602	2211.96	3	737.992	1.9022	2	70	6.4234e-05
Phospho_Test_S4	44823	R.DNLTLWTSDTQGDEAEAGEGGEN.-	1433Z	5.8446e-12	5.8446e-12	0.00010736	2409	2	1205	0.20261	2	40	6.4234e-05
Phospho_Test_S4	42832	R.DNLTLWTSDTQGDEAEAGEGGEN.-	1433Z	1.3041e-11	1.3041e-11	0.00023955	2409	2	1205	-0.20261	2	51	6.4234e-05
Phospho_Test_S4	45983	K.GIVDQSQQAYQEAFEISK.K	1433Z	1.899e-11	1.899e-11	0.00034744	2040.99	3	681.002	1.88214	2	59	6.4234e-05
Phospho_Test_S4	46284	R.DNLTLWTSDTQGDEAEAGEGGEN.-	1433Z	1.9708e-11	1.9708e-11	0.00036203	2409	2	1205	0	2	39	6.4234e-05
Phospho_Test_S4	42831	R.DNLTLWTSDTQGDEAEAGEGGEN.-	1433Z	6.8573e-11	6.8573e-11	0.0012596	2409	3	803.67	-0.15189	2	41	6.4234e-05
Phospho_Test_S4	4121	R.VVSSIEQK.T	1433Z	8.0828e-11	8.0828e-11	0.0014412	889.499	2	445.253	0.13708	2	78	0.00034823
Phospho_Test_S4	42443	R.DNLTLWTSDTQGDEAEAGEGGEN.-	1433Z	1.5376e-10	1.5376e-10	0.0028245	2409	3	803.669	-0.8354	2	43	6.4234e-05
Phospho_Test_S4	45879	R.DNLTLWTSDTQGDEAEAGEGGEN.-	1433Z	2.1428e-10	2.1428e-10	0.0039362	2409	2	1205	0.20261	2	33	6.4234e-05
Phospho_Test_S4	43234	R.DNLTLWTSDTQGDEAEAGEGGEN.-	1433Z	6.4131e-10	6.4131e-10	0.011781	2409	2	1205	0.60782	2	43	6.4234e-05
Phospho_Test_S4	6492	R.YDDM*AAC@M*K.S	1433Z	9.7966e-10	9.7966e-10	0.017569	1204.43	2	602.721	1.82279	2	50	0.002075
Phospho_Test_S4	44419	R.DNLTLWTSDTQGDEAEAGEGGEN.-	1433Z	1.216e-09	1.216e-09	0.022338	2409	3	803.671	0.53162	2	40	6.4234e-05
Phospho_Test_S4	44024	R.DNLTLWTSDTQGDEAEAGEGGEN.-	1433Z	1.8283e-09	1.8283e-09	0.033585	2409	3	803.67	0.22784	2	44	6.4234e-05
Phospho_Test_S4	46630	R.DNLTLWTSDTQGDEAEAGEGGEN.-	1433Z	5.4895e-09	5.4895e-09	0.10084	2409	3	804.002	-2.85974	2	32	6.4234e-05
Phospho_Test_S4	57909	R.DNLTLWTSDTQGDEAEAGEGGEN.-	1433Z	6.9447e-09	6.9447e-09	0.12757	2409	2	1205	0.40521	2	31	6.4234e-05
Phospho_Test_S3	11415	K.QNNAYNMHS#IR.S	2A5A	2.9873e-12	2.9873e-12	5.3982e-05	1427.59	3	476.531	-6.85235	2	56	6.582e-05
Phospho_Test_S4	11299	K.QNNAYNMHS#IR.S	2A5A	3.0721e-11	3.0721e-11	0.00055515	1427.59	3	476.531	-6.46811	2	50	0.00012115
Phospho_Test_S1	2459	R.RKS#ELPQDPHTEK.A	2A5G	3.6597e-12	3.6597e-12	6.6466e-05	1644.77	4	411.949	-0.44449	2	62	0
Phospho_Test_S3	45962	K.T#IHGLIYNALK.L	2A5G	4.8573e-13	4.8573e-13	8.7773e-06	1322.69	2	661.847	0.27666	2	100	0
Phospho_Test_S4	2522	R.RKS#ELPQDPHTEK.A	2A5G	2.5157e-14	2.5157e-14	4.5689e-07	1644.77	3	548.93	0.11119	2	72	6.4234e-05
Phospho_Test_S4	46337	K.T#IHGLIYNALK.L	2A5G	1.7034e-13	1.7034e-13	3.0781e-06	1322.69	2	661.847	-0.4611	2	103	6.4234e-05
Phospho_Test_S1	6183	K.LTQDQDVDVK.Y	2AAA	6.0262e-14	6.0262e-14	1.0853e-06	1160.58	2	580.792	-1.9967	2	93	0
Phospho_Test_S2	6190	K.LTQDQDVDVK.Y	2AAA	1.0282e-13	1.0282e-13	1.8518e-06	1160.58	2	580.793	-1.05089	2	101	0
Phospho_Test_S3	5465	K.ELVSDANQHVK.S	2AAA	5.5236e-15	5.5236e-15	9.9814e-08	1239.63	3	413.883	0.07373	2	78	0
Phospho_Test_S3	6136	K.LTQDQDVDVK.Y	2AAA	1.9229e-13	1.9229e-13	3.4632e-06	1160.58	2	580.793	-0.10509	2	94	0
Phospho_Test_S4	5487	K.ELVSDANQHVK.S	2AAA	4.1047e-15	4.1047e-15	7.4174e-08	1239.63	3	413.882	-0.2212	2	75	0
Phospho_Test_S4	6148	K.LTQDQDVDVK.Y	2AAA	1.0282e-13	1.0282e-13	1.8518e-06	1160.58	2	580.793	-0.31527	2	99	6.4234e-05
Phospho_Test_S4	23670	K.VLELDNVK.S	2AAA	6.0288e-11	6.0288e-11	0.0010749	929.53	2	465.267	-3.67311	2	79	0.00034823
Phospho_Test_S4	12991	K.DEC@PEVR.L	2AAA	5.8304e-09	5.8304e-09	0.10288	972.409	2	486.709	0.75242	2	48	0.0084082
Phospho_Test_S1	42476	K.RRKDEIS#VDSLDFSK.K	2ABB	2.1247e-09	2.1247e-09	0.038725	1874.9	3	625.643	7.02408	2	53	0.0032972
Phospho_Test_S2	42573	K.RRKDEIS#VDSLDFSK.K	2ABB	5.6185e-09	5.6185e-09	0.1024	1874.9	3	625.644	8.38987	2	52	0.0059739
Phospho_Test_S1	36051	R.SSPPAPSLPPGS#VSPGTPQALPR.R	3BP1	9.1836e-20	9.1836e-20	1.687e-12	2277.13	3	759.714	0.08034	2	140	0
Phospho_Test_S1	36441	R.SSPPAPSLPPGS#VSPGTPQALPR.R	3BP1	1.1877e-19	1.1877e-19	2.1818e-12	2277.13	3	759.714	-0.08034	2	136	0
Phospho_Test_S1	35664	R.SSPPAPSLPPGS#VSPGTPQALPR.R	3BP1	1.6277e-19	1.6277e-19	2.9901e-12	2277.13	3	759.713	-1.52645	2	130	0
Phospho_Test_S1	30373	R.RLPAS#PVISNM*PAQVDQGVATEDR.G	3BP1	6.1452e-19	6.1452e-19	1.1295e-11	2647.25	3	883.09	0.76027	2	107	0
Phospho_Test_S1	35807	R.SSPPAPS#LPPGSVS#PGTPQALPR.R	3BP1	1.1536e-15	1.1536e-15	2.119e-08	2357.09	3	786.031	-4.76136	2	98	0
Phospho_Test_S1	35956	R.SSPPAPSLPPGSVS#PGTPQALPR.R	3BP1	7.361e-14	7.361e-14	1.3522e-06	2277.13	2	1139.07	0.53583	2	81	0
Phospho_Test_S1	9960	R.TEADLPKPTS#PK.V	3BP1	1.4519e-13	1.4519e-13	2.6307e-06	1363.65	2	682.329	-0.1789	2	86	0
Phospho_Test_S1	41004	R.RLPAS#PVISNMPAQVDQGVATEDR.G	3BP1	6.1288e-11	6.1288e-11	0.0011265	2631.26	3	877.759	0.90396	2	62	0.00019039
Phospho_Test_S1	10193	R.TEADLPKPTS#PK.V	3BP1	9.7802e-09	9.7802e-09	0.17721	1363.65	3	455.221	-0.80447	2	44	0
Phospho_Test_S2	36074	R.SSPPAPSLPPGS#VSPGTPQALPR.R	3BP1	2.5552e-21	2.5552e-21	4.6938e-14	2277.13	3	759.715	1.04442	2	147	0
Phospho_Test_S2	36464	R.SSPPAPSLPPGS#VSPGTPQALPR.R	3BP1	1.5615e-19	1.5615e-19	2.8683e-12	2277.13	3	759.714	0.16068	2	134	0
Phospho_Test_S2	30319	R.RLPAS#PVISNM*PAQVDQGVATEDR.G	3BP1	1.3009e-18	1.3009e-18	2.3912e-11	2647.25	3	883.423	-1.35848	2	110	0
Phospho_Test_S2	35690	R.SSPPAPSLPPGS#VSPGTPQALPR.R	3BP1	2.2852e-16	2.2852e-16	4.1978e-09	2277.13	3	759.715	1.04442	2	108	0
Phospho_Test_S2	10242	R.TEADLPKPTS#PK.V	3BP1	9.7744e-15	9.7744e-15	1.7711e-07	1363.65	2	682.329	0.62616	2	113	0
Phospho_Test_S2	9843	R.TEADLPKPT#SPK.V	3BP1	4.921e-14	4.921e-14	8.9167e-07	1363.65	2	682.331	2.32573	2	103	0
Phospho_Test_S2	36203	R.SSPPAPS#LPPGSVSPGTPQALPR.R	3BP1	2.1293e-13	2.1293e-13	3.9114e-06	2277.13	2	1139.07	0	2	72	0
Phospho_Test_S2	35813	R.SSPPAPS#LPPGSVS#PGTPQALPR.R	3BP1	4.468e-13	4.468e-13	8.2075e-06	2357.09	3	786.037	2.68981	2	87	0
Phospho_Test_S2	9834	R.TEADLPKPT#SPK.V	3BP1	3.4712e-12	3.4712e-12	6.2897e-05	1363.65	2	682.331	2.77299	2	61	0
Phospho_Test_S2	8618	R.ERTEADLPKPT#SPK.V	3BP1	4.8622e-12	4.8622e-12	8.8475e-05	1648.79	3	550.27	0.11092	2	65	0
Phospho_Test_S2	9839	R.TEADLPKPTS#PK.V	3BP1	7.7895e-12	7.7895e-12	0.00014114	1363.65	3	455.222	0.67039	2	61	0
Phospho_Test_S2	10228	R.TEADLPKPTS#PK.V	3BP1	9.9632e-10	9.9632e-10	0.018053	1363.65	3	455.222	0.93855	2	41	0
Phospho_Test_S2	8391	R.ERTEADLPKPT#SPK.V	3BP1	4.9981e-09	4.9981e-09	0.090947	1648.79	2	824.901	0.66592	2	50	0
Phospho_Test_S3	36150	R.SSPPAPSLPPGS#VSPGTPQALPR.R	3BP1	3.9482e-20	3.9482e-20	7.2526e-13	2277.13	3	759.714	-0.24102	2	142	0
Phospho_Test_S3	36267	R.SSPPAPSLPPGS#VSPGTPQALPR.R	3BP1	7.4184e-20	7.4184e-20	1.3627e-12	2277.13	2	1139.07	0.42867	2	112	0
Phospho_Test_S3	36554	R.SSPPAPSLPPGS#VSPGTPQALPR.R	3BP1	4.8962e-19	4.8962e-19	8.9941e-12	2277.13	3	759.714	0.08034	2	133	0
Phospho_Test_S3	37378	R.SSPPAPSLPPGS#VSPGTPQALPR.R	3BP1	2.5593e-18	2.5593e-18	4.7012e-11	2277.13	3	759.715	0.96408	2	106	0
Phospho_Test_S3	35703	R.S#SPPAPSLPPGSVS#PGTPQALPR.R	3BP1	1.8743e-17	1.8743e-17	3.443e-10	2357.09	3	786.369	-0.23285	2	116	0
Phospho_Test_S3	36534	R.S#SPPAPSLPPGSVS#PGTPQALPR.R	3BP1	1.9786e-17	1.9786e-17	3.6347e-10	2357.09	3	786.372	2.71657	2	115	0
Phospho_Test_S3	35754	R.SSPPAPSLPPGS#VSPGTPQALPR.R	3BP1	2.3475e-17	2.3475e-17	4.3122e-10	2277.13	3	759.716	2.16917	2	115	0
Phospho_Test_S3	36958	R.SSPPAPS#LPPGSVSPGTPQALPR.R	3BP1	6.6153e-17	6.6153e-17	1.2152e-09	2277.13	3	759.714	-0.24102	2	97	0
Phospho_Test_S3	36128	R.S#SPPAPSLPPGSVS#PGTPQALPR.R	3BP1	3.7693e-16	3.7693e-16	6.924e-09	2357.09	3	786.368	-1.78518	2	103	0
Phospho_Test_S3	36672	R.SSPPAPS#LPPGSVSPGTPQALPR.R	3BP1	7.4608e-16	7.4608e-16	1.3705e-08	2277.13	2	1139.07	0.9645	2	87	0
Phospho_Test_S3	10084	R.TEADLPKPTS#PK.V	3BP1	1.0625e-14	1.0625e-14	1.9251e-07	1363.65	2	682.328	-0.62616	2	121	0
Phospho_Test_S3	10136	R.TEADLPKPTS#PK.V	3BP1	2.0105e-12	2.0105e-12	3.6429e-05	1363.65	3	455.222	0.60335	2	65	0
Phospho_Test_S3	35872	R.SSPPAPSLPPGSVS#PGTPQALPR.R	3BP1	8.2811e-12	8.2811e-12	0.00015212	2277.13	2	1139.07	0.3215	2	71	0
Phospho_Test_S3	9743	R.TEADLPKPTS#PK.V	3BP1	1.4739e-11	1.4739e-11	0.00026707	1363.65	3	455.222	0.06704	2	56	0
Phospho_Test_S3	8604	R.ERTEADLPKPTS#PK.V	3BP1	2.1049e-11	2.1049e-11	0.00038302	1648.79	3	550.27	0.55459	2	64	0.0001287
Phospho_Test_S3	15994	R.LVGTS#LR.A	3BP1	3.3347e-09	3.3347e-09	0.058843	825.423	2	413.214	-1.55093	2	88	0.0049816
Phospho_Test_S3	9692	R.TEADLPKPT#SPK.V	3BP1	4.6234e-09	4.6234e-09	0.083776	1363.65	2	682.33	1.61012	2	39	0
Phospho_Test_S4	37296	R.SSPPAPSLPPGS#VSPGTPQALPR.R	3BP1	1.3447e-20	1.3447e-20	2.4702e-13	2277.13	3	759.713	-0.8034	2	127	0
Phospho_Test_S4	36891	R.SSPPAPSLPPGS#VSPGTPQALPR.R	3BP1	4.6854e-20	4.6854e-20	8.6069e-13	2277.13	3	759.715	1.44611	2	137	0
Phospho_Test_S4	37700	R.SSPPAPSLPPGS#VSPGTPQALPR.R	3BP1	3.0075e-19	3.0075e-19	5.5245e-12	2277.13	3	759.715	1.36577	2	118	0
Phospho_Test_S4	36199	R.SSPPAPS#LPPGSVS#PGTPQALPR.R	3BP1	1.6962e-17	1.6962e-17	3.1158e-10	2357.09	3	786.371	2.17326	2	116	0
Phospho_Test_S4	36599	R.SS#PPAPSLPPGSVS#PGTPQALPR.R	3BP1	5.6767e-17	5.6767e-17	1.0428e-09	2357.09	3	786.37	0.31047	2	106	0
Phospho_Test_S4	36081	R.SSPPAPSLPPGS#VSPGTPQALPR.R	3BP1	2.8408e-16	2.8408e-16	5.2184e-09	2277.13	3	759.714	0.64272	2	97	0
Phospho_Test_S4	36490	R.SSPPAPSLPPGSVS#PGTPQALPR.R	3BP1	4.9979e-16	4.9979e-16	9.1809e-09	2277.13	3	759.714	0.4017	2	111	0
Phospho_Test_S4	37424	R.S#SPPAPSLPPGSVSPGTPQALPR.R	3BP1	2.6605e-15	2.6605e-15	4.8872e-08	2277.13	2	1139.07	-0.75017	2	80	0
Phospho_Test_S4	36617	R.SSPPAPSLPPGS#VSPGTPQALPR.R	3BP1	3.4237e-15	3.4237e-15	6.2893e-08	2277.13	2	1139.07	0.21433	2	88	0
Phospho_Test_S4	10136	R.TEADLPKPT#SPK.V	3BP1	1.2959e-14	1.2959e-14	2.3482e-07	1363.65	2	682.33	0.98396	2	119	6.4234e-05
Phospho_Test_S4	9738	R.TEADLPKPT#SPK.V	3BP1	4.5417e-14	4.5417e-14	8.2294e-07	1363.65	2	682.329	0.53671	2	98	6.4234e-05
Phospho_Test_S4	36215	R.SSPPAPSLPPGSVS#PGTPQALPR.R	3BP1	9.0104e-14	9.0104e-14	1.6552e-06	2277.13	2	1139.07	0.3215	2	70	0
Phospho_Test_S4	37021	R.SSPPAPS#LPPGSVSPGTPQALPR.R	3BP1	9.7584e-14	9.7584e-14	1.7926e-06	2277.13	2	1139.07	1.286	2	79	6.4234e-05
Phospho_Test_S4	8448	R.ERTEADLPKPTS#PK.V	3BP1	1.4964e-11	1.4964e-11	0.00027228	1648.79	3	550.271	1.7747	2	72	0.00012115
Phospho_Test_S4	9753	R.TEADLPKPT#SPK.V	3BP1	1.8216e-11	1.8216e-11	0.00033007	1363.65	3	455.222	0.40223	2	60	6.4234e-05
Phospho_Test_S4	10149	R.TEADLPKPTS#PK.V	3BP1	1.8654e-11	1.8654e-11	0.00033802	1363.65	3	455.222	0.80447	2	58	0.00012115
Phospho_Test_S4	8170	R.ERTEADLPKPTS#PK.V	3BP1	2.8671e-09	2.8671e-09	0.052171	1648.79	2	824.405	7.73077	2	49	0.00012115
Phospho_Test_S4	7835	R.S#PPDGQSFR.G	3BP2	2.6593e-12	2.6593e-12	4.7691e-05	1070.43	2	535.717	-3.9876	2	71	6.4234e-05
Phospho_Test_S1	55751	R.PGSLDLPSPVS#LSEFGMMFPILGPR.S	3BP5	3.0701e-19	3.0701e-19	5.6461e-12	2724.32	3	909.113	1.29923	1	104	0
Phospho_Test_S1	24722	R.SQS#STSLESQALETR.M	3BP5	4.4922e-16	4.4922e-16	8.1876e-09	1703.75	2	852.379	1.64693	2	117	0
Phospho_Test_S2	24731	R.SQS#STSLESQALETR.M	3BP5	1.5804e-17	1.5804e-17	2.8806e-10	1703.75	2	852.38	2.64941	2	145	0
Phospho_Test_S2	22868	R.SQSSTS#LESQALETR.M	3BP5	4.4024e-11	4.4024e-11	0.00080239	1703.75	2	852.376	-1.93336	2	83	5.8042e-05
Phospho_Test_S3	56561	R.PGSLDLPS#PVS#LSEFGMMFPILGPR.S	3BP5	1.5037e-20	1.5037e-20	2.7655e-13	2804.28	3	935.433	-0.32624	1	105	0
Phospho_Test_S3	24705	R.SQS#STSLESQALETR.M	3BP5	2.063e-11	2.063e-11	0.00037602	1703.75	2	852.378	0.14321	2	75	0.0001287
Phospho_Test_S1	12730	R.SEVVEDEGPRS#PVAEEPGGSGSNSSETK.L	3BP5L	7.9254e-23	7.9254e-23	1.4596e-15	2897.23	3	966.417	1.13681	2	182	0
Phospho_Test_S1	22896	R.GLSDHAS#LDGQELGAQSR.G	3BP5L	1.3423e-19	1.3423e-19	2.4559e-12	1920.84	2	960.926	-0.50814	2	128	0
Phospho_Test_S1	41240	R.TVAS#DLQKC@DS#VEHLR.G	3BP5L	2.7082e-13	2.7082e-13	4.9433e-06	2085.87	3	695.964	3.50796	2	83	0
Phospho_Test_S1	22895	R.GLSDHAS#LDGQELGAQSR.G	3BP5L	1.9334e-12	1.9334e-12	3.5373e-05	1920.84	3	640.953	-0.57135	2	81	0
Phospho_Test_S1	4486	K.AAGGRET#PQGELR.S	3BP5L	5.2449e-12	5.2449e-12	9.5255e-05	1421.65	3	474.556	0.19292	2	75	0
Phospho_Test_S1	3683	R.RGS#DIGVR.G	3BP5L	8.5862e-11	8.5862e-11	0.0015309	939.44	2	470.225	1.7523	2	95	0.00024438
Phospho_Test_S1	13853	K.C@DS#VEHLR.G	3BP5L	1.7731e-10	1.7731e-10	0.0031614	1163.46	3	388.49	-0.07855	2	54	0.00024438
Phospho_Test_S1	2659	R.GRRGS#DIGVR.G	3BP5L	6.8301e-10	6.8301e-10	0.012301	1152.56	3	384.859	0.39648	2	63	0.0012063
Phospho_Test_S1	14738	K.C@DS#VEHLR.G	3BP5L	4.8434e-09	4.8434e-09	0.086358	1163.46	3	388.49	-0.39277	2	49	0.00024438
Phospho_Test_S2	12688	R.SEVVEDEGPRS#PVAEEPGGSGSNSSETK.L	3BP5L	1.1897e-24	1.1897e-24	2.1911e-17	2897.23	3	966.417	1.95784	2	190	0
Phospho_Test_S2	22880	R.GLSDHAS#LDGQELGAQSR.G	3BP5L	1.0398e-19	1.0398e-19	1.9023e-12	1920.84	2	960.923	-2.66771	2	129	0
Phospho_Test_S2	11154	R.TVAS#DLQK.C	3BP5L	4.6304e-11	4.6304e-11	0.00082561	941.434	2	471.22	-0.71239	2	82	5.8042e-05
Phospho_Test_S2	22879	R.GLSDHAS#LDGQELGAQSR.G	3BP5L	5.4044e-11	5.4044e-11	0.00098878	1920.84	3	640.951	-2.66632	2	70	0
Phospho_Test_S2	3702	R.RGS#DIGVR.G	3BP5L	9.2021e-11	9.2021e-11	0.0016408	939.44	2	470.224	0.9735	2	100	0.0002231
Phospho_Test_S2	4483	K.AAGGRET#PQGELR.S	3BP5L	9.5718e-09	9.5718e-09	0.17384	1421.65	3	474.558	4.11569	2	58	0.0094684
Phospho_Test_S3	12517	R.SEVVEDEGPRS#PVAEEPGGSGSNSSETK.L	3BP5L	6.1899e-26	6.1899e-26	1.14e-18	2897.23	3	966.416	0.50525	2	186	0
Phospho_Test_S3	22800	R.GLSDHAS#LDGQELGAQSR.G	3BP5L	1.9297e-19	1.9297e-19	3.5305e-12	1920.84	2	960.925	-0.57165	2	132	0
Phospho_Test_S3	13690	K.C@DS#VEHLR.G	3BP5L	9.18e-12	9.18e-12	0.00016368	1163.46	3	388.49	-0.23566	2	74	6.582e-05
Phospho_Test_S3	14409	K.C@DS#VEHLR.G	3BP5L	1.3957e-11	1.3957e-11	0.00024885	1163.46	3	388.489	-1.33542	2	87	6.582e-05
Phospho_Test_S3	22787	R.GLSDHAS#LDGQELGAQSR.G	3BP5L	3.1904e-11	3.1904e-11	0.00058371	1920.84	3	640.953	-0.09523	2	77	0
Phospho_Test_S3	21240	K.C@DS#VEHLR.G	3BP5L	5.5661e-11	5.5661e-11	0.00099244	1163.46	2	582.231	-0.83864	2	52	6.582e-05
Phospho_Test_S3	3638	R.RGS#DIGVR.G	3BP5L	2.2303e-10	2.2303e-10	0.0039766	939.44	2	470.225	1.298	2	86	0.000642
Phospho_Test_S3	11074	R.TVAS#DLQK.C	3BP5L	5.0237e-10	5.0237e-10	0.0089573	941.434	2	471.22	-0.77715	2	65	0.0012956
Phospho_Test_S3	2598	R.GRRGS#DIGVR.G	3BP5L	7.3261e-10	7.3261e-10	0.013194	1152.56	3	384.859	-0.47577	2	64	0.0016604
Phospho_Test_S4	12465	R.SEVVEDEGPRS#PVAEEPGGSGSNSSETK.L	3BP5L	3.5274e-23	3.5274e-23	6.4964e-16	2897.23	3	966.415	-0.12631	2	163	0
Phospho_Test_S4	22986	R.GLSDHAS#LDGQELGAQSR.G	3BP5L	1.1172e-19	1.1172e-19	2.0439e-12	1920.84	2	960.926	-0.50814	2	127	0
Phospho_Test_S4	22982	R.GLSDHAS#LDGQELGAQSR.G	3BP5L	3.4087e-12	3.4087e-12	6.2365e-05	1920.84	3	640.953	-0.57135	2	77	0
Phospho_Test_S4	13598	K.C@DS#VEHLR.G	3BP5L	9.7324e-12	9.7324e-12	0.00017353	1163.46	2	582.233	2.51591	2	92	6.4234e-05
Phospho_Test_S4	14304	K.C@DS#VEHLR.G	3BP5L	1.1255e-11	1.1255e-11	0.00020068	1163.46	3	388.49	-1.02121	2	81	6.4234e-05
Phospho_Test_S4	21402	K.C@DS#VEHLR.G	3BP5L	1.4616e-11	1.4616e-11	0.0002606	1163.46	2	582.231	-0.62898	2	63	6.4234e-05
Phospho_Test_S4	11087	R.TVAS#DLQK.C	3BP5L	6.4363e-11	6.4363e-11	0.0011476	941.434	2	471.22	-1.7486	2	66	0.00034823
Phospho_Test_S4	3716	R.RGS#DIGVR.G	3BP5L	1.9436e-10	1.9436e-10	0.0034655	939.44	2	470.224	0.7139	2	91	0.00061285
Phospho_Test_S1	41291	K.T#PPKDLPAIPGVTSPTSDEPPM*QASQSQLPSSPEDKR.A	4EBP1	1.0446e-33	1.0446e-33	1.9294e-26	3981.88	4	996.225	-0.24507	2	161	0
Phospho_Test_S1	42315	R.NSPVAKT#PPKDLPAIPGVTSPTSDEPPMQASQSQLPSSPEDKR.A	4EBP1	7.7969e-32	7.7969e-32	1.4419e-24	4562.21	5	913.248	-0.06683	2	146	0
Phospho_Test_S1	39416	R.NSPVAKT#PPKDLPAIPGVTSPTSDEPPM*QASQSQLPSSPEDKR.A	4EBP1	1.0374e-29	1.0374e-29	1.9185e-22	4578.21	4	1145.31	-1.279	2	158	0
Phospho_Test_S1	42328	R.NSPVAKT#PPKDLPAIPGVTSPTSDEPPMQASQSQLPSSPEDKR.A	4EBP1	1.2979e-29	1.2979e-29	2.4002e-22	4562.21	4	1141.31	0.32087	2	163	0
Phospho_Test_S1	44252	K.T#PPKDLPAIPGVTSPTSDEPPMQASQSQLPSSPEDKR.A	4EBP1	1.203e-27	1.203e-27	2.2219e-20	3965.88	4	992.227	0.61513	2	149	0
Phospho_Test_S1	39390	R.NSPVAKT#PPKDLPAIPGVTSPTSDEPPM*QASQSQLPSSPEDKR.A	4EBP1	5.2764e-25	5.2764e-25	9.7576e-18	4578.21	5	916.447	0.1998	2	118	0
Phospho_Test_S1	43421	R.NS#PVAKT#PPKDLPAIPGVTSPTSDEPPMQASQSQLPSSPEDKR.A	4EBP1	2.3031e-23	2.3031e-23	4.259e-16	4642.18	5	929.244	2.75868	2	129	0
Phospho_Test_S1	40902	K.T#PPKDLPAIPGVTSPTSDEPPM*QASQSQLPSSPEDKR.A	4EBP1	1.9109e-22	1.9109e-22	3.5294e-15	3981.88	4	996.226	1.04153	2	126	0
Phospho_Test_S1	45982	K.T#PPKDLPAIPGVTSPTSDEPPMQASQSQLPSSPEDK.R	4EBP1	8.2443e-22	8.2443e-22	1.5223e-14	3809.78	4	953.203	1.92095	2	99	0
Phospho_Test_S1	43030	R.NSPVAKT#PPKDLPAIPGVTSPTSDEPPMQAS#QSQLPSSPEDKR.A	4EBP1	3.1791e-20	3.1791e-20	5.8791e-13	4642.18	5	929.244	2.2989	2	105	0
Phospho_Test_S1	48699	R.VALGDGVQLPPGDYST#TPGGTLFS#TTPGGTR.I	4EBP1	3.5952e-20	3.5952e-20	6.6288e-13	3179.43	2	1590.22	1.4585	2	101	0
Phospho_Test_S1	44292	K.T#PPKDLPAIPGVTSPTSDEPPMQASQSQLPSSPEDKR.A	4EBP1	5.001e-20	5.001e-20	9.2369e-13	3965.88	3	1322.63	1.10752	2	137	0
Phospho_Test_S1	44824	K.T#PPKDLPAIPGVTSPTSDEPPMQASQSQLPS#SPEDKR.A	4EBP1	8.411e-20	8.411e-20	1.5535e-12	4045.85	4	1012.22	-0.90448	2	113	0
Phospho_Test_S1	45652	K.TPPKDLPAIPGVTSPTS#DEPPMQASQSQLPSSPEDK.R	4EBP1	1.1915e-19	1.1915e-19	2.2003e-12	3809.78	3	1270.26	-2.89876	2	95	0
Phospho_Test_S1	43949	R.NSPVAKT#PPKDLPAIPGVTSPTSDEPPMQASQSQLPSSPEDK.R	4EBP1	2.2675e-19	2.2675e-19	4.1924e-12	4406.11	3	1469.38	0.58153	2	102	0
Phospho_Test_S1	39031	R.NSPVAKT#PPKDLPAIPGVTSPTSDEPPM*QASQSQLPSSPEDKR.A	4EBP1	3.9805e-19	3.9805e-19	7.3611e-12	4578.21	4	1145.31	-1.06583	2	89	0
Phospho_Test_S1	44437	K.T#PPKDLPAIPGVTS#PTSDEPPMQASQSQLPSSPEDKR.A	4EBP1	6.0986e-19	6.0986e-19	1.1264e-11	4045.85	4	1012.22	2.29134	2	97	0
Phospho_Test_S1	43066	K.TPPKDLPAIPGVTSPTS#DEPPM*QASQSQLPSSPEDK.R	4EBP1	9.3212e-19	9.3212e-19	1.7212e-11	3825.78	3	1275.93	1.53075	2	103	0
Phospho_Test_S1	43058	K.TPPKDLPAIPGVT#SPTSDEPPM*QASQSQLPSSPEDK.R	4EBP1	1.4476e-18	1.4476e-18	2.6731e-11	3825.78	4	957.201	1.65787	2	86	0
Phospho_Test_S1	48647	K.FLMEC@RNS#PVAKT#PPKDLPAIPGVTSPTSDEPPMQASQSQLPSSPEDKR.A	4EBP1	1.4617e-18	1.4617e-18	2.7055e-11	5546.57	5	1110.12	0.87969	2	76	0
Phospho_Test_S1	45203	R.NS#PVAKT#PPKDLPAIPGVTSPTSDEPPMQASQSQLPSSPEDK.R	4EBP1	7.409e-18	7.409e-18	1.3699e-10	4486.08	4	1122.28	1.74033	2	93	0
Phospho_Test_S1	43004	R.NSPVAKT#PPKDLPAIPGVTSPTSDEPPMQAS#QSQLPSSPEDKR.A	4EBP1	8.6025e-18	8.6025e-18	1.5908e-10	4642.18	4	1161.3	1.05115	2	106	0
Phospho_Test_S1	41034	R.NSPVAKT#PPKDLPAIPGVTSPTSDEPPM*QASQSQLPSSPEDK.R	4EBP1	2.5004e-17	2.5004e-17	4.623e-10	4422.11	4	1106.28	1.10343	2	95	0
Phospho_Test_S1	42428	K.TPPKDLPAIPGVTSPTSDEPPMQASQSQLPS#SPEDKR.A	4EBP1	3.3769e-17	3.3769e-17	6.2373e-10	3965.88	4	992.227	0.9227	2	83	0
Phospho_Test_S1	43785	R.NS#PVAKT#PPKDLPAIPGVTSPTSDEPPMQASQSQLPSSPEDKR.A	4EBP1	3.8618e-17	3.8618e-17	7.1415e-10	4642.18	4	1161.05	2.50917	2	84	0
Phospho_Test_S1	44109	R.NSPVAKT#PPKDLPAIPGVTSPTSDEPPMQASQSQLPSSPEDK.R	4EBP1	6.2212e-17	6.2212e-17	1.1503e-09	4406.11	4	1102.28	0.55372	2	100	0
Phospho_Test_S1	43283	K.TPPKDLPAIPGVTS#PTSDEPPMQASQSQLPSSPEDKR.A	4EBP1	6.6998e-17	6.6998e-17	1.2375e-09	3965.88	4	992.226	-0.06151	2	97	0
Phospho_Test_S1	48316	R.VALGDGVQLPPGDY#STTPGGTLFS#TTPGGTR.I	4EBP1	8.0873e-17	8.0873e-17	1.4911e-09	3179.43	2	1590.22	0.76763	2	79	0
Phospho_Test_S1	50285	R.VALGDGVQLPPGDYSTTPGGTLFS#TTPGGTR.I	4EBP1	1.2548e-16	1.2548e-16	2.3136e-09	3099.47	3	1033.83	-0.70846	2	97	0
Phospho_Test_S1	51428	R.VALGDGVQLPPGDYSTT#PGGTLFSTT#PGGTR.I	4EBP1	3.6172e-16	3.6172e-16	6.6694e-09	3179.43	3	1060.15	2.0521	2	82	0
Phospho_Test_S1	48360	R.VALGDGVQLPPGDYS#TTPGGTLFSTT#PGGTR.I	4EBP1	4.5088e-16	4.5088e-16	8.3133e-09	3179.43	3	1060.48	1.03597	2	93	0
Phospho_Test_S1	43398	R.NS#PVAKT#PPKDLPAIPGVTSPTSDEPPMQASQSQLPSSPEDKR.A	4EBP1	7.0956e-16	7.0956e-16	1.3122e-08	4642.18	4	1161.3	0.52558	2	85	0
Phospho_Test_S1	40183	R.NSPVAKT#PPKDLPAIPGVTSPTSDEPPM*QASQS#QLPSSPEDKR.A	4EBP1	8.0497e-16	8.0497e-16	1.4886e-08	4658.17	4	1165.3	0.10475	2	88	0
Phospho_Test_S1	45776	K.DLPAIPGVTSPTSDEPPMQASQSQLPSS#PEDKR.A	4EBP1	1.4403e-15	1.4403e-15	2.6574e-08	3542.64	3	1181.55	1.13645	2	94	0
Phospho_Test_S1	50284	R.VALGDGVQLPPGDYSTT#PGGTLFST#TPGGTR.I	4EBP1	1.553e-15	1.553e-15	2.8634e-08	3179.43	3	1060.48	-1.72662	2	96	0
Phospho_Test_S1	44110	R.NS#PVAKT#PPKDLPAIPGVTSPTSDEPPMQASQS#QLPSSPEDKR.A	4EBP1	1.9404e-15	1.9404e-15	3.5883e-08	4722.14	4	1181.29	-0.31001	2	82	0
Phospho_Test_S1	51053	R.VALGDGVQLPPGDYSTT#PGGTLFS#TTPGGTR.I	4EBP1	4.824e-15	4.824e-15	8.8946e-08	3179.43	3	1060.48	-1.95684	2	93	0
Phospho_Test_S1	43721	R.NSPVAKT#PPKDLPAIPGVTSPTSDEPPMQASQSQLPSSPEDK.R	4EBP1	7.407e-15	7.407e-15	1.3695e-07	4406.11	4	1102.28	-2.32561	2	82	0
Phospho_Test_S1	42621	R.NSPVAKT#PPKDLPAIPGVTSPTSDEPPMQAS#QSQLPSSPEDKR.A	4EBP1	7.677e-15	7.677e-15	1.4197e-07	4642.18	4	1161.05	0.93244	2	60	0
Phospho_Test_S1	39004	R.NSPVAKT#PPKDLPAIPGVTSPTSDEPPM*QASQSQLPSSPEDKR.A	4EBP1	8.047e-15	8.047e-15	1.4881e-07	4578.21	5	916.448	0.666	2	65	0
Phospho_Test_S1	40983	K.TPPKDLPAIPGVTS#PTSDEPPM*QASQSQLPSSPEDKR.A	4EBP1	9.7143e-15	9.7143e-15	1.7942e-07	3981.88	3	1327.96	-0.91923	2	85	0
Phospho_Test_S1	43911	K.TPPKDLPAIPGVT#SPTSDEPPMQASQSQLPSSPEDKR.A	4EBP1	1.2264e-14	1.2264e-14	2.2652e-07	3965.88	3	1322.63	0.92293	2	91	0
Phospho_Test_S1	49127	R.VALGDGVQLPPGDYSTT#PGGTLFSTT#PGGTR.I	4EBP1	1.5068e-14	1.5068e-14	2.7783e-07	3179.43	3	1060.48	0.46043	2	93	0
Phospho_Test_S1	41418	R.NSPVAKTPPKDLPAIPGVTSPTS#DEPPM*QASQSQLPSSPEDK.R	4EBP1	1.5419e-14	1.5419e-14	2.851e-07	4422.11	4	1106.28	0	2	70	0
Phospho_Test_S1	45977	K.TPPKDLPAIPGVT#S#PTSDEPPMQASQSQLPSSPEDK.R	4EBP1	2.0013e-14	2.0013e-14	3.6955e-07	3889.75	4	973.194	1.37976	2	52	0
Phospho_Test_S1	42493	R.NS#PVAKT#PPKDLPAIPGVTSPTSDEPPM*QASQSQLPSSPEDK.R	4EBP1	2.2022e-14	2.2022e-14	4.0717e-07	4502.07	4	1126.27	0.43354	2	63	0
Phospho_Test_S1	39326	K.TPPKDLPAIPGVTSPTSDEPPM*QASQSQLPS#SPEDKR.A	4EBP1	2.2553e-14	2.2553e-14	4.1655e-07	3981.88	4	996.227	1.65419	2	72	0
Phospho_Test_S1	41921	R.NSPVAKT#PPKDLPAIPGVTSPTSDEPPMQASQSQLPSSPEDKR.A	4EBP1	5.9444e-14	5.9444e-14	1.0993e-06	4562.21	5	913.251	2.47282	2	54	0
Phospho_Test_S1	48737	R.VALGDGVQLPPGDYSTT#PGGTLFST#TPGGTR.I	4EBP1	6.6731e-14	6.6731e-14	1.2304e-06	3179.43	3	1060.48	1.61152	2	93	0
Phospho_Test_S1	2841	R.NSPVAKT#PPK.D	4EBP1	6.7728e-14	6.7728e-14	1.2198e-06	1118.56	2	559.784	-0.43613	2	86	0
Phospho_Test_S1	46069	K.TPPKDLPAIPGVTSPT#SDEPPMQASQS#QLPSSPEDK.R	4EBP1	1.1293e-13	1.1293e-13	2.0853e-06	3889.75	3	1297.26	1.78788	2	54	0
Phospho_Test_S1	48477	R.VALGDGVQLPPGDYSTT#PGGTLFSTT#PGGTR.I	4EBP1	1.1937e-13	1.1937e-13	2.2009e-06	3179.43	4	795.615	1.68772	2	66	0
Phospho_Test_S1	43954	K.TPPKDLPAIPGVTSPT#SDEPPMQASQSQLPSSPEDKR.A	4EBP1	1.3915e-13	1.3915e-13	2.5701e-06	3965.88	5	793.981	-1.3837	2	56	0
Phospho_Test_S1	45903	R.VALGDGVQLPPGDYS#TTPGGTLFST#TPGGTRIIYDRK.F	4EBP1	1.5311e-13	1.5311e-13	2.828e-06	3967.89	4	992.729	1.78299	2	97	0
Phospho_Test_S1	48729	K.FLMEC@RNSPVAKT#PPKDLPAIPGVT#SPTSDEPPMQASQSQLPSSPEDKR.A	4EBP1	2.2717e-13	2.2717e-13	4.205e-06	5546.57	6	925.27	2.04491	2	42	0
Phospho_Test_S1	49517	R.VALGDGVQLPPGDYSTT#PGGTLFSTT#PGGTR.I	4EBP1	3.5489e-13	3.5489e-13	6.5435e-06	3179.43	3	1060.48	1.49641	2	85	0
Phospho_Test_S1	49894	R.VALGDGVQLPPGDY#STTPGGTLFSTT#PGGTR.I	4EBP1	3.6518e-13	3.6518e-13	6.7333e-06	3179.43	3	1060.48	1.49641	2	68	0
Phospho_Test_S1	49257	R.VALGDGVQLPPGDYSTT#PGGTLFSTT#PGGTR.I	4EBP1	4.4932e-13	4.4932e-13	8.2846e-06	3179.43	4	795.615	2.07129	2	59	0
Phospho_Test_S1	47268	R.RVALGDGVQLPPGDYST#TPGGTLFSTT#PGGTR.I	4EBP1	7.289e-13	7.289e-13	1.3444e-05	3335.53	3	1112.52	0.65835	2	64	0
Phospho_Test_S1	42161	K.T#PPKDLPAIPGVTSPTSDEPPM*QASQSQLPS#SPEDKR.A	4EBP1	7.5102e-13	7.5102e-13	1.3871e-05	4061.84	4	1016.22	1.56159	2	69	0
Phospho_Test_S1	39252	R.NSPVAKT#PPKDLPAIPGVTSPTSDEPPM*QASQSQLPSSPEDKR.A	4EBP1	9.3611e-13	9.3611e-13	1.7311e-05	4578.21	6	763.874	-0.1598	2	60	0
Phospho_Test_S1	49634	R.VALGDGVQLPPGDY#STTPGGTLFSTT#PGGTR.I	4EBP1	1.1953e-12	1.1953e-12	2.204e-05	3179.43	4	795.615	1.38086	2	54	0
Phospho_Test_S1	46280	R.VALGDGVQLPPGDYSTT#PGGTLFS#TTPGGTRIIYDRK.F	4EBP1	1.496e-12	1.496e-12	2.7631e-05	3967.89	4	992.729	1.29113	2	87	0
Phospho_Test_S1	50674	R.VALGDGVQLPPGDY#STTPGGTLFST#TPGGTR.I	4EBP1	1.6909e-12	1.6909e-12	3.1177e-05	3179.43	3	1060.47	-8.28779	2	75	0
Phospho_Test_S1	49898	R.VALGDGVQLPPGDYSTTPGGTLFST#TPGGTR.I	4EBP1	2.314e-12	2.314e-12	4.2666e-05	3099.47	3	1033.83	3.89651	2	70	0
Phospho_Test_S1	48868	R.VALGDGVQLPPGDYSTT#PGGTLFSTT#PGGTR.I	4EBP1	3.1297e-12	3.1297e-12	5.7706e-05	3179.43	4	795.613	-0.76715	2	51	0
Phospho_Test_S1	41071	K.TPPKDLPAIPGVTS#PTSDEPPM*QASQSQLPSSPEDKR.A	4EBP1	5.0914e-12	5.0914e-12	9.404e-05	3981.88	3	1327.96	0.18385	2	69	0
Phospho_Test_S1	44320	R.NSPVAKT#PPKDLPAIPGVTSPTSDEPPMQAS#QSQLPSSPEDK.R	4EBP1	5.1851e-12	5.1851e-12	9.587e-05	4486.08	4	1122.28	0.87016	2	53	0
Phospho_Test_S1	50678	R.VALGDGVQLPPGDYSTTPGGTLFST#TPGGTR.I	4EBP1	1.2791e-11	1.2791e-11	0.00023585	3099.47	3	1033.83	1.18076	2	74	0
Phospho_Test_S1	41660	R.NSPVAKT#PPKDLPAIPGVTSPTSDEPPM*QAS#QSQLPSSPEDK.R	4EBP1	1.6569e-11	1.6569e-11	0.00030636	4502.07	4	1126.28	3.03476	2	36	0
Phospho_Test_S1	41062	K.TPPKDLPAIPGVTSPTS#DEPPM*QASQSQLPSSPEDKR.A	4EBP1	1.8338e-11	1.8338e-11	0.0003387	3981.88	5	797.182	0.76564	2	37	0
Phospho_Test_S1	39790	R.NSPVAKT#PPKDLPAIPGVTS#PTSDEPPM*QASQSQLPSSPEDKR.A	4EBP1	3.1494e-11	3.1494e-11	0.00058242	4658.17	4	1165.05	2.1863	2	38	0.00013388
Phospho_Test_S1	48436	R.VALGDGVQLPPGDYSTT#PGGTLFST#TPGGTRIIYDR.K	4EBP1	4.1602e-11	4.1602e-11	0.0007682	3839.79	3	1280.6	-2.76435	2	64	0.00019039
Phospho_Test_S1	43326	R.NSPVAKT#PPKDLPAIPGVTS#PTSDEPPMQASQS#QLPSSPEDKR.A	4EBP1	6.7493e-11	6.7493e-11	0.0012481	4722.14	4	1181.04	-1.35673	2	41	0.00019039
Phospho_Test_S1	48031	R.VALGDGVQLPPGDYSTT#PGGTLFS#TTPGGTRIIYDR.K	4EBP1	7.9664e-11	7.9664e-11	0.001471	3839.79	4	960.703	-0.25413	2	67	0.00019039
Phospho_Test_S1	45518	R.VALGDGVQLPPGDYSTT#PGGTLFS#TTPGGTRIIYDRK.F	4EBP1	1.1526e-10	1.1526e-10	0.0021289	3967.89	4	992.726	-1.16816	2	68	0
Phospho_Test_S1	43865	K.T#PPKDLPAIPGVTSPTSDEPPMQASQSQLPSSPEDKR.A	4EBP1	1.1704e-10	1.1704e-10	0.0021618	3965.88	4	992.228	1.90691	2	44	0
Phospho_Test_S1	43727	R.NSPVAKT#PPKDLPAIPGVTSPT#S#DEPPMQASQSQLPSSPEDKR.A	4EBP1	1.6541e-10	1.6541e-10	0.0030589	4722.14	4	1181.3	7.02687	2	32	0.00024438
Phospho_Test_S1	41861	K.T#PPKDLPAIPGVTSPTSDEPPM*QASQSQLPS#SPEDKR.A	4EBP1	2.5077e-10	2.5077e-10	0.0046317	4061.84	3	1354.62	0.36046	2	32	0
Phospho_Test_S1	48051	R.RVALGDGVQLPPGDYST#TPGGTLFSTT#PGGTR.I	4EBP1	2.7251e-10	2.7251e-10	0.0050263	3335.53	3	1112.52	1.64587	2	53	0
Phospho_Test_S1	29227	R.KFLMEC@RNS#PVAK.T	4EBP1	2.7977e-10	2.7977e-10	0.0050809	1727.8	3	576.605	0.31756	2	71	0.00065754
Phospho_Test_S1	48033	R.VALGDGVQLPPGDYST#TPGGTLFS#TTPGGTRIIYDR.K	4EBP1	2.8817e-10	2.8817e-10	0.0053212	3839.79	3	1280.6	-0.28597	2	54	0.00019039
Phospho_Test_S1	48421	R.VALGDGVQLPPGDYSTT#PGGTLFS#TTPGGTRIIYDR.K	4EBP1	2.8819e-10	2.8819e-10	0.0053215	3839.79	4	960.704	0.76238	2	51	0.00019039
Phospho_Test_S1	40582	R.NS#PVAKT#PPKDLPAIPGVTSPTSDEPPM*QASQSQLPSSPEDKR.A	4EBP1	3.419e-10	3.419e-10	0.0063227	4658.17	4	1165.05	5.43369	2	61	0.00076615
Phospho_Test_S1	22596	K.FLM*EC@RNS#PVAK.T	4EBP1	4.6468e-10	4.6468e-10	0.0084199	1615.7	3	539.239	0.79231	2	66	0.00099637
Phospho_Test_S1	22984	K.FLM*EC@RNS#PVAK.T	4EBP1	4.7379e-10	4.7379e-10	0.0085849	1615.7	3	539.238	-1.13188	2	73	0.00099637
Phospho_Test_S1	48098	R.VALGDGVQLPPGDYSTT#PGGTLFSTT#PGGTR.I	4EBP1	5.1425e-10	5.1425e-10	0.0094819	3179.43	4	795.615	1.45758	2	42	0
Phospho_Test_S1	34479	K.FLMEC@RNS#PVAK.T	4EBP1	5.1935e-10	5.1935e-10	0.0094105	1599.71	3	533.907	-0.22864	2	68	0.0011052
Phospho_Test_S1	41934	R.NSPVAKT#PPKDLPAIPGVTSPTSDEPPMQASQSQLPSSPEDKR.A	4EBP1	6.9846e-10	6.9846e-10	0.012917	4562.21	4	1141.31	0.64174	2	35	0
Phospho_Test_S1	41198	R.NSPVAKT#PPKDLPAIPGVTSPTSDEPPM*QASQSQLPSSPEDK.R	4EBP1	8.7292e-10	8.7292e-10	0.01614	4422.11	5	885.227	-0.06895	2	34	0
Phospho_Test_S1	44331	K.TPPKDLPAIPGVTSPTSDEPPMQASQSQLPS#SPEDK.R	4EBP1	1.0279e-09	1.0279e-09	0.01898	3809.78	3	1270.6	-0.28822	2	37	0.0015273
Phospho_Test_S1	49747	K.FLMEC@RNSPVAKT#PPKDLPAIPGVTSPT#SDEPPMQASQSQLPSSPEDK.R	4EBP1	2.0389e-09	2.0389e-09	0.037734	5390.47	5	1078.91	6.90174	2	13	0.0032455
Phospho_Test_S1	50012	R.VALGDGVQLPPGDYSTT#PGGTLFSTT#PGGTR.I	4EBP1	4.3833e-09	4.3833e-09	0.08082	3179.43	4	795.615	1.99458	2	38	0
Phospho_Test_S1	23064	K.FLM*EC@RNS#PVAK.T	4EBP1	6.1602e-09	6.1602e-09	0.11162	1615.7	2	808.354	-0.67955	2	54	0.00099637
Phospho_Test_S2	42390	R.NSPVAKT#PPKDLPAIPGVTSPTSDEPPMQASQSQLPSSPEDKR.A	4EBP1	6.3656e-33	6.3656e-33	1.1772e-25	4562.21	4	1141.31	0.53478	2	168	0
Phospho_Test_S2	44301	K.T#PPKDLPAIPGVTSPTSDEPPMQASQSQLPSSPEDKR.A	4EBP1	3.2011e-31	3.2011e-31	5.9124e-24	3965.88	4	992.227	0.36908	2	159	0
Phospho_Test_S2	41337	K.T#PPKDLPAIPGVTSPTSDEPPM*QASQSQLPSSPEDKR.A	4EBP1	3.6704e-29	3.6704e-29	6.7793e-22	3981.88	4	996.225	0.24507	2	144	0
Phospho_Test_S2	42338	R.NSPVAKT#PPKDLPAIPGVTSPTSDEPPMQASQSQLPSSPEDKR.A	4EBP1	2.1989e-28	2.1989e-28	4.0663e-21	4562.21	5	913.25	1.47033	2	141	0
Phospho_Test_S2	39413	R.NSPVAKT#PPKDLPAIPGVTSPTSDEPPM*QASQSQLPSSPEDKR.A	4EBP1	3.0699e-28	3.0699e-28	5.6771e-21	4578.21	5	916.448	0.666	2	140	0
Phospho_Test_S2	42884	K.TPPKDLPAIPGVTSPTSDEPPMQASQSQLPS#SPEDKR.A	4EBP1	4.5839e-26	4.5839e-26	8.4665e-19	3965.88	4	992.227	0.24605	2	144	0
Phospho_Test_S2	39439	R.NSPVAKT#PPKDLPAIPGVTSPTSDEPPM*QASQSQLPSSPEDKR.A	4EBP1	5.2218e-26	5.2218e-26	9.6565e-19	4578.21	4	1145.31	0.10658	2	134	0
Phospho_Test_S2	41997	R.NSPVAKT#PPKDLPAIPGVTSPTSDEPPMQASQSQLPSSPEDKR.A	4EBP1	1.878e-24	1.878e-24	3.473e-17	4562.21	4	1141.06	-0.01383	2	123	0
Phospho_Test_S2	43484	R.NS#PVAKT#PPKDLPAIPGVTSPTSDEPPMQASQSQLPSSPEDKR.A	4EBP1	2.6253e-23	2.6253e-23	4.8549e-16	4642.18	4	1161.3	2.31253	2	132	0
Phospho_Test_S2	40947	R.NS#PVAKT#PPKDLPAIPGVTSPTSDEPPM*QASQSQLPSSPEDKR.A	4EBP1	4.6804e-23	4.6804e-23	8.6553e-16	4658.17	4	1165.3	-0.20951	2	128	0
Phospho_Test_S2	40950	K.T#PPKDLPAIPGVTSPTSDEPPM*QASQSQLPSSPEDKR.A	4EBP1	7.1831e-23	7.1831e-23	1.3267e-15	3981.88	4	996.225	0.12253	2	131	0
Phospho_Test_S2	45705	K.TPPKDLPAIPGVTS#PTSDEPPMQASQSQLPSSPEDK.R	4EBP1	1.6248e-21	1.6248e-21	3.0002e-14	3809.78	3	1270.26	-2.22624	2	101	0
Phospho_Test_S2	43122	K.TPPKDLPAIPGVTSPT#SDEPPM*QASQSQLPSSPEDK.R	4EBP1	3.8323e-21	3.8323e-21	7.0766e-14	3825.78	4	957.201	1.21152	2	100	0
Phospho_Test_S2	40557	R.NS#PVAKT#PPKDLPAIPGVTSPTSDEPPM*QASQSQLPSSPEDKR.A	4EBP1	6.6645e-21	6.6645e-21	1.2325e-13	4658.17	4	1165.05	3.65286	2	96	0
Phospho_Test_S2	43096	K.TPPKDLPAIPGVTSPTS#DEPPM*QASQSQLPSSPEDK.R	4EBP1	1.2302e-20	1.2302e-20	2.2716e-13	3825.78	3	1275.93	0.86104	2	105	0
Phospho_Test_S2	43432	R.NS#PVAKT#PPKDLPAIPGVTSPTSDEPPMQASQSQLPSSPEDKR.A	4EBP1	2.6481e-20	2.6481e-20	4.8971e-13	4642.18	5	929.242	0	2	106	0
Phospho_Test_S2	42821	R.NSPVAKT#PPKDLPAIPGVTSPTSDEPPMQAS#QSQLPSSPEDKR.A	4EBP1	3.1671e-20	3.1671e-20	5.8568e-13	4642.18	5	929.242	0.72251	2	94	0
Phospho_Test_S2	43066	R.NSPVAKT#PPKDLPAIPGVTSPTSDEPPMQASQS#QLPSSPEDKR.A	4EBP1	3.3758e-20	3.3758e-20	6.2429e-13	4642.18	4	1161.3	1.78696	2	109	0
Phospho_Test_S2	44808	K.T#PPKDLPAIPGVTSPTSDEPPMQASQSQLPS#SPEDKR.A	4EBP1	3.9649e-20	3.9649e-20	7.3232e-13	4045.85	4	1012.22	-0.42209	2	115	0
Phospho_Test_S2	45939	K.TPPKDLPAIPGVTSPT#SDEPPMQASQSQLPSSPEDK.R	4EBP1	4.2606e-20	4.2606e-20	7.8675e-13	3809.78	4	953.201	-0.51225	2	98	0
Phospho_Test_S2	40167	R.NSPVAKT#PPKDLPAIPGVTSPTSDEPPM*QASQS#QLPSSPEDKR.A	4EBP1	4.2696e-20	4.2696e-20	7.8956e-13	4658.17	4	1165.3	1.67607	2	108	0
Phospho_Test_S2	43999	R.NSPVAKT#PPKDLPAIPGVTSPTSDEPPMQASQSQLPSSPEDK.R	4EBP1	1.5603e-19	1.5603e-19	2.8849e-12	4406.11	3	1469.38	0.33231	2	106	0
Phospho_Test_S2	43960	K.T#PPKDLPAIPGVTSPTSDEPPMQASQSQLPSSPEDKR.A	4EBP1	2.0136e-19	2.0136e-19	3.7192e-12	3965.88	3	1322.63	1.3844	2	130	0
Phospho_Test_S2	39045	R.NSPVAKT#PPKDLPAIPGVTSPTSDEPPM*QASQSQLPSSPEDKR.A	4EBP1	3.3613e-19	3.3613e-19	6.2159e-12	4578.21	4	1145.31	2.34483	2	99	0
Phospho_Test_S2	43913	K.T#PPKDLPAIPGVTSPTSDEPPMQASQSQLPSSPEDKR.A	4EBP1	3.6094e-19	3.6094e-19	6.6665e-12	3965.88	4	991.976	0.84528	2	76	0
Phospho_Test_S2	48747	R.VALGDGVQLPPGDY#STTPGGTLFS#TTPGGTR.I	4EBP1	3.8481e-19	3.8481e-19	7.0951e-12	3179.43	2	1590.22	1.99584	2	97	0
Phospho_Test_S2	50268	R.VALGDGVQLPPGDYSTTPGGTLFS#TTPGGTR.I	4EBP1	1.6417e-18	1.6417e-18	3.0269e-11	3099.47	3	1033.83	-1.18076	2	96	0
Phospho_Test_S2	48409	R.VALGDGVQLPPGDYSTT#PGGTLFST#TPGGTR.I	4EBP1	2.0071e-18	2.0071e-18	3.7006e-11	3179.43	3	1060.48	1.26619	2	104	0
Phospho_Test_S2	43482	K.TPPKDLPAIPGVTSPTS#DEPPM*QASQSQLPSSPEDK.R	4EBP1	2.7229e-18	2.7229e-18	5.0279e-11	3825.78	3	1275.93	1.05239	2	93	0
Phospho_Test_S2	47278	R.RVALGDGVQLPPGDYST#TPGGTLFSTT#PGGTR.I	4EBP1	1.0578e-17	1.0578e-17	1.951e-10	3335.53	3	1112.52	0	2	89	0
Phospho_Test_S2	45046	R.NS#PVAKT#PPKDLPAIPGVTSPTSDEPPMQASQSQLPSSPEDK.R	4EBP1	1.0643e-17	1.0643e-17	1.9678e-10	4486.08	4	1122.28	1.63156	2	90	0
Phospho_Test_S2	49186	R.VALGDGVQLPPGDYSTT#PGGTLFS#TTPGGTR.I	4EBP1	2.4488e-17	2.4488e-17	4.5151e-10	3179.43	2	1590.22	0.23029	2	78	0
Phospho_Test_S2	47668	R.RVALGDGVQLPPGDYST#TPGGTLFSTT#PGGTR.I	4EBP1	2.507e-17	2.507e-17	4.624e-10	3335.53	3	1112.52	0.8778	2	92	0
Phospho_Test_S2	44145	R.NSPVAKT#PPKDLPAIPGVTSPTSDEPPMQASQSQLPSSPEDK.R	4EBP1	2.7559e-17	2.7559e-17	5.0955e-10	4406.11	4	1102.28	0.33223	2	96	0
Phospho_Test_S2	41455	K.T#PPKDLPAIPGVTSPTSDEPPM*QASQSQLPSSPEDKR.A	4EBP1	4.0295e-17	4.0295e-17	7.4424e-10	3981.88	3	1327.96	-0.55154	2	114	0
Phospho_Test_S2	41441	R.NSPVAKT#PPKDLPAIPGVTSPTSDEPPM*QASQSQLPSSPEDK.R	4EBP1	1.4558e-16	1.4558e-16	2.6917e-09	4422.11	4	1106.28	-1.10343	2	85	0
Phospho_Test_S2	51113	R.VALGDGVQLPPGDYSTT#PGGTLFST#TPGGTR.I	4EBP1	1.5023e-16	1.5023e-16	2.7699e-09	3179.43	3	1060.48	1.84173	2	95	0
Phospho_Test_S2	43872	R.NS#PVAKT#PPKDLPAIPGVTSPTSDEPPMQASQSQLPSSPEDKR.A	4EBP1	1.9872e-16	1.9872e-16	3.675e-09	4642.18	4	1161.3	0.73581	2	80	0
Phospho_Test_S2	44346	K.T#PPKDLPAIPGVTSPTSDEPPMQASQSQLPSSPEDKR.A	4EBP1	2.0984e-16	2.0984e-16	3.8758e-09	3965.88	3	1322.63	1.29211	2	112	0
Phospho_Test_S2	49956	R.VALGDGVQLPPGDYSTT#PGGTLFSTT#PGGTR.I	4EBP1	2.611e-16	2.611e-16	4.8142e-09	3179.43	3	1060.48	-0.80576	2	86	0
Phospho_Test_S2	42210	K.T#PPKDLPAIPGVTSPTSDEPPM*QASQSQLPS#SPEDKR.A	4EBP1	3.1616e-16	3.1616e-16	5.8394e-09	4061.84	4	1016.22	1.0811	2	90	0
Phospho_Test_S2	39754	K.TPPKDLPAIPGVTSPTSDEPPM*QASQSQLPS#SPEDKR.A	4EBP1	3.8603e-16	3.8603e-16	7.13e-09	3981.88	4	996.224	-0.85773	2	83	0
Phospho_Test_S2	39017	R.NSPVAKT#PPKDLPAIPGVTSPTSDEPPM*QASQSQLPSSPEDKR.A	4EBP1	1.0788e-15	1.0788e-15	1.9951e-08	4578.21	5	916.448	0.333	2	75	0
Phospho_Test_S2	49579	R.VALGDGVQLPPGDYSTT#PGGTLFST#TPGGTR.I	4EBP1	1.8192e-15	1.8192e-15	3.3542e-08	3179.43	3	1060.48	1.72662	2	97	0
Phospho_Test_S2	42500	K.TPPKDLPAIPGVTSPTSDEPPMQASQSQLPS#SPEDKR.A	4EBP1	1.875e-15	1.875e-15	3.4631e-08	3965.88	4	992.227	0.61513	2	62	0
Phospho_Test_S2	43613	R.NS#PVAKT#PPKDLPAIPGVT#SPTSDEPPMQASQSQLPSSPEDKR.A	4EBP1	1.8879e-15	1.8879e-15	3.4912e-08	4722.14	4	1181.05	4.94678	2	72	0
Phospho_Test_S2	46089	K.T#PPKDLPAIPGVTSPTSDEPPMQASQSQLPSSPEDK.R	4EBP1	1.9073e-15	1.9073e-15	3.522e-08	3809.78	3	1270.6	-0.19215	2	70	0
Phospho_Test_S2	43848	R.NSPVAKT#PPKDLPAIPGVTSPTSDEPPMQASQSQLPSSPEDK.R	4EBP1	2.6132e-15	2.6132e-15	4.8317e-08	4406.11	4	1102.28	0.88595	2	66	0
Phospho_Test_S2	50736	R.VALGDGVQLPPGDYSTT#PGGTLFST#TPGGTR.I	4EBP1	4.0024e-15	4.0024e-15	7.3796e-08	3179.43	3	1060.48	-1.84173	2	90	0
Phospho_Test_S2	44011	K.T#PPKDLPAIPGVTSPTSDEPPMQASQSQLPSSPEDKR.A	4EBP1	4.8104e-15	4.8104e-15	8.8848e-08	3965.88	5	793.981	-2.53678	2	70	0
Phospho_Test_S2	43508	K.T#PPKDLPAIPGVTSPTSDEPPM*QASQSQLPSSPEDK.R	4EBP1	6.3358e-15	6.3358e-15	1.1699e-07	3825.78	4	956.948	-0.97295	2	70	0
Phospho_Test_S2	48021	R.VALGDGVQLPPGDYSTT#PGGTLFS#TTPGGTR.I	4EBP1	7.0131e-15	7.0131e-15	1.2931e-07	3179.43	3	1060.15	2.0521	2	83	0
Phospho_Test_S2	48423	R.VALGDGVQLPPGDYSTT#PGGTLFST#TPGGTR.I	4EBP1	7.3007e-15	7.3007e-15	1.3461e-07	3179.43	4	795.615	1.22743	2	71	0
Phospho_Test_S2	42686	R.NSPVAKT#PPKDLPAIPGVTSPTSDEPPMQAS#QSQLPSSPEDKR.A	4EBP1	1.3857e-14	1.3857e-14	2.5626e-07	4642.18	4	1161.05	2.40406	2	61	0
Phospho_Test_S2	43820	R.NS#PVAKT#PPKDLPAIPGVTSPTSDEPPMQASQSQLPSSPEDKR.A	4EBP1	2.1451e-14	2.1451e-14	3.9669e-07	4642.18	5	929.245	4.2037	2	79	0
Phospho_Test_S2	50663	R.VALGDGVQLPPGDYSTTPGGTLFST#TPGGTR.I	4EBP1	2.2834e-14	2.2834e-14	4.2102e-07	3099.47	3	1033.83	-0.94461	2	81	0
Phospho_Test_S2	48366	R.VALGDGVQLPPGDY#STTPGGTLFST#TPGGTR.I	4EBP1	2.8553e-14	2.8553e-14	5.2647e-07	3179.43	2	1590.22	1.76555	2	64	0
Phospho_Test_S2	41038	R.NS#PVAKT#PPKDLPAIPGVTSPTSDEPPM*QASQSQLPSSPEDKR.A	4EBP1	2.9413e-14	2.9413e-14	5.4392e-07	4658.17	5	932.24	-0.20991	2	60	0
Phospho_Test_S2	49202	R.VALGDGVQLPPGDYSTT#PGGTLFST#TPGGTR.I	4EBP1	3.2053e-14	3.2053e-14	5.91e-07	3179.43	4	795.614	0.07671	2	62	0
Phospho_Test_S2	45854	K.TPPKDLPAIPGVTSPT#SDEPPM*QASQSQLPSSPEDK.R	4EBP1	3.2344e-14	3.2344e-14	5.9724e-07	3825.78	4	957.458	7.34938	2	68	0
Phospho_Test_S2	49189	R.VALGDGVQLPPGDYSTT#PGGTLFS#TTPGGTR.I	4EBP1	3.8992e-14	3.8992e-14	7.1893e-07	3179.43	3	1060.48	0.23022	2	101	0
Phospho_Test_S2	2826	R.NSPVAKT#PPK.D	4EBP1	6.4858e-14	6.4858e-14	1.1681e-06	1118.56	2	559.784	0.10903	2	86	0
Phospho_Test_S2	48345	R.VALGDGVQLPPGDYSTT#PGGTLFS#TTPGGTRIIYDR.K	4EBP1	6.9872e-14	6.9872e-14	1.2902e-06	3839.79	4	960.703	-0.50825	2	85	0
Phospho_Test_S2	46048	K.TPPKDLPAIPGVT#S#PTSDEPPMQASQSQLPSSPEDK.R	4EBP1	8.0967e-14	8.0967e-14	1.4951e-06	3889.75	4	973.196	3.76298	2	53	0
Phospho_Test_S2	45900	R.VALGDGVQLPPGDYS#TTPGGTLFSTTPGGT#RIIYDRK.F	4EBP1	1.2598e-13	1.2598e-13	2.3269e-06	3967.89	4	992.725	-2.64374	2	96	0
Phospho_Test_S2	43411	K.TPPKDLPAIPGVT#SPTSDEPPMQASQSQLPSSPEDKR.A	4EBP1	1.414e-13	1.414e-13	2.6117e-06	3965.88	4	992.229	2.82961	2	60	0
Phospho_Test_S2	48058	R.RVALGDGVQLPPGDYST#TPGGTLFSTT#PGGTR.I	4EBP1	1.8785e-13	1.8785e-13	3.4648e-06	3335.53	3	1112.52	1.75559	2	74	0
Phospho_Test_S2	44457	K.TPPKDLPAIPGVTSPTSDEPPMQASQSQLPS#SPEDK.R	4EBP1	2.1912e-13	2.1912e-13	4.0461e-06	3809.78	3	1270.6	2.30575	2	58	0
Phospho_Test_S2	46680	R.VALGDGVQLPPGDYSTT#PGGTLFST#TPGGTRIIYDRK.F	4EBP1	3.6331e-13	3.6331e-13	6.7104e-06	3967.89	4	992.729	1.22965	2	90	0
Phospho_Test_S2	50346	R.VALGDGVQLPPGDYSTT#PGGTLFS#TTPGGTR.I	4EBP1	3.9992e-13	3.9992e-13	7.3738e-06	3179.43	3	1060.48	-0.80576	2	81	0
Phospho_Test_S2	46290	R.VALGDGVQLPPGDYS#TTPGGTLFS#TTPGGTRIIYDRK.F	4EBP1	4.4643e-13	4.4643e-13	8.2456e-06	3967.89	4	992.727	-0.43038	2	89	0
Phospho_Test_S2	42559	R.NS#PVAKT#PPKDLPAIPGVTSPTSDEPPM*QASQSQLPSSPEDK.R	4EBP1	4.9348e-13	4.9348e-13	9.1242e-06	4502.07	4	1126.27	1.19223	2	62	0
Phospho_Test_S2	46075	K.TPPKDLPAIPGVTSPT#SDEPPMQAS#QSQLPSSPEDK.R	4EBP1	5.1137e-13	5.1137e-13	9.4427e-06	3889.75	3	1297.26	0.47049	2	42	0
Phospho_Test_S2	48799	R.VALGDGVQLPPGDYSTT#PGGTLFST#TPGGTR.I	4EBP1	5.509e-13	5.509e-13	1.0157e-05	3179.43	3	1060.48	1.3813	2	86	0
Phospho_Test_S2	49884	R.VALGDGVQLPPGDYSTTPGGTLFS#TTPGGTR.I	4EBP1	5.9809e-13	5.9809e-13	1.1028e-05	3099.47	3	1033.82	-3.30613	2	68	0
Phospho_Test_S2	43890	R.NSPVAKT#PPKDLPAIPGVTSPTSDEPPMQASQSQLPSSPEDK.R	4EBP1	8.1128e-13	8.1128e-13	1.5e-05	4406.11	5	882.032	4.63631	2	50	0
Phospho_Test_S2	41056	R.NSPVAKTPPKDLPAIPGVTSPTS#DEPPM*QASQSQLPSSPEDK.R	4EBP1	9.1549e-13	9.1549e-13	1.6927e-05	4422.11	4	1106.28	-0.33103	2	62	0
Phospho_Test_S2	41722	R.NSPVAKT#PPKDLPAIPGVTSPTSDEPPM*QAS#QSQLPSSPEDK.R	4EBP1	1.363e-12	1.363e-12	2.52e-05	4502.07	4	1126.03	5.4052	2	52	0
Phospho_Test_S2	41065	K.TPPKDLPAIPGVTS#PTSDEPPM*QASQSQLPSSPEDKR.A	4EBP1	2.1209e-12	2.1209e-12	3.9174e-05	3981.88	3	1327.96	-0.27577	2	64	0
Phospho_Test_S2	39810	R.NSPVAKT#PPKDLPAIPGVTSPTSDEPPM*QASQSQLPSSPEDKR.A	4EBP1	2.6785e-12	2.6785e-12	4.9534e-05	4578.21	5	916.452	4.86178	2	55	0
Phospho_Test_S2	48813	R.VALGDGVQLPPGDY#STTPGGTLFSTT#PGGTR.I	4EBP1	7.453e-12	7.453e-12	0.00013742	3179.43	4	795.616	2.37815	2	60	5.8042e-05
Phospho_Test_S2	41948	R.NSPVAKT#PPKDLPAIPGVTSPTSDEPPMQASQSQLPSSPEDKR.A	4EBP1	7.8737e-12	7.8737e-12	0.00014561	4562.21	5	913.046	-1.28365	2	46	0
Phospho_Test_S2	48357	R.VALGDGVQLPPGDYS#TTPGGTLFSTT#PGGTRIIYDR.K	4EBP1	1.2691e-11	1.2691e-11	0.00023434	3839.79	3	1280.6	1.14387	2	81	5.8042e-05
Phospho_Test_S2	45889	K.DLPAIPGVTSPTSDEPPMQASQSQLPSS#PEDKR.A	4EBP1	1.3437e-11	1.3437e-11	0.00024791	3542.64	3	1181.21	-1.05095	2	68	5.8042e-05
Phospho_Test_S2	48748	R.VALGDGVQLPPGDYS#TTPGGT#LFSTTPGGTRIIYDR.K	4EBP1	1.381e-11	1.381e-11	0.00025501	3839.79	3	1280.61	2.76435	2	68	5.8042e-05
Phospho_Test_S2	39276	R.NSPVAKT#PPKDLPAIPGVTSPTSDEPPM*QASQSQLPSSPEDKR.A	4EBP1	1.4957e-11	1.4957e-11	0.00027661	4578.21	6	763.874	0.23971	2	46	0
Phospho_Test_S2	46420	R.VALGDGVQLPPGDYS#TTPGGTLFST#TPGGTRIIYDRK.F	4EBP1	1.7254e-11	1.7254e-11	0.00031868	3967.89	3	1323.3	-0.27674	2	82	5.8042e-05
Phospho_Test_S2	47978	R.VALGDGVQLPPGDYST#TPGGTLFSTT#PGGTRIIYDR.K	4EBP1	2.6421e-11	2.6421e-11	0.00048788	3839.79	3	1280.61	3.05032	2	70	5.8042e-05
Phospho_Test_S2	44717	K.T#PPKDLPAIPGVTSPTSDEPPMQASQS#QLPSSPEDKR.A	4EBP1	4.7237e-11	4.7237e-11	0.00087248	4045.85	3	1349.29	-0.54282	2	80	5.8042e-05
Phospho_Test_S2	44358	R.NSPVAKT#PPKDLPAIPGVTSPTSDEPPMQAS#QSQLPSSPEDK.R	4EBP1	5.9198e-11	5.9198e-11	0.0010945	4486.08	4	1122.27	-0.10877	2	47	0.00011289
Phospho_Test_S2	48674	R.RVALGDGVQLPPGDYSTT#PGGTLFSTT#PGGTR.I	4EBP1	6.0843e-11	6.0843e-11	0.0011222	3335.53	3	1112.19	3.49227	2	56	0.00011289
Phospho_Test_S2	44002	R.NS#PVAKT#PPKDLPAIPGVTSPTSDEPPMQASQS#QLPSSPEDKR.A	4EBP1	1.0074e-10	1.0074e-10	0.001863	4722.14	4	1181.05	6.60016	2	60	0.0002231
Phospho_Test_S2	48787	R.VALGDGVQLPPGDYST#TPGGTLFST#TPGGTRIIYDR.K	4EBP1	1.1123e-10	1.1123e-10	0.0020539	3839.79	4	960.706	2.22361	2	58	5.8042e-05
Phospho_Test_S2	39350	K.TPPKDLPAIPGVTSPTSDEPPM*QASQSQLPS#SPEDKR.A	4EBP1	1.5152e-10	1.5152e-10	0.0027986	3981.88	4	996.224	-0.85773	2	46	0
Phospho_Test_S2	47965	R.VALGDGVQLPPGDY#STTPGGTLFS#TTPGGTRIIYDR.K	4EBP1	1.6859e-10	1.6859e-10	0.0031131	3839.79	4	960.704	0.76238	2	49	5.8042e-05
Phospho_Test_S2	43787	K.TPPKDLPAIPGVTSPTS#DEPPM*QASQSQLPS#SPEDK.R	4EBP1	2.3288e-10	2.3288e-10	0.0043002	3905.74	4	977.197	5.24662	2	49	0.00059038
Phospho_Test_S2	46040	R.VALGDGVQLPPGDYS#TTPGGTLFSTT#PGGTRIIYDRK.F	4EBP1	2.542e-10	2.542e-10	0.0046951	3967.89	3	1323.3	2.12168	2	69	0.00063469
Phospho_Test_S2	49593	R.VALGDGVQLPPGDYSTT#PGGTLFSTT#PGGTR.I	4EBP1	2.9492e-10	2.9492e-10	0.0054377	3179.43	4	795.617	3.45215	2	43	0
Phospho_Test_S2	51048	R.VALGDGVQLPPGDYSTTPGGTLFST#TPGGTR.I	4EBP1	1.0686e-09	1.0686e-09	0.019703	3099.47	3	1033.84	9.68224	2	53	0
Phospho_Test_S2	42190	R.NSPVAKT#PPKDLPAIPGVTSPTSDEPPMQASQSQLPSSPEDKR.A	4EBP1	1.8083e-09	1.8083e-09	0.033441	4562.21	6	761.208	0.24055	2	35	0
Phospho_Test_S2	42850	K.DLPAIPGVTSPTSDEPPM*QASQSQLPS#SPEDKR.A	4EBP1	2.2527e-09	2.2527e-09	0.041563	3558.63	4	890.415	1.71368	2	28	0.0029204
Phospho_Test_S2	39773	R.NSPVAKT#PPKDLPAIPGVT#SPTSDEPPM*QASQSQLPSSPEDKR.A	4EBP1	2.714e-09	2.714e-09	0.05019	4658.17	4	1165.29	-4.39969	2	32	0.0034796
Phospho_Test_S2	40649	R.NS#PVAKT#PPKDLPAIPGVTSPTSDEPPM*QASQSQLPSSPEDKR.A	4EBP1	3.5747e-09	3.5747e-09	0.066107	4658.17	5	932.442	2.02918	2	57	0
Phospho_Test_S2	42849	K.DLPAIPGVTSPTSDEPPM*QASQSQLPS#SPEDKR.A	4EBP1	3.7771e-09	3.7771e-09	0.069688	3558.63	3	1186.88	1.64559	2	38	0.0029204
Phospho_Test_S2	44574	K.TPPKDLPAIPGVTSPTSDEPPMQASQSQLPS#SPEDK.R	4EBP1	3.9466e-09	3.9466e-09	0.072876	3809.78	4	953.203	1.72886	2	51	0
Phospho_Test_S2	49992	R.VALGDGVQLPPGDYSTTPGGT#LFSTT#PGGTR.I	4EBP1	4.0804e-09	4.0804e-09	0.075235	3179.43	4	795.614	-0.23014	2	38	0.0044758
Phospho_Test_S2	42306	R.NSPVAKT#PPKDLPAIPGVTSPTSDEPPM*QASQSQLPSSPEDKR.A	4EBP1	4.4924e-09	4.4924e-09	0.083078	4578.21	5	916.438	-10.0566	2	35	0
Phospho_Test_S2	43616	K.T#PPKDLPAIPGVTSPTSDEPPM*QASQSQLPS#SPEDK.R	4EBP1	6.0323e-09	6.0323e-09	0.11139	3905.74	4	977.192	1.12428	2	23	0.00059038
Phospho_Test_S2	47142	R.VALGDGVQLPPGDYST#TPGGTLFSTT#PGGTRIIYDRK.F	4EBP1	6.5554e-09	6.5554e-09	0.12108	3967.89	4	992.727	-0.61482	2	60	0.0069753
Phospho_Test_S2	45512	R.VALGDGVQLPPGDYSTT#PGGTLFS#TTPGGTRIIYDRK.F	4EBP1	7.287e-09	7.287e-09	0.13459	3967.89	4	992.729	1.16816	2	57	0.0076966
Phospho_Test_S3	47383	K.DLPAIPGVTS#PTSDEPPMQASQSQLPSSPEDK.R	4EBP1	1.3194e-21	1.3194e-21	2.4335e-14	3386.53	3	1129.52	2.70183	2	123	0
Phospho_Test_S3	50267	R.VALGDGVQLPPGDYSTT#PGGTLFS#TTPGGTR.I	4EBP1	1.126e-18	1.126e-18	2.0762e-11	3179.43	3	1060.49	2.41727	2	100	0
Phospho_Test_S3	47450	K.DLPAIPGVT#SPTSDEPPMQASQSQLPSSPEDK.R	4EBP1	1.1482e-17	1.1482e-17	2.1177e-10	3386.53	4	847.389	0.28811	2	88	0
Phospho_Test_S3	50983	R.VALGDGVQLPPGDYSTTPGGTLFST#TPGGTR.I	4EBP1	4.8568e-17	4.8568e-17	8.9549e-10	3099.47	3	1033.83	1.06269	2	92	0
Phospho_Test_S3	47728	K.DLPAIPGVTSPTSDEPPMQASQSQLPSS#PEDK.R	4EBP1	7.85e-17	7.85e-17	1.4479e-09	3386.53	2	1693.77	0.79277	2	82	0
Phospho_Test_S3	47498	K.DLPAIPGVTS#PTSDEPPM*QASQSQLPSSPEDK.R	4EBP1	2.7106e-16	2.7106e-16	4.9994e-09	3402.53	3	1134.86	12.4776	2	96	0
Phospho_Test_S3	46588	R.VALGDGVQLPPGDYS#TTPGGTLFST#TPGGTRIIYDRK.F	4EBP1	3.1528e-16	3.1528e-16	5.8233e-09	3967.89	4	992.728	0.30741	2	109	0
Phospho_Test_S3	49227	R.VALGDGVQLPPGDYSTT#PGGTLFST#TPGGTRIIYDR.K	4EBP1	6.4477e-16	6.4477e-16	1.1906e-08	3839.79	4	960.704	0.63532	2	97	0
Phospho_Test_S3	47771	K.DLPAIPGVTSPTSDEPPMQASQSQLPSS#PEDK.R	4EBP1	2.7294e-15	2.7294e-15	5.0342e-08	3386.53	3	1129.52	1.08073	2	106	0
Phospho_Test_S3	46198	R.VALGDGVQLPPGDYST#TPGGTLFSTT#PGGTRIIYDRK.F	4EBP1	3.6043e-15	3.6043e-15	6.6573e-08	3967.89	4	992.727	0.06148	2	105	0
Phospho_Test_S3	49487	R.VALGDGVQLPPGDYS#TTPGGTLFS#TTPGGTR.I	4EBP1	1.1222e-14	1.1222e-14	2.0691e-07	3179.43	3	1060.48	-0.80576	2	99	0
Phospho_Test_S3	45069	K.DLPAIPGVTSPTSDEPPM*QASQSQLPSS#PEDK.R	4EBP1	1.5035e-14	1.5035e-14	2.7731e-07	3402.53	3	1134.51	-0.7715	2	73	0
Phospho_Test_S3	51057	R.VALGDGVQLPPGDYSTT#PGGTLFST#TPGGTR.I	4EBP1	2.0546e-14	2.0546e-14	3.7882e-07	3179.43	3	1060.49	6.10074	2	63	0
Phospho_Test_S3	48513	R.VALGDGVQLPPGDYSTT#PGGTLFSTT#PGGTRIIYDR.K	4EBP1	3.9362e-14	3.9362e-14	7.2685e-07	3839.79	3	1280.6	-1.62048	2	102	0
Phospho_Test_S3	46679	R.VALGDGVQLPPGDYST#TPGGT#LFSTTPGGTRIIYDRK.F	4EBP1	5.5302e-13	5.5302e-13	1.0214e-05	3967.89	3	1323.3	0.18449	2	127	0
Phospho_Test_S3	48902	R.VALGDGVQLPPGDY#STTPGGTLFS#TTPGGTRIIYDR.K	4EBP1	5.9689e-13	5.9689e-13	1.1022e-05	3839.79	3	1280.94	0.68369	2	112	0
Phospho_Test_S3	47836	K.DLPAIPGVTSPTSDEPPMQASQSQLPSS#PEDK.R	4EBP1	6.759e-13	6.759e-13	1.2466e-05	3386.53	4	847.39	0.64825	2	67	0
Phospho_Test_S3	49293	R.VALGDGVQLPPGDYST#TPGGTLFST#TPGGTRIIYDR.K	4EBP1	7.3722e-13	7.3722e-13	1.3613e-05	3839.79	3	1280.6	-1.42984	2	100	0
Phospho_Test_S3	49097	R.VALGDGVQLPPGDYSTT#PGGTLFST#TPGGTR.I	4EBP1	9.1112e-13	9.1112e-13	1.6799e-05	3179.43	3	1060.49	2.41727	2	87	0
Phospho_Test_S3	45804	R.VALGDGVQLPPGDY#STTPGGTLFST#TPGGTRIIYDRK.F	4EBP1	2.1274e-12	2.1274e-12	3.9292e-05	3967.89	4	992.978	-0.04558	2	56	0
Phospho_Test_S3	48024	K.DLPAIPGVTSPTSDEPPMQASQSQLPS#S#PEDK.R	4EBP1	2.4398e-12	2.4398e-12	4.5e-05	3466.5	3	1156.17	2.63954	2	56	6.582e-05
Phospho_Test_S3	51386	R.VALGDGVQLPPGDYSTTPGGTLFST#TPGGTR.I	4EBP1	2.9704e-12	2.9704e-12	5.4768e-05	3099.47	3	1033.83	2.00729	2	66	0
Phospho_Test_S3	46289	R.VALGDGVQLPPGDYS#TTPGGTLFST#TPGGTRIIYDRK.F	4EBP1	3.664e-12	3.664e-12	6.7674e-05	3967.89	3	1323.3	0.83022	2	119	0
Phospho_Test_S3	45899	R.VALGDGVQLPPGDYS#TTPGGTLFST#TPGGTRIIYDRK.F	4EBP1	1.0891e-11	1.0891e-11	0.00020117	3967.89	3	1323.3	-0.64573	2	84	0
Phospho_Test_S3	47358	K.DLPAIPGVTSPTS#DEPPMQASQSQLPSS#PEDK.R	4EBP1	1.5737e-11	1.5737e-11	0.00029025	3466.5	3	1156.17	0.21116	2	77	6.582e-05
Phospho_Test_S3	50583	R.VALGDGVQLPPGDYSTTPGGTLFS#TTPGGTR.I	4EBP1	1.8175e-11	1.8175e-11	0.00033511	3099.47	3	1033.82	-6.61226	2	68	0
Phospho_Test_S3	47496	R.VALGDGVQLPPGDY#STTPGGT#LFSTTPGGTRIIYDRK.F	4EBP1	9.6969e-11	9.6969e-11	0.001791	3967.89	3	1323.3	-3.78212	2	73	0.00030177
Phospho_Test_S3	51542	R.VALGDGVQLPPGDYS#TTPGGTLFSTT#PGGTR.I	4EBP1	1.0611e-10	1.0611e-10	0.0019565	3179.43	3	1060.15	1.13124	2	69	0.00030177
Phospho_Test_S3	49877	R.VALGDGVQLPPGDYSTT#PGGTLFST#TPGGTR.I	4EBP1	2.0092e-10	2.0092e-10	0.0037046	3179.43	3	1060.48	0.69065	2	60	0
Phospho_Test_S3	44862	K.DLPAIPGVT#SPTSDEPPM*QASQSQLPSSPEDK.R	4EBP1	2.2511e-10	2.2511e-10	0.0041519	3402.53	3	1134.85	0.75296	2	46	0.00075577
Phospho_Test_S3	22713	K.FLM*EC@RNS#PVAK.T	4EBP1	5.4218e-10	5.4218e-10	0.0098242	1615.7	3	539.239	0.67913	2	62	0.0014595
Phospho_Test_S3	34391	K.FLMEC@RNS#PVAK.T	4EBP1	5.6032e-10	5.6032e-10	0.010153	1599.71	3	533.573	1.67535	2	70	0.0015096
Phospho_Test_S3	48696	R.VALGDGVQLPPGDY#STTPGGTLFST#TPGGTR.I	4EBP1	1.4696e-09	1.4696e-09	0.027096	3179.43	3	1060.82	7.27167	2	46	0.0027355
Phospho_Test_S3	48825	R.VALGDGVQLPPGDYST#TPGGTLFST#TPGGTRIIYDR.K	4EBP1	1.6061e-09	1.6061e-09	0.029657	3839.79	4	960.452	-1.03294	2	45	0
Phospho_Test_S3	47772	R.VALGDGVQLPPGDYST#TPGGTLFSTT#PGGTRIIYDRK.F	4EBP1	1.7588e-09	1.7588e-09	0.032485	3967.89	4	992.727	-0.18445	2	50	0
Phospho_Test_S3	47364	K.DLPAIPGVTSPT#SDEPPMQASQSQLPS#SPEDK.R	4EBP1	2.1137e-09	2.1137e-09	0.038985	3466.5	4	867.381	0.2111	2	48	0.003912
Phospho_Test_S3	48189	R.VALGDGVQLPPGDYSTT#PGGTLFS#TTPGGTRIIYDRK.F	4EBP1	2.4976e-09	2.4976e-09	0.04613	3967.89	4	992.726	-1.10668	2	68	0.0042017
Phospho_Test_S3	44603	K.DLPAIPGVTSPTSDEPPM*QAS#QSQLPSS#PEDK.R	4EBP1	2.5241e-09	2.5241e-09	0.046554	3482.5	3	1161.51	2.52232	2	36	0.0042017
Phospho_Test_S3	46979	R.VALGDGVQLPPGDY#STTPGGTLFS#TTPGGTRIIYDRK.F	4EBP1	3.4535e-09	3.4535e-09	0.063787	3967.89	4	992.727	-0.86075	2	44	0.0052321
Phospho_Test_S3	45022	K.DLPAIPGVTSPTSDEPPM*QASQSQLPS#SPEDK.R	4EBP1	3.7607e-09	3.7607e-09	0.069364	3402.53	4	851.388	-0.35845	2	43	0.0057264
Phospho_Test_S3	47759	K.DLPAIPGVTSPTSDEPPM*QASQSQLPS#SPEDK.R	4EBP1	4.1557e-09	4.1557e-09	0.076649	3402.53	4	851.647	9.98331	2	41	0.0057264
Phospho_Test_S3	49753	R.VALGDGVQLPPGDYSTT#PGGTLFST#TPGGTR.I	4EBP1	4.8534e-09	4.8534e-09	0.089487	3179.43	4	795.615	1.15072	2	32	0
Phospho_Test_S3	48429	R.VALGDGVQLPPGDYSTT#PGGTLFS#TTPGGTRIIYDR.K	4EBP1	4.9694e-09	4.9694e-09	0.091762	3839.79	4	960.703	-0.57179	2	52	0.0071305
Phospho_Test_S3	28922	R.KFLM*ECRNS#PVAK.T	4EBP1	5.5712e-09	5.5712e-09	0.10118	1618.75	3	539.909	-19.4706	2	41	0.0076127
Phospho_Test_S4	47880	K.DLPAIPGVTSPTS#DEPPMQASQSQLPSSPEDK.R	4EBP1	2.4935e-18	2.4935e-18	4.599e-11	3386.53	3	1129.52	3.9987	2	99	0
Phospho_Test_S4	51929	R.VALGDGVQLPPGDYSTTPGGTLFST#TPGGTR.I	4EBP1	1.7929e-17	1.7929e-17	3.3057e-10	3099.47	3	1033.49	0.45195	2	98	0
Phospho_Test_S4	50489	R.VALGDGVQLPPGDYSTT#PGGTLFST#TPGGTR.I	4EBP1	9.3214e-17	9.3214e-17	1.7187e-09	3179.43	3	1060.48	1.3813	2	94	0
Phospho_Test_S4	50878	R.VALGDGVQLPPGDYSTT#PGGTLFS#TTPGGTR.I	4EBP1	1.1836e-16	1.1836e-16	2.1823e-09	3179.43	3	1060.48	-2.07195	2	92	0
Phospho_Test_S4	51503	R.VALGDGVQLPPGDYSTTPGGTLFS#TTPGGTR.I	4EBP1	3.2634e-16	3.2634e-16	6.0171e-09	3099.47	3	1033.83	1.29884	2	87	0
Phospho_Test_S4	48236	K.DLPAIPGVTSPTSDEPPMQASQSQLPS#SPEDK.R	4EBP1	1.4543e-15	1.4543e-15	2.6824e-08	3386.53	2	1693.77	2.01796	2	76	0
Phospho_Test_S4	51303	R.VALGDGVQLPPGDY#STTPGGTLFST#TPGGTR.I	4EBP1	4.1174e-15	4.1174e-15	7.5917e-08	3179.43	3	1060.15	-1.97669	2	84	0
Phospho_Test_S4	50098	R.VALGDGVQLPPGDYSTT#PGGTLFS#TTPGGTR.I	4EBP1	4.5558e-15	4.5558e-15	8.4001e-08	3179.43	3	1060.48	-0.23022	2	92	0
Phospho_Test_S4	47512	R.VALGDGVQLPPGDYST#TPGGTLFSTT#PGGTRIIYDRK.F	4EBP1	6.3983e-15	6.3983e-15	1.1818e-07	3967.89	4	992.726	-1.7215	2	82	6.4234e-05
Phospho_Test_S4	48278	K.DLPAIPGVTSPTSDEPPMQASQSQLPSS#PEDK.R	4EBP1	1.0127e-14	1.0127e-14	1.8679e-07	3386.53	3	1129.52	1.29688	2	97	0
Phospho_Test_S4	47121	R.VALGDGVQLPPGDYST#TPGGTLFS#TTPGGTRIIYDRK.F	4EBP1	1.6801e-14	1.6801e-14	3.1032e-07	3967.89	4	992.727	-0.49186	2	106	6.4234e-05
Phospho_Test_S4	48103	K.DLPAIPGVTS#PTSDEPPM*QASQSQLPSSPEDK.R	4EBP1	2.4653e-14	2.4653e-14	4.547e-07	3402.53	3	1135.19	10.6675	2	71	6.4234e-05
Phospho_Test_S4	47616	R.VALGDGVQLPPGDYSTT#PGGTLFST#TPGGTRIIYDRK.F	4EBP1	7.0589e-14	7.0589e-14	1.3038e-06	3967.89	3	1323.3	-0.36899	2	108	6.4234e-05
Phospho_Test_S4	49695	R.VALGDGVQLPPGDYST#TPGGTLFS#TTPGGTR.I	4EBP1	1.4507e-13	1.4507e-13	2.6748e-06	3179.43	3	1060.48	1.3813	2	84	6.4234e-05
Phospho_Test_S4	49298	R.VALGDGVQLPPGDY#STTPGGTLFSTT#PGGTR.I	4EBP1	1.6742e-13	1.6742e-13	3.0869e-06	3179.43	3	1060.48	0.92087	2	87	6.4234e-05
Phospho_Test_S4	49799	R.VALGDGVQLPPGDYST#TPGGTLFS#TTPGGTRIIYDR.K	4EBP1	2.45e-13	2.45e-13	4.524e-06	3839.79	3	1280.6	-1.23919	2	103	6.4234e-05
Phospho_Test_S4	47213	R.VALGDGVQLPPGDYS#TTPGGT#LFSTTPGGTRIIYDRK.F	4EBP1	2.6323e-13	2.6323e-13	4.8618e-06	3967.89	3	1323.3	0.36899	2	126	6.4234e-05
Phospho_Test_S4	46718	R.VALGDGVQLPPGDYSTT#PGGTLFS#TTPGGTRIIYDRK.F	4EBP1	1.3287e-12	1.3287e-12	2.4542e-05	3967.89	4	992.728	0.67631	2	93	6.4234e-05
Phospho_Test_S4	45769	K.DLPAIPGVTSPTSDEPPM*QASQSQLPSS#PEDK.R	4EBP1	1.8756e-12	1.8756e-12	3.4595e-05	3402.53	3	1134.85	0.43026	2	82	6.4234e-05
Phospho_Test_S4	47914	R.VALGDGVQLPPGDYS#TTPGGTLFS#TTPGGTRIIYDRK.F	4EBP1	3.1405e-12	3.1405e-12	5.8005e-05	3967.89	4	992.728	0.86075	2	67	6.4234e-05
Phospho_Test_S4	51112	R.VALGDGVQLPPGDYSTTPGGTLFST#TPGGTR.I	4EBP1	5.3322e-12	5.3322e-12	9.8315e-05	3099.47	3	1033.49	-5.68801	2	65	0
Phospho_Test_S4	48304	K.DLPAIPGVTSPTSDEPPMQASQSQLPSS#PEDK.R	4EBP1	9.109e-12	9.109e-12	0.00016801	3386.53	4	847.39	1.51257	2	62	0
Phospho_Test_S4	49397	R.VALGDGVQLPPGDYSTT#PGGTLFS#TTPGGTRIIYDR.K	4EBP1	9.3029e-12	9.3029e-12	0.00017178	3839.79	3	1280.6	-1.71581	2	108	6.4234e-05
Phospho_Test_S4	47890	K.DLPAIPGVTSPTS#DEPPMQASQSQLPSS#PEDK.R	4EBP1	1.1912e-11	1.1912e-11	0.00021971	3466.5	3	1156.17	1.58372	2	76	6.4234e-05
Phospho_Test_S4	46319	R.VALGDGVQLPPGDYS#TTPGGTLFS#TTPGGTRIIYDRK.F	4EBP1	2.6609e-11	2.6609e-11	0.00049148	3967.89	4	992.475	-1.86037	2	57	6.4234e-05
Phospho_Test_S4	22983	K.FLM*EC@RNS#PVAK.T	4EBP1	3.1048e-11	3.1048e-11	0.00056258	1615.7	3	539.238	-1.58463	2	74	0.00012115
Phospho_Test_S4	49003	R.VALGDGVQLPPGDYSTT#PGGTLFS#TTPGGTRIIYDR.K	4EBP1	3.164e-11	3.164e-11	0.00058425	3839.79	3	1280.6	0.8579	2	72	6.4234e-05
Phospho_Test_S4	46822	R.VALGDGVQLPPGDYSTT#PGGTLFS#TTPGGTRIIYDRK.F	4EBP1	4.7462e-11	4.7462e-11	0.00087664	3967.89	3	1323.3	0.64573	2	104	6.4234e-05
Phospho_Test_S4	48044	R.VALGDGVQLPPGDY#STTPGGTLFSTT#PGGTRIIYDRK.F	4EBP1	7.6003e-11	7.6003e-11	0.0014038	3967.89	3	1323.3	-1.47595	2	78	0.00034823
Phospho_Test_S4	49540	R.VALGDGVQLPPGDYSTT#PGGTLFSTT#PGGTR.I	4EBP1	9.6191e-11	9.6191e-11	0.0017736	3179.43	4	795.615	1.15072	2	37	0.00040427
Phospho_Test_S4	47911	K.DLPAIPGVT#SPTSDEPPMQASQSQLPSSPEDK.R	4EBP1	1.2982e-10	1.2982e-10	0.0023943	3386.53	4	847.39	0.57622	2	51	0.00045298
Phospho_Test_S4	35137	K.FLMEC@RNS#PVAK.T	4EBP1	2.9046e-10	2.9046e-10	0.005263	1599.71	3	533.907	0.11432	2	62	0.0009284
Phospho_Test_S4	34656	K.FLMEC@RNS#PVAK.T	4EBP1	2.9363e-10	2.9363e-10	0.0053205	1599.71	3	533.574	2.36126	2	71	0.0009284
Phospho_Test_S4	46430	R.VALGDGVQLPPGDY#STTPGGTLFST#TPGGTRIIYDRK.F	4EBP1	2.9802e-10	2.9802e-10	0.0055044	3967.89	3	1323.3	-0.27674	2	73	0.00034823
Phospho_Test_S4	45373	K.DLPAIPGVTSPT#SDEPPM*QASQSQLPSSPEDK.R	4EBP1	3.8081e-10	3.8081e-10	0.0070237	3402.53	3	1134.85	-0.75296	2	43	0.0010244
Phospho_Test_S4	48581	K.DLPAIPGVTSPTSDEPPMQASQSQLPS#S#PEDK.R	4EBP1	4.59e-10	4.59e-10	0.008466	3466.5	3	1156.17	-2.00605	2	43	0.0011765
Phospho_Test_S4	49432	R.VALGDGVQLPPGDYSTT#PGGTLFST#TPGGTRIIYDR.K	4EBP1	2.6592e-09	2.6592e-09	0.049103	3839.79	4	960.705	1.52476	2	43	0.0041372
Phospho_Test_S4	50198	R.VALGDGVQLPPGDYST#TPGGTLFST#TPGGTRIIYDR.K	4EBP1	3.3553e-09	3.3553e-09	0.061958	3839.79	3	1280.27	-1.35095	2	56	0.0041372
Phospho_Test_S4	49977	R.VALGDGVQLPPGDYSTT#PGGTLFSTT#PGGTR.I	4EBP1	3.4599e-09	3.4599e-09	0.063794	3179.43	4	795.614	0.537	2	37	0.00040427
Phospho_Test_S4	48305	R.VALGDGVQLPPGDYS#TTPGGTLFSTT#PGGTRIIYDRK.F	4EBP1	7.3537e-09	7.3537e-09	0.13582	3967.89	4	992.727	-0.30741	2	46	6.4234e-05
Phospho_Test_S4	22448	K.FLM*EC@RNS#PVAK.T	4EBP1	9.8443e-09	9.8443e-09	0.17838	1615.7	3	539.238	-1.24506	2	55	0.00012115
Phospho_Test_S1	52326	R.RNS#PM*AQTPPC@HLPNIPGVTSPGALIEDSKVEVNNLNNLNNHDR.K	4EBP2	6.779e-20	6.779e-20	1.2538e-12	4994.37	5	999.682	2.80852	2	94	0
Phospho_Test_S1	52401	R.RNS#PMAQTPPC@HLPNIPGVTSPGALIEDSKVEVNNLNNLNNHDR.K	4EBP2	1.0437e-14	1.0437e-14	1.9304e-07	4978.37	5	996.683	1.66644	2	57	0
Phospho_Test_S1	51330	R.TVAISDAAQLPQDYC@TTPGGTLFST#TPGGTR.I	4EBP2	6.8731e-14	6.8731e-14	1.2673e-06	3331.52	3	1111.19	10.3265	2	74	0
Phospho_Test_S1	49214	R.TVAISDAAQLPQDYC@T#TPGGTLFST#TPGGTR.I	4EBP2	1.677e-09	1.677e-09	0.03092	3411.48	4	853.628	1.35852	2	44	0.0027183
Phospho_Test_S2	47581	R.TVAISDAAQLPQDYCT#TPGGTLFST#TPGGTR.I	4EBP2	1.0255e-15	1.0255e-15	1.8909e-08	3286.44	3	1096.15	-0.8909	2	88	0
Phospho_Test_S2	50022	R.TVAISDAAQLPQDYCTTPGGTLFST#TPGGTR.I	4EBP2	9.59e-10	9.59e-10	0.017682	3206.47	3	1069.49	-5.02208	2	60	0.0012071
Phospho_Test_S3	49866	R.TVAISDAAQLPQDYC@T#TPGGTLFST#TPGGTR.I	4EBP2	1.7939e-15	1.7939e-15	3.3076e-08	3411.48	3	1137.83	0.10728	2	80	0
Phospho_Test_S3	52673	R.RNSPMAQT#PPC@HLPNIPGVTSPGALIEDSK.V	4EBP2	2.3918e-13	2.3918e-13	4.4085e-06	3332.58	3	1111.53	-1.64733	2	63	0
Phospho_Test_S3	52653	R.RNS#PMAQTPPC@HLPNIPGVTSPGALIEDSK.V	4EBP2	9.3306e-12	9.3306e-12	0.00017198	3332.58	4	833.901	0.87831	2	70	6.582e-05
Phospho_Test_S3	47098	R.TVAISDAAQLPQDYC@T#TPGGTLFST#TPGGTRIIYDRK.F	4EBP2	7.404e-11	7.404e-11	0.0013675	4199.94	4	1050.74	-0.4647	2	72	0.00030177
Phospho_Test_S4	50425	R.TVAISDAAQLPQDYC@T#TPGGTLFST#TPGGTR.I	4EBP2	1.0193e-15	1.0193e-15	1.8793e-08	3411.48	3	1137.83	-0.53642	2	76	0
Phospho_Test_S4	47595	R.TVAISDAAQLPQDYC@TT#PGGTLFST#TPGGTRIIYDRK.F	4EBP2	3.1567e-12	3.1567e-12	5.8305e-05	4199.94	4	1050.74	-2.55586	2	80	6.4234e-05
Phospho_Test_S4	53264	R.RNS#PMAQTPPC@HLPNIPGVTSPGALIEDSK.V	4EBP2	3.9764e-12	3.9764e-12	7.3292e-05	3332.58	4	833.899	-1.31746	2	70	6.4234e-05
Phospho_Test_S4	50449	R.TVAISDAAQLPQDYC@TT#PGGTLFST#TPGGTR.I	4EBP2	1.0147e-09	1.0147e-09	0.018709	3411.48	4	853.626	-0.3575	2	30	0.002075
Phospho_Test_S1	53316	R.LAGLEQAVLS#PGQNSGNYFAPIPSEDHAENKVDILEMLQK.A	4ET	5.0278e-24	5.0278e-24	9.2925e-17	4403.13	4	1101.54	0.33245	2	115	0
Phospho_Test_S1	53909	R.KPM*S#PVSAQM*SQLELQQAALEGLALPHDLAVQTAPFYQPGFSKPQVDR.T	4ET	1.6796e-23	1.6796e-23	3.1085e-16	5331.62	5	1067.13	3.08856	2	83	0
Phospho_Test_S1	54762	R.IPS#PIGFPSGPQQLLGDPFQGMR.K	4ET	4.9287e-22	4.9287e-22	9.0537e-15	2519.21	2	1260.11	1.0656	2	107	0
Phospho_Test_S1	50163	R.RRNDSY#TEEEPEWFSAGPTSQSETIELTGFDDK.I	4ET	3.9167e-16	3.9167e-16	7.2262e-09	3901.67	4	976.171	-2.12585	2	84	0
Phospho_Test_S1	54726	R.IPS#PIGFPSGPQQLLGDPFQGMR.K	4ET	1.8375e-15	1.8375e-15	3.3754e-08	2519.21	3	840.409	-1.01676	2	96	0
Phospho_Test_S1	53776	R.IPS#PIGFPSGPQQLLGDPFQGM*R.K	4ET	2.752e-15	2.752e-15	5.0553e-08	2535.21	2	1268.11	-0.67383	2	69	0
Phospho_Test_S1	10903	R.SGS#PLEKDSDGLR.L	4ET	6.1738e-15	6.1738e-15	1.1212e-07	1440.64	3	480.884	0.88846	2	104	0
Phospho_Test_S1	46869	K.YDSDGVWDPEKWHASLYPAS#GRSS#PVESLKK.E	4ET	7.0111e-14	7.0111e-14	1.2927e-06	3651.62	4	913.66	-0.20041	2	95	0
Phospho_Test_S1	48295	K.YDSDGVWDPEKWHASLYPAS#GR.S	4ET	7.3419e-14	7.3419e-14	1.3478e-06	2616.12	3	872.71	-1.04906	2	88	0
Phospho_Test_S1	38539	R.APS#PPMSQVFR.T	4ET	7.7303e-14	7.7303e-14	1.3969e-06	1296.58	2	648.793	-0.84667	2	92	0
Phospho_Test_S1	22152	R.APS#PPM*SQVFR.T	4ET	9.625e-14	9.625e-14	1.7393e-06	1312.58	2	656.791	-0.55758	2	77	0
Phospho_Test_S1	21366	R.APS#PPM*SQVFR.T	4ET	1.4868e-13	1.4868e-13	2.6866e-06	1312.58	2	656.791	-0.18586	2	76	0
Phospho_Test_S1	53885	R.IPS#PIGFPSGPQQLLGDPFQGM*R.K	4ET	3.8047e-13	3.8047e-13	6.989e-06	2535.21	3	845.742	0.72168	2	77	0
Phospho_Test_S1	38924	R.APS#PPMSQVFR.T	4ET	9.0394e-13	9.0394e-13	1.6335e-05	1296.58	2	648.794	-0.28222	2	113	0
Phospho_Test_S1	39317	R.APS#PPMSQVFR.T	4ET	9.4723e-13	9.4723e-13	1.7117e-05	1296.58	2	648.299	10.2996	2	81	0
Phospho_Test_S1	21762	R.APS#PPM*SQVFR.T	4ET	9.0891e-12	9.0891e-12	0.00016424	1312.58	2	656.792	1.5798	2	75	0
Phospho_Test_S1	30710	K.WHASLYPAS#GRSS#PVESLKK.E	4ET	5.5597e-11	5.5597e-11	0.0010191	2360.08	3	787.367	0.8527	2	77	0.00019039
Phospho_Test_S1	26914	R.WFS#NPSR.S	4ET	7.0405e-11	7.0405e-11	0.0012424	973.392	2	487.2	-0.56375	2	87	0.00019039
Phospho_Test_S1	5025	R.S#SPVESLKK.E	4ET	7.496e-11	7.496e-11	0.0013443	1054.52	2	527.764	1.73473	2	82	0.00019039
Phospho_Test_S1	30713	K.WHASLYPASGRS#S#PVESLKK.E	4ET	1.7477e-10	1.7477e-10	0.0032035	2360.08	4	590.777	0.82651	2	61	0.00024438
Phospho_Test_S1	54479	R.KPMSPVS#AQMSQLELQQAALEGLALPHDLAVQTAPFYQPGFSKPQVDR.T	4ET	2.0974e-10	2.0974e-10	0.0038818	5299.63	5	1060.73	2.18654	2	38	0.00048382
Phospho_Test_S2	54461	R.KPMSPVSAQMS#QLELQQAALEGLALPHDLAVQTAPFYQPGFSKPQVDR.T	4ET	3.775e-23	3.775e-23	6.9866e-16	5299.63	4	1325.67	2.94664	2	112	0
Phospho_Test_S2	54160	R.KPMS#PVSAQM*SQLELQQAALEGLALPHDLAVQTAPFYQPGFSKPQVDR.T	4ET	1.5924e-22	1.5924e-22	2.9471e-15	5315.63	5	1063.93	-0.91788	2	107	0
Phospho_Test_S2	54738	R.IPS#PIGFPSGPQQLLGDPFQGMR.K	4ET	5.7764e-21	5.7764e-21	1.0611e-13	2519.21	2	1260.11	2.03433	2	103	0
Phospho_Test_S2	13369	R.SSS#LGSTPHEELER.L	4ET	2.3496e-15	2.3496e-15	4.2755e-08	1608.69	3	536.899	-5.2293	2	81	0
Phospho_Test_S2	53726	R.IPS#PIGFPSGPQQLLGDPFQGM*R.K	4ET	1.5111e-14	1.5111e-14	2.7758e-07	2535.21	3	845.741	-0.57734	2	86	0
Phospho_Test_S2	21260	R.APS#PPM*SQVFR.T	4ET	2.1304e-14	2.1304e-14	3.8498e-07	1312.58	2	656.791	-1.20808	2	79	0
Phospho_Test_S2	22440	R.APS#PPM*SQVFR.T	4ET	1.5736e-13	1.5736e-13	2.8436e-06	1312.58	2	656.791	-0.74343	2	72	0
Phospho_Test_S2	53906	R.KPM*SPVSAQM*S#QLELQQAALEGLALPHDLAVQTAPFYQPGFSKPQVDR.T	4ET	2.687e-13	2.687e-13	4.9729e-06	5331.62	5	1067.13	-0.34317	2	40	0
Phospho_Test_S2	30695	K.WHASLYPASGRS#S#PVESLKK.E	4ET	3.0392e-13	3.0392e-13	5.5709e-06	2360.08	4	590.776	0	2	78	0
Phospho_Test_S2	10957	R.S#GSPLEKDSDGLR.L	4ET	3.0394e-13	3.0394e-13	5.5199e-06	1440.64	3	480.884	0.95192	2	73	0
Phospho_Test_S2	38945	R.APS#PPMSQVFR.T	4ET	3.4965e-13	3.4965e-13	6.3183e-06	1296.58	2	648.794	-0.56445	2	115	0
Phospho_Test_S2	21655	R.APS#PPM*SQVFR.T	4ET	4.4954e-13	4.4954e-13	8.1233e-06	1312.58	2	656.791	-0.09293	2	81	0
Phospho_Test_S2	30692	K.WHASLYPAS#GRS#SPVESLKK.E	4ET	9.6251e-13	9.6251e-13	1.7643e-05	2360.08	3	787.366	0	2	101	0
Phospho_Test_S2	1651	K.KLPTS#KSPHR.Y	4ET	1.0513e-12	1.0513e-12	1.8933e-05	1230.64	3	410.883	-0.51991	2	84	0
Phospho_Test_S2	22046	R.APS#PPM*SQVFR.T	4ET	1.46e-12	1.46e-12	2.6382e-05	1312.58	2	656.791	-1.11515	2	69	0
Phospho_Test_S2	46945	K.YDSDGVWDPEKWHASLYPAS#GRSS#PVESLKK.E	4ET	1.6599e-12	1.6599e-12	3.0606e-05	3651.62	4	913.661	0.60123	2	82	0
Phospho_Test_S2	48364	K.YDSDGVWDPEKWHASLYPAS#GR.S	4ET	3.8821e-12	3.8821e-12	7.1265e-05	2616.12	3	872.711	-0.34969	2	71	0
Phospho_Test_S2	39414	R.APS#PPMSQVFR.T	4ET	6.4279e-12	6.4279e-12	0.00011616	1296.58	2	648.792	-2.2578	2	87	0
Phospho_Test_S2	54721	R.IPS#PIGFPSGPQQLLGDPFQGMR.K	4ET	2.5096e-11	2.5096e-11	0.000461	2519.21	3	840.41	-0.2905	2	71	0
Phospho_Test_S2	36649	K.WHASLYPASGRS#S#PVESLK.K	4ET	3.3968e-11	3.3968e-11	0.00062208	2231.99	3	744.668	0.32785	2	69	5.8042e-05
Phospho_Test_S2	51769	R.LAGLEQAVLS#PGQNSGNYFAPIPSEDHAENKVDILEM*LQK.A	4ET	3.7561e-11	3.7561e-11	0.00069421	4419.12	4	1105.54	0.33125	2	43	5.8042e-05
Phospho_Test_S2	26911	R.WFS#NPSR.S	4ET	7.0405e-11	7.0405e-11	0.0012424	973.392	2	487.2	-0.18792	2	87	0.00011289
Phospho_Test_S2	53740	R.IPS#PIGFPSGPQQLLGDPFQGM*R.K	4ET	9.1637e-11	9.1637e-11	0.0016833	2535.21	2	1268.11	-0.77009	2	47	0
Phospho_Test_S2	5010	R.S#SPVESLKK.E	4ET	1.552e-10	1.552e-10	0.0027833	1054.52	2	527.763	0.57824	2	82	0.00027375
Phospho_Test_S2	47031	K.YDSDGVWDPEKWHASLYPAS#GRSS#PVESLKK.E	4ET	8.5675e-10	8.5675e-10	0.015797	3651.62	5	730.929	0.65057	2	45	0
Phospho_Test_S2	38552	R.APS#PPMSQVFR.T	4ET	1.5211e-09	1.5211e-09	0.027487	1296.58	2	648.794	0.7526	2	67	0
Phospho_Test_S3	55192	R.KPMS#PVSAQMSQLELQQAALEGLALPHDLAVQTAPFYQPGFSKPQVDR.T	4ET	5.041e-31	5.041e-31	9.3296e-24	5299.63	4	1325.66	0.73666	2	158	0
Phospho_Test_S3	55383	R.KPM*S#PVSAQMSQLELQQAALEGLALPHDLAVQTAPFYQPGFSK.P	4ET	4.7686e-30	4.7686e-30	8.8186e-23	4720.32	4	1180.84	5.16881	1	117	0
Phospho_Test_S3	55543	R.KPMS#PVSAQMSQLELQQAALEGLALPHDLAVQTAPFYQPGFSK.P	4ET	5.5051e-29	5.5051e-29	1.018e-21	4704.32	4	1177.09	4.88861	1	103	0
Phospho_Test_S3	55476	R.IPS#PIGFPSGPQQLLGDPFQGMR.K	4ET	4.9156e-22	4.9156e-22	9.0297e-15	2519.21	2	1260.11	-0.77498	2	112	0
Phospho_Test_S3	53692	K.SPAPMHGGNSSS#PAPAASITSMLSPSFTPTSVIR.K	4ET	1.3656e-21	1.3656e-21	2.5202e-14	3420.6	3	1140.87	-1.60496	2	122	0
Phospho_Test_S3	53695	K.SPAPMHGGNSSS#PAPAASITSMLSPSFTPTSVIR.K	4ET	2.2163e-20	2.2163e-20	4.0904e-13	3420.6	4	855.903	-1.56884	2	101	0
Phospho_Test_S3	48975	R.LAGLEQAVLSPGQNS#GNYFAPIPSEDHAENK.V	4ET	2.7298e-15	2.7298e-15	5.0333e-08	3333.54	3	1111.85	0.43916	2	93	0
Phospho_Test_S3	39048	R.APS#PPMSQVFR.T	4ET	9.5918e-15	9.5918e-15	1.7333e-07	1296.58	2	648.794	0	2	122	0
Phospho_Test_S3	21323	R.APS#PPM*SQVFR.T	4ET	8.1606e-14	8.1606e-14	1.4747e-06	1312.58	2	656.792	1.02222	2	78	0
Phospho_Test_S3	48990	R.LAGLEQAVLSPGQNSGNY#FAPIPSEDHAENK.V	4ET	3.1797e-13	3.1797e-13	5.8628e-06	3333.54	4	834.141	0.58537	2	70	0
Phospho_Test_S3	13241	R.SSS#LGSTPHEELER.L	4ET	6.7439e-13	6.7439e-13	1.2271e-05	1608.69	2	804.846	-3.33671	2	81	0
Phospho_Test_S3	36506	K.WHASLYPAS#GRS#SPVESLK.K	4ET	1.3676e-12	1.3676e-12	2.5045e-05	2231.99	3	744.669	1.5573	2	78	6.582e-05
Phospho_Test_S3	38655	R.APS#PPMSQVFR.T	4ET	2.1211e-12	2.1211e-12	3.8329e-05	1296.58	2	648.794	-0.18815	2	93	0
Phospho_Test_S3	39468	R.APS#PPMSQVFR.T	4ET	3.4387e-12	3.4387e-12	6.2138e-05	1296.58	2	648.794	-0.28222	2	89	0
Phospho_Test_S3	55461	R.IPS#PIGFPSGPQQLLGDPFQGMR.K	4ET	5.2502e-12	5.2502e-12	9.6443e-05	2519.21	3	840.412	2.39664	2	72	0
Phospho_Test_S3	30624	K.WHASLYPASGRS#S#PVESLKK.E	4ET	2.4983e-11	2.4983e-11	0.00045794	2360.08	4	590.775	-2.2729	2	68	0.0001287
Phospho_Test_S3	36601	K.WHASLYPAS#GRS#SPVESLK.K	4ET	5.2964e-11	5.2964e-11	0.00096997	2231.99	2	1116.5	0.656	2	48	6.582e-05
Phospho_Test_S3	5012	R.S#SPVESLKK.E	4ET	1.0554e-10	1.0554e-10	0.0018927	1054.52	2	527.763	1.04084	2	85	0.00030177
Phospho_Test_S3	26821	R.WFS#NPSR.S	4ET	1.1233e-10	1.1233e-10	0.0019822	973.392	2	487.198	-4.19679	2	82	0.00030177
Phospho_Test_S3	30622	K.WHASLYPASGRS#S#PVESLKK.E	4ET	2.6201e-10	2.6201e-10	0.0048025	2360.08	3	787.364	-2.24803	2	75	0.0001287
Phospho_Test_S3	22135	R.APS#PPM*SQVFR.T	4ET	3.9762e-10	3.9762e-10	0.0071852	1312.58	2	656.792	0.6505	2	53	0
Phospho_Test_S3	21735	R.APS#PPM*SQVFR.T	4ET	6.2866e-10	6.2866e-10	0.01136	1312.58	2	656.791	-0.18586	2	54	0
Phospho_Test_S3	8626	R.S#SPVESLK.K	4ET	7.6321e-10	7.6321e-10	0.013608	926.423	2	463.715	-0.26324	2	68	0.0018256
Phospho_Test_S3	55564	R.KPMS#PVSAQMSQLELQQAALEGLALPHDLAVQTAPFYQPGFSK.P	4ET	4.083e-09	4.083e-09	0.075507	4704.32	5	941.672	1.36113	1	13	0
Phospho_Test_S4	56093	R.KPMS#PVSAQMSQLELQQAALEGLALPHDLAVQTAPFYQPGFSK.P	4ET	7.0817e-29	7.0817e-29	1.3096e-21	4704.32	4	1176.84	1.24473	1	98	0
Phospho_Test_S4	55727	R.KPMS#PVSAQMSQLELQQAALEGLALPHDLAVQTAPFYQPGFSKPQVDR.T	4ET	7.687e-27	7.687e-27	1.4227e-19	5299.63	4	1325.67	4.6962	2	125	0
Phospho_Test_S4	54232	K.SPAPMHGGNSSS#PAPAASITSMLSPSFTPTSVIR.K	4ET	2.466e-23	2.466e-23	4.5512e-16	3420.6	3	1140.87	-1.39097	2	125	0
Phospho_Test_S4	56040	R.IPS#PIGFPSGPQQLLGDPFQGMR.K	4ET	6.0554e-23	6.0554e-23	1.1124e-15	2519.21	2	1260.11	0	2	115	0
Phospho_Test_S4	54242	K.SPAPMHGGNSSS#PAPAASITSMLSPSFTPTSVIR.K	4ET	1.7942e-21	1.7942e-21	3.3113e-14	3420.6	4	855.905	0.14262	2	103	0
Phospho_Test_S4	55932	R.KPM*S#PVSAQMSQLELQQAALEGLALPHDLAVQTAPFYQPGFSK.P	4ET	3.3755e-18	3.3755e-18	6.2423e-11	4720.32	4	1180.83	-0.51688	1	74	0
Phospho_Test_S4	56010	R.IPS#PIGFPSGPQQLLGDPFQGMR.K	4ET	2.5815e-17	2.5815e-17	4.7422e-10	2519.21	3	840.411	0.94413	2	101	0
Phospho_Test_S4	39347	R.APS#PPMSQVFR.T	4ET	3.4378e-15	3.4378e-15	6.2122e-08	1296.58	2	648.794	0	2	124	0
Phospho_Test_S4	49477	R.LAGLEQAVLS#PGQNSGNYFAPIPSEDHAENK.V	4ET	3.812e-15	3.812e-15	7.0285e-08	3333.54	3	1111.85	2.1958	2	92	0
Phospho_Test_S4	49492	R.LAGLEQAVLS#PGQNSGNYFAPIPSEDHAENK.V	4ET	6.0056e-14	6.0056e-14	1.1073e-06	3333.54	4	834.14	-1.09757	2	82	0
Phospho_Test_S4	39750	R.APS#PPMSQVFR.T	4ET	9.7938e-14	9.7938e-14	1.7698e-06	1296.58	2	648.793	-0.94075	2	116	0
Phospho_Test_S4	56110	R.KPMS#PVSAQMSQLELQQAALEGLALPHDLAVQTAPFYQPGFSK.P	4ET	1.4388e-13	1.4388e-13	2.6607e-06	4704.32	5	941.672	1.87966	1	52	0
Phospho_Test_S4	36853	K.WHASLYPAS#GRS#SPVESLK.K	4ET	2.5426e-13	2.5426e-13	4.6565e-06	2231.99	3	744.668	0.73767	2	103	6.4234e-05
Phospho_Test_S4	21642	R.APS#PPM*SQVFR.T	4ET	3.3504e-13	3.3504e-13	6.0542e-06	1312.58	2	656.792	0.83636	2	74	6.4234e-05
Phospho_Test_S4	38945	R.APS#PPMSQVFR.T	4ET	4.2557e-12	4.2557e-12	7.6901e-05	1296.58	2	648.793	-1.97557	2	77	0
Phospho_Test_S4	30848	K.WHASLYPASGRS#S#PVESLKK.E	4ET	6.9401e-12	6.9401e-12	0.00012721	2360.08	3	787.365	-0.93022	2	97	6.4234e-05
Phospho_Test_S4	55514	R.KPM*S#PVSAQMSQLELQQAALEGLALPHDLAVQTAPFYQPGFSKPQVDR.T	4ET	8.7675e-12	8.7675e-12	0.00016226	5315.63	5	1063.93	-3.78626	2	36	6.4234e-05
Phospho_Test_S4	8008	R.SSS#PVGLAK.W	4ET	9.3622e-12	9.3622e-12	0.0001679	925.439	2	463.223	0	2	85	6.4234e-05
Phospho_Test_S4	13157	R.SSS#LGSTPHEELER.L	4ET	2.3362e-11	2.3362e-11	0.0004251	1608.69	3	536.898	-7.5029	2	70	0.00012115
Phospho_Test_S4	30850	K.WHASLYPAS#GRS#SPVESLKK.E	4ET	3.9383e-11	3.9383e-11	0.00072188	2360.08	4	590.776	-0.92982	2	71	0.00012115
Phospho_Test_S4	5054	R.S#SPVESLKK.E	4ET	5.4422e-11	5.4422e-11	0.00097598	1054.52	2	527.763	0.4626	2	87	0.00029626
Phospho_Test_S4	26912	R.WFS#NPSR.S	4ET	9.6503e-11	9.6503e-11	0.0017029	973.392	2	487.199	-2.31763	2	78	0.00040427
Phospho_Test_S4	55736	R.KPMS#PVSAQMSQLELQQAALEGLALPHDLAVQTAPFYQPGFSKPQVDR.T	4ET	2.0915e-10	2.0915e-10	0.0038708	5299.63	6	884.112	0.89746	2	16	0
Phospho_Test_S4	26234	K.WHASLYPAS#GR.S	4ET	2.9032e-10	2.9032e-10	0.0052462	1324.58	2	662.794	-2.39427	2	74	0.0009284
Phospho_Test_S4	8668	R.S#SPVESLK.K	4ET	6.2989e-10	6.2989e-10	0.011231	926.423	2	463.715	-1.11879	2	83	0.001484
Phospho_Test_S4	36887	K.WHASLYPASGRS#S#PVESLK.K	4ET	6.7217e-10	6.7217e-10	0.01231	2231.99	2	1116.5	0.87467	2	48	0.0015839
Phospho_Test_S4	22044	R.APS#PPM*SQVFR.T	4ET	6.7559e-10	6.7559e-10	0.012208	1312.58	2	656.794	3.1596	2	53	6.4234e-05
Phospho_Test_S4	39605	R.APS#PPMSQVFR.T	4ET	7.127e-10	7.127e-10	0.012879	1296.58	3	432.865	-0.28201	2	46	0
Phospho_Test_S2	47664	K.QINPTLGSQEDFKDLLQSAK.K	4F2	9.9461e-22	9.9461e-22	1.8231e-14	2232.15	3	744.722	0.65566	2	135	0
Phospho_Test_S2	9169	K.NQKDEINETDLK.Q	4F2	9.1407e-14	9.1407e-14	1.6563e-06	1446.71	3	482.907	0.0632	2	76	0
Phospho_Test_S2	41634	R.LGASNLPAGISLPASAK.L	4F2	4.6976e-11	4.6976e-11	0.00085851	1566.88	2	783.946	-0.15571	2	46	5.8042e-05
Phospho_Test_S2	20404	K.LLLSTDSAR.Q	4F2	6.189e-10	6.189e-10	0.011099	975.547	2	488.276	-2.12502	2	87	0.00081934
Phospho_Test_S2	6560	R.TESLVTR.F	4F2	9.4316e-10	9.4316e-10	0.016643	805.441	2	403.225	0.4541	2	71	0.0012071
Phospho_Test_S2	37849	K.FTGLS#KEELLK.V	4F2	9.4899e-09	9.4899e-09	0.17149	1344.68	3	448.898	-1.01975	2	51	0.0094261
Phospho_Test_S3	31319	K.DVELNELEPEK.Q	4F2	2.1201e-14	2.1201e-14	3.8312e-07	1314.64	2	657.824	-1.29897	2	104	0
Phospho_Test_S4	31544	K.DVELNELEPEK.Q	4F2	2.1201e-14	2.1201e-14	3.8312e-07	1314.64	2	657.825	0.46392	2	100	6.4234e-05
Phospho_Test_S4	12399	K.DEINETDLK.Q	4F2	6.5867e-11	6.5867e-11	0.0011812	1076.51	2	538.759	0.45315	2	87	0.00034823
Phospho_Test_S3	6945	R.FQS#PGTQSSRPIQDSSGK.V	A16A1	1.4513e-13	1.4513e-13	2.6552e-06	1986.89	3	662.969	0.27619	2	67	0
Phospho_Test_S4	6883	R.FQS#PGTQSSRPIQDSSGK.V	A16A1	1.6022e-14	1.6022e-14	2.9313e-07	1986.89	3	662.968	-1.38095	2	67	6.4234e-05
Phospho_Test_S2	43045	R.S#VSSIPVPQDIMDTHPASGK.D	A16L1	3.2789e-22	3.2789e-22	6.0102e-15	2145.99	3	716.001	0.34098	2	133	0
Phospho_Test_S2	55234	K.RLS#QPAGGLLDSITNIFGR.R	A16L1	2.1336e-09	2.1336e-09	0.039073	2095.07	3	699.029	0.96046	2	31	0.0027772
Phospho_Test_S3	50538	K.EPLPVEQDDDIEVIVDETSDHTEETS#PVR.A	A16L1	1.8669e-24	1.8669e-24	3.4397e-17	3373.48	3	1125.17	1.51887	2	141	0
Phospho_Test_S3	43252	R.S#VSSIPVPQDIMDTHPASGK.D	A16L1	4.0646e-23	4.0646e-23	7.4503e-16	2145.99	3	716.002	1.5344	2	130	0
Phospho_Test_S3	43287	R.S#VSSIPVPQDIMDTHPASGK.D	A16L1	4.7145e-20	4.7145e-20	8.6416e-13	2145.99	2	1073.5	1.36455	2	109	0
Phospho_Test_S4	51053	K.EPLPVEQDDDIEVIVDETSDHTEET#SPVR.A	A16L1	2.97e-24	2.97e-24	5.472e-17	3373.48	3	1124.83	0.84922	2	143	0
Phospho_Test_S4	43715	R.S#VSSIPVPQDIMDTHPASGK.D	A16L1	1.1871e-23	1.1871e-23	2.1759e-16	2145.99	3	716.001	-0.17049	2	150	0
Phospho_Test_S4	43683	R.S#VSSIPVPQDIMDTHPASGK.D	A16L1	1.4782e-15	1.4782e-15	2.7096e-08	2145.99	2	1073.5	0.11371	2	81	0
Phospho_Test_S4	32887	R.S#VSSIPVPQDIM*DTHPASGK.D	A16L1	1.1952e-14	1.1952e-14	2.1907e-07	2161.98	3	721.336	4.31534	2	66	6.4234e-05
Phospho_Test_S1	18390	R.SAS#ATSLTLSR.C	A16L2	2.9062e-13	2.9062e-13	5.2516e-06	1173.55	2	587.28	0.83143	2	120	0
Phospho_Test_S1	1564	R.RGHS#VGGAPEQR.Y	A16L2	1.5659e-11	1.5659e-11	0.00028373	1330.6	3	444.206	1.16793	2	58	0
Phospho_Test_S2	18359	R.SAS#ATSLTLSR.C	A16L2	2.9062e-13	2.9062e-13	5.2516e-06	1173.55	2	587.279	-0.93536	2	117	0
Phospho_Test_S3	18263	R.SAS#ATSLTLSR.C	A16L2	2.9062e-13	2.9062e-13	5.2516e-06	1173.55	2	587.279	-0.7275	2	111	0
Phospho_Test_S3	1506	R.RGHS#VGGAPEQR.Y	A16L2	6.5846e-11	6.5846e-11	0.0011931	1330.6	3	444.205	0.0687	2	43	0.00030177
Phospho_Test_S4	18432	R.SAS#ATSLTLSR.C	A16L2	5.8998e-13	5.8998e-13	1.0661e-05	1173.55	2	587.278	-1.455	2	113	6.4234e-05
Phospho_Test_S2	5168	R.AMIS#RWY#FDVTEGK.C	A4	4.0657e-09	4.0657e-09	0.073981	1862.76	2	932.393	8.54843	2	36	0.0044758
Phospho_Test_S2	49949	R.LPLCSLPGDPGDGPQTELQRS#PPEFQ.-	A7L3B	5.4346e-11	5.4346e-11	0.00099998	2858.31	3	953.441	1.15228	2	54	0.00011289
Phospho_Test_S1	54158	R.ITHIPLYFVNAQFPRFS#PVLGR.A	AAAS	1.2493e-13	1.2493e-13	2.2935e-06	2652.38	3	884.799	-0.41389	2	97	0
Phospho_Test_S1	54151	R.ITHIPLYFVNAQFPRFS#PVLGR.A	AAAS	1.6563e-13	1.6563e-13	3.0405e-06	2652.38	4	663.851	-0.36776	2	95	0
Phospho_Test_S1	50046	R.AQEPPAGGGGSIHEVPLFTETSPTSAPWDPLPGQSSAQPHS#PHSHL.-	AAAS	5.3465e-10	5.3465e-10	0.0098922	4773.2	5	955.45	4.72722	2	30	0.0011052
Phospho_Test_S1	24762	R.FS#PVLGR.A	AAAS	2.2844e-09	2.2844e-09	0.040311	855.412	2	428.209	-0.92648	2	70	0.0034545
Phospho_Test_S2	54129	R.ITHIPLYFVNAQFPRFS#PVLGR.A	AAAS	1.1806e-20	1.1806e-20	2.1672e-13	2652.38	3	884.8	-0.20695	2	140	0
Phospho_Test_S2	54133	R.ITHIPLYFVNAQFPRFS#PVLGR.A	AAAS	5.444e-16	5.444e-16	9.9937e-09	2652.38	4	663.852	-0.09194	2	102	0
Phospho_Test_S2	24755	R.FS#PVLGR.A	AAAS	2.9078e-09	2.9078e-09	0.051312	855.412	2	428.21	-0.07127	2	65	0.0036145
Phospho_Test_S3	50640	R.AQEPPAGGGGSIHEVPLFTETSPTSAPWDPLPGQSS#AQPHSPHSHL.-	AAAS	5.8273e-13	5.8273e-13	1.0782e-05	4773.2	4	1194.06	0.10223	2	51	0
Phospho_Test_S3	50673	R.AQEPPAGGGGSIHEVPLFTETSPTSAPWDPLPGQSSAQPHS#PHSHL.-	AAAS	3.2301e-10	3.2301e-10	0.0059763	4773.2	5	955.445	-0.57493	2	55	0.0010357
Phospho_Test_S3	24674	R.FS#PVLGR.A	AAAS	1.5189e-09	1.5189e-09	0.026802	855.412	2	428.21	1.42536	2	70	0.0027355
Phospho_Test_S4	51144	R.AQEPPAGGGGSIHEVPLFTETSPTSAPWDPLPGQSSAQPHS#PHSHL.-	AAAS	1.5112e-12	1.5112e-12	2.7959e-05	4773.2	4	1194.06	0	2	48	6.4234e-05
Phospho_Test_S4	24866	R.FS#PVLGR.A	AAAS	3.3924e-09	3.3924e-09	0.059862	855.412	2	428.21	-0.64141	2	85	0.0048474
Phospho_Test_S1	53076	K.NEVS#LNPLPLATEEGNPLLK.Q	AAAT	9.5462e-18	9.5462e-18	1.7498e-10	2228.12	2	1114.56	-0.32857	2	103	0
Phospho_Test_S1	35393	K.MPSS#EPELIQVK.N	AAAT	2.1006e-13	2.1006e-13	3.8063e-06	1437.67	2	719.337	-1.35758	2	92	0
Phospho_Test_S1	30673	K.M*PSS#EPELIQVK.N	AAAT	9.0027e-13	9.0027e-13	1.6313e-05	1453.66	2	727.339	3.86014	2	65	0
Phospho_Test_S2	53096	K.NEVS#LNPLPLATEEGNPLLK.Q	AAAT	1.5879e-17	1.5879e-17	2.9106e-10	2228.12	2	1114.56	-0.98571	2	106	0
Phospho_Test_S2	35368	K.MPSS#EPELIQVK.N	AAAT	6.756e-14	6.756e-14	1.2242e-06	1437.67	2	719.338	-0.93334	2	106	0
Phospho_Test_S2	30615	K.M*PSS#EPELIQVK.N	AAAT	1.542e-13	1.542e-13	2.7941e-06	1453.66	2	727.337	2.0979	2	92	0
Phospho_Test_S3	53793	K.NEVS#LNPLPLATEEGNPLLK.Q	AAAT	1.7714e-19	1.7714e-19	3.247e-12	2228.12	3	743.378	-0.90316	2	122	0
Phospho_Test_S3	53796	K.NEVS#LNPLPLATEEGNPLLK.Q	AAAT	9.3337e-19	9.3337e-19	1.7108e-11	2228.12	2	1114.56	-0.87618	2	108	0
Phospho_Test_S3	15042	K.QYQGPTGDS#SATFEK.E	AAAT	5.1451e-17	5.1451e-17	9.3776e-10	1695.69	2	848.348	-1.00724	2	100	0
Phospho_Test_S3	35438	K.MPSS#EPELIQVK.N	AAAT	3.1211e-14	3.1211e-14	5.6554e-07	1437.67	2	719.339	1.27274	2	103	0
Phospho_Test_S3	13547	K.QYQGPTGDSSAT#FEK.E	AAAT	2.1259e-11	2.1259e-11	0.00038748	1695.69	2	848.353	4.96426	2	64	0.0001287
Phospho_Test_S3	30638	K.M*PS#SEPELIQVK.N	AAAT	9.0231e-09	9.0231e-09	0.1635	1453.66	2	727.339	3.86014	2	44	0.011574
Phospho_Test_S4	54351	K.NEVS#LNPLPLATEEGNPLLK.Q	AAAT	1.2749e-18	1.2749e-18	2.3368e-11	2228.12	3	743.379	0.08211	2	119	0
Phospho_Test_S4	54352	K.NEVS#LNPLPLATEEGNPLLK.Q	AAAT	1.1111e-17	1.1111e-17	2.0367e-10	2228.12	2	1114.56	0	2	102	0
Phospho_Test_S4	35803	K.MPSS#EPELIQVK.N	AAAT	5.4851e-15	5.4851e-15	9.9389e-08	1437.67	2	719.338	-0.08485	2	109	6.4234e-05
Phospho_Test_S4	30973	K.M*PS#SEPELIQVK.N	AAAT	1.361e-11	1.361e-11	0.00024662	1453.66	2	726.833	-1.97347	2	61	0.00012115
Phospho_Test_S4	13612	K.QYQGPTGDS#SATFEK.E	AAAT	3.1891e-10	3.1891e-10	0.0058125	1695.69	2	848.35	1.22308	2	60	0.00098248
Phospho_Test_S1	9760	R.VPS#PAGSVTER.G	AAED1	3.4422e-14	3.4422e-14	6.2202e-07	1179.54	2	590.27	-6.82449	2	85	0
Phospho_Test_S1	5422	R.QVS#GC@AGR.V	AAED1	2.9038e-09	2.9038e-09	0.051774	982.381	2	491.693	-1.92405	2	58	0.0043969
Phospho_Test_S2	9737	R.VPS#PAGSVTER.G	AAED1	1.0467e-13	1.0467e-13	1.8914e-06	1179.54	2	590.273	-1.34422	2	91	0
Phospho_Test_S3	9649	R.VPS#PAGSVTER.G	AAED1	5.529e-13	5.529e-13	9.9911e-06	1179.54	2	590.273	-1.96463	2	87	0
Phospho_Test_S4	9700	R.VPS#PAGSVTER.G	AAED1	6.1328e-11	6.1328e-11	0.0011082	1179.54	2	590.273	-0.82721	2	68	0.00034823
Phospho_Test_S1	8374	R.VASAESC@HSEQQEPS#PTAER.T	AAGAB	2.9636e-13	2.9636e-13	5.4322e-06	2347.95	3	783.322	0.93502	2	87	0
Phospho_Test_S3	8220	R.VASAESC@HSEQQEPS#PTAER.T	AAGAB	8.5367e-12	8.5367e-12	0.00015648	2347.95	3	783.322	0.54543	2	66	6.582e-05
Phospho_Test_S4	8202	R.VASAESC@HSEQQEPS#PTAER.T	AAGAB	1.3453e-15	1.3453e-15	2.4659e-08	2347.95	3	783.322	0.15584	2	122	0
Phospho_Test_S1	26322	R.EQGSSGLGSGSS#GGGGSSSGLGSGYIGR.V	AAK1	1.4356e-24	1.4356e-24	2.644e-17	2482.05	2	1241.53	0.68826	2	182	0
Phospho_Test_S1	26315	R.EQGSSGLGSGSS#GGGGSSSGLGSGYIGR.V	AAK1	8.6448e-21	8.6448e-21	1.5921e-13	2482.05	3	828.021	0.73712	2	125	0
Phospho_Test_S1	49506	R.ILS#DVTHSAVFGVPASK.S	AAK1	3.1517e-19	3.1517e-19	5.7599e-12	1807.9	3	603.304	-0.10117	2	134	0
Phospho_Test_S1	43896	K.ST#QLLQAAAAEASLNK.S	AAK1	1.0719e-16	1.0719e-16	1.9565e-09	1695.83	3	565.948	-1.1863	2	105	0
Phospho_Test_S1	9192	K.VQTT#PPPTIQGQK.V	AAK1	2.8028e-16	2.8028e-16	5.0902e-09	1474.73	2	737.868	-1.57165	2	130	0
Phospho_Test_S1	9714	R.LPS#QTESVTSNR.T	AAK1	2.6414e-15	2.6414e-15	4.7861e-08	1398.63	2	699.816	-1.39545	2	109	0
Phospho_Test_S1	9040	K.VQT#TPPPTIQGQK.V	AAK1	5.2014e-14	5.2014e-14	9.4465e-07	1474.73	3	492.248	-0.062	2	75	0
Phospho_Test_S1	49402	R.ILSDVT#HSAVFGVPASK.S	AAK1	8.395e-14	8.395e-14	1.5342e-06	1807.9	2	904.454	0.53986	2	116	0
Phospho_Test_S1	45821	R.RILS#DVTHSAVFGVPASK.S	AAK1	5.5162e-13	5.5162e-13	1.0092e-05	1964	3	655.338	-0.93135	2	100	0
Phospho_Test_S1	14041	K.VGSLT#PPSSPK.T	AAK1	3.024e-12	3.024e-12	5.4645e-05	1149.55	2	575.282	1.27315	2	79	0
Phospho_Test_S1	8796	K.VQT#TPPPTIQGQK.V	AAK1	6.0766e-12	6.0766e-12	0.00011036	1474.73	2	737.869	0.24815	2	86	0
Phospho_Test_S1	12220	K.VGSLT#PPSS#PK.T	AAK1	1.0389e-11	1.0389e-11	0.00018774	1229.52	2	615.264	-0.99202	2	77	0
Phospho_Test_S1	9028	K.VQT#TPPPTIQGQK.V	AAK1	5.5356e-11	5.5356e-11	0.0010053	1474.73	3	492.249	1.79789	2	58	0
Phospho_Test_S1	11832	K.VGSLT#PPSS#PK.T	AAK1	1.3078e-09	1.3078e-09	0.023633	1229.52	2	615.264	-0.1984	2	57	0
Phospho_Test_S1	46390	K.AGQTQPNPGILPIQPALT#PR.K	AAK1	8.6102e-09	8.6102e-09	0.15782	2149.12	3	717.04	-4.76675	2	40	0.010686
Phospho_Test_S2	26312	R.EQGSSGLGSGSS#GGGGSSSGLGSGYIGR.V	AAK1	2.2869e-24	2.2869e-24	4.2118e-17	2482.05	2	1241.53	-0.19665	2	177	0
Phospho_Test_S2	49451	R.ILS#DVTHSAVFGVPASK.S	AAK1	4.5698e-20	4.5698e-20	8.3515e-13	1807.9	3	603.304	-0.60701	2	140	0
Phospho_Test_S2	52534	K.LGGS#AESLIPGFQPTQGDAFTTPSFSAGTAEK.R	AAK1	5.9821e-20	5.9821e-20	1.1033e-12	3249.5	3	1083.84	0.90102	2	115	0
Phospho_Test_S2	26287	R.EQGSSGLGSGSS#GGGGSSSGLGSGYIGR.V	AAK1	1.6703e-18	1.6703e-18	3.0761e-11	2482.05	3	828.021	0.14742	2	108	0
Phospho_Test_S2	52696	R.ILS#DVTHSAVFGVPAS#KSTQLLQAAAAEASLNK.S	AAK1	9.2582e-18	9.2582e-18	1.7081e-10	3484.71	4	871.935	1.60999	2	93	0
Phospho_Test_S2	52695	R.ILSDVTHS#AVFGVPAS#KSTQLLQAAAAEASLNK.S	AAK1	1.4594e-17	1.4594e-17	2.6926e-10	3484.71	3	1162.24	1.57545	2	82	0
Phospho_Test_S2	49464	R.ILS#DVTHSAVFGVPASK.S	AAK1	1.453e-15	1.453e-15	2.6555e-08	1807.9	2	904.453	-0.53986	2	135	0
Phospho_Test_S2	9191	K.VQTT#PPPTIQGQK.V	AAK1	3.9402e-13	3.9402e-13	7.156e-06	1474.73	2	737.869	-0.24815	2	96	0
Phospho_Test_S2	14095	K.VGSLT#PPSSPK.T	AAK1	1.3069e-12	1.3069e-12	2.3615e-05	1149.55	2	575.28	-2.54631	2	70	0
Phospho_Test_S2	9016	K.VQTT#PPPTIQGQK.V	AAK1	3.6944e-12	3.6944e-12	6.7096e-05	1474.73	3	492.249	0.61996	2	62	0
Phospho_Test_S2	12373	K.VGSLT#PPSS#PK.T	AAK1	5.3118e-12	5.3118e-12	9.5987e-05	1229.52	2	615.264	-0.89281	2	80	0
Phospho_Test_S2	8796	K.VQTT#PPPTIQGQK.V	AAK1	2.6392e-11	2.6392e-11	0.00047931	1474.73	2	737.87	1.07534	2	82	0
Phospho_Test_S2	9732	K.VQT#TPPPTIQGQK.V	AAK1	3.2392e-11	3.2392e-11	0.00058828	1474.73	2	737.872	4.30135	2	67	5.8042e-05
Phospho_Test_S2	11203	K.VGSLT#PPSS#PK.T	AAK1	5.0948e-11	5.0948e-11	0.00092065	1229.52	2	615.265	0.69441	2	71	0
Phospho_Test_S2	1954	K.SATTTPS#GSPR.T	AAK1	6.9439e-11	6.9439e-11	0.0012548	1141.49	2	571.248	-0.53423	2	76	0.00011289
Phospho_Test_S2	43980	K.ST#QLLQAAAAEASLNK.S	AAK1	7.9403e-11	7.9403e-11	0.0014493	1695.83	2	848.419	0	2	62	0.00011289
Phospho_Test_S2	46417	K.AGQTQPNPGILPIQPALT#PR.K	AAK1	9.6741e-11	9.6741e-11	0.0017733	2149.12	3	716.704	-7.17948	2	54	0.0002231
Phospho_Test_S2	45989	R.RILSDVT#HSAVFGVPASK.S	AAK1	1.2058e-10	1.2058e-10	0.0022062	1964	3	655.338	0.18627	2	84	0.00027375
Phospho_Test_S2	10351	K.VGS#LT#PPS#SPK.T	AAK1	1.3869e-10	1.3869e-10	0.0025062	1309.49	2	655.248	0	2	44	0.00027375
Phospho_Test_S2	46485	K.AGQTQPNPGILPIQPALT#PR.K	AAK1	4.7985e-10	4.7985e-10	0.0087956	2149.12	2	1075.06	-0.34064	2	39	0.0002231
Phospho_Test_S3	26309	R.EQGSSGLGSGSS#GGGGSSSGLGSGYIGR.V	AAK1	6.2282e-29	6.2282e-29	1.147e-21	2482.05	2	1241.53	0.58994	2	171	0
Phospho_Test_S3	22879	R.REQGSSGLGSGSS#GGGGSSSGLGSGYIGR.V	AAK1	1.7567e-23	1.7567e-23	3.2366e-16	2638.15	3	880.056	1.73385	2	143	0
Phospho_Test_S3	26275	R.EQGSSGLGSGSS#GGGGSSSGLGSGYIGR.V	AAK1	3.268e-20	3.268e-20	6.0187e-13	2482.05	3	828.02	-1.10568	2	137	0
Phospho_Test_S3	49906	R.ILS#DVTHSAVFGVPASK.S	AAK1	6.5033e-19	6.5033e-19	1.1885e-11	1807.9	3	603.304	-1.11285	2	131	0
Phospho_Test_S3	44341	K.ST#QLLQAAAAEASLNK.S	AAK1	7.867e-18	7.867e-18	1.4359e-10	1695.83	2	848.42	0.3597	2	121	0
Phospho_Test_S3	9591	R.LPS#QTESVTSNR.T	AAK1	1.282e-15	1.282e-15	2.323e-08	1398.63	2	699.818	1.74432	2	120	0
Phospho_Test_S3	44295	K.ST#QLLQAAAAEASLNK.S	AAK1	7.2099e-15	7.2099e-15	1.316e-07	1695.83	3	565.949	0.53923	2	91	0
Phospho_Test_S3	9083	K.VQTT#PPPTIQGQK.V	AAK1	1.9393e-14	1.9393e-14	3.522e-07	1474.73	2	737.869	0	2	115	0
Phospho_Test_S3	13878	K.VGSLT#PPSSPK.T	AAK1	2.6469e-12	2.6469e-12	4.783e-05	1149.55	2	575.283	3.60727	2	63	6.582e-05
Phospho_Test_S3	8681	K.VQTT#PPPTIQGQK.V	AAK1	2.9182e-12	2.9182e-12	5.2997e-05	1474.73	2	737.868	-1.07534	2	92	0
Phospho_Test_S3	9559	K.VQTT#PPPTIQGQK.V	AAK1	9.9846e-12	9.9846e-12	0.00018133	1474.73	2	737.869	-0.08272	2	70	0
Phospho_Test_S3	46297	R.RILSDVT#HSAVFGVPASK.S	AAK1	5.6822e-11	5.6822e-11	0.0010396	1964	3	655.339	0.74508	2	83	0.00024894
Phospho_Test_S3	46338	R.RILSDVT#HSAVFGVPASK.S	AAK1	1.0173e-10	1.0173e-10	0.0018613	1964	2	982.503	-0.43485	2	62	0.00024894
Phospho_Test_S3	12177	K.VGSLT#PPSS#PK.T	AAK1	2.3811e-10	2.3811e-10	0.0043028	1229.52	2	615.264	-0.2976	2	76	0.00075577
Phospho_Test_S3	8962	K.VQT#TPPPTIQGQK.V	AAK1	9.7938e-10	9.7938e-10	0.017787	1474.73	3	492.248	0.18599	2	55	0.0021851
Phospho_Test_S4	26607	R.EQGSSGLGSGSS#GGGGSSSGLGSGYIGR.V	AAK1	6.2741e-32	6.2741e-32	1.1555e-24	2482.05	2	1241.53	0.29497	2	185	0
Phospho_Test_S4	23047	R.REQGSSGLGSGSS#GGGGSSSGLGSGYIGR.V	AAK1	6.9659e-23	6.9659e-23	1.2834e-15	2638.15	3	880.055	0.55483	2	134	0
Phospho_Test_S4	50361	R.ILS#DVTHSAVFGVPASK.S	AAK1	2.4004e-18	2.4004e-18	4.3868e-11	1807.9	3	603.303	-2.32687	2	134	0
Phospho_Test_S4	44770	K.ST#QLLQAAAAEASLNK.S	AAK1	4.8853e-18	4.8853e-18	8.917e-11	1695.83	2	848.419	0	2	127	0
Phospho_Test_S4	44667	K.ST#QLLQAAAAEASLNK.S	AAK1	6.1125e-17	6.1125e-17	1.1157e-09	1695.83	3	565.948	-1.61769	2	102	0
Phospho_Test_S4	14010	K.VGSLT#PPSSPK.T	AAK1	2.7355e-14	2.7355e-14	4.9432e-07	1149.55	2	575.28	-1.80364	2	97	6.4234e-05
Phospho_Test_S4	26584	R.EQGSS#GLGSGSSGGGGSSSGLGSGYIGR.V	AAK1	6.1731e-14	6.1731e-14	1.1369e-06	2482.05	3	828.02	-1.10568	2	115	6.4234e-05
Phospho_Test_S4	53793	K.LGGSAESLIPGFQPT#QGDAFTTPSFSAGTAEK.R	AAK1	6.5898e-14	6.5898e-14	1.2154e-06	3249.5	3	1083.84	2.0273	2	84	6.4234e-05
Phospho_Test_S4	8993	K.VQTT#PPPTIQGQK.V	AAK1	6.9374e-13	6.9374e-13	1.2599e-05	1474.73	3	492.248	-0.30998	2	70	6.4234e-05
Phospho_Test_S4	47336	K.AGQTQPNPGILPIQPALT#PR.K	AAK1	7.7508e-13	7.7508e-13	1.4207e-05	2149.12	2	1075.06	-1.13547	2	74	6.4234e-05
Phospho_Test_S4	8754	K.VQTT#PPPTIQGQK.V	AAK1	1.5131e-12	1.5131e-12	2.7479e-05	1474.73	2	737.87	1.40621	2	88	6.4234e-05
Phospho_Test_S4	12645	K.VGSLT#PPSS#PK.T	AAK1	3.4985e-11	3.4985e-11	0.00063219	1229.52	2	615.265	1.28962	2	73	0.00012115
Phospho_Test_S4	9148	K.VQTT#PPPTIQGQK.V	AAK1	4.4165e-11	4.4165e-11	0.00080209	1474.73	2	737.869	0.16544	2	98	6.4234e-05
Phospho_Test_S4	46667	R.RILS#DVTHSAVFGVPASK.S	AAK1	5.5022e-11	5.5022e-11	0.0010067	1964	3	655.338	-0.18627	2	86	0.00029626
Phospho_Test_S4	12242	K.VGSLT#PPSS#PK.T	AAK1	9.4105e-11	9.4105e-11	0.0017005	1229.52	2	615.264	-0.59521	2	79	0.00012115
Phospho_Test_S1	33371	K.C@SDVSELSSS#PPGPYHQEPYMSKPEER.F	AAKB1	1.2574e-25	1.2574e-25	2.3148e-18	3241.35	3	1081.12	0.11291	2	186	0
Phospho_Test_S1	36129	K.C@SDVSELSSS#PPGPYHQEPYMSKPEER.F	AAKB1	3.834e-25	3.834e-25	7.058e-18	3241.35	3	1081.12	-0.22582	2	187	0
Phospho_Test_S1	32409	K.C@SDVSELSSS#PPGPYHQEPYM*SKPEER.F	AAKB1	8.3648e-25	8.3648e-25	1.5399e-17	3257.34	3	1086.45	0.67414	2	166	0
Phospho_Test_S1	36428	K.C@SDVSELSSS#PPGPYHQEPYMSKPEER.F	AAKB1	2.082e-23	2.082e-23	3.8327e-16	3241.35	4	811.093	-0.1505	2	127	0
Phospho_Test_S1	33008	K.C@SDVSELSSS#PPGPYHQEPYMSKPEER.F	AAKB1	5.2046e-23	5.2046e-23	9.581e-16	3241.35	4	811.094	2.03176	2	130	0
Phospho_Test_S1	28873	K.C@SDVSELSSS#PPGPYHQEPYM*SKPEER.F	AAKB1	1.014e-22	1.014e-22	1.8667e-15	3257.34	4	815.09	-1.57251	2	113	0
Phospho_Test_S1	32981	K.C@SDVSELSSS#PPGPYHQEPYMSKPEER.F	AAKB1	3.5576e-22	3.5576e-22	6.5491e-15	3241.35	3	1081.12	0.45164	2	173	0
Phospho_Test_S1	36517	K.C@SDVSELSSS#PPGPYHQEPYMSKPEER.F	AAKB1	5.9927e-22	5.9927e-22	1.1032e-14	3241.35	3	1081.12	1.24202	2	200	0
Phospho_Test_S1	28660	K.C@SDVSELSSS#PPGPYHQEPYM*SKPEER.F	AAKB1	1.3956e-21	1.3956e-21	2.5692e-14	3257.34	3	1086.45	-0.7865	2	140	0
Phospho_Test_S1	51379	R.S#QNNFVAILDLPEGEHQYK.F	AAKB1	6.6504e-21	6.6504e-21	1.2179e-13	2282.05	2	1141.53	-0.21387	2	119	0
Phospho_Test_S1	33398	K.C@SDVSELSSS#PPGPYHQEPYMSKPEER.F	AAKB1	1.3403e-20	1.3403e-20	2.4673e-13	3241.35	4	811.092	-0.22575	2	109	0
Phospho_Test_S1	51365	R.S#QNNFVAILDLPEGEHQYK.F	AAKB1	3.1456e-20	3.1456e-20	5.7608e-13	2282.05	3	761.353	-1.28266	2	117	0
Phospho_Test_S1	29046	K.C@SDVSELSSS#PPGPYHQEPYM*SKPEER.F	AAKB1	7.1788e-20	7.1788e-20	1.3215e-12	3257.34	3	1086.45	-0.22471	2	128	0
Phospho_Test_S1	28490	K.C@SDVSELSSS#PPGPYHQEPYM*SKPEER.F	AAKB1	3.5851e-15	3.5851e-15	6.5998e-08	3257.34	4	815.092	0.52417	2	71	0
Phospho_Test_S1	32591	K.C@SDVSELSSS#PPGPYHQEPYM*SKPEER.F	AAKB1	2.0956e-12	2.0956e-12	3.8578e-05	3257.34	4	815.094	3.36966	2	57	0
Phospho_Test_S1	32012	K.C@SDVSELSSS#PPGPYHQEPYM*SKPEER.F	AAKB1	1.9947e-11	1.9947e-11	0.00036721	3257.34	3	1086.45	-0.89885	2	61	0
Phospho_Test_S1	32626	K.C@SDVSELSSS#PPGPYHQEPYMSKPEER.F	AAKB1	2.8779e-11	2.8779e-11	0.0005298	3241.35	4	811.094	1.05351	2	64	0
Phospho_Test_S1	32024	K.C@SDVSELSSS#PPGPYHQEPYM*SKPEER.F	AAKB1	9.2524e-10	9.2524e-10	0.017033	3257.34	3	1086.78	-4.58726	2	52	0
Phospho_Test_S1	32163	K.C@SDVSELSSS#PPGPYHQEPYM*SKPEER.F	AAKB1	9.9781e-10	9.9781e-10	0.018369	3257.34	4	815.093	2.17156	2	47	0
Phospho_Test_S2	51392	R.S#QNNFVAILDLPEGEHQYK.F	AAKB1	5.5161e-20	5.5161e-20	1.0102e-12	2282.05	2	1141.53	0.64162	2	118	0
Phospho_Test_S2	51379	R.S#QNNFVAILDLPEGEHQYK.F	AAKB1	6.2421e-16	6.2421e-16	1.1432e-08	2282.05	3	761.354	-0.64133	2	93	0
Phospho_Test_S3	36474	K.C@SDVSELSSS#PPGPYHQEPYMSKPEER.F	AAKB1	1.1477e-26	1.1477e-26	2.1128e-19	3241.35	4	811.094	1.27926	2	139	0
Phospho_Test_S3	36448	K.C@SDVSELSSS#PPGPYHQEPYMSKPEER.F	AAKB1	1.014e-25	1.014e-25	1.8666e-18	3241.35	3	1081.12	0.90329	2	205	0
Phospho_Test_S3	32912	K.C@SDVSELSSS#PPGPYHQEPYMSKPEER.F	AAKB1	1.7322e-25	1.7322e-25	3.1888e-18	3241.35	4	811.093	0.90301	2	142	0
Phospho_Test_S3	32517	K.C@SDVSELSSS#PPGPYHQEPYMSKPEER.F	AAKB1	7.205e-23	7.205e-23	1.3264e-15	3241.35	4	811.095	2.48327	2	121	0
Phospho_Test_S3	48022	K.ILMDS#PEDADIFHSEEIK.A	AAKB1	4.3054e-22	4.3054e-22	7.877e-15	2168.95	3	723.649	-6.49442	2	152	0
Phospho_Test_S3	33302	K.C@SDVSELSSS#PPGPYHQEPYMSKPEER.F	AAKB1	6.3406e-22	6.3406e-22	1.1672e-14	3241.35	4	811.095	3.16052	2	127	0
Phospho_Test_S3	28419	K.C@SDVSELSSS#PPGPYHQEPYM*SKPEER.F	AAKB1	9.8392e-22	9.8392e-22	1.8113e-14	3257.34	4	815.091	-0.14976	2	110	0
Phospho_Test_S3	28817	K.C@SDVSELSSS#PPGPYHQEPYM*SKPEER.F	AAKB1	3.7464e-21	3.7464e-21	6.8967e-14	3257.34	4	815.093	2.3962	2	107	0
Phospho_Test_S3	32990	K.C@SDVSELSSS#PPGPYHQEPYMSKPEER.F	AAKB1	4.0315e-21	4.0315e-21	7.4216e-14	3241.35	3	1081.12	1.35493	2	174	0
Phospho_Test_S3	51985	R.S#QNNFVAILDLPEGEHQYK.F	AAKB1	3.4464e-20	3.4464e-20	6.3116e-13	2282.05	2	1141.53	-1.71097	2	128	0
Phospho_Test_S3	36051	K.C@SDVSELSSS#PPGPYHQEPYMSKPEER.F	AAKB1	5.0465e-20	5.0465e-20	9.2901e-13	3241.35	3	1081.12	0.90329	2	152	0
Phospho_Test_S3	51974	R.S#QNNFVAILDLPEGEHQYK.F	AAKB1	9.9022e-20	9.9022e-20	1.8135e-12	2282.05	3	761.353	-1.6835	2	114	0
Phospho_Test_S3	33393	K.C@SDVSELSSS#PPGPYHQEPYMSKPEER.F	AAKB1	3.0874e-18	3.0874e-18	5.6835e-11	3241.35	3	1081.12	1.24202	2	111	0
Phospho_Test_S3	46382	K.ILMDSPEDADIFHS#EEIK.A	AAKB1	5.7983e-18	5.7983e-18	1.0608e-10	2168.95	3	723.652	-1.34949	2	123	0
Phospho_Test_S3	36081	K.C@SDVSELSSS#PPGPYHQEPYMSKPEER.F	AAKB1	3.7291e-17	3.7291e-17	6.8649e-10	3241.35	4	811.093	0.67725	2	86	0
Phospho_Test_S3	32510	K.C@SDVSELSSS#PPGPYHQEPYM*SKPEER.F	AAKB1	4.9365e-16	4.9365e-16	9.0876e-09	3257.34	4	815.094	2.92037	2	77	0
Phospho_Test_S3	32562	K.C@SDVSELSSS#PPGPYHQEPYM*SKPEER.F	AAKB1	9.1874e-16	9.1874e-16	1.6913e-08	3257.34	3	1086.46	3.59542	2	107	0
Phospho_Test_S3	36243	K.C@SDVSELSSS#PPGPYHQEPYMSKPEER.F	AAKB1	6.8315e-15	6.8315e-15	1.2576e-07	3241.35	4	811.093	0.90301	2	82	0
Phospho_Test_S3	42920	K.EVYLS#GSFNNWSK.L	AAKB1	1.1098e-13	1.1098e-13	2.0155e-06	1610.69	2	805.347	1.39989	2	76	0
Phospho_Test_S3	32160	K.C@SDVSELSSS#PPGPYHQEPYM*SKPEER.F	AAKB1	1.9822e-12	1.9822e-12	3.649e-05	3257.34	3	1086.46	3.03363	2	83	0
Phospho_Test_S3	28831	K.C@SDVSELSSS#PPGPYHQEPYM*SKPEER.F	AAKB1	1.167e-11	1.167e-11	0.00021483	3257.34	3	1086.45	1.34828	2	80	0
Phospho_Test_S4	36838	K.C@SDVSELSSS#PPGPYHQEPYMSKPEER.F	AAKB1	5.5893e-28	5.5893e-28	1.0289e-20	3241.35	3	1081.12	1.91948	2	222	0
Phospho_Test_S4	33211	K.C@SDVSELSSS#PPGPYHQEPYMSKPEER.F	AAKB1	9.4947e-25	9.4947e-25	1.7479e-17	3241.35	4	811.093	0.75251	2	153	0
Phospho_Test_S4	36864	K.C@SDVSELSSS#PPGPYHQEPYMSKPEER.F	AAKB1	1.169e-24	1.169e-24	2.1519e-17	3241.35	4	811.094	1.58026	2	130	0
Phospho_Test_S4	36437	K.C@SDVSELSSS#PPGPYHQEPYMSKPEER.F	AAKB1	1.7574e-24	1.7574e-24	3.2353e-17	3241.35	3	1081.12	1.69366	2	173	0
Phospho_Test_S4	33302	K.C@SDVSELSSS#PPGPYHQEPYMSKPEER.F	AAKB1	1.8524e-24	1.8524e-24	3.4101e-17	3241.35	3	1081.12	-0.45164	2	186	0
Phospho_Test_S4	28964	K.C@SDVSELSSS#PPGPYHQEPYM*SKPEER.F	AAKB1	2.0056e-23	2.0056e-23	3.6921e-16	3257.34	3	1086.45	-0.22471	2	150	0
Phospho_Test_S4	52517	R.S#QNNFVAILDLPEGEHQYK.F	AAKB1	3.1252e-21	3.1252e-21	5.7233e-14	2282.05	2	1141.53	-0.53468	2	124	0
Phospho_Test_S4	48475	K.ILMDS#PEDADIFHSEEIK.A	AAKB1	3.3517e-21	3.3517e-21	6.1321e-14	2168.95	3	723.653	-0.42172	2	153	0
Phospho_Test_S4	33614	K.C@SDVSELSSS#PPGPYHQEPYMSKPEER.F	AAKB1	5.7379e-21	5.7379e-21	1.0563e-13	3241.35	4	811.094	1.20401	2	118	0
Phospho_Test_S4	29070	K.C@SDVSELSSS#PPGPYHQEPYM*SKPEER.F	AAKB1	1.7538e-20	1.7538e-20	3.2286e-13	3257.34	4	815.092	0.67393	2	104	0
Phospho_Test_S4	29377	K.C@SDVSELSSS#PPGPYHQEPYM*SKPEER.F	AAKB1	2.6612e-20	2.6612e-20	4.8991e-13	3257.34	3	1086.45	-1.01121	2	126	0
Phospho_Test_S4	32812	K.C@SDVSELSSS#PPGPYHQEPYMSKPEER.F	AAKB1	5.15e-20	5.15e-20	9.4806e-13	3241.35	4	811.092	-0.301	2	108	0
Phospho_Test_S4	36471	K.C@SDVSELSSS#PPGPYHQEPYMSKPEER.F	AAKB1	7.0512e-19	7.0512e-19	1.298e-11	3241.35	4	811.092	-0.301	2	100	0
Phospho_Test_S4	46840	K.ILMDSPEDADIFHS#EEIK.A	AAKB1	1.9501e-18	1.9501e-18	3.5679e-11	2168.95	3	723.647	-8.51865	2	136	0
Phospho_Test_S4	48495	K.ILMDS#PEDADIFHSEEIK.A	AAKB1	2.3783e-18	2.3783e-18	4.3512e-11	2168.95	2	1084.98	0.22502	2	88	0
Phospho_Test_S4	38366	K.C@SDVSELSSS#PPGPYHQEPYMSKPEER.F	AAKB1	3.0286e-18	3.0286e-18	5.5754e-11	3241.35	3	1081.12	0.67747	2	126	0
Phospho_Test_S4	32474	K.C@SDVSELSSS#PPGPYHQEPYM*SKPEER.F	AAKB1	1.2278e-17	1.2278e-17	2.2602e-10	3257.34	3	1086.12	4.25018	2	130	0
Phospho_Test_S4	52662	R.S#QNNFVAILDLPEGEHQYK.F	AAKB1	1.684e-17	1.684e-17	3.0841e-10	2282.05	3	761.353	-1.443	2	99	0
Phospho_Test_S4	32758	K.C@SDVSELSSS#PPGPYHQEPYM*SKPEER.F	AAKB1	1.3899e-15	1.3899e-15	2.5586e-08	3257.34	3	1086.45	0.22471	2	122	0
Phospho_Test_S4	28663	K.C@SDVSELSSS#PPGPYHQEPYM*SKPEER.F	AAKB1	4.0077e-14	4.0077e-14	7.3777e-07	3257.34	4	815.091	-0.22464	2	65	0
Phospho_Test_S4	32795	K.C@SDVSELSSS#PPGPYHQEPYM*SKPEER.F	AAKB1	6.928e-12	6.928e-12	0.00012754	3257.34	4	815.092	0.97346	2	69	0
Phospho_Test_S1	48257	R.DLSSS#PPGPYGQEMYVFR.S	AAKB2	1.5647e-21	1.5647e-21	2.8628e-14	2109.9	3	703.642	7.33971	2	128	0
Phospho_Test_S1	48451	R.DLSSS#PPGPYGQEMYVFR.S	AAKB2	1.3946e-19	1.3946e-19	2.5515e-12	2109.9	2	1055.45	-0.34697	2	94	0
Phospho_Test_S1	47714	K.IMVGS#TDDPSVFSLPDSK.L	AAKB2	8.6622e-19	8.6622e-19	1.5848e-11	1974.88	2	987.942	0.18534	2	89	0
Phospho_Test_S1	49357	K.S#HNDFVAILDLPEGEHQYK.F	AAKB2	6.394e-18	6.394e-18	1.171e-10	2292.03	3	764.682	-0.47891	2	103	0
Phospho_Test_S1	45310	K.IM*VGS#TDDPSVFSLPDSK.L	AAKB2	4.5435e-16	4.5435e-16	8.3126e-09	1990.87	2	995.938	-1.28696	2	90	0
Phospho_Test_S1	40766	R.DLSSS#PPGPYGQEM*YVFR.S	AAKB2	9.2647e-16	9.2647e-16	1.695e-08	2125.89	2	1062.95	-1.75149	2	72	0
Phospho_Test_S1	47726	K.IMVGST#DDPSVFSLPDSK.L	AAKB2	2.2968e-15	2.2968e-15	4.2021e-08	1974.88	3	658.963	-0.46311	2	98	0
Phospho_Test_S1	40808	R.DLSSS#PPGPYGQEM*YVFR.S	AAKB2	3.561e-15	3.561e-15	6.5151e-08	2125.89	2	1063.45	-2.6401	2	82	0
Phospho_Test_S1	45329	K.IM*VGS#TDDPSVFSLPDSK.L	AAKB2	6.5455e-15	6.5455e-15	1.1975e-07	1990.87	3	664.295	-0.27564	2	73	0
Phospho_Test_S1	51470	K.IPLIKS#HNDFVAILDLPEGEHQYK.F	AAKB2	1.8728e-13	1.8728e-13	3.4423e-06	2856.43	4	714.863	-0.76842	2	87	0
Phospho_Test_S1	51498	K.IPLIKS#HNDFVAILDLPEGEHQYK.F	AAKB2	8.76e-13	8.76e-13	1.6101e-05	2856.43	3	952.815	-0.57652	2	79	0
Phospho_Test_S2	48310	R.DLSSS#PPGPYGQEMYVFR.S	AAKB2	3.0535e-21	3.0535e-21	5.5865e-14	2109.9	3	703.97	-1.82073	2	145	0
Phospho_Test_S2	49558	K.S#HNDFVAILDLPEGEHQYK.F	AAKB2	9.5251e-21	9.5251e-21	1.7444e-13	2292.03	2	1146.52	0.10647	2	117	0
Phospho_Test_S2	48275	R.DLSSS#PPGPYGQEMYVFR.S	AAKB2	1.3477e-19	1.3477e-19	2.4657e-12	2109.9	2	1055.46	11.103	2	94	0
Phospho_Test_S2	49505	K.S#HNDFVAILDLPEGEHQYK.F	AAKB2	1.5118e-18	1.5118e-18	2.7686e-11	2292.03	3	764.682	-1.03763	2	105	0
Phospho_Test_S2	40923	R.DLSSS#PPGPYGQEM*YVFR.S	AAKB2	2.9068e-18	2.9068e-18	5.3182e-11	2125.89	3	709.303	0.6884	2	108	0
Phospho_Test_S2	47775	K.IMVGS#TDDPSVFSLPDSK.L	AAKB2	6.345e-18	6.345e-18	1.1609e-10	1974.88	2	987.941	-1.2356	2	109	0
Phospho_Test_S2	49554	K.S#HNDFVAILDLPEGEHQYK.F	AAKB2	7.4857e-18	7.4857e-18	1.3709e-10	2292.03	2	1146.52	-0.10647	2	106	0
Phospho_Test_S2	40884	R.DLSSS#PPGPYGQEM*YVFR.S	AAKB2	1.3694e-17	1.3694e-17	2.5054e-10	2125.89	2	1063.45	-0.11479	2	103	0
Phospho_Test_S2	51480	K.IPLIKS#HNDFVAILDLPEGEHQYK.F	AAKB2	6.3018e-16	6.3018e-16	1.1583e-08	2856.43	3	952.815	-0.51246	2	101	0
Phospho_Test_S2	45347	K.IM*VGS#TDDPSVFSLPDSK.L	AAKB2	1.9173e-15	1.9173e-15	3.5079e-08	1990.87	2	995.935	-4.28988	2	95	0
Phospho_Test_S2	51468	K.IPLIKS#HNDFVAILDLPEGEHQYK.F	AAKB2	3.3028e-15	3.3028e-15	6.0708e-08	2856.43	4	714.864	0.08538	2	99	0
Phospho_Test_S2	47777	K.IMVGS#TDDPSVFSLPDSK.L	AAKB2	7.8198e-14	7.8198e-14	1.4307e-06	1974.88	3	658.963	-1.29672	2	92	0
Phospho_Test_S2	45364	K.IM*VGS#TDDPSVFSLPDSK.L	AAKB2	7.2924e-13	7.2924e-13	1.3342e-05	1990.87	3	664.295	-0.36752	2	63	0
Phospho_Test_S2	40850	R.DLSSS#PPGPYGQEM*YVFR.S	AAKB2	3.9124e-12	3.9124e-12	7.158e-05	2125.89	3	709.637	-0.40058	2	67	0
Phospho_Test_S3	49016	K.IMVGST#DDPSVFSLPDSKLPGDK.E	AAKB2	8.2026e-23	8.2026e-23	1.5068e-15	2485.16	2	1243.08	-0.7856	2	122	0
Phospho_Test_S3	48995	K.IMVGS#TDDPSVFSLPDSKLPGDK.E	AAKB2	2.4603e-22	2.4603e-22	4.5195e-15	2485.16	3	829.058	0.80982	2	148	0
Phospho_Test_S3	49998	K.S#HNDFVAILDLPEGEHQYK.F	AAKB2	5.2605e-21	5.2605e-21	9.634e-14	2292.03	2	1146.52	-0.21294	2	141	0
Phospho_Test_S3	48798	R.DLSSS#PPGPYGQEMYVFR.S	AAKB2	3.1674e-20	3.1674e-20	5.795e-13	2109.9	3	703.966	-7.3696	2	122	0
Phospho_Test_S3	49991	K.LDSMESSETSC@RDLSS#SPPGPYGQEMYVFR.S	AAKB2	3.7949e-20	3.7949e-20	6.9946e-13	3560.47	3	1187.5	1.23356	2	115	0
Phospho_Test_S3	50015	K.LDSMESSETSC@RDLSS#SPPGPYGQEMYVFR.S	AAKB2	5.2976e-19	5.2976e-19	9.7642e-12	3560.47	4	890.872	-1.37023	2	93	0
Phospho_Test_S3	50164	K.S#HNDFVAILDLPEGEHQYK.F	AAKB2	6.2981e-17	6.2981e-17	1.1534e-09	2292.03	3	764.682	-0.79818	2	106	0
Phospho_Test_S3	48219	K.IMVGS#TDDPSVFSLPDSK.L	AAKB2	2.6868e-16	2.6868e-16	4.9158e-09	1974.88	2	987.941	-0.74136	2	69	0
Phospho_Test_S3	47267	K.IM*VGST#DDPSVFSLPDSKLPGDK.E	AAKB2	5.2869e-15	5.2869e-15	9.7118e-08	2501.15	3	834.389	0.1463	2	91	0
Phospho_Test_S3	48228	K.IMVGS#TDDPSVFSLPDSK.L	AAKB2	7.1323e-15	7.1323e-15	1.3049e-07	1974.88	3	658.963	-0.83361	2	90	0
Phospho_Test_S3	41178	R.DLSSS#PPGPYGQEM*YVFR.S	AAKB2	1.0936e-14	1.0936e-14	2.0008e-07	2125.89	2	1063.45	-2.98446	2	83	0
Phospho_Test_S3	41187	R.DLSSS#PPGPYGQEM*YVFR.S	AAKB2	1.461e-14	1.461e-14	2.6729e-07	2125.89	3	709.303	0.25815	2	70	0
Phospho_Test_S3	48812	R.DLSSS#PPGPYGQEMYVFR.S	AAKB2	2.8857e-13	2.8857e-13	5.2796e-06	2109.9	2	1055.45	-6.36112	2	76	0
Phospho_Test_S3	49978	K.S#HNDFVAILDLPEGEHQYK.F	AAKB2	3.7327e-13	3.7327e-13	6.8359e-06	2292.03	4	573.763	-1.17014	2	73	0
Phospho_Test_S3	45732	K.IM*VGS#TDDPSVFSLPDSK.L	AAKB2	5.5507e-13	5.5507e-13	1.0155e-05	1990.87	2	995.939	-0.55156	2	77	0
Phospho_Test_S3	45750	K.IM*VGS#TDDPSVFSLPDSK.L	AAKB2	7.7134e-10	7.7134e-10	0.014112	1990.87	3	664.295	0.09188	2	52	0
Phospho_Test_S4	49463	K.IMVGST#DDPSVFSLPDSKLPGDK.E	AAKB2	2.2462e-22	2.2462e-22	4.1262e-15	2485.16	3	829.057	-0.51534	2	141	0
Phospho_Test_S4	49323	R.DLSSS#PPGPYGQEMYVFR.S	AAKB2	2.0655e-21	2.0655e-21	3.779e-14	2109.9	3	703.969	-2.94784	2	127	0
Phospho_Test_S4	50483	K.LDSMESSETSC@RDLSS#SPPGPYGQEMYVFR.S	AAKB2	2.6143e-21	2.6143e-21	4.8185e-14	3560.47	3	1187.49	-0.41119	2	136	0
Phospho_Test_S4	50506	K.LDSMESSETSC@RDLSS#SPPGPYGQEMYVFR.S	AAKB2	1.5273e-19	1.5273e-19	2.8151e-12	3560.47	4	890.872	-0.54809	2	99	0
Phospho_Test_S4	50368	K.S#HNDFVAILDLPEGEHQYK.F	AAKB2	2.5054e-18	2.5054e-18	4.5882e-11	2292.03	2	1146.52	-0.31941	2	108	0
Phospho_Test_S4	48722	K.IMVGS#TDDPSVFSLPDSK.L	AAKB2	8.1957e-18	8.1957e-18	1.4995e-10	1974.88	2	987.943	1.29738	2	99	0
Phospho_Test_S4	49521	K.IMVGST#DDPSVFSLPDSKLPGDK.E	AAKB2	2.0093e-17	2.0093e-17	3.691e-10	2485.16	2	1243.08	0.5892	2	83	0
Phospho_Test_S4	46220	K.IM*VGS#TDDPSVFSLPDSK.L	AAKB2	2.0971e-17	2.0971e-17	3.8368e-10	1990.87	2	995.939	-0.55156	2	88	0
Phospho_Test_S4	48735	K.IMVGST#DDPSVFSLPDSK.L	AAKB2	1.3817e-16	1.3817e-16	2.528e-09	1974.88	3	658.964	0.55574	2	103	0
Phospho_Test_S4	41649	R.DLSSS#PPGPYGQEM*YVFR.S	AAKB2	5.7416e-16	5.7416e-16	1.0505e-08	2125.89	2	1063.45	-0.45915	2	88	0
Phospho_Test_S4	49321	R.DLSSS#PPGPYGQEMYVFR.S	AAKB2	2.9204e-14	2.9204e-14	5.343e-07	2109.9	2	1055.45	-3.00708	2	87	0
Phospho_Test_S1	53629	K.IADFGLSNMMSDGEFLRT#SC@GSPNYAAPEVISGR.L	AAPK1	2.4004e-33	2.4004e-33	4.4301e-26	3797.66	3	1266.56	-0.09638	2	262	0
Phospho_Test_S1	51642	K.IADFGLSNM*MSDGEFLRT#SC@GSPNYAAPEVISGR.L	AAPK1	2.1814e-28	2.1814e-28	4.0258e-21	3813.66	3	1271.89	-0.7678	2	215	0
Phospho_Test_S1	44073	R.SDSDAEAQGKPS#DVSLTSSVTSLDSSPVDVAPR.P	AAPK1	4.5528e-23	4.5528e-23	8.3999e-16	3384.53	3	1128.85	-0.32441	1	150	0
Phospho_Test_S1	53630	K.IADFGLSNMMSDGEFLRTSC@GS#PNYAAPEVISGR.L	AAPK1	5.5338e-18	5.5338e-18	1.0213e-10	3797.66	4	950.172	-0.06424	2	91	0
Phospho_Test_S1	18618	R.SIDDEITEAKS#GTATPQR.S	AAPK1	7.7654e-17	7.7654e-17	1.4207e-09	1998.9	3	666.975	4.66705	2	109	0
Phospho_Test_S1	45649	K.DFYLATS#PPDSFLDDHHLTRPHPER.V	AAPK1	5.195e-16	5.195e-16	9.5539e-09	3043.37	4	761.598	-1.12197	2	100	0
Phospho_Test_S1	44093	R.SDS#DAEAQGKPSDVSLTSSVTSLDSSPVDVAPR.P	AAPK1	1.0499e-15	1.0499e-15	1.9371e-08	3384.53	4	846.89	1.72968	1	88	0
Phospho_Test_S1	45640	K.DFYLATS#PPDSFLDDHHLTRPHPER.V	AAPK1	1.2738e-15	1.2738e-15	2.3425e-08	3043.37	5	609.68	-1.68171	2	98	0
Phospho_Test_S1	18632	R.SIDDEITEAKS#GTATPQR.S	AAPK1	2.4689e-15	2.4689e-15	4.5171e-08	1998.9	2	999.958	3.35709	2	115	0
Phospho_Test_S1	38775	R.SDSDAEAQGKPSDVS#LT#SSVTSLDSSPVDVAPR.P	AAPK1	1.6194e-12	1.6194e-12	2.9878e-05	3464.5	4	866.881	0.56326	1	47	0
Phospho_Test_S1	5672	R.SGS#ISNYR.S	AAPK1	3.3851e-11	3.3851e-11	0.00060357	963.393	2	482.201	0.94932	2	80	0.00019039
Phospho_Test_S1	17307	R.SIDDEITEAKS#GTAT#PQR.S	AAPK1	1.4493e-10	1.4493e-10	0.0026517	2078.87	2	1039.94	-0.82168	2	76	0.00024438
Phospho_Test_S1	37349	R.TYLLDFR.S	AAPK1	8.8526e-09	8.8526e-09	0.15621	927.493	2	464.753	2.82888	2	47	0.010936
Phospho_Test_S2	50855	K.IADFGLSNM*MSDGEFLRT#SCGSPNYAAPEVISGR.L	AAPK1	1.2774e-35	1.2774e-35	2.3575e-28	3688.61	3	1230.21	0.99227	2	268	0
Phospho_Test_S2	53162	K.IADFGLSNMMSDGEFLRT#SCGSPNYAAPEVISGR.L	AAPK1	6.7947e-30	6.7947e-30	1.254e-22	3672.62	3	1224.88	-0.4983	2	234	0
Phospho_Test_S2	48687	K.IADFGLSNM*M*SDGEFLRT#SCGSPNYAAPEVISGR.L	AAPK1	1.8253e-26	1.8253e-26	3.3687e-19	3704.61	3	1235.54	-1.38319	2	166	0
Phospho_Test_S2	44123	R.SDSDAEAQGKPSDVS#LTSSVTSLDSSPVDVAPR.P	AAPK1	1.8052e-22	1.8052e-22	3.3306e-15	3384.53	3	1128.85	1.29764	1	148	0
Phospho_Test_S2	39770	R.SDSDAEAQGKPSDVSLTS#SVTSLDSSPVDVAPR.P	AAPK1	8.8758e-22	8.8758e-22	1.6376e-14	3384.53	3	1128.85	2.16274	1	119	0
Phospho_Test_S2	45871	K.DFYLATS#PPDSFLDDHHLTRPHPER.V	AAPK1	1.017e-19	1.017e-19	1.8704e-12	3043.37	4	761.599	0.08014	2	120	0
Phospho_Test_S2	49199	K.DFYLATS#PPDSFLDDHHLTR.P	AAPK1	1.0706e-19	1.0706e-19	1.9624e-12	2427.06	3	809.693	0.15076	1	116	0
Phospho_Test_S2	38807	R.SDSDAEAQGKPSDVSLTSS#VTS#LDSSPVDVAPR.P	AAPK1	2.1286e-19	2.1286e-19	3.9272e-12	3464.5	3	1155.51	2.00721	1	91	0
Phospho_Test_S2	45866	K.DFYLATS#PPDSFLDDHHLTRPHPER.V	AAPK1	9.2634e-19	9.2634e-19	1.7036e-11	3043.37	5	609.481	0.10014	2	124	0
Phospho_Test_S2	18571	R.SIDDEITEAKS#GTATPQR.S	AAPK1	1.7574e-17	1.7574e-17	3.2153e-10	1998.9	3	666.972	-0.18302	2	128	0
Phospho_Test_S2	55046	R.S#DSDAEAQGKPSDVSLTSSVTSLDSSPVDVAPRPGSHTIEFFEMCANLIK.I	AAPK1	3.3177e-17	3.3177e-17	6.1419e-10	5302.44	4	1326.37	0	2	110	0
Phospho_Test_S2	41174	R.SDSDAEAQGKPSDVS#LTSSVTSLDSSPVDVAPR.P	AAPK1	4.6272e-17	4.6272e-17	8.5372e-10	3384.53	3	1128.85	2.48715	1	84	0
Phospho_Test_S2	53165	K.IADFGLSNMMSDGEFLRTSCGS#PNYAAPEVISGR.L	AAPK1	1.1046e-16	1.1046e-16	2.0386e-09	3672.62	4	918.909	-0.46495	2	82	0
Phospho_Test_S2	44129	R.SDS#DAEAQGKPSDVSLTSSVTSLDSSPVDVAPR.P	AAPK1	3.1992e-16	3.1992e-16	5.9026e-09	3384.53	4	846.89	1.36933	1	92	0
Phospho_Test_S2	18592	R.SIDDEITEAKS#GTATPQR.S	AAPK1	3.8222e-16	3.8222e-16	6.9929e-09	1998.9	2	999.955	0.4883	2	114	0
Phospho_Test_S2	50859	K.IADFGLSNM*MSDGEFLRTS#CGSPNYAAPEVISGR.L	AAPK1	1.4362e-13	1.4362e-13	2.6507e-06	3688.61	4	922.909	1.05814	2	74	0
Phospho_Test_S2	55026	R.S#DSDAEAQGKPSDVSLTSSVTSLDSSPVDVAPRPGSHTIEFFEMCANLIK.I	AAPK1	5.9413e-12	5.9413e-12	0.00010999	5302.44	5	1061.3	1.61028	2	47	0
Phospho_Test_S2	5673	R.SGS#ISNYR.S	AAPK1	3.3851e-11	3.3851e-11	0.00060357	963.393	2	482.2	0	2	74	5.8042e-05
Phospho_Test_S2	40672	R.VPFLVAET#PR.A	AAPK1	6.2605e-11	6.2605e-11	0.0011275	1208.61	2	604.808	1.61467	2	86	0.00011289
Phospho_Test_S2	39775	R.SDSDAEAQGKPSDVSLTS#SVTSLDSSPVDVAPR.P	AAPK1	9.5849e-09	9.5849e-09	0.17684	3384.53	4	846.89	2.23417	1	39	0
Phospho_Test_S3	54327	K.IADFGLSNMMSDGEFLRT#SC@GSPNYAAPEVISGR.L	AAPK1	2.2804e-31	2.2804e-31	4.2087e-24	3797.66	3	1266.56	0.28914	2	239	0
Phospho_Test_S3	52273	K.IADFGLSNM*MSDGEFLRT#SC@GSPNYAAPEVISGR.L	AAPK1	5.1158e-28	5.1158e-28	9.4416e-21	3813.66	3	1271.89	-0.57585	2	213	0
Phospho_Test_S3	44498	R.SDSDAEAQGKPSDVS#LTSSVTSLDSSPVDVAPR.P	AAPK1	2.7425e-20	2.7425e-20	5.06e-13	3384.53	3	1128.85	0	1	120	0
Phospho_Test_S3	39049	R.SDSDAEAQGKPSDVSLTSS#VTS#LDSSPVDVAPR.P	AAPK1	4.1453e-20	4.1453e-20	7.648e-13	3464.5	3	1155.18	6.53162	1	111	0
Phospho_Test_S3	45954	K.DFYLATS#PPDSFLDDHHLTRPHPER.V	AAPK1	1.5533e-19	1.5533e-19	2.8567e-12	3043.37	5	609.48	-0.50071	2	133	0
Phospho_Test_S3	45949	K.DFYLATS#PPDSFLDDHHLTRPHPER.V	AAPK1	1.9049e-19	1.9049e-19	3.5033e-12	3043.37	4	761.599	-0.08014	2	117	0
Phospho_Test_S3	54328	K.IADFGLSNMMSDGEFLRTSC@GS#PNYAAPEVISGR.L	AAPK1	9.7659e-18	9.7659e-18	1.8024e-10	3797.66	4	950.172	0.32118	2	89	0
Phospho_Test_S3	54349	K.IADFGLSNMMSDGEFLRTS#C@GSPNYAAPEVISGR.L	AAPK1	3.8994e-17	3.8994e-17	7.1966e-10	3797.66	5	760.339	-0.08027	2	69	0
Phospho_Test_S3	52274	K.IADFGLSNMM*S#DGEFLRTSC@GSPNYAAPEVISGR.L	AAPK1	1.0982e-16	1.0982e-16	2.0268e-09	3813.66	4	954.17	-0.51173	2	69	0
Phospho_Test_S3	44523	R.SDS#DAEAQGKPSDVSLTSSVTSLDSSPVDVAPR.P	AAPK1	2.0077e-16	2.0077e-16	3.7042e-09	3384.53	4	846.889	0.93691	1	91	0
Phospho_Test_S3	5628	R.SGS#ISNYR.S	AAPK1	3.3851e-11	3.3851e-11	0.00060357	963.393	2	482.2	0.18986	2	81	0.00018742
Phospho_Test_S3	40840	R.VPFLVAET#PR.A	AAPK1	1.2255e-10	1.2255e-10	0.0022071	1208.61	2	604.807	-0.90825	2	88	0.00035693
Phospho_Test_S4	54864	K.IADFGLSNMMSDGEFLRT#SC@GSPNYAAPEVISGR.L	AAPK1	4.9035e-31	4.9035e-31	9.0496e-24	3797.66	3	1266.56	2.02397	2	239	0
Phospho_Test_S4	52792	K.IADFGLSNM*MSDGEFLRT#SC@GSPNYAAPEVISGR.L	AAPK1	7.0112e-30	7.0112e-30	1.294e-22	3813.66	3	1271.89	-0.19195	2	237	0
Phospho_Test_S4	46180	K.DFYLATS#PPDSFLDDHHLTRPHPER.V	AAPK1	5.4617e-22	5.4617e-22	1.0045e-14	3043.37	4	761.599	-0.08014	2	128	0
Phospho_Test_S4	44968	R.SDSDAEAQGKPSDVS#LTSSVTSLDSSPVDVAPR.P	AAPK1	1.2649e-20	1.2649e-20	2.3337e-13	3384.53	3	1128.85	-0.21627	1	127	0
Phospho_Test_S4	39493	R.SDSDAEAQGKPSDVSLTSS#VTS#LDSSPVDVAPR.P	AAPK1	1.4371e-20	1.4371e-20	2.6515e-13	3464.5	3	1155.18	8.11625	1	112	0
Phospho_Test_S4	46321	K.DFYLATS#PPDSFLDDHHLTRPHPER.V	AAPK1	2.2567e-18	2.2567e-18	4.1502e-11	3043.37	3	1015.13	0.18038	2	126	0
Phospho_Test_S4	46181	K.DFYLATS#PPDSFLDDHHLTRPHPER.V	AAPK1	8.3221e-18	8.3221e-18	1.5305e-10	3043.37	5	609.48	-0.10014	2	117	0
Phospho_Test_S4	54865	K.IADFGLSNMMSDGEFLRTSC@GS#PNYAAPEVISGR.L	AAPK1	2.4243e-17	2.4243e-17	4.4743e-10	3797.66	4	950.173	1.99131	2	80	0
Phospho_Test_S4	35476	R.TS#C@GSPNYAAPEVISGR.L	AAPK1	4.5707e-16	4.5707e-16	8.3531e-09	1913.81	2	956.904	-2.90174	2	74	0
Phospho_Test_S4	40509	R.SDSDAEAQGKPSDVSLTS#S#VTS#LDSSPVDVAPR.P	AAPK1	4.6337e-16	4.6337e-16	8.5492e-09	3544.46	3	1181.82	-1.15367	1	85	0
Phospho_Test_S4	44985	R.SDS#DAEAQGKPSDVSLTSSVTSLDSSPVDVAPR.P	AAPK1	8.6022e-16	8.6022e-16	1.5871e-08	3384.53	4	846.888	-0.14414	1	84	0
Phospho_Test_S4	52794	K.IADFGLSNMM*SDGEFLRTSC@GS#PNYAAPEVISGR.L	AAPK1	9.7105e-16	9.7105e-16	1.7921e-08	3813.66	4	954.17	-0.12793	2	67	0
Phospho_Test_S4	54895	K.IADFGLSNMMSDGEFLRTS#C@GSPNYAAPEVISGR.L	AAPK1	8.5932e-15	8.5932e-15	1.5859e-07	3797.66	5	760.338	-0.24082	2	69	6.4234e-05
Phospho_Test_S4	54883	K.IADFGLSNMM*SDGEFLRTSC@GS#PNYAAPEVISGR.L	AAPK1	1.1228e-14	1.1228e-14	2.0721e-07	3813.66	4	954.427	5.77355	2	75	0
Phospho_Test_S4	39495	R.SDSDAEAQGKPS#DVSLTSSVTS#LDSSPVDVAPR.P	AAPK1	1.1135e-12	1.1135e-12	2.0545e-05	3464.5	4	866.636	8.1491	1	52	6.4234e-05
Phospho_Test_S4	41819	R.SDSDAEAQGKPSDVSLTSSVTS#LDSSPVDVAPR.P	AAPK1	9.0459e-12	9.0459e-12	0.0001669	3384.53	3	1128.86	5.29871	1	77	6.4234e-05
Phospho_Test_S4	5671	R.SGS#ISNYR.S	AAPK1	3.3851e-11	3.3851e-11	0.00060357	963.393	2	482.2	0.56959	2	80	0.00012115
Phospho_Test_S1	31313	R.GAQADHFTESPLS#PGSQVQVR.V	AASD1	1.2056e-18	1.2056e-18	2.2116e-11	2291.04	2	1146.02	-2.13032	2	121	0
Phospho_Test_S1	31237	R.GAQADHFTESPLS#PGSQVQVR.V	AASD1	2.0282e-12	2.0282e-12	3.7207e-05	2291.04	3	764.343	-13.0159	2	76	0
Phospho_Test_S2	31302	R.GAQADHFTESPLS#PGSQVQVR.V	AASD1	4.7494e-20	4.7494e-20	8.7125e-13	2291.04	2	1146.03	-0.74561	2	132	0
Phospho_Test_S2	31251	R.GAQADHFTESPLS#PGSQVQVR.V	AASD1	1.5275e-15	1.5275e-15	2.8021e-08	2291.04	3	764.351	-3.03438	2	94	0
Phospho_Test_S3	31300	R.GAQADHFTESPLS#PGSQVQVR.V	AASD1	1.1189e-20	1.1189e-20	2.0526e-13	2291.04	2	1146.02	-2.02381	2	129	0
Phospho_Test_S3	27943	R.RGAQADHFTESPLS#PGSQVQVR.V	AASD1	1.0754e-18	1.0754e-18	1.9741e-11	2447.15	3	816.387	0.29905	2	106	0
Phospho_Test_S3	31380	R.GAQADHFTESPLS#PGSQVQVR.V	AASD1	5.1925e-14	5.1925e-14	9.5253e-07	2291.04	3	764.35	-4.63142	2	88	0
Phospho_Test_S4	31596	R.GAQADHFTESPLS#PGSQVQVR.V	AASD1	2.3033e-22	2.3033e-22	4.2252e-15	2291.04	2	1146.02	-2.6629	2	153	0
Phospho_Test_S4	28148	R.RGAQADHFTESPLS#PGSQVQVR.V	AASD1	3.4149e-15	3.4149e-15	6.2689e-08	2447.15	3	816.386	-0.89715	2	98	0
Phospho_Test_S3	46741	R.IVAATLS#DPELFK.E	AATC	9.245e-13	9.245e-13	1.679e-05	1483.74	2	742.379	4.60409	2	79	0
Phospho_Test_S4	50516	K.NTPIYVSSPT#WENHNAVFSAAGFK.D	AATC	1.001e-17	1.001e-17	1.8399e-10	2717.24	3	906.418	0.40402	2	102	0
Phospho_Test_S4	22092	K.VNLGVGAYR.T	AATC	9.8026e-13	9.8026e-13	1.7579e-05	948.526	2	474.767	0.38567	2	80	6.4234e-05
Phospho_Test_S1	24737	R.HIVNGAKPNTES#EEIS#S#EDDELVGEKK.K	AATF	3.8016e-14	3.8016e-14	6.9984e-07	3194.32	3	1065.78	-1.46968	2	106	0
Phospho_Test_S1	27270	R.HIVNGAKPNTES#EEISS#EDDELVGEK.K	AATF	1.5754e-12	1.5754e-12	2.8988e-05	2986.26	3	996.423	-2.61368	2	78	0
Phospho_Test_S1	27335	R.HIVNGAKPNT#ESEEIS#S#EDDELVGEK.K	AATF	1.8138e-11	1.8138e-11	0.00033373	3066.23	4	767.312	0.55681	2	51	0
Phospho_Test_S1	27264	R.HIVNGAKPNTES#EEIS#S#EDDELVGEK.K	AATF	3.2632e-11	3.2632e-11	0.00060043	3066.23	3	1022.75	0	2	87	0
Phospho_Test_S1	28317	R.HIVNGAKPNT#ESEEIS#S#EDDELVGEK.K	AATF	1.4516e-10	1.4516e-10	0.002671	3066.23	3	1023.07	-6.66332	2	62	0
Phospho_Test_S1	25905	R.HIVNGAKPNT#ESEEIS#SEDDELVGEK.K	AATF	1.7964e-09	1.7964e-09	0.033054	2986.26	4	747.322	2.0418	2	42	0.0029334
Phospho_Test_S2	24714	R.HIVNGAKPNTES#EEIS#S#EDDELVGEKK.K	AATF	2.3558e-13	2.3558e-13	4.3367e-06	3194.32	3	1065.45	3.09345	2	86	0
Phospho_Test_S2	27318	R.HIVNGAKPNT#ESEEIS#S#EDDELVGEK.K	AATF	2.2957e-12	2.2957e-12	4.2242e-05	3066.23	4	767.312	0.39772	2	57	0
Phospho_Test_S2	27172	R.HIVNGAKPNTES#EEIS#S#EDDELVGEK.K	AATF	3.4667e-12	3.4667e-12	6.3788e-05	3066.23	3	1022.41	-0.498	2	73	0
Phospho_Test_S2	27251	R.HIVNGAKPNTES#EEIS#SEDDELVGEK.K	AATF	7.227e-11	7.227e-11	0.0013298	2986.26	3	996.419	-6.65781	2	65	0.00011289
Phospho_Test_S2	25779	R.HIVNGAKPNT#ESEEIS#SEDDELVGEK.K	AATF	1.9731e-10	1.9731e-10	0.0036306	2986.26	3	996.095	3.00246	2	47	0.00054145
Phospho_Test_S2	28327	R.HIVNGAKPNTES#EEIS#S#EDDELVGEK.K	AATF	7.5376e-10	7.5376e-10	0.013869	3066.23	3	1023.08	-5.41009	2	85	0
Phospho_Test_S3	25829	R.HIVNGAKPNTESEEIS#S#EDDELVGEK.K	AATF	1.4356e-14	1.4356e-14	2.6415e-07	2986.26	3	996.093	1.53187	2	90	0
Phospho_Test_S3	24701	R.HIVNGAKPNTES#EEIS#S#EDDELVGEKK.K	AATF	1.2812e-13	1.2812e-13	2.3586e-06	3194.32	3	1065.11	3.64655	2	97	0
Phospho_Test_S3	27314	R.HIVNGAKPNTES#EEIS#S#EDDELVGEK.K	AATF	1.4888e-13	1.4888e-13	2.7395e-06	3066.23	3	1022.75	-0.05968	2	94	0
Phospho_Test_S3	27397	R.HIVNGAKPNT#ES#EEISS#EDDELVGEK.K	AATF	4.6704e-12	4.6704e-12	8.5936e-05	3066.23	4	767.313	1.03407	2	55	6.582e-05
Phospho_Test_S4	26038	R.HIVNGAKPNTES#EEIS#SEDDELVGEK.K	AATF	2.0692e-14	2.0692e-14	3.8073e-07	2986.26	3	996.092	0.79657	2	90	6.4234e-05
Phospho_Test_S4	27684	R.HIVNGAKPNT#ES#EEISS#EDDELVGEK.K	AATF	9.3726e-14	9.3726e-14	1.7246e-06	3066.23	4	767.312	0.31818	2	62	6.4234e-05
Phospho_Test_S4	27570	R.HIVNGAKPNTES#EEIS#S#EDDELVGEK.K	AATF	2.7996e-12	2.7996e-12	5.1514e-05	3066.23	3	1022.75	0.23871	2	71	6.4234e-05
Phospho_Test_S4	28807	R.HIVNGAKPNTES#EEIS#S#EDDELVGEK.K	AATF	9.3802e-11	9.3802e-11	0.001726	3066.23	3	1023.07	-6.66332	2	83	6.4234e-05
Phospho_Test_S4	6143	R.EADPEADPEEATR.A	AATF	5.8928e-09	5.8928e-09	0.10702	1429.61	2	715.301	-8.95935	2	47	0.0084082
Phospho_Test_S1	40298	R.IAATILTSPDLR.K	AATM	8.2299e-13	8.2299e-13	1.4912e-05	1270.74	2	635.873	2.1117	2	82	0
Phospho_Test_S1	30561	K.PSWGNHTPIFR.D	AATM	8.3631e-12	8.3631e-12	0.00015112	1311.66	3	437.891	-0.20908	1	72	0
Phospho_Test_S1	32394	K.PSWGNHT#PIFR.D	AATM	6.8282e-11	6.8282e-11	0.0012339	1391.63	3	464.547	-0.26277	1	60	0.00019039
Phospho_Test_S2	49241	R.ISVAGVTSGNVGYLAHAIHQVTK.-	AATM	8.6396e-21	8.6396e-21	1.5871e-13	2322.26	4	581.319	-1.04994	2	123	0
Phospho_Test_S2	38409	R.FVTVQTISGTGALR.V	AATM	3.909e-16	3.909e-16	7.113e-09	1449.81	2	725.406	-1.00967	2	128	0
Phospho_Test_S2	40255	R.IAATILTSPDLR.K	AATM	2.2254e-13	2.2254e-13	4.0323e-06	1270.74	2	635.872	0.38395	2	104	0
Phospho_Test_S2	30550	K.PSWGNHTPIFR.D	AATM	7.2193e-12	7.2193e-12	0.00013046	1311.66	3	437.891	0.27877	1	71	5.8042e-05
Phospho_Test_S2	22134	R.VGASFLQR.F	AATM	3.744e-11	3.744e-11	0.00066757	877.489	2	439.247	-1.52849	2	102	5.8042e-05
Phospho_Test_S2	32429	K.PSWGNHT#PIFR.D	AATM	4.3451e-11	4.3451e-11	0.00078518	1391.63	3	464.547	-0.39416	1	56	5.8042e-05
Phospho_Test_S3	33494	R.IAATILTS#PDLRK.Q	AATM	9.1351e-12	9.1351e-12	0.0001659	1478.8	3	493.604	-1.29835	2	88	6.582e-05
Phospho_Test_S3	32260	K.PSWGNHT#PIFR.D	AATM	4.3132e-10	4.3132e-10	0.0077941	1391.63	3	464.547	0.26277	1	63	0.0011909
Phospho_Test_S4	33773	R.IAATILTS#PDLRK.Q	AATM	5.7637e-12	5.7637e-12	0.00010468	1478.8	3	493.604	0.61826	2	76	6.4234e-05
Phospho_Test_S4	32431	K.PSWGNHT#PIFR.D	AATM	2.2443e-11	2.2443e-11	0.00040555	1391.63	3	464.547	-0.39416	1	71	0.00012115
Phospho_Test_S4	21949	R.VGASFLQR.F	AATM	3.9985e-11	3.9985e-11	0.00071293	877.489	2	439.248	-0.41686	2	106	0.00023972
Phospho_Test_S1	21498	R.S#SDTC@GSPALPSK.V	AB1IP	4.5549e-16	4.5549e-16	8.2723e-09	1454.59	2	727.796	-1.00635	2	77	0
Phospho_Test_S1	19230	R.SSDTC@GS#PALPSK.V	AB1IP	3.3793e-15	3.3793e-15	6.1373e-08	1454.59	2	727.797	-0.25159	2	95	0
Phospho_Test_S1	20857	R.S#SDTC@GSPALPSK.V	AB1IP	3.0796e-14	3.0796e-14	5.593e-07	1454.59	2	727.798	0.92249	2	78	0
Phospho_Test_S1	2682	K.QGLGNHS#PGATR.E	AB1IP	4.0254e-13	4.0254e-13	7.2939e-06	1274.56	2	637.785	-0.0957	2	70	0
Phospho_Test_S1	2680	K.QGLGNHS#PGATR.E	AB1IP	1.0038e-12	1.0038e-12	1.8189e-05	1274.56	3	425.526	-0.07172	2	87	0
Phospho_Test_S1	18307	R.RSSDT#C@GSPALPSK.V	AB1IP	2.0681e-12	2.0681e-12	3.7631e-05	1610.69	3	537.568	0.45416	2	69	0
Phospho_Test_S1	17534	R.RSSDT#C@GSPALPSK.V	AB1IP	4.4208e-11	4.4208e-11	0.00080443	1610.69	3	537.568	0.11354	2	59	0
Phospho_Test_S1	18721	R.SSDTC@GS#PALPSK.V	AB1IP	2.4262e-09	2.4262e-09	0.044063	1454.59	2	727.797	0.16773	2	45	0
Phospho_Test_S1	24696	R.AS#GIYYVPK.G	AB1IP	3.1783e-09	3.1783e-09	0.056997	1077.5	2	539.255	0.56592	2	31	0.0048121
Phospho_Test_S2	9568	R.SSDTCGS#PALPSK.V	AB1IP	7.3964e-16	7.3964e-16	1.3433e-08	1329.54	2	665.274	1.46791	2	107	0
Phospho_Test_S2	2665	K.QGLGNHS#PGATR.E	AB1IP	8.224e-15	8.224e-15	1.4902e-07	1274.56	2	637.785	-0.1914	2	84	0
Phospho_Test_S2	2664	K.QGLGNHS#PGATR.E	AB1IP	1.1394e-14	1.1394e-14	2.0645e-07	1274.56	3	425.526	-0.14343	2	93	0
Phospho_Test_S2	9547	R.SSDTCGS#PALPSK.V	AB1IP	1.6607e-13	1.6607e-13	3.0161e-06	1329.54	2	665.273	-0.55047	2	63	0
Phospho_Test_S2	11538	R.S#SDTCGSPALPSK.V	AB1IP	1.003e-11	1.003e-11	0.00018217	1329.54	2	665.274	1.37617	2	81	5.8042e-05
Phospho_Test_S3	56562	K.DLNES#LNALEDQDLDALMADLVADISEAEQR.T	AB1IP	7.9341e-19	7.9341e-19	1.4629e-11	3496.57	3	1166.19	-1.36076	2	99	0
Phospho_Test_S3	2624	K.QGLGNHS#PGATR.E	AB1IP	2.6004e-15	2.6004e-15	4.7119e-08	1274.56	3	425.526	-0.14343	2	86	0
Phospho_Test_S3	21449	R.S#SDTC@GSPALPSK.V	AB1IP	2.651e-15	2.651e-15	4.8146e-08	1454.59	2	727.798	0.83863	2	98	0
Phospho_Test_S3	19070	R.SSDTC@GS#PALPSK.V	AB1IP	5.2957e-15	5.2957e-15	9.6177e-08	1454.59	2	727.796	-0.92249	2	93	0
Phospho_Test_S3	20777	R.S#SDTC@GSPALPSK.V	AB1IP	2.0665e-14	2.0665e-14	3.753e-07	1454.59	2	727.797	-0.50318	2	65	0
Phospho_Test_S3	2626	K.QGLGNHS#PGATR.E	AB1IP	2.3121e-13	2.3121e-13	4.1895e-06	1274.56	2	637.785	-0.0957	2	70	0
Phospho_Test_S3	18577	R.SSDTC@GS#PALPSK.V	AB1IP	3.4185e-10	3.4185e-10	0.0062084	1454.59	2	727.798	1.09022	2	60	0
Phospho_Test_S3	17587	R.RSSDT#C@GS#PALPSK.V	AB1IP	5.1439e-09	5.1439e-09	0.093599	1690.65	2	845.831	0.21648	2	74	0.0072276
Phospho_Test_S3	17600	R.RS#SDT#C@GSPALPSK.V	AB1IP	7.9356e-09	7.9356e-09	0.1444	1690.65	3	563.888	-0.0373	2	44	0.010537
Phospho_Test_S4	57120	K.DLNES#LNALEDQDLDALMADLVADISEAEQR.T	AB1IP	9.0191e-19	9.0191e-19	1.663e-11	3496.57	3	1166.19	-1.67479	2	95	0
Phospho_Test_S4	19327	R.SSDTC@GS#PALPSK.V	AB1IP	9.5356e-17	9.5356e-17	1.7318e-09	1454.59	2	727.797	-0.08386	2	122	0
Phospho_Test_S4	21569	R.SS#DTC@GSPALPSK.V	AB1IP	2.051e-15	2.051e-15	3.7248e-08	1454.59	2	727.797	0.33545	2	91	0
Phospho_Test_S4	20994	R.S#SDTC@GSPALPSK.V	AB1IP	5.6088e-15	5.6088e-15	1.0186e-07	1454.59	2	727.798	1.09022	2	67	0
Phospho_Test_S4	2688	K.QGLGNHS#PGATR.E	AB1IP	9.1848e-15	9.1848e-15	1.6643e-07	1274.56	3	425.526	0.21515	2	82	6.4234e-05
Phospho_Test_S4	2690	K.QGLGNHS#PGATR.E	AB1IP	1.7342e-14	1.7342e-14	3.1423e-07	1274.56	2	637.786	0	2	78	6.4234e-05
Phospho_Test_S4	18733	R.SSDTC@GS#PALPSK.V	AB1IP	7.9192e-11	7.9192e-11	0.0014382	1454.59	2	727.796	-1.25794	2	67	0
Phospho_Test_S4	17687	R.RSS#DT#C@GSPALPSK.V	AB1IP	4.9157e-09	4.9157e-09	0.089449	1690.65	2	845.328	-1.62484	2	75	0.0070632
Phospho_Test_S3	56436	R.ILVPS#LDSMLDTPLIINELSK.V	ABCA3	8.6467e-15	8.6467e-15	1.5862e-07	2391.25	3	797.756	1.53017	2	82	0
Phospho_Test_S4	56995	R.ILVPS#LDSMLDTPLIINELSK.V	ABCA3	9.6989e-15	9.6989e-15	1.7792e-07	2391.25	3	797.755	0.07651	2	93	6.4234e-05
Phospho_Test_S2	1953	R.RDPNNYRPR.I	ABCE1	7.7665e-11	7.7665e-11	0.0013928	1187.6	3	396.539	-1.30832	2	65	0.00011289
Phospho_Test_S1	54322	R.FTFPDPPPLS#PPVLGLHGVTFGYEGQKPLFK.N	ABCF1	1.4607e-32	1.4607e-32	2.6932e-25	3462.75	4	866.441	-3.59261	2	178	0
Phospho_Test_S1	47609	K.GGNVFEALIQDDS#EEEEEEEENRVLKPAKPEK.N	ABCF1	7.4836e-29	7.4836e-29	1.3803e-21	3737.71	4	935.181	-1.50111	2	147	0
Phospho_Test_S1	18072	K.EAEQGS#GEEKEEKEGDLKANDPYANLSK.K	ABCF1	2.1772e-26	2.1772e-26	4.0097e-19	3145.38	4	787.102	0.77544	2	151	0
Phospho_Test_S1	50845	K.GGNVFEALIQDDS#EEEEEEEENR.V	ABCF1	1.2003e-23	1.2003e-23	2.2048e-16	2747.08	2	1374.05	1.7768	2	152	0
Phospho_Test_S1	39351	K.QLSVPAS#DEEDEVPAPIPR.G	ABCF1	4.4189e-23	4.4189e-23	8.0926e-16	2128.98	2	1064.99	1.03159	2	152	0
Phospho_Test_S1	38956	K.QLSVPAS#DEEDEVPAPIPR.G	ABCF1	5.1208e-23	5.1208e-23	9.3782e-16	2128.98	2	1065	1.94855	2	132	0
Phospho_Test_S1	38762	R.LKQLSVPAS#DEEDEVPAPIPR.G	ABCF1	1.6404e-22	1.6404e-22	3.0092e-15	2370.16	2	1185.58	0.72074	2	133	0
Phospho_Test_S1	48486	K.AKGGNVFEALIQDDS#EEEEEEEENR.V	ABCF1	1.6706e-22	1.6706e-22	3.0723e-15	2946.22	2	1473.61	1.40824	2	152	0
Phospho_Test_S1	38965	K.QLSVPAS#DEEDEVPAPIPR.G	ABCF1	4.8628e-22	4.8628e-22	8.9057e-15	2128.98	2	1064.99	-2.17779	2	118	0
Phospho_Test_S1	48453	K.AKGGNVFEALIQDDS#EEEEEEEENR.V	ABCF1	4.7423e-21	4.7423e-21	8.7215e-14	2946.22	3	982.743	-0.18632	2	124	0
Phospho_Test_S1	47542	K.GGNVFEALIQDDS#EEEEEEEENRVLKPAKPEK.N	ABCF1	2.8689e-20	2.8689e-20	5.2915e-13	3737.71	5	748.347	0.16312	2	132	0
Phospho_Test_S1	40139	R.LKQLS#VPAS#DEEDEVPAPIPR.G	ABCF1	4.0817e-20	4.0817e-20	7.4876e-13	2450.12	2	1225.57	0.0996	2	142	0
Phospho_Test_S1	39186	K.QLS#VPAS#DEEDEVPAPIPR.G	ABCF1	1.8919e-19	1.8919e-19	3.4648e-12	2208.95	2	1104.98	-0.33142	2	118	0
Phospho_Test_S1	18087	K.EAEQGS#GEEKEEKEGDLKANDPYANLSK.K	ABCF1	2.4284e-19	2.4284e-19	4.4724e-12	3145.38	3	1049.13	1.16354	2	133	0
Phospho_Test_S1	24860	K.DVDDDS#DERVLMER.L	ABCF1	7.2662e-19	7.2662e-19	1.3222e-11	1773.7	3	591.905	0.20623	2	162	0
Phospho_Test_S1	45052	K.QLSVPAS#DEEDEVPAPIPR.G	ABCF1	1.6198e-18	1.6198e-18	2.9664e-11	2128.98	2	1064.99	-1.60469	2	79	0
Phospho_Test_S1	38629	R.LKQLSVPAS#DEEDEVPAPIPR.G	ABCF1	2.8156e-17	2.8156e-17	5.165e-10	2370.16	3	790.724	-0.15438	2	84	0
Phospho_Test_S1	37050	K.QQPPEPEWIGDGEGTS#PADKVVK.K	ABCF1	3.2858e-17	3.2858e-17	6.0359e-10	2544.16	3	848.728	2.01359	2	89	0
Phospho_Test_S1	45206	K.AKGGNVFEALIQDDS#EEEEEEEENRVLKPAKPEK.N	ABCF1	7.8993e-17	7.8993e-17	1.4579e-09	3936.84	5	788.174	0.23232	2	104	0
Phospho_Test_S1	9206	R.KKDVDDDS#DERVLM*ER.L	ABCF1	1.0947e-16	1.0947e-16	1.9981e-09	2045.88	4	512.227	1.07241	2	88	0
Phospho_Test_S1	17987	R.LQGQLEQGDDTAAEKLEK.V	ABCF1	1.9471e-16	1.9471e-16	3.5623e-09	1972.98	3	658.332	-1.11254	2	65	0
Phospho_Test_S1	18115	K.EAEQGS#GEEKEEKEGDLKANDPYANLSK.K	ABCF1	2.9555e-16	2.9555e-16	5.4432e-09	3145.38	5	629.883	1.25969	2	83	0
Phospho_Test_S1	48497	K.AKGGNVFEALIQDDS#EEEEEEEENR.V	ABCF1	6.8887e-15	6.8887e-15	1.2669e-07	2946.22	4	737.31	1.40728	2	87	0
Phospho_Test_S1	17192	K.DVDDDS#DERVLM*ER.L	ABCF1	1.352e-14	1.352e-14	2.4601e-07	1789.69	3	597.236	-1.32855	2	98	0
Phospho_Test_S1	32701	K.QQPPEPEWIGDGEGTS#PADK.V	ABCF1	1.6441e-14	1.6441e-14	3.0137e-07	2217.93	3	739.985	2.63942	2	63	0
Phospho_Test_S1	40133	R.LKQLS#VPAS#DEEDEVPAPIPR.G	ABCF1	6.7821e-14	6.7821e-14	1.2441e-06	2450.12	3	817.38	0.22402	2	90	0
Phospho_Test_S1	39187	K.QLS#VPAS#DEEDEVPAPIPR.G	ABCF1	5.7827e-13	5.7827e-13	1.059e-05	2208.95	3	736.987	-0.24845	2	55	0
Phospho_Test_S1	39352	K.QLS#VPASDEEDEVPAPIPR.G	ABCF1	1.661e-12	1.661e-12	3.0418e-05	2128.98	3	710.332	1.0311	2	77	0
Phospho_Test_S1	39768	R.LKQLS#VPASDEEDEVPAPIPR.G	ABCF1	2.9065e-12	2.9065e-12	5.3319e-05	2370.16	3	790.393	3.44688	2	59	0
Phospho_Test_S1	38961	K.QLS#VPASDEEDEVPAPIPR.G	ABCF1	3.6578e-12	3.6578e-12	6.6989e-05	2128.98	3	710.333	1.97627	2	66	0
Phospho_Test_S1	54377	R.FTFPDPPPLS#PPVLGLHGVTFGYEGQKPLFK.N	ABCF1	7.9553e-11	7.9553e-11	0.0014668	3462.75	3	1154.92	-0.1057	2	65	0
Phospho_Test_S1	45214	K.AKGGNVFEALIQDDS#EEEEEEEENRVLKPAKPEK.N	ABCF1	3.5515e-10	3.5515e-10	0.0065546	3936.84	4	984.965	0.24787	2	67	0
Phospho_Test_S2	54292	R.FTFPDPPPLS#PPVLGLHGVTFGYEGQKPLFK.N	ABCF1	3.2753e-34	3.2753e-34	6.039e-27	3462.75	4	866.445	0.84532	2	179	0
Phospho_Test_S2	18056	K.EAEQGS#GEEKEEKEGDLKANDPYANLSK.K	ABCF1	1.6037e-25	1.6037e-25	2.9535e-18	3145.38	4	787.102	1.08562	2	150	0
Phospho_Test_S2	39361	K.QLSVPAS#DEEDEVPAPIPR.G	ABCF1	5.579e-23	5.579e-23	1.0217e-15	2128.98	2	1064.99	0.34386	2	149	0
Phospho_Test_S2	48592	K.AKGGNVFEALIQDDS#EEEEEEEENR.V	ABCF1	2.2199e-21	2.2199e-21	4.0825e-14	2946.22	2	1473.61	-0.16568	2	147	0
Phospho_Test_S2	50862	K.GGNVFEALIQDDS#EEEEEEEENR.V	ABCF1	2.3798e-21	2.3798e-21	4.3716e-14	2747.08	2	1374.05	0.08884	2	143	0
Phospho_Test_S2	45068	K.QLSVPAS#DEEDEVPAPIPR.G	ABCF1	6.8558e-21	6.8558e-21	1.2555e-13	2128.98	2	1064.48	-7.13613	2	116	0
Phospho_Test_S2	51747	K.GGNVFEALIQDDSEEEEEEEENR.V	ABCF1	7.6006e-21	7.6006e-21	1.3962e-13	2667.12	3	889.711	0.41161	2	126	0
Phospho_Test_S2	48554	K.AKGGNVFEALIQDDS#EEEEEEEENR.V	ABCF1	1.1501e-20	1.1501e-20	2.115e-13	2946.22	3	982.743	-0.24843	2	127	0
Phospho_Test_S2	15161	K.EAEQGS#GEEKEEKEGDLKANDPYANLSKK.E	ABCF1	1.6834e-20	1.6834e-20	3.1015e-13	3273.48	4	819.126	1.04318	2	107	0
Phospho_Test_S2	38793	R.LKQLSVPAS#DEEDEVPAPIPR.G	ABCF1	1.8606e-20	1.8606e-20	3.4131e-13	2370.16	2	1185.58	0.41185	2	138	0
Phospho_Test_S2	39198	K.QLS#VPAS#DEEDEVPAPIPR.G	ABCF1	3.8264e-20	3.8264e-20	7.0076e-13	2208.95	2	1104.98	6.95981	2	108	0
Phospho_Test_S2	38966	K.QLSVPAS#DEEDEVPAPIPR.G	ABCF1	6.5869e-20	6.5869e-20	1.2063e-12	2128.98	2	1064.99	0.22924	2	96	0
Phospho_Test_S2	50867	K.GGNVFEALIQDDS#EEEEEEEENR.V	ABCF1	7.5966e-20	7.5966e-20	1.3955e-12	2747.08	3	916.366	0.13321	2	119	0
Phospho_Test_S2	47674	K.GGNVFEALIQDDS#EEEEEEEENRVLKPAKPEK.N	ABCF1	9.4451e-20	9.4451e-20	1.7421e-12	3737.71	5	748.347	0.48936	2	136	0
Phospho_Test_S2	15199	R.KKDVDDDS#DERVLMER.L	ABCF1	2.1848e-19	2.1848e-19	3.9877e-12	2029.89	4	508.228	0.12009	2	108	0
Phospho_Test_S2	17957	R.LQGQLEQGDDTAAEKLEK.V	ABCF1	5.698e-19	5.698e-19	1.0425e-11	1972.98	3	658.333	0.37085	2	83	0
Phospho_Test_S2	24834	K.DVDDDS#DERVLMER.L	ABCF1	6.6799e-19	6.6799e-19	1.2155e-11	1773.7	3	591.905	-0.20623	2	146	0
Phospho_Test_S2	40173	R.LKQLS#VPAS#DEEDEVPAPIPR.G	ABCF1	1.3541e-18	1.3541e-18	2.4841e-11	2450.12	2	1225.57	0.59762	2	131	0
Phospho_Test_S2	18062	K.EAEQGS#GEEKEEKEGDLKANDPYANLSK.K	ABCF1	2.1157e-18	2.1157e-18	3.8964e-11	3145.38	3	1049.13	1.04718	2	134	0
Phospho_Test_S2	38640	R.LKQLSVPAS#DEEDEVPAPIPR.G	ABCF1	3.51e-18	3.51e-18	6.4389e-11	2370.16	3	790.724	-0.15438	2	92	0
Phospho_Test_S2	39023	R.LKQLSVPAS#DEEDEVPAPIPR.G	ABCF1	1.7242e-17	1.7242e-17	3.1629e-10	2370.16	3	790.724	0	2	94	0
Phospho_Test_S2	15217	R.KKDVDDDS#DERVLMER.L	ABCF1	1.7484e-16	1.7484e-16	3.1913e-09	2029.89	3	677.302	0.27035	2	132	0
Phospho_Test_S2	18085	K.EAEQGS#GEEKEEKEGDLKANDPYANLSK.K	ABCF1	2.2457e-16	2.2457e-16	4.1359e-09	3145.38	5	629.883	0.87209	2	83	0
Phospho_Test_S2	40130	R.LKQLS#VPAS#DEEDEVPAPIPR.G	ABCF1	1.7264e-14	1.7264e-14	3.1669e-07	2450.12	3	817.38	0.74672	2	94	0
Phospho_Test_S2	9228	R.KKDVDDDS#DERVLM*ER.L	ABCF1	1.7303e-14	1.7303e-14	3.1583e-07	2045.88	4	512.227	0	2	79	0
Phospho_Test_S2	15158	K.EAEQGS#GEEKEEKEGDLKANDPYANLSKK.E	ABCF1	5.8427e-14	5.8427e-14	1.0765e-06	3273.48	5	655.502	1.02423	2	61	0
Phospho_Test_S2	54324	R.FTFPDPPPLS#PPVLGLHGVTFGYEGQKPLFK.N	ABCF1	2.3303e-13	2.3303e-13	4.2965e-06	3462.75	3	1154.92	-0.73987	2	84	0
Phospho_Test_S2	39863	K.QLSVPAS#DEEDEVPAPIPR.G	ABCF1	4.6407e-13	4.6407e-13	8.4989e-06	2128.98	2	1064.99	-0.34386	2	64	0
Phospho_Test_S2	39859	K.QLS#VPASDEEDEVPAPIPR.G	ABCF1	4.9616e-13	4.9616e-13	9.0866e-06	2128.98	3	710.331	-0.3437	2	61	0
Phospho_Test_S2	39362	K.QLSVPAS#DEEDEVPAPIPR.G	ABCF1	2.2367e-12	2.2367e-12	4.0961e-05	2128.98	3	710.332	0.42962	2	65	0
Phospho_Test_S2	32677	K.QQPPEPEWIGDGEGTS#PADK.V	ABCF1	3.2737e-12	3.2737e-12	6.0006e-05	2217.93	3	739.649	1.45623	2	53	0
Phospho_Test_S2	39213	K.QLS#VPAS#DEEDEVPAPIPR.G	ABCF1	4.7322e-12	4.7322e-12	8.6664e-05	2208.95	3	736.988	1.98761	2	56	0
Phospho_Test_S2	37065	K.QQPPEPEWIGDGEGT#SPADKVVK.K	ABCF1	3.896e-10	3.896e-10	0.0071568	2544.16	3	848.727	0.5034	2	54	0.00067712
Phospho_Test_S2	17160	K.DVDDDS#DERVLM*ER.L	ABCF1	1.1266e-09	1.1266e-09	0.020501	1789.69	3	597.237	0.20439	2	53	0.0013502
Phospho_Test_S2	38969	K.QLSVPAS#DEEDEVPAPIPR.G	ABCF1	2.062e-09	2.062e-09	0.037762	2128.98	3	710.332	0.25777	2	41	0
Phospho_Test_S3	55036	R.FTFPDPPPLS#PPVLGLHGVTFGYEGQK.P	ABCF1	1.07e-29	1.07e-29	1.9697e-22	2977.45	4	745.12	1.55635	1	168	0
Phospho_Test_S3	55079	R.FTFPDPPPLS#PPVLGLHGVTFGYEGQK.P	ABCF1	3.9515e-28	3.9515e-28	7.2743e-21	2977.45	3	993.156	-0.49165	1	142	0
Phospho_Test_S3	51933	K.GGNVFEALIQDDS#EEEEEEEENRVLK.P	ABCF1	3.4057e-25	3.4057e-25	6.2666e-18	3087.33	3	1029.78	0.35562	1	188	0
Phospho_Test_S3	39542	K.QLSVPAS#DEEDEVPAPIPR.G	ABCF1	9.0062e-23	9.0062e-23	1.6494e-15	2128.98	2	1064.99	1.14621	2	165	0
Phospho_Test_S3	51480	K.GGNVFEALIQDDS#EEEEEEEENR.V	ABCF1	2.8701e-22	2.8701e-22	5.2722e-15	2747.08	2	1374.05	0.79956	2	126	0
Phospho_Test_S3	39643	K.QLS#VPAS#DEEDEVPAPIPR.G	ABCF1	3.3287e-22	3.3287e-22	6.0962e-15	2208.95	2	1104.98	3.20372	2	117	0
Phospho_Test_S3	39149	K.QLSVPAS#DEEDEVPAPIPR.G	ABCF1	1.268e-21	1.268e-21	2.3222e-14	2128.98	2	1064.99	-1.03159	2	120	0
Phospho_Test_S3	45526	K.QLSVPAS#DEEDEVPAPIPR.G	ABCF1	6.8328e-21	6.8328e-21	1.2513e-13	2128.98	2	1064.99	-1.03159	2	117	0
Phospho_Test_S3	44372	K.QLS#VPAS#DEEDEVPAPIPR.G	ABCF1	2.5256e-20	2.5256e-20	4.6254e-13	2208.95	2	1104.98	3.42467	2	106	0
Phospho_Test_S3	50522	K.GGNVFEALIQDDS#EEEEEEEENR.V	ABCF1	5.3684e-20	5.3684e-20	9.8614e-13	2747.08	3	916.366	0	2	119	0
Phospho_Test_S3	24764	K.DVDDDS#DERVLMER.L	ABCF1	1.1507e-18	1.1507e-18	2.0938e-11	1773.7	3	591.905	0.10312	2	152	0
Phospho_Test_S3	16976	K.DVDDDS#DERVLM*ER.L	ABCF1	2.3532e-18	2.3532e-18	4.282e-11	1789.69	3	597.237	1.12416	2	111	0
Phospho_Test_S3	51965	K.GGNVFEALIQDDS#EEEEEEEENRVLK.P	ABCF1	4.8634e-18	4.8634e-18	8.9487e-11	3087.33	2	1544.17	-0.47431	1	104	0
Phospho_Test_S3	48009	K.GGNVFEALIQDDS#EEEEEEEENRVLKPAKPEK.N	ABCF1	9.311e-18	9.311e-18	1.7173e-10	3737.71	5	748.347	0	2	115	0
Phospho_Test_S3	21955	K.DVDDDSDERVLMER.L	ABCF1	1.6146e-16	1.6146e-16	2.938e-09	1693.73	3	565.248	-1.61969	2	110	0
Phospho_Test_S3	6517	R.RLQGQLEQGDDTAAEK.L	ABCF1	1.9895e-16	1.9895e-16	3.6314e-09	1758.86	3	586.959	0.41594	2	87	0
Phospho_Test_S3	51465	K.GGNVFEALIQDDS#EEEEEEEENR.V	ABCF1	1.7078e-15	1.7078e-15	3.1371e-08	2747.08	3	916.369	3.06386	2	84	0
Phospho_Test_S3	24840	K.DVDDDS#DERVLMER.L	ABCF1	9.1272e-15	9.1272e-15	1.6608e-07	1773.7	2	887.353	-0.55027	2	80	0
Phospho_Test_S3	50033	K.GGNVFEALIQDDS#EEEEEEEENRVLKPAK.P	ABCF1	1.4429e-13	1.4429e-13	2.6584e-06	3383.52	3	1128.17	-5.10261	1	95	0
Phospho_Test_S3	32849	K.QQPPEPEWIGDGEGTS#PADK.V	ABCF1	1.3213e-11	1.3213e-11	0.0002422	2217.93	3	739.984	1.48467	2	59	6.582e-05
Phospho_Test_S3	39555	K.QLS#VPASDEEDEVPAPIPR.G	ABCF1	1.3966e-10	1.3966e-10	0.0025578	2128.98	3	710.332	0.51555	2	53	0.00035693
Phospho_Test_S3	48148	K.GGNVFEALIQDDS#EEEEEEEENRVLKPAKPEK.N	ABCF1	1.3577e-09	1.3577e-09	0.025042	3737.71	4	935.182	-0.52212	2	47	0
Phospho_Test_S3	39159	K.QLS#VPASDEEDEVPAPIPR.G	ABCF1	5.4319e-09	5.4319e-09	0.099478	2128.98	3	710.331	-0.77332	2	39	0.00035693
Phospho_Test_S4	48408	K.GGNVFEALIQDDS#EEEEEEEENRVLKPAKPEK.N	ABCF1	8.3365e-31	8.3365e-31	1.5376e-23	3737.71	4	935.181	-0.91372	2	166	0
Phospho_Test_S4	55608	R.FTFPDPPPLS#PPVLGLHGVTFGYEGQK.P	ABCF1	1.5132e-29	1.5132e-29	2.7857e-22	2977.45	4	745.119	0.40957	1	178	0
Phospho_Test_S4	55569	R.FTFPDPPPLS#PPVLGLHGVTFGYEGQK.P	ABCF1	2.0692e-28	2.0692e-28	3.8091e-21	2977.45	3	993.157	1.29057	1	151	0
Phospho_Test_S4	48326	K.GGNVFEALIQDDS#EEEEEEEENRVLKPAKPEK.N	ABCF1	1.7491e-24	1.7491e-24	3.2261e-17	3737.71	5	748.347	0	2	152	0
Phospho_Test_S4	39971	K.QLSVPAS#DEEDEVPAPIPR.G	ABCF1	3.1992e-23	3.1992e-23	5.859e-16	2128.98	2	1064.99	0.5731	2	168	0
Phospho_Test_S4	52456	K.GGNVFEALIQDDS#EEEEEEEENRVLK.P	ABCF1	1.2565e-22	1.2565e-22	2.312e-15	3087.33	2	1544.17	0.07905	1	125	0
Phospho_Test_S4	39570	K.QLSVPAS#DEEDEVPAPIPR.G	ABCF1	2.5517e-22	2.5517e-22	4.6731e-15	2128.98	2	1064.99	-0.68772	2	117	0
Phospho_Test_S4	51972	K.GGNVFEALIQDDS#EEEEEEEENR.V	ABCF1	3.5397e-22	3.5397e-22	6.5022e-15	2747.08	2	1374.05	1.15492	2	123	0
Phospho_Test_S4	40311	K.QLS#VPAS#DEEDEVPAPIPR.G	ABCF1	4.3317e-22	4.3317e-22	7.933e-15	2208.95	2	1104.46	-11.0759	2	123	0
Phospho_Test_S4	49433	K.AKGGNVFEALIQDDS#EEEEEEEENR.V	ABCF1	7.1383e-21	7.1383e-21	1.3128e-13	2946.22	3	982.745	1.55267	2	113	0
Phospho_Test_S4	45073	K.QLS#VPAS#DEEDEVPAPIPR.G	ABCF1	9.7862e-21	9.7862e-21	1.7922e-13	2208.95	2	1104.98	2.09899	2	96	0
Phospho_Test_S4	51016	K.GGNVFEALIQDDS#EEEEEEEENR.V	ABCF1	1.1846e-20	1.1846e-20	2.1761e-13	2747.08	3	916.365	-1.66514	2	123	0
Phospho_Test_S4	46058	K.QLSVPAS#DEEDEVPAPIPR.G	ABCF1	5.8131e-20	5.8131e-20	1.0646e-12	2128.98	2	1064.99	0.45848	2	108	0
Phospho_Test_S4	50458	K.GGNVFEALIQDDS#EEEEEEEENRVLKPAK.P	ABCF1	1.3742e-18	1.3742e-18	2.5318e-11	3383.52	4	846.383	-0.52328	1	108	0
Phospho_Test_S4	33115	K.QQPPEPEWIGDGEGTS#PADK.V	ABCF1	1.4968e-17	1.4968e-17	2.7436e-10	2217.93	2	1109.47	-0.55013	2	76	0
Phospho_Test_S4	51961	K.GGNVFEALIQDDS#EEEEEEEENR.V	ABCF1	1.5365e-17	1.5365e-17	2.8224e-10	2747.08	3	916.368	1.59854	2	101	0
Phospho_Test_S4	15093	K.DVDDDSDERVLM*ER.L	ABCF1	1.4082e-16	1.4082e-16	2.5624e-09	1709.73	3	570.581	-0.53485	2	103	0
Phospho_Test_S4	7437	R.LQGQLEQGDDTAAEK.L	ABCF1	2.1983e-16	2.1983e-16	4.0067e-09	1602.76	2	801.886	3.19682	2	106	0
Phospho_Test_S4	40150	K.QLS#VPAS#DEEDEVPAPIPR.G	ABCF1	2.2673e-15	2.2673e-15	4.1523e-08	2208.95	2	1104.48	8.91976	2	89	0
Phospho_Test_S4	39623	K.QLS#VPASDEEDEVPAPIPR.G	ABCF1	3.6721e-14	3.6721e-14	6.7249e-07	2128.98	3	710.331	-0.85925	2	80	6.4234e-05
Phospho_Test_S4	22048	K.DVDDDSDERVLMER.L	ABCF1	3.7486e-14	3.7486e-14	6.821e-07	1693.73	3	565.252	4.10321	2	102	6.4234e-05
Phospho_Test_S4	40023	K.QLS#VPASDEEDEVPAPIPR.G	ABCF1	6.349e-14	6.349e-14	1.1627e-06	2128.98	3	710.332	0.6874	2	80	6.4234e-05
Phospho_Test_S4	46193	K.QLSVPAS#DEEDEVPAPIPR.G	ABCF1	4.7717e-13	4.7717e-13	8.7388e-06	2128.98	3	710.333	2.0622	2	69	0
Phospho_Test_S4	17110	K.DVDDDS#DERVLM*ER.L	ABCF1	3.5009e-12	3.5009e-12	6.3704e-05	1789.69	3	597.238	2.14612	2	63	6.4234e-05
Phospho_Test_S4	24997	K.DVDDDS#DERVLMER.L	ABCF1	2.7285e-10	2.7285e-10	0.0049649	1773.7	2	887.354	0.48148	2	54	0.0009284
Phospho_Test_S4	40194	K.QLS#VPAS#DEEDEVPAPIPR.G	ABCF1	9.101e-10	9.101e-10	0.016667	2208.95	3	736.987	0.33127	2	38	0
Phospho_Test_S1	29754	K.LLM*GDLS#PVR.G	ABCF3	1.0497e-12	1.0497e-12	1.8904e-05	1196.57	2	598.791	0.20386	2	84	0
Phospho_Test_S2	29738	K.LLM*GDLS#PVR.G	ABCF3	1.4961e-12	1.4961e-12	2.6944e-05	1196.57	2	598.792	1.3251	2	105	0
Phospho_Test_S3	29827	K.LLM*GDLS#PVR.G	ABCF3	5.0008e-13	5.0008e-13	9.0065e-06	1196.57	2	598.791	-0.20386	2	97	0
Phospho_Test_S3	42272	K.LLMGDLS#PVR.G	ABCF3	8.2586e-13	8.2586e-13	1.4874e-05	1180.58	2	590.794	0.82648	2	137	0
Phospho_Test_S4	42658	K.LLMGDLS#PVR.G	ABCF3	1.149e-12	1.149e-12	2.0693e-05	1180.58	2	590.792	-2.89269	2	112	6.4234e-05
Phospho_Test_S4	30149	K.LLM*GDLS#PVR.G	ABCF3	1.7811e-12	1.7811e-12	3.2077e-05	1196.57	2	598.792	2.24247	2	99	6.4234e-05
Phospho_Test_S2	9358	-.M*RKRT#EPVT#LEHER.C	ABD12	5.1035e-09	5.1035e-09	0.092864	1957.87	4	490.475	2.70905	2	38	0.0053863
Phospho_Test_S1	15181	R.KC@Y#SPIR.N	ABEC3	3.2109e-10	3.2109e-10	0.0056659	1071.47	2	536.237	-2.84552	2	90	0.00071475
Phospho_Test_S1	16306	R.KC@YS#PIR.N	ABEC3	2.0242e-09	2.0242e-09	0.035719	1071.47	2	536.238	-0.11382	2	78	0.0032455
Phospho_Test_S1	27349	K.C@YS#PIR.N	ABEC3	8.664e-09	8.664e-09	0.14649	943.374	2	472.19	-1.68037	2	49	0.010787
Phospho_Test_S3	32447	K.DC@DS#PVSLHHGVFK.N	ABEC3	7.526e-19	7.526e-19	1.3695e-11	1745.74	3	582.584	0.73336	2	130	0
Phospho_Test_S3	31891	K.DC@DS#PVSLHHGVFK.N	ABEC3	1.2444e-13	1.2444e-13	2.2644e-06	1745.74	3	582.583	0	2	98	0
Phospho_Test_S3	19697	K.C@YS#PIR.N	ABEC3	2.8406e-09	2.8406e-09	0.048027	943.374	2	472.191	-0.58167	2	73	0.00444
Phospho_Test_S3	22022	K.C@YS#PIR.N	ABEC3	4.0996e-09	4.0996e-09	0.069315	943.374	2	472.191	-0.58167	2	65	0.00444
Phospho_Test_S3	27453	K.C@YS#PIR.N	ABEC3	6.074e-09	6.074e-09	0.1027	943.374	2	472.19	-2.64982	2	47	0.00444
Phospho_Test_S4	32694	K.DC@DS#PVSLHHGVFK.N	ABEC3	7.4997e-19	7.4997e-19	1.3647e-11	1745.74	3	582.584	0.73336	2	124	0
Phospho_Test_S4	19869	K.C@YS#PIR.N	ABEC3	2.8406e-09	2.8406e-09	0.048027	943.374	2	472.191	0.45241	2	67	0.0042329
Phospho_Test_S1	1666	R.HNS#TTSSTSSGGYR.R	ABI1	8.971e-19	8.971e-19	1.6324e-11	1521.6	2	761.301	-1.12241	2	169	0
Phospho_Test_S1	9791	R.TNPPTQKPPS#PPVSGR.G	ABI1	1.7735e-18	1.7735e-18	3.2372e-11	1739.85	3	580.621	0.63072	2	133	0
Phospho_Test_S1	1668	R.HNS#TTSSTSSGGYR.R	ABI1	3.3561e-17	3.3561e-17	6.1069e-10	1521.6	3	507.87	-1.50223	2	82	0
Phospho_Test_S1	9440	R.TNPPTQKPPS#PPVSGR.G	ABI1	1.2795e-15	1.2795e-15	2.3354e-08	1739.85	2	870.428	0.28048	2	103	0
Phospho_Test_S1	36728	K.TLEPVKPPTVPNDYMT#SPAR.L	ABI1	8.5202e-14	8.5202e-14	1.5617e-06	2293.09	3	765.038	3.03167	2	67	0
Phospho_Test_S1	9846	R.TNPPTQKPPS#PPVSGR.G	ABI1	1.616e-13	1.616e-13	2.9496e-06	1739.85	2	870.428	0.42073	2	89	0
Phospho_Test_S1	1991	R.LGS#QHSPGR.T	ABI1	4.2449e-12	4.2449e-12	7.6126e-05	1018.45	2	509.727	0.11974	2	73	0
Phospho_Test_S1	8818	R.TNPPTQKPPS#PPVSGR.G	ABI1	1.2561e-11	1.2561e-11	0.00022927	1739.85	3	580.621	0.63072	2	74	0
Phospho_Test_S1	1000	R.LGSQHS#PGR.T	ABI1	1.4189e-11	1.4189e-11	0.00025445	1018.45	2	509.726	-1.55663	2	71	0
Phospho_Test_S1	9052	R.TNPPTQKPPS#PPVSGR.G	ABI1	1.0514e-09	1.0514e-09	0.01919	1739.85	2	870.428	0.91157	2	53	0
Phospho_Test_S1	30827	K.TLEPVKPPTVPNDYM*TS#PAR.L	ABI1	2.0087e-09	2.0087e-09	0.036819	2309.09	3	770.369	1.42612	2	44	0.0032455
Phospho_Test_S2	1664	R.HNS#TTSSTSSGGYR.R	ABI1	7.525e-18	7.525e-18	1.3693e-10	1521.6	2	761.302	-0.48103	2	156	0
Phospho_Test_S2	1659	R.HNS#TTSSTSSGGYR.R	ABI1	2.0783e-17	2.0783e-17	3.7818e-10	1521.6	3	507.87	-1.20179	2	91	0
Phospho_Test_S2	9554	R.TNPPTQKPPS#PPVSGR.G	ABI1	1.7209e-16	1.7209e-16	3.1412e-09	1739.85	3	580.62	-0.42048	2	117	0
Phospho_Test_S2	36881	K.TLEPVKPPTVPNDYMT#SPAR.L	ABI1	9.5339e-16	9.5339e-16	1.7475e-08	2293.09	3	765.039	3.82948	2	89	0
Phospho_Test_S2	9528	R.TNPPTQKPPS#PPVSGR.G	ABI1	9.945e-16	9.945e-16	1.8152e-08	1739.85	2	870.428	0.49085	2	99	0
Phospho_Test_S2	30750	K.TLEPVKPPTVPNDYM*TS#PAR.L	ABI1	5.5381e-15	5.5381e-15	1.0151e-07	2309.09	3	770.367	-0.5546	2	75	0
Phospho_Test_S2	8846	R.TNPPTQKPPS#PPVSGR.G	ABI1	1.342e-14	1.342e-14	2.4495e-07	1739.85	3	580.621	0.5256	2	91	0
Phospho_Test_S2	1968	R.LGS#QHSPGR.T	ABI1	2.8688e-12	2.8688e-12	5.1447e-05	1018.45	2	509.727	0.41909	2	71	0
Phospho_Test_S2	1025	R.LGSQHS#PGR.T	ABI1	1.064e-11	1.064e-11	0.00019081	1018.45	2	509.726	-2.33495	2	56	5.8042e-05
Phospho_Test_S3	36687	K.TLEPVKPPTVPNDYMT#SPAR.L	ABI1	1.103e-18	1.103e-18	2.0219e-11	2293.09	3	765.034	-3.19123	2	100	0
Phospho_Test_S3	9436	R.TNPPTQKPPS#PPVSGR.G	ABI1	1.4538e-16	1.4538e-16	2.6536e-09	1739.85	3	580.62	-0.73584	2	106	0
Phospho_Test_S3	1637	R.HNS#TTSSTSSGGYR.R	ABI1	2.5565e-16	2.5565e-16	4.6519e-09	1521.6	2	761.302	-0.08017	2	136	0
Phospho_Test_S3	1636	R.HNS#TTSSTSSGGYR.R	ABI1	1.1494e-15	1.1494e-15	2.0915e-08	1521.6	3	507.87	-0.12018	2	80	0
Phospho_Test_S3	8963	R.TNPPTQKPPS#PPVSGR.G	ABI1	1.6605e-15	1.6605e-15	3.0308e-08	1739.85	2	870.427	-0.21036	2	90	0
Phospho_Test_S3	8675	R.TNPPTQKPPS#PPVSGR.G	ABI1	6.0561e-14	6.0561e-14	1.1054e-06	1739.85	3	580.62	-1.36657	2	82	0
Phospho_Test_S3	30876	K.TLEPVKPPTVPNDYM*T#SPAR.L	ABI1	6.9174e-13	6.9174e-13	1.2679e-05	2309.09	3	770.367	-0.79229	2	74	0
Phospho_Test_S3	16532	R.TNPPTQKPPS#PPVS#GRGTLGR.N	ABI1	2.9377e-12	2.9377e-12	5.3891e-05	2304.09	3	768.704	3.65242	2	91	6.582e-05
Phospho_Test_S3	1935	R.LGS#QHSPGR.T	ABI1	1.1778e-11	1.1778e-11	0.00021122	1018.45	2	509.727	0.05987	2	63	6.582e-05
Phospho_Test_S3	9684	R.TNPPTQKPPS#PPVSGR.G	ABI1	2.0633e-10	2.0633e-10	0.003766	1739.85	2	870.428	0.98169	2	61	0
Phospho_Test_S3	1067	R.HNS#TTSSTSSGGYRR.T	ABI1	3.822e-10	3.822e-10	0.0069661	1677.7	3	559.904	-0.32703	2	60	0.0011392
Phospho_Test_S3	2716	R.T#ASLNQRPR.T	ABI1	6.913e-10	6.913e-10	0.012397	1122.54	2	561.774	-0.76053	2	57	0.0016104
Phospho_Test_S3	16136	R.TNPPTQKPPS#PPVSGRGT#LGR.N	ABI1	3.9393e-09	3.9393e-09	0.072264	2304.09	3	768.701	0	2	59	0.0059178
Phospho_Test_S4	37023	K.TLEPVKPPTVPNDYMT#SPAR.L	ABI1	5.3456e-19	5.3456e-19	9.7984e-12	2293.09	3	765.035	-1.35627	2	95	0
Phospho_Test_S4	9046	R.TNPPTQKPPS#PPVSGR.G	ABI1	2.7619e-18	2.7619e-18	5.0412e-11	1739.85	3	580.621	0.31536	2	121	0
Phospho_Test_S4	9696	R.TNPPTQKPPS#PPVSGR.G	ABI1	2.9461e-18	2.9461e-18	5.3775e-11	1739.85	3	580.621	0.21024	2	131	0
Phospho_Test_S4	1715	R.HNS#TTSSTSSGGYR.R	ABI1	2.0275e-16	2.0275e-16	3.6894e-09	1521.6	2	761.301	-0.72155	2	136	0
Phospho_Test_S4	8932	R.TNPPTQKPPS#PPVSGR.G	ABI1	5.939e-16	5.939e-16	1.084e-08	1739.85	2	870.43	3.0152	2	98	0
Phospho_Test_S4	39365	K.T#LEPVKPPTVPNDYMT#SPAR.L	ABI1	1.3342e-15	1.3342e-15	2.4455e-08	2373.06	3	791.69	-2.00446	2	96	0
Phospho_Test_S4	1138	R.HNS#TTSSTSSGGYRR.T	ABI1	2.804e-15	2.804e-15	5.1108e-08	1677.7	3	559.903	-1.41713	2	89	0
Phospho_Test_S4	37229	K.TLEPVKPPTVPNDYMT#SPAR.L	ABI1	9.25e-15	9.25e-15	1.6955e-07	2293.09	2	1147.05	2.34126	2	83	0
Phospho_Test_S4	31163	K.TLEPVKPPTVPNDYM*TS#PAR.L	ABI1	2.1199e-14	2.1199e-14	3.8857e-07	2309.09	3	770.368	0.15846	2	78	6.4234e-05
Phospho_Test_S4	9699	R.TNPPTQKPPS#PPVSGR.G	ABI1	2.3926e-14	2.3926e-14	4.3672e-07	1739.85	2	870.428	0.21036	2	96	0
Phospho_Test_S4	1716	R.HNS#TTSSTSSGGYR.R	ABI1	1.2056e-13	1.2056e-13	2.1938e-06	1521.6	3	507.87	-0.78116	2	54	0
Phospho_Test_S4	2002	R.LGS#QHSPGR.T	ABI1	2.0933e-11	2.0933e-11	0.0003754	1018.45	2	509.727	-0.11974	2	59	0.00012115
Phospho_Test_S4	2776	R.TAS#LNQRPR.T	ABI1	1.7802e-10	1.7802e-10	0.0031926	1122.54	2	561.774	-0.54324	2	56	0.00050367
Phospho_Test_S4	16179	R.TNPPTQKPPS#PPVSGRGT#LGR.N	ABI1	5.7933e-10	5.7933e-10	0.010627	2304.09	3	768.702	0.4764	2	65	0.0012746
Phospho_Test_S4	1075	R.LGS#QHSPGR.T	ABI1	2.2845e-09	2.2845e-09	0.040968	1018.45	2	509.726	-2.21521	2	34	0.00012115
Phospho_Test_S4	8584	R.TNPPTQKPPS#PPVSGR.G	ABI1	3.7552e-09	3.7552e-09	0.068542	1739.85	3	580.621	0.10512	2	48	0
Phospho_Test_S1	49716	R.ENSGSGSVGVPIAVPTPSPPSVFPGHPVQFY#SM*NRPASR.H	ABI2	1.4817e-16	1.4817e-16	2.7379e-09	4102.95	4	1026.5	2.973	2	105	0
Phospho_Test_S1	11458	R.TTPPTQKPPS#PPMSGK.G	ABI2	1.5687e-13	1.5687e-13	2.8634e-06	1730.82	3	577.278	1.75992	2	88	0
Phospho_Test_S1	11194	R.TTPPTQKPPS#PPMSGK.G	ABI2	2.3155e-12	2.3155e-12	4.2264e-05	1730.82	2	865.913	-0.07049	2	67	0
Phospho_Test_S1	11031	R.TTPPTQKPPS#PPMSGK.G	ABI2	2.5084e-12	2.5084e-12	4.5785e-05	1730.82	3	577.277	0.80891	2	80	0
Phospho_Test_S1	5103	R.NMAPSQQS#PVR.T	ABI2	1.5942e-11	1.5942e-11	0.00028807	1294.56	2	647.784	0.09422	2	78	0
Phospho_Test_S1	40817	R.TLEPVRPPVVPNDYVPS#PTR.N	ABI2	2.1081e-11	2.1081e-11	0.00038641	2313.16	3	771.723	-3.40083	2	60	0
Phospho_Test_S1	27986	R.HTPPTIGGS#LPYR.R	ABI2	8.1191e-10	8.1191e-10	0.014745	1475.7	2	738.357	1.65327	2	57	0.0013736
Phospho_Test_S1	5728	R.TTPPT#QKPPSPPM*SGK.G	ABI2	3.9763e-09	3.9763e-09	0.072578	1746.81	3	582.941	-1.98933	2	41	0.0059925
Phospho_Test_S1	2480	R.NM*APSQQS#PVR.T	ABI2	8.0645e-09	8.0645e-09	0.14573	1310.56	2	655.782	0.27922	2	58	0.010143
Phospho_Test_S2	11426	R.TTPPTQKPPS#PPMSGK.G	ABI2	4.3701e-16	4.3701e-16	7.9765e-09	1730.82	3	577.611	0.317	2	104	0
Phospho_Test_S2	49782	R.ENSGSGSVGVPIAVPTPSPPSVFPGHPVQFY#SM*NRPASR.H	ABI2	1.5675e-12	1.5675e-12	2.8966e-05	4102.95	4	1026.5	6.42167	2	84	0
Phospho_Test_S2	11013	R.TTPPTQKPPS#PPMSGK.G	ABI2	4.4141e-12	4.4141e-12	8.0569e-05	1730.82	3	577.609	-3.06438	2	68	0
Phospho_Test_S2	2769	K.GTLGRHS#PYR.T	ABI2	1.1815e-11	1.1815e-11	0.00021279	1223.57	3	408.527	-0.67231	2	68	5.8042e-05
Phospho_Test_S2	2458	R.NM*APSQQS#PVR.T	ABI2	6.6155e-11	6.6155e-11	0.0011954	1310.56	2	655.782	1.30301	2	84	0.00011289
Phospho_Test_S2	6048	R.TTPPT#QKPPSPPM*SGK.G	ABI2	1.3572e-10	1.3572e-10	0.0024772	1746.81	3	582.944	1.98933	2	57	0.00027375
Phospho_Test_S2	5097	R.NMAPSQQS#PVR.T	ABI2	1.5829e-10	1.5829e-10	0.0028604	1294.56	2	647.784	0.09422	2	74	0.00027375
Phospho_Test_S2	27979	R.HTPPT#IGGSLPYR.R	ABI2	4.2393e-10	4.2393e-10	0.0076991	1475.7	2	738.357	1.98393	2	63	0.00067712
Phospho_Test_S2	27888	R.HTPPTIGGS#LPYR.R	ABI2	3.0252e-09	3.0252e-09	0.054941	1475.7	2	738.356	0.33065	2	50	0.0036591
Phospho_Test_S3	40934	R.TLEPVRPPVVPNDYVPS#PTR.N	ABI2	3.6111e-19	3.6111e-19	6.6191e-12	2313.16	3	771.728	2.05632	2	108	0
Phospho_Test_S3	11015	R.TTPPTQKPPS#PPMSGK.G	ABI2	3.8561e-15	3.8561e-15	7.0383e-08	1730.82	2	865.912	-0.49341	2	87	0
Phospho_Test_S3	27829	R.HTPPTIGGS#LPYR.R	ABI2	1.4832e-12	1.4832e-12	2.6936e-05	1475.7	2	738.356	0.33065	2	88	6.582e-05
Phospho_Test_S3	27436	R.HTPPTIGGS#LPYR.R	ABI2	5.4217e-12	5.4217e-12	9.8465e-05	1475.7	2	738.355	-1.23995	2	71	6.582e-05
Phospho_Test_S3	11243	R.TTPPTQKPPS#PPMSGK.G	ABI2	8.2836e-12	8.2836e-12	0.0001512	1730.82	3	577.612	1.37369	2	75	0
Phospho_Test_S3	5055	R.NMAPSQQS#PVR.T	ABI2	1.2824e-11	1.2824e-11	0.00023173	1294.56	2	647.784	-0.28266	2	90	6.582e-05
Phospho_Test_S3	10764	R.TTPPT#QKPPSPPMSGK.G	ABI2	1.604e-11	1.604e-11	0.00029277	1730.82	3	577.276	-0.56478	2	72	6.582e-05
Phospho_Test_S3	2729	K.GTLGRHS#PYR.T	ABI2	4.9103e-10	4.9103e-10	0.0088435	1223.57	3	408.527	-0.82172	2	53	0.0012956
Phospho_Test_S3	28240	R.HTPPTIGGS#LPYR.R	ABI2	1.5208e-09	1.5208e-09	0.02762	1475.7	2	738.354	-2.64524	2	50	6.582e-05
Phospho_Test_S4	10887	R.TTPPTQKPPS#PPMSGK.G	ABI2	5.5104e-18	5.5104e-18	1.0058e-10	1730.82	2	865.915	2.74897	2	103	0
Phospho_Test_S4	11100	R.TTPPTQKPPS#PPMSGK.G	ABI2	3.4265e-17	3.4265e-17	6.2542e-10	1730.82	3	577.611	0.317	2	105	0
Phospho_Test_S4	11411	R.TTPPTQKPPS#PPMSGK.G	ABI2	2.9543e-16	2.9543e-16	5.3924e-09	1730.82	2	865.915	2.32605	2	93	0
Phospho_Test_S4	10677	R.TTPPTQKPPS#PPMSGK.G	ABI2	5.793e-15	5.793e-15	1.0574e-07	1730.82	3	577.611	-0.317	2	92	0
Phospho_Test_S4	11516	R.TTPPTQKPPS#PPMSGK.G	ABI2	1.6706e-14	1.6706e-14	3.0492e-07	1730.82	3	577.611	0.52834	2	97	0
Phospho_Test_S4	27708	R.HTPPTIGGS#LPYR.R	ABI2	5.9498e-14	5.9498e-14	1.0806e-06	1475.7	2	738.354	-2.14925	2	88	6.4234e-05
Phospho_Test_S4	5086	R.NMAPSQQS#PVR.T	ABI2	1.3146e-11	1.3146e-11	0.00023756	1294.56	2	647.784	-0.37689	2	83	6.4234e-05
Phospho_Test_S4	5691	R.TTPPT#QKPPSPPM*SGK.G	ABI2	2.036e-11	2.036e-11	0.00037163	1746.81	3	582.943	0.41881	2	73	0.00012115
Phospho_Test_S4	28108	R.HTPPTIGGS#LPYR.R	ABI2	2.6401e-11	2.6401e-11	0.00047948	1475.7	2	738.356	0.33065	2	80	6.4234e-05
Phospho_Test_S4	2860	K.GTLGRHS#PYR.T	ABI2	9.9254e-10	9.9254e-10	0.017876	1223.57	3	408.527	-0.52291	2	60	0.002075
Phospho_Test_S4	2480	R.NM*APSQQS#PVR.T	ABI2	2.6609e-09	2.6609e-09	0.048083	1310.56	2	655.781	-0.27922	2	50	0.0041372
Phospho_Test_S4	28505	R.HTPPTIGGS#LPYR.R	ABI2	2.7624e-09	2.7624e-09	0.050168	1475.7	2	738.357	1.40528	2	49	6.4234e-05
Phospho_Test_S1	47679	K.GLGESDALDSEPAVS#PLLPR.K	ABL1	6.4633e-16	6.4633e-16	1.1847e-08	2103	2	1052.01	6.49802	2	88	0
Phospho_Test_S1	47665	K.GLGESDALDSEPAVS#PLLPR.K	ABL1	4.497e-14	4.497e-14	8.2429e-07	2103	3	701.673	2.08765	2	72	0
Phospho_Test_S2	55718	R.WNS#KENLLAGPSENDPNLFVALYDFVASGDNTLSITK.G	ABL1	5.4326e-25	5.4326e-25	1.0034e-17	4119.96	3	1373.99	-1.15497	2	141	0
Phospho_Test_S2	47715	K.GLGESDALDSEPAVS#PLLPR.K	ABL1	4.4484e-16	4.4484e-16	8.1539e-09	2103	2	1052	-0.81225	2	112	0
Phospho_Test_S2	47707	K.GLGESDALDSEPAVS#PLLPR.K	ABL1	3.0118e-14	3.0118e-14	5.5205e-07	2103	3	701.671	-0.86985	2	77	0
Phospho_Test_S3	51819	K.PQSTAKPPGTPTSPVSTPS#TAPAPSPLAGDQQPSSAAFIPLISTR.V	ABL1	1.4755e-17	1.4755e-17	2.7296e-10	4491.24	4	1123.57	-0.21729	1	100	0
Phospho_Test_S3	43765	K.GLGESDALDSEPAVS#PLLPRK.E	ABL1	4.7654e-16	4.7654e-16	8.7418e-09	2231.1	3	744.371	0.98395	2	81	0
Phospho_Test_S3	48181	K.GLGESDALDSEPAVS#PLLPR.K	ABL1	2.1073e-15	2.1073e-15	3.8626e-08	2103	2	1052	-1.39243	2	83	0
Phospho_Test_S4	52353	K.PQSTAKPPGTPTSPVSTPS#TAPAPSPLAGDQQPSSAAFIPLISTR.V	ABL1	3.1647e-18	3.1647e-18	5.8544e-11	4491.24	4	1123.57	0.86916	1	94	0
Phospho_Test_S4	48687	K.GLGESDALDSEPAVS#PLLPR.K	ABL1	2.6241e-16	2.6241e-16	4.8099e-09	2103	2	1052	-0.34811	2	89	0
Phospho_Test_S4	48690	K.GLGESDALDSEPAVS#PLLPR.K	ABL1	7.7528e-14	7.7528e-14	1.4211e-06	2103	3	701.672	-0.17397	2	70	0
Phospho_Test_S4	7799	R.SSS#FREMDGQPDRR.G	ABL1	1.0917e-09	1.0917e-09	0.019865	1747.72	3	583.245	-0.73253	2	47	0.0021699
Phospho_Test_S1	55763	R.WSS#KENLLGATESDPNLFVALYDFVASGDNTLSITK.G	ABL2	4.6558e-24	4.6558e-24	8.5972e-17	3982.9	3	1328.3	-0.0919	2	119	0
Phospho_Test_S1	47845	R.DKS#PSSLLEDAKETC@FTR.D	ABL2	1.4869e-18	1.4869e-18	2.7204e-11	2231.99	3	744.667	-1.39337	2	140	0
Phospho_Test_S1	55764	R.WSS#KENLLGATESDPNLFVALYDFVASGDNTLSITK.G	ABL2	4.7254e-17	4.7254e-17	8.7256e-10	3982.9	4	996.48	-0.06125	2	63	0
Phospho_Test_S1	5944	R.TVS#TSSQPEENVDR.A	ABL2	2.4453e-16	2.4453e-16	4.4495e-09	1628.68	2	814.845	1.34827	2	126	0
Phospho_Test_S1	24537	R.DKS#PSSLLEDAK.E	ABL2	6.6884e-14	6.6884e-14	1.2119e-06	1369.62	2	685.315	-0.89061	2	122	0
Phospho_Test_S1	8783	R.STQASS#GSPALPR.K	ABL2	2.2927e-13	2.2927e-13	4.1638e-06	1338.6	2	669.806	0.45562	2	106	0
Phospho_Test_S1	42280	K.VPVLIS#PTLK.H	ABL2	1.2134e-12	1.2134e-12	2.1853e-05	1146.65	2	573.83	-0.53182	2	137	0
Phospho_Test_S1	24578	R.DKSPS#SLLEDAK.E	ABL2	2.4232e-09	2.4232e-09	0.043909	1369.62	3	457.213	-0.53398	2	72	0.0037717
Phospho_Test_S2	55756	R.WSSKENLLGATES#DPNLFVALYDFVASGDNTLSITK.G	ABL2	1.0871e-23	1.0871e-23	2.0075e-16	3982.9	3	1328.31	2.75698	2	115	0
Phospho_Test_S2	46220	R.DKS#PSSLLEDAKETCFTR.D	ABL2	1.1608e-16	1.1608e-16	2.1238e-09	2106.94	3	702.983	-3.12562	2	120	0
Phospho_Test_S2	5982	R.TVS#TSSQPEENVDR.A	ABL2	1.3032e-16	1.3032e-16	2.3714e-09	1628.68	2	814.344	2.508	2	135	0
Phospho_Test_S2	42549	K.AVAVLPTTHNHKVPVLIS#PTLK.H	ABL2	3.4028e-15	3.4028e-15	6.2468e-08	2415.35	4	604.594	0.40381	2	87	0
Phospho_Test_S2	8825	R.STQASSGS#PALPR.K	ABL2	4.3741e-15	4.3741e-15	7.944e-08	1338.6	2	669.806	0.45562	2	123	0
Phospho_Test_S2	55757	R.WSSKENLLGAT#ESDPNLFVALYDFVASGDNTLSITK.G	ABL2	2.3712e-14	2.3712e-14	4.3786e-07	3982.9	4	996.483	2.87878	2	52	0
Phospho_Test_S2	14930	R.LLQHPST#CSDPEEEPTAPPAGQHTPETQEGGKK.A	ABL2	6.7309e-14	6.7309e-14	1.2418e-06	3576.59	4	894.907	3.61476	2	79	0
Phospho_Test_S2	24507	R.DKS#PSSLLEDAK.E	ABL2	1.4212e-13	1.4212e-13	2.5751e-06	1369.62	2	685.316	0.17812	2	99	0
Phospho_Test_S2	42281	K.VPVLIS#PTLK.H	ABL2	1.2134e-12	1.2134e-12	2.1853e-05	1146.65	2	573.831	0.74455	2	152	0
Phospho_Test_S2	24585	R.DKS#PSSLLEDAK.E	ABL2	1.877e-11	1.877e-11	0.0003401	1369.62	3	457.213	-0.40048	2	83	0
Phospho_Test_S2	51884	K.GGFFSS#FMK.K	ABL2	4.4621e-10	4.4621e-10	0.008002	1087.43	2	544.219	-1.68228	2	81	0.0007202
Phospho_Test_S2	42569	K.GGFFSS#FM*K.K	ABL2	9.5801e-10	9.5801e-10	0.01718	1103.43	2	552.217	-0.22105	2	67	0.0012071
Phospho_Test_S3	46395	K.TGGSS#PEVLHRPFGC@DAESQALNEAIR.W	ABL2	5.3166e-26	5.3166e-26	9.7873e-19	3046.37	3	1016.13	0.60066	2	191	0
Phospho_Test_S3	5941	R.TVS#TSSQPEENVDR.A	ABL2	3.1515e-16	3.1515e-16	5.7346e-09	1628.68	2	814.846	2.92126	2	114	0
Phospho_Test_S3	7459	R.SSS#FREMENQPHK.K	ABL2	9.7913e-14	9.7913e-14	1.7782e-06	1656.68	3	552.899	-1.43508	2	67	0
Phospho_Test_S3	24387	R.DKS#PSSLLEDAK.E	ABL2	1.3755e-13	1.3755e-13	2.4924e-06	1369.62	2	685.315	-1.1578	2	109	0
Phospho_Test_S3	8756	R.STQASSGS#PALPR.K	ABL2	1.7184e-13	1.7184e-13	3.1208e-06	1338.6	2	669.807	1.18461	2	101	0
Phospho_Test_S3	26585	K.S#PSSLLEDAK.E	ABL2	1.1553e-12	1.1553e-12	2.0807e-05	1126.5	2	563.755	-0.75786	2	96	6.582e-05
Phospho_Test_S3	42472	K.VPVLIS#PTLK.H	ABL2	1.2134e-12	1.2134e-12	2.1853e-05	1146.65	2	573.83	-0.42546	2	142	6.582e-05
Phospho_Test_S3	46396	K.TGGSS#PEVLHRPFGC@DAESQALNEAIR.W	ABL2	1.9296e-12	1.9296e-12	3.5522e-05	3046.37	4	762.349	0.56043	2	94	0
Phospho_Test_S3	24419	R.DKS#PSSLLEDAK.E	ABL2	1.828e-11	1.828e-11	0.00033123	1369.62	3	457.213	-0.33373	2	82	0
Phospho_Test_S3	2345	R.SSS#FREM*ENQPHK.K	ABL2	9.0355e-10	9.0355e-10	0.01641	1672.68	3	558.231	0.32801	2	42	0.0020808
Phospho_Test_S4	46800	K.TGGSS#PEVLHRPFGC@DAESQALNEAIR.W	ABL2	2.1613e-22	2.1613e-22	3.9786e-15	3046.37	3	1016.13	-1.44159	2	175	0
Phospho_Test_S4	13610	R.SNS#TSSMSSGLPEQDR.M	ABL2	1.5476e-19	1.5476e-19	2.8247e-12	1762.69	2	881.853	2.00716	2	148	0
Phospho_Test_S4	5933	R.TVS#TSSQPEENVDR.A	ABL2	6.0662e-17	6.0662e-17	1.1038e-09	1628.68	2	814.344	2.5829	2	123	0
Phospho_Test_S4	22349	R.LLQHPSTC@S#DPEEEPTAPPAGQHTPETQEGGK.K	ABL2	2.4361e-16	2.4361e-16	4.4932e-09	3573.55	4	894.141	-1.70653	2	76	0
Phospho_Test_S4	8821	R.STQASSGS#PALPR.K	ABL2	2.2389e-15	2.2389e-15	4.0661e-08	1338.6	2	669.806	0.54674	2	112	0
Phospho_Test_S4	24505	R.DKS#PSSLLEDAK.E	ABL2	2.0244e-13	2.0244e-13	3.6681e-06	1369.62	2	685.316	0.26718	2	112	6.4234e-05
Phospho_Test_S4	26753	K.S#PSSLLEDAK.E	ABL2	1.1553e-12	1.1553e-12	2.0807e-05	1126.5	2	563.755	-0.21653	2	102	6.4234e-05
Phospho_Test_S4	42872	K.VPVLIS#PTLK.H	ABL2	1.2134e-12	1.2134e-12	2.1853e-05	1146.65	2	573.83	-0.21273	2	143	6.4234e-05
Phospho_Test_S4	46799	K.TGGSS#PEVLHRPFGC@DAESQALNEAIR.W	ABL2	8.8838e-12	8.8838e-12	0.00016354	3046.37	4	762.347	-1.44112	2	90	0
Phospho_Test_S4	24566	R.DKS#PSSLLEDAK.E	ABL2	4.1912e-11	4.1912e-11	0.00075944	1369.62	3	457.213	0.20024	2	78	6.4234e-05
Phospho_Test_S4	52936	K.GGFFSS#FMK.K	ABL2	5.9285e-10	5.9285e-10	0.010632	1087.43	2	544.219	-2.01873	2	83	0.0012746
Phospho_Test_S1	14129	R.STS#QGSINSPVYSR.H	ABLM1	3.2242e-17	3.2242e-17	5.8669e-10	1562.68	2	781.844	-2.18583	2	122	0
Phospho_Test_S1	27903	R.TSSESIYSRPGSSIPGS#PGHTIYAK.V	ABLM1	4.0286e-17	4.0286e-17	7.409e-10	2659.24	3	887.087	2.13293	2	98	0
Phospho_Test_S1	13477	R.STS#QGS#INSPVYSR.H	ABLM1	1.0425e-14	1.0425e-14	1.8969e-07	1642.65	2	821.825	-4.67885	2	82	0
Phospho_Test_S1	38031	K.NGLHRPVS#TDFAQYNSYGDISGGVR.D	ABLM1	1.3858e-14	1.3858e-14	2.5485e-07	2790.26	4	698.321	-0.43701	2	98	0
Phospho_Test_S1	16049	R.RSS#GREEDEEELLR.R	ABLM1	2.3751e-14	2.3751e-14	4.3217e-07	1784.78	3	595.264	-0.13781	2	74	0
Phospho_Test_S1	20005	R.TLSPT#PS#AEGYQDVR.D	ABLM1	2.4273e-14	2.4273e-14	4.4242e-07	1780.72	3	594.245	0.82168	2	58	0
Phospho_Test_S1	38001	K.NGLHRPVS#TDFAQYNSYGDISGGVR.D	ABLM1	8.6547e-14	8.6547e-14	1.5917e-06	2790.26	3	930.761	2.36072	2	88	0
Phospho_Test_S1	28621	R.TSSES#IYSRPGSSIPGSPGHTIYAK.V	ABLM1	3.216e-13	3.216e-13	5.9145e-06	2659.24	4	665.564	-1.46727	2	74	0
Phospho_Test_S1	13236	R.RSS#GREEDEEELLRR.R	ABLM1	1.0989e-12	1.0989e-12	2.0029e-05	1940.88	4	485.977	1.63271	2	82	0
Phospho_Test_S1	41156	R.GVS#MPNMLEPK.I	ABLM1	1.2247e-12	1.2247e-12	2.2131e-05	1282.56	2	641.782	-0.47551	2	85	0
Phospho_Test_S1	28608	R.TSS#ESIYSRPGSSIPGSPGHTIYAK.V	ABLM1	1.8872e-12	1.8872e-12	3.4707e-05	2659.24	3	887.082	-2.75217	2	70	0
Phospho_Test_S1	35728	K.NGLHRPVSTDFAQY#NSYGDISGGVR.D	ABLM1	5.8051e-12	5.8051e-12	0.00010676	2790.26	3	930.76	0.32788	2	63	0
Phospho_Test_S1	35735	K.NGLHRPVSTDFAQY#NSYGDISGGVR.D	ABLM1	1.3374e-11	1.3374e-11	0.00024595	2790.26	4	698.321	0.34961	2	66	0
Phospho_Test_S1	38343	K.NGLHRPVSTDFAQY#NSYGDISGGVR.D	ABLM1	1.4769e-11	1.4769e-11	0.00027161	2790.26	3	931.088	-6.53495	2	74	0
Phospho_Test_S1	19378	R.PGSSIPGS#PGHTIYAK.V	ABLM1	2.6367e-11	2.6367e-11	0.00048127	1648.77	3	550.263	-0.11092	1	52	0.00013388
Phospho_Test_S1	7420	R.T#SSESIYSR.P	ABLM1	3.1786e-11	3.1786e-11	0.00057004	1109.45	2	555.231	2.85812	1	72	0.00019039
Phospho_Test_S1	12655	R.GVS#M*PNM*LEPK.I	ABLM1	7.1812e-11	7.1812e-11	0.0012977	1314.55	2	657.777	-0.64953	2	68	0.00019039
Phospho_Test_S1	10118	R.STSQGSINS#PVYSR.H	ABLM1	7.9233e-11	7.9233e-11	0.0014417	1562.68	2	781.85	5.07425	2	80	0.00019039
Phospho_Test_S1	30580	R.TSS#ESIYSRPGSSIPGS#PGHTIYAK.V	ABLM1	1.1793e-10	1.1793e-10	0.0021688	2739.21	3	913.743	3.47345	2	60	0.00024438
Phospho_Test_S1	27932	R.TSSESIYSRPGSSIPGS#PGHTIYAK.V	ABLM1	1.6024e-10	1.6024e-10	0.0029469	2659.24	4	665.565	-0.55023	2	51	0
Phospho_Test_S1	16126	R.RRS#S#GREEDEEELLR.R	ABLM1	1.821e-10	1.821e-10	0.003319	2020.85	3	674.289	1.26725	2	58	0.00030475
Phospho_Test_S1	35752	K.NGLHRPVSTDFAQY#NSYGDISGGVR.D	ABLM1	3.4292e-10	3.4292e-10	0.0063066	2790.26	4	698.322	0.87403	2	55	0
Phospho_Test_S1	37314	K.NGLHRPVSTDFAQYNS#YGDISGGVR.D	ABLM1	3.6103e-10	3.6103e-10	0.0066396	2790.26	3	931.087	-7.64974	2	64	0.00076615
Phospho_Test_S1	20530	R.S#SGREEDEEELLR.R	ABLM1	4.1064e-10	4.1064e-10	0.0074578	1628.68	2	814.842	-2.39693	2	52	0.00082392
Phospho_Test_S1	37347	K.NGLHRPVSTDFAQY#NSYGDISGGVR.D	ABLM1	1.0634e-09	1.0634e-09	0.019556	2790.26	4	698.569	-4.17273	2	50	0
Phospho_Test_S2	21174	R.TLS#PTPSAEGYQDVR.D	ABLM1	2.0812e-17	2.0812e-17	3.7932e-10	1700.75	2	850.375	-4.19755	2	119	0
Phospho_Test_S2	27875	R.TSSESIYSRPGSSIPGS#PGHTIYAK.V	ABLM1	2.5795e-17	2.5795e-17	4.7438e-10	2659.24	3	887.085	-0.0688	2	109	0
Phospho_Test_S2	28612	R.TS#SESIYSRPGSSIPGSPGHTIYAK.V	ABLM1	4.527e-17	4.527e-17	8.3255e-10	2659.24	3	887.085	0.27522	2	110	0
Phospho_Test_S2	14052	R.STS#QGSINSPVYSR.H	ABLM1	6.4504e-17	6.4504e-17	1.1737e-09	1562.68	2	781.848	2.18583	2	115	0
Phospho_Test_S2	21018	R.TLS#PTPSAEGYQDVR.D	ABLM1	2.5608e-16	2.5608e-16	4.6673e-09	1700.75	3	567.588	-1.07534	2	113	0
Phospho_Test_S2	38102	K.NGLHRPVS#TDFAQYNSYGDISGGVR.D	ABLM1	2.9124e-15	2.9124e-15	5.3561e-08	2790.26	3	930.76	0.72133	2	107	0
Phospho_Test_S2	28621	R.TSSES#IYSRPGSSIPGSPGHTIYAK.V	ABLM1	1.9928e-14	1.9928e-14	3.665e-07	2659.24	4	665.566	0.27511	2	73	0
Phospho_Test_S2	19423	R.PGSSIPGS#PGHTIYAK.V	ABLM1	3.461e-14	3.461e-14	6.3173e-07	1648.77	3	550.263	0.33276	1	73	0
Phospho_Test_S2	13507	R.STS#QGS#INSPVYSR.H	ABLM1	4.1806e-14	4.1806e-14	7.6072e-07	1642.65	2	821.828	-0.89121	2	81	0
Phospho_Test_S2	13310	R.RSS#GREEDEEELLRR.R	ABLM1	4.8027e-14	4.8027e-14	8.7537e-07	1940.88	4	485.975	-1.13034	2	102	0
Phospho_Test_S2	41213	R.GVS#MPNMLEPK.I	ABLM1	2.5589e-13	2.5589e-13	4.624e-06	1282.56	2	641.783	0.85592	2	94	0
Phospho_Test_S2	38114	K.NGLHRPVST#DFAQYNSYGDISGGVR.D	ABLM1	5.8645e-13	5.8645e-13	1.0785e-05	2790.26	4	698.322	0.69922	2	81	0
Phospho_Test_S2	35754	K.NGLHRPVSTDFAQYNS#YGDISGGVR.D	ABLM1	1.337e-12	1.337e-12	2.4588e-05	2790.26	3	930.76	1.24594	2	73	0
Phospho_Test_S2	27903	R.TSSESIYSRPGSSIPGS#PGHTIYAK.V	ABLM1	2.6461e-12	2.6461e-12	4.8663e-05	2659.24	4	665.566	0.91704	2	61	0
Phospho_Test_S2	10013	K.TSS#LPGYGK.N	ABLM1	2.7697e-12	2.7697e-12	4.967e-05	989.434	2	495.22	-1.10924	2	72	0
Phospho_Test_S2	38404	K.NGLHRPVSTDFAQY#NSYGDISGGVR.D	ABLM1	1.4782e-11	1.4782e-11	0.00027185	2790.26	3	931.089	-5.48574	2	66	5.8042e-05
Phospho_Test_S2	30539	R.T#SSESIYSRPGSSIPGS#PGHTIYAK.V	ABLM1	1.6845e-11	1.6845e-11	0.00030979	2739.21	3	913.739	-0.86836	2	64	5.8042e-05
Phospho_Test_S2	7453	R.T#SSESIYSR.P	ABLM1	1.8525e-11	1.8525e-11	0.00033221	1109.45	2	555.231	3.9574	1	75	5.8042e-05
Phospho_Test_S2	24258	R.GVS#M*PNMLEPK.I	ABLM1	2.6903e-11	2.6903e-11	0.00048615	1298.55	2	649.778	-2.3483	2	65	5.8042e-05
Phospho_Test_S2	38133	K.NGLHRPVST#DFAQYNSYGDISGGVR.D	ABLM1	2.9348e-11	2.9348e-11	0.00053973	2790.26	4	698.322	1.04883	2	67	0
Phospho_Test_S2	35766	K.NGLHRPVSTDFAQY#NSYGDISGGVR.D	ABLM1	1.1332e-10	1.1332e-10	0.002084	2790.26	4	698.322	0.78662	2	60	5.8042e-05
Phospho_Test_S2	12989	R.GVS#M*PNM*LEPK.I	ABLM1	4.7325e-10	4.7325e-10	0.0085519	1314.55	2	657.777	-0.55674	2	64	0.0007202
Phospho_Test_S2	12589	R.GVS#M*PNM*LEPK.I	ABLM1	1.4714e-09	1.4714e-09	0.026589	1314.55	2	657.775	-3.06207	2	51	0.0007202
Phospho_Test_S2	37442	K.NGLHRPVSTDFAQYNS#YGDISGGVR.D	ABLM1	1.9316e-09	1.9316e-09	0.035524	2790.26	3	931.087	-6.73168	2	48	0
Phospho_Test_S2	37470	K.NGLHRPVST#DFAQYNSYGDISGGVR.D	ABLM1	2.788e-09	2.788e-09	0.051274	2790.26	4	698.567	-7.14442	2	51	0
Phospho_Test_S3	28609	R.TS#SESIYSRPGSSIPGSPGHTIYAK.V	ABLM1	2.694e-20	2.694e-20	4.9546e-13	2659.24	3	887.086	0.89445	2	135	0
Phospho_Test_S3	27781	R.TSSESIYSRPGSSIPGS#PGHTIYAK.V	ABLM1	2.3193e-19	2.3193e-19	4.2655e-12	2659.24	3	887.083	-1.51369	2	121	0
Phospho_Test_S3	20003	R.TLS#PTPS#AEGYQDVR.D	ABLM1	1.8118e-18	1.8118e-18	3.3022e-11	1780.72	2	890.864	0.89066	2	121	0
Phospho_Test_S3	21098	R.TLS#PTPSAEGYQDVR.D	ABLM1	4.0531e-16	4.0531e-16	7.3874e-09	1700.75	2	850.879	-0.93251	2	109	0
Phospho_Test_S3	13454	R.STS#QGS#INSPVYSR.H	ABLM1	2.1335e-15	2.1335e-15	3.8821e-08	1642.65	2	821.328	0.03585	2	93	0
Phospho_Test_S3	29345	R.DYQT#LPDGHMPAVR.M	ABLM1	2.7647e-15	2.7647e-15	5.0308e-08	1679.72	3	560.58	0.43551	2	86	0
Phospho_Test_S3	30600	R.TSS#ESIYSRPGSSIPGS#PGHTIYAK.V	ABLM1	3.7269e-15	3.7269e-15	6.854e-08	2739.21	3	913.741	0.93516	2	88	0
Phospho_Test_S3	17853	R.TLS#PTPS#AEGYQDVRDR.M	ABLM1	4.0658e-15	4.0658e-15	7.4304e-08	2051.85	3	684.621	0.08915	2	76	0
Phospho_Test_S3	28475	R.TSSES#IYSRPGSSIPGSPGHTIYAK.V	ABLM1	7.3433e-15	7.3433e-15	1.3505e-07	2659.24	4	665.566	1.10045	2	84	0
Phospho_Test_S3	18081	R.TLS#PTPSAEGYQDVRDR.M	ABLM1	1.3728e-14	1.3728e-14	2.5088e-07	1971.88	3	657.965	0.27829	2	104	0
Phospho_Test_S3	20011	R.TLSPT#PS#AEGYQDVR.D	ABLM1	6.373e-14	6.373e-14	1.1616e-06	1780.72	3	594.245	0.61626	2	70	0
Phospho_Test_S3	35620	K.NGLHRPVSTDFAQYNS#YGDISGGVR.D	ABLM1	7.4353e-14	7.4353e-14	1.3674e-06	2790.26	3	930.758	-1.31151	2	91	0
Phospho_Test_S3	10010	R.STSQGSINS#PVYSR.H	ABLM1	8.6646e-14	8.6646e-14	1.5766e-06	1562.68	2	781.848	2.0297	2	93	0
Phospho_Test_S3	20892	R.TLS#PTPSAEGYQDVR.D	ABLM1	1.9192e-13	1.9192e-13	3.4981e-06	1700.75	3	567.589	-0.6452	2	71	0
Phospho_Test_S3	19289	R.PGSSIPGS#PGHTIYAK.V	ABLM1	7.9529e-13	7.9529e-13	1.4516e-05	1648.77	3	550.262	-0.22184	1	64	0
Phospho_Test_S3	18085	R.TLSPTPS#AEGYQDVRDR.M	ABLM1	1.7409e-12	1.7409e-12	3.1816e-05	1971.88	2	986.444	0.18562	2	60	6.582e-05
Phospho_Test_S3	9983	K.TSS#LPGYGK.N	ABLM1	2.4473e-12	2.4473e-12	4.3888e-05	989.434	2	495.22	-0.98599	2	95	6.582e-05
Phospho_Test_S3	15831	R.RSS#GREEDEEELLR.R	ABLM1	2.5442e-12	2.5442e-12	4.6296e-05	1784.78	3	595.6	2.56193	2	74	6.582e-05
Phospho_Test_S3	41267	R.GVS#MPNMLEPK.I	ABLM1	1.2823e-11	1.2823e-11	0.00023171	1282.56	2	641.781	-1.61674	2	85	6.582e-05
Phospho_Test_S3	7422	R.T#SSESIYSR.P	ABLM1	2.221e-11	2.221e-11	0.00039829	1109.45	2	555.232	4.83683	1	68	0.0001287
Phospho_Test_S3	12692	R.GVS#M*PNM*LEPK.I	ABLM1	6.6837e-11	6.6837e-11	0.0012078	1314.55	2	657.778	0.83511	2	68	0.00030177
Phospho_Test_S3	14038	R.STSQGS#INSPVYSR.H	ABLM1	8.5908e-11	8.5908e-11	0.0015632	1562.68	3	521.567	0.58511	2	56	0.00030177
Phospho_Test_S3	16741	R.S#SGREEDEEELLRR.R	ABLM1	1.8206e-10	1.8206e-10	0.0033129	1784.78	3	595.601	4.20156	2	57	0.00052947
Phospho_Test_S3	27825	R.TSSESIYSRPGSSIPGS#PGHTIYAK.V	ABLM1	3.0903e-10	3.0903e-10	0.0056832	2659.24	4	665.563	-2.93453	2	52	0
Phospho_Test_S3	38414	K.NGLHRPVS#TDFAQYNSYGDISGGVR.D	ABLM1	5.2216e-10	5.2216e-10	0.0096028	2790.26	3	931.088	-5.74805	2	62	0.0013486
Phospho_Test_S3	35652	K.NGLHRPVSTDFAQY#NSYGDISGGVR.D	ABLM1	6.6059e-10	6.6059e-10	0.012149	2790.26	4	698.319	-3.1465	2	52	0.0016104
Phospho_Test_S3	28666	R.T#SSESIYSRPGSSIPGSPGHTIYAK.V	ABLM1	3.9702e-09	3.9702e-09	0.073015	2659.24	4	665.567	3.11794	2	46	0
Phospho_Test_S4	21097	R.TLS#PTPSAEGYQDVR.D	ABLM1	8.515e-18	8.515e-18	1.552e-10	1700.75	2	850.881	1.00425	2	143	0
Phospho_Test_S4	12703	R.STSQGS#INSPVYSR.H	ABLM1	2.35e-17	2.35e-17	4.2762e-10	1562.68	2	781.849	4.21553	2	98	0
Phospho_Test_S4	29621	R.DYQT#LPDGHMPAVR.M	ABLM1	6.6945e-17	6.6945e-17	1.2182e-09	1679.72	3	560.578	-2.72197	2	98	0
Phospho_Test_S4	5929	R.Y#DSPLHSASHAPSSK.T	ABLM1	1.2835e-16	1.2835e-16	2.3393e-09	1663.71	3	555.243	2.74813	2	93	0
Phospho_Test_S4	30501	R.TSS#ES#IYSRPGSSIPGSPGHTIYAK.V	ABLM1	4.9332e-15	4.9332e-15	9.0726e-08	2739.21	3	913.742	2.13751	2	72	6.4234e-05
Phospho_Test_S4	13973	R.STS#QGSINSPVYSR.H	ABLM1	6.975e-15	6.975e-15	1.2692e-07	1562.68	2	781.846	-0.15613	2	113	6.4234e-05
Phospho_Test_S4	18122	R.TLS#PTPSAEGYQDVRDR.M	ABLM1	1.85e-14	1.85e-14	3.381e-07	1971.88	3	657.966	0.92764	2	86	6.4234e-05
Phospho_Test_S4	28718	R.TSSES#IYSRPGSSIPGSPGHTIYAK.V	ABLM1	1.9345e-14	1.9345e-14	3.5576e-07	2659.24	3	887.086	0.89445	2	102	6.4234e-05
Phospho_Test_S4	18044	R.T#LSPTPS#AEGYQDVRDR.M	ABLM1	2.8161e-13	2.8161e-13	5.1466e-06	2051.85	3	684.62	-0.80237	2	75	6.4234e-05
Phospho_Test_S4	41685	R.GVS#MPNMLEPK.I	ABLM1	5.4076e-13	5.4076e-13	9.7717e-06	1282.56	2	641.782	-0.47551	2	95	6.4234e-05
Phospho_Test_S4	28721	R.TSSES#IYSRPGSSIPGSPGHTIYAK.V	ABLM1	1.0269e-12	1.0269e-12	1.8886e-05	2659.24	4	665.566	0.91704	2	65	6.4234e-05
Phospho_Test_S4	38271	K.NGLHRPVS#TDFAQYNSYGDISGGVR.D	ABLM1	2.0529e-12	2.0529e-12	3.7755e-05	2790.26	3	930.758	-1.04921	2	74	6.4234e-05
Phospho_Test_S4	18077	R.TLS#PTPS#AEGYQDVRDR.M	ABLM1	4.1946e-12	4.1946e-12	7.6658e-05	2051.85	2	1026.43	1.66498	2	51	6.4234e-05
Phospho_Test_S4	35959	K.NGLHRPVSTDFAQY#NSYGDISGGVR.D	ABLM1	5.0104e-12	5.0104e-12	9.2144e-05	2790.26	3	931.087	-7.51859	2	96	6.4234e-05
Phospho_Test_S4	20378	R.TLSPT#PS#AEGYQDVR.D	ABLM1	5.5035e-12	5.5035e-12	0.00010031	1780.72	3	594.247	3.49216	2	56	6.4234e-05
Phospho_Test_S4	35997	K.NGLHRPVSTDFAQY#NSYGDISGGVR.D	ABLM1	6.7036e-12	6.7036e-12	0.00012328	2790.26	4	698.319	-2.88429	2	66	6.4234e-05
Phospho_Test_S4	20342	R.S#SGREEDEEELLR.R	ABLM1	8.264e-12	8.264e-12	0.00015009	1628.68	3	543.565	-0.44915	2	80	6.4234e-05
Phospho_Test_S4	15693	R.RSS#GREEDEEELLR.R	ABLM1	1.0433e-11	1.0433e-11	0.00018985	1784.78	3	595.599	0.20495	2	72	6.4234e-05
Phospho_Test_S4	7428	R.T#SSESIYSR.P	ABLM1	1.157e-11	1.157e-11	0.00020749	1109.45	2	555.23	1.53899	1	73	6.4234e-05
Phospho_Test_S4	28031	R.TSSESIYSRPGSSIPGS#PGHTIYAK.V	ABLM1	2.9019e-11	2.9019e-11	0.00053367	2659.24	4	665.565	-0.27511	2	54	0.00012115
Phospho_Test_S4	14006	R.STSQGS#INSPVYSR.H	ABLM1	1.2992e-10	1.2992e-10	0.0023641	1562.68	3	521.566	-0.11702	2	51	0
Phospho_Test_S4	38809	K.NGLHRPVSTDFAQY#NSYGDISGGVR.D	ABLM1	1.8259e-10	1.8259e-10	0.0033581	2790.26	3	931.087	-7.58417	2	70	6.4234e-05
Phospho_Test_S4	30901	R.TSS#ESIYSRPGSSIPGS#PGHTIYAK.V	ABLM1	2.4217e-10	2.4217e-10	0.0044537	2739.21	3	913.739	-1.53633	2	61	0.00082677
Phospho_Test_S4	24349	R.GVS#M*PNMLEPK.I	ABLM1	1.9977e-09	1.9977e-09	0.036099	1298.55	2	649.779	-1.50291	2	52	0.003231
Phospho_Test_S4	27329	R.GVS#MPNM*LEPK.I	ABLM1	2.3459e-09	2.3459e-09	0.042391	1298.55	2	649.782	4.22694	2	43	0.0037607
Phospho_Test_S4	38849	K.NGLHRPVST#DFAQYNSYGDISGGVR.D	ABLM1	3.5116e-09	3.5116e-09	0.064581	2790.26	4	698.568	-6.18299	2	45	0.0049424
Phospho_Test_S4	30786	R.TS#SESIYSRPGSSIPGS#PGHTIYAK.V	ABLM1	5.819e-09	5.819e-09	0.10702	2739.21	4	685.557	-0.71224	2	39	0.0083204
Phospho_Test_S4	18160	R.TLSPTPS#AEGYQDVRDR.M	ABLM1	5.8401e-09	5.8401e-09	0.10673	1971.88	2	986.445	1.11373	2	39	0.0084082
Phospho_Test_S1	27729	R.SQGGGDSVS#PTPPEGLAPGVEAGK.G	ABR	1.1162e-20	1.1162e-20	2.0517e-13	2274.03	2	1137.52	1.18044	2	126	0
Phospho_Test_S1	27622	R.SQGGGDSVS#PTPPEGLAPGVEAGK.G	ABR	4.3654e-18	4.3654e-18	8.0238e-11	2274.03	3	758.683	2.17212	2	114	0
Phospho_Test_S1	28015	R.SQGGGDSVSPT#PPEGLAPGVEAGK.G	ABR	1.0819e-15	1.0819e-15	1.9886e-08	2274.03	3	758.346	-0.51043	2	94	0
Phospho_Test_S2	27586	R.SQGGGDSVS#PTPPEGLAPGVEAGK.G	ABR	1.3908e-19	1.3908e-19	2.5563e-12	2274.03	3	758.68	-1.76988	2	117	0
Phospho_Test_S2	27973	R.SQGGGDSVS#PTPPEGLAPGVEAGK.G	ABR	8.435e-18	8.435e-18	1.5504e-10	2274.03	3	758.682	1.20674	2	113	0
Phospho_Test_S2	27643	R.SQGGGDSVS#PTPPEGLAPGVEAGK.G	ABR	1.1285e-16	1.1285e-16	2.0743e-09	2274.03	2	1137.52	0.64388	2	94	0
Phospho_Test_S2	12394	R.TPS#KKQTGVFGVK.I	ABR	2.2257e-09	2.2257e-09	0.040422	1456.76	3	486.256	-0.81588	2	48	0.0028737
Phospho_Test_S3	28040	R.SQGGGDSVS#PTPPEGLAPGVEAGK.G	ABR	1.3174e-21	1.3174e-21	2.4215e-14	2274.03	2	1137.52	0	2	140	0
Phospho_Test_S3	27635	R.SQGGGDSVS#PTPPEGLAPGVEAGK.G	ABR	1.2866e-20	1.2866e-20	2.3648e-13	2274.03	2	1137.52	3.00476	2	131	0
Phospho_Test_S3	42862	K.GPPEGSETMPYIDES#PTMSPQLSAR.S	ABR	1.3421e-20	1.3421e-20	2.4683e-13	2757.18	3	919.733	1.79177	2	106	0
Phospho_Test_S3	27628	R.SQGGGDSVS#PTPPEGLAPGVEAGK.G	ABR	6.1418e-18	6.1418e-18	1.1289e-10	2274.03	3	758.683	3.05706	2	107	0
Phospho_Test_S3	28024	R.SQGGGDSVSPT#PPEGLAPGVEAGK.G	ABR	7.8195e-18	7.8195e-18	1.4373e-10	2274.03	3	758.68	-1.12629	2	106	0
Phospho_Test_S3	41808	K.GPPEGSETMPYIDES#PTMS#PQLSAR.S	ABR	9.6374e-14	9.6374e-14	1.7724e-06	2837.14	3	946.386	-0.45145	2	79	0
Phospho_Test_S4	43330	K.GPPEGSETMPYIDES#PTMSPQLSAR.S	ABR	5.4946e-21	5.4946e-21	1.0105e-13	2757.18	3	919.733	1.85814	2	106	0
Phospho_Test_S4	28285	R.SQGGGDSVSPT#PPEGLAPGVEAGK.G	ABR	2.0861e-19	2.0861e-19	3.8344e-12	2274.03	3	758.68	-0.72404	2	116	0
Phospho_Test_S4	28362	R.SQGGGDSVS#PTPPEGLAPGVEAGK.G	ABR	6.2272e-19	6.2272e-19	1.1446e-11	2274.03	2	1137.52	-0.42925	2	113	0
Phospho_Test_S4	27965	R.SQGGGDSVS#PTPPEGLAPGVEAGK.G	ABR	4.8327e-18	4.8327e-18	8.8827e-11	2274.03	2	1137.52	0.53656	2	107	0
Phospho_Test_S4	27889	R.SQGGGDSVS#PTPPEGLAPGVEAGK.G	ABR	4.4498e-16	4.4498e-16	8.179e-09	2274.03	3	758.682	1.68943	2	87	0
Phospho_Test_S4	42370	K.GPPEGSETMPYIDES#PTMS#PQLSAR.S	ABR	8.0838e-15	8.0838e-15	1.4867e-07	2837.14	3	946.72	-0.62269	2	80	6.4234e-05
Phospho_Test_S4	38745	K.GPPEGSETMPYIDES#PTM*SPQLSAR.S	ABR	7.9422e-11	7.9422e-11	0.0014606	2773.17	3	925.063	0.72577	2	63	0.00034823
Phospho_Test_S4	5354	R.DMS#LKR.T	ABR	6.9216e-09	6.9216e-09	0.11703	829.363	2	415.186	0.0735	2	65	0.0097325
Phospho_Test_S4	23089	K.AAMEEEANAEAAEDQEEPEDTAC@SSSSK.K	ABT1	1.8117e-17	1.8117e-17	3.3367e-10	3054.19	3	1018.74	-1.19825	2	99	0
Phospho_Test_S1	54528	K.LDLEEKEGS#LS#PASVSSDTLSDLGISGLQDGLAFHMR.S	ACACA	1.8501e-30	1.8501e-30	3.4171e-23	4034.83	4	1009.46	-0.96741	2	146	0
Phospho_Test_S1	50873	R.FIIGSVSEDNS#EDEISNLVK.L	ACACA	1.6079e-21	1.6079e-21	2.9473e-14	2275.04	2	1138.02	0.85812	2	118	0
Phospho_Test_S1	50878	R.FIIGSVSEDNS#EDEISNLVK.L	ACACA	1.5219e-18	1.5219e-18	2.7897e-11	2275.04	3	759.018	0.96496	2	104	0
Phospho_Test_S1	51445	R.FIIGSVS#EDNS#EDEISNLVK.L	ACACA	2.382e-18	2.382e-18	4.3661e-11	2355	2	1178	-1.24349	2	102	0
Phospho_Test_S1	51448	R.FIIGSVS#EDNS#EDEISNLVK.L	ACACA	1.2092e-14	1.2092e-14	2.2165e-07	2355	3	785.672	-1.08759	2	97	0
Phospho_Test_S1	16253	R.SSM*S#GLHLVK.Q	ACACA	3.693e-12	3.693e-12	6.651e-05	1154.53	2	577.767	-0.63384	2	68	0
Phospho_Test_S1	27199	R.SSMS#GLHLVK.Q	ACACA	1.5236e-11	1.5236e-11	0.0002744	1138.53	2	569.771	1.39259	2	85	0
Phospho_Test_S1	27216	R.SSMS#GLHLVK.Q	ACACA	5.4682e-10	5.4682e-10	0.0098482	1138.53	3	380.182	0	2	55	0
Phospho_Test_S1	16258	R.SSM*S#GLHLVK.Q	ACACA	2.1929e-09	2.1929e-09	0.039494	1154.53	3	385.514	-0.63329	2	50	0
Phospho_Test_S2	54512	K.LDLEEKEGS#LS#PASVSSDTLSDLGISGLQDGLAFHMR.S	ACACA	3.0685e-27	3.0685e-27	5.6675e-20	4034.83	4	1009.46	-0.4837	2	138	0
Phospho_Test_S2	53793	K.LDLEEKEGS#LS#PASVSSDTLSDLGISGLQDGLAFHM*R.S	ACACA	3.4395e-27	3.4395e-27	6.3528e-20	4050.83	4	1013.47	7.94962	2	103	0
Phospho_Test_S2	54467	K.EGSLS#PASVSSDTLSDLGISGLQDGLAFHMR.S	ACACA	9.5071e-24	9.5071e-24	1.7529e-16	3227.49	3	1076.17	3.94928	2	134	0
Phospho_Test_S2	50894	R.FIIGSVSEDNS#EDEISNLVK.L	ACACA	1.3665e-21	1.3665e-21	2.5047e-14	2275.04	2	1138.02	0.42906	2	123	0
Phospho_Test_S2	50895	R.FIIGSVSEDNS#EDEISNLVK.L	ACACA	1.2095e-18	1.2095e-18	2.217e-11	2275.04	3	759.018	0.48248	2	107	0
Phospho_Test_S2	51441	R.FIIGSVS#EDNS#EDEISNLVK.L	ACACA	4.5572e-17	4.5572e-17	8.3533e-10	2355	2	1178	-0.829	2	102	0
Phospho_Test_S2	51443	R.FIIGSVS#EDNS#EDEISNLVK.L	ACACA	1.201e-14	1.201e-14	2.2014e-07	2355	3	785.672	-0.77685	2	91	0
Phospho_Test_S2	27234	R.SSMS#GLHLVK.Q	ACACA	1.2222e-12	1.2222e-12	2.2011e-05	1138.53	2	569.77	0.10712	2	88	0
Phospho_Test_S2	16226	R.SSM*S#GLHLVK.Q	ACACA	1.6241e-12	1.6241e-12	2.925e-05	1154.53	2	577.767	-0.95076	2	76	0
Phospho_Test_S2	16243	R.SSM*S#GLHLVK.Q	ACACA	1.6999e-11	1.6999e-11	0.00030615	1154.53	3	385.514	-0.47496	2	68	0
Phospho_Test_S3	55174	K.EGSLSPAS#VSSDTLSDLGISGLQDGLAFHMR.S	ACACA	5.4554e-30	5.4554e-30	1.0059e-22	3227.49	3	1076.5	0.22679	2	141	0
Phospho_Test_S3	55521	K.EGS#LSPAS#VSSDTLSDLGISGLQDGLAFHMR.S	ACACA	2.2965e-27	2.2965e-27	4.2344e-20	3307.46	3	1103.17	6.97129	2	124	0
Phospho_Test_S3	55377	R.IFDEIMGC@FC@DS#PPQSPTFPESGHTSLYDEDK.V	ACACA	9.6046e-24	9.6046e-24	1.7715e-16	3922.58	4	981.402	0.93288	2	94	0
Phospho_Test_S3	55552	K.EGSLS#PASVS#SDTLSDLGISGLQDGLAFHMR.S	ACACA	6.1009e-23	6.1009e-23	1.1249e-15	3307.46	4	827.62	0.1475	2	121	0
Phospho_Test_S3	51495	R.FIIGSVSEDNS#EDEISNLVK.L	ACACA	7.1376e-22	7.1376e-22	1.3083e-14	2275.04	2	1138.02	1.93078	2	129	0
Phospho_Test_S3	55217	K.EGSLSPASVSSDT#LSDLGISGLQDGLAFHMR.S	ACACA	6.0587e-20	6.0587e-20	1.1171e-12	3227.49	4	807.63	1.20917	2	107	0
Phospho_Test_S3	52139	R.FIIGSVS#EDNS#EDEISNLVK.L	ACACA	1.227e-16	1.227e-16	2.2491e-09	2355	2	1178	-4.55948	2	97	0
Phospho_Test_S3	51493	R.FIIGSVSEDNS#EDEISNLVK.L	ACACA	4.1338e-16	4.1338e-16	7.5772e-09	2275.04	3	759.019	2.01033	2	95	0
Phospho_Test_S3	52142	R.FIIGSVS#EDNS#EDEISNLVK.L	ACACA	4.2044e-14	4.2044e-14	7.7066e-07	2355	3	785.671	-2.48593	2	98	0
Phospho_Test_S3	16040	R.SSM*S#GLHLVK.Q	ACACA	8.0371e-13	8.0371e-13	1.4475e-05	1154.53	2	577.767	-0.95076	2	71	0
Phospho_Test_S3	16061	R.SSM*S#GLHLVK.Q	ACACA	1.1026e-12	1.1026e-12	1.9857e-05	1154.53	3	385.513	-1.34573	2	65	0
Phospho_Test_S4	55720	K.EGSLSPAS#VSSDTLSDLGISGLQDGLAFHMR.S	ACACA	1.2081e-30	1.2081e-30	2.2276e-23	3227.49	3	1076.5	0	2	151	0
Phospho_Test_S4	55931	R.IFDEIMGC@FC@DS#PPQSPTFPESGHTSLYDEDK.V	ACACA	5.2675e-24	5.2675e-24	9.7156e-17	3922.58	4	981.4	-1.80356	2	105	0
Phospho_Test_S4	56111	K.EGSLS#PASVS#SDTLSDLGISGLQDGLAFHMR.S	ACACA	8.3745e-23	8.3745e-23	1.5441e-15	3307.46	4	827.619	-0.95872	2	120	0
Phospho_Test_S4	52024	R.FIIGSVSEDNS#EDEISNLVK.L	ACACA	1.9521e-19	1.9521e-19	3.5781e-12	2275.04	2	1138.02	1.39445	2	122	0
Phospho_Test_S4	56132	K.EGSLS#PAS#VSSDTLSDLGISGLQDGLAFHMR.S	ACACA	6.3882e-18	6.3882e-18	1.1779e-10	3307.46	3	1103.16	3.31966	2	78	0
Phospho_Test_S4	52025	R.FIIGSVSEDNS#EDEISNLVK.L	ACACA	1.419e-17	1.419e-17	2.6009e-10	2275.04	3	759.018	1.44744	2	105	0
Phospho_Test_S4	52692	R.FIIGSVS#EDNS#EDEISNLVK.L	ACACA	3.9709e-17	3.9709e-17	7.2786e-10	2355	2	1178	-1.86524	2	91	0
Phospho_Test_S4	52705	R.FIIGSVS#EDNS#EDEISNLVK.L	ACACA	1.0006e-14	1.0006e-14	1.834e-07	2355	3	785.67	-3.18509	2	95	0
Phospho_Test_S4	27032	R.SSM*S#GLHLVK.Q	ACACA	2.5185e-12	2.5185e-12	4.5358e-05	1154.53	2	577.766	-1.69023	2	62	6.4234e-05
Phospho_Test_S4	15991	R.SSM*S#GLHLVK.Q	ACACA	9.2683e-12	9.2683e-12	0.00016692	1154.53	3	385.514	-1.26657	2	71	6.4234e-05
Phospho_Test_S4	26935	R.SSMS#GLHLVK.Q	ACACA	3.0088e-11	3.0088e-11	0.00054188	1138.53	2	569.773	5.89173	2	83	0.00012115
Phospho_Test_S3	49146	R.T#VDLGLTGDLGVVHPSLGDSANK.L	ACAD9	6.748e-19	6.748e-19	1.2396e-11	2345.14	3	782.373	-14.2761	2	108	0
Phospho_Test_S1	36813	R.IFSS#EHDIFR.E	ACADL	1.9978e-12	1.9978e-12	3.598e-05	1330.58	2	665.794	-1.10007	2	81	0
Phospho_Test_S2	36822	R.IFSS#EHDIFR.E	ACADL	4.0899e-13	4.0899e-13	7.3658e-06	1330.58	2	665.796	1.92512	2	96	0
Phospho_Test_S3	2961	K.TVAHIQTVQHK.L	ACADL	1.0157e-15	1.0157e-15	1.8354e-08	1261.7	3	421.239	-0.14489	2	102	0
Phospho_Test_S3	36820	R.IFS#SEHDIFR.E	ACADL	4.6538e-13	4.6538e-13	8.3814e-06	1330.58	2	665.794	-2.0168	2	84	0
Phospho_Test_S4	44399	R.IFS#SEHDIFR.E	ACADL	2.2001e-13	2.2001e-13	3.9624e-06	1330.58	2	665.795	0.36669	2	85	6.4234e-05
Phospho_Test_S4	37105	R.IFS#SEHDIFR.E	ACADL	1.0112e-11	1.0112e-11	0.00018212	1330.58	2	665.795	0.64171	2	75	6.4234e-05
Phospho_Test_S3	22816	K.YSALLS#PSEQEK.R	ACAP2	4.4388e-15	4.4388e-15	8.0431e-08	1431.64	2	716.324	0.51124	2	101	0
Phospho_Test_S3	4361	R.AS#VHTPVK.S	ACAP2	9.8849e-10	9.8849e-10	0.017625	918.444	2	459.726	0.7302	2	54	0.0022364
Phospho_Test_S4	22976	K.YSALLS#PSEQEK.R	ACAP2	1.2701e-09	1.2701e-09	0.023014	1431.64	2	716.327	4.00469	2	53	0.0025155
Phospho_Test_S1	43737	K.SGPLPPGGWDDSRRDS#VGGEGDREVLLGDAGPGDLPK.A	ACATN	1.4428e-14	1.4428e-14	2.665e-07	3810.77	4	953.446	-2.75265	2	109	0
Phospho_Test_S1	44144	K.SGPLPPGGWDDSRRDS#VGGEGDREVLLGDAGPGDLPK.A	ACATN	1.8983e-10	1.8983e-10	0.0035063	3810.77	4	953.448	-0.76818	2	67	0
Phospho_Test_S1	36697	R.RDS#VGGEGDREVLLGDAGPGDLPK.A	ACATN	3.7975e-09	3.7975e-09	0.069801	2489.17	4	623.048	1.17555	2	64	0.0058988
Phospho_Test_S2	44187	K.SGPLPPGGWDDSRRDS#VGGEGDREVLLGDAGPGDLPK.A	ACATN	1.1235e-12	1.1235e-12	2.0751e-05	3810.77	4	953.448	-0.38409	2	89	0
Phospho_Test_S2	36697	R.RDS#VGGEGDREVLLGDAGPGDLPK.A	ACATN	1.3751e-09	1.3751e-09	0.025275	2489.17	4	623.047	0.58777	2	70	0.0017863
Phospho_Test_S2	43799	K.SGPLPPGGWDDSRRDS#VGGEGDREVLLGDAGPGDLPK.A	ACATN	3.7555e-09	3.7555e-09	0.069364	3810.77	4	953.451	2.30455	2	61	0
Phospho_Test_S3	39916	R.S#GMFSHALDMK.S	ACATN	6.597e-11	6.597e-11	0.0011921	1303.52	2	652.265	0.65502	2	56	0.00030177
Phospho_Test_S3	44227	K.SGPLPPGGWDDSRRDS#VGGEGDREVLLGDAGPGDLPK.A	ACATN	9.2403e-11	9.2403e-11	0.0017067	3810.77	4	953.199	1.39178	2	74	0.00030177
Phospho_Test_S4	40281	R.S#GMFSHALDMK.S	ACATN	1.4974e-12	1.4974e-12	2.7059e-05	1303.52	2	652.263	-1.12289	2	59	6.4234e-05
Phospho_Test_S1	29525	K.AESSDS#GAES#EEEEAQEELKGAEQSGSDDKK.T	ACBD5	5.4254e-30	5.4254e-30	1.0003e-22	3416.3	3	1139.44	0.42853	2	190	0
Phospho_Test_S1	29501	K.AESS#DSGAES#EEEEAQEELKGAEQSGSDDKK.T	ACBD5	5.5721e-24	5.5721e-24	1.0274e-16	3416.3	4	854.831	-1.5708	2	139	0
Phospho_Test_S1	15283	R.IPHLS#EGPK.G	ACBD5	4.9518e-12	4.9518e-12	8.8803e-05	1057.51	2	529.258	0.23064	2	76	0
Phospho_Test_S2	29513	K.AESS#DSGAES#EEEEAQEELKGAEQSGSDDKK.T	ACBD5	1.9019e-25	1.9019e-25	3.5067e-18	3416.3	4	854.832	0.2856	2	150	0
Phospho_Test_S2	29510	K.AESS#DSGAES#EEEEAQEELKGAEQSGSDDKK.T	ACBD5	1.5668e-23	1.5668e-23	2.8889e-16	3416.3	3	1139.44	0.21426	2	157	0
Phospho_Test_S2	15278	R.IPHLS#EGPK.G	ACBD5	1.2307e-11	1.2307e-11	0.00022071	1057.51	2	529.257	-1.49919	2	71	5.8042e-05
Phospho_Test_S3	15048	R.IPHLS#EGPK.G	ACBD5	5.0527e-12	5.0527e-12	9.0612e-05	1057.51	2	529.257	-0.80726	2	75	6.582e-05
Phospho_Test_S4	14970	R.IPHLS#EGPK.G	ACBD5	4.9518e-12	4.9518e-12	8.8803e-05	1057.51	2	529.257	-1.96048	2	87	6.4234e-05
Phospho_Test_S3	53822	R.AQAPT#SPPC@NSTPSSLLLNC@SPSLSPLHPAPR.S	ACD	9.3411e-22	9.3411e-22	1.7229e-14	3570.68	4	893.425	0.54653	2	110	0
Phospho_Test_S3	53810	R.AQAPTS#PPC@NSTPSSLLLNC@SPSLSPLHPAPR.S	ACD	1.0663e-20	1.0663e-20	1.9667e-13	3570.68	3	1190.9	1.84505	2	117	0
Phospho_Test_S4	54363	R.AQAPT#SPPC@NSTPSSLLLNC@SPSLSPLHPAPR.S	ACD	1.3445e-23	1.3445e-23	2.4798e-16	3570.68	4	893.174	-0.01767	2	104	0
Phospho_Test_S4	54358	R.AQAPT#SPPC@NSTPSSLLLNC@SPSLSPLHPAPR.S	ACD	3.7495e-21	3.7495e-21	6.9156e-14	3570.68	3	1190.56	-0.12018	2	106	0
Phospho_Test_S1	50887	K.APVVLQPEQIVS#EEETPPPLLTK.E	ACINU	1.8222e-22	1.8222e-22	3.3474e-15	2594.34	3	865.451	1.19891	2	114	0
Phospho_Test_S1	48409	K.SLIPDIKPLAGQEAVVDLHADDSRIS#EDETER.N	ACINU	2.0729e-20	2.0729e-20	3.8234e-13	3598.73	3	1200.25	0.1017	2	152	0
Phospho_Test_S1	7624	R.HLS#HPEPEQQHVIQR.L	ACINU	2.2954e-20	2.2954e-20	4.1836e-13	1914.9	3	638.971	0.09552	2	113	0
Phospho_Test_S1	20291	R.SLS#PLSGTTDTKAESPAGR.V	ACINU	4.5982e-20	4.5982e-20	8.4209e-13	1954.91	3	652.309	0.46784	2	128	0
Phospho_Test_S1	3356	K.SSSFSEEKGES#DDEKPR.K	ACINU	1.1883e-19	1.1883e-19	2.1717e-12	1993.8	3	665.276	4.86247	2	138	0
Phospho_Test_S1	20345	R.S#LSPLSGTTDTKAESPAGR.V	ACINU	9.1697e-19	9.1697e-19	1.6793e-11	1954.91	2	977.96	0.49929	2	119	0
Phospho_Test_S1	48369	K.SLIPDIKPLAGQEAVVDLHADDSRIS#EDETER.N	ACINU	3.8755e-18	3.8755e-18	7.148e-11	3598.73	5	720.551	0	2	116	0
Phospho_Test_S1	19931	R.SLS#PLSGTTDTKAES#PAGR.V	ACINU	7.9223e-18	7.9223e-18	1.4509e-10	2034.88	3	678.967	3.59578	2	109	0
Phospho_Test_S1	18919	R.SLSPLSGTTDTKAES#PAGR.V	ACINU	1.0635e-17	1.0635e-17	1.9476e-10	1954.91	3	652.309	0.2807	2	131	0
Phospho_Test_S1	2382	R.KSSSFSEEKGES#DDEKPR.K	ACINU	1.134e-17	1.134e-17	2.0747e-10	2121.9	3	707.971	1.03454	2	135	0
Phospho_Test_S1	3364	K.SSSFSEEKGES#DDEKPR.K	ACINU	3.8135e-17	3.8135e-17	6.9694e-10	1993.8	2	997.41	4.83432	2	134	0
Phospho_Test_S1	7620	R.HLS#HPEPEQQHVIQR.L	ACINU	7.6224e-17	7.6224e-17	1.3893e-09	1914.9	4	479.48	0.12729	2	103	0
Phospho_Test_S1	46073	K.SLIPDIKPLAGQEAVVDLHADDSRIS#EDETERNGDDGTHDK.G	ACINU	1.0336e-16	1.0336e-16	1.9108e-09	4538.09	6	757.187	-1.69276	2	86	0
Phospho_Test_S1	53617	K.S#QSPS#PPPLPEDLEKAPVVLQPEQIVSEEETPPPLLTK.E	ACINU	1.1155e-16	1.1155e-16	2.0608e-09	4276.1	4	1069.78	3.30913	2	85	0
Phospho_Test_S1	52557	R.EAAELEEAS#AES#EDEMTHPEGVASLLPPDFQSSLNRPELELSTHSPR.K	ACINU	3.9898e-16	3.9898e-16	7.3831e-09	5292.32	5	1059.27	-3.68768	2	68	0
Phospho_Test_S1	19944	R.SLS#PLSGTTDT#KAESPAGR.V	ACINU	2.6877e-15	2.6877e-15	4.9221e-08	2034.88	2	1017.95	2.45833	2	101	0
Phospho_Test_S1	53204	K.S#QSPSPPPLPEDLEKAPVVLQPEQIVSEEETPPPLLTK.E	ACINU	3.3995e-15	3.3995e-15	6.2803e-08	4196.13	3	1399.38	1.48294	2	66	0
Phospho_Test_S1	18761	R.SLS#PLSGTTDTK.A	ACINU	3.3607e-14	3.3607e-14	6.0895e-07	1286.59	2	643.798	1.04285	2	93	0
Phospho_Test_S1	33286	K.SQS#PS#PPPLPEDLEK.A	ACINU	1.2028e-13	1.2028e-13	2.1923e-06	1780.74	2	890.876	0.27405	2	70	0
Phospho_Test_S1	2710	R.TRS#EREWDRDK.V	ACINU	2.7071e-13	2.7071e-13	4.8919e-06	1557.68	3	519.899	0.58699	2	50	0
Phospho_Test_S1	53198	K.S#QSPSPPPLPEDLEKAPVVLQPEQIVSEEETPPPLLTK.E	ACINU	3.6108e-13	3.6108e-13	6.6707e-06	4196.13	4	1049.79	1.51165	2	58	0
Phospho_Test_S1	33425	K.SQS#PSPPPLPEDLEK.A	ACINU	5.0841e-13	5.0841e-13	9.2665e-06	1700.78	2	850.894	1.29115	2	105	0
Phospho_Test_S1	48341	K.SLIPDIKPLAGQEAVVDLHADDSRIS#EDETER.N	ACINU	7.2413e-13	7.2413e-13	1.3356e-05	3598.73	4	900.439	2.16909	2	98	0
Phospho_Test_S1	33662	K.SQS#PS#PPPLPEDLEK.A	ACINU	1.0784e-12	1.0784e-12	1.9655e-05	1780.74	2	890.874	-1.50725	2	74	0
Phospho_Test_S1	53220	K.SQS#PSPPPLPEDLEKAPVVLQPEQIVSEEETPPPLLTK.E	ACINU	1.642e-12	1.642e-12	3.0335e-05	4196.13	5	840.033	1.52582	2	39	0
Phospho_Test_S1	9802	R.TAQVPS#PPR.G	ACINU	3.0054e-12	3.0054e-12	5.3897e-05	1032.49	2	516.748	0.47246	2	112	0
Phospho_Test_S1	10192	R.TAQVPS#PPR.G	ACINU	3.0054e-12	3.0054e-12	5.3897e-05	1032.49	2	516.748	1.06303	2	111	0
Phospho_Test_S1	10973	R.TAQVPS#PPR.G	ACINU	3.7155e-12	3.7155e-12	6.6631e-05	1032.49	2	516.747	0	2	118	0
Phospho_Test_S1	10582	R.TAQVPS#PPR.G	ACINU	5.5656e-12	5.5656e-12	9.981e-05	1032.49	2	516.747	-0.11811	2	100	0
Phospho_Test_S1	51595	K.EAS#SPPTHIQLQEEMEPVEGPAPPVLIQLS#PPNTDAGAR.E	ACINU	1.5271e-11	1.5271e-11	0.00028219	4262.97	4	1066.5	-0.22892	2	52	0
Phospho_Test_S1	2374	R.KSSSFSEEKGES#DDEKPR.K	ACINU	2.2423e-11	2.2423e-11	0.00041024	2121.9	4	531.478	-5.14052	2	65	0
Phospho_Test_S1	33860	K.SQSPS#PPPLPEDLEK.A	ACINU	2.5874e-11	2.5874e-11	0.00047159	1700.78	2	850.896	4.51904	2	83	0.00013388
Phospho_Test_S1	4128	R.KS#LSPGVSR.D	ACINU	3.0287e-11	3.0287e-11	0.00054315	1010.5	2	505.755	0.24136	2	87	0.00013388
Phospho_Test_S1	52170	R.EAAELEEAS#AESEDEM*THPEGVAS#LLPPDFQSSLNRPELELSTHSPR.K	ACINU	1.3487e-10	1.3487e-10	0.0024957	5308.32	5	1062.47	-2.52765	2	44	0.00024438
Phospho_Test_S1	37632	K.S#GVSITIDDPVR.T	ACINU	1.9651e-10	1.9651e-10	0.0035607	1338.63	2	669.819	-0.18224	2	76	0.00048382
Phospho_Test_S1	4838	R.KS#LS#PGVSR.D	ACINU	1.9733e-10	1.9733e-10	0.0035387	1090.47	2	545.739	0.67104	2	68	0.00048382
Phospho_Test_S1	33512	K.SQS#PS#PPPLPEDLEK.A	ACINU	2.5118e-10	2.5118e-10	0.0045781	1780.74	3	594.252	-1.02709	2	47	0
Phospho_Test_S1	6979	K.S#LS#PGVSR.D	ACINU	3.6217e-10	3.6217e-10	0.0064576	962.374	2	481.69	-1.20375	2	71	0.00076615
Phospho_Test_S1	2537	R.LQPEQGS#PK.K	ACINU	3.7353e-10	3.7353e-10	0.0066987	1063.48	2	532.245	1.26143	2	84	0.00076615
Phospho_Test_S1	2524	K.GVQAGNS#DTEGGQPGR.K	ACINU	4.8518e-10	4.8518e-10	0.0088558	1609.66	3	537.225	0.9089	2	50	0.0010542
Phospho_Test_S1	9408	R.TAQVPS#PPR.G	ACINU	8.0557e-10	8.0557e-10	0.014447	1032.49	2	516.748	0.70868	2	79	0
Phospho_Test_S1	52852	R.EAAELEEAS#AES#EDEMTHPEGVASLLPPDFQSSLNRPELELST#HSPR.K	ACINU	8.2577e-10	8.2577e-10	0.015281	5372.29	4	1343.58	-0.55677	2	47	0.0013736
Phospho_Test_S1	8610	R.KIS#VVSATK.G	ACINU	1.1445e-09	1.1445e-09	0.020524	1012.54	2	506.775	-0.54197	2	72	0.0017468
Phospho_Test_S1	46125	K.SLIPDIKPLAGQEAVVDLHADDS#RISEDETERNGDDGTHDK.G	ACINU	2.1491e-09	2.1491e-09	0.039729	4538.09	4	1135.28	0.8602	2	47	0
Phospho_Test_S1	46064	K.SLIPDIKPLAGQEAVVDLHADDS#RISEDETERNGDDGTHDK.G	ACINU	2.8455e-09	2.8455e-09	0.052602	4538.09	5	908.423	-1.74689	2	36	0
Phospho_Test_S1	52849	R.EAAELEEASAES#EDEMTHPEGVAS#LLPPDFQSSLNRPELELS#THSPR.K	ACINU	3.8488e-09	3.8488e-09	0.071221	5372.29	5	1075.06	-0.46585	2	39	0.0058988
Phospho_Test_S2	48463	K.SLIPDIKPLAGQEAVVDLHADDS#RISEDETER.N	ACINU	9.3274e-23	9.3274e-23	1.7204e-15	3598.73	5	720.55	-1.10118	2	150	0
Phospho_Test_S2	48398	K.SLIPDIKPLAGQEAVVDLHADDSRIS#EDETER.N	ACINU	5.4202e-21	5.4202e-21	9.9972e-14	3598.73	4	900.44	2.84692	2	146	0
Phospho_Test_S2	53658	K.S#QSPS#PPPLPEDLEKAPVVLQPEQIVSEEETPPPLLTK.E	ACINU	1.3789e-20	1.3789e-20	2.5475e-13	4276.1	3	1426.04	0	2	114	0
Phospho_Test_S2	8373	R.HLS#HPEPEQQHVIQR.L	ACINU	2.2954e-20	2.2954e-20	4.1836e-13	1914.9	3	638.97	-1.05073	2	131	0
Phospho_Test_S2	20242	R.SLS#PLSGTTDTKAESPAGR.V	ACINU	2.8813e-20	2.8813e-20	5.2768e-13	1954.91	3	652.308	-0.46784	2	124	0
Phospho_Test_S2	18869	R.SLSPLSGTTDTKAES#PAGR.V	ACINU	2.8899e-20	2.8899e-20	5.2925e-13	1954.91	3	652.309	0.2807	2	159	0
Phospho_Test_S2	7982	R.HLS#HPEPEQQHVIQR.L	ACINU	3.5202e-20	3.5202e-20	6.4161e-13	1914.9	3	638.97	-1.52834	2	110	0
Phospho_Test_S2	53220	K.S#QSPSPPPLPEDLEKAPVVLQPEQIVSEEETPPPLLTK.E	ACINU	6.909e-20	6.909e-20	1.2764e-12	4196.13	3	1399.39	3.83819	2	106	0
Phospho_Test_S2	19928	R.S#LSPLSGTTDTKAES#PAGR.V	ACINU	2.5024e-19	2.5024e-19	4.5829e-12	2034.88	3	678.965	0.53937	2	135	0
Phospho_Test_S2	48536	K.SLIPDIKPLAGQEAVVDLHADDSRIS#EDETER.N	ACINU	7.0727e-19	7.0727e-19	1.3045e-11	3598.73	3	1200.25	-1.11875	2	93	0
Phospho_Test_S2	3353	K.SSSFSEEKGES#DDEKPR.K	ACINU	1.1832e-18	1.1832e-18	2.1623e-11	1993.8	3	665.273	0.55047	2	125	0
Phospho_Test_S2	20275	R.S#LSPLSGTTDTKAESPAGR.V	ACINU	4.2031e-18	4.2031e-18	7.6974e-11	1954.91	2	977.96	0	2	115	0
Phospho_Test_S2	48444	K.SLIPDIKPLAGQEAVVDLHADDSRIS#EDETER.N	ACINU	1.3839e-17	1.3839e-17	2.5525e-10	3598.73	3	1200.25	-0.50852	2	112	0
Phospho_Test_S2	20008	R.S#LSPLSGTTDT#KAESPAGR.V	ACINU	1.7132e-17	1.7132e-17	3.1376e-10	2034.88	2	1017.95	2.51829	2	101	0
Phospho_Test_S2	33563	K.SQS#PSPPPLPEDLEK.A	ACINU	3.2124e-17	3.2124e-17	5.8551e-10	1700.78	2	850.893	0.14346	2	116	0
Phospho_Test_S2	53614	K.S#QSPS#PPPLPEDLEKAPVVLQPEQIVSEEETPPPLLTK.E	ACINU	7.9743e-17	7.9743e-17	1.4732e-09	4276.1	4	1069.78	0	2	86	0
Phospho_Test_S2	53238	K.SQS#PSPPPLPEDLEKAPVVLQPEQIVSEEETPPPLLTK.E	ACINU	8.2816e-17	8.2816e-17	1.53e-09	4196.13	5	840.034	2.76101	2	72	0
Phospho_Test_S2	50893	K.APVVLQPEQIVS#EEETPPPLLTK.E	ACINU	1.4801e-16	1.4801e-16	2.7189e-09	2594.34	3	865.454	3.87883	2	83	0
Phospho_Test_S2	8371	R.HLS#HPEPEQQHVIQR.L	ACINU	4.3663e-16	4.3663e-16	7.9583e-09	1914.9	4	479.479	-1.082	2	99	0
Phospho_Test_S2	53201	K.S#QSPSPPPLPEDLEKAPVVLQPEQIVSEEETPPPLLTK.E	ACINU	9.4845e-16	9.4845e-16	1.7522e-08	4196.13	4	1049.79	3.0233	2	64	0
Phospho_Test_S2	46260	K.SLIPDIKPLAGQEAVVDLHADDS#RISEDETERNGDDGTHDK.G	ACINU	1.357e-15	1.357e-15	2.5086e-08	4538.09	5	908.424	-0.47032	2	98	0
Phospho_Test_S2	7981	R.HLS#HPEPEQQHVIQR.L	ACINU	1.7233e-15	1.7233e-15	3.1409e-08	1914.9	4	479.479	-1.52753	2	88	0
Phospho_Test_S2	53076	K.S#QSPSPPPLPEDLEKAPVVLQPEQIVS#EEETPPPLLTK.E	ACINU	3.4927e-15	3.4927e-15	6.4525e-08	4276.1	4	1069.53	-0.92762	2	69	0
Phospho_Test_S2	3362	K.SSSFSEEKGES#DDEKPR.K	ACINU	1.2838e-14	1.2838e-14	2.3462e-07	1993.8	2	997.405	0.55075	2	99	0
Phospho_Test_S2	33645	K.SQS#PS#PPPLPEDLEK.A	ACINU	1.8642e-13	1.8642e-13	3.3978e-06	1780.74	2	890.876	0.13702	2	86	0
Phospho_Test_S2	53308	K.S#QSPS#PPPLPEDLEKAPVVLQPEQIVS#EEETPPPLLTK.E	ACINU	2.1509e-13	2.1509e-13	3.9737e-06	4356.06	4	1089.77	-2.01626	2	44	0
Phospho_Test_S2	15134	K.EKAPTFSAS#VR.G	ACINU	7.6573e-13	7.6573e-13	1.3837e-05	1272.6	2	636.802	-0.76677	2	92	0
Phospho_Test_S2	33175	K.SQS#PSPPPLPEDLEK.A	ACINU	1.2469e-12	1.2469e-12	2.2727e-05	1700.78	2	850.896	3.87346	2	89	0
Phospho_Test_S2	33530	K.SSQSLEEKSQS#PS#PPPLPEDLEK.A	ACINU	2.4601e-12	2.4601e-12	4.5192e-05	2669.16	3	890.397	4.72985	2	81	0
Phospho_Test_S2	52564	R.EAAELEEASAES#EDEMT#HPEGVASLLPPDFQSSLNRPELELSTHSPR.K	ACINU	2.9829e-12	2.9829e-12	5.5198e-05	5292.32	5	1059.07	-0.2424	2	42	0
Phospho_Test_S2	10410	R.TAQVPS#PPR.G	ACINU	3.0054e-12	3.0054e-12	5.3897e-05	1032.49	2	516.747	-0.23623	2	108	0
Phospho_Test_S2	46335	K.SLIPDIKPLAGQEAVVDLHADDS#RISEDETERNGDDGTHDK.G	ACINU	4.3585e-12	4.3585e-12	8.0571e-05	4538.09	4	1135.28	-1.50534	2	78	0
Phospho_Test_S2	10020	R.TAQVPS#PPR.G	ACINU	6.0108e-12	6.0108e-12	0.00010779	1032.49	2	516.747	0.35434	2	83	0
Phospho_Test_S2	10800	R.TAQVPS#PPR.G	ACINU	6.0108e-12	6.0108e-12	0.00010779	1032.49	2	516.747	-1.06303	2	113	0
Phospho_Test_S2	11190	R.TAQVPS#PPR.G	ACINU	6.0108e-12	6.0108e-12	0.00010779	1032.49	2	516.747	-0.94491	2	101	0
Phospho_Test_S2	8644	R.KIS#VVSATK.G	ACINU	9.4051e-12	9.4051e-12	0.00016867	1012.54	2	506.775	-0.42153	2	99	5.8042e-05
Phospho_Test_S2	33232	K.S#QSPS#PPPLPEDLEK.A	ACINU	1.0152e-11	1.0152e-11	0.00018504	1780.74	2	890.875	-1.09618	2	69	5.8042e-05
Phospho_Test_S2	9631	R.TAQVPS#PPR.G	ACINU	1.1281e-11	1.1281e-11	0.00020231	1032.49	2	516.747	-0.11811	2	90	0
Phospho_Test_S2	4120	R.KS#LSPGVSR.D	ACINU	2.1964e-11	2.1964e-11	0.00039388	1010.5	2	505.755	0.06034	2	103	5.8042e-05
Phospho_Test_S2	2355	R.KSSSFSEEKGES#DDEKPR.K	ACINU	4.2811e-11	4.2811e-11	0.00078326	2121.9	4	531.231	2.52767	2	67	5.8042e-05
Phospho_Test_S2	34094	K.SQSPS#PPPLPEDLEK.A	ACINU	4.6527e-11	4.6527e-11	0.00084803	1700.78	2	850.396	5.77309	2	75	5.8042e-05
Phospho_Test_S2	6420	R.TAQVPS#PPRGK.I	ACINU	7.5934e-11	7.5934e-11	0.0013722	1217.6	3	406.54	0.2252	2	62	0.00011289
Phospho_Test_S2	37594	K.SGVS#ITIDDPVR.T	ACINU	8.3471e-11	8.3471e-11	0.0015125	1338.63	2	669.818	-0.91122	2	80	0.00011289
Phospho_Test_S2	4810	R.KS#LS#PGVSR.D	ACINU	1.4026e-10	1.4026e-10	0.0025153	1090.47	2	545.739	1.45391	2	70	0.00027375
Phospho_Test_S2	46646	K.SLIPDIKPLAGQEAVVDLHADDS#RISEDETERNGDDGTHDK.G	ACINU	2.0119e-10	2.0119e-10	0.0037192	4538.09	5	908.422	-3.62815	2	51	0
Phospho_Test_S2	6614	R.TAQVPS#PPRGK.I	ACINU	2.0122e-10	2.0122e-10	0.0036361	1217.6	2	609.306	1.00172	2	75	0.00011289
Phospho_Test_S2	6976	K.S#LS#PGVSR.D	ACINU	2.2993e-10	2.2993e-10	0.0040997	962.374	2	481.69	-0.76026	2	72	0.00059038
Phospho_Test_S2	18925	R.SLSPLSGTTDTKAES#PAGR.V	ACINU	3.3194e-10	3.3194e-10	0.0060791	1954.91	2	977.959	-0.74893	2	88	0
Phospho_Test_S2	52031	K.EASS#PPTHIQLQEEMEPVEGPAPPVLIQLSPPNTDAGAR.E	ACINU	7.6581e-10	7.6581e-10	0.014151	4183	4	1046.51	2.33291	2	53	0.00096466
Phospho_Test_S2	2373	R.KSSSFSEEKGES#DDEKPR.K	ACINU	9.2057e-10	9.2057e-10	0.016842	2121.9	3	707.972	1.37938	2	48	5.8042e-05
Phospho_Test_S2	8005	R.GRHLS#HPEPEQQHVIQR.L	ACINU	1.3393e-09	1.3393e-09	0.024477	2128.02	4	532.761	0.91651	2	42	0.0016889
Phospho_Test_S2	49820	K.EASS#PPTHIQLQEEM*EPVEGPAPPVLIQLS#PPNTDAGAR.E	ACINU	1.394e-09	1.394e-09	0.025759	4278.97	4	1070.5	6.49979	2	43	0.0018344
Phospho_Test_S2	49969	K.APVVLQPEQIVS#EEET#PPPLLTK.E	ACINU	2.3342e-09	2.3342e-09	0.042878	2674.3	3	891.777	6.74969	2	68	0.003063
Phospho_Test_S2	52888	R.EAAELEEAS#AES#EDEMTHPEGVASLLPPDFQSSLNRPELELST#HSPR.K	ACINU	2.6441e-09	2.6441e-09	0.048928	5372.29	4	1343.83	-0.7267	2	46	0.0034796
Phospho_Test_S3	51520	K.APVVLQPEQIVS#EEETPPPLLTK.E	ACINU	4.6906e-22	4.6906e-22	8.6163e-15	2594.34	2	1297.67	-0.65848	2	118	0
Phospho_Test_S3	53228	R.EAAELEEAS#AESEDEMT#HPEGVASLLPPDFQSSLNRPELELSTHSPR.K	ACINU	2.7584e-20	2.7584e-20	5.1044e-13	5292.32	5	1059.27	0.80668	2	94	0
Phospho_Test_S3	7968	R.HLS#HPEPEQQHVIQR.L	ACINU	9.0438e-20	9.0438e-20	1.6484e-12	1914.9	3	638.968	-3.24772	2	115	0
Phospho_Test_S3	51529	K.APVVLQPEQIVS#EEETPPPLLTK.E	ACINU	4.2843e-18	4.2843e-18	7.8701e-11	2594.34	4	649.339	-0.56397	2	78	0
Phospho_Test_S3	7967	R.HLS#HPEPEQQHVIQR.L	ACINU	1.1785e-17	1.1785e-17	2.148e-10	1914.9	4	479.478	-3.18236	2	99	0
Phospho_Test_S3	46609	K.SLIPDIKPLAGQEAVVDLHADDSRIS#EDETERNGDDGTHDK.G	ACINU	1.2005e-17	1.2005e-17	2.2193e-10	4538.09	5	908.424	-0.5375	2	110	0
Phospho_Test_S3	51416	K.APVVLQPEQIVSEEET#PPPLLTK.E	ACINU	1.2413e-17	1.2413e-17	2.2801e-10	2594.34	3	865.45	-0.14105	2	98	0
Phospho_Test_S3	27923	K.PLAGQEAVVDLHADDSRIS#EDETERNGDDGTHDK.G	ACINU	1.0231e-16	1.0231e-16	1.8882e-09	3771.64	5	755.133	-0.08083	1	124	0
Phospho_Test_S3	48977	K.SLIPDIKPLAGQEAVVDLHADDS#RISEDETER.N	ACINU	1.2004e-16	1.2004e-16	2.214e-09	3598.73	4	900.437	-0.06778	2	103	0
Phospho_Test_S3	33837	K.SQS#PS#PPPLPEDLEK.A	ACINU	2.8326e-16	2.8326e-16	5.1628e-09	1780.74	2	890.877	0.89065	2	105	0
Phospho_Test_S3	32608	K.PLAGQEAVVDLHADDS#RISEDETER.N	ACINU	9.6252e-16	9.6252e-16	1.7701e-08	2832.27	4	708.822	-0.34443	1	101	0
Phospho_Test_S3	33982	K.SQSPS#PPPLPEDLEK.A	ACINU	1.3906e-15	1.3906e-15	2.5345e-08	1700.78	2	850.893	0.07173	2	116	0
Phospho_Test_S3	28324	K.PLAGQEAVVDLHADDSRIS#EDETERNGDDGTHDK.G	ACINU	1.8922e-15	1.8922e-15	3.4922e-08	3771.64	5	755.131	-3.15225	1	103	0
Phospho_Test_S3	8355	R.HLS#HPEPEQQHVIQR.L	ACINU	2.4643e-15	2.4643e-15	4.4915e-08	1914.9	4	479.481	1.90942	2	82	0
Phospho_Test_S3	18653	R.SLS#PLSGTTDTK.A	ACINU	8.4055e-15	8.4055e-15	1.5231e-07	1286.59	2	643.797	0.0948	2	116	0
Phospho_Test_S3	33564	K.SQS#PSPPPLPEDLEK.A	ACINU	1.636e-14	1.636e-14	2.9819e-07	1700.78	2	850.892	-0.28692	2	120	0
Phospho_Test_S3	33927	K.SQSPS#PPPLPEDLEK.A	ACINU	2.2414e-14	2.2414e-14	4.0852e-07	1700.78	3	567.598	1.61299	2	66	0
Phospho_Test_S3	33456	K.SQS#PSPPPLPEDLEK.A	ACINU	5.3078e-14	5.3078e-14	9.6743e-07	1700.78	3	567.598	1.61299	2	77	0
Phospho_Test_S3	33438	K.SQS#PS#PPPLPEDLEK.A	ACINU	2.9468e-13	2.9468e-13	5.371e-06	1780.74	2	890.876	0.47958	2	86	0
Phospho_Test_S3	33962	K.SQS#PS#PPPLPEDLEK.A	ACINU	3.2243e-13	3.2243e-13	5.8768e-06	1780.74	3	594.253	0	2	73	0
Phospho_Test_S3	38677	K.EEVTMDTSENRPENEVPEPPLPVADQVS#NDERPEGGAEEEEK.K	ACINU	6.8704e-13	6.8704e-13	1.2703e-05	4758.05	4	1190.27	1.12813	2	71	0
[truncated: 98,833 more rows]

## Sheet: Peptide Stats
Note: Peptide spectra matches (PSMs) were filtered using the following criteria: 1) mass accuracy within 10 ppm; 2) PepQ value < 0.01 to a final false-discovery rate < 1%.
Dataset	Decoy_PSM	True_PSM	Total_PSM	FDR	Unique_peptide	unique_proteins	non_Phos	Phos_pep	Enrich_eff
Phospho_Test_S1	91	22738	22829	0.8	16675	3435	1534	15141	90.8
Phospho_Test_S2	112	25077	25189	0.89	18968	3658	3005	15963	84.16
Phospho_Test_S3	114	24450	24564	0.93	17719	3777	1734	15985	90.21
Phospho_Test_S4	123	25820	25943	0.95	18733	3897	3045	15688	83.75
