# Supplementary material for: Integrative Multi-PTM Proteomics Reveals Dynamic Global, Redox, Phosphorylation, and Acetylation Regulation in Cytokine-Treated Pancreatic Beta Cells
Source: Mol Cell Proteomics. 2024 Nov 15;23(12):100881. doi: 10.1016/j.mcpro.2024.100881 (PMC11700301; doi:10.1016/j.mcpro.2024.100881)
Supplement: Table S4 [file mmc4.xlsx]

## Sheet: Legend
Supplementary Data 4: Integrating and Streamlining TMT Labeling for Multiplexed Quantification (Fig. 3)
Overview: Data generated from integrating and streamling the TMT labeling step for the SP3 workflow.
Note: Peptide spectra matches (PSMs) were filtered using the following criteria: 1) mass accuracy within 10 ppm; 2) PepQ value < 0.01 to a final false-discovery rate < 1%.
Spreadsheet Name	Description
TMT-Labeling Efficiencies	MS-GF+ data for TMT labeling efficiency calculations
Data for Correlate	Merged MS-GF+ and MASIC data for which protein level TMT intensities were median normalized for sample correlation analysis
Peptide Stats	Unique PSM FDR, peptide counts, TMT labeling efficiencies, etc.
Dataset	SP3 Total Elution Volume	Labeling Conditions (% Acetonitrile)
TMT_Test_S1	200 µL	0.3
TMT_Test_S2	200 µL	0.3
TMT_Test_S3	140 µL	0.3
TMT_Test_S4	140 µL	0.3
TMT_Test_S5	200 µL	0.05
TMT_Test_S6	200 µL	0.05
TMT_Test_S7	140 µL	0.05
TMT_Test_S8	140 µL	0.05
Column Header	Description
Dataset	Corresponding raw dataset identifier
Decoy_PSM	Decoy peptide-sequence matches using the target-decoy search strategy (protein sequence reversal)
True_PSM	Peptide-sequence matches using the forward oriented protein sequences
Total_PSM	Sum of "Decoy_PSM" and "True_PSM"
FDR	PSM-level false discovery rate estimation
Unique_peptide	Unique peptide counts (PSM's aggregated to peptide level)
unique_proteins	Unique protein counts (peptides aggregated to protein level)
TMT-labeled	TMT-labeled peptides
Non-labeled	Peptides without TMT labeling
Label_Eff	Percent TMT labeling efficiency calculated from ratio of "TMT-labeled" and "Unique_peptide"

## Sheet: TMT-Labeling Efficiencies
Symbols
* = Methionine Oxidation
# = TMT-labeled
Dataset	Scan	Peptide	Protein	MSGF_SpecProb	MSGFDB_SpecEValue	EValue	MH	Charge	PrecursorMZ	DelM_PPM	NTT	MSGFScore	PepQValue
TMT_Test_S1	12667	K.Q#QPTQFINPETPGYVGFANLPNQVHR.K	SEPT2	7.3329e-17	7.3329e-17	1.3493e-09	3256.68	4	814.927	0.89876	2	102	0
TMT_Test_S1	16974	K.T#IISYIDEQFER.Y	SEPT2	1.2448e-14	1.2448e-14	2.2555e-07	1817.96	2	909.482	-2.61728	2	184	0
TMT_Test_S1	16971	K.T#IISYIDEQFER.Y	SEPT2	1.3403e-14	1.3403e-14	2.4285e-07	1817.96	3	606.658	0.10061	2	104	0
TMT_Test_S1	13662	K.V#NIVPVIAK#.A	SEPT2	9.3334e-12	9.3334e-12	0.00016738	1561.03	3	521.017	1.28861	2	86	0
TMT_Test_S1	8788	R.M#QEMIAR.M	SEPT2	1.0019e-10	1.0019e-10	0.0017679	1182.63	2	591.818	0.10313	2	78	0.00088679
TMT_Test_S1	10116	R.I#IPGAAEK#.I	SEPT2	1.8263e-10	1.8263e-10	0.0032564	1406.89	2	703.946	-1.04045	2	87	0.0011461
TMT_Test_S2	14036	R.T#MLITHMQDLQEVTQDLHYENFR.S	SEPT2	1.663e-27	1.663e-27	3.0548e-20	3166.56	4	792.395	-1.00134	2	189	0
TMT_Test_S2	16450	K.T#IISYIDEQFER.Y	SEPT2	8.9764e-14	8.9764e-14	1.6265e-06	1817.96	2	909.484	0.33555	2	167	0
TMT_Test_S2	16455	K.T#IISYIDEQFER.Y	SEPT2	1.8309e-12	1.8309e-12	3.3175e-05	1817.96	3	606.659	0.70426	2	90	0
TMT_Test_S2	12925	K.V#NIVPVIAK#.A	SEPT2	4.6591e-12	4.6591e-12	8.3553e-05	1561.03	2	781.019	-1.09407	2	134	0
TMT_Test_S2	7857	R.M#QEMIAR.M	SEPT2	1.0019e-10	1.0019e-10	0.0017679	1182.63	2	591.817	-1.44384	2	70	0.0005457
TMT_Test_S2	9405	K.A#DTLTLK#.E	SEPT2	1.2875e-09	1.2875e-09	0.02272	1369.85	2	685.431	-0.62332	2	113	0.0033727
TMT_Test_S3	15136	R.L#YPWGVVEVENPEHNDFLK#.L	SEPT2	1.1858e-25	1.1858e-25	2.1716e-18	2893.54	3	965.187	3.22508	2	198	0
TMT_Test_S3	16538	K.T#IISYIDEQFER.Y	SEPT2	6.0743e-14	6.0743e-14	1.1006e-06	1817.96	3	606.659	1.60974	2	99	0
TMT_Test_S3	16535	K.T#IISYIDEQFER.Y	SEPT2	7.7782e-14	7.7782e-14	1.4094e-06	1817.96	2	909.484	0.40266	2	169	0
TMT_Test_S3	13015	K.V#NIVPVIAK#.A	SEPT2	4.7614e-12	4.7614e-12	8.5388e-05	1561.03	2	781.02	-0.93778	2	133	0
TMT_Test_S3	13032	K.V#NIVPVIAK#.A	SEPT2	1.6624e-11	1.6624e-11	0.00029813	1561.03	3	521.016	0	2	78	0
TMT_Test_S3	7982	R.M#QEMIAR.M	SEPT2	1.0982e-10	1.0982e-10	0.0019379	1182.63	2	591.817	-1.54697	2	70	0.0003125
TMT_Test_S4	17359	K.S#TLINSLFLTDLYPER.I	SEPT2	1.7997e-14	1.7997e-14	3.2849e-07	2186.2	3	729.407	1.92459	2	106	0
TMT_Test_S4	16474	K.T#IISYIDEQFER.Y	SEPT2	1.4395e-13	1.4395e-13	2.6084e-06	1817.96	2	909.483	-0.53688	2	169	0
TMT_Test_S4	16485	K.T#IISYIDEQFER.Y	SEPT2	8.3685e-13	8.3685e-13	1.5163e-05	1817.96	3	606.659	1.50913	2	104	0
TMT_Test_S4	12965	K.V#NIVPVIAK#.A	SEPT2	4.6514e-12	4.6514e-12	8.3416e-05	1561.03	3	521.016	-0.35144	2	88	0
TMT_Test_S4	7950	R.M#QEMIAR.M	SEPT2	1.0019e-10	1.0019e-10	0.0017679	1182.63	2	591.817	-2.57829	2	67	0.0008673
TMT_Test_S4	9317	R.I#IPGAAEK#.I	SEPT2	1.8258e-10	1.8258e-10	0.0032554	1406.89	2	703.947	0.26011	2	112	0.0008673
TMT_Test_S5	15083	R.L#YPWGVVEVENPEHNDFLK#.L	SEPT2	2.0799e-19	2.0799e-19	3.8091e-12	2893.54	4	724.14	0	2	136	0
TMT_Test_S5	16461	K.T#IISYIDEQFER.Y	SEPT2	7.895e-15	7.895e-15	1.4306e-07	1817.96	2	909.485	0.6711	2	186	0
TMT_Test_S5	16464	K.T#IISYIDEQFER.Y	SEPT2	1.4043e-14	1.4043e-14	2.5446e-07	1817.96	3	606.658	-0.70426	2	109	0
TMT_Test_S5	12941	K.V#NIVPVIAK#.A	SEPT2	1.0423e-11	1.0423e-11	0.00018693	1561.03	3	521.016	0.82003	2	86	0
TMT_Test_S5	7875	R.M#QEMIAR.M	SEPT2	1.0019e-10	1.0019e-10	0.0017679	1182.63	2	591.817	-1.85637	2	69	0.00082259
TMT_Test_S5	9254	R.I#IPGAAEK#.I	SEPT2	1.8686e-10	1.8686e-10	0.0033317	1406.89	2	703.948	1.12715	2	85	0.00082259
TMT_Test_S6	16641	K.T#IISYIDEQFER.Y	SEPT2	6.4398e-14	6.4398e-14	1.1669e-06	1817.96	2	909.484	0.40266	2	178	0.00029806
TMT_Test_S6	16642	K.T#IISYIDEQFER.Y	SEPT2	1.1897e-12	1.1897e-12	2.1556e-05	1817.96	3	606.659	1.20731	2	91	0.00029806
TMT_Test_S6	13096	K.V#NIVPVIAK#.A	SEPT2	4.6556e-12	4.6556e-12	8.349e-05	1561.03	3	521.016	0	2	98	0.00029806
TMT_Test_S6	13085	K.V#NIVPVIAK#.A	SEPT2	4.7007e-12	4.7007e-12	8.4299e-05	1561.03	2	781.02	-0.93778	2	136	0.00029806
TMT_Test_S6	7978	R.M#QEMIAR.M	SEPT2	1.0019e-10	1.0019e-10	0.0017679	1182.63	2	591.817	-2.57829	2	72	0.0011377
TMT_Test_S6	9369	R.I#IPGAAEK#.I	SEPT2	1.8257e-10	1.8257e-10	0.0032552	1406.89	2	703.946	-1.04045	2	100	0.0013736
TMT_Test_S7	15220	R.L#YPWGVVEVENPEHNDFLK#.L	SEPT2	1.4147e-24	1.4147e-24	2.5908e-17	2893.54	3	965.183	-1.13826	2	189	0
TMT_Test_S7	14411	K.A#SIPFSVVGSNQLIEAK#.G	SEPT2	1.9255e-19	1.9255e-19	3.519e-12	2368.37	2	1184.19	2.54935	2	220	0
TMT_Test_S7	16666	K.T#IISYIDEQFER.Y	SEPT2	1.4382e-14	1.4382e-14	2.6059e-07	1817.96	2	909.484	-0.40266	2	182	0.00031847
TMT_Test_S7	16683	K.T#IISYIDEQFER.Y	SEPT2	1.3188e-12	1.3188e-12	2.3897e-05	1817.96	3	606.658	-0.70426	2	84	0.00031847
TMT_Test_S7	13049	K.V#NIVPVIAK#.A	SEPT2	4.683e-12	4.683e-12	8.3983e-05	1561.03	2	781.019	-1.17222	2	143	0.00031847
TMT_Test_S7	9324	R.I#IPGAAEK#.I	SEPT2	1.838e-10	1.838e-10	0.0032772	1406.89	2	703.947	0.60693	2	85	0.0013665
TMT_Test_S8	15242	R.L#YPWGVVEVENPEHNDFLK#.L	SEPT2	1.6434e-15	1.6434e-15	3.0097e-08	2893.54	3	965.182	-2.46624	2	95	0
TMT_Test_S8	16633	K.T#IISYIDEQFER.Y	SEPT2	3.3936e-14	3.3936e-14	6.1491e-07	1817.96	3	606.659	1.71035	2	104	0
TMT_Test_S8	16629	K.T#IISYIDEQFER.Y	SEPT2	3.5593e-14	3.5593e-14	6.4494e-07	1817.96	2	909.484	-0.13422	2	181	0
TMT_Test_S8	13080	K.V#NIVPVIAK#.A	SEPT2	4.6514e-12	4.6514e-12	8.3416e-05	1561.03	3	521.016	-0.58573	2	96	0
TMT_Test_S8	13092	K.V#NIVPVIAK#.A	SEPT2	1.2588e-11	1.2588e-11	0.00022575	1561.03	2	781.02	-0.54704	2	99	0
TMT_Test_S8	9365	R.I#IPGAAEK#.I	SEPT2	1.8257e-10	1.8257e-10	0.0032552	1406.89	2	703.946	-0.78034	2	86	0.00056054
TMT_Test_S2	5418	R.T#HMQDLK#.D	SEPT4	6.364e-11	6.364e-11	0.001123	1480.84	3	494.285	-1.72874	2	78	0.00030276
TMT_Test_S8	5255	R.T#HMQDLK#.D	SEPT4	2.9345e-10	2.9345e-10	0.0051782	1480.84	3	494.284	-4.01315	2	66	0.0013305
TMT_Test_S1	15474	K.K##MEMEMEQVFEMK#.V	SEPT7	3.341e-19	3.341e-19	6.0678e-12	2602.36	3	868.124	-0.07031	2	152	0
TMT_Test_S1	14042	K.N#LEGYVGFANLPNQVYR.K	SEPT7	5.6399e-19	5.6399e-19	1.0307e-11	2258.19	3	753.401	0.24304	2	147	0
TMT_Test_S1	16583	K.M#EMEMEQVFEMK#.V	SEPT7	6.9083e-13	6.9083e-13	1.2518e-05	2170.05	3	724.022	-1.5174	2	59	0
TMT_Test_S1	3990	R.Q#MPDNR.V	SEPT7	7.0415e-10	7.0415e-10	0.011905	1064.55	2	532.776	-2.40577	2	68	0.0020635
TMT_Test_S1	2413	R.R#HEQM*K#.K	SEPT7	1.8099e-09	1.8099e-09	0.0306	1452.82	4	363.962	2.26391	2	76	0.0063905
TMT_Test_S2	13408	K.N#LEGYVGFANLPNQVYR.K	SEPT7	1.463e-18	1.463e-18	2.6738e-11	2258.19	3	753.404	3.40254	2	148	0
TMT_Test_S2	10616	K.F#EDYLNAESR.V	SEPT7	1.3208e-13	1.3208e-13	2.3788e-06	1547.77	2	774.386	-0.63054	2	137	0
TMT_Test_S2	4825	K.A#NWEAQQR.I	SEPT7	2.3601e-12	2.3601e-12	4.2082e-05	1306.68	2	653.845	0.46674	2	96	0
TMT_Test_S2	3653	R.Q#MPDNR.V	SEPT7	1.4583e-09	1.4583e-09	0.024656	1064.55	2	532.777	-0.68736	2	57	0.0042929
TMT_Test_S3	13537	K.N#LEGYVGFANLPNQVYR.K	SEPT7	1.6421e-18	1.6421e-18	3.001e-11	2258.19	3	753.402	1.45823	2	139	0
TMT_Test_S3	10719	K.F#EDYLNAESR.V	SEPT7	1.087e-13	1.087e-13	1.9577e-06	1547.77	2	774.386	-1.18226	2	132	0
TMT_Test_S3	4995	K.A#NWEAQQR.I	SEPT7	5.583e-12	5.583e-12	9.9546e-05	1306.68	2	653.845	0.65344	2	89	0
TMT_Test_S3	4361	K.N#LEAQHK#.E	SEPT7	1.2455e-09	1.2455e-09	0.021979	1447.85	3	483.289	1.57864	2	89	0.0035371
TMT_Test_S4	13453	K.N#LEGYVGFANLPNQVYR.K	SEPT7	3.0699e-16	3.0699e-16	5.6105e-09	2258.19	3	753.401	0.48608	2	128	0
TMT_Test_S5	13433	K.N#LEGYVGFANLPNQVYR.K	SEPT7	2.1289e-18	2.1289e-18	3.8907e-11	2258.19	3	753.401	0.08101	2	143	0
TMT_Test_S5	10645	K.F#EDYLNAESR.V	SEPT7	9.7133e-14	9.7133e-14	1.7494e-06	1547.77	2	774.386	-1.49753	2	127	0
TMT_Test_S5	2669	R.Q#M*PDNR.V	SEPT7	2.7542e-09	2.7542e-09	0.046566	1080.54	2	540.775	0.22573	2	39	0.0074333
TMT_Test_S6	13631	K.N#LEGYVGFANLPNQVYR.K	SEPT7	6.2249e-18	6.2249e-18	1.1376e-10	2258.19	3	753.401	-0.6481	2	137	0
TMT_Test_S6	2559	R.Q#M*PDNR.V	SEPT7	1.052e-09	1.052e-09	0.017787	1080.54	2	540.775	0.56433	2	34	0.0030324
TMT_Test_S7	13599	K.N#LEGYVGFANLPNQVYR.K	SEPT7	7.4221e-17	7.4221e-17	1.3564e-09	2258.19	3	753.4	-1.29621	2	120	0
TMT_Test_S7	10758	K.F#EDYLNAESR.V	SEPT7	2.3694e-12	2.3694e-12	4.2673e-05	1547.77	2	774.385	-2.36452	2	78	0.00031847
TMT_Test_S7	4170	K.D#SEAELQR.R	SEPT7	7.965e-10	7.965e-10	0.014202	1251.65	2	626.329	0.1949	2	32	0.0036882
TMT_Test_S8	10793	K.I#YEFPETDDEEENK#.L	SEPT7	4.9817e-19	4.9817e-19	9.0648e-12	2366.15	3	789.39	0.77319	2	109	0
TMT_Test_S8	13574	K.N#LEGYVGFANLPNQVYR.K	SEPT7	4.433e-18	4.433e-18	8.1015e-11	2258.19	3	753.4	-0.97215	2	139	0
TMT_Test_S8	10747	K.F#EDYLNAESR.V	SEPT7	1.438e-13	1.438e-13	2.5899e-06	1547.77	2	774.385	-1.8128	2	91	0
TMT_Test_S8	4169	K.D#SEAELQR.R	SEPT7	9.4547e-10	9.4547e-10	0.016858	1251.65	2	626.328	-0.29235	2	30	0.0034364
TMT_Test_S8	2653	R.Q#M*PDNR.V	SEPT7	3.3686e-09	3.3686e-09	0.056955	1080.54	2	540.775	0.3386	2	26	0.0099404
TMT_Test_S1	1655	R.E#QTHSR.H	SEPT8	2.4423e-09	2.4423e-09	0.041293	1061.57	3	354.527	-0.4304	2	44	0.0084999
TMT_Test_S2	1808	R.E#QTHSR.H	SEPT8	2.4408e-09	2.4408e-09	0.041269	1061.57	3	354.526	-1.37728	2	71	0.0060976
TMT_Test_S3	1917	R.E#QTHSR.H	SEPT8	2.4406e-09	2.4406e-09	0.041265	1061.57	3	354.526	-0.94688	2	68	0.0070922
TMT_Test_S4	1928	R.E#QTHSR.H	SEPT8	2.4414e-09	2.4414e-09	0.041278	1061.57	3	354.526	-1.20512	2	76	0.006654
TMT_Test_S7	1888	R.E#QTHSR.H	SEPT8	2.4412e-09	2.4412e-09	0.041275	1061.57	3	354.526	-2.06591	2	76	0.0092405
TMT_Test_S1	9299	K.E#FDEDAEDRLVNEK#.F	SEPT9	1.0655e-16	1.0655e-16	1.9388e-09	2317.18	3	773.065	-0.31581	2	144	0
TMT_Test_S1	14771	K.V#VNIVPVIAK#.A	SEPT9	2.849e-13	2.849e-13	5.1311e-06	1660.1	3	554.04	1.5423	2	93	0
TMT_Test_S1	16050	K.S#TLINTLFK#.S	SEPT9	1.8843e-11	1.8843e-11	0.00033792	1645.02	3	549.009	-3.00167	2	90	0
TMT_Test_S1	4255	K.Q#VESTASAAGPSR.F	SEPT9	1.7208e-10	1.7208e-10	0.0031252	1564.82	2	782.916	-0.46775	2	82	0.00088679
TMT_Test_S2	15475	K.S#TLINTLFK#.S	SEPT9	5.9273e-12	5.9273e-12	0.0001063	1645.02	2	823.014	1.11241	2	97	0
TMT_Test_S2	15464	K.S#TLINTLFK#.S	SEPT9	9.4242e-12	9.4242e-12	0.00016901	1645.02	3	549.012	1.2229	2	95	0
TMT_Test_S2	10732	K.F#QDLGVK#.N	SEPT9	3.1365e-10	3.1365e-10	0.0055346	1414.85	2	707.933	2.06919	2	109	0.00080064
TMT_Test_S2	7973	K.R#VEIQVPK#.P	SEPT9	1.6079e-09	1.6079e-09	0.028669	1577	3	526.34	0.69577	1	70	0.0044875
TMT_Test_S2	10734	K.F#QDLGVK#.N	SEPT9	2.8375e-09	2.8375e-09	0.050071	1414.85	3	471.955	-0.36764	2	71	0.00080064
TMT_Test_S3	8600	K.E#FDEDAEDRLVNEK#.F	SEPT9	1.0344e-14	1.0344e-14	1.8821e-07	2317.18	3	773.065	0	2	97	0
TMT_Test_S3	15552	K.S#TLINTLFK#.S	SEPT9	5.9273e-12	5.9273e-12	0.0001063	1645.02	2	823.014	1.40905	2	96	0
TMT_Test_S4	15485	K.S#TLINTLFK#.S	SEPT9	5.9768e-12	5.9768e-12	0.00010718	1645.02	2	823.013	0.14832	2	167	0
TMT_Test_S4	15488	K.S#TLINTLFK#.S	SEPT9	2.3496e-11	2.3496e-11	0.00042137	1645.02	3	549.011	0.77821	2	85	0
TMT_Test_S4	3629	K.S#VQPTSEER.I	SEPT9	1.4558e-09	1.4558e-09	0.026107	1336.7	2	668.856	1.46005	2	85	0.0049008
TMT_Test_S5	15496	K.S#TLINTLFK#.S	SEPT9	6.0098e-12	6.0098e-12	0.00010778	1645.02	2	823.013	0.81577	2	162	0
TMT_Test_S5	3593	K.S#VQPTSEER.I	SEPT9	2.2511e-10	2.2511e-10	0.004037	1336.7	2	668.855	0.18251	2	104	0.0013337
TMT_Test_S5	5910	R.A#EVLGHK#.T	SEPT9	4.6608e-10	4.6608e-10	0.0082244	1361.84	3	454.619	1.34256	2	68	0.0022321
TMT_Test_S5	7987	K.R#VEIQVPK#.P	SEPT9	8.8903e-10	8.8903e-10	0.015852	1577	3	526.339	0.46385	1	69	0.003305
TMT_Test_S6	14642	R.I#TADLLSNGIDVYPQK#.E	SEPT9	5.0741e-20	5.0741e-20	9.2615e-13	2355.34	3	785.785	0.07767	2	114	0
TMT_Test_S6	15630	K.S#TLINTLFK#.S	SEPT9	9.4207e-12	9.4207e-12	0.00016894	1645.02	3	549.012	2.4458	2	100	0.00029806
TMT_Test_S6	3521	K.S#VQPTSEER.I	SEPT9	1.9535e-11	1.9535e-11	0.00035033	1336.7	2	668.854	-1.09504	2	115	0.00029806
TMT_Test_S7	14612	R.I#TADLLSNGIDVYPQK#.E	SEPT9	5.0181e-20	5.0181e-20	9.1593e-13	2355.34	3	785.785	-1.00976	2	132	0
TMT_Test_S7	14252	K.V#VNIVPVIAK#.A	SEPT9	2.8707e-13	2.8707e-13	5.1701e-06	1660.1	3	554.039	0.33049	2	91	0.00031847
TMT_Test_S7	15635	K.S#TLINTLFK#.S	SEPT9	6.0079e-12	6.0079e-12	0.00010774	1645.02	2	823.014	1.11241	2	160	0.00031847
TMT_Test_S7	3587	K.S#VQPTSEER.I	SEPT9	1.6698e-09	1.6698e-09	0.029946	1336.7	2	668.855	-0.73003	2	74	0.0065359
TMT_Test_S7	8102	K.R#VEIQVPK#.P	SEPT9	1.9685e-09	1.9685e-09	0.035099	1577	3	526.339	0.34788	1	65	0.0080386
TMT_Test_S8	14604	R.I#TADLLSNGIDVYPQK#.E	SEPT9	5.0192e-20	5.0192e-20	9.1614e-13	2355.34	3	785.785	0	2	136	0
TMT_Test_S8	14240	K.V#VNIVPVIAK#.A	SEPT9	2.8667e-13	2.8667e-13	5.1629e-06	1660.1	2	830.554	-0.88185	2	143	0
TMT_Test_S8	15610	K.S#TLINTLFK#.S	SEPT9	5.9332e-12	5.9332e-12	0.0001064	1645.02	2	823.013	0.3708	2	161	0
TMT_Test_S8	15613	K.S#TLINTLFK#.S	SEPT9	2.9067e-11	2.9067e-11	0.00052128	1645.02	3	549.012	1.2229	2	68	0
TMT_Test_S8	8089	K.R#VEIQVPK#.P	SEPT9	4.7031e-10	4.7031e-10	0.0083857	1577	3	526.34	0.57981	1	81	0.0015605
TMT_Test_S8	5996	R.A#EVLGHK#.T	SEPT9	4.7346e-10	4.7346e-10	0.0083547	1361.84	3	454.618	-0.20138	2	84	0.0015605
TMT_Test_S1	16045	K.V#NIIPLIAK#.A	SEP10	2.6244e-11	2.6244e-11	0.00047065	1589.06	2	795.034	-2.53342	2	129	0
TMT_Test_S2	15019	K.V#NIIPLIAK#.A	SEP10	2.9754e-11	2.9754e-11	0.00053358	1589.06	3	530.36	0.57541	2	101	0
TMT_Test_S3	15587	K.V#NIIPLIAK#.A	SEP10	2.5582e-11	2.5582e-11	0.00045877	1589.06	2	795.037	1.84249	2	139	0.0003125
TMT_Test_S3	15096	K.V#NIIPLIAK#.A	SEP10	2.5652e-11	2.5652e-11	0.00046003	1589.06	2	795.036	-0.23031	2	135	0.0003125
TMT_Test_S3	15098	K.V#NIIPLIAK#.A	SEP10	2.8809e-11	2.8809e-11	0.00051664	1589.06	3	530.36	0.6905	2	101	0.0003125
TMT_Test_S3	15590	K.V#NIIPLIAK#.A	SEP10	2.8857e-11	2.8857e-11	0.0005175	1589.06	3	530.361	2.6469	2	96	0.0003125
TMT_Test_S4	15538	K.V#NIIPLIAK#.A	SEP10	2.5582e-11	2.5582e-11	0.00045878	1589.06	2	795.037	1.91926	2	139	0
TMT_Test_S5	15552	K.V#NIIPLIAK#.A	SEP10	2.5751e-11	2.5751e-11	0.00046181	1589.06	2	795.038	2.0728	2	139	0.00030084
TMT_Test_S5	15554	K.V#NIIPLIAK#.A	SEP10	2.8616e-11	2.8616e-11	0.00051319	1589.06	3	530.361	2.41673	2	102	0.00030084
TMT_Test_S6	15689	K.V#NIIPLIAK#.A	SEP10	2.8757e-11	2.8757e-11	0.00051572	1589.06	3	530.361	2.18657	2	104	0.00029806
TMT_Test_S8	15159	K.V#NIIPLIAK#.A	SEP10	2.8792e-11	2.8792e-11	0.00051635	1589.06	3	530.36	0.6905	2	96	0
TMT_Test_S1	15872	K.S#TLMDTLFNTK#.F	SEP11	3.5753e-14	3.5753e-14	6.4607e-07	1879.05	3	627.022	0.97341	2	94	0
TMT_Test_S1	16044	K.V#NIIPIIAK#.A	SEP11	2.8616e-11	2.8616e-11	0.00051318	1589.06	3	530.359	-0.80558	2	98	0
TMT_Test_S2	14387	K.L#TIVDTVGFGDQINK#.D	SEP11	2.6645e-19	2.6645e-19	4.8564e-12	2228.28	3	743.431	0.0821	2	127	0
TMT_Test_S2	15018	K.V#NIIPIIAK#.A	SEP11	2.5598e-11	2.5598e-11	0.00045907	1589.06	2	795.036	-0.38385	2	136	0
TMT_Test_S2	15509	K.V#NIIPIIAK#.A	SEP11	2.5616e-11	2.5616e-11	0.00045939	1589.06	2	795.037	0.7677	2	142	0
TMT_Test_S2	15513	K.V#NIIPIIAK#.A	SEP11	2.5674e-11	2.5674e-11	0.00046043	1589.06	3	530.361	1.84132	2	98	0
TMT_Test_S2	12150	K.S#LDLVTMK#.K	SEP11	3.8184e-11	3.8184e-11	0.00068082	1514.91	3	505.642	0.84496	2	83	0
TMT_Test_S2	8156	R.V#NMEDLR.E	SEP11	1.484e-10	1.484e-10	0.0026186	1180.63	2	590.819	-0.10331	2	79	0.0005457
TMT_Test_S2	11732	K.L#EEMGFK#.D	SEP11	2.4411e-10	2.4411e-10	0.0043076	1461.83	2	731.417	-0.33379	2	102	0.0005457
TMT_Test_S2	9749	R.Q#MFVMR.V	SEP11	3.4971e-10	3.4971e-10	0.0059127	1115.6	2	558.306	1.31187	2	60	0.00080064
TMT_Test_S3	6087	R.S#YELQESNVR.L	SEP11	2.4529e-13	2.4529e-13	4.4177e-06	1528.79	2	764.9	0.63836	2	137	0
TMT_Test_S3	12250	K.S#LDLVTMK#.K	SEP11	3.8442e-11	3.8442e-11	0.00068542	1514.91	2	757.956	-4.67049	2	126	0.0003125
TMT_Test_S4	14405	K.L#TIVDTVGFGDQINK#.D	SEP11	4.1867e-19	4.1867e-19	7.6308e-12	2228.28	3	743.432	0.98519	2	108	0
TMT_Test_S4	15329	K.S#TLMDTLFNTK#.F	SEP11	3.7357e-15	3.7357e-15	6.7505e-08	1879.05	3	627.021	-0.48671	2	105	0
TMT_Test_S4	10808	K.E#LEEEVSNFQK#.K	SEP11	1.5835e-14	1.5835e-14	2.8615e-07	1960.05	3	654.022	-0.18665	2	122	0
TMT_Test_S4	6050	R.S#YELQESNVR.L	SEP11	1.0291e-13	1.0291e-13	1.8535e-06	1528.79	2	764.9	-0.07979	2	132	0
TMT_Test_S4	15016	K.V#NIIPIIAK#.A	SEP11	2.5594e-11	2.5594e-11	0.000459	1589.06	2	795.035	-0.7677	2	131	0
TMT_Test_S4	15540	K.V#NIIPIIAK#.A	SEP11	2.8816e-11	2.8816e-11	0.00051678	1589.06	3	530.361	2.87706	2	100	0
TMT_Test_S4	15017	K.V#NIIPIIAK#.A	SEP11	2.9159e-11	2.9159e-11	0.00052292	1589.06	3	530.36	0.23017	2	100	0
TMT_Test_S4	11790	K.L#EEMGFK#.D	SEP11	2.3531e-10	2.3531e-10	0.0041523	1461.83	2	731.416	-1.9193	2	83	0.0008673
TMT_Test_S4	2126	R.E#QTHTR.H	SEP11	1.5548e-09	1.5548e-09	0.026288	1075.58	3	359.199	1.6992	2	75	0.0049008
TMT_Test_S5	15341	K.S#TLMDTLFNTK#.F	SEP11	3.7597e-15	3.7597e-15	6.794e-08	1879.05	3	627.021	0.09734	2	101	0
TMT_Test_S5	10778	K.E#LEEEVSNFQK#.K	SEP11	1.5873e-14	1.5873e-14	2.8684e-07	1960.05	3	654.022	-0.65326	2	135	0
TMT_Test_S5	5943	R.S#YELQESNVR.L	SEP11	8.9015e-14	8.9015e-14	1.6032e-06	1528.79	2	764.9	-0.47877	2	163	0
TMT_Test_S5	15034	K.V#NIIPIIAK#.A	SEP11	2.8737e-11	2.8737e-11	0.00051535	1589.06	3	530.361	1.49607	2	98	0.00030084
TMT_Test_S5	11747	K.L#EEMGFK#.D	SEP11	2.3872e-10	2.3872e-10	0.0042124	1461.83	2	731.417	0.58413	2	106	0.0013337
TMT_Test_S5	2125	R.E#QTHTR.H	SEP11	2.4339e-09	2.4339e-09	0.041151	1075.58	3	359.199	0.59472	2	62	0.0061961
TMT_Test_S6	5981	R.S#YELQESNVR.L	SEP11	2.0806e-13	2.0806e-13	3.7471e-06	1528.79	2	764.901	0.71815	2	150	0.00029806
TMT_Test_S6	15681	K.V#NIIPIIAK#.A	SEP11	2.5781e-11	2.5781e-11	0.00046234	1589.06	2	795.037	1.15155	2	136	0.00029806
TMT_Test_S6	15186	K.V#NIIPIIAK#.A	SEP11	3.0474e-11	3.0474e-11	0.00054651	1589.06	3	530.36	0.92066	2	97	0.00029806
TMT_Test_S6	11873	K.L#EEMGFK#.D	SEP11	2.3718e-10	2.3718e-10	0.0041852	1461.83	2	731.416	-1.08482	2	97	0.0016194
TMT_Test_S6	9860	R.Q#MFVMR.V	SEP11	3.4971e-10	3.4971e-10	0.0059128	1115.6	2	558.305	1.09322	2	64	0.0017803
TMT_Test_S6	1978	R.E#QTHTR.H	SEP11	1.5552e-09	1.5552e-09	0.026294	1075.58	3	359.198	-1.18944	2	65	0.0038928
TMT_Test_S7	10107	K.D#TDPDSK#PFSLQETYEAK#.R	SEP11	8.284e-19	8.284e-19	1.5156e-11	2983.57	4	746.649	1.22618	2	103	0
TMT_Test_S7	15481	K.S#TLMDTLFNTK#.F	SEP11	3.7186e-15	3.7186e-15	6.7197e-08	1879.05	3	627.02	-1.84949	2	106	0.00031847
TMT_Test_S7	6001	R.S#YELQESNVR.L	SEP11	8.9027e-14	8.9027e-14	1.6034e-06	1528.79	2	764.901	1.11713	2	160	0.00031847
TMT_Test_S7	15694	K.V#NIIPIIAK#.A	SEP11	2.5641e-11	2.5641e-11	0.00045983	1589.06	2	795.034	-1.99603	2	133	0.00031847
TMT_Test_S7	15161	K.V#NIIPIIAK#.A	SEP11	2.8746e-11	2.8746e-11	0.00051552	1589.06	3	530.36	0.57541	2	98	0.00031847
TMT_Test_S7	15695	K.V#NIIPIIAK#.A	SEP11	2.8791e-11	2.8791e-11	0.00051633	1589.06	3	530.36	0	2	98	0.00031847
TMT_Test_S7	12270	K.S#LDLVTMK#.K	SEP11	3.8664e-11	3.8664e-11	0.00068938	1514.91	2	757.957	-2.73787	2	132	0.00031847
TMT_Test_S7	11855	K.L#EEMGFK#.D	SEP11	2.3615e-10	2.3615e-10	0.0041671	1461.83	2	731.416	-0.91793	2	89	0.0013665
TMT_Test_S7	9800	R.Q#MFVMR.V	SEP11	3.1904e-10	3.1904e-10	0.0053942	1115.6	2	558.304	-0.76526	2	83	0.0018282
TMT_Test_S8	14546	K.L#TIVDTVGFGDQINK#.D	SEP11	2.8056e-19	2.8056e-19	5.1137e-12	2228.28	3	743.431	0.5747	2	119	0
TMT_Test_S8	15456	K.S#TLMDTLFNTK#.F	SEP11	2.3402e-15	2.3402e-15	4.2288e-08	1879.05	3	627.021	-0.19468	2	104	0
TMT_Test_S8	10884	K.E#LEEEVSNFQK#.K	SEP11	1.5722e-14	1.5722e-14	2.841e-07	1960.05	3	654.022	-0.74658	2	123	0
TMT_Test_S8	6033	R.S#YELQESNVR.L	SEP11	8.9015e-14	8.9015e-14	1.6032e-06	1528.79	2	764.9	-0.55856	2	178	0
TMT_Test_S8	15677	K.V#NIIPIIAK#.A	SEP11	2.5569e-11	2.5569e-11	0.00045854	1589.06	2	795.035	-1.15155	2	150	0
TMT_Test_S8	15678	K.V#NIIPIIAK#.A	SEP11	2.8734e-11	2.8734e-11	0.00051529	1589.06	3	530.36	0.46033	2	105	0
TMT_Test_S8	12299	K.S#LDLVTMK#.K	SEP11	3.8623e-11	3.8623e-11	0.00068864	1514.91	2	757.956	-4.34839	2	140	0
TMT_Test_S8	11885	K.L#EEMGFK#.D	SEP11	2.353e-10	2.353e-10	0.0041521	1461.83	2	731.417	-0.58413	2	77	0.0010971
TMT_Test_S1	4552	K.A#VTEQGHELSNEER.N	1433B	1.2473e-17	1.2473e-17	2.2696e-10	1902.95	3	634.988	0.19224	2	148	0
TMT_Test_S1	12852	K.Y#LILNATQAESK#.V	1433B	1.3906e-15	1.3906e-15	2.5196e-08	1959.14	2	980.076	1.99283	2	225	0
TMT_Test_S1	12855	K.Y#LILNATQAESK#.V	1433B	4.5137e-15	4.5137e-15	8.1788e-08	1959.14	3	653.719	1.12039	2	118	0
TMT_Test_S1	10362	R.Y#DDMAAAMK#.A	1433B	6.589e-14	6.589e-14	1.1816e-06	1623.84	3	541.95	-0.11262	2	124	0
TMT_Test_S1	15576	K.D#STLIM*QLLR.D	1433B	6.0955e-13	6.0955e-13	1.0978e-05	1509.86	2	755.433	-2.34305	2	97	0
TMT_Test_S1	16897	K.D#STLIMQLLR.D	1433B	6.096e-13	6.096e-13	1.0979e-05	1493.87	2	747.438	0	2	143	0
TMT_Test_S1	16900	K.D#STLIMQLLR.D	1433B	8.7162e-13	8.7162e-13	1.5698e-05	1493.87	3	498.628	0	2	85	0
TMT_Test_S1	15591	K.D#STLIM*QLLR.D	1433B	1.3331e-12	1.3331e-12	2.401e-05	1509.86	3	503.959	-0.84778	2	91	0
TMT_Test_S1	3438	K.E#M*QPTHPIR.L	1433B	2.9469e-12	2.9469e-12	5.2847e-05	1428.76	3	476.925	0.83185	2	81	0
TMT_Test_S1	4768	K.E#MQPTHPIR.L	1433B	1.0889e-11	1.0889e-11	0.00019528	1412.76	3	471.594	1.87664	2	99	0
TMT_Test_S1	12907	R.N#LLSVAYK#.N	1433B	4.6104e-11	4.6104e-11	0.00082203	1515.94	2	758.473	-0.5633	2	167	0
TMT_Test_S1	12908	R.N#LLSVAYK#.N	1433B	1.2694e-10	1.2694e-10	0.0022634	1515.94	3	505.984	-0.42219	2	90	0
TMT_Test_S1	10397	R.V#ISSIEQK#.T	1433B	1.9517e-10	1.9517e-10	0.0034799	1511.93	2	756.468	-0.24205	2	166	0.0011461
TMT_Test_S1	8400	K.M#K#GDYFR.Y	1433B	2.7612e-10	2.7612e-10	0.0048724	1524.85	3	508.955	1.79884	2	60	0.0014057
TMT_Test_S2	10709	K.L#AEQAERYDDMAAAMK#.A	1433B	3.0451e-18	3.0451e-18	5.5582e-11	2421.24	3	807.752	1.28455	2	141	0
TMT_Test_S2	12050	K.Y#LILNATQAESK#.V	1433B	3.9239e-15	3.9239e-15	7.11e-08	1959.14	2	980.073	-1.37007	2	158	0
TMT_Test_S2	9525	R.Y#DDMAAAMK#.A	1433B	6.589e-14	6.589e-14	1.1816e-06	1623.84	3	541.951	0.33786	2	117	0
TMT_Test_S2	9532	R.Y#DDMAAAMK#.A	1433B	6.7511e-14	6.7511e-14	1.2107e-06	1623.84	2	812.421	-0.97666	2	176	0
TMT_Test_S2	16355	K.D#STLIMQLLR.D	1433B	6.3124e-13	6.3124e-13	1.1369e-05	1493.87	2	747.437	-1.06157	2	131	0
TMT_Test_S2	16358	K.D#STLIMQLLR.D	1433B	1.3331e-12	1.3331e-12	2.4009e-05	1493.87	3	498.627	-0.24481	2	102	0
TMT_Test_S2	4230	K.E#MQPTHPIR.L	1433B	1.4729e-12	1.4729e-12	2.6414e-05	1412.76	2	706.886	0.17269	2	99	0
TMT_Test_S2	14975	K.D#STLIM*QLLR.D	1433B	2.931e-11	2.931e-11	0.00052786	1509.86	3	503.959	-0.48445	2	55	0
TMT_Test_S2	12042	R.N#LLSVAYK#.N	1433B	4.5478e-11	4.5478e-11	0.00081087	1515.94	3	505.984	-0.48251	2	109	0
TMT_Test_S2	12052	R.N#LLSVAYK#.N	1433B	4.5571e-11	4.5571e-11	0.00081254	1515.94	2	758.472	-1.60942	2	171	0
TMT_Test_S2	4219	K.E#MQPTHPIR.L	1433B	1.1004e-10	1.1004e-10	0.0019733	1412.76	3	471.593	0.77654	2	88	0
TMT_Test_S2	4104	K.N#VVGAR.R	1433B	3.8795e-09	3.8795e-09	0.065594	919.564	2	460.286	0.59671	2	71	0.0093438
TMT_Test_S3	10817	K.L#AEQAERYDDMAAAMK#.A	1433B	1.6731e-18	1.6731e-18	3.0539e-11	2421.24	3	807.753	1.43567	2	145	0
TMT_Test_S3	9244	R.Y#LSEVASGENK#.Q	1433B	8.7558e-15	8.7558e-15	1.5822e-07	1804.99	3	602.338	3.14125	2	111	0
TMT_Test_S3	9624	R.Y#DDMAAAMK#.A	1433B	6.619e-14	6.619e-14	1.187e-06	1623.84	3	541.95	-0.33786	2	115	0
TMT_Test_S3	16430	K.D#STLIMQLLR.D	1433B	6.1016e-13	6.1016e-13	1.0989e-05	1493.87	2	747.437	-0.89825	2	145	0
TMT_Test_S3	7056	R.Y#DDMAAAM*K#.A	1433B	7.6589e-13	7.6589e-13	1.3735e-05	1639.83	3	547.282	-0.55762	2	65	0
TMT_Test_S3	16433	K.D#STLIMQLLR.D	1433B	8.8346e-13	8.8346e-13	1.5911e-05	1493.87	3	498.628	0	2	79	0
TMT_Test_S3	15043	K.D#STLIM*QLLR.D	1433B	1.3351e-12	1.3351e-12	2.4045e-05	1509.86	3	503.959	-0.66611	2	83	0
TMT_Test_S3	4348	K.E#MQPTHPIR.L	1433B	5.2167e-12	5.2167e-12	9.3552e-05	1412.76	3	471.593	1.22952	2	83	0
TMT_Test_S3	12166	R.N#LLSVAYK#.N	1433B	4.5455e-11	4.5455e-11	0.00081047	1515.94	2	758.472	-1.20707	2	168	0.0003125
TMT_Test_S3	12157	R.N#LLSVAYK#.N	1433B	4.6383e-11	4.6383e-11	0.00082702	1515.94	3	505.985	0.12063	2	98	0.0003125
TMT_Test_S3	8720	K.L#AEQAERYDDMAAAM*K#.A	1433B	7.4405e-10	7.4405e-10	0.013581	2437.23	3	813.082	-1.35119	2	73	0.0018632
TMT_Test_S4	10741	K.L#AEQAERYDDMAAAMK#.A	1433B	2.793e-21	2.793e-21	5.098e-14	2421.24	3	807.753	1.96461	2	175	0
TMT_Test_S4	10747	K.L#AEQAERYDDMAAAMK#.A	1433B	2.9244e-19	2.9244e-19	5.3379e-12	2421.24	4	606.066	0.70495	2	171	0
TMT_Test_S4	4252	K.A#VTEQGHELSNEER.N	1433B	6.2182e-16	6.2182e-16	1.1315e-08	1902.95	3	634.987	-0.19224	2	126	0
TMT_Test_S4	9205	R.Y#LSEVASGENK#.Q	1433B	8.6896e-15	8.6896e-15	1.5703e-07	1804.99	3	602.337	1.21597	2	117	0
TMT_Test_S4	9598	R.Y#DDMAAAMK#.A	1433B	6.589e-14	6.589e-14	1.1816e-06	1623.84	3	541.95	-0.22524	2	110	0
TMT_Test_S4	9599	R.Y#DDMAAAMK#.A	1433B	6.7057e-14	6.7057e-14	1.2026e-06	1623.84	2	812.422	-0.52589	2	175	0
TMT_Test_S4	16381	K.D#STLIMQLLR.D	1433B	6.0959e-13	6.0959e-13	1.0979e-05	1493.87	3	498.627	-0.48963	2	104	0
TMT_Test_S4	15112	K.D#STLIM*QLLR.D	1433B	6.0961e-13	6.0961e-13	1.0979e-05	1509.86	2	755.433	-2.90861	2	99	0
TMT_Test_S4	16380	K.D#STLIMQLLR.D	1433B	6.1635e-13	6.1635e-13	1.11e-05	1493.87	2	747.437	-1.22489	2	136	0
TMT_Test_S4	4350	K.E#MQPTHPIR.L	1433B	7.0671e-13	7.0671e-13	1.2674e-05	1412.76	3	471.594	1.55308	2	97	0
TMT_Test_S4	14977	K.D#STLIM*QLLR.D	1433B	1.3579e-12	1.3579e-12	2.4455e-05	1509.86	3	503.959	-0.96889	2	96	0
TMT_Test_S4	12092	R.N#LLSVAYK#.N	1433B	4.5466e-11	4.5466e-11	0.00081067	1515.94	3	505.984	-0.72376	2	108	0
TMT_Test_S4	12090	R.N#LLSVAYK#.N	1433B	4.5775e-11	4.5775e-11	0.00081617	1515.94	2	758.472	-1.68989	2	167	0
TMT_Test_S4	9631	R.V#ISSIEQK#.T	1433B	1.9839e-10	1.9839e-10	0.0035372	1511.93	2	756.467	-1.12958	2	155	0.0008673
TMT_Test_S5	4173	K.A#VTEQGHELSNEER.N	1433B	1.7403e-18	1.7403e-18	3.1667e-11	1902.95	3	634.987	0	2	155	0
TMT_Test_S5	10569	K.Q#TTVSNSQQAYQEAFEISK#.K	1433B	7.163e-15	7.163e-15	1.3118e-07	2767.44	3	922.816	-0.75008	2	120	0
TMT_Test_S5	9175	R.Y#LSEVASGENK#.Q	1433B	1.353e-14	1.353e-14	2.4449e-07	1804.99	2	903	-0.20277	2	217	0
TMT_Test_S5	9536	R.Y#DDMAAAMK#.A	1433B	6.618e-14	6.618e-14	1.1868e-06	1623.84	3	541.95	-0.22524	2	121	0
TMT_Test_S5	9534	R.Y#DDMAAAMK#.A	1433B	6.7448e-14	6.7448e-14	1.2096e-06	1623.84	2	812.421	-1.05178	2	189	0
TMT_Test_S5	16366	K.D#STLIMQLLR.D	1433B	6.0964e-13	6.0964e-13	1.098e-05	1493.87	2	747.437	-1.14323	2	131	0
TMT_Test_S5	3162	K.E#M*QPTHPIR.L	1433B	7.5826e-13	7.5826e-13	1.3598e-05	1428.76	3	476.924	-0.89584	2	78	0
TMT_Test_S5	16369	K.D#STLIMQLLR.D	1433B	1.3333e-12	1.3333e-12	2.4013e-05	1493.87	3	498.627	-0.48963	2	105	0
TMT_Test_S5	14982	K.D#STLIM*QLLR.D	1433B	1.3348e-12	1.3348e-12	2.4039e-05	1509.86	3	503.959	-0.12111	2	88	0
TMT_Test_S5	4251	K.E#MQPTHPIR.L	1433B	5.301e-12	5.301e-12	9.5065e-05	1412.76	3	471.593	0.97068	2	91	0
TMT_Test_S5	12064	R.N#LLSVAYK#.N	1433B	4.5827e-11	4.5827e-11	0.0008171	1515.94	3	505.985	0.18094	2	103	0.00030084
TMT_Test_S5	12063	R.N#LLSVAYK#.N	1433B	4.6171e-11	4.6171e-11	0.00082322	1515.94	2	758.473	-0.72424	2	163	0.00030084
TMT_Test_S6	17422	K.T#AFDEAIAELDTLNEESYK#.D	1433B	1.0915e-20	1.0915e-20	1.9989e-13	2767.42	4	692.611	2.11496	2	118	0
TMT_Test_S6	4131	K.A#VTEQGHELSNEER.N	1433B	4.1215e-17	4.1215e-17	7.4996e-10	1902.95	3	634.988	0.28836	2	81	0
TMT_Test_S6	9639	R.Y#DDMAAAMK#.A	1433B	6.5894e-14	6.5894e-14	1.1817e-06	1623.84	3	541.951	0.22524	2	117	0.00029806
TMT_Test_S6	7032	R.Y#DDMAAAM*K#.A	1433B	6.6548e-14	6.6548e-14	1.1934e-06	1639.83	2	820.419	-0.0744	2	142	0.00029806
TMT_Test_S6	15282	K.D#STLIM*QLLR.D	1433B	6.0955e-13	6.0955e-13	1.0978e-05	1509.86	2	755.436	0.88874	2	90	0.00029806
TMT_Test_S6	16536	K.D#STLIMQLLR.D	1433B	6.0955e-13	6.0955e-13	1.0978e-05	1493.87	2	747.436	-2.04148	2	128	0.00029806
TMT_Test_S6	3096	K.E#M*QPTHPIR.L	1433B	1.1678e-12	1.1678e-12	2.0943e-05	1428.76	3	476.924	-0.57589	2	67	0.00029806
TMT_Test_S6	16538	K.D#STLIMQLLR.D	1433B	1.354e-12	1.354e-12	2.4386e-05	1493.87	3	498.627	-0.85684	2	98	0.00029806
TMT_Test_S6	4218	K.E#MQPTHPIR.L	1433B	1.9294e-12	1.9294e-12	3.46e-05	1412.76	3	471.593	0.77654	2	96	0.00029806
TMT_Test_S6	15154	K.D#STLIM*QLLR.D	1433B	4.4379e-12	4.4379e-12	7.9926e-05	1509.86	3	503.959	0.48445	2	68	0.00029806
TMT_Test_S6	10676	K.Q#TTVSNSQQAYQEAFEISK#.K	1433B	4.5892e-12	4.5892e-12	8.4045e-05	2767.44	3	922.816	-0.75008	2	97	0.00029806
TMT_Test_S6	12207	R.N#LLSVAYK#.N	1433B	4.5642e-11	4.5642e-11	0.00081379	1515.94	2	758.472	-1.28754	2	169	0.00029806
TMT_Test_S6	12196	R.N#LLSVAYK#.N	1433B	4.578e-11	4.578e-11	0.00081626	1515.94	3	505.984	-0.30157	2	106	0.00029806
TMT_Test_S7	10830	K.L#AEQAERYDDMAAAMK#.A	1433B	1.0241e-21	1.0241e-21	1.8692e-14	2421.24	3	807.752	0.60449	2	178	0
TMT_Test_S7	4150	K.A#VTEQGHELSNEER.N	1433B	1.7316e-18	1.7316e-18	3.151e-11	1902.95	3	634.987	-0.4806	2	150	0
TMT_Test_S7	9240	R.Y#LSEVASGENK#.Q	1433B	8.7861e-15	8.7861e-15	1.5877e-07	1804.99	3	602.337	0.81065	2	102	0.00031847
TMT_Test_S7	9606	R.Y#DDMAAAMK#.A	1433B	6.589e-14	6.589e-14	1.1816e-06	1623.84	3	541.95	0.11262	2	112	0.00031847
TMT_Test_S7	9604	R.Y#DDMAAAMK#.A	1433B	6.7241e-14	6.7241e-14	1.2059e-06	1623.84	2	812.422	0.22538	2	184	0.00031847
TMT_Test_S7	3178	K.E#M*QPTHPIR.L	1433B	3.4616e-13	3.4616e-13	6.2078e-06	1428.76	3	476.924	-0.19196	2	74	0.00031847
TMT_Test_S7	15271	K.D#STLIM*QLLR.D	1433B	6.0955e-13	6.0955e-13	1.0978e-05	1509.86	2	755.434	-1.37351	2	103	0.00031847
TMT_Test_S7	16551	K.D#STLIMQLLR.D	1433B	6.0975e-13	6.0975e-13	1.0982e-05	1493.87	2	747.437	-0.4083	2	129	0.00031847
TMT_Test_S7	15134	K.D#STLIM*QLLR.D	1433B	1.3331e-12	1.3331e-12	2.4009e-05	1509.86	3	503.959	-0.48445	2	82	0.00031847
TMT_Test_S7	16558	K.D#STLIMQLLR.D	1433B	1.3331e-12	1.3331e-12	2.401e-05	1493.87	3	498.627	-1.65249	2	102	0.00031847
TMT_Test_S7	10672	K.Q#TTVSNSQQAYQEAFEISK#.K	1433B	6.0334e-12	6.0334e-12	0.00011049	2767.44	3	922.816	-0.94842	2	98	0.00031847
TMT_Test_S7	4242	K.E#MQPTHPIR.L	1433B	8.6883e-12	8.6883e-12	0.00015581	1412.76	3	471.593	1.03539	2	92	0.00031847
TMT_Test_S7	12176	R.N#LLSVAYK#.N	1433B	4.5401e-11	4.5401e-11	0.0008095	1515.94	2	758.471	-2.73602	2	155	0.00031847
TMT_Test_S7	12179	R.N#LLSVAYK#.N	1433B	4.5432e-11	4.5432e-11	0.00081006	1515.94	3	505.984	-0.96501	2	115	0.00031847
TMT_Test_S7	7514	K.M#K#GDYFR.Y	1433B	2.2973e-09	2.2973e-09	0.040539	1524.85	3	508.954	-0.71954	2	43	0.0088235
TMT_Test_S8	17444	K.T#AFDEAIAELDTLNEESYK#.D	1433B	2.4656e-23	2.4656e-23	4.5155e-16	2767.42	4	692.61	0.88123	2	136	0
TMT_Test_S8	10816	K.L#AEQAERYDDMAAAMK#.A	1433B	7.8953e-22	7.8953e-22	1.4411e-14	2421.24	3	807.753	1.73792	2	186	0
TMT_Test_S8	10832	K.L#AEQAERYDDMAAAMK#.A	1433B	3.3306e-20	3.3306e-20	6.0793e-13	2421.24	4	606.066	0.30212	2	189	0
TMT_Test_S8	4154	K.A#VTEQGHELSNEER.N	1433B	1.5671e-18	1.5671e-18	2.8516e-11	1902.95	3	634.987	0	2	155	0
TMT_Test_S8	10646	K.Q#TTVSNSQQAYQEAFEISK#.K	1433B	7.2384e-17	7.2384e-17	1.3256e-09	2767.44	3	922.816	-0.75008	2	131	0
TMT_Test_S8	9272	R.Y#LSEVASGENK#.Q	1433B	2.6235e-14	2.6235e-14	4.7407e-07	1804.99	3	602.336	0.40532	2	104	0
TMT_Test_S8	9645	R.Y#DDMAAAMK#.A	1433B	1.3179e-13	1.3179e-13	2.3634e-06	1623.84	3	541.951	0.33786	2	99	0
TMT_Test_S8	16520	K.D#STLIMQLLR.D	1433B	6.1635e-13	6.1635e-13	1.11e-05	1493.87	2	747.437	-0.57161	2	138	0
TMT_Test_S8	4246	K.E#MQPTHPIR.L	1433B	1.1532e-12	1.1532e-12	2.0681e-05	1412.76	3	471.593	1.16481	2	79	0
TMT_Test_S8	15120	K.D#STLIM*QLLR.D	1433B	1.3348e-12	1.3348e-12	2.4039e-05	1509.86	3	503.959	-0.24222	2	88	0
TMT_Test_S8	16524	K.D#STLIMQLLR.D	1433B	1.3544e-12	1.3544e-12	2.4392e-05	1493.87	3	498.628	0	2	103	0
TMT_Test_S8	12217	R.N#LLSVAYK#.N	1433B	4.5561e-11	4.5561e-11	0.00081235	1515.94	2	758.472	-1.28754	2	168	0
TMT_Test_S8	12204	R.N#LLSVAYK#.N	1433B	5.9961e-11	5.9961e-11	0.0010691	1515.94	3	505.985	0.18094	2	100	0
TMT_Test_S8	3154	K.E#M*QPTHPIR.L	1433B	1.0877e-10	1.0877e-10	0.0019507	1428.76	3	476.924	0	2	81	0.00029516
TMT_Test_S1	12021	K.V#AGMDVELTVEER.N	1433E	3.8409e-17	3.8409e-17	6.9755e-10	1751.92	3	584.643	-1.35716	2	95	0
TMT_Test_S1	12013	K.V#AGMDVELTVEER.N	1433E	1.8474e-15	1.8474e-15	3.3551e-08	1751.92	2	876.46	-2.57661	2	173	0
TMT_Test_S1	11431	R.Y#DEMVESMK#.K	1433E	1.0276e-13	1.0276e-13	1.8428e-06	1739.88	2	870.445	-0.42072	2	187	0
TMT_Test_S1	11861	R.Y#LAEFATGNDR.K	1433E	5.9931e-13	5.9931e-13	1.083e-05	1560.8	2	780.901	-1.5632	2	139	0
TMT_Test_S1	9561	R.Q#MVETELK#.L	1433E	1.6419e-11	1.6419e-11	0.00029275	1585.91	3	529.309	0.23062	2	115	0
TMT_Test_S1	10995	R.Y#LAEFATGNDRK#.E	1433E	2.6544e-11	2.6544e-11	0.00048098	1993.1	3	665.038	0	2	84	0
TMT_Test_S1	9560	R.Q#MVETELK#.L	1433E	7.4545e-11	7.4545e-11	0.0013292	1585.91	2	793.459	-0.84615	2	139	0
TMT_Test_S1	11763	R.I#ISSIEQK#.E	1433E	4.5338e-10	4.5338e-10	0.0080838	1525.94	2	763.474	-1.91865	2	156	0.0016073
TMT_Test_S1	11762	R.I#ISSIEQK#.E	1433E	9.7235e-10	9.7235e-10	0.017337	1525.94	3	509.319	-0.59918	2	108	0.0016073
TMT_Test_S2	12304	R.D#NLTLWTSDMQGDGEEQNK#.E	1433E	1.5619e-22	1.5619e-22	2.8604e-15	2789.35	2	1395.18	1.5749	2	276	0
TMT_Test_S2	12645	K.L#AEQAERYDEMVESMK#.K	1433E	4.1644e-21	4.1644e-21	7.6011e-14	2537.29	3	846.434	-0.07211	2	168	0
TMT_Test_S2	12651	K.L#AEQAERYDEMVESMK#.K	1433E	6.0272e-21	6.0272e-21	1.1001e-13	2537.29	4	635.077	0.19221	2	169	0
TMT_Test_S2	11297	K.V#AGMDVELTVEER.N	1433E	3.452e-16	3.452e-16	6.2693e-09	1751.92	2	876.462	0.13928	2	161	0
TMT_Test_S2	9963	R.Y#DEMVESMK#K#.V	1433E	9.0139e-15	9.0139e-15	1.6234e-07	2172.19	3	724.734	0.75796	2	111	0
TMT_Test_S2	6532	K.H#LIPAANTGESK#.V	1433E	1.0707e-14	1.0707e-14	1.94e-07	1846.07	3	616.028	1.28802	2	95	0
TMT_Test_S2	10989	R.Y#LAEFATGNDR.K	1433E	8.2041e-14	8.2041e-14	1.4825e-06	1560.8	2	780.903	0.31264	2	153	0
TMT_Test_S2	8728	R.Q#MVETELK#.L	1433E	1.6774e-11	1.6774e-11	0.00029908	1585.91	3	529.309	1.26842	2	119	0
TMT_Test_S2	8725	R.Q#MVETELK#.L	1433E	1.6854e-11	1.6854e-11	0.00030051	1585.91	2	793.459	-0.23077	2	158	0
TMT_Test_S2	10923	R.I#ISSIEQK#.E	1433E	4.5849e-10	4.5849e-10	0.0081749	1525.94	2	763.475	-1.43899	2	130	0.0010471
TMT_Test_S2	10934	R.I#ISSIEQK#.E	1433E	9.7142e-10	9.7142e-10	0.01732	1525.94	3	509.32	0.89877	2	108	0.0010471
TMT_Test_S3	12706	K.L#AEQAERYDEMVESMK#.K	1433E	8.9964e-20	8.9964e-20	1.6421e-12	2537.29	4	635.077	-0.76885	2	140	0
TMT_Test_S3	11365	K.V#AGMDVELTVEER.N	1433E	1.1631e-15	1.1631e-15	2.1123e-08	1751.92	2	876.463	0.76602	2	160	0
TMT_Test_S3	8995	K.E#AAENSLVAYK#.A	1433E	7.7654e-15	7.7654e-15	1.4032e-07	1803.01	2	902.011	0.47366	2	239	0
TMT_Test_S3	11076	R.Y#LAEFATGNDR.K	1433E	4.9541e-14	4.9541e-14	8.9523e-07	1560.8	2	780.903	0.54712	2	148	0
TMT_Test_S3	10730	R.Y#DEMVESMK#.K	1433E	1.0019e-13	1.0019e-13	1.7967e-06	1739.88	3	580.633	-0.31536	2	98	0
TMT_Test_S3	10732	R.Y#DEMVESMK#.K	1433E	1.0548e-13	1.0548e-13	1.8915e-06	1739.88	2	870.444	-1.89322	2	170	0
TMT_Test_S3	8804	R.Q#MVETELK#.L	1433E	1.683e-11	1.683e-11	0.00030008	1585.91	3	529.309	0.23062	2	113	0
TMT_Test_S3	8800	R.Q#MVETELK#.L	1433E	1.689e-11	1.689e-11	0.00030115	1585.91	2	793.459	-0.53846	2	154	0
TMT_Test_S3	11035	R.I#ISSIEQK#.E	1433E	9.7238e-10	9.7238e-10	0.017338	1525.94	3	509.321	1.67771	2	107	0.0031234
TMT_Test_S4	12678	K.L#AEQAERYDEMVESMK#.K	1433E	2.6582e-20	2.6582e-20	4.8519e-13	2537.29	4	635.078	0.76885	2	164	0
TMT_Test_S4	12710	K.L#AEQAERYDEMVESMK#.K	1433E	5.7889e-18	5.7889e-18	1.0566e-10	2537.29	3	846.435	0.8653	2	120	0
TMT_Test_S4	8950	K.E#AAENSLVAYK#.A	1433E	7.6683e-15	7.6683e-15	1.3857e-07	1803.01	3	601.68	6.49228	2	114	0
TMT_Test_S4	8960	K.E#AAENSLVAYK#.A	1433E	7.7861e-15	7.7861e-15	1.407e-07	1803.01	2	902.011	0.06767	2	231	0
TMT_Test_S4	7770	K.E#ALQDVEDENQ.-	1433E	8.1982e-14	8.1982e-14	1.4814e-06	1593.76	2	797.382	0.22963	2	166	0
TMT_Test_S4	10695	R.Y#DEMVESMK#.K	1433E	1.0017e-13	1.0017e-13	1.7964e-06	1739.88	3	580.633	-0.52559	2	88	0
TMT_Test_S4	10694	R.Y#DEMVESMK#.K	1433E	1.0237e-13	1.0237e-13	1.8358e-06	1739.88	2	870.445	-1.19203	2	176	0
TMT_Test_S4	11039	R.Y#LAEFATGNDR.K	1433E	2.2907e-12	2.2907e-12	4.1393e-05	1560.8	2	780.902	-0.62528	2	124	0
TMT_Test_S4	10140	R.Y#LAEFATGNDRK#.E	1433E	1.0852e-11	1.0852e-11	0.00019664	1993.1	3	665.038	0.27533	2	90	0
TMT_Test_S4	8790	R.Q#MVETELK#.L	1433E	1.5317e-11	1.5317e-11	0.0002731	1585.91	3	529.309	1.26842	2	117	0
TMT_Test_S4	8803	R.Q#MVETELK#.L	1433E	1.5933e-11	1.5933e-11	0.00028408	1585.91	2	793.459	-0.38461	2	150	0
TMT_Test_S4	10974	R.I#ISSIEQK#.E	1433E	4.6229e-10	4.6229e-10	0.0082427	1525.94	2	763.475	-0.63955	2	136	0.0016251
TMT_Test_S5	12343	R.D#NLTLWTSDMQGDGEEQNK#.E	1433E	3.0116e-23	3.0116e-23	5.5154e-16	2789.35	2	1395.18	0.43747	2	281	0
TMT_Test_S5	8912	K.E#AAENSLVAYK#.A	1433E	7.8515e-15	7.8515e-15	1.4188e-07	1803.01	2	902.01	-0.74432	2	234	0
TMT_Test_S5	10998	R.Y#LAEFATGNDR.K	1433E	3.9448e-14	3.9448e-14	7.1284e-07	1560.8	2	780.902	-0.07816	2	155	0
TMT_Test_S5	7725	K.E#ALQDVEDENQ.-	1433E	6.6265e-14	6.6265e-14	1.1974e-06	1593.76	2	797.382	-0.15309	2	170	0
TMT_Test_S5	9976	R.Y#DEMVESMK#K#.V	1433E	6.8057e-14	6.8057e-14	1.2257e-06	2172.19	3	724.734	0.5053	2	89	0
TMT_Test_S5	10640	R.Y#DEMVESMK#.K	1433E	1.0019e-13	1.0019e-13	1.7967e-06	1739.88	3	580.633	-0.42047	2	109	0
TMT_Test_S5	10655	R.Y#DEMVESMK#.K	1433E	1.0324e-13	1.0324e-13	1.8514e-06	1739.88	2	870.445	-0.91155	2	183	0
TMT_Test_S5	11291	K.V#AGMDVELTVEER.N	1433E	1.3133e-13	1.3133e-13	2.3851e-06	1751.92	2	876.463	1.53204	2	136	0
TMT_Test_S5	8731	R.Q#MVETELK#.L	1433E	1.5345e-11	1.5345e-11	0.0002736	1585.91	3	529.309	0.80718	2	111	0
TMT_Test_S5	8726	R.Q#MVETELK#.L	1433E	1.6904e-11	1.6904e-11	0.00030139	1585.91	2	793.459	-0.07692	2	156	0
TMT_Test_S5	10945	R.I#ISSIEQK#.E	1433E	4.5143e-10	4.5143e-10	0.0080491	1525.94	2	763.475	-0.55961	2	146	0.0022321
TMT_Test_S6	12474	R.D#NLTLWTSDMQGDGEEQNK#.E	1433E	3.9045e-24	3.9045e-24	7.1505e-17	2789.35	2	1395.18	1.04993	2	291	0
TMT_Test_S6	12441	R.D#NLTLWTSDMQGDGEEQNK#.E	1433E	1.6534e-23	1.6534e-23	3.0279e-16	2789.35	3	930.454	-1.96791	2	153	0
TMT_Test_S6	11407	K.V#AGMDVELTVEER.N	1433E	2.9227e-16	2.9227e-16	5.3081e-09	1751.92	2	876.464	2.08914	2	143	0
TMT_Test_S6	9025	K.E#AAENSLVAYK#.A	1433E	7.725e-15	7.725e-15	1.3959e-07	1803.01	2	902.011	0.33833	2	242	0.00029806
TMT_Test_S6	10079	R.Y#DEMVESMK#K#.V	1433E	1.8268e-14	1.8268e-14	3.2901e-07	2172.19	3	724.733	-0.25265	2	99	0.00029806
TMT_Test_S6	11092	R.Y#LAEFATGNDR.K	1433E	2.5971e-14	2.5971e-14	4.6931e-07	1560.8	2	780.902	-1.01608	2	140	0.00029806
TMT_Test_S6	11100	R.Y#LAEFATGNDR.K	1433E	2.8511e-14	2.8511e-14	5.152e-07	1560.8	3	520.938	0.58582	2	101	0.00029806
TMT_Test_S6	7806	K.E#ALQDVEDENQ.-	1433E	6.6677e-14	6.6677e-14	1.2049e-06	1593.76	2	797.382	0.61236	2	173	0.00029806
TMT_Test_S6	10768	R.Y#DEMVESMK#.K	1433E	1.0031e-13	1.0031e-13	1.7989e-06	1739.88	3	580.633	0.84095	2	91	0.00029806
TMT_Test_S6	10754	R.Y#DEMVESMK#.K	1433E	1.0546e-13	1.0546e-13	1.8912e-06	1739.88	2	870.445	-0.98167	2	184	0.00029806
TMT_Test_S6	8843	R.Q#MVETELK#.L	1433E	1.5321e-11	1.5321e-11	0.00027317	1585.91	3	529.309	0.57656	2	119	0.00029806
TMT_Test_S6	8834	R.Q#MVETELK#.L	1433E	1.6104e-11	1.6104e-11	0.00028714	1585.91	2	793.459	-0.76923	2	157	0.00029806
TMT_Test_S6	10180	R.Y#LAEFATGNDRK#.E	1433E	2.1697e-10	2.1697e-10	0.0039315	1993.1	3	665.038	0	2	74	0.0016194
TMT_Test_S6	11037	R.I#ISSIEQK#.E	1433E	9.715e-10	9.715e-10	0.017322	1525.94	3	509.32	-0.11984	2	106	0.0026166
TMT_Test_S7	12763	K.L#AEQAERYDEMVESMK#.K	1433E	6.6598e-21	6.6598e-21	1.2156e-13	2537.29	4	635.077	-0.19221	2	159	0
TMT_Test_S7	8992	K.E#AAENSLVAYK#.A	1433E	7.8231e-15	7.8231e-15	1.4137e-07	1803.01	2	902.011	-0.203	2	229	0.00031847
TMT_Test_S7	6627	K.H#LIPAANTGESK#.V	1433E	2.2792e-14	2.2792e-14	4.1299e-07	1846.07	3	616.028	0.79263	2	90	0.00031847
TMT_Test_S7	7823	K.E#ALQDVEDENQ.-	1433E	6.6311e-14	6.6311e-14	1.1983e-06	1593.76	2	797.382	0.45927	2	170	0.00031847
TMT_Test_S7	10764	R.Y#DEMVESMK#.K	1433E	1.0243e-13	1.0243e-13	1.837e-06	1739.88	2	870.444	-1.82311	2	164	0.00031847
TMT_Test_S7	11116	R.Y#LAEFATGNDR.K	1433E	1.2374e-13	1.2374e-13	2.236e-06	1560.8	2	780.902	-0.15632	2	143	0.00031847
TMT_Test_S7	8835	R.Q#MVETELK#.L	1433E	1.6512e-11	1.6512e-11	0.00029442	1585.91	2	793.459	-0.46154	2	150	0.00031847
TMT_Test_S7	8839	R.Q#MVETELK#.L	1433E	1.6825e-11	1.6825e-11	0.0003	1585.91	3	529.309	1.0378	2	122	0.00031847
TMT_Test_S7	11045	R.I#ISSIEQK#.E	1433E	9.7153e-10	9.7153e-10	0.017322	1525.94	3	509.32	0.53926	2	108	0.0038967
TMT_Test_S8	12792	K.L#AEQAERYDEMVESMK#.K	1433E	1.4632e-20	1.4632e-20	2.6707e-13	2537.29	4	635.077	-0.48053	2	161	0
TMT_Test_S8	7827	K.E#ALQDVEDENQ.-	1433E	6.7422e-14	6.7422e-14	1.2183e-06	1593.76	2	797.383	0.99508	2	166	0
TMT_Test_S8	10770	R.Y#DEMVESMK#.K	1433E	1.0122e-13	1.0122e-13	1.8152e-06	1739.88	2	870.444	-2.31394	2	116	0
TMT_Test_S8	11115	R.Y#LAEFATGNDR.K	1433E	8.3734e-12	8.3734e-12	0.00015131	1560.8	2	780.902	-0.70344	2	125	0
TMT_Test_S8	8838	R.Q#MVETELK#.L	1433E	1.649e-11	1.649e-11	0.00029402	1585.91	2	793.458	-1.15384	2	155	0
TMT_Test_S8	8842	R.Q#MVETELK#.L	1433E	1.6779e-11	1.6779e-11	0.00029918	1585.91	3	529.309	0.69187	2	117	0
TMT_Test_S8	11035	R.I#ISSIEQK#.E	1433E	4.5784e-10	4.5784e-10	0.0081632	1525.94	2	763.475	-1.2791	2	142	0.0015605
TMT_Test_S8	11060	R.I#ISSIEQK#.E	1433E	9.7139e-10	9.7139e-10	0.01732	1525.94	3	509.32	0.89877	2	104	0.0015605
TMT_Test_S1	11132	R.Y#LAEVASGEK#.K	1433F	2.0165e-13	2.0165e-13	3.6317e-06	1674.96	3	558.991	0.76432	2	113	0
TMT_Test_S1	2783	K.E#HM*QPTHPIR.L	1433F	3.4522e-13	3.4522e-13	6.2174e-06	1565.82	4	392.21	0.15562	2	87	0
TMT_Test_S1	5344	K.T#MADGNEK#.K	1433F	4.1755e-12	4.1755e-12	7.4449e-05	1473.79	2	737.396	-1.24157	2	140	0
TMT_Test_S1	10393	K.E#AFEISK#.E	1433F	9.8252e-10	9.8252e-10	0.017337	1431.83	2	716.419	-2.04467	2	141	0.0034757
TMT_Test_S1	2793	K.E#HM*QPTHPIR.L	1433F	2.0939e-09	2.0939e-09	0.037712	1565.82	3	522.612	1.40147	2	37	0
TMT_Test_S2	10293	R.Y#LAEVASGEK#.K	1433F	2.0605e-13	2.0605e-13	3.711e-06	1674.96	2	837.981	-0.72836	2	215	0
TMT_Test_S2	4632	K.T#MADGNEK#.K	1433F	5.895e-12	5.895e-12	0.00010511	1473.79	2	737.397	0	2	133	0
TMT_Test_S3	3797	K.T#M*ADGNEK#.K	1433F	7.0958e-11	7.0958e-11	0.0012652	1489.78	2	745.394	-0.73695	2	52	0.0003125
TMT_Test_S4	8106	K.N#SVVEASEAAYK#.E	1433F	3.6409e-16	3.6409e-16	6.5972e-09	1876.03	3	626.015	-0.195	2	104	0
TMT_Test_S5	8045	K.N#SVVEASEAAYK#.E	1433F	2.8649e-16	2.8649e-16	5.1911e-09	1876.03	2	938.52	0.84544	2	241	0
TMT_Test_S5	9559	K.E#AFEISK#.E	1433F	9.7876e-10	9.7876e-10	0.017271	1431.83	2	716.42	-0.68156	2	114	0.003305
TMT_Test_S5	5201	K.M#K#GDYYR.Y	1433F	1.1927e-09	1.1927e-09	0.021047	1540.84	3	514.286	-0.23736	2	44	0.0035137
TMT_Test_S7	8181	K.N#SVVEASEAAYK#.E	1433F	6.205e-14	6.205e-14	1.1243e-06	1876.03	3	626.015	0.29249	2	76	0.00031847
TMT_Test_S7	10393	R.Y#LAEVASGEK#.K	1433F	7.3868e-13	7.3868e-13	1.3303e-05	1674.96	3	558.991	0.76432	2	103	0.00031847
TMT_Test_S8	8170	K.N#SVVEASEAAYK#.E	1433F	2.8306e-16	2.8306e-16	5.129e-09	1876.03	2	938.521	1.5608	2	251	0
TMT_Test_S8	10409	R.Y#LAEVASGEK#.K	1433F	2.0118e-13	2.0118e-13	3.6233e-06	1674.96	2	837.98	-1.45672	2	119	0
TMT_Test_S8	8178	K.N#SVVEASEAAYK#.E	1433F	2.9248e-10	2.9248e-10	0.0052997	1876.03	3	625.682	1.42885	2	54	0
TMT_Test_S8	9638	K.E#AFEISK#.E	1433F	9.8751e-10	9.8751e-10	0.017425	1431.83	2	716.421	0.25558	2	137	0.0036101
TMT_Test_S1	8722	K.N#VTELNEPLSNEER.N	1433G	3.7632e-15	3.7632e-15	6.8477e-08	1947.99	3	650.003	0	2	119	0
TMT_Test_S1	8727	K.N#VTELNEPLSNEER.N	1433G	1.7281e-14	1.7281e-14	3.1446e-07	1947.99	2	974.501	0.43843	2	199	0
TMT_Test_S1	11362	R.Y#LAEVATGEK#.R	1433G	1.3254e-13	1.3254e-13	2.387e-06	1688.97	2	844.99	0.43339	2	200	0
TMT_Test_S2	8025	K.N#VTELNEPLSNEER.N	1433G	1.8946e-15	1.8946e-15	3.4474e-08	1947.99	3	650.003	0.3756	2	102	0
TMT_Test_S2	8003	K.N#VTELNEPLSNEER.N	1433G	4.0298e-14	4.0298e-14	7.3328e-07	1947.99	2	974.501	0	2	201	0
TMT_Test_S2	10532	R.Y#LAEVATGEK#.R	1433G	1.3234e-13	1.3234e-13	2.3834e-06	1688.97	2	844.989	-0.07223	2	204	0
TMT_Test_S2	5807	R.A#TVVESSEK#.A	1433G	3.1523e-12	3.1523e-12	5.6532e-05	1557.9	3	519.971	-0.11738	2	104	0
TMT_Test_S2	5792	R.A#TVVESSEK#.A	1433G	3.2516e-12	3.2516e-12	5.8312e-05	1557.9	2	779.453	0	2	182	0
TMT_Test_S3	11917	R.D#NLTLWTSDQQDDDGGEGNN.-	1433G	3.1837e-22	3.1837e-22	5.8357e-15	2498.09	2	1249.55	1.85614	2	191	0
TMT_Test_S3	8111	K.N#VTELNEPLSNEER.N	1433G	5.3483e-15	5.3483e-15	9.732e-08	1947.99	2	974.5	-0.68895	2	201	0
TMT_Test_S3	8126	K.N#VTELNEPLSNEER.N	1433G	2.6576e-14	2.6576e-14	4.8358e-07	1947.99	3	650.003	0.4695	2	114	0
TMT_Test_S3	10620	R.Y#LAEVATGEK#.R	1433G	1.3018e-13	1.3018e-13	2.3445e-06	1688.97	3	563.663	1.51597	2	103	0
TMT_Test_S3	11717	R.L#AEQAERYDDMAAAM*KNVTE.L	1433G	8.2472e-13	8.2472e-13	1.5117e-05	2576.23	3	860.09	7.71908	1	60	0
TMT_Test_S3	5947	R.A#TVVESSEK#.A	1433G	3.188e-12	3.188e-12	5.7172e-05	1557.9	2	779.453	-0.07831	2	180	0
TMT_Test_S3	5951	R.A#TVVESSEK#.A	1433G	3.5203e-12	3.5203e-12	6.3132e-05	1557.9	3	519.971	0.35215	2	87	0
TMT_Test_S3	4433	K.R#ATVVESSEK#.A	1433G	6.67e-12	6.67e-12	0.00012013	1714	3	572.005	0.42682	2	94	0
TMT_Test_S4	8063	K.N#VTELNEPLSNEER.N	1433G	3.3477e-14	3.3477e-14	6.0916e-07	1947.99	3	650.003	0.1878	2	107	0
TMT_Test_S4	10610	R.Y#LAEVATGEK#.R	1433G	1.2945e-13	1.2945e-13	2.3313e-06	1688.97	2	844.99	0.28893	2	197	0
TMT_Test_S4	8068	K.N#VTELNEPLSNEER.N	1433G	2.0018e-13	2.0018e-13	3.6426e-06	1947.99	2	974.502	0.87685	2	188	0
TMT_Test_S4	11657	R.L#AEQAERYDDMAAAM*KNVTE.L	1433G	1.5468e-12	1.5468e-12	2.8353e-05	2576.23	4	645.32	8.94659	1	91	0
TMT_Test_S4	5883	R.A#TVVESSEK#.A	1433G	3.1668e-12	3.1668e-12	5.6792e-05	1557.9	3	519.971	1.05644	2	102	0
TMT_Test_S4	5877	R.A#TVVESSEK#.A	1433G	3.1993e-12	3.1993e-12	5.7375e-05	1557.9	2	779.452	-0.54814	2	182	0
TMT_Test_S4	4436	K.R#ATVVESSEK#.A	1433G	1.4584e-11	1.4584e-11	0.00026265	1714	3	572.005	0.96034	2	86	0
TMT_Test_S5	8022	K.N#VTELNEPLSNEER.N	1433G	3.9636e-15	3.9636e-15	7.2123e-08	1947.99	3	650.003	0.7512	2	106	0
TMT_Test_S5	8016	K.N#VTELNEPLSNEER.N	1433G	8.8156e-14	8.8156e-14	1.6041e-06	1947.99	2	974.502	1.31528	2	188	0
TMT_Test_S5	10538	R.Y#LAEVATGEK#.R	1433G	1.3248e-13	1.3248e-13	2.386e-06	1688.97	2	844.989	-0.79455	2	204	0
TMT_Test_S5	10533	R.Y#LAEVATGEK#.R	1433G	2.234e-13	2.234e-13	4.0235e-06	1688.97	3	563.663	1.62425	2	95	0
TMT_Test_S6	8127	K.N#VTELNEPLSNEER.N	1433G	1.5142e-14	1.5142e-14	2.7553e-07	1947.99	3	650.003	0.0939	2	111	0.00029806
TMT_Test_S6	10649	R.Y#LAEVATGEK#.R	1433G	1.3173e-13	1.3173e-13	2.3725e-06	1688.97	2	844.99	0.86678	2	211	0.00029806
TMT_Test_S6	8159	K.N#VTELNEPLSNEER.N	1433G	5.9032e-13	5.9032e-13	1.0742e-05	1947.99	2	974.502	0.75159	2	171	0.00029806
TMT_Test_S6	5786	R.A#TVVESSEK#.A	1433G	3.1384e-12	3.1384e-12	5.6282e-05	1557.9	3	519.971	0.46953	2	101	0.00029806
TMT_Test_S6	5794	R.A#TVVESSEK#.A	1433G	3.2432e-12	3.2432e-12	5.8161e-05	1557.9	2	779.453	0	2	182	0.00029806
TMT_Test_S7	11725	R.L#AEQAERYDDMAAAM*KNVTE.L	1433G	1.1618e-15	1.1618e-15	2.1296e-08	2576.23	3	860.09	8.07418	1	122	0.00031847
TMT_Test_S7	8150	K.N#VTELNEPLSNEER.N	1433G	1.8563e-14	1.8563e-14	3.3778e-07	1947.99	2	974.501	-0.06263	2	197	0.00031847
TMT_Test_S7	8127	K.N#VTELNEPLSNEER.N	1433G	2.3217e-14	2.3217e-14	4.2247e-07	1947.99	3	650.003	-0.0939	2	110	0.00031847
TMT_Test_S7	11794	R.L#AEQAERYDDMAAAM*KNVTE.L	1433G	9.6693e-14	9.6693e-14	1.7724e-06	2576.23	4	645.32	8.284	1	98	0.00031847
TMT_Test_S7	10633	R.Y#LAEVATGEK#.R	1433G	2.2465e-13	2.2465e-13	4.0459e-06	1688.97	3	563.663	1.2994	2	104	0.00031847
TMT_Test_S7	5828	R.A#TVVESSEK#.A	1433G	3.1778e-12	3.1778e-12	5.6988e-05	1557.9	3	519.971	0.82167	2	93	0.00031847
TMT_Test_S7	5807	R.A#TVVESSEK#.A	1433G	3.1997e-12	3.1997e-12	5.7382e-05	1557.9	2	779.453	0.70475	2	178	0.00031847
TMT_Test_S8	17283	K.T#AFDDAIAELDTLNEDSYK#.D	1433G	1.4831e-22	1.4831e-22	2.716e-15	2739.39	3	914.133	-1.17924	2	154	0
TMT_Test_S8	11822	R.L#AEQAERYDDMAAAM*KNVTE.L	1433G	2.4934e-16	2.4934e-16	4.5705e-09	2576.23	3	860.09	7.0799	1	127	0
TMT_Test_S8	8129	K.N#VTELNEPLSNEER.N	1433G	5.2942e-15	5.2942e-15	9.6335e-08	1947.99	2	974.501	0.50106	2	202	0
TMT_Test_S8	8125	K.N#VTELNEPLSNEER.N	1433G	3.6594e-14	3.6594e-14	6.6588e-07	1947.99	3	650.003	-0.0939	2	119	0
TMT_Test_S8	10621	R.Y#LAEVATGEK#.R	1433G	1.2945e-13	1.2945e-13	2.3314e-06	1688.97	2	844.989	-0.72232	2	199	0
TMT_Test_S8	11753	R.L#AEQAERYDDMAAAM*KNVTE.L	1433G	1.6092e-13	1.6092e-13	2.9496e-06	2576.23	4	645.32	8.85193	1	98	0
TMT_Test_S8	10620	R.Y#LAEVATGEK#.R	1433G	2.2804e-13	2.2804e-13	4.1069e-06	1688.97	3	563.663	1.08283	2	98	0
TMT_Test_S8	5833	R.A#TVVESSEK#.A	1433G	3.2066e-12	3.2066e-12	5.7505e-05	1557.9	2	779.453	0.07831	2	182	0
TMT_Test_S8	5845	R.A#TVVESSEK#.A	1433G	3.4373e-12	3.4373e-12	6.1642e-05	1557.9	3	519.971	0.70429	2	87	0
TMT_Test_S2	9556	R.V#LSSIEQK#.S	1433S	2.0087e-10	2.0087e-10	0.0035815	1511.93	2	756.467	-1.69437	2	158	0.0005457
TMT_Test_S3	9645	R.V#LSSIEQK#.S	1433S	1.9721e-10	1.9721e-10	0.0035163	1511.93	2	756.467	-1.45232	2	158	0.00058428
TMT_Test_S1	10612	K.Y#LIANATNPESK#.V	1433T	1.9595e-15	1.9595e-15	3.5506e-08	1929.09	3	643.703	0.85337	2	128	0
TMT_Test_S1	6108	K.A#VTEQGAELSNEER.N	1433T	5.8448e-15	5.8448e-15	1.0635e-07	1836.93	3	612.98	-0.29871	2	117	0
TMT_Test_S2	9802	K.Y#LIANATNPESK#.V	1433T	4.4743e-16	4.4743e-16	8.1074e-09	1929.09	3	643.703	0.37928	2	120	0
TMT_Test_S2	3831	K.T#DTSDK#.K	1433T	3.7317e-09	3.7317e-09	0.063094	1274.71	2	637.857	-0.7655	2	95	0.0089774
TMT_Test_S3	5524	K.A#VTEQGAELSNEER.N	1433T	1.1381e-16	1.1381e-16	2.0708e-09	1836.93	2	918.966	-0.19925	2	230	0
TMT_Test_S3	9896	K.Y#LIANATNPESK#.V	1433T	4.5171e-16	4.5171e-16	8.1849e-09	1929.09	3	643.703	-0.37928	2	122	0
TMT_Test_S3	9920	K.Y#LIANATNPESK#.V	1433T	4.9873e-15	4.9873e-15	9.0368e-08	1929.09	2	965.049	-1.01193	2	223	0
TMT_Test_S3	5539	K.A#VTEQGAELSNEER.N	1433T	9.7348e-15	9.7348e-15	1.7714e-07	1836.93	3	612.98	-0.19914	2	109	0
TMT_Test_S4	17204	K.T#AFDEAIAELDTLNEDSYK#.D	1433T	5.7976e-23	5.7976e-23	1.0618e-15	2753.4	2	1377.2	-0.35455	2	319	0
TMT_Test_S4	5518	K.A#VTEQGAELSNEER.N	1433T	4.7841e-16	4.7841e-16	8.7054e-09	1836.93	2	918.966	-0.33209	2	226	0
TMT_Test_S4	5517	K.A#VTEQGAELSNEER.N	1433T	6.2312e-16	6.2312e-16	1.1339e-08	1836.93	3	612.98	0.19914	2	114	0
TMT_Test_S4	9875	K.Y#LIANATNPESK#.V	1433T	1.7811e-15	1.7811e-15	3.2273e-08	1929.09	3	643.703	-0.18964	2	109	0
TMT_Test_S4	9897	K.Y#LIANATNPESK#.V	1433T	5.0541e-13	5.0541e-13	9.1578e-06	1929.09	2	965.049	-1.26491	2	190	0
TMT_Test_S5	17249	K.T#AFDEAIAELDTLNEDSYK#.D	1433T	7.5107e-21	7.5107e-21	1.3755e-13	2753.4	3	918.804	-2.17003	2	140	0
TMT_Test_S5	5342	K.A#VTEQGAELSNEER.N	1433T	1.6714e-15	1.6714e-15	3.0413e-08	1836.93	2	918.967	0.06642	2	219	0
TMT_Test_S5	5345	K.A#VTEQGAELSNEER.N	1433T	2.5305e-15	2.5305e-15	4.6047e-08	1836.93	3	612.98	0.49786	2	115	0
TMT_Test_S5	9818	K.Y#LIANATNPESK#.V	1433T	3.0506e-15	3.0506e-15	5.5275e-08	1929.09	3	643.703	1.13783	2	104	0
TMT_Test_S5	3882	K.T#DTSDK#.K	1433T	3.6534e-09	3.6534e-09	0.06177	1274.71	2	637.858	-0.09569	2	93	0.0093577
TMT_Test_S6	17402	K.T#AFDEAIAELDTLNEDSYK#.D	1433T	2.9824e-22	2.9824e-22	5.462e-15	2753.4	3	918.805	-1.23969	2	173	0
TMT_Test_S6	5367	K.A#VTEQGAELSNEER.N	1433T	1.7611e-16	1.7611e-16	3.2045e-09	1836.93	2	918.967	0.33209	2	231	0
TMT_Test_S6	9900	K.Y#LIANATNPESK#.V	1433T	5.7589e-15	5.7589e-15	1.0435e-07	1929.09	3	643.703	1.04301	2	104	0.00029806
TMT_Test_S6	5362	K.A#VTEQGAELSNEER.N	1433T	4.7498e-14	4.7498e-14	8.6429e-07	1836.93	3	612.981	0.99571	2	104	0
TMT_Test_S7	5433	K.A#VTEQGAELSNEER.N	1433T	5.5052e-16	5.5052e-16	1.0017e-08	1836.93	2	918.967	0.79701	2	225	0.00031847
TMT_Test_S7	9881	K.Y#LIANATNPESK#.V	1433T	2.3929e-15	2.3929e-15	4.3359e-08	1929.09	3	643.702	-1.23265	2	113	0.00031847
TMT_Test_S7	5436	K.A#VTEQGAELSNEER.N	1433T	3.8896e-15	3.8896e-15	7.0777e-08	1836.93	3	612.98	0.59743	2	119	0.00031847
TMT_Test_S8	17412	K.T#AFDEAIAELDTLNEDSYK#.D	1433T	5.8983e-23	5.8983e-23	1.0802e-15	2753.4	3	918.804	-2.56875	2	174	0
TMT_Test_S8	5433	K.A#VTEQGAELSNEER.N	1433T	2.5304e-16	2.5304e-16	4.6044e-09	1836.93	2	918.966	-0.79701	2	235	0
TMT_Test_S8	5428	K.A#VTEQGAELSNEER.N	1433T	9.9716e-16	9.9716e-16	1.8145e-08	1836.93	3	612.98	0.19914	2	115	0
TMT_Test_S8	9917	K.Y#LIANATNPESK#.V	1433T	3.3899e-14	3.3899e-14	6.1425e-07	1929.09	3	643.703	-0.37928	2	111	0
TMT_Test_S8	9920	K.Y#LIANATNPESK#.V	1433T	7.2804e-14	7.2804e-14	1.3192e-06	1929.09	2	965.051	0.12649	2	197	0
TMT_Test_S1	5969	K.S#VTEQGAELSNEER.N	1433Z	1.6752e-17	1.6752e-17	3.0482e-10	1852.92	2	926.964	-0.26338	2	250	0
TMT_Test_S1	17406	K.TAFDEAIAELDTLSEESYK#.D	1433Z	1.5398e-16	1.5398e-16	2.8199e-09	2436.2	3	812.738	-0.0751	2	84	0
TMT_Test_S1	12623	K.F#LIPNASQPESK#.V	1433Z	1.0916e-15	1.0916e-15	1.978e-08	1939.11	3	647.046	4.62214	2	92	0
TMT_Test_S1	5994	K.S#VTEQGAELSNEER.N	1433Z	1.3746e-15	1.3746e-15	2.5012e-08	1852.92	3	618.311	-0.59228	2	118	0
TMT_Test_S1	11166	R.Y#LAEVAAGDDK#.K	1433Z	7.5471e-15	7.5471e-15	1.3638e-07	1759.97	2	880.489	-0.55456	2	194	0
TMT_Test_S1	11164	R.Y#LAEVAAGDDK#.K	1433Z	1.023e-14	1.023e-14	1.8486e-07	1759.97	3	587.329	0	2	104	0
TMT_Test_S1	12639	K.F#LIPNASQPESK#.V	1433Z	6.6073e-14	6.6073e-14	1.1972e-06	1939.11	2	970.063	2.0134	2	173	0
TMT_Test_S1	9112	R.V#VSSIEQK#.T	1433Z	8.2015e-11	8.2015e-11	0.0014623	1497.91	2	749.46	0.08144	2	155	0.00031696
TMT_Test_S1	9123	R.V#VSSIEQK#.T	1433Z	1.7677e-10	1.7677e-10	0.0031519	1497.91	3	499.976	0.97661	2	112	0.00031696
TMT_Test_S2	12175	K.G#IVDQSQQAYQEAFEISK#K#.E	1433Z	2.1252e-22	2.1252e-22	3.892e-15	3081.7	3	1027.9	-1.66259	2	212	0
TMT_Test_S2	11796	K.F#LIPNASQPESK#.V	1433Z	1.2136e-15	1.2136e-15	2.199e-08	1939.11	3	647.042	-0.84896	2	90	0
TMT_Test_S2	11819	K.F#LIPNASQPESK#.V	1433Z	5.8311e-14	5.8311e-14	1.0566e-06	1939.11	2	970.061	0.56627	2	181	0
TMT_Test_S2	10323	R.Y#LAEVAAGDDK#.K	1433Z	1.2731e-13	1.2731e-13	2.3006e-06	1759.97	3	587.328	-1.0392	2	105	0
TMT_Test_S2	11813	K.F#LIPNASQPESK#.V	1433Z	5.9231e-12	5.9231e-12	0.00010732	1939.11	4	485.535	1.19422	2	68	0
TMT_Test_S2	8258	R.V#VSSIEQK#.T	1433Z	8.2145e-11	8.2145e-11	0.0014646	1497.91	2	749.461	0.32576	2	156	0.00030276
TMT_Test_S2	8260	R.V#VSSIEQK#.T	1433Z	1.7678e-10	1.7678e-10	0.0031521	1497.91	3	499.976	0.91557	2	103	0.00030276
TMT_Test_S3	5406	K.S#VTEQGAELSNEER.N	1433Z	2.5976e-17	2.5976e-17	4.7268e-10	1852.92	3	618.312	0.39485	2	108	0
TMT_Test_S3	5403	K.S#VTEQGAELSNEER.N	1433Z	3.4456e-17	3.4456e-17	6.2697e-10	1852.92	2	926.963	-0.72429	2	231	0
TMT_Test_S3	11896	K.F#LIPNASQPESK#.V	1433Z	1.2253e-15	1.2253e-15	2.2201e-08	1939.11	3	647.043	0.09433	2	90	0
TMT_Test_S3	12217	R.D#NLTLWTSDTQGDEAEAGEGGEN.-	1433Z	5.0169e-15	5.0169e-15	9.2158e-08	2713.2	3	905.07	-2.42772	2	97	0
TMT_Test_S3	10413	R.Y#LAEVAAGDDK#.K	1433Z	6.6104e-15	6.6104e-15	1.1945e-07	1759.97	3	587.328	-0.72744	2	101	0
TMT_Test_S3	10414	R.Y#LAEVAAGDDK#.K	1433Z	6.9887e-15	6.9887e-15	1.2629e-07	1759.97	2	880.489	-1.03979	2	189	0
TMT_Test_S3	8384	R.V#VSSIEQK#.T	1433Z	8.1337e-11	8.1337e-11	0.0014503	1497.91	2	749.461	0.32576	2	151	0.0003125
TMT_Test_S3	8386	R.V#VSSIEQK#.T	1433Z	1.7814e-10	1.7814e-10	0.0031763	1497.91	3	499.976	1.15972	2	108	0.0003125
TMT_Test_S3	11927	K.F#LIPNASQPESK#.V	1433Z	2.5048e-09	2.5048e-09	0.045386	1939.11	4	485.536	3.26839	2	49	0
TMT_Test_S4	12606	K.G#IVDQSQQAYQEAFEISK#.K	1433Z	1.9851e-22	1.9851e-22	3.6318e-15	2649.4	4	663.107	1.01249	2	140	0
TMT_Test_S4	5377	K.S#VTEQGAELSNEER.N	1433Z	1.216e-17	1.216e-17	2.2128e-10	1852.92	3	618.313	2.76395	2	119	0
TMT_Test_S4	12085	R.D#NLTLWTSDTQGDEAEAGEGGEN.-	1433Z	1.9376e-17	1.9376e-17	3.5592e-10	2713.2	3	905.071	-1.68592	2	114	0
TMT_Test_S4	5381	K.S#VTEQGAELSNEER.N	1433Z	7.7883e-17	7.7883e-17	1.4172e-09	1852.92	2	926.964	-0.46091	2	236	0
TMT_Test_S4	11849	K.F#LIPNASQPESK#.V	1433Z	2.4711e-15	2.4711e-15	4.4775e-08	1939.11	3	647.046	4.99946	2	86	0
TMT_Test_S4	10390	R.Y#LAEVAAGDDK#.K	1433Z	7.1183e-15	7.1183e-15	1.2863e-07	1759.97	3	587.329	-0.5196	2	101	0
TMT_Test_S4	10403	R.Y#LAEVAAGDDK#.K	1433Z	8.8205e-15	8.8205e-15	1.5939e-07	1759.97	2	880.488	-2.35686	2	188	0
TMT_Test_S4	9537	R.Y#LAEVAAGDDK#K#.G	1433Z	1.6569e-13	1.6569e-13	3.0023e-06	2192.27	4	548.824	0.22242	2	120	0
TMT_Test_S4	11857	K.F#LIPNASQPESK#.V	1433Z	4.6102e-13	4.6102e-13	8.3535e-06	1939.11	2	970.061	0.56627	2	171	0
TMT_Test_S4	8351	R.V#VSSIEQK#.T	1433Z	8.2587e-11	8.2587e-11	0.0014725	1497.91	2	749.461	0.65151	2	151	0.00031666
TMT_Test_S4	8353	R.V#VSSIEQK#.T	1433Z	1.7677e-10	1.7677e-10	0.0031519	1497.91	3	499.976	0.67142	2	105	0.00031666
TMT_Test_S4	3533	K.K##QQMAR.E	1433Z	1.6997e-09	1.6997e-09	0.028738	1369.82	3	457.279	-0.26695	2	54	0.0049008
TMT_Test_S5	12590	K.G#IVDQSQQAYQEAFEISK#.K	1433Z	4.8683e-23	4.8683e-23	8.9069e-16	2649.4	3	883.805	0.06906	2	161	0
TMT_Test_S5	12599	K.G#IVDQSQQAYQEAFEISK#.K	1433Z	1.8433e-22	1.8433e-22	3.3724e-15	2649.4	4	663.107	2.30111	2	141	0
TMT_Test_S5	5240	K.S#VTEQGAELSNEER.N	1433Z	2.306e-17	2.306e-17	4.1961e-10	1852.92	3	618.312	0	2	117	0
TMT_Test_S5	12100	R.D#NLTLWTSDTQGDEAEAGEGGEN.-	1433Z	4.307e-17	4.307e-17	7.9117e-10	2713.2	3	905.072	-0.94411	2	105	0
TMT_Test_S5	5239	K.S#VTEQGAELSNEER.N	1433Z	6.5569e-17	6.5569e-17	1.1931e-09	1852.92	2	926.964	-0.26338	2	242	0
TMT_Test_S5	11803	K.F#LIPNASQPESK#.V	1433Z	1.1119e-15	1.1119e-15	2.0147e-08	1939.11	3	647.043	0	2	98	0
TMT_Test_S5	10360	R.Y#LAEVAAGDDK#.K	1433Z	7.9328e-15	7.9328e-15	1.4335e-07	1759.97	2	880.489	-1.10911	2	187	0
TMT_Test_S5	10373	R.Y#LAEVAAGDDK#.K	1433Z	9.9239e-15	9.9239e-15	1.7933e-07	1759.97	3	587.329	-0.62352	2	102	0
TMT_Test_S5	11830	K.F#LIPNASQPESK#.V	1433Z	5.7064e-13	5.7064e-13	1.034e-05	1939.11	2	970.062	0.81795	2	171	0
TMT_Test_S5	8282	R.V#VSSIEQK#.T	1433Z	8.3227e-11	8.3227e-11	0.0014839	1497.91	2	749.461	0.57007	2	154	0.00058343
TMT_Test_S5	8283	R.V#VSSIEQK#.T	1433Z	1.7677e-10	1.7677e-10	0.0031519	1497.91	3	499.976	0.85453	2	104	0.00058343
TMT_Test_S6	12756	K.G#IVDQSQQAYQEAFEISK#.K	1433Z	6.4495e-22	6.4495e-22	1.18e-14	2649.4	4	663.107	1.84089	2	120	0
TMT_Test_S6	12206	R.D#NLTLWTSDTQGDEAEAGEGGEN.-	1433Z	1.7628e-18	1.7628e-18	3.2382e-11	2713.2	3	905.072	-1.07899	2	110	0
TMT_Test_S6	5271	K.S#VTEQGAELSNEER.N	1433Z	8.3041e-17	8.3041e-17	1.511e-09	1852.92	2	926.964	0.06584	2	233	0
TMT_Test_S6	11947	K.F#LIPNASQPESK#.V	1433Z	3.4771e-15	3.4771e-15	6.3004e-08	1939.11	3	647.043	-0.09433	2	82	0.00029806
TMT_Test_S6	10458	R.Y#LAEVAAGDDK#.K	1433Z	7.6131e-15	7.6131e-15	1.3757e-07	1759.97	2	880.488	-1.73299	2	192	0.00029806
TMT_Test_S6	10455	R.Y#LAEVAAGDDK#.K	1433Z	8.493e-15	8.493e-15	1.5347e-07	1759.97	3	587.328	-0.93528	2	101	0.00029806
TMT_Test_S6	11939	K.F#LIPNASQPESK#.V	1433Z	4.9362e-14	4.9362e-14	8.9443e-07	1939.11	2	970.061	-0.31459	2	175	0.00029806
TMT_Test_S6	8386	R.V#VSSIEQK#.T	1433Z	8.2289e-11	8.2289e-11	0.0014672	1497.91	2	749.46	0.24432	2	159	0.00087873
TMT_Test_S6	8388	R.V#VSSIEQK#.T	1433Z	1.7678e-10	1.7678e-10	0.0031521	1497.91	3	499.976	1.03765	2	107	0.00087873
TMT_Test_S7	5292	K.S#VTEQGAELSNEER.N	1433Z	3.0708e-17	3.0708e-17	5.5878e-10	1852.92	3	618.312	0.09871	2	117	0
TMT_Test_S7	5293	K.S#VTEQGAELSNEER.N	1433Z	6.4141e-17	6.4141e-17	1.1671e-09	1852.92	2	926.963	-0.65844	2	238	0
TMT_Test_S7	11903	K.F#LIPNASQPESK#.V	1433Z	1.1485e-15	1.1485e-15	2.081e-08	1939.11	3	647.042	-0.94329	2	94	0.00031847
TMT_Test_S7	10426	R.Y#LAEVAAGDDK#.K	1433Z	6.4532e-15	6.4532e-15	1.1661e-07	1759.97	2	880.488	-2.35686	2	191	0.00031847
TMT_Test_S7	11908	K.F#LIPNASQPESK#.V	1433Z	4.7761e-13	4.7761e-13	8.6541e-06	1939.11	2	970.06	-0.44043	2	171	0.00031847
TMT_Test_S7	8401	R.V#VSSIEQK#.T	1433Z	8.4154e-11	8.4154e-11	0.0015005	1497.91	2	749.463	3.90906	2	149	0.00090361
TMT_Test_S7	8402	R.V#VSSIEQK#.T	1433Z	1.7677e-10	1.7677e-10	0.0031519	1497.91	3	499.976	0.85453	2	97	0.00090361
TMT_Test_S7	3481	K.K##QQMAR.E	1433Z	1.3342e-09	1.3342e-09	0.022558	1369.82	2	685.416	1.15763	2	72	0.0052344
TMT_Test_S8	5284	K.S#VTEQGAELSNEER.N	1433Z	3.0392e-17	3.0392e-17	5.5303e-10	1852.92	2	926.964	0.32922	2	237	0
TMT_Test_S8	5282	K.S#VTEQGAELSNEER.N	1433Z	2.164e-16	2.164e-16	3.9376e-09	1852.92	3	618.313	2.17168	2	112	0
TMT_Test_S8	11942	K.F#LIPNASQPESK#.V	1433Z	2.3908e-15	2.3908e-15	4.3321e-08	1939.11	3	647.045	2.54689	2	92	0
TMT_Test_S8	10427	R.Y#LAEVAAGDDK#.K	1433Z	6.2685e-15	6.2685e-15	1.1327e-07	1759.97	3	587.328	-1.35096	2	108	0
TMT_Test_S8	10439	R.Y#LAEVAAGDDK#.K	1433Z	1.0791e-14	1.0791e-14	1.95e-07	1759.97	2	880.488	-1.59435	2	187	0
TMT_Test_S8	11935	K.F#LIPNASQPESK#.V	1433Z	5.0924e-14	5.0924e-14	9.2273e-07	1939.11	2	970.06	-0.44043	2	177	0
TMT_Test_S8	8412	R.V#VSSIEQK#.T	1433Z	8.2084e-11	8.2084e-11	0.0014636	1497.91	2	749.461	0.73295	2	158	0
TMT_Test_S8	8414	R.V#VSSIEQK#.T	1433Z	1.7678e-10	1.7678e-10	0.0031521	1497.91	3	499.976	0.97661	2	105	0
TMT_Test_S8	3476	K.K##QQMAR.E	1433Z	1.6999e-09	1.6999e-09	0.028741	1369.82	3	457.279	-0.33369	2	54	0.0056312
TMT_Test_S2	11059	K.V#LLPLHK#.V	2A5G	1.8614e-09	1.8614e-09	0.032846	1427.96	3	476.658	0	2	86	0.0053789
TMT_Test_S5	11070	K.V#LLPLHK#.V	2A5G	1.8669e-09	1.8669e-09	0.032942	1427.96	3	476.658	0.57622	2	78	0.0054323
TMT_Test_S7	11173	K.V#LLPLHK#.V	2A5G	1.8334e-09	1.8334e-09	0.032352	1427.96	3	476.658	0.70426	2	55	0.007375
TMT_Test_S1	7701	R.M#AGDPVANVR.F	2AAA	1.7775e-14	1.7775e-14	3.2013e-07	1333.72	2	667.364	-0.54874	2	96	0
TMT_Test_S1	15617	K.S#EIIPMFSNLASDEQDSVR.L	2AAA	6.7178e-14	6.7178e-14	1.2303e-06	2442.21	3	814.744	0.82405	2	97	0
TMT_Test_S1	10975	K.E#WAHATIIPK#.V	2AAA	1.2136e-13	1.2136e-13	2.1856e-06	1774.05	3	592.022	0.30929	2	78	0
TMT_Test_S1	16871	K.L#STIALALGVER.T	2AAA	1.7969e-13	1.7969e-13	3.256e-06	1546.95	2	773.977	-0.86745	2	143	0
TMT_Test_S1	8479	K.A#VGPEITK#.T	2AAA	5.9664e-11	5.9664e-11	0.0010638	1422.88	2	711.943	-1.54314	2	129	0.00031696
TMT_Test_S1	8679	R.Y#MVADK#.F	2AAA	7.8626e-10	7.8626e-10	0.013294	1334.76	2	667.884	-2.28464	2	108	0.0022907
TMT_Test_S1	13066	R.L#AGGDWFTSR.T	2AAA	1.7848e-09	1.7848e-09	0.032144	1413.74	2	707.374	-2.24338	2	53	0.0063905
TMT_Test_S2	6925	R.M#AGDPVANVR.F	2AAA	1.7775e-14	1.7775e-14	3.2013e-07	1333.72	2	667.365	0.18291	2	97	0
TMT_Test_S2	15093	K.S#EIIPMFSNLASDEQDSVR.L	2AAA	3.021e-14	3.021e-14	5.5326e-07	2442.21	3	814.743	0.44948	2	90	0
TMT_Test_S2	12202	R.L#AGGDWFTSR.T	2AAA	1.6332e-13	1.6332e-13	2.9414e-06	1413.74	2	707.374	-2.1571	2	95	0
TMT_Test_S2	17800	K.Y#FAQEALTVLSLA.-	2AAA	9.3956e-13	9.3956e-13	1.7064e-05	1729.97	2	865.487	-1.05782	2	118	0
TMT_Test_S2	7667	K.A#VGPEITK#.T	2AAA	6.0096e-11	6.0096e-11	0.0010715	1422.88	2	711.944	-0.77157	2	114	0.00030276
TMT_Test_S2	7783	R.Y#MVADK#.F	2AAA	7.8566e-10	7.8566e-10	0.013284	1334.76	2	667.885	-0.18277	2	105	0.0020055
TMT_Test_S3	6425	K.E#LVSDANQHVK#.S	2AAA	3.0424e-15	3.0424e-15	5.4978e-08	1848.05	3	616.688	1.38562	2	142	0
TMT_Test_S3	7035	R.M#AGDPVANVR.F	2AAA	1.7775e-14	1.7775e-14	3.2013e-07	1333.72	2	667.364	-0.54874	2	80	0
TMT_Test_S3	16418	K.L#STIALALGVER.T	2AAA	4.4605e-13	4.4605e-13	8.0824e-06	1546.95	2	773.977	-1.10403	2	130	0
TMT_Test_S3	12294	R.L#AGGDWFTSR.T	2AAA	5.7533e-13	5.7533e-13	1.0362e-05	1413.74	2	707.373	-3.96906	2	97	0
TMT_Test_S3	17904	K.Y#FAQEALTVLSLA.-	2AAA	4.0582e-12	4.0582e-12	7.3702e-05	1729.97	2	865.488	-0.98729	2	94	0
TMT_Test_S3	7807	K.A#VGPEITK#.T	2AAA	6.0746e-11	6.0746e-11	0.0010831	1422.88	2	711.944	-0.08573	2	107	0.0003125
TMT_Test_S3	7921	R.Y#MVADK#.F	2AAA	7.7821e-10	7.7821e-10	0.013158	1334.76	2	667.885	-0.18277	2	72	0.0023803
TMT_Test_S3	5069	R.N#EDVQLR.L	2AAA	1.9998e-09	1.9998e-09	0.035289	1177.65	2	589.329	0.6214	2	53	0.0065391
TMT_Test_S4	14855	K.I#GPILDNSTLQSEVK#PILEK#.L	2AAA	8.527e-20	8.527e-20	1.563e-12	3106.85	3	1036.29	0.58898	2	158	0
TMT_Test_S4	15074	K.S#EIIPMFSNLASDEQDSVR.L	2AAA	1.1227e-16	1.1227e-16	2.056e-09	2442.21	3	814.743	-0.14983	2	128	0
TMT_Test_S4	15580	K.T#DLVPAFQNLMK#.D	2AAA	2.6918e-16	2.6918e-16	4.8776e-09	1985.14	3	662.384	-0.36858	2	105	0
TMT_Test_S4	6373	K.E#LVSDANQHVK#.S	2AAA	3.0329e-15	3.0329e-15	5.4806e-08	1848.05	3	616.688	0.69281	2	137	0
TMT_Test_S4	6999	R.M#AGDPVANVR.F	2AAA	1.7775e-14	1.7775e-14	3.2013e-07	1333.72	2	667.365	0.18291	2	87	0
TMT_Test_S4	7742	K.L#TQDQDVDVK#.Y	2AAA	4.8308e-14	4.8308e-14	8.7002e-07	1768.99	3	590.336	0	2	113	0
TMT_Test_S4	12233	R.L#AGGDWFTSR.T	2AAA	2.3867e-12	2.3867e-12	4.2984e-05	1413.74	2	707.374	-2.07081	2	88	0
TMT_Test_S4	7887	R.Y#MVADK#.F	2AAA	7.7821e-10	7.7821e-10	0.013158	1334.76	2	667.885	0.09139	2	64	0.0023536
TMT_Test_S5	6920	R.M#AGDPVANVR.F	2AAA	3.555e-14	3.555e-14	6.4026e-07	1333.72	2	667.364	-0.36583	2	70	0
TMT_Test_S5	7707	K.A#VGPEITK#.T	2AAA	5.9833e-11	5.9833e-11	0.0010668	1422.88	2	711.944	-0.8573	2	124	0.00030084
TMT_Test_S6	15241	K.S#EIIPMFSNLASDEQDSVR.L	2AAA	6.8429e-17	6.8429e-17	1.2532e-09	2442.21	3	814.742	-0.74913	2	121	0
TMT_Test_S6	15707	K.T#DLVPAFQNLMK#.D	2AAA	2.6905e-16	2.6905e-16	4.8752e-09	1985.14	3	662.384	-0.92145	2	107	0
TMT_Test_S6	15729	K.T#DLVPAFQNLMK#.D	2AAA	5.2167e-16	5.2167e-16	9.4526e-09	1985.14	2	993.072	-1.29068	2	140	0
TMT_Test_S6	7000	R.M#AGDPVANVR.F	2AAA	1.7775e-14	1.7775e-14	3.2013e-07	1333.72	2	667.365	0.6402	2	99	0.00029806
TMT_Test_S6	12364	R.L#AGGDWFTSR.T	2AAA	2.6924e-12	2.6924e-12	4.8489e-05	1413.74	2	707.374	-2.32967	2	76	0.00029806
TMT_Test_S6	7900	R.Y#MVADK#.F	2AAA	7.8479e-10	7.8479e-10	0.013269	1334.76	2	667.885	-0.18277	2	94	0.0026166
TMT_Test_S7	15237	K.S#EIIPMFSNLASDEQDSVR.L	2AAA	2.9425e-16	2.9425e-16	5.3887e-09	2442.21	3	814.742	-0.67422	2	121	0
TMT_Test_S7	15714	K.T#DLVPAFQNLMK#.D	2AAA	3.0117e-16	3.0117e-16	5.4571e-09	1985.14	3	662.384	0.09214	2	99	0
TMT_Test_S7	6997	R.M#AGDPVANVR.F	2AAA	1.7775e-14	1.7775e-14	3.2013e-07	1333.72	2	667.365	0.18291	2	87	0.00031847
TMT_Test_S7	7791	K.L#TQDQDVDVK#.Y	2AAA	5.3047e-14	5.3047e-14	9.5537e-07	1768.99	3	590.337	1.1373	2	114	0.00031847
TMT_Test_S7	12334	R.L#AGGDWFTSR.T	2AAA	6.3657e-12	6.3657e-12	0.00011465	1413.74	2	707.375	-1.98453	2	73	0.00031847
TMT_Test_S7	7820	K.A#VGPEITK#.T	2AAA	5.9583e-11	5.9583e-11	0.0010624	1422.88	2	711.944	0.08573	2	92	0.00090361
TMT_Test_S8	15725	K.T#DLVPAFQNLMK#.D	2AAA	2.7184e-16	2.7184e-16	4.9257e-09	1985.14	3	662.384	-0.27643	2	107	0
TMT_Test_S8	15237	K.S#EIIPMFSNLASDEQDSVR.L	2AAA	3.0253e-16	3.0253e-16	5.5405e-09	2442.21	3	814.742	-1.42335	2	118	0
TMT_Test_S8	7012	R.M#AGDPVANVR.F	2AAA	1.7775e-14	1.7775e-14	3.2013e-07	1333.72	2	667.364	-0.27437	2	101	0
TMT_Test_S8	6220	R.Y#M*VADK#.F	2AAA	7.8198e-10	7.8198e-10	0.013221	1350.76	2	675.883	0.81274	2	45	0.0024919
TMT_Test_S3	7043	K.E#AGEQVASSPAEVAEK#.A	3HIDH	2.998e-12	2.998e-12	5.4721e-05	2210.18	3	737.06	-4.24986	2	48	0
TMT_Test_S8	1563	R.D#RDRERD.Y	4ET	1.7164e-09	1.7164e-09	0.030287	1265.65	4	317.168	-2.0206	1	83	0.0058534
TMT_Test_S1	17303	K.E#ALSSWLQDGVDGFQFR.D	4F2	4.9472e-20	4.9472e-20	9.0413e-13	2259.14	3	753.717	-0.16196	2	128	0
TMT_Test_S1	11144	K.L#LLSTDSAR.Q	4F2	1.9413e-10	1.9413e-10	0.0034815	1279.75	2	640.381	1.04842	2	82	0.0011461
TMT_Test_S1	15856	R.Y#LVVLNFR.D	4F2	9.9688e-10	9.9688e-10	0.017775	1327.81	2	664.407	0.73491	2	54	0.0034757
TMT_Test_S1	9953	K.D#LLQSAK#.K	4F2	1.7917e-09	1.7917e-09	0.031616	1382.85	2	691.928	-0.61747	2	129	0.0063905
TMT_Test_S2	16862	K.E#ALSSWLQDGVDGFQFR.D	4F2	4.0608e-19	4.0608e-19	7.4213e-12	2259.14	3	753.716	-1.70056	2	122	0
TMT_Test_S2	15253	R.Y#LVVLNFR.D	4F2	5.8972e-11	5.8972e-11	0.0010515	1327.81	2	664.406	-1.37796	2	65	0.00030276
TMT_Test_S3	16978	K.E#ALSSWLQDGVDGFQFR.D	4F2	5.1027e-21	5.1027e-21	9.3254e-14	2259.14	3	753.716	-1.21468	2	133	0
TMT_Test_S3	9612	K.Q#INPTLGSQEDFK#.D	4F2	4.46e-15	4.46e-15	8.1e-08	2085.15	3	695.72	-1.14048	2	90	0
TMT_Test_S3	6509	K.V#AEDETEAGVK#.F	4F2	6.9833e-15	6.9833e-15	1.2619e-07	1755.96	3	585.994	3.12471	2	113	0
TMT_Test_S3	9015	R.D#AGGIAGLK#.S	4F2	1.0144e-11	1.0144e-11	0.00018192	1409.86	2	705.434	-0.08652	2	111	0
TMT_Test_S4	16887	K.E#ALSSWLQDGVDGFQFR.D	4F2	6.4098e-21	6.4098e-21	1.1714e-13	2259.14	3	753.717	-0.32392	2	129	0
TMT_Test_S4	16895	K.E#ALSSWLQDGVDGFQFR.D	4F2	8.6681e-19	8.6681e-19	1.5841e-11	2259.14	2	1130.07	-0.21604	2	270	0
TMT_Test_S4	6457	K.V#AEDETEAGVK#.F	4F2	6.9512e-15	6.9512e-15	1.2561e-07	1755.96	3	585.993	1.97898	2	116	0
TMT_Test_S4	13433	R.I#GDLQAFVGR.D	4F2	5.117e-13	5.117e-13	9.2156e-06	1379.8	2	690.402	0.17681	2	96	0
TMT_Test_S4	10500	K.G#LVLGPIHK#.N	4F2	7.8731e-12	7.8731e-12	0.00014119	1542	3	514.673	1.06731	2	99	0
TMT_Test_S4	8991	R.D#AGGIAGLK#.S	4F2	8.735e-12	8.735e-12	0.00015665	1409.86	2	705.434	-0.17304	2	90	0
TMT_Test_S4	15269	R.Y#LVVLNFR.D	4F2	9.2276e-11	9.2276e-11	0.0016453	1327.81	2	664.406	-1.10237	2	50	0.00031666
TMT_Test_S5	16886	K.E#ALSSWLQDGVDGFQFR.D	4F2	2.5609e-19	2.5609e-19	4.6802e-12	2259.14	3	753.716	-0.72881	2	127	0
TMT_Test_S5	16897	K.E#ALSSWLQDGVDGFQFR.D	4F2	1.2422e-18	1.2422e-18	2.2703e-11	2259.14	2	1130.07	-0.10802	2	262	0
TMT_Test_S5	8939	R.D#AGGIAGLK#.S	4F2	1.4003e-11	1.4003e-11	0.00025112	1409.86	2	705.433	-1.2113	2	102	0
TMT_Test_S5	10458	K.G#LVLGPIHK#.N	4F2	1.8957e-11	1.8957e-11	0.00033996	1542	3	514.673	0.59295	2	76	0
TMT_Test_S6	17034	K.E#ALSSWLQDGVDGFQFR.D	4F2	6.9767e-19	6.9767e-19	1.275e-11	2259.14	3	753.717	-0.40489	2	126	0
TMT_Test_S6	7991	K.V#AGSPGWVR.T	4F2	2.1189e-12	2.1189e-12	3.8e-05	1232.71	2	616.858	1.18734	2	54	0.00029806
TMT_Test_S6	9031	R.D#AGGIAGLK#.S	4F2	8.8398e-12	8.8398e-12	0.00015853	1409.86	2	705.434	0.34609	2	130	0.00029806
TMT_Test_S6	5814	R.E#EDTSLK#.L	4F2	1.0149e-09	1.0149e-09	0.017909	1429.8	2	715.405	-0.59721	2	132	0.0028497
TMT_Test_S7	17077	K.E#ALSSWLQDGVDGFQFR.D	4F2	3.1104e-21	3.1104e-21	5.6845e-14	2259.14	3	753.717	-0.40489	2	135	0
TMT_Test_S7	12679	R.L#GASNLPAGISLPASAK#.L	4F2	2.7264e-20	2.7264e-20	4.9826e-13	2175.3	3	725.772	1.00916	2	111	0
TMT_Test_S7	13542	R.I#GDLQAFVGR.D	4F2	1.4758e-12	1.4758e-12	2.6579e-05	1379.8	2	690.402	0.44203	2	100	0.00031847
TMT_Test_S8	17053	K.E#ALSSWLQDGVDGFQFR.D	4F2	3.174e-21	3.174e-21	5.8006e-14	2259.14	3	753.718	0.72881	2	125	0
TMT_Test_S8	12706	R.L#GASNLPAGISLPASAK#.L	4F2	2.6285e-20	2.6285e-20	4.8038e-13	2175.3	3	725.771	-0.33639	2	102	0
TMT_Test_S8	9629	K.Q#INPTLGSQEDFK#.D	4F2	3.3621e-15	3.3621e-15	6.1061e-08	2085.15	3	695.72	-0.87729	2	95	0
TMT_Test_S8	13543	R.I#GDLQAFVGR.D	4F2	3.1936e-12	3.1936e-12	5.7517e-05	1379.8	2	690.402	0.08841	2	84	0
TMT_Test_S1	8939	K.V#VGAQSLK#.D	6PGD	6.3124e-11	6.3124e-11	0.0011255	1409.9	2	705.452	0.34608	2	117	0.00031696
TMT_Test_S2	13611	K.A#IFQAIAAK#.V	6PGD	1.1219e-11	1.1219e-11	0.0002012	1540.97	2	770.99	0.87081	2	148	0
TMT_Test_S2	8459	K.V#VQLEGSK#.K	6PGD	6.432e-11	6.432e-11	0.0011468	1467.9	2	734.456	2.07757	2	117	0.00030276
TMT_Test_S3	13731	K.A#IFQAIAAK#.V	6PGD	1.1214e-11	1.1214e-11	0.0002011	1540.97	2	770.989	-0.07916	2	142	0
TMT_Test_S3	17529	R.N#PELQNLLLDDFFK#.S	6PGD	4.1653e-10	4.1653e-10	0.0075793	2314.29	3	772.098	-6.5612	2	61	0.0011001
TMT_Test_S4	13654	K.A#IFQAIAAK#.V	6PGD	5.5691e-12	5.5691e-12	9.9872e-05	1540.97	2	770.99	1.26664	2	164	0
TMT_Test_S5	15984	K.L#VPLLDTGDIIIDGGNSEYRDTTR.R	6PGD	1.1235e-12	1.1235e-12	2.065e-05	2937.55	3	979.855	1.05893	2	107	0
TMT_Test_S5	13619	K.A#IFQAIAAK#.V	6PGD	1.1271e-11	1.1271e-11	0.00020212	1540.97	2	770.99	0.87081	2	154	0
TMT_Test_S5	8109	K.V#VGAQSLK#.D	6PGD	6.307e-11	6.307e-11	0.0011245	1409.9	2	705.451	-1.03823	2	113	0.00030084
TMT_Test_S6	8587	K.V#VQLEGSK#.K	6PGD	6.3959e-11	6.3959e-11	0.0011404	1467.9	2	734.456	0.99723	2	137	0.00029806
TMT_Test_S7	16114	K.L#VPLLDTGDIIIDGGNSEYRDTTR.R	6PGD	2.834e-13	2.834e-13	5.209e-06	2937.55	3	979.857	2.80305	2	123	0.00031847
TMT_Test_S7	13793	K.A#IFQAIAAK#.V	6PGD	2.6828e-11	2.6828e-11	0.00048111	1540.97	2	770.99	0.87081	2	113	0.00031847
TMT_Test_S7	8590	K.V#VQLEGSK#.K	6PGD	6.3599e-11	6.3599e-11	0.001134	1467.9	2	734.456	1.66205	2	134	0.00090361
TMT_Test_S8	8211	K.V#VGAQSLK#.D	6PGD	6.3501e-11	6.3501e-11	0.0011322	1409.9	2	705.452	-0.69215	2	140	0
TMT_Test_S8	8609	K.V#VQLEGSK#.K	6PGD	6.3746e-11	6.3746e-11	0.0011366	1467.9	2	734.456	1.82826	2	106	0
TMT_Test_S2	16467	R.Q#AFEEIILQYTK#.L	A16L1	6.198e-13	6.198e-13	1.1231e-05	2091.2	3	697.739	1.74952	2	64	0
TMT_Test_S1	10881	R.G#EAFTLK#.A	A2MP	5.8232e-10	5.8232e-10	0.010276	1373.83	2	687.417	-0.7991	2	125	0.0020635
TMT_Test_S2	10010	R.G#EAFTLK#.A	A2MP	5.8932e-10	5.8932e-10	0.010399	1373.83	3	458.614	0.06654	2	77	0.0015416
TMT_Test_S3	10106	R.G#EAFTLK#.A	A2MP	2.6404e-09	2.6404e-09	0.046593	1373.83	3	458.614	0.33272	2	67	0.0070922
TMT_Test_S5	10029	R.G#EAFTLK#.A	A2MP	5.8194e-10	5.8194e-10	0.010269	1373.83	3	458.615	1.99629	2	77	0.0022321
TMT_Test_S7	10105	R.G#EAFTLK#.A	A2MP	5.9112e-10	5.9112e-10	0.010431	1373.83	3	458.614	0.19963	2	71	0.0030418
TMT_Test_S2	15716	K.W#LSVLEEK#.D	AACS	1.8563e-10	1.8563e-10	0.0033098	1611.96	2	805.978	-5.03406	2	102	0.0005457
TMT_Test_S4	12720	R.L#NYAENLLR.H	AACS	3.3316e-12	3.3316e-12	5.9747e-05	1409.81	2	705.407	-0.77872	2	61	0
TMT_Test_S4	14715	R.D#IPELQDF.-	AACS	1.8357e-09	1.8357e-09	0.03273	1280.67	2	640.838	-1.14291	2	50	0.0060533
TMT_Test_S6	12826	R.L#NYAENLLR.H	AACS	3.1701e-12	3.1701e-12	5.685e-05	1409.81	2	705.406	-1.90354	2	85	0.00029806
TMT_Test_S2	13451	R.V#PFLVAETPR.A	AAPK1	1.345e-13	1.345e-13	2.4224e-06	1432.85	2	716.928	0.17027	2	82	0
TMT_Test_S2	8320	R.E#HEWFK#.Q	AAPK1	1.6244e-09	1.6244e-09	0.027465	1483.82	3	495.278	-0.06162	2	51	0.0044875
TMT_Test_S7	13613	R.V#PFLVAETPR.A	AAPK1	2.4814e-10	2.4814e-10	0.004469	1432.85	2	716.928	0.17027	2	52	0.0016073
TMT_Test_S8	17022	K.I#ADFGLSNMMSDGEFLR.T	AAPK1	1.5703e-13	1.5703e-13	2.8698e-06	2207.08	3	736.361	-4.89034	2	69	0
TMT_Test_S8	13607	R.V#PFLVAETPR.A	AAPK1	5.9047e-13	5.9047e-13	1.0634e-05	1432.85	2	716.928	0.42567	2	60	0
TMT_Test_S1	16774	M.A#PPSVFAQVPQAPPVLVFK#.L	AATC	6.7171e-18	6.7171e-18	1.2301e-10	2600.55	4	650.892	-0.46886	1	79	0
TMT_Test_S1	15884	R.I#VAATLSDPELFK#.E	AATC	3.1728e-16	3.1728e-16	5.7623e-09	2012.19	3	671.403	0.54544	2	123	0
TMT_Test_S1	9417	R.V#GGVQSLGGTGALR.I	AATC	1.2556e-14	1.2556e-14	2.2847e-07	1575.91	2	788.46	-1.00634	2	183	0
TMT_Test_S1	9589	K.V#NLGVGAYR.T	AATC	9.8026e-13	9.8026e-13	1.7579e-05	1252.73	2	626.871	1.07101	2	93	0
TMT_Test_S1	14100	R.T#DESQPWVLPVVR.K	AATC	5.7115e-12	5.7115e-12	0.00010373	1830.01	2	915.509	1.13336	2	122	0
TMT_Test_S1	9395	K.N#FGLYNER.V	AATC	6.8367e-12	6.8367e-12	0.0001219	1316.69	2	658.849	-0.27792	2	90	0
TMT_Test_S1	12288	R.I#GADFLGR.W	AATC	7.0167e-11	7.0167e-11	0.0012511	1152.67	2	576.838	-1.26972	2	74	0.00031696
TMT_Test_S2	16639	K.I#ANDNSLNHEYLPILGLAEFR.S	AATC	4.8235e-24	4.8235e-24	8.8483e-17	2703.44	3	901.82	1.21824	2	186	0
TMT_Test_S2	16328	M.A#PPSVFAQVPQAPPVLVFK#.L	AATC	1.3308e-20	1.3308e-20	2.4372e-13	2600.55	4	650.892	-0.37509	1	110	0
TMT_Test_S2	16332	M.A#PPSVFAQVPQAPPVLVFK#.L	AATC	3.2671e-17	3.2671e-17	5.9832e-10	2600.55	3	867.519	-0.91463	1	99	0
TMT_Test_S2	15368	R.I#VAATLSDPELFK#.E	AATC	3.1521e-16	3.1521e-16	5.7246e-09	2012.19	3	671.404	2.18177	2	138	0
TMT_Test_S2	8588	R.V#GGVQSLGGTGALR.I	AATC	3.4138e-15	3.4138e-15	6.2118e-08	1575.91	2	788.459	-1.85785	2	190	0
TMT_Test_S2	10049	R.V#GNLTVVGK#.E	AATC	3.5663e-12	3.5663e-12	6.3956e-05	1494.95	3	498.989	0.73391	2	74	0
TMT_Test_S2	7717	K.Q#IAAVMQR.R	AATC	2.9297e-11	2.9297e-11	0.00052237	1220.71	2	610.859	0.39967	2	84	0
TMT_Test_S2	11461	R.I#GADFLGR.W	AATC	3.4604e-10	3.4604e-10	0.0061699	1152.67	2	576.841	4.12658	2	89	0.00080064
TMT_Test_S3	16741	K.I#ANDNSLNHEYLPILGLAEFR.S	AATC	3.4318e-22	3.4318e-22	6.2954e-15	2703.44	3	901.821	2.3688	2	148	0
TMT_Test_S3	16409	M.A#PPSVFAQVPQAPPVLVFK#.L	AATC	3.4582e-21	3.4582e-21	6.3333e-14	2600.55	4	650.892	0.28131	1	111	0
TMT_Test_S3	15450	R.I#VAATLSDPELFK#.E	AATC	1.1872e-15	1.1872e-15	2.1561e-08	2012.19	2	1006.6	2.06159	2	177	0
TMT_Test_S3	16428	M.A#PPSVFAQVPQAPPVLVFK#.L	AATC	9.544e-13	9.544e-13	1.7479e-05	2600.55	3	867.52	0	1	70	0
TMT_Test_S3	7846	K.Q#IAAVMQR.R	AATC	3.1165e-11	3.1165e-11	0.00055568	1220.71	2	610.859	-0.39967	2	81	0.0003125
TMT_Test_S4	15384	R.I#VAATLSDPELFK#.E	AATC	4.9851e-16	4.9851e-16	9.0536e-09	2012.19	2	1006.6	2.24349	2	194	0
TMT_Test_S4	10123	R.V#GNLTVVGK#.E	AATC	1.7158e-12	1.7158e-12	3.0771e-05	1494.95	2	747.979	0.1632	2	152	0
TMT_Test_S4	8669	R.V#GGVQSLGGTGALR.I	AATC	2.4847e-12	2.4847e-12	4.5212e-05	1575.91	3	525.976	-0.23208	2	82	0
TMT_Test_S4	8791	K.V#NLGVGAYR.T	AATC	1.2032e-11	1.2032e-11	0.00021578	1252.73	2	626.87	-1.07101	2	81	0
TMT_Test_S4	7809	K.Q#IAAVMQR.R	AATC	1.3396e-11	1.3396e-11	0.00023885	1220.71	2	610.859	0	2	51	0
TMT_Test_S5	16335	M.A#PPSVFAQVPQAPPVLVFK#.L	AATC	4.5794e-22	4.5794e-22	8.3865e-15	2600.55	4	650.892	-0.46886	1	113	0
TMT_Test_S5	7742	K.Q#IAAVMQR.R	AATC	3.8823e-11	3.8823e-11	0.00069221	1220.71	2	610.859	0.5995	2	78	0.00030084
TMT_Test_S5	11441	R.I#GADFLGR.W	AATC	1.872e-09	1.872e-09	0.033379	1152.67	2	576.841	3.80915	2	74	0.0054323
TMT_Test_S6	16482	M.A#PPSVFAQVPQAPPVLVFK#.L	AATC	1.3834e-18	1.3834e-18	2.5335e-11	2600.55	4	650.892	0.46886	1	101	0
TMT_Test_S6	15551	R.I#VAATLSDPELFK#.E	AATC	3.9835e-16	3.9835e-16	7.2345e-09	2012.19	3	671.404	2.45449	2	112	0
TMT_Test_S6	13594	R.T#DESQPWVLPVVR.K	AATC	3.1011e-13	3.1011e-13	5.632e-06	1830.01	2	915.509	1.60003	2	159	0.00029806
TMT_Test_S6	10161	R.V#GNLTVVGK#.E	AATC	1.7205e-12	1.7205e-12	3.0854e-05	1494.95	2	747.979	0.816	2	145	0.00029806
TMT_Test_S6	8716	R.V#GGVQSLGGTGALR.I	AATC	1.1312e-11	1.1312e-11	0.00020584	1575.91	3	525.976	-1.04438	2	81	0.00029806
TMT_Test_S6	7831	K.Q#IAAVMQR.R	AATC	2.9449e-11	2.9449e-11	0.00052507	1220.71	2	610.859	0	2	74	0.00029806
TMT_Test_S6	11572	R.I#GADFLGR.W	AATC	1.9015e-09	1.9015e-09	0.033903	1152.67	2	576.841	5.29049	2	72	0.0049494
TMT_Test_S7	16536	M.A#PPSVFAQVPQAPPVLVFK#.L	AATC	1.9212e-18	1.9212e-18	3.5184e-11	2600.55	4	650.893	1.3128	1	96	0
TMT_Test_S7	16511	M.A#PPSVFAQVPQAPPVLVFK#.L	AATC	4.8098e-18	4.8098e-18	8.8085e-11	2600.55	3	867.52	-0.07036	1	103	0
TMT_Test_S7	15541	R.I#VAATLSDPELFK#.E	AATC	7.8144e-16	7.8144e-16	1.4192e-08	2012.19	2	1006.6	2.66794	2	183	0.00031847
TMT_Test_S7	13537	R.T#DESQPWVLPVVR.K	AATC	8.8408e-15	8.8408e-15	1.6056e-07	1830.01	3	610.676	3.19831	2	73	0.00031847
TMT_Test_S7	13540	R.T#DESQPWVLPVVR.K	AATC	2.8248e-14	2.8248e-14	5.1302e-07	1830.01	2	915.512	4.93344	2	168	0.00031847
TMT_Test_S7	10130	R.V#GNLTVVGK#.E	AATC	1.7199e-12	1.7199e-12	3.0844e-05	1494.95	2	747.979	0.5712	2	140	0.00031847
TMT_Test_S7	8717	R.V#GGVQSLGGTGALR.I	AATC	3.0246e-12	3.0246e-12	5.5036e-05	1575.91	3	525.976	0.81229	2	83	0.00031847
TMT_Test_S7	7840	K.Q#IAAVMQR.R	AATC	3.4224e-11	3.4224e-11	0.00061022	1220.71	2	610.859	-0.29975	2	68	0.00031847
TMT_Test_S8	16475	M.A#PPSVFAQVPQAPPVLVFK#.L	AATC	1.6769e-21	1.6769e-21	3.071e-14	2600.55	4	650.892	-0.37509	1	112	0
TMT_Test_S8	15523	R.I#VAATLSDPELFK#.E	AATC	2.5708e-16	2.5708e-16	4.6689e-09	2012.19	2	1006.6	1.27333	2	200	0
TMT_Test_S8	13541	R.T#DESQPWVLPVVR.K	AATC	7.3572e-15	7.3572e-15	1.3362e-07	1830.01	2	915.508	0.53334	2	163	0
TMT_Test_S8	9758	K.Q#VEYLVNEK#.H	AATC	1.0932e-12	1.0932e-12	1.9605e-05	1730	2	865.503	0.3526	2	156	0
TMT_Test_S1	7749	R.D#AGMQLQGYR.Y	AATM	2.6824e-13	2.6824e-13	4.831e-06	1442.74	2	721.874	1.43737	2	114	0
TMT_Test_S1	9947	K.M#NLGVGAYR.D	AATM	3.4678e-13	3.4678e-13	6.2189e-06	1284.71	2	642.856	-0.09494	2	91	0
TMT_Test_S1	12764	R.F#VTVQTISGTGALR.V	AATM	7.8959e-13	7.8959e-13	1.4368e-05	1754.01	3	585.343	0.31282	2	85	0
TMT_Test_S1	14178	R.I#AATILTSPDLR.K	AATM	1.0352e-12	1.0352e-12	1.8757e-05	1574.94	2	787.976	0.30983	2	133	0
TMT_Test_S1	12234	K.E#FSVYMTK#.D	AATM	2.6622e-12	2.6622e-12	4.7467e-05	1612.89	2	806.949	0.37818	2	161	0
TMT_Test_S1	6573	R.K##AEAQIAAK#.N	AATM	4.3273e-12	4.3273e-12	7.7603e-05	1842.16	3	614.726	-0.29787	2	124	0
TMT_Test_S1	12033	K.Q#WLQEVK#.G	AATM	1.5696e-10	1.5696e-10	0.0027698	1538.92	2	769.962	-1.26832	2	147	0.00088679
TMT_Test_S1	6898	K.A#EAQIAAK#.N	AATM	1.6171e-10	1.6171e-10	0.0028833	1409.86	2	705.435	1.55739	2	121	0.00088679
TMT_Test_S1	12047	K.Q#WLQEVK#.G	AATM	3.9577e-09	3.9577e-09	0.069837	1538.92	3	513.644	-0.83179	2	70	0.00088679
TMT_Test_S2	11987	R.F#VTVQTISGTGALR.V	AATM	5.6841e-14	5.6841e-14	1.0343e-06	1754.01	2	877.51	-0.83466	2	154	0
TMT_Test_S2	13456	R.I#AATILTSPDLR.K	AATM	1.0846e-12	1.0846e-12	1.9653e-05	1574.94	2	787.974	-2.09137	2	140	0
TMT_Test_S2	11414	K.E#FSVYMTK#.D	AATM	2.654e-12	2.654e-12	4.7321e-05	1612.89	3	538.303	2.26769	2	82	0
TMT_Test_S2	13462	R.I#AATILTSPDLR.K	AATM	3.474e-12	3.474e-12	6.2948e-05	1574.94	3	525.653	-0.23223	2	100	0
TMT_Test_S2	5824	R.K##AEAQIAAK#.N	AATM	4.6233e-12	4.6233e-12	8.2911e-05	1842.16	3	614.726	-0.09929	2	120	0
TMT_Test_S2	9338	R.V#GASFLQR.F	AATM	7.8514e-11	7.8514e-11	0.0013999	1181.7	2	591.352	0.8257	2	84	0.00030276
TMT_Test_S2	11160	K.Q#WLQEVK#.G	AATM	1.5251e-10	1.5251e-10	0.0026912	1538.92	2	769.962	-1.42686	2	147	0.0005457
TMT_Test_S2	8841	K.E#IASVVK#.K	AATM	1.4185e-09	1.4185e-09	0.02503	1353.86	2	677.433	-0.0901	2	129	0.0038314
TMT_Test_S3	13572	R.I#AATILTSPDLR.K	AATM	8.6051e-13	8.6051e-13	1.5592e-05	1574.94	2	787.975	-0.54221	2	152	0
TMT_Test_S3	13574	R.I#AATILTSPDLR.K	AATM	1.2457e-12	1.2457e-12	2.2572e-05	1574.94	3	525.653	0.23223	2	98	0
TMT_Test_S3	11482	K.E#FSVYMTK#.D	AATM	2.8009e-12	2.8009e-12	4.994e-05	1612.89	2	806.95	1.05892	2	151	0
TMT_Test_S3	12107	R.F#VTVQTISGTGALR.V	AATM	4.2427e-12	4.2427e-12	7.7202e-05	1754.01	2	877.51	-0.83466	2	115	0
TMT_Test_S3	9129	K.M#NLGVGAYR.D	AATM	2.2206e-11	2.2206e-11	0.00039823	1284.71	2	642.855	-1.80393	2	81	0
TMT_Test_S3	9442	R.V#GASFLQR.F	AATM	3.744e-11	3.744e-11	0.00066757	1181.7	2	591.352	1.23856	2	91	0.0003125
TMT_Test_S3	9496	R.T#QLVSNLK#.K	AATM	6.1438e-11	6.1438e-11	0.0010954	1510.94	3	504.32	0.36307	2	94	0.0003125
TMT_Test_S3	11245	K.Q#WLQEVK#.G	AATM	1.5387e-10	1.5387e-10	0.0027152	1538.92	2	769.962	-0.95124	2	140	0.00058428
TMT_Test_S3	8946	K.E#IASVVK#.K	AATM	1.4173e-09	1.4173e-09	0.025009	1353.86	2	677.434	0.27029	2	131	0.0037698
TMT_Test_S3	4845	H.A#IHQVTK#.-	AATM	2.7098e-09	2.7098e-09	0.047817	1404.88	3	468.966	0.45552	0	81	0.0070922
TMT_Test_S4	10978	K.A#SAELALGENNEVLK#.S	AATM	1.2748e-18	1.2748e-18	2.3234e-11	2166.23	2	1083.62	1.57711	2	304	0
TMT_Test_S4	12031	R.F#VTVQTISGTGALR.V	AATM	1.8268e-14	1.8268e-14	3.3242e-07	1754.01	2	877.51	0	2	153	0
TMT_Test_S4	7039	R.D#AGMQLQGYR.Y	AATM	2.3282e-14	2.3282e-14	4.193e-07	1442.74	2	721.872	-0.42276	2	116	0
TMT_Test_S4	13500	R.I#AATILTSPDLR.K	AATM	9.0621e-13	9.0621e-13	1.642e-05	1574.94	2	787.975	-0.23237	2	144	0
TMT_Test_S4	11452	K.E#FSVYMTK#.D	AATM	2.6585e-12	2.6585e-12	4.7401e-05	1612.89	3	538.302	1.81416	2	76	0
TMT_Test_S4	11447	K.E#FSVYMTK#.D	AATM	2.727e-12	2.727e-12	4.8623e-05	1612.89	2	806.95	1.05892	2	145	0
TMT_Test_S4	5889	R.K##AEAQIAAK#.N	AATM	4.7929e-12	4.7929e-12	8.5953e-05	1842.16	3	614.725	-0.59573	2	129	0
TMT_Test_S4	9416	R.V#GASFLQR.F	AATM	3.744e-11	3.744e-11	0.00066757	1181.7	2	591.352	0.8257	2	89	0
TMT_Test_S4	9104	K.M#NLGVGAYR.D	AATM	1.0976e-10	1.0976e-10	0.0019683	1284.71	2	642.855	-2.08876	2	65	0.0008673
TMT_Test_S4	12337	R.I#AATILTSPDLRK#.Q	AATM	1.968e-10	1.968e-10	0.0035741	2007.25	3	669.753	-0.27339	2	67	0.0008673
TMT_Test_S4	11205	K.Q#WLQEVK#.G	AATM	2.7921e-10	2.7921e-10	0.0049269	1538.92	2	769.962	-0.95124	2	139	0.0011478
TMT_Test_S4	8906	K.E#IASVVK#.K	AATM	1.4183e-09	1.4183e-09	0.025028	1353.86	2	677.434	0.63068	2	138	0.0049008
TMT_Test_S5	12010	R.F#VTVQTISGTGALR.V	AATM	4.2316e-15	4.2316e-15	7.6999e-08	1754.01	2	877.51	-0.83466	2	168	0
TMT_Test_S5	9052	K.M#NLGVGAYR.D	AATM	3.4678e-13	3.4678e-13	6.2189e-06	1284.71	2	642.854	-2.94325	2	79	0
TMT_Test_S5	5795	R.K##AEAQIAAK#.N	AATM	4.9727e-12	4.9727e-12	8.9178e-05	1842.16	3	614.726	0.19858	2	109	0
TMT_Test_S5	5788	R.K##AEAQIAAK#.N	AATM	5.046e-12	5.046e-12	9.0493e-05	1842.16	2	921.586	1.19211	2	189	0
TMT_Test_S5	13469	R.I#AATILTSPDLR.K	AATM	5.8e-12	5.8e-12	0.00010509	1574.94	3	525.653	0.34834	2	94	0
TMT_Test_S5	6909	K.N#MGLYGER.V	AATM	6.7697e-12	6.7697e-12	0.0001207	1243.64	2	622.325	-0.3923	2	81	0
TMT_Test_S5	9351	R.V#GASFLQR.F	AATM	3.9578e-11	3.9578e-11	0.00070569	1181.7	2	591.353	1.65141	2	84	0.00030084
TMT_Test_S5	9417	R.T#QLVSNLK#.K	AATM	6.1419e-11	6.1419e-11	0.0010951	1510.94	3	504.32	1.08922	2	88	0.00030084
TMT_Test_S5	9405	R.T#QLVSNLK#.K	AATM	6.2477e-11	6.2477e-11	0.001114	1510.94	2	755.976	0.40368	2	157	0.00030084
TMT_Test_S5	6216	K.A#EAQIAAK#.N	AATM	7.3948e-11	7.3948e-11	0.0013185	1409.86	2	705.433	-0.95174	2	144	0.00058343
TMT_Test_S5	12328	R.I#AATILTSPDLRK#.Q	AATM	9.5793e-11	9.5793e-11	0.0017397	2007.25	3	669.753	-1.1847	2	74	0.00082259
TMT_Test_S5	8839	K.E#IASVVK#.K	AATM	1.4193e-09	1.4193e-09	0.025044	1353.86	2	677.433	-0.99107	2	133	0.0037037
TMT_Test_S6	13668	R.I#AATILTSPDLR.K	AATM	1.0726e-13	1.0726e-13	1.9436e-06	1574.94	3	525.653	0	2	103	0.00029806
TMT_Test_S6	13665	R.I#AATILTSPDLR.K	AATM	2.7641e-13	2.7641e-13	5.0084e-06	1574.94	2	787.975	-0.9295	2	165	0.00029806
TMT_Test_S6	11526	K.E#FSVYMTK#.D	AATM	2.6503e-12	2.6503e-12	4.7255e-05	1612.89	2	806.951	2.57166	2	131	0.00029806
TMT_Test_S6	5810	R.K##AEAQIAAK#.N	AATM	4.8183e-12	4.8183e-12	8.6409e-05	1842.16	3	614.726	0	2	121	0.00029806
TMT_Test_S6	12161	R.F#VTVQTISGTGALR.V	AATM	3.0652e-11	3.0652e-11	0.00055776	1754.01	2	877.512	1.80843	2	94	0.00029806
TMT_Test_S6	12456	R.I#AATILTSPDLRK#.Q	AATM	3.5586e-11	3.5586e-11	0.00064629	2007.25	3	669.753	-0.09113	2	70	0.00029806
TMT_Test_S6	9457	R.V#GASFLQR.F	AATM	3.744e-11	3.744e-11	0.00066757	1181.7	2	591.353	1.85783	2	87	0.00029806
TMT_Test_S6	9510	R.T#QLVSNLK#.K	AATM	6.1162e-11	6.1162e-11	0.0010905	1510.94	3	504.32	0.78666	2	94	0.00029806
TMT_Test_S6	9499	R.T#QLVSNLK#.K	AATM	6.2473e-11	6.2473e-11	0.0011139	1510.94	2	755.978	2.34137	2	155	0.00029806
TMT_Test_S6	9160	K.M#NLGVGAYR.D	AATM	1.331e-10	1.331e-10	0.0023869	1284.71	2	642.855	-2.08876	2	42	0.0013736
TMT_Test_S6	11271	K.Q#WLQEVK#.G	AATM	1.8114e-10	1.8114e-10	0.0031965	1538.92	2	769.963	0	2	147	0.0013736
TMT_Test_S6	8957	K.E#IASVVK#.K	AATM	1.4257e-09	1.4257e-09	0.025158	1353.86	2	677.433	-0.0901	2	134	0.0034467
TMT_Test_S7	12128	R.F#VTVQTISGTGALR.V	AATM	4.8001e-15	4.8001e-15	8.7344e-08	1754.01	2	877.51	0.27822	2	157	0.00031847
TMT_Test_S7	7046	R.D#AGMQLQGYR.Y	AATM	4.9317e-14	4.9317e-14	8.8819e-07	1442.74	2	721.872	-0.50731	2	107	0.00031847
TMT_Test_S7	13635	R.I#AATILTSPDLR.K	AATM	3.7393e-12	3.7393e-12	6.7754e-05	1574.94	2	787.975	-0.9295	2	134	0.00031847
TMT_Test_S7	5836	R.K##AEAQIAAK#.N	AATM	4.6251e-12	4.6251e-12	8.2943e-05	1842.16	3	614.726	0.49644	2	127	0.00031847
TMT_Test_S7	9422	R.V#GASFLQR.F	AATM	3.744e-11	3.744e-11	0.00066757	1181.7	2	591.353	1.54819	2	88	0.00031847
TMT_Test_S7	9126	K.M#NLGVGAYR.D	AATM	7.1639e-11	7.1639e-11	0.0012847	1284.71	2	642.854	-4.08258	2	66	0.00090361
TMT_Test_S7	6294	K.A#EAQIAAK#.N	AATM	7.3366e-11	7.3366e-11	0.0013081	1409.86	2	705.434	-0.25956	2	127	0.00090361
TMT_Test_S7	9492	R.T#QLVSNLK#.K	AATM	8.4419e-11	8.4419e-11	0.0015052	1510.94	2	755.976	-0.40368	2	65	0.00090361
TMT_Test_S7	11269	K.Q#WLQEVK#.G	AATM	1.6775e-10	1.6775e-10	0.0029601	1538.92	2	769.963	-0.39635	2	148	0.001128
TMT_Test_S7	8940	K.E#IASVVK#.K	AATM	1.4235e-09	1.4235e-09	0.025118	1353.86	2	677.433	-0.99107	2	134	0.0059172
TMT_Test_S8	11046	K.A#SAELALGENNEVLK#.S	AATM	1.2853e-18	1.2853e-18	2.3427e-11	2166.23	2	1083.62	0.6759	2	319	0
TMT_Test_S8	12098	K.I#LIRPLYSNPPLNGAR.I	AATM	1.5643e-16	1.5643e-16	2.8553e-09	2098.25	3	700.087	0.87182	2	88	0
TMT_Test_S8	12153	R.F#VTVQTISGTGALR.V	AATM	1.9578e-14	1.9578e-14	3.5626e-07	1754.01	2	877.51	-0.20866	2	149	0
TMT_Test_S8	13612	R.I#AATILTSPDLR.K	AATM	6.6113e-13	6.6113e-13	1.1979e-05	1574.94	2	787.974	-1.23933	2	142	0
TMT_Test_S8	11535	K.E#FSVYMTK#.D	AATM	2.6535e-12	2.6535e-12	4.7312e-05	1612.89	2	806.949	0.83201	2	128	0
TMT_Test_S8	13616	R.I#AATILTSPDLR.K	AATM	2.7508e-12	2.7508e-12	4.9845e-05	1574.94	3	525.652	-0.46445	2	95	0
TMT_Test_S8	12477	R.I#AATILTSPDLRK#.Q	AATM	4.5267e-12	4.5267e-12	8.2211e-05	2007.25	3	669.754	0.54678	2	88	0
TMT_Test_S8	5864	R.K##AEAQIAAK#.N	AATM	4.7386e-12	4.7386e-12	8.4978e-05	1842.16	3	614.726	0.29787	2	132	0
TMT_Test_S8	9508	R.T#QLVSNLK#.K	AATM	6.1222e-11	6.1222e-11	0.0010916	1510.94	3	504.32	1.33127	2	104	0
TMT_Test_S8	9492	R.T#QLVSNLK#.K	AATM	6.2065e-11	6.2065e-11	0.0011066	1510.94	2	755.977	1.69547	2	146	0
TMT_Test_S8	6308	K.A#EAQIAAK#.N	AATM	7.4474e-11	7.4474e-11	0.0013279	1409.86	2	705.434	-0.17304	2	125	0
TMT_Test_S8	9156	K.M#NLGVGAYR.D	AATM	8.8841e-11	8.8841e-11	0.0015932	1284.71	2	642.854	-3.79775	2	65	0
TMT_Test_S8	9453	R.V#GASFLQR.F	AATM	1.473e-10	1.473e-10	0.0026264	1181.7	2	591.353	2.47711	2	80	0.00056054
TMT_Test_S8	11276	K.Q#WLQEVK#.G	AATM	2.8388e-10	2.8388e-10	0.0050093	1538.92	2	769.963	0	2	143	0.0013305
TMT_Test_S8	4637	H.A#IHQVTK#.-	AATM	2.8482e-09	2.8482e-09	0.050258	1404.88	3	468.965	-1.17134	0	79	0.0085317
TMT_Test_S1	12834	K.E#YLDNVQLGHILER.E	ABCD3	6.4769e-15	6.4769e-15	1.1786e-07	2003.09	3	668.365	-3.47015	2	87	0
TMT_Test_S6	17259	R.I#TELMQVLK#.D	ABCD3	4.4724e-12	4.4724e-12	8.0206e-05	1683.04	3	561.684	0.10866	2	97	0.00029806
TMT_Test_S7	17310	R.I#TELMQVLK#.D	ABCD3	4.6926e-12	4.6926e-12	8.4154e-05	1683.04	3	561.683	-0.86932	2	66	0.00031847
TMT_Test_S1	12553	K.N#TVANSPQTLLAGMNK#.F	ABCE1	2.9136e-20	2.9136e-20	5.3181e-13	2267.27	3	756.427	-0.40344	2	99	0
TMT_Test_S1	2993	R.R#DPNNYRPR.I	ABCE1	2.1638e-12	2.1638e-12	3.8804e-05	1491.81	4	373.708	-0.08166	2	86	0
TMT_Test_S3	7159	R.I#AIVNHDK#.C	ABCE1	8.3792e-10	8.3792e-10	0.01494	1517.93	3	506.648	0.78305	2	72	0.0026385
TMT_Test_S4	16659	K.A#DIFMFDEPSSYLDVK#.Q	ABCE1	2.4428e-21	2.4428e-21	4.4587e-14	2485.28	3	829.1	1.54594	2	128	0
TMT_Test_S4	7123	R.I#AIVNHDK#.C	ABCE1	2.6336e-11	2.6336e-11	0.00046957	1517.93	3	506.649	0.96375	2	89	0
TMT_Test_S5	7037	R.I#AIVNHDK#.C	ABCE1	7.2027e-10	7.2027e-10	0.012842	1517.93	3	506.648	0.84328	2	55	0.0024426
TMT_Test_S6	16802	K.A#DIFMFDEPSSYLDVK#.Q	ABCE1	1.4198e-20	1.4198e-20	2.5915e-13	2485.28	3	829.099	0.51531	2	117	0
TMT_Test_S6	7141	R.I#AIVNHDK#.C	ABCE1	4.6267e-10	4.6267e-10	0.0082495	1517.93	3	506.649	0.96375	2	73	0.0017803
TMT_Test_S7	7110	R.I#AIVNHDK#.C	ABCE1	2.7802e-10	2.7802e-10	0.0049572	1517.93	3	506.648	0.84328	2	87	0.0016073
TMT_Test_S8	16799	K.A#DIFMFDEPSSYLDVK#.Q	ABCE1	2.0151e-21	2.0151e-21	3.678e-14	2485.28	3	829.099	0.4417	2	124	0
TMT_Test_S1	8250	R.L#QGQLEQGDDTAAEK#.L	ABCF1	1.8643e-19	1.8643e-19	3.398e-12	2211.17	3	737.73	-0.16547	2	135	0
TMT_Test_S1	5204	R.A#TGAAAAEAK#.A	ABCF1	1.841e-13	1.841e-13	3.3156e-06	1468.86	2	734.433	0.37229	2	165	0
TMT_Test_S2	15154	R.E#VLEALGEVMVNRPR.D	ABCF1	4.6721e-12	4.6721e-12	8.5155e-05	2016.12	3	672.713	0.63511	2	88	0
TMT_Test_S3	15237	R.E#VLEALGEVMVNRPR.D	ABCF1	3.8859e-12	3.8859e-12	7.0826e-05	2016.12	3	672.714	1.54241	2	82	0
TMT_Test_S4	15172	R.E#VLEALGEVMVNRPR.D	ABCF1	9.7009e-13	9.7009e-13	1.7681e-05	2016.12	3	672.713	0.27219	2	108	0
TMT_Test_S4	6274	K.L#TPTNGEMR.K	ABCF1	8.8122e-11	8.8122e-11	0.0015803	1322.71	2	661.856	-0.73774	2	74	0.00031666
TMT_Test_S5	15184	R.E#VLEALGEVMVNRPR.D	ABCF1	6.2164e-13	6.2164e-13	1.133e-05	2016.12	3	672.713	0.81657	2	113	0
TMT_Test_S5	6181	K.L#TPTNGEMR.K	ABCF1	3.5046e-11	3.5046e-11	0.00062849	1322.71	2	661.856	-0.92218	2	51	0.00030084
TMT_Test_S6	15335	R.E#VLEALGEVMVNRPR.D	ABCF1	2.3069e-12	2.3069e-12	4.2046e-05	2016.12	3	672.713	1.36095	2	111	0.00029806
TMT_Test_S7	15328	R.E#VLEALGEVMVNRPR.D	ABCF1	8.1051e-13	8.1051e-13	1.4773e-05	2016.12	3	672.713	0	2	109	0.00031847
TMT_Test_S8	15318	R.E#VLEALGEVMVNRPR.D	ABCF1	9.7601e-13	9.7601e-13	1.7789e-05	2016.12	3	672.713	0.54438	2	97	0
TMT_Test_S7	15905	K.I#PPPVIMVQNVSFK#.Y	ABCF2	3.0939e-18	3.0939e-18	5.6297e-11	2177.3	3	726.439	0.16804	2	111	0
TMT_Test_S8	15882	K.I#PPPVIMVQNVSFK#.Y	ABCF2	5.2428e-16	5.2428e-16	9.54e-09	2177.3	3	726.438	-0.33608	2	86	0
TMT_Test_S1	1623	K.H#GNNQPAR.T	ABI1	9.3676e-11	9.3676e-11	0.0016703	1197.64	3	399.885	-0.22895	2	62	0.00062755
TMT_Test_S2	1753	K.H#GNNQPAR.T	ABI1	3.1921e-12	3.1921e-12	5.6916e-05	1197.64	3	399.884	-1.9079	2	116	0
TMT_Test_S2	8852	K.D#K#DDELSFK#.E	ABI1	1.4231e-10	1.4231e-10	0.002552	2009.14	3	670.384	-0.36418	2	53	0.0005457
TMT_Test_S3	1854	K.H#GNNQPAR.T	ABI1	3.4115e-12	3.4115e-12	6.0827e-05	1197.64	3	399.885	0.15263	2	115	0
TMT_Test_S4	1879	K.H#GNNQPAR.T	ABI1	3.443e-12	3.443e-12	6.139e-05	1197.64	3	399.885	0.99211	2	106	0
TMT_Test_S5	1930	K.H#GNNQPAR.T	ABI1	6.9571e-12	6.9571e-12	0.00012405	1197.64	3	399.884	-1.83158	2	87	0
TMT_Test_S6	1727	K.H#GNNQPAR.T	ABI1	6.6225e-12	6.6225e-12	0.00011808	1197.64	3	399.885	0	2	106	0.00029806
TMT_Test_S6	8965	K.D#K#DDELSFK#.E	ABI1	1.3892e-10	1.3892e-10	0.0024913	2009.14	3	670.385	2.09404	2	51	0.0013736
TMT_Test_S7	1867	K.H#GNNQPAR.T	ABI1	9.5548e-12	9.5548e-12	0.00017036	1197.64	3	399.885	-0.99211	2	102	0.00031847
TMT_Test_S8	1814	K.H#GNNQPAR.T	ABI1	3.432e-12	3.432e-12	6.1193e-05	1197.64	3	399.885	0.61053	2	109	0
TMT_Test_S8	8963	K.D#K#DDELSFK#.E	ABI1	1.2666e-11	1.2666e-11	0.00022714	2009.14	3	670.384	0.81941	2	71	0
TMT_Test_S1	14462	K.F#GVLFQDDR.C	ABRAL	5.5873e-13	5.5873e-13	1.002e-05	1400.75	2	700.877	-1.39334	2	125	0
TMT_Test_S2	13692	K.F#GVLFQDDR.C	ABRAL	6.4519e-13	6.4519e-13	1.157e-05	1400.75	2	700.878	0.17417	2	116	0
TMT_Test_S3	13804	K.F#GVLFQDDR.C	ABRAL	5.5873e-13	5.5873e-13	1.002e-05	1400.75	2	700.878	-0.17417	2	121	0
TMT_Test_S4	13744	K.F#GVLFQDDR.C	ABRAL	5.9841e-13	5.9841e-13	1.0732e-05	1400.75	2	700.879	1.04501	2	121	0
TMT_Test_S5	13701	K.F#GVLFQDDR.C	ABRAL	5.5873e-13	5.5873e-13	1.002e-05	1400.75	2	700.878	-0.17417	2	135	0
TMT_Test_S6	13898	K.F#GVLFQDDR.C	ABRAL	5.9841e-13	5.9841e-13	1.0732e-05	1400.75	2	700.878	0.08708	2	122	0.00029806
TMT_Test_S7	13880	K.F#GVLFQDDR.C	ABRAL	5.5873e-13	5.5873e-13	1.002e-05	1400.75	2	700.878	0	2	129	0.00031847
TMT_Test_S8	13856	K.F#GVLFQDDR.C	ABRAL	6.9229e-13	6.9229e-13	1.2415e-05	1400.75	2	700.879	0.60959	2	114	0
TMT_Test_S1	13656	R.N#LSEFGLIQEK#.F	ACAD9	9.4742e-13	9.4742e-13	1.712e-05	1886.09	3	629.367	-1.3577	2	78	0
TMT_Test_S2	1834	C.S#HSGAEAR.L	ACADL	1.898e-09	1.898e-09	0.033841	1118.59	3	373.534	-1.06209	1	82	0.0055905
TMT_Test_S4	1952	C.S#HSGAEAR.L	ACADL	2.4633e-09	2.4633e-09	0.043921	1118.59	3	373.534	-0.6536	1	83	0.0068818
TMT_Test_S5	14272	K.A#QDTAELFFEDVR.L	ACADL	1.7534e-13	1.7534e-13	3.1844e-06	1844.93	3	615.651	1.88365	2	70	0
TMT_Test_S5	1954	C.S#HSGAEAR.L	ACADL	5.3117e-10	5.3117e-10	0.0094708	1118.59	3	373.534	-0.1634	1	66	0.0022321
TMT_Test_S6	1794	C.S#HSGAEAR.L	ACADL	1.3193e-09	1.3193e-09	0.023523	1118.59	3	373.534	-0.8987	1	70	0.0032505
TMT_Test_S7	1904	C.S#HSGAEAR.L	ACADL	6.833e-10	6.833e-10	0.012183	1118.59	3	373.534	-1.06209	1	82	0.0032557
TMT_Test_S8	1892	C.S#HSGAEAR.L	ACADL	5.4465e-10	5.4465e-10	0.0097112	1118.59	3	373.534	-0.4902	1	87	0.0017907
TMT_Test_S2	15440	K.L#ADMALALESAR.L	ACADS	3.5371e-14	3.5371e-14	6.4092e-07	1564.87	2	782.937	-1.40322	2	112	0
TMT_Test_S3	15514	K.L#ADMALALESAR.L	ACADS	9.123e-14	9.123e-14	1.6531e-06	1564.87	2	782.937	-1.55913	2	113	0
TMT_Test_S5	15473	K.L#ADMALALESAR.L	ACADS	5.1146e-14	5.1146e-14	9.2676e-07	1564.87	2	782.937	-1.55913	2	130	0
TMT_Test_S6	12645	K.E#LVPIAAQLDR.E	ACADS	3.7736e-12	3.7736e-12	6.819e-05	1528.9	2	764.96	7.4204	2	91	0.00029806
TMT_Test_S6	11335	R.L#VIAGHLLR.S	ACADS	1.9326e-11	1.9326e-11	0.00034659	1295.85	3	432.621	-0.56433	2	104	0.00029806
TMT_Test_S7	11325	R.L#VIAGHLLR.S	ACADS	2.3405e-11	2.3405e-11	0.00041972	1295.85	3	432.621	-0.21162	2	112	0.00031847
TMT_Test_S8	15589	K.L#ADMALALESAR.L	ACADS	4.0995e-14	4.0995e-14	7.4282e-07	1564.87	2	782.937	-1.32526	2	134	0
TMT_Test_S1	5676	K.D#AATGAVK#.E	ACADV	2.2914e-11	2.2914e-11	0.00040855	1340.8	2	670.905	0.45487	2	98	0
TMT_Test_S2	7431	K.E#LVGPVAR.F	ACADV	6.7988e-11	6.7988e-11	0.0012122	1144.7	2	572.855	0.95891	2	65	0.00030276
TMT_Test_S3	7560	K.E#LVGPVAR.F	ACADV	2.0432e-09	2.0432e-09	0.036431	1144.7	2	572.854	-0.31964	2	52	0.0065391
TMT_Test_S4	2923	K.A#VDHATNR.T	ACADV	8.1656e-11	8.1656e-11	0.0014559	1187.65	3	396.553	0.30783	2	54	0.00031666
TMT_Test_S5	16284	K.E#LGAFGLQVPSELGGLGLSNTQYAR.L	ACADV	9.5993e-16	9.5993e-16	1.7654e-08	2881.54	3	961.185	0.889	2	126	0
TMT_Test_S5	13190	K.V#PSENVLGEVGDGFK#.V	ACADV	1.0914e-14	1.0914e-14	1.9892e-07	2155.19	3	719.069	2.29179	2	69	0
TMT_Test_S5	7442	K.E#LVGPVAR.F	ACADV	9.9097e-11	9.9097e-11	0.0017669	1144.7	2	572.854	0.53273	2	59	0.00082259
TMT_Test_S6	7533	K.E#LVGPVAR.F	ACADV	1.2392e-10	1.2392e-10	0.0022095	1144.7	2	572.853	-1.91782	2	62	0.0011377
TMT_Test_S6	10145	K.V#AVNILNNGR.F	ACADV	1.6188e-09	1.6188e-09	0.029154	1373.82	2	687.417	5.59375	2	51	0.0045652
TMT_Test_S7	7538	K.E#LVGPVAR.F	ACADV	9.9097e-11	9.9097e-11	0.0017669	1144.7	2	572.854	0.10655	2	65	0.001128
TMT_Test_S8	16428	K.E#LGAFGLQVPSELGGLGLSNTQYAR.L	ACADV	1.2374e-17	1.2374e-17	2.2757e-10	2881.54	3	961.184	-0.3175	2	140	0
TMT_Test_S1	17290	K.L#LDDLFR.K	ACINU	1.6481e-09	1.6481e-09	0.029083	1195.7	2	598.356	3.57018	2	89	0.0057102
TMT_Test_S2	16780	K.L#LDDLFR.K	ACINU	1.648e-09	1.648e-09	0.029081	1195.7	2	598.354	0.91805	2	65	0.0044875
TMT_Test_S3	16864	K.L#LDDLFR.K	ACINU	1.6481e-09	1.6481e-09	0.029082	1195.7	2	598.355	1.53008	2	82	0.0047205
TMT_Test_S4	16791	K.L#LDDLFR.K	ACINU	1.648e-09	1.648e-09	0.029081	1195.7	2	598.355	2.55013	2	90	0.0049008
TMT_Test_S5	16772	K.L#LDDLFR.K	ACINU	1.6481e-09	1.6481e-09	0.029082	1195.7	2	598.354	-0.51003	2	87	0.0047967
TMT_Test_S7	16964	K.L#LDDLFR.K	ACINU	1.6481e-09	1.6481e-09	0.029082	1195.7	2	598.354	0.91805	2	80	0.0065359
TMT_Test_S8	16934	K.L#LDDLFR.K	ACINU	1.648e-09	1.648e-09	0.029081	1195.7	2	598.356	3.77419	2	77	0.0051789
TMT_Test_S1	15275	K.I#GNTGGMLDNILASK#.L	ACLY	6.3966e-19	6.3966e-19	1.1659e-11	2112.2	3	704.736	-1.81875	2	135	0
TMT_Test_S2	14734	K.I#GNTGGMLDNILASK#.L	ACLY	7.3279e-19	7.3279e-19	1.3356e-11	2112.2	3	704.737	-0.25982	2	115	0
TMT_Test_S2	15753	K.L#GLVGVNLSLDGVK#.S	ACLY	4.1328e-17	4.1328e-17	7.5202e-10	1992.23	3	664.749	-1.56088	2	122	0
TMT_Test_S2	15995	K.M#IVVLGEIGGTEEYK#.I	ACLY	1.4683e-11	1.4683e-11	0.00026762	2246.26	3	749.418	-8.71437	2	59	0
TMT_Test_S3	6289	R.Y#QDTPGVK#.M	ACLY	5.3951e-12	5.3951e-12	9.6194e-05	1515.87	2	758.438	1.20712	2	138	0
TMT_Test_S3	16122	K.E#ILIPVFK#.N	ACLY	1.8455e-10	1.8455e-10	0.0032906	1567.01	2	784.009	-0.38925	2	115	0.00058428
TMT_Test_S4	14753	K.I#GNTGGMLDNILASK#.L	ACLY	9.8732e-17	9.8732e-17	1.7995e-09	2112.2	3	704.736	-1.90535	2	107	0
TMT_Test_S4	16555	R.T#IAIIAEGIPEALTR.K	ACLY	1.8393e-14	1.8393e-14	3.3525e-07	1872.11	3	624.709	0.39081	2	103	0
TMT_Test_S4	15731	K.A#FDSGIIPMEFVNK#.M	ACLY	2.6001e-13	2.6001e-13	4.7312e-06	2176.2	3	726.071	1.26093	2	80	0
TMT_Test_S5	10212	R.F#GGALDAAAK#.M	ACLY	2.3688e-13	2.3688e-13	4.2662e-06	1528.9	2	764.95	-3.032	2	134	0
TMT_Test_S5	17297	R.E#EADEYVDIGALNGIFVLGR.S	ACLY	5.3308e-11	5.3308e-11	0.00097714	2484.29	3	828.772	3.09311	2	47	0.00030084
TMT_Test_S5	16071	K.E#ILIPVFK#.N	ACLY	1.8453e-10	1.8453e-10	0.0032901	1567.01	2	784.009	-0.3114	2	115	0.00082259
TMT_Test_S6	16188	K.M#IVVLGEIGGTEEYK#.I	ACLY	9.6106e-15	9.6106e-15	1.7517e-07	2246.26	3	749.422	-4.31646	2	87	0.00029806
TMT_Test_S6	16712	R.T#IAIIAEGIPEALTR.K	ACLY	1.6164e-12	1.6164e-12	2.9462e-05	1872.11	3	624.71	0.97702	2	75	0.00029806
TMT_Test_S6	16854	R.G#QELIYAGMPITEVFK#.E	ACLY	2.7271e-10	2.7271e-10	0.0049777	2404.34	3	802.12	0	2	51	0.0017803
TMT_Test_S7	16731	R.T#IAIIAEGIPEALTR.K	ACLY	1.8952e-14	1.8952e-14	3.4543e-07	1872.11	3	624.71	2.05174	2	107	0.00031847
TMT_Test_S7	5039	K.A#ISEQTGK#.E	ACLY	2.3764e-10	2.3764e-10	0.0042371	1441.85	2	721.424	-6.68365	2	94	0.0013665
TMT_Test_S8	16697	R.T#IAIIAEGIPEALTR.K	ACLY	8.0543e-14	8.0543e-14	1.468e-06	1872.11	3	624.71	1.46553	2	96	0
TMT_Test_S8	6245	R.Y#QDTPGVK#.M	ACLY	5.3464e-12	5.3464e-12	9.5327e-05	1515.87	2	758.438	1.85092	2	126	0
TMT_Test_S8	5330	R.A#DEVAPAK#.K	ACLY	2.8742e-11	2.8742e-11	0.00051247	1408.83	2	704.917	-1.29877	2	129	0
TMT_Test_S1	13615	K.L#LHSFLPK#.S	ACO10	1.7696e-10	1.7696e-10	0.0031552	1562.99	3	522.006	6.12434	2	74	0.0011461
TMT_Test_S4	6858	K.Y#VTVQNTVR.F	ACO10	2.2951e-12	2.2951e-12	4.116e-05	1383.79	2	692.399	-0.8815	2	78	0
TMT_Test_S6	16437	R.I#FGGFLMR.K	ACO10	6.9495e-10	6.9495e-10	0.012391	1244.71	2	622.864	5.58552	2	45	0.0026166
TMT_Test_S7	16432	R.I#FGGFLMR.K	ACO10	1.6579e-11	1.6579e-11	0.0002956	1244.71	2	622.864	5.38954	2	71	0.00031847
TMT_Test_S3	3726	K.V#EEQHTNK#.L	ACO13	1.8953e-11	1.8953e-11	0.00033794	1592.89	3	531.635	0.91845	2	87	0
TMT_Test_S1	15795	K.Q#GLLPLTFADPSDYNK#.I	ACON	3.6357e-18	3.6357e-18	6.6361e-11	2387.31	3	796.44	-1.83924	2	108	0
TMT_Test_S1	13955	K.F#NPETDFLTGK#.D	ACON	1.7952e-15	1.7952e-15	3.2439e-08	1877.03	2	939.017	-1.88497	2	155	0
TMT_Test_S1	14675	R.T#DIANLAEEFK#.D	ACON	1.7411e-14	1.7411e-14	3.1463e-07	1859.04	3	620.352	0.09839	2	117	0
TMT_Test_S1	16308	K.D#LEDLQILIK#.V	ACON	6.3824e-12	6.3824e-12	0.00011495	1808.1	2	904.554	-1.48446	2	149	0
TMT_Test_S1	16034	R.L#QLLEPFDK#.W	ACON	7.2139e-12	7.2139e-12	0.00012937	1711.03	2	856.017	-0.57041	2	159	0
TMT_Test_S1	9704	K.S#QFTITPGSEQIR.A	ACON	4.1623e-11	4.1623e-11	0.00075593	1767.96	3	589.99	-1.13796	2	60	0
TMT_Test_S1	4109	R.E#HAALEPR.H	ACON	1.1781e-10	1.1781e-10	0.0021006	1226.68	3	409.564	-4.17268	2	78	0.00088679
TMT_Test_S1	16040	R.L#QLLEPFDK#.W	ACON	1.1887e-10	1.1887e-10	0.0021318	1711.03	3	571.013	-2.56534	2	87	0
TMT_Test_S1	13242	K.V#AGILTVK#.G	ACON	3.8317e-10	3.8317e-10	0.006832	1408.94	3	470.318	0.64887	2	100	0.0016073
TMT_Test_S2	16563	K.D#INQEVYNFLATAGAK#.Y	ACON	2.2083e-21	2.2083e-21	4.0308e-14	2362.29	3	788.101	-0.23234	2	147	0
TMT_Test_S2	8886	R.N#AVTQEFGPVPDTAR.Y	ACON	1.486e-16	1.486e-16	2.7084e-09	1906	3	636.005	1.53546	2	89	0
TMT_Test_S2	13263	K.F#NPETDFLTGK#.D	ACON	1.9171e-15	1.9171e-15	3.4642e-08	1877.03	2	939.018	-0.90998	2	196	0
TMT_Test_S2	14039	R.T#DIANLAEEFK#.D	ACON	1.1317e-14	1.1317e-14	2.045e-07	1859.04	2	930.024	-0.13126	2	219	0
TMT_Test_S2	8892	R.N#AVTQEFGPVPDTAR.Y	ACON	7.6146e-14	7.6146e-14	1.3879e-06	1906	2	953.504	1.40825	2	170	0
TMT_Test_S2	9100	K.L#EAPDADELPR.S	ACON	1.553e-13	1.553e-13	2.8062e-06	1529.81	2	765.409	-1.03664	2	135	0
TMT_Test_S2	8888	K.S#QFTITPGSEQIR.A	ACON	1.5454e-12	1.5454e-12	2.8066e-05	1767.96	2	884.482	0.48305	2	139	0
TMT_Test_S2	15803	K.D#LEDLQILIK#.V	ACON	3.157e-12	3.157e-12	5.6857e-05	1808.1	2	904.554	-1.48446	2	205	0
TMT_Test_S2	8746	R.D#GYAQILR.D	ACON	3.7433e-11	3.7433e-11	0.00066743	1239.7	2	620.354	-0.59033	2	91	0
TMT_Test_S2	3735	R.E#HAALEPR.H	ACON	5.7805e-11	5.7805e-11	0.0010307	1226.68	3	409.565	-0.96866	2	70	0.00030276
TMT_Test_S2	15485	R.L#QLLEPFDK#.W	ACON	2.4891e-10	2.4891e-10	0.0044638	1711.03	3	571.016	2.67222	2	88	0.0005457
TMT_Test_S3	16685	K.D#INQEVYNFLATAGAK#.Y	ACON	1.5717e-20	1.5717e-20	2.8687e-13	2362.29	4	591.328	0.6193	2	93	0
TMT_Test_S3	8972	R.N#AVTQEFGPVPDTAR.Y	ACON	1.8896e-17	1.8896e-17	3.444e-10	1906	3	636.005	1.34353	2	105	0
TMT_Test_S3	13379	K.F#NPETDFLTGK#.D	ACON	1.7759e-15	1.7759e-15	3.2092e-08	1877.03	2	939.017	-2.27496	2	179	0
TMT_Test_S3	14120	R.T#DIANLAEEFK#.D	ACON	1.7469e-14	1.7469e-14	3.1567e-07	1859.04	3	620.352	0.7871	2	135	0
TMT_Test_S3	5985	K.N#TIVTSYNR.N	ACON	5.2731e-13	5.2731e-13	9.4565e-06	1371.75	2	686.382	0.88923	2	102	0
TMT_Test_S3	15882	K.D#LEDLQILIK#.V	ACON	3.144e-12	3.144e-12	5.6624e-05	1808.1	3	603.372	0	2	119	0
TMT_Test_S3	15886	K.D#LEDLQILIK#.V	ACON	3.162e-12	3.162e-12	5.6948e-05	1808.1	2	904.554	-0.94465	2	206	0
TMT_Test_S3	15572	R.L#QLLEPFDK#.W	ACON	7.0339e-12	7.0339e-12	0.00012614	1711.03	2	856.019	1.21212	2	150	0
TMT_Test_S3	12760	K.E#GWPLDIR.V	ACON	2.2189e-11	2.2189e-11	0.00039563	1289.72	2	645.363	0.85118	2	78	0
TMT_Test_S3	3834	R.E#HAALEPR.H	ACON	3.5485e-11	3.5485e-11	0.0006327	1226.68	2	613.844	-0.69602	2	105	0.0003125
TMT_Test_S3	8844	R.D#GYAQILR.D	ACON	3.7433e-11	3.7433e-11	0.00066743	1239.7	2	620.353	-1.77098	2	70	0.0003125
TMT_Test_S3	3831	R.E#HAALEPR.H	ACON	4.7827e-11	4.7827e-11	0.00085276	1226.68	3	409.565	-1.41573	2	88	0.0003125
TMT_Test_S3	15560	R.L#QLLEPFDK#.W	ACON	1.8923e-10	1.8923e-10	0.0033935	1711.03	3	571.016	3.31356	2	87	0
TMT_Test_S4	8939	R.N#AVTQEFGPVPDTAR.Y	ACON	7.9698e-18	7.9698e-18	1.4526e-10	1906	3	636.005	1.34353	2	101	0
TMT_Test_S4	15300	K.Q#GLLPLTFADPSDYNK#.I	ACON	2.4996e-17	2.4996e-17	4.5624e-10	2387.31	3	796.439	-3.67847	2	105	0
TMT_Test_S4	13308	K.F#NPETDFLTGK#.D	ACON	1.9078e-15	1.9078e-15	3.4474e-08	1877.03	2	939.017	-1.94997	2	175	0
TMT_Test_S4	14085	R.T#DIANLAEEFK#.D	ACON	1.8572e-14	1.8572e-14	3.3561e-07	1859.04	2	930.024	0	2	123	0
TMT_Test_S4	15832	K.D#LEDLQILIK#.V	ACON	3.1108e-12	3.1108e-12	5.6025e-05	1808.1	3	603.372	-0.20231	2	122	0
TMT_Test_S4	15500	R.L#QLLEPFDK#.W	ACON	7.0512e-12	7.0512e-12	0.00012645	1711.03	2	856.017	-1.06952	2	152	0
TMT_Test_S4	15509	R.L#QLLEPFDK#.W	ACON	1.1119e-11	1.1119e-11	0.00019941	1711.03	3	571.016	3.20667	2	92	0
TMT_Test_S4	12765	K.E#GWPLDIR.V	ACON	2.2172e-11	2.2172e-11	0.00039533	1289.72	2	645.362	-0.09458	2	91	0
TMT_Test_S4	3837	R.E#HAALEPR.H	ACON	3.5135e-11	3.5135e-11	0.00062647	1226.68	2	613.842	-4.07667	2	94	0
TMT_Test_S4	8826	R.D#GYAQILR.D	ACON	3.7433e-11	3.7433e-11	0.00066743	1239.7	2	620.354	-0.68871	2	89	0
TMT_Test_S4	3826	R.E#HAALEPR.H	ACON	9.5654e-11	9.5654e-11	0.0017055	1226.68	3	409.564	-2.08634	2	96	0
TMT_Test_S5	16588	K.D#INQEVYNFLATAGAK#.Y	ACON	2.6581e-21	2.6581e-21	4.8517e-14	2362.29	3	788.101	0.07745	2	136	0
TMT_Test_S5	8889	R.N#AVTQEFGPVPDTAR.Y	ACON	1.4656e-16	1.4656e-16	2.6714e-09	1906	3	636.005	0.76773	2	92	0
TMT_Test_S5	13289	K.F#NPETDFLTGK#.D	ACON	1.9234e-15	1.9234e-15	3.4757e-08	1877.03	2	939.017	-2.01497	2	182	0
TMT_Test_S5	13287	K.F#NPETDFLTGK#.D	ACON	4.6935e-15	4.6935e-15	8.4813e-08	1877.03	3	626.348	-0.09745	2	104	0
TMT_Test_S5	14026	R.T#DIANLAEEFK#.D	ACON	1.7528e-14	1.7528e-14	3.1674e-07	1859.04	3	620.352	-0.09839	2	126	0
TMT_Test_S5	8887	K.S#QFTITPGSEQIR.A	ACON	4.4413e-14	4.4413e-14	8.066e-07	1767.96	2	884.482	0.13801	2	169	0
TMT_Test_S5	9121	K.L#EAPDADELPR.S	ACON	5.8133e-14	5.8133e-14	1.0505e-06	1529.81	2	765.41	-0.47845	2	157	0
TMT_Test_S5	14048	R.T#DIANLAEEFK#.D	ACON	1.5548e-13	1.5548e-13	2.8096e-06	1859.04	2	930.024	0.32814	2	84	0
TMT_Test_S5	8752	R.D#GYAQILR.D	ACON	3.7433e-11	3.7433e-11	0.00066743	1239.7	2	620.355	0.29516	2	89	0.00030084
TMT_Test_S5	3771	R.E#HAALEPR.H	ACON	5.0001e-11	5.0001e-11	0.00089152	1226.68	3	409.564	-2.16085	2	95	0.00030084
TMT_Test_S5	12449	K.V#AGILTVK#.G	ACON	1.2026e-10	1.2026e-10	0.0021442	1408.94	3	470.318	0.90842	2	95	0.00082259
TMT_Test_S6	9003	R.N#AVTQEFGPVPDTAR.Y	ACON	4.6092e-17	4.6092e-17	8.401e-10	1906	3	636.005	0.5758	2	81	0
TMT_Test_S6	13475	K.F#NPETDFLTGK#.D	ACON	1.8002e-15	1.8002e-15	3.253e-08	1877.03	2	939.017	-1.94997	2	160	0.00029806
TMT_Test_S6	14228	R.T#DIANLAEEFK#.D	ACON	1.1152e-14	1.1152e-14	2.0152e-07	1859.04	2	930.024	0.06563	2	199	0.00029806
TMT_Test_S6	11026	K.F#K#LEAPDADELPR.S	ACON	1.5892e-14	1.5892e-14	2.8861e-07	2109.18	3	703.734	1.47442	2	97	0.00029806
TMT_Test_S6	12166	K.L#TGSLSGWTSPK#.D	ACON	1.9395e-14	1.9395e-14	3.5143e-07	1842.06	3	614.693	2.08517	2	95	0.00029806
TMT_Test_S6	9005	R.N#AVTQEFGPVPDTAR.Y	ACON	5.5128e-14	5.5128e-14	1.0048e-06	1906	2	953.504	1.21622	2	169	0
TMT_Test_S6	8995	K.S#QFTITPGSEQIR.A	ACON	1.2114e-13	1.2114e-13	2.2001e-06	1767.96	2	884.483	1.65616	2	156	0.00029806
TMT_Test_S6	9211	K.L#EAPDADELPR.S	ACON	5.9302e-13	5.9302e-13	1.0716e-05	1529.81	2	765.409	-0.9569	2	133	0.00029806
TMT_Test_S6	15980	K.D#LEDLQILIK#.V	ACON	3.1151e-12	3.1151e-12	5.6103e-05	1808.1	2	904.555	-0.2699	2	202	0.00029806
TMT_Test_S6	15968	K.D#LEDLQILIK#.V	ACON	3.1393e-12	3.1393e-12	5.6539e-05	1808.1	3	603.372	0.20231	2	120	0.00029806
TMT_Test_S6	15654	R.L#QLLEPFDK#.W	ACON	7.0696e-12	7.0696e-12	0.00012678	1711.03	2	856.019	0.71301	2	148	0.00029806
TMT_Test_S6	3727	R.E#HAALEPR.H	ACON	3.4989e-11	3.4989e-11	0.00062385	1226.68	3	409.565	-1.41573	2	92	0.00029806
TMT_Test_S6	8870	R.D#GYAQILR.D	ACON	3.7433e-11	3.7433e-11	0.00066743	1239.7	2	620.355	0.49194	2	82	0.00029806
TMT_Test_S6	12575	K.V#AGILTVK#.G	ACON	1.2026e-10	1.2026e-10	0.0021442	1408.94	2	704.974	2.25103	2	106	0.0011377
TMT_Test_S6	15652	R.L#QLLEPFDK#.W	ACON	3.4379e-10	3.4379e-10	0.0061653	1711.03	3	571.016	2.99289	2	86	0.00029806
TMT_Test_S6	9004	K.S#QFTITPGSEQIR.A	ACON	5.5302e-10	5.5302e-10	0.010044	1767.96	3	589.991	1.13796	2	45	0.00029806
TMT_Test_S6	7152	K.D#FAPGK#.P	ACON	3.2626e-09	3.2626e-09	0.055163	1242.73	2	621.87	-0.09815	1	71	0.0098102
TMT_Test_S7	15484	K.Q#GLLPLTFADPSDYNK#.I	ACON	1.8154e-16	1.8154e-16	3.3136e-09	2387.31	3	796.441	-0.45981	2	111	0
TMT_Test_S7	8974	R.N#AVTQEFGPVPDTAR.Y	ACON	1.9749e-16	1.9749e-16	3.5996e-09	1906	3	636.005	1.05563	2	96	0
TMT_Test_S7	13415	K.F#NPETDFLTGK#.D	ACON	1.8976e-15	1.8976e-15	3.4291e-08	1877.03	2	939.016	-2.46996	2	176	0.00031847
TMT_Test_S7	8973	K.S#QFTITPGSEQIR.A	ACON	2.2075e-14	2.2075e-14	4.0092e-07	1767.96	2	884.484	2.69126	2	171	0.00031847
TMT_Test_S7	8986	R.N#AVTQEFGPVPDTAR.Y	ACON	6.5362e-14	6.5362e-14	1.1913e-06	1906	2	953.504	0.96017	2	176	0
TMT_Test_S7	12146	K.L#TGSLSGWTSPK#.D	ACON	4.4189e-12	4.4189e-12	8.0069e-05	1842.06	3	614.693	1.09223	2	73	0.00031847
TMT_Test_S7	16002	K.D#LEDLQILIK#.V	ACON	6.7184e-12	6.7184e-12	0.000121	1808.1	2	904.554	-1.21456	2	145	0.00031847
TMT_Test_S7	15650	R.L#QLLEPFDK#.W	ACON	7.1127e-12	7.1127e-12	0.00012755	1711.03	2	856.018	0.49911	2	147	0.00031847
TMT_Test_S7	12808	K.E#GWPLDIR.V	ACON	2.2172e-11	2.2172e-11	0.00039533	1289.72	2	645.363	1.1349	2	83	0.00031847
TMT_Test_S7	8864	R.D#GYAQILR.D	ACON	3.7433e-11	3.7433e-11	0.00066743	1239.7	2	620.354	-0.88549	2	83	0.00031847
TMT_Test_S7	3762	R.E#HAALEPR.H	ACON	8.2816e-11	8.2816e-11	0.0014766	1226.68	3	409.564	-3.50207	2	78	0.00090361
TMT_Test_S7	8632	K.D#FAPGK#PLK#.C	ACON	1.3454e-10	1.3454e-10	0.0024128	1885.17	3	629.062	-0.58215	2	61	0.001128
TMT_Test_S8	16741	K.D#INQEVYNFLATAGAK#.Y	ACON	1.672e-20	1.672e-20	3.0518e-13	2362.29	3	788.101	-0.07745	2	138	0
TMT_Test_S8	9005	R.N#AVTQEFGPVPDTAR.Y	ACON	7.5351e-16	7.5351e-16	1.3734e-08	1906	2	953.504	1.28023	2	185	0
TMT_Test_S8	13429	K.F#NPETDFLTGK#.D	ACON	1.7483e-15	1.7483e-15	3.1593e-08	1877.03	3	626.348	-0.68212	2	90	0
TMT_Test_S8	13417	K.F#NPETDFLTGK#.D	ACON	1.8626e-15	1.8626e-15	3.3657e-08	1877.03	2	939.017	-1.42998	2	197	0
TMT_Test_S8	9001	R.N#AVTQEFGPVPDTAR.Y	ACON	8.0304e-15	8.0304e-15	1.4637e-07	1906	3	636.005	0.8637	2	73	0
TMT_Test_S8	14182	R.T#DIANLAEEFK#.D	ACON	1.1238e-14	1.1238e-14	2.0307e-07	1859.04	2	930.025	0.98441	2	195	0
TMT_Test_S8	9206	K.L#EAPDADELPR.S	ACON	2.8995e-14	2.8995e-14	5.2395e-07	1529.81	2	765.411	0.55819	2	134	0
TMT_Test_S8	5914	K.N#TIVTSYNR.N	ACON	4.5941e-13	4.5941e-13	8.2388e-06	1371.75	2	686.381	-0.44462	2	111	0
TMT_Test_S8	15949	K.D#LEDLQILIK#.V	ACON	3.1197e-12	3.1197e-12	5.6185e-05	1808.1	3	603.372	-0.40463	2	119	0
TMT_Test_S8	15649	R.L#QLLEPFDK#.W	ACON	7.1545e-12	7.1545e-12	0.0001283	1711.03	2	856.018	0.0713	2	150	0
TMT_Test_S8	15650	R.L#QLLEPFDK#.W	ACON	1.1121e-11	1.1121e-11	0.00019943	1711.03	3	571.015	1.28267	2	91	0
TMT_Test_S8	12839	K.E#GWPLDIR.V	ACON	2.2172e-11	2.2172e-11	0.00039533	1289.72	2	645.362	-0.56745	2	85	0
TMT_Test_S8	9002	K.S#QFTITPGSEQIR.A	ACON	3.0474e-11	3.0474e-11	0.00055344	1767.96	2	884.482	0.89709	2	111	0
TMT_Test_S8	8868	R.D#GYAQILR.D	ACON	3.7433e-11	3.7433e-11	0.00066743	1239.7	2	620.354	-0.68871	2	89	0
TMT_Test_S8	3775	R.E#HAALEPR.H	ACON	4.7827e-11	4.7827e-11	0.00085276	1226.68	3	409.565	-0.89415	2	77	0
TMT_Test_S1	7692	R.H#FLAPGVR.R	ACOT1	1.6948e-09	1.6948e-09	0.030219	1200.72	3	400.91	-0.53284	2	50	0.0057102
TMT_Test_S5	14944	R.S#DTTFLFLVGQDDHNWK#.S	ACOT1	7.9251e-18	7.9251e-18	1.4484e-10	2631.37	3	877.794	-1.46018	2	109	0
TMT_Test_S6	14997	R.A#HAVAQVDAWQQLQTFFHK#.Q	ACOT2	1.7222e-18	1.7222e-18	3.1541e-11	2833.54	4	709.141	1.37711	2	108	0
TMT_Test_S3	17738	K.M#SPLSIVTVLVDK#.I	ACOT9	2.4599e-13	2.4599e-13	4.4675e-06	2010.22	3	670.744	0.72797	2	62	0
TMT_Test_S1	12740	Y.S#DAPPLTLDGIK#.D	ACPM	9.8622e-13	9.8622e-13	1.787e-05	1835.08	3	612.367	4.28587	1	82	0
TMT_Test_S2	11988	Y.S#DAPPLTLDGIK#.D	ACPM	1.6644e-13	1.6644e-13	3.0159e-06	1835.08	3	612.365	1.09639	1	85	0
TMT_Test_S2	9021	K.L#SVNSHFMK#.D	ACPM	2.8674e-13	2.8674e-13	5.1423e-06	1670.95	3	557.656	0	2	78	0
TMT_Test_S2	11996	Y.S#DAPPLTLDGIK#.D	ACPM	3.4814e-11	3.4814e-11	0.00063082	1835.08	2	918.045	3.3242	1	84	0
TMT_Test_S2	10548	K.D#RVLYVLK#.L	ACPM	1.157e-10	1.157e-10	0.002063	1614.02	3	538.68	1.24636	2	57	0.0005457
TMT_Test_S3	12110	Y.S#DAPPLTLDGIK#.D	ACPM	4.9723e-13	4.9723e-13	9.0097e-06	1835.08	3	612.364	0.29901	1	81	0
TMT_Test_S3	10647	K.D#RVLYVLK#.L	ACPM	9.3859e-10	9.3859e-10	0.016735	1614.02	3	538.679	0.33992	2	55	0.0031234
TMT_Test_S4	12030	Y.S#DAPPLTLDGIK#.D	ACPM	3.1046e-12	3.1046e-12	5.6254e-05	1835.08	3	612.367	5.28258	1	69	0
TMT_Test_S5	12001	Y.S#DAPPLTLDGIK#.D	ACPM	1.2578e-12	1.2578e-12	2.2792e-05	1835.08	3	612.364	0.89704	1	70	0
TMT_Test_S8	12144	Y.S#DAPPLTLDGIK#.D	ACPM	8.0378e-13	8.0378e-13	1.4564e-05	1835.08	3	612.365	1.19606	1	78	0
TMT_Test_S1	12408	R.T#TGIVLDSGDGVTHNVPIYEGYALPHAIM*R.L	ACTA	8.9865e-37	8.9865e-37	1.6564e-29	3516.81	4	879.958	-0.20808	2	257	0
TMT_Test_S1	13279	R.T#TGIVLDSGDGVTHNVPIYEGYALPHAIMR.L	ACTA	4.9189e-22	4.9189e-22	9.0662e-15	3500.82	5	700.968	-1.04487	2	125	0
TMT_Test_S1	11975	K.D#LYANNVLSGGTTM*YPGIADR.M	ACTA	1.1821e-20	1.1821e-20	2.1686e-13	2548.27	3	850.094	0	2	144	0
TMT_Test_S1	13197	K.D#LYANNVLSGGTTMYPGIADR.M	ACTA	3.0577e-20	3.0577e-20	5.6091e-13	2532.27	2	1266.64	0.57824	2	291	0
TMT_Test_S1	12748	K.S#YELPDGQVITIGNER.F	ACTA	1.8779e-19	1.8779e-19	3.4277e-12	2095.1	2	1048.05	-0.34942	2	230	0
TMT_Test_S1	12750	K.S#YELPDGQVITIGNER.F	ACTA	1.1171e-18	1.1171e-18	2.039e-11	2095.1	3	699.038	0.61119	2	120	0
TMT_Test_S1	11663	K.S#YELPDGQVITIGNER.F	ACTA	2.1812e-18	2.1812e-18	3.9813e-11	2095.1	3	699.038	0.61119	2	121	0
TMT_Test_S1	13184	K.D#LYANNVLSGGTTMYPGIADR.M	ACTA	2.7607e-18	2.7607e-18	5.0643e-11	2532.27	3	844.762	-0.43351	2	154	0
TMT_Test_S1	6200	K.Q#EYDEAGPSIVHR.K	ACTA	1.0619e-17	1.0619e-17	1.9285e-10	1804.91	3	602.31	-0.30401	2	130	0
TMT_Test_S1	12353	K.Y#PIEHGIITNWDDMEK.I	ACTA	1.7905e-16	1.7905e-16	3.2681e-09	2265.12	3	755.712	1.77683	2	139	0
TMT_Test_S1	7321	R.H#QGVMVGMGQK#.D	ACTA	2.4411e-16	2.4411e-16	4.4111e-09	1779.98	2	890.496	-0.06854	2	202	0
TMT_Test_S1	5886	R.H#QGVM*VGMGQK#.D	ACTA	3.9457e-16	3.9457e-16	7.13e-09	1795.98	3	599.332	0.91655	2	115	0
TMT_Test_S1	7309	R.H#QGVMVGMGQK#.D	ACTA	1.1617e-15	1.1617e-15	2.0992e-08	1779.98	4	445.752	0.75309	2	100	0
TMT_Test_S1	6224	R.HQGVMVGMGQK#.D	ACTA	1.19e-15	1.19e-15	2.1504e-08	1475.78	3	492.598	1.73467	2	103	0
TMT_Test_S1	5892	R.H#QGVM*VGMGQK#.D	ACTA	1.7261e-15	1.7261e-15	3.1191e-08	1795.98	4	449.751	0.54284	2	103	0
TMT_Test_S1	5301	R.H#QGVMVGM*GQK#.D	ACTA	3.1961e-15	3.1961e-15	5.7755e-08	1795.98	3	599.332	0.50919	2	112	0
TMT_Test_S1	11569	K.E#ITALAPSTMK#.I	ACTA	1.4853e-14	1.4853e-14	2.6839e-07	1770.03	2	885.519	-1.03389	2	202	0
TMT_Test_S1	10061	K.E#ITALAPSTM*K#.I	ACTA	1.4884e-14	1.4884e-14	2.6895e-07	1786.03	2	893.516	-1.29787	2	158	0
TMT_Test_S1	11567	K.E#ITALAPSTMK#.I	ACTA	2.947e-14	2.947e-14	5.3253e-07	1770.03	3	590.683	0.20666	2	87	0
TMT_Test_S1	9267	R.G#YSFVTTAER.E	ACTA	3.8744e-14	3.8744e-14	6.9777e-07	1434.75	2	717.88	-0.85021	2	129	0
TMT_Test_S1	6068	K.A#GFAGDDAPR.A	ACTA	5.0336e-14	5.0336e-14	9.0654e-07	1280.66	2	640.831	-0.66671	2	137	0
TMT_Test_S1	6096	K.A#GFAGDDAPR.A	ACTA	5.4911e-14	5.4911e-14	9.8895e-07	1280.66	3	427.556	-0.57101	2	89	0
TMT_Test_S1	12883	K.Y#PIEHGIITNWDDMEK#.I	ACTA	9.0053e-14	9.0053e-14	1.6437e-06	2569.32	4	643.085	-2.9422	2	99	0
TMT_Test_S1	11609	K.Y#PIEHGIITNWDDM*EK#.I	ACTA	1.0682e-13	1.0682e-13	1.9497e-06	2585.32	3	862.444	-0.56616	2	95	0
TMT_Test_S1	20509	K.D#SYVGDEAQSK#.R	ACTA	1.6401e-13	1.6401e-13	2.9637e-06	1806.94	3	603.317	-1.98953	2	71	0
TMT_Test_S1	12917	K.Y#PIEHGIITNWDDMEK#.I	ACTA	2.874e-13	2.874e-13	5.2458e-06	2569.32	2	1285.17	-0.37994	2	149	0
TMT_Test_S1	20425	K.E#ITALAPSTMK#.I	ACTA	3.1999e-13	3.1999e-13	5.7823e-06	1770.03	3	590.683	0.51665	2	77	0
TMT_Test_S1	11627	K.E#ITALAPSTMK#.I	ACTA	8.1169e-13	8.1169e-13	1.4668e-05	1770.03	4	443.263	-0.61963	2	78	0
TMT_Test_S1	10714	R.A#VFPSIVGRPR.H	ACTA	2.0532e-12	2.0532e-12	3.7101e-05	1502.91	2	751.959	-0.81168	2	127	0
TMT_Test_S1	12536	R.A#VFPSIVGR.P	ACTA	2.9831e-12	2.9831e-12	5.3497e-05	1249.76	3	417.257	-1.60905	1	81	0
TMT_Test_S1	12504	R.A#VFPSIVGR.P	ACTA	4.7552e-12	4.7552e-12	8.5278e-05	1249.76	2	625.382	-1.85433	1	118	0
TMT_Test_S1	10684	R.A#VFPSIVGRPR.H	ACTA	6.3429e-12	6.3429e-12	0.00011462	1502.91	3	501.642	0.06084	2	86	0
TMT_Test_S1	13882	R.D#LTDYLMK#.I	ACTA	9.7744e-12	9.7744e-12	0.00017428	1606.9	3	536.305	-0.56903	2	111	0
TMT_Test_S1	13881	R.D#LTDYLMK#.I	ACTA	9.7999e-12	9.7999e-12	0.00017473	1606.9	2	803.952	-2.4294	2	151	0
TMT_Test_S1	10052	K.E#ITALAPSTM*K#.I	ACTA	2.7827e-11	2.7827e-11	0.00050284	1786.03	3	596.014	-0.40962	2	78	0
TMT_Test_S1	4953	K.DSYVGDEAQSK#.R	ACTA	3.9099e-11	3.9099e-11	0.00070654	1502.73	2	751.868	-0.16236	2	74	0
TMT_Test_S1	20588	K.Y#PIEHGIITNWDDMEK#.I	ACTA	6.4261e-10	6.4261e-10	0.011729	2569.32	4	643.336	-1.87365	2	58	0
TMT_Test_S1	8454	K.I#IAPPER.K	ACTA	2.4649e-09	2.4649e-09	0.043495	1099.68	3	367.231	-0.83102	2	84	0.0084999
TMT_Test_S1	8421	K.I#IAPPER.K	ACTA	2.4798e-09	2.4798e-09	0.043759	1099.68	2	550.343	0.1109	2	52	0.0084999
TMT_Test_S1	11071	K.Y#PIEHGIITNWDDM*EK#.I	ACTA	4.3436e-09	4.3436e-09	0.079282	2585.32	3	862.445	0.7077	2	57	0
TMT_Test_S1	20583	K.Y#PIEHGIITNWDDMEK#.I	ACTA	8.8253e-09	8.8253e-09	0.16108	2569.32	3	857.446	-1.61328	2	31	0
TMT_Test_S2	12668	R.T#TGIVLDSGDGVTHNVPIYEGYALPHAIMR.L	ACTA	3.7657e-22	3.7657e-22	6.9407e-15	3500.82	5	700.97	0.69658	2	118	0
TMT_Test_S2	11341	K.D#LYANNVLSGGTTM*YPGIADR.M	ACTA	5.1266e-21	5.1266e-21	9.4043e-14	2548.27	3	850.094	-0.35899	2	141	0
TMT_Test_S2	12579	K.D#LYANNVLSGGTTMYPGIADR.M	ACTA	1.3046e-20	1.3046e-20	2.3933e-13	2532.27	2	1266.64	0.57824	2	291	0
TMT_Test_S2	12085	K.S#YELPDGQVITIGNER.F	ACTA	2.0635e-19	2.0635e-19	3.7665e-12	2095.1	3	699.036	-3.14327	2	119	0
TMT_Test_S2	12284	K.S#YELPDGQVITIGNER.F	ACTA	1.535e-18	1.535e-18	2.8017e-11	2095.1	2	1048.05	-1.04826	2	228	0
TMT_Test_S2	12069	K.S#YELPDGQVITIGNER.F	ACTA	3.1085e-18	3.1085e-18	5.6738e-11	2095.1	2	1048.05	-1.16473	2	228	0
TMT_Test_S2	12572	K.D#LYANNVLSGGTTMYPGIADR.M	ACTA	3.6588e-18	3.6588e-18	6.7119e-11	2532.27	3	844.762	-0.57801	2	148	0
TMT_Test_S2	6464	R.H#QGVMVGMGQK#.D	ACTA	2.5244e-16	2.5244e-16	4.5617e-09	1779.98	2	890.497	0.41124	2	216	0
TMT_Test_S2	4539	R.H#QGVMVGM*GQK#.D	ACTA	3.9619e-16	3.9619e-16	7.1593e-09	1795.98	3	599.332	0.61103	2	105	0
TMT_Test_S2	4947	R.H#QGVM*VGMGQK#.D	ACTA	3.9837e-16	3.9837e-16	7.1987e-09	1795.98	3	599.332	0.30552	2	112	0
TMT_Test_S2	20902	R.H#QGVMVGMGQK#.D	ACTA	4.0858e-16	4.0858e-16	7.3832e-09	1779.98	3	594	0.82202	2	99	0
TMT_Test_S2	6475	R.H#QGVMVGMGQK#.D	ACTA	4.5423e-16	4.5423e-16	8.2081e-09	1779.98	4	445.752	1.3008	2	116	0
TMT_Test_S2	4546	R.H#QGVMVGM*GQK#.D	ACTA	8.8264e-16	8.8264e-16	1.595e-08	1795.98	2	898.493	-1.01896	2	168	0
TMT_Test_S2	12028	K.Y#PIEHGIITNWDDMEK#.I	ACTA	1.1427e-15	1.1427e-15	2.0857e-08	2569.32	3	857.112	-1.06815	2	120	0
TMT_Test_S2	11548	K.Y#PIEHGIITNWDDMEK.I	ACTA	1.779e-15	1.779e-15	3.2472e-08	2265.12	3	755.712	1.8576	2	112	0
TMT_Test_S2	5531	K.D#SYVGDEAQSK#.R	ACTA	2.9867e-15	2.9867e-15	5.397e-08	1806.94	2	903.971	-1.28286	2	213	0
TMT_Test_S2	10753	K.Y#PIEHGIITNWDDM*EK#.I	ACTA	3.3047e-15	3.3047e-15	6.0319e-08	2585.32	3	862.445	0.49539	2	108	0
TMT_Test_S2	5506	K.D#SYVGDEAQSK#.R	ACTA	5.9485e-15	5.9485e-15	1.0749e-07	1806.94	3	602.984	0.20244	2	121	0
TMT_Test_S2	20700	K.D#SYVGDEAQSK#.R	ACTA	5.958e-15	5.958e-15	1.0766e-07	1806.94	3	602.984	0.10122	2	94	0
TMT_Test_S2	9297	K.E#ITALAPSTM*K#.I	ACTA	1.4563e-14	1.4563e-14	2.6317e-07	1786.03	2	893.517	0	2	162	0
TMT_Test_S2	10742	K.E#ITALAPSTMK#.I	ACTA	1.4796e-14	1.4796e-14	2.6737e-07	1770.03	2	885.52	-0.20678	2	197	0
TMT_Test_S2	20687	K.Y#PIEHGIITNWDDMEK#.I	ACTA	2.5447e-14	2.5447e-14	4.6447e-07	2569.32	4	643.336	-3.01256	2	112	0
TMT_Test_S2	8372	R.G#YSFVTTAER.E	ACTA	2.9751e-14	2.9751e-14	5.3581e-07	1434.75	3	478.923	0.25488	2	97	0
TMT_Test_S2	4558	R.H#QGVMVGM*GQK#.D	ACTA	3.0882e-14	3.0882e-14	5.5805e-07	1795.98	4	449.75	-0.06785	2	98	0
TMT_Test_S2	8353	R.G#YSFVTTAER.E	ACTA	3.8324e-14	3.8324e-14	6.9021e-07	1434.75	2	717.881	-0.42511	2	137	0
TMT_Test_S2	5224	K.A#GFAGDDAPR.A	ACTA	5.0336e-14	5.0336e-14	9.0654e-07	1280.66	2	640.831	-0.95244	2	135	0
TMT_Test_S2	20685	K.Y#PIEHGIITNWDDMEK#.I	ACTA	5.0435e-14	5.0435e-14	9.2057e-07	2569.32	3	857.445	-3.39353	2	105	0
TMT_Test_S2	5249	K.A#GFAGDDAPR.A	ACTA	5.0579e-14	5.0579e-14	9.1092e-07	1280.66	3	427.557	0.49964	2	101	0
TMT_Test_S2	20602	K.D#LYANNVLSGGTTMYPGIADR.M	ACTA	3.5449e-13	3.5449e-13	6.5028e-06	2532.27	3	845.095	-1.49236	2	79	0
TMT_Test_S2	12056	K.Y#PIEHGIITNWDDMEK#.I	ACTA	8.9931e-13	8.9931e-13	1.6415e-05	2569.32	2	1285.16	-1.8047	2	138	0
TMT_Test_S2	10739	K.E#ITALAPSTMK#.I	ACTA	1.0659e-12	1.0659e-12	1.9261e-05	1770.03	3	590.683	0.72331	2	84	0
TMT_Test_S2	11682	R.A#VFPSIVGR.P	ACTA	2.9831e-12	2.9831e-12	5.3497e-05	1249.76	3	417.257	-0.73138	1	88	0
TMT_Test_S2	9743	R.A#VFPSIVGRPR.H	ACTA	3.6257e-12	3.6257e-12	6.5518e-05	1502.91	2	751.959	-1.21752	2	124	0
TMT_Test_S2	20206	K.E#ITALAPSTMK#.I	ACTA	3.8396e-12	3.8396e-12	6.9383e-05	1770.03	3	590.683	1.54995	2	58	0
TMT_Test_S2	9716	R.A#VFPSIVGRPR.H	ACTA	5.0478e-12	5.0478e-12	9.1216e-05	1502.91	3	501.643	0.42585	2	84	0
TMT_Test_S2	21246	K.E#ITALAPSTMK#.I	ACTA	5.1099e-12	5.1099e-12	9.2339e-05	1770.03	3	590.683	0.20666	2	69	0
TMT_Test_S2	13184	R.D#LTDYLMK#.I	ACTA	9.8144e-12	9.8144e-12	0.00017499	1606.9	3	536.305	0.11381	2	109	0
TMT_Test_S2	13183	R.D#LTDYLMK#.I	ACTA	9.9056e-12	9.9056e-12	0.00017662	1606.9	2	803.953	-0.98694	2	164	0
TMT_Test_S2	20503	K.E#ITALAPSTMK#.I	ACTA	1.7591e-11	1.7591e-11	0.00031787	1770.03	3	590.682	-1.23996	2	60	0
TMT_Test_S2	9841	R.A#VFPSIVGRPR.H	ACTA	1.9455e-11	1.9455e-11	0.00035156	1502.91	4	376.484	0.32424	2	69	0
TMT_Test_S2	12038	K.Y#PIEHGIITNWDDMEK#.I	ACTA	3.3638e-11	3.3638e-11	0.00061399	2569.32	4	643.087	1.13892	2	75	0
TMT_Test_S2	20794	K.Y#PIEHGIITNWDDM*EK#.I	ACTA	8.2731e-11	8.2731e-11	0.0015101	2585.32	4	647.335	-2.71098	2	59	0
TMT_Test_S2	21391	K.E#ITALAPSTMK#.I	ACTA	9.3265e-11	9.3265e-11	0.0016853	1770.03	3	590.682	-0.61998	2	61	0
TMT_Test_S2	9304	K.E#ITALAPSTM*K#.I	ACTA	1.3985e-10	1.3985e-10	0.0025271	1786.03	4	447.263	1.22817	2	55	0
TMT_Test_S2	9296	K.E#ITALAPSTM*K#.I	ACTA	3.0457e-10	3.0457e-10	0.0055036	1786.03	3	596.015	0.92165	2	76	0
TMT_Test_S2	21327	R.D#LTDYLMK#.I	ACTA	5.0963e-10	5.0963e-10	0.0090867	1606.9	3	536.306	1.82091	2	15	0
TMT_Test_S2	20048	K.E#ITALAPSTMK#.I	ACTA	1.013e-09	1.013e-09	0.018306	1770.03	3	590.681	-2.16993	2	30	0
TMT_Test_S2	20594	K.S#YELPDGQVITIGNER.F	ACTA	1.534e-09	1.534e-09	0.028	2095.1	3	699.368	-6.34375	2	29	0
TMT_Test_S2	7550	K.I#IAPPER.K	ACTA	2.4649e-09	2.4649e-09	0.043495	1099.68	3	367.232	0.49861	2	85	0.0060976
TMT_Test_S2	20673	R.A#VFPSIVGRPR.H	ACTA	3.1055e-09	3.1055e-09	0.056117	1502.91	3	501.641	-2.43341	2	58	0
TMT_Test_S2	9374	K.R#GILTLK#.Y	ACTA	3.7635e-09	3.7635e-09	0.066411	1408.95	2	704.978	-0.08658	2	75	0.0089774
TMT_Test_S2	7134	K.I#IAPPERK#.Y	ACTA	3.8113e-09	3.8113e-09	0.067955	1531.98	4	383.751	0.3181	2	87	0.0089774
TMT_Test_S2	9361	K.R#GILTLK#.Y	ACTA	4.0339e-09	4.0339e-09	0.071182	1408.95	3	470.322	0.64887	2	62	0.0089774
TMT_Test_S2	7528	K.I#IAPPER.K	ACTA	4.0565e-09	4.0565e-09	0.07158	1099.68	2	550.344	0.44362	2	58	0.0060976
TMT_Test_S2	7115	K.I#IAPPERK#.Y	ACTA	4.7671e-09	4.7671e-09	0.084997	1531.98	2	766.494	-0.31852	2	92	0.0089774
TMT_Test_S3	12715	R.T#TGIVLDSGDGVTHNVPIYEGYALPHAIMR.L	ACTA	2.5518e-33	2.5518e-33	4.7033e-26	3500.82	4	875.959	-0.20903	2	257	0
TMT_Test_S3	10757	R.V#APEEHPTLLTEAPLNPK#.A	ACTA	1.2983e-22	1.2983e-22	2.3754e-15	2564.46	4	641.871	0.9509	2	155	0
TMT_Test_S3	11414	K.D#LYANNVLSGGTTM*YPGIADR.M	ACTA	3.5255e-22	3.5255e-22	6.4673e-15	2548.27	3	850.094	-0.1436	2	144	0
TMT_Test_S3	11434	K.D#LYANNVLSGGTTM*YPGIADR.M	ACTA	1.8581e-20	1.8581e-20	3.4086e-13	2548.27	2	1274.64	0.38307	2	243	0
TMT_Test_S3	12655	K.D#LYANNVLSGGTTMYPGIADR.M	ACTA	2.4167e-20	2.4167e-20	4.4333e-13	2532.27	2	1266.64	1.54197	2	289	0
TMT_Test_S3	12667	K.D#LYANNVLSGGTTMYPGIADR.M	ACTA	4.0044e-20	4.0044e-20	7.3458e-13	2532.27	4	633.824	1.44445	2	104	0
TMT_Test_S3	12649	K.D#LYANNVLSGGTTMYPGIADR.M	ACTA	2.1537e-19	2.1537e-19	3.9507e-12	2532.27	3	844.762	0.28901	2	143	0
TMT_Test_S3	12175	K.S#YELPDGQVITIGNER.F	ACTA	1.73e-18	1.73e-18	3.1578e-11	2095.1	2	1048.05	-2.32947	2	226	0
TMT_Test_S3	14805	R.L#DLAGRDLTDYLMK#.I	ACTA	3.603e-18	3.603e-18	6.5562e-11	2232.25	3	744.756	-1.31125	2	157	0
TMT_Test_S3	13547	R.L#DLAGRDLTDYLM*K#.I	ACTA	3.7381e-18	3.7381e-18	6.802e-11	2248.25	3	750.088	-0.24411	2	142	0
TMT_Test_S3	12196	K.S#YELPDGQVITIGNER.F	ACTA	6.4967e-18	6.4967e-18	1.1858e-10	2095.1	3	699.036	-2.27014	2	112	0
TMT_Test_S3	12385	K.S#YELPDGQVITIGNER.F	ACTA	6.819e-17	6.819e-17	1.2446e-09	2095.1	2	1048.05	-1.7471	2	185	0
TMT_Test_S3	12729	R.T#TGIVLDSGDGVTHNVPIYEGYALPHAIMR.L	ACTA	2.1831e-16	2.1831e-16	4.0237e-09	3500.82	5	700.969	-0.60951	2	94	0
TMT_Test_S3	5129	R.H#QGVM*VGMGQK#.D	ACTA	3.9504e-16	3.9504e-16	7.1386e-09	1795.98	3	599.331	-0.30552	2	105	0
TMT_Test_S3	21152	R.H#QGVM*VGMGQK#.D	ACTA	3.9583e-16	3.9583e-16	7.1527e-09	1795.98	3	599.333	2.44413	2	87	0
TMT_Test_S3	4687	R.H#QGVMVGM*GQK#.D	ACTA	3.987e-16	3.987e-16	7.2046e-09	1795.98	3	599.331	-0.91655	2	109	0
TMT_Test_S3	21018	R.H#QGVMVGMGQK#.D	ACTA	5.6547e-16	5.6547e-16	1.0218e-08	1779.98	3	594.002	2.56882	2	91	0
TMT_Test_S3	6591	R.H#QGVMVGMGQK#.D	ACTA	1.0362e-15	1.0362e-15	1.8725e-08	1779.98	4	445.753	1.84851	2	102	0
TMT_Test_S3	20782	K.Y#PIEHGIITNWDDMEK#.I	ACTA	1.4503e-15	1.4503e-15	2.6472e-08	2569.32	3	857.446	-1.54207	2	123	0
TMT_Test_S3	12155	K.Y#PIEHGIITNWDDMEK#.I	ACTA	1.5636e-15	1.5636e-15	2.854e-08	2569.32	3	857.113	-0.78331	2	127	0
TMT_Test_S3	5647	K.D#SYVGDEAQSK#.R	ACTA	2.885e-15	2.885e-15	5.2133e-08	1806.94	2	903.971	-0.81023	2	207	0
TMT_Test_S3	20785	K.D#SYVGDEAQSK#.R	ACTA	5.9447e-15	5.9447e-15	1.0742e-07	1806.94	3	602.983	-1.11344	2	111	0
TMT_Test_S3	10841	K.Y#PIEHGIITNWDDM*EK#.I	ACTA	6.4611e-15	6.4611e-15	1.1793e-07	2585.32	3	862.445	-0.07077	2	109	0
TMT_Test_S3	9397	K.E#ITALAPSTM*K#.I	ACTA	1.4607e-14	1.4607e-14	2.6396e-07	1786.03	2	893.517	-0.40985	2	162	0
TMT_Test_S3	10844	K.E#ITALAPSTMK#.I	ACTA	1.4759e-14	1.4759e-14	2.6669e-07	1770.03	2	885.52	-0.34463	2	195	0
TMT_Test_S3	5636	K.D#SYVGDEAQSK#.R	ACTA	1.7151e-14	1.7151e-14	3.0993e-07	1806.94	3	602.983	-0.70855	2	90	0
TMT_Test_S3	12231	K.Y#PIEHGIITNWDDMEK#.I	ACTA	2.337e-14	2.337e-14	4.2657e-07	2569.32	4	643.086	-0.66437	2	108	0
TMT_Test_S3	5771	K.D#SYVGDEAQSK#.R	ACTA	2.7021e-14	2.7021e-14	4.8829e-07	1806.94	4	452.492	4.51873	2	60	0
TMT_Test_S3	8468	R.G#YSFVTTAER.E	ACTA	3.1036e-14	3.1036e-14	5.5896e-07	1434.75	2	717.881	-0.08502	2	140	0
TMT_Test_S3	4713	R.H#QGVMVGM*GQK#.D	ACTA	4.372e-14	4.372e-14	7.9003e-07	1795.98	4	449.751	0.40713	2	94	0
TMT_Test_S3	5349	K.A#GFAGDDAPR.A	ACTA	5.0336e-14	5.0336e-14	9.0654e-07	1280.66	2	640.831	0	2	131	0
TMT_Test_S3	5375	K.A#GFAGDDAPR.A	ACTA	5.067e-14	5.067e-14	9.1257e-07	1280.66	3	427.557	0.35688	2	102	0
TMT_Test_S3	12167	K.Y#PIEHGIITNWDDMEK#.I	ACTA	1.2956e-12	1.2956e-12	2.3648e-05	2569.32	2	1285.16	-1.42476	2	135	0
TMT_Test_S3	9835	R.A#VFPSIVGRPR.H	ACTA	1.3225e-12	1.3225e-12	2.3898e-05	1502.91	2	751.957	-3.5714	2	134	0
TMT_Test_S3	10842	K.E#ITALAPSTMK#.I	ACTA	1.6353e-12	1.6353e-12	2.9551e-05	1770.03	3	590.683	0.30999	2	82	0
TMT_Test_S3	20777	K.Y#PIEHGIITNWDDMEK#.I	ACTA	1.9883e-12	1.9883e-12	3.6291e-05	2569.32	4	643.087	0.9491	2	94	0
TMT_Test_S3	20433	K.E#ITALAPSTMK#.I	ACTA	2.5501e-12	2.5501e-12	4.6081e-05	1770.03	3	590.681	-1.65328	2	69	0
TMT_Test_S3	11866	R.A#VFPSIVGR.P	ACTA	2.9831e-12	2.9831e-12	5.3497e-05	1249.76	3	417.258	0.43883	1	74	0
TMT_Test_S3	11751	R.A#VFPSIVGR.P	ACTA	5.7997e-12	5.7997e-12	0.00010401	1249.76	2	625.383	0.0976	1	101	0
TMT_Test_S3	13298	R.D#LTDYLMK#.I	ACTA	9.7744e-12	9.7744e-12	0.00017428	1606.9	3	536.305	0.22761	2	110	0
TMT_Test_S3	11722	R.D#LTDYLM*K#.I	ACTA	9.7883e-12	9.7883e-12	0.00017453	1622.9	2	811.95	-1.27791	2	125	0
TMT_Test_S3	13297	R.D#LTDYLMK#.I	ACTA	9.9471e-12	9.9471e-12	0.00017736	1606.9	2	803.953	-0.60735	2	156	0
TMT_Test_S3	11735	R.D#LTDYLM*K#.I	ACTA	2.6359e-11	2.6359e-11	0.00046998	1622.9	3	541.638	1.46492	2	74	0
TMT_Test_S3	20257	K.E#ITALAPSTMK#.I	ACTA	5.5499e-11	5.5499e-11	0.0010029	1770.03	3	590.683	1.44662	2	40	0
TMT_Test_S3	9375	K.E#ITALAPSTM*K#.I	ACTA	5.6748e-11	5.6748e-11	0.0010255	1786.03	3	596.015	1.74089	2	75	0
TMT_Test_S3	21392	K.D#SYVGDEAQSK#.R	ACTA	8.3896e-11	8.3896e-11	0.001516	1806.94	3	602.983	-0.60733	2	31	0
TMT_Test_S3	9405	K.E#ITALAPSTM*K#.I	ACTA	1.4301e-10	1.4301e-10	0.0025843	1786.03	4	447.263	0.95525	2	62	0
TMT_Test_S3	9826	R.A#VFPSIVGRPR.H	ACTA	2.0632e-10	2.0632e-10	0.0037283	1502.91	3	501.642	0.18251	2	73	0
TMT_Test_S3	20886	K.Y#PIEHGIITNWDDM*EK#.I	ACTA	2.3477e-09	2.3477e-09	0.042852	2585.32	3	862.778	-1.32023	2	36	0
TMT_Test_S3	7692	K.I#IAPPER.K	ACTA	2.4649e-09	2.4649e-09	0.043495	1099.68	3	367.232	0.74792	2	85	0.0070922
TMT_Test_S3	7669	K.I#IAPPER.K	ACTA	3.2578e-09	3.2578e-09	0.057488	1099.68	2	550.344	0.88723	2	69	0.0070922
TMT_Test_S3	20764	R.A#VFPSIVGRPR.H	ACTA	5.8932e-09	5.8932e-09	0.10649	1502.91	3	501.645	4.56265	2	57	0
TMT_Test_S4	11356	K.D#LYANNVLSGGTTM*YPGIADR.M	ACTA	2.9722e-20	2.9722e-20	5.4524e-13	2548.27	3	850.094	-0.21539	2	139	0
TMT_Test_S4	12608	K.D#LYANNVLSGGTTMYPGIADR.M	ACTA	3.3693e-20	3.3693e-20	6.1807e-13	2532.27	2	1266.64	1.34923	2	286	0
TMT_Test_S4	12103	K.S#YELPDGQVITIGNER.F	ACTA	8.5821e-20	8.5821e-20	1.5665e-12	2095.1	2	1048.05	-1.86357	2	246	0
TMT_Test_S4	12688	R.T#TGIVLDSGDGVTHNVPIYEGYALPHAIMR.L	ACTA	1.1819e-19	1.1819e-19	2.1783e-12	3500.82	5	700.969	0.34829	2	107	0
TMT_Test_S4	11003	K.S#YELPDGQVITIGNER.F	ACTA	1.019e-18	1.019e-18	1.8599e-11	2095.1	2	1048.05	1.04826	2	219	0
TMT_Test_S4	14733	R.L#DLAGRDLTDYLMK#.I	ACTA	2.5333e-18	2.5333e-18	4.6096e-11	2232.25	4	558.819	0.32766	2	148	0
TMT_Test_S4	12105	K.S#YELPDGQVITIGNER.F	ACTA	3.0935e-18	3.0935e-18	5.6464e-11	2095.1	3	699.037	-1.92089	2	110	0
TMT_Test_S4	14754	R.L#DLAGRDLTDYLMK#.I	ACTA	4.4233e-18	4.4233e-18	8.0487e-11	2232.25	2	1116.63	-1.85844	2	198	0
TMT_Test_S4	12616	K.D#LYANNVLSGGTTMYPGIADR.M	ACTA	7.9589e-18	7.9589e-18	1.46e-10	2532.27	4	633.824	0.0963	2	93	0
TMT_Test_S4	12597	K.D#LYANNVLSGGTTMYPGIADR.M	ACTA	8.2621e-18	8.2621e-18	1.5156e-10	2532.27	3	844.762	0	2	143	0
TMT_Test_S4	14744	R.L#DLAGRDLTDYLMK#.I	ACTA	2.6623e-17	2.6623e-17	4.8444e-10	2232.25	3	744.755	-1.63906	2	135	0
TMT_Test_S4	5134	R.H#QGVM*VGMGQK#.D	ACTA	1.8239e-16	1.8239e-16	3.2959e-09	1795.98	2	898.494	0.06793	2	157	0
TMT_Test_S4	6541	R.H#QGVMVGMGQK#.D	ACTA	2.1304e-16	2.1304e-16	3.8497e-09	1779.98	2	890.497	0.3427	2	204	0
TMT_Test_S4	4734	R.H#QGVMVGM*GQK#.D	ACTA	4.2795e-16	4.2795e-16	7.7332e-09	1795.98	2	898.493	-0.40758	2	161	0
TMT_Test_S4	6540	R.H#QGVMVGMGQK#.D	ACTA	7.7988e-16	7.7988e-16	1.4093e-08	1779.98	4	445.752	1.57465	2	104	0
TMT_Test_S4	12064	K.Y#PIEHGIITNWDDMEK#.I	ACTA	1.1053e-15	1.1053e-15	2.0175e-08	2569.32	3	857.112	-1.35299	2	125	0
TMT_Test_S4	20649	K.Y#PIEHGIITNWDDMEK#.I	ACTA	2.9437e-15	2.9437e-15	5.3731e-08	2569.32	3	857.113	0.28484	2	118	0
TMT_Test_S4	5626	K.D#SYVGDEAQSK#.R	ACTA	2.9878e-15	2.9878e-15	5.399e-08	1806.94	2	903.971	-0.60767	2	199	0
TMT_Test_S4	12287	K.Y#PIEHGIITNWDDMEK#.I	ACTA	3.5849e-15	3.5849e-15	6.5433e-08	2569.32	3	857.115	1.99388	2	116	0
TMT_Test_S4	4716	R.H#QGVMVGM*GQK#.D	ACTA	5.1607e-15	5.1607e-15	9.3255e-08	1795.98	3	599.332	0.30552	2	113	0
TMT_Test_S4	5613	K.D#SYVGDEAQSK#.R	ACTA	5.9771e-15	5.9771e-15	1.0801e-07	1806.94	3	602.984	-0.20244	2	118	0
TMT_Test_S4	9360	K.E#ITALAPSTM*K#.I	ACTA	1.4716e-14	1.4716e-14	2.6593e-07	1786.03	2	893.517	-0.61478	2	159	0
TMT_Test_S4	10796	K.E#ITALAPSTMK#.I	ACTA	1.4846e-14	1.4846e-14	2.6827e-07	1770.03	2	885.52	-0.41355	2	183	0
TMT_Test_S4	5341	K.A#GFAGDDAPR.A	ACTA	5.0336e-14	5.0336e-14	9.0654e-07	1280.66	2	640.831	-0.38097	2	126	0
TMT_Test_S4	5358	K.A#GFAGDDAPR.A	ACTA	5.0578e-14	5.0578e-14	9.109e-07	1280.66	3	427.557	-0.07138	2	103	0
TMT_Test_S4	4728	K.D#SYVGDEAQSK#R.G	ACTA	5.3294e-14	5.3294e-14	9.6568e-07	1963.04	2	982.024	1.11875	2	124	0
TMT_Test_S4	8444	R.G#YSFVTTAER.E	ACTA	6.3205e-14	6.3205e-14	1.1383e-06	1434.75	2	717.881	-0.34009	2	123	0
TMT_Test_S4	12309	K.S#YELPDGQVITIGNER.F	ACTA	7.0104e-14	7.0104e-14	1.2796e-06	2095.1	2	1048.05	-0.34942	2	164	0
TMT_Test_S4	10775	K.Y#PIEHGIITNWDDM*EK#.I	ACTA	7.1016e-14	7.1016e-14	1.2962e-06	2585.32	3	862.444	-0.42462	2	100	0
TMT_Test_S4	4710	K.D#SYVGDEAQSK#R.G	ACTA	1.2359e-13	1.2359e-13	2.2395e-06	1963.04	3	655.018	1.30453	2	94	0
TMT_Test_S4	10885	K.Y#PIEHGIITNWDDM*EK#.I	ACTA	1.4156e-13	1.4156e-13	2.5839e-06	2585.32	4	647.085	-1.41485	2	90	0
TMT_Test_S4	12182	K.Y#PIEHGIITNWDDMEK#.I	ACTA	1.7784e-13	1.7784e-13	3.2461e-06	2569.32	4	643.086	-1.32874	2	96	0
TMT_Test_S4	20654	K.Y#PIEHGIITNWDDMEK#.I	ACTA	2.6407e-13	2.6407e-13	4.8199e-06	2569.32	4	643.338	1.06855	2	106	0
TMT_Test_S4	9338	K.E#ITALAPSTM*K#.I	ACTA	4.0116e-13	4.0116e-13	7.2491e-06	1786.03	3	596.014	0.20481	2	76	0
TMT_Test_S4	21048	R.H#QGVMVGM*GQK#.D	ACTA	4.0746e-13	4.0746e-13	7.363e-06	1795.98	3	599.33	-2.44413	2	70	0
TMT_Test_S4	4721	R.H#QGVMVGM*GQK#.D	ACTA	6.575e-13	6.575e-13	1.1881e-05	1795.98	4	449.751	0.27142	2	75	0
TMT_Test_S4	11704	R.A#VFPSIVGR.P	ACTA	2.9831e-12	2.9831e-12	5.3497e-05	1249.76	2	625.384	0.97596	1	108	0
TMT_Test_S4	10792	K.E#ITALAPSTMK#.I	ACTA	3.2951e-12	3.2951e-12	5.9544e-05	1770.03	3	590.683	0.10333	2	73	0
TMT_Test_S4	9820	R.A#VFPSIVGRPR.H	ACTA	3.3335e-12	3.3335e-12	6.0238e-05	1502.91	2	751.959	-1.05519	2	122	0
TMT_Test_S4	12084	K.Y#PIEHGIITNWDDMEK#.I	ACTA	4.9217e-12	4.9217e-12	8.9834e-05	2569.32	2	1285.16	-2.08965	2	126	0
TMT_Test_S4	13235	R.D#LTDYLMK#.I	ACTA	9.7744e-12	9.7744e-12	0.00017428	1606.9	3	536.305	-0.34142	2	113	0
TMT_Test_S4	13234	R.D#LTDYLMK#.I	ACTA	9.8898e-12	9.8898e-12	0.00017634	1606.9	2	803.952	-2.27756	2	162	0
TMT_Test_S4	21236	K.E#ITALAPSTMK#.I	ACTA	2.0613e-11	2.0613e-11	0.00037248	1770.03	3	590.682	-1.23996	2	64	0
TMT_Test_S4	19911	K.E#ITALAPSTMK#.I	ACTA	2.5277e-11	2.5277e-11	0.00045677	1770.03	3	590.681	-2.27326	2	59	0
TMT_Test_S4	11596	R.D#LTDYLM*K#.I	ACTA	2.6359e-11	2.6359e-11	0.00046998	1622.9	3	541.637	0.56343	2	98	0
TMT_Test_S4	10850	K.E#ITALAPSTMK#.I	ACTA	3.5977e-11	3.5977e-11	0.00065012	1770.03	4	443.264	-0.06885	2	66	0
TMT_Test_S4	20636	R.A#VFPSIVGRPR.H	ACTA	1.5313e-10	1.5313e-10	0.0027672	1502.91	3	501.643	1.70339	2	78	0
TMT_Test_S4	20576	K.S#YELPDGQVITIGNER.F	ACTA	1.8155e-10	1.8155e-10	0.0033138	2095.1	3	699.037	-1.22238	2	43	0
TMT_Test_S4	13488	R.L#DLAGRDLTDYLM*K#.I	ACTA	2.3398e-10	2.3398e-10	0.0042577	2248.25	3	750.088	-0.56959	2	47	0.0008673
TMT_Test_S4	9802	R.A#VFPSIVGRPR.H	ACTA	2.7736e-10	2.7736e-10	0.005012	1502.91	3	501.642	0.18251	2	69	0
TMT_Test_S4	20468	K.E#ITALAPSTMK#.I	ACTA	3.4498e-10	3.4498e-10	0.0062339	1770.03	3	590.682	-0.41332	2	50	0
TMT_Test_S4	20193	K.E#ITALAPSTMK#.I	ACTA	4.1316e-10	4.1316e-10	0.007466	1770.03	3	590.682	-0.20666	2	27	0
TMT_Test_S4	7651	K.I#IAPPER.K	ACTA	2.4649e-09	2.4649e-09	0.043495	1099.68	3	367.231	-0.24931	2	88	0.0068818
TMT_Test_S4	20759	K.Y#PIEHGIITNWDDM*EK#.I	ACTA	2.8483e-09	2.8483e-09	0.05199	2585.32	3	862.778	-1.88638	2	41	0
TMT_Test_S4	7618	K.I#IAPPER.K	ACTA	6.5667e-09	6.5667e-09	0.11587	1099.68	2	550.344	1.10904	2	62	0.0068818
TMT_Test_S5	12665	R.T#TGIVLDSGDGVTHNVPIYEGYALPHAIMR.L	ACTA	5.5415e-34	5.5415e-34	1.0214e-26	3500.82	4	875.959	-0.76646	2	245	0
TMT_Test_S5	10673	R.V#APEEHPTLLTEAPLNPK#.A	ACTA	7.6594e-23	7.6594e-23	1.4013e-15	2564.46	4	641.87	0.47545	2	166	0
TMT_Test_S5	12598	K.D#LYANNVLSGGTTMYPGIADR.M	ACTA	3.1754e-20	3.1754e-20	5.8251e-13	2532.27	2	1266.64	1.73472	2	291	0
TMT_Test_S5	12607	K.D#LYANNVLSGGTTMYPGIADR.M	ACTA	1.4006e-19	1.4006e-19	2.5694e-12	2532.27	4	633.825	1.63705	2	90	0
TMT_Test_S5	12108	K.S#YELPDGQVITIGNER.F	ACTA	5.9281e-19	5.9281e-19	1.082e-11	2095.1	3	699.036	-2.79402	2	123	0
TMT_Test_S5	12585	K.D#LYANNVLSGGTTMYPGIADR.M	ACTA	1.9738e-18	1.9738e-18	3.6208e-11	2532.27	3	844.762	-0.50576	2	142	0
TMT_Test_S5	12097	K.S#YELPDGQVITIGNER.F	ACTA	2.0571e-18	2.0571e-18	3.7548e-11	2095.1	2	1048.05	-2.67889	2	226	0
TMT_Test_S5	12308	K.S#YELPDGQVITIGNER.F	ACTA	5.0406e-18	5.0406e-18	9.2004e-11	2095.1	2	1048.05	-0.93179	2	209	0
TMT_Test_S5	5325	K.Q#EYDEAGPSIVHR.K	ACTA	4.8118e-17	4.8118e-17	8.7389e-10	1804.91	3	602.31	-0.20267	2	118	0
TMT_Test_S5	6449	R.H#QGVMVGMGQK#.D	ACTA	2.262e-16	2.262e-16	4.0875e-09	1779.98	2	890.496	-0.27416	2	212	0
TMT_Test_S5	21051	R.H#QGVMVGMGQK#.D	ACTA	3.947e-16	3.947e-16	7.1324e-09	1779.98	3	594.001	0.92478	2	93	0
TMT_Test_S5	4902	R.H#QGVM*VGMGQK#.D	ACTA	3.9592e-16	3.9592e-16	7.1544e-09	1795.98	3	599.332	1.22206	2	109	0
TMT_Test_S5	4916	R.H#QGVM*VGMGQK#.D	ACTA	1.2211e-15	1.2211e-15	2.2065e-08	1795.98	2	898.494	0.13586	2	145	0
TMT_Test_S5	6447	R.H#QGVMVGMGQK#.D	ACTA	2.0664e-15	2.0664e-15	3.734e-08	1779.98	4	445.753	1.84851	2	106	0
TMT_Test_S5	5540	K.D#SYVGDEAQSK#.R	ACTA	2.9233e-15	2.9233e-15	5.2824e-08	1806.94	2	903.971	-0.67519	2	211	0
TMT_Test_S5	4542	R.H#QGVMVGM*GQK#.D	ACTA	3.1713e-15	3.1713e-15	5.7306e-08	1795.98	2	898.493	-0.67931	2	166	0
TMT_Test_S5	4522	R.H#QGVMVGM*GQK#.D	ACTA	3.4902e-15	3.4902e-15	6.307e-08	1795.98	3	599.332	0.30552	2	108	0
TMT_Test_S5	20860	K.D#SYVGDEAQSK#.R	ACTA	5.9356e-15	5.9356e-15	1.0726e-07	1806.94	3	602.985	2.12566	2	92	0
TMT_Test_S5	5539	K.D#SYVGDEAQSK#.R	ACTA	5.9764e-15	5.9764e-15	1.0799e-07	1806.94	3	602.984	0.50611	2	122	0
TMT_Test_S5	4567	K.D#SYVGDEAQSK#R.G	ACTA	1.0748e-14	1.0748e-14	1.9474e-07	1963.04	2	982.023	0.18646	2	144	0
TMT_Test_S5	9297	K.E#ITALAPSTM*K#.I	ACTA	1.4703e-14	1.4703e-14	2.6568e-07	1786.03	2	893.518	0.20493	2	158	0
TMT_Test_S5	10754	K.E#ITALAPSTMK#.I	ACTA	1.4853e-14	1.4853e-14	2.684e-07	1770.03	2	885.519	-0.62033	2	188	0
TMT_Test_S5	12076	K.Y#PIEHGIITNWDDMEK#.I	ACTA	2.6705e-14	2.6705e-14	4.8744e-07	2569.32	3	857.112	-1.13936	2	117	0
TMT_Test_S5	8373	R.G#YSFVTTAER.E	ACTA	3.8156e-14	3.8156e-14	6.8718e-07	1434.75	2	717.881	-0.17004	2	125	0
TMT_Test_S5	5121	K.A#GFAGDDAPR.A	ACTA	5.0336e-14	5.0336e-14	9.0654e-07	1280.66	2	640.831	0.19049	2	136	0
TMT_Test_S5	5161	K.A#GFAGDDAPR.A	ACTA	5.0342e-14	5.0342e-14	9.0665e-07	1280.66	3	427.557	0.78514	2	94	0
TMT_Test_S5	5582	K.D#SYVGDEAQSK#.R	ACTA	5.3355e-14	5.3355e-14	9.6415e-07	1806.94	4	452.491	3.16985	2	66	0
TMT_Test_S5	12168	K.Y#PIEHGIITNWDDMEK#.I	ACTA	6.6083e-14	6.6083e-14	1.2062e-06	2569.32	4	643.086	-1.89819	2	108	0
TMT_Test_S5	20726	K.E#ITALAPSTMK#.I	ACTA	8.5064e-14	8.5064e-14	1.5371e-06	1770.03	3	590.681	-2.47992	2	84	0
TMT_Test_S5	21231	R.H#QGVMVGM*GQK#.D	ACTA	2.1233e-13	2.1233e-13	3.8368e-06	1795.98	3	599.33	-1.93494	2	89	0
TMT_Test_S5	9754	R.A#VFPSIVGRPR.H	ACTA	5.7829e-13	5.7829e-13	1.045e-05	1502.91	2	751.959	-0.81168	2	135	0
TMT_Test_S5	20851	K.Y#PIEHGIITNWDDMEK#.I	ACTA	1.3794e-12	1.3794e-12	2.5178e-05	2569.32	3	857.114	1.35299	2	99	0
TMT_Test_S5	10843	K.Y#PIEHGIITNWDDM*EK#.I	ACTA	1.3813e-12	1.3813e-12	2.5212e-05	2585.32	4	647.085	-1.2262	2	82	0
TMT_Test_S5	20528	K.E#ITALAPSTMK#.I	ACTA	1.8193e-12	1.8193e-12	3.2876e-05	1770.03	3	590.681	-2.58325	2	66	0
TMT_Test_S5	11708	R.A#VFPSIVGR.P	ACTA	2.9831e-12	2.9831e-12	5.3497e-05	1249.76	3	417.258	-0.43883	1	83	0
TMT_Test_S5	20356	K.E#ITALAPSTMK#.I	ACTA	3.5094e-12	3.5094e-12	6.3416e-05	1770.03	3	590.683	1.65328	2	67	0
TMT_Test_S5	20856	K.Y#PIEHGIITNWDDMEK#.I	ACTA	4.1005e-12	4.1005e-12	7.4845e-05	2569.32	4	643.338	1.44819	2	94	0
TMT_Test_S5	10750	K.E#ITALAPSTMK#.I	ACTA	5.7135e-12	5.7135e-12	0.00010325	1770.03	3	590.683	0.41332	2	85	0
TMT_Test_S5	12081	K.Y#PIEHGIITNWDDMEK#.I	ACTA	7.9151e-12	7.9151e-12	0.00014447	2569.32	2	1285.16	-1.61473	2	119	0
TMT_Test_S5	11648	R.A#VFPSIVGR.P	ACTA	8.7567e-12	8.7567e-12	0.00015704	1249.76	2	625.383	-0.39039	1	101	0
TMT_Test_S5	21474	K.E#ITALAPSTMK#.I	ACTA	9.0197e-12	9.0197e-12	0.00016299	1770.03	3	590.681	-3.0999	2	59	0
TMT_Test_S5	13221	R.D#LTDYLMK#.I	ACTA	9.7744e-12	9.7744e-12	0.00017428	1606.9	3	536.305	0.45523	2	114	0
TMT_Test_S5	11645	R.D#LTDYLM*K#.I	ACTA	9.7908e-12	9.7908e-12	0.00017457	1622.9	2	811.951	0.07517	2	129	0
TMT_Test_S5	13220	R.D#LTDYLMK#.I	ACTA	9.9212e-12	9.9212e-12	0.0001769	1606.9	2	803.953	-1.13878	2	153	0
TMT_Test_S5	18794	R.D#LTDYLMK#.I	ACTA	1.473e-11	1.473e-11	0.00026263	1606.9	3	536.307	4.09704	2	46	0
TMT_Test_S5	20209	K.E#ITALAPSTMK#.I	ACTA	1.5521e-11	1.5521e-11	0.00028047	1770.03	3	590.681	-2.78991	2	60	0
TMT_Test_S5	11646	R.D#LTDYLM*K#.I	ACTA	2.6359e-11	2.6359e-11	0.00046998	1622.9	3	541.637	1.35224	2	99	0
TMT_Test_S5	9288	K.E#ITALAPSTM*K#.I	ACTA	3.1244e-11	3.1244e-11	0.00056458	1786.03	3	596.015	0.92165	2	73	0
TMT_Test_S5	18776	R.D#LTDYLMK#.I	ACTA	6.0937e-11	6.0937e-11	0.0010865	1606.9	2	803.957	3.72002	2	70	0
TMT_Test_S5	21502	K.D#SYVGDEAQSK#.R	ACTA	8.7461e-11	8.7461e-11	0.0015804	1806.94	3	602.982	-2.3281	2	50	0
TMT_Test_S5	9327	K.E#ITALAPSTM*K#.I	ACTA	1.3879e-10	1.3879e-10	0.0025079	1786.03	4	447.263	1.5011	2	74	0
TMT_Test_S5	9726	R.A#VFPSIVGRPR.H	ACTA	6.0836e-10	6.0836e-10	0.010993	1502.91	3	501.642	-0.73002	2	66	0
TMT_Test_S5	19426	K.E#ITALAPSTMK#.I	ACTA	9.2235e-10	9.2235e-10	0.016667	1770.03	3	590.685	5.16649	2	44	0
TMT_Test_S5	20838	R.A#VFPSIVGRPR.H	ACTA	2.0232e-09	2.0232e-09	0.036561	1502.91	3	501.643	0.73002	2	61	0
TMT_Test_S5	7571	K.I#IAPPER.K	ACTA	2.4649e-09	2.4649e-09	0.043495	1099.68	3	367.231	-0.1662	2	85	0.0066225
TMT_Test_S5	19710	K.E#ITALAPSTMK#.I	ACTA	2.6241e-09	2.6241e-09	0.047418	1770.03	3	590.682	-0.41332	2	32	0
TMT_Test_S6	12805	R.T#TGIVLDSGDGVTHNVPIYEGYALPHAIMR.L	ACTA	3.8942e-34	3.8942e-34	7.1777e-27	3500.82	4	875.959	-0.27871	2	245	0
TMT_Test_S6	12731	K.D#LYANNVLSGGTTMYPGIADR.M	ACTA	3.2102e-20	3.2102e-20	5.8888e-13	2532.27	2	1266.64	1.34923	2	287	0
TMT_Test_S6	12212	K.S#YELPDGQVITIGNER.F	ACTA	9.4485e-19	9.4485e-19	1.7246e-11	2095.1	2	1048.05	-2.21299	2	227	0
TMT_Test_S6	12426	K.S#YELPDGQVITIGNER.F	ACTA	1.7558e-18	1.7558e-18	3.2047e-11	2095.1	2	1048.05	-1.28121	2	218	0
TMT_Test_S6	12244	K.S#YELPDGQVITIGNER.F	ACTA	3.4631e-18	3.4631e-18	6.3211e-11	2095.1	3	699.036	-3.23058	2	117	0
TMT_Test_S6	11057	K.S#YELPDGQVITIGNER.F	ACTA	3.5502e-18	3.5502e-18	6.4801e-11	2095.1	2	1048.05	0.81531	2	212	0
TMT_Test_S6	14911	R.L#DLAGRDLTDYLMK#.I	ACTA	4.3741e-18	4.3741e-18	7.9593e-11	2232.25	3	744.755	-1.63906	2	142	0
TMT_Test_S6	12727	K.D#LYANNVLSGGTTMYPGIADR.M	ACTA	7.0601e-18	7.0601e-18	1.2951e-10	2532.27	3	844.762	0.28901	2	145	0
TMT_Test_S6	6516	R.H#QGVMVGMGQK#.D	ACTA	2.1032e-16	2.1032e-16	3.8006e-09	1779.98	2	890.497	0.27416	2	208	0
TMT_Test_S6	12443	K.Y#PIEHGIITNWDDMEK#.I	ACTA	2.9738e-16	2.9738e-16	5.4279e-09	2569.32	3	857.112	-1.13936	2	123	0
TMT_Test_S6	4521	R.H#QGVMVGM*GQK#.D	ACTA	3.9449e-16	3.9449e-16	7.1286e-09	1795.98	3	599.332	-0.10184	2	113	0
TMT_Test_S6	4936	R.H#QGVM*VGMGQK#.D	ACTA	3.9449e-16	3.9449e-16	7.1286e-09	1795.98	3	599.332	0.81471	2	106	0
TMT_Test_S6	21201	R.H#QGVMVGMGQK#.D	ACTA	3.9535e-16	3.9535e-16	7.1441e-09	1779.98	3	594	0.82202	2	111	0
TMT_Test_S6	6515	R.H#QGVMVGMGQK#.D	ACTA	5.0625e-16	5.0625e-16	9.1481e-09	1779.98	4	445.752	1.02695	2	103	0
TMT_Test_S6	5518	K.D#SYVGDEAQSK#.R	ACTA	2.9204e-15	2.9204e-15	5.2773e-08	1806.94	2	903.971	-1.0803	2	220	0.00029806
TMT_Test_S6	5731	K.D#SYVGDEAQSK#.R	ACTA	3.4942e-15	3.4942e-15	6.3141e-08	1806.94	2	903.973	0.74271	2	170	0.00029806
TMT_Test_S6	4536	R.H#QGVMVGM*GQK#.D	ACTA	3.5095e-15	3.5095e-15	6.3418e-08	1795.98	2	898.493	-0.54344	2	162	0
TMT_Test_S6	5525	K.D#SYVGDEAQSK#.R	ACTA	5.9727e-15	5.9727e-15	1.0793e-07	1806.94	3	602.984	0.10122	2	111	0.00029806
TMT_Test_S6	4537	R.H#QGVMVGM*GQK#.D	ACTA	6.4574e-15	6.4574e-15	1.1669e-07	1795.98	4	449.751	0	2	105	0
TMT_Test_S6	12195	K.Y#PIEHGIITNWDDMEK#.I	ACTA	1.0568e-14	1.0568e-14	1.9289e-07	2569.32	3	857.112	-1.49541	2	114	0
TMT_Test_S6	4532	K.D#SYVGDEAQSK#R.G	ACTA	1.3776e-14	1.3776e-14	2.4962e-07	1963.04	3	655.017	-0.09318	2	97	0.00029806
TMT_Test_S6	10856	K.E#ITALAPSTMK#.I	ACTA	1.4688e-14	1.4688e-14	2.6541e-07	1770.03	2	885.519	-1.24066	2	186	0.00029806
TMT_Test_S6	9399	K.E#ITALAPSTM*K#.I	ACTA	1.4783e-14	1.4783e-14	2.6713e-07	1786.03	2	893.518	0.13662	2	158	0.00029806
TMT_Test_S6	12259	K.Y#PIEHGIITNWDDMEK#.I	ACTA	2.9009e-14	2.9009e-14	5.2948e-07	2569.32	4	643.085	-2.08801	2	107	0
TMT_Test_S6	10855	K.E#ITALAPSTMK#.I	ACTA	3.0332e-14	3.0332e-14	5.4811e-07	1770.03	3	590.682	-0.20666	2	83	0.00029806
TMT_Test_S6	8477	R.G#YSFVTTAER.E	ACTA	4.0874e-14	4.0874e-14	7.3614e-07	1434.75	2	717.881	0	2	129	0.00029806
TMT_Test_S6	5141	K.A#GFAGDDAPR.A	ACTA	5.0336e-14	5.0336e-14	9.0654e-07	1280.66	2	640.832	0.28573	2	120	0.00029806
TMT_Test_S6	5175	K.A#GFAGDDAPR.A	ACTA	5.0607e-14	5.0607e-14	9.1143e-07	1280.66	3	427.557	-0.14275	2	91	0.00029806
TMT_Test_S6	20933	K.S#YELPDGQVITIGNER.F	ACTA	8.2542e-14	8.2542e-14	1.5066e-06	2095.1	3	699.371	-2.41466	2	67	0
TMT_Test_S6	10834	K.Y#PIEHGIITNWDDM*EK#.I	ACTA	1.1806e-13	1.1806e-13	2.1549e-06	2585.32	3	862.444	-0.56616	2	99	0.00029806
TMT_Test_S6	9387	K.E#ITALAPSTM*K#.I	ACTA	3.9302e-13	3.9302e-13	7.102e-06	1786.03	3	596.015	0.81924	2	76	0.00029806
TMT_Test_S6	19223	K.E#ITALAPSTMK#.I	ACTA	1.0598e-12	1.0598e-12	1.9152e-05	1770.03	3	590.682	-1.13663	2	80	0.00029806
TMT_Test_S6	21384	R.H#QGVM*VGMGQK#.D	ACTA	1.1292e-12	1.1292e-12	2.0405e-05	1795.98	3	599.329	-4.27723	2	74	0
TMT_Test_S6	20232	K.E#ITALAPSTMK#.I	ACTA	1.9412e-12	1.9412e-12	3.5078e-05	1770.03	3	590.683	0.30999	2	69	0.00029806
TMT_Test_S6	10850	K.Y#PIEHGIITNWDDM*EK#.I	ACTA	2.2945e-12	2.2945e-12	4.188e-05	2585.32	2	1293.16	0.56638	2	111	0.00029806
TMT_Test_S6	9835	R.A#VFPSIVGRPR.H	ACTA	2.675e-12	2.675e-12	4.8338e-05	1502.91	3	501.642	-0.66919	2	88	0.00029806
TMT_Test_S6	21641	K.E#ITALAPSTMK#.I	ACTA	2.8159e-12	2.8159e-12	5.0884e-05	1770.03	3	590.68	-3.40989	2	68	0.00029806
TMT_Test_S6	11774	R.A#VFPSIVGR.P	ACTA	2.9831e-12	2.9831e-12	5.3497e-05	1249.76	2	625.384	1.85433	1	97	0.00029806
TMT_Test_S6	9857	R.A#VFPSIVGRPR.H	ACTA	6.4995e-12	6.4995e-12	0.00011745	1502.91	2	751.96	-0.16234	2	120	0.00029806
TMT_Test_S6	21011	K.Y#PIEHGIITNWDDMEK#.I	ACTA	9.118e-12	9.118e-12	0.00016643	2569.32	4	643.337	-0.35509	2	74	0
TMT_Test_S6	13380	R.D#LTDYLMK#.I	ACTA	9.7744e-12	9.7744e-12	0.00017428	1606.9	3	536.305	-0.68284	2	110	0.00029806
TMT_Test_S6	11750	R.D#LTDYLM*K#.I	ACTA	9.7976e-12	9.7976e-12	0.00017469	1622.9	2	811.95	-1.65376	2	125	0.00029806
TMT_Test_S6	13377	R.D#LTDYLMK#.I	ACTA	9.9272e-12	9.9272e-12	0.000177	1606.9	2	803.952	-2.35348	2	157	0.00029806
TMT_Test_S6	20364	K.E#ITALAPSTMK#.I	ACTA	1.1916e-11	1.1916e-11	0.00021532	1770.03	3	590.68	-4.23653	2	55	0.00029806
TMT_Test_S6	10953	K.E#ITALAPSTMK#.I	ACTA	1.3272e-11	1.3272e-11	0.00023982	1770.03	4	443.264	0.41308	2	63	0.00029806
TMT_Test_S6	20859	K.E#ITALAPSTMK#.I	ACTA	1.3457e-11	1.3457e-11	0.00024317	1770.03	3	590.681	-2.47992	2	69	0.00029806
TMT_Test_S6	20507	K.E#ITALAPSTMK#.I	ACTA	1.6937e-11	1.6937e-11	0.00030606	1770.03	3	590.682	-1.44662	2	62	0.00029806
TMT_Test_S6	11751	R.D#LTDYLM*K#.I	ACTA	2.6359e-11	2.6359e-11	0.00046998	1622.9	3	541.637	0.22537	2	93	0.00029806
TMT_Test_S6	20996	K.Y#PIEHGIITNWDDMEK#.I	ACTA	4.3764e-11	4.3764e-11	0.0007988	2569.32	3	857.115	2.27872	2	69	0
TMT_Test_S6	5592	K.D#SYVGDEAQSK#.R	ACTA	1.396e-10	1.396e-10	0.0025226	1806.94	4	452.491	4.11407	2	47	0.00029806
TMT_Test_S6	20993	R.A#VFPSIVGRPR.H	ACTA	5.2127e-10	5.2127e-10	0.0094195	1502.91	3	501.644	2.73759	2	66	0.00029806
TMT_Test_S6	19228	R.D#LTDYLMK#.I	ACTA	5.9487e-10	5.9487e-10	0.010607	1606.9	3	536.304	-2.84517	2	15	0.00029806
TMT_Test_S6	19480	K.E#ITALAPSTMK#.I	ACTA	7.7557e-10	7.7557e-10	0.014015	1770.03	3	590.683	0.61998	2	26	0.00029806
TMT_Test_S6	12284	K.Y#PIEHGIITNWDDMEK#.I	ACTA	1.7146e-09	1.7146e-09	0.031297	2569.32	5	514.67	-1.3045	2	65	0
TMT_Test_S6	7660	K.I#IAPPER.K	ACTA	2.4649e-09	2.4649e-09	0.043495	1099.68	3	367.232	0.66481	2	82	0.007033
TMT_Test_S6	7644	K.I#IAPPER.K	ACTA	2.7461e-09	2.7461e-09	0.048458	1099.68	2	550.344	0.33271	2	69	0.007033
TMT_Test_S7	12766	R.T#TGIVLDSGDGVTHNVPIYEGYALPHAIMR.L	ACTA	7.0657e-36	7.0657e-36	1.3023e-28	3500.82	4	875.959	-0.34839	2	267	0
TMT_Test_S7	11444	K.D#LYANNVLSGGTTM*YPGIADR.M	ACTA	2.946e-23	2.946e-23	5.4043e-16	2548.27	3	850.093	-1.07697	2	148	0
TMT_Test_S7	12714	K.D#LYANNVLSGGTTMYPGIADR.M	ACTA	1.6759e-20	1.6759e-20	3.0744e-13	2532.27	2	1266.64	2.50571	2	292	0
TMT_Test_S7	12220	K.S#YELPDGQVITIGNER.F	ACTA	8.1593e-19	8.1593e-19	1.4893e-11	2095.1	3	699.036	-2.18283	2	120	0
TMT_Test_S7	12194	K.S#YELPDGQVITIGNER.F	ACTA	1.4456e-18	1.4456e-18	2.6387e-11	2095.1	2	1048.05	-2.21299	2	230	0
TMT_Test_S7	12408	K.S#YELPDGQVITIGNER.F	ACTA	1.5911e-18	1.5911e-18	2.9042e-11	2095.1	2	1048.05	-1.63063	2	219	0
TMT_Test_S7	14869	R.L#DLAGRDLTDYLMK#.I	ACTA	2.5326e-18	2.5326e-18	4.6083e-11	2232.25	4	558.82	1.31066	2	142	0
TMT_Test_S7	14867	R.L#DLAGRDLTDYLMK#.I	ACTA	3.6794e-18	3.6794e-18	6.6951e-11	2232.25	3	744.757	0.32781	2	157	0
TMT_Test_S7	13598	R.L#DLAGRDLTDYLM*K#.I	ACTA	6.8353e-18	6.8353e-18	1.2438e-10	2248.25	4	562.818	-0.10845	2	148	0
TMT_Test_S7	14926	R.L#DLAGRDLTDYLMK#.I	ACTA	7.5404e-18	7.5404e-18	1.3721e-10	2232.25	2	1116.63	-0.76524	2	195	0
TMT_Test_S7	12696	K.D#LYANNVLSGGTTMYPGIADR.M	ACTA	8.3661e-18	8.3661e-18	1.5347e-10	2532.27	3	844.763	1.30052	2	142	0
TMT_Test_S7	11091	K.S#YELPDGQVITIGNER.F	ACTA	1.2043e-17	1.2043e-17	2.1982e-10	2095.1	2	1048.05	0.46589	2	213	0
TMT_Test_S7	6510	R.H#QGVMVGMGQK#.D	ACTA	2.1972e-16	2.1972e-16	3.9704e-09	1779.98	2	890.497	0.68541	2	203	0
TMT_Test_S7	4852	R.H#QGVM*VGMGQK#.D	ACTA	3.9506e-16	3.9506e-16	7.1388e-09	1795.98	3	599.332	0.40735	2	117	0.00031847
TMT_Test_S7	6503	R.H#QGVMVGMGQK#.D	ACTA	3.9986e-16	3.9986e-16	7.2255e-09	1779.98	3	594.001	1.13028	2	121	0
TMT_Test_S7	4501	R.H#QGVMVGM*GQK#.D	ACTA	1.2881e-15	1.2881e-15	2.3277e-08	1795.98	2	898.493	-0.95103	2	157	0.00031847
TMT_Test_S7	6511	R.H#QGVMVGMGQK#.D	ACTA	1.8048e-15	1.8048e-15	3.2614e-08	1779.98	4	445.753	2.46467	2	106	0
TMT_Test_S7	10850	K.Y#PIEHGIITNWDDM*EK#.I	ACTA	2.2361e-15	2.2361e-15	4.0814e-08	2585.32	3	862.445	-0.28308	2	104	0.00031847
TMT_Test_S7	5607	K.D#SYVGDEAQSK#.R	ACTA	3.0284e-15	3.0284e-15	5.4725e-08	1806.94	2	903.971	-1.0803	2	212	0.00031847
TMT_Test_S7	21373	R.H#QGVMVGM*GQK#.D	ACTA	3.1915e-15	3.1915e-15	5.7672e-08	1795.98	3	599.332	0.20368	2	82	0.00031847
TMT_Test_S7	12177	K.Y#PIEHGIITNWDDMEK#.I	ACTA	3.4029e-15	3.4029e-15	6.2112e-08	2569.32	3	857.111	-2.63478	2	121	0.00031847
TMT_Test_S7	12426	K.Y#PIEHGIITNWDDMEK#.I	ACTA	3.7914e-15	3.7914e-15	6.9202e-08	2569.32	3	857.113	0.14242	2	113	0.00031847
TMT_Test_S7	20992	K.D#SYVGDEAQSK#.R	ACTA	5.9181e-15	5.9181e-15	1.0694e-07	1806.94	3	602.984	-0.10122	2	94	0.00031847
TMT_Test_S7	5599	K.D#SYVGDEAQSK#.R	ACTA	5.953e-15	5.953e-15	1.0757e-07	1806.94	3	602.984	1.01222	2	113	0.00031847
TMT_Test_S7	4488	R.H#QGVMVGM*GQK#.D	ACTA	6.0385e-15	6.0385e-15	1.0912e-07	1795.98	3	599.331	-0.71287	2	101	0.00031847
TMT_Test_S7	5672	K.D#SYVGDEAQSK#.R	ACTA	6.179e-15	6.179e-15	1.1166e-07	1806.94	4	452.491	3.30474	2	66	0.00031847
TMT_Test_S7	10931	K.Y#PIEHGIITNWDDM*EK#.I	ACTA	8.7657e-15	8.7657e-15	1.6e-07	2585.32	4	647.085	-0.75459	2	101	0.00031847
TMT_Test_S7	21204	R.H#QGVMVGMGQK#.D	ACTA	1.0355e-14	1.0355e-14	1.8713e-07	1779.98	3	594	0.20551	2	97	0
TMT_Test_S7	986	K.E#ITALAPSTMK#.I	ACTA	1.4551e-14	1.4551e-14	2.6294e-07	1770.03	3	590.684	2.27326	2	101	0.00031847
TMT_Test_S7	9366	K.E#ITALAPSTM*K#.I	ACTA	1.4618e-14	1.4618e-14	2.6416e-07	1786.03	2	893.517	-0.13662	2	158	0.00031847
TMT_Test_S7	10864	K.E#ITALAPSTMK#.I	ACTA	1.4882e-14	1.4882e-14	2.6892e-07	1770.03	2	885.519	-0.82711	2	189	0.00031847
TMT_Test_S7	5117	K.A#GFAGDDAPR.A	ACTA	5.0336e-14	5.0336e-14	9.0654e-07	1280.66	2	640.831	-1.04768	2	140	0.00031847
TMT_Test_S7	5164	K.A#GFAGDDAPR.A	ACTA	5.0342e-14	5.0342e-14	9.0665e-07	1280.66	3	427.558	3.21195	2	102	0.00031847
TMT_Test_S7	8497	R.G#YSFVTTAER.E	ACTA	5.4929e-14	5.4929e-14	9.8927e-07	1434.75	2	717.881	-0.51013	2	125	0.00031847
TMT_Test_S7	20996	K.Y#PIEHGIITNWDDMEK#.I	ACTA	8.6933e-14	8.6933e-14	1.5868e-06	2569.32	4	643.087	0.37964	2	101	0.00031847
TMT_Test_S7	20991	K.Y#PIEHGIITNWDDMEK#.I	ACTA	1.5401e-13	1.5401e-13	2.8111e-06	2569.32	3	857.447	-0.61634	2	109	0.00031847
TMT_Test_S7	4517	R.H#QGVMVGM*GQK#.D	ACTA	2.8435e-13	2.8435e-13	5.1383e-06	1795.98	4	449.75	-0.27142	2	87	0.00031847
TMT_Test_S7	10311	K.S#YELPDGQVITIGNER.F	ACTA	3.1747e-13	3.1747e-13	5.7947e-06	2095.1	3	699.036	-2.70671	2	74	0
TMT_Test_S7	12189	K.Y#PIEHGIITNWDDMEK#.I	ACTA	8.0861e-13	8.0861e-13	1.4759e-05	2569.32	4	643.086	-1.23383	2	95	0.00031847
TMT_Test_S7	10863	K.E#ITALAPSTMK#.I	ACTA	1.3514e-12	1.3514e-12	2.442e-05	1770.03	3	590.683	0.72331	2	80	0.00031847
TMT_Test_S7	19612	K.E#ITALAPSTMK#.I	ACTA	1.3872e-12	1.3872e-12	2.5067e-05	1770.03	3	590.683	0.41332	2	61	0.00031847
TMT_Test_S7	12187	K.Y#PIEHGIITNWDDMEK#.I	ACTA	1.5912e-12	1.5912e-12	2.9044e-05	2569.32	2	1285.16	-3.13447	2	137	0.00031847
TMT_Test_S7	21602	K.E#ITALAPSTMK#.I	ACTA	2.1356e-12	2.1356e-12	3.8591e-05	1770.03	3	590.682	-1.44662	2	65	0.00031847
TMT_Test_S7	9761	R.A#VFPSIVGRPR.H	ACTA	5.2045e-12	5.2045e-12	9.4047e-05	1502.91	3	501.642	-1.09504	2	85	0.00031847
TMT_Test_S7	12237	K.Y#PIEHGIITNWDDMEK#.I	ACTA	5.4405e-12	5.4405e-12	9.9304e-05	2569.32	5	514.67	-1.3045	2	78	0.00031847
TMT_Test_S7	13334	R.D#LTDYLMK#.I	ACTA	9.7744e-12	9.7744e-12	0.00017428	1606.9	3	536.304	-1.47949	2	109	0.00031847
TMT_Test_S7	11732	R.D#LTDYLM*K#.I	ACTA	9.8332e-12	9.8332e-12	0.00017533	1622.9	2	811.951	-0.45103	2	121	0.00031847
TMT_Test_S7	13333	R.D#LTDYLMK#.I	ACTA	9.9739e-12	9.9739e-12	0.00017783	1606.9	2	803.952	-1.97389	2	154	0.00031847
TMT_Test_S7	11760	R.A#VFPSIVGR.P	ACTA	1.4432e-11	1.4432e-11	0.00025881	1249.76	2	625.384	2.04953	1	92	0.00031847
TMT_Test_S7	20452	K.E#ITALAPSTMK#.I	ACTA	1.4595e-11	1.4595e-11	0.00026374	1770.03	3	590.682	-1.13663	2	61	0.00031847
TMT_Test_S7	20175	K.E#ITALAPSTMK#.I	ACTA	1.1615e-10	1.1615e-10	0.0020989	1770.03	3	590.68	-4.23653	2	68	0.00031847
TMT_Test_S7	985	K.E#ITALAPSTM*K#.I	ACTA	1.3657e-10	1.3657e-10	0.0024679	1786.03	3	596.015	1.43368	2	97	0.00031847
TMT_Test_S7	9355	K.E#ITALAPSTM*K#.I	ACTA	1.9743e-10	1.9743e-10	0.0035677	1786.03	3	596.015	1.22887	2	72	0.00031847
TMT_Test_S7	20897	K.S#YELPDGQVITIGNER.F	ACTA	2.0242e-10	2.0242e-10	0.0036946	2095.1	3	699.369	-4.59749	2	40	0
TMT_Test_S7	10321	K.Y#PIEHGIITNWDDM*EK#.I	ACTA	2.6188e-10	2.6188e-10	0.00478	2585.32	3	862.444	-0.63693	2	65	0.00031847
TMT_Test_S7	20037	K.E#ITALAPSTMK#.I	ACTA	5.87e-10	5.87e-10	0.010607	1770.03	3	590.681	-1.75661	2	33	0.00031847
TMT_Test_S7	9780	R.A#VFPSIVGRPR.H	ACTA	6.2842e-10	6.2842e-10	0.011356	1502.91	2	751.959	-1.70453	2	110	0.00031847
TMT_Test_S7	21746	K.E#ITALAPSTMK#.I	ACTA	8.122e-10	8.122e-10	0.014677	1770.03	3	590.681	-3.0999	2	48	0.00031847
TMT_Test_S7	20311	K.E#ITALAPSTMK#.I	ACTA	9.6632e-10	9.6632e-10	0.017462	1770.03	3	590.682	-0.41332	2	39	0.00031847
TMT_Test_S7	12725	R.DLTDYLMK#.I	ACTA	1.2671e-09	1.2671e-09	0.022593	1302.69	3	434.903	1.47359	2	38	0.004779
TMT_Test_S7	20615	K.E#ITALAPSTMK#.I	ACTA	1.4186e-09	1.4186e-09	0.025635	1770.03	3	590.682	-1.23996	2	29	0.00031847
TMT_Test_S7	20831	K.E#ITALAPSTMK#.I	ACTA	1.6183e-09	1.6183e-09	0.029244	1770.03	3	590.682	-0.61998	2	29	0.00031847
TMT_Test_S7	7682	K.I#IAPPER.K	ACTA	2.4649e-09	2.4649e-09	0.043495	1099.68	3	367.231	0	2	82	0.0092405
TMT_Test_S7	7653	K.I#IAPPER.K	ACTA	2.7993e-09	2.7993e-09	0.049396	1099.68	2	550.344	1.10904	2	74	0.0092405
TMT_Test_S7	19754	K.E#ITALAPSTMK#.I	ACTA	2.8675e-09	2.8675e-09	0.051817	1770.03	3	590.682	-0.20666	2	27	0.00031847
TMT_Test_S7	4868	R.H#QGVMVGM*GQK#.D	ACTA	8.9046e-09	8.9046e-09	0.16091	1795.98	2	898.494	0.13586	2	26	0.00031847
TMT_Test_S8	12806	R.T#TGIVLDSGDGVTHNVPIYEGYALPHAIMR.L	ACTA	3.0008e-34	3.0008e-34	5.531e-27	3500.82	4	875.959	-0.27871	2	258	0
TMT_Test_S8	12739	K.D#LYANNVLSGGTTMYPGIADR.M	ACTA	5.1358e-21	5.1358e-21	9.4212e-14	2532.27	2	1266.64	2.40933	2	294	0
TMT_Test_S8	11474	K.D#LYANNVLSGGTTM*YPGIADR.M	ACTA	2.0253e-20	2.0253e-20	3.7153e-13	2548.27	2	1274.64	0.47884	2	229	0
TMT_Test_S8	12729	K.D#LYANNVLSGGTTMYPGIADR.M	ACTA	1.3541e-18	1.3541e-18	2.4839e-11	2532.27	3	844.763	0.36126	2	146	0
TMT_Test_S8	12252	K.S#YELPDGQVITIGNER.F	ACTA	1.6776e-18	1.6776e-18	3.062e-11	2095.1	2	1048.05	-2.79536	2	221	0
TMT_Test_S8	14885	R.L#DLAGRDLTDYLMK#.I	ACTA	2.5326e-18	2.5326e-18	4.6083e-11	2232.25	4	558.818	-1.41988	2	153	0
TMT_Test_S8	11081	K.S#YELPDGQVITIGNER.F	ACTA	3.2655e-18	3.2655e-18	5.9604e-11	2095.1	2	1048.05	0.46589	2	213	0
TMT_Test_S8	12462	K.S#YELPDGQVITIGNER.F	ACTA	3.356e-18	3.356e-18	6.1256e-11	2095.1	2	1048.05	-1.63063	2	202	0
TMT_Test_S8	14882	R.L#DLAGRDLTDYLMK#.I	ACTA	3.5413e-18	3.5413e-18	6.444e-11	2232.25	3	744.755	-2.13078	2	154	0
TMT_Test_S8	13558	R.L#DLAGRDLTDYLM*K#.I	ACTA	3.5932e-18	3.5932e-18	6.5383e-11	2248.25	3	750.089	0.97645	2	129	0
TMT_Test_S8	14895	R.L#DLAGRDLTDYLMK#.I	ACTA	4.0416e-18	4.0416e-18	7.3543e-11	2232.25	2	1116.63	-1.31184	2	197	0
TMT_Test_S8	12261	K.S#YELPDGQVITIGNER.F	ACTA	7.5703e-17	7.5703e-17	1.3818e-09	2095.1	3	699.035	-3.49252	2	104	0
TMT_Test_S8	4870	R.H#QGVM*VGMGQK#.D	ACTA	1.805e-16	1.805e-16	3.2617e-09	1795.98	2	898.494	0.74724	2	144	0
TMT_Test_S8	6551	R.H#QGVMVGMGQK#.D	ACTA	2.0986e-16	2.0986e-16	3.7922e-09	1779.98	2	890.496	-0.20562	2	212	0
TMT_Test_S8	21246	R.H#QGVMVGMGQK#.D	ACTA	3.9986e-16	3.9986e-16	7.2256e-09	1779.98	3	594.001	2.05506	2	108	0
TMT_Test_S8	6550	R.H#QGVMVGMGQK#.D	ACTA	4.9701e-16	4.9701e-16	8.9811e-09	1779.98	4	445.752	1.09541	2	109	0
TMT_Test_S8	4531	R.H#QGVMVGM*GQK#.D	ACTA	1.0379e-15	1.0379e-15	1.8755e-08	1795.98	2	898.494	0.20379	2	152	0
TMT_Test_S8	4866	R.H#QGVM*VGMGQK#.D	ACTA	1.6468e-15	1.6468e-15	2.9758e-08	1795.98	3	599.332	1.01839	2	107	0
TMT_Test_S8	5605	K.D#SYVGDEAQSK#.R	ACTA	2.9524e-15	2.9524e-15	5.335e-08	1806.94	2	903.971	-1.48541	2	211	0
TMT_Test_S8	4528	R.H#QGVMVGM*GQK#.D	ACTA	5.5596e-15	5.5596e-15	1.0046e-07	1795.98	3	599.331	-0.40735	2	109	0
TMT_Test_S8	10840	K.Y#PIEHGIITNWDDM*EK#.I	ACTA	5.7635e-15	5.7635e-15	1.052e-07	2585.32	3	862.444	-0.42462	2	104	0
TMT_Test_S8	5673	K.D#SYVGDEAQSK#.R	ACTA	6.0321e-15	6.0321e-15	1.09e-07	1806.94	4	452.491	3.64196	2	66	0
TMT_Test_S8	5604	K.D#SYVGDEAQSK#.R	ACTA	6.0364e-15	6.0364e-15	1.0908e-07	1806.94	3	602.983	-0.70855	2	118	0
TMT_Test_S8	4532	R.H#QGVMVGM*GQK#.D	ACTA	7.3804e-15	7.3804e-15	1.3337e-07	1795.98	4	449.751	0.27142	2	101	0
TMT_Test_S8	9409	K.E#ITALAPSTM*K#.I	ACTA	1.4594e-14	1.4594e-14	2.6372e-07	1786.03	2	893.517	-0.27324	2	156	0
TMT_Test_S8	10866	K.E#ITALAPSTMK#.I	ACTA	1.4712e-14	1.4712e-14	2.6586e-07	1770.03	2	885.52	-0.48248	2	194	0
TMT_Test_S8	5094	K.A#GFAGDDAPR.A	ACTA	5.0336e-14	5.0336e-14	9.0654e-07	1280.66	2	640.831	-0.28573	2	131	0
TMT_Test_S8	5140	K.A#GFAGDDAPR.A	ACTA	5.0574e-14	5.0574e-14	9.1084e-07	1280.66	3	427.557	1.71304	2	94	0
TMT_Test_S8	21037	K.Y#PIEHGIITNWDDMEK#.I	ACTA	5.712e-14	5.712e-14	1.0426e-06	2569.32	3	857.448	-0.11787	2	115	0
TMT_Test_S8	21423	R.H#QGVMVGM*GQK#.D	ACTA	7.5532e-14	7.5532e-14	1.3649e-06	1795.98	3	599.332	0.91655	2	72	0
TMT_Test_S8	8501	R.G#YSFVTTAER.E	ACTA	8.3038e-14	8.3038e-14	1.4955e-06	1434.75	2	717.881	0.08502	2	120	0
TMT_Test_S8	12244	K.Y#PIEHGIITNWDDMEK#.I	ACTA	8.9589e-14	8.9589e-14	1.6352e-06	2569.32	4	643.086	-1.70837	2	106	0
TMT_Test_S8	12207	K.Y#PIEHGIITNWDDMEK#.I	ACTA	9.8514e-14	9.8514e-14	1.7981e-06	2569.32	3	857.113	-0.64089	2	108	0
TMT_Test_S8	21437	R.H#QGVMVGM*GQK#.D	ACTA	5.5489e-13	5.5489e-13	1.0027e-05	1795.98	4	449.75	-0.40713	2	70	0
TMT_Test_S8	21043	K.Y#PIEHGIITNWDDMEK#.I	ACTA	1.3022e-12	1.3022e-12	2.3768e-05	2569.32	4	643.338	1.25837	2	95	0
TMT_Test_S8	20518	K.E#ITALAPSTMK#.I	ACTA	1.4881e-12	1.4881e-12	2.689e-05	1770.03	3	590.682	-0.20666	2	71	0
TMT_Test_S8	10865	K.E#ITALAPSTMK#.I	ACTA	1.4961e-12	1.4961e-12	2.7036e-05	1770.03	3	590.683	0.61998	2	80	0
TMT_Test_S8	12236	K.Y#PIEHGIITNWDDMEK#.I	ACTA	1.7388e-12	1.7388e-12	3.1737e-05	2569.32	2	1285.16	-2.65955	2	133	0
TMT_Test_S8	9384	K.E#ITALAPSTM*K#.I	ACTA	2.0101e-12	2.0101e-12	3.6324e-05	1786.03	3	596.015	1.43368	2	73	0
TMT_Test_S8	11792	R.A#VFPSIVGR.P	ACTA	2.9831e-12	2.9831e-12	5.3497e-05	1249.76	2	625.384	0.97596	1	93	0
TMT_Test_S8	20237	K.E#ITALAPSTMK#.I	ACTA	3.2267e-12	3.2267e-12	5.8308e-05	1770.03	3	590.679	-5.37315	2	41	0
TMT_Test_S8	9820	R.A#VFPSIVGRPR.H	ACTA	5.6975e-12	5.6975e-12	0.00010296	1502.91	2	751.959	-1.54219	2	119	0
TMT_Test_S8	19790	K.E#ITALAPSTMK#.I	ACTA	7.3177e-12	7.3177e-12	0.00013223	1770.03	3	590.681	-2.89324	2	53	0
TMT_Test_S8	20097	K.E#ITALAPSTMK#.I	ACTA	7.8266e-12	7.8266e-12	0.00014143	1770.03	3	590.682	-1.54995	2	47	0
TMT_Test_S8	11760	R.D#LTDYLM*K#.I	ACTA	9.7819e-12	9.7819e-12	0.00017441	1622.9	2	811.95	-1.42825	2	120	0
TMT_Test_S8	13361	R.D#LTDYLMK#.I	ACTA	9.8144e-12	9.8144e-12	0.00017499	1606.9	3	536.305	0	2	114	0
TMT_Test_S8	13348	R.D#LTDYLMK#.I	ACTA	9.8862e-12	9.8862e-12	0.00017627	1606.9	2	803.953	-0.98694	2	157	0
TMT_Test_S8	20856	K.E#ITALAPSTMK#.I	ACTA	1.0198e-11	1.0198e-11	0.00018428	1770.03	3	590.68	-3.61655	2	65	0
TMT_Test_S8	20701	K.E#ITALAPSTMK#.I	ACTA	1.5406e-11	1.5406e-11	0.00027839	1770.03	3	590.682	-0.41332	2	59	0
TMT_Test_S8	21688	K.D#SYVGDEAQSK#.R	ACTA	1.8124e-11	1.8124e-11	0.00032751	1806.94	3	602.982	-2.93544	2	46	0
TMT_Test_S8	11773	R.D#LTDYLM*K#.I	ACTA	2.6359e-11	2.6359e-11	0.00046998	1622.9	3	541.637	0.90149	2	87	0
TMT_Test_S8	9801	R.A#VFPSIVGRPR.H	ACTA	4.4915e-11	4.4915e-11	0.00081163	1502.91	3	501.642	-1.33838	2	76	0
TMT_Test_S8	19934	K.E#ITALAPSTMK#.I	ACTA	5.1951e-11	5.1951e-11	0.00093877	1770.03	3	590.682	-0.30999	2	48	0
TMT_Test_S8	12750	R.DLTDYLMK#.I	ACTA	8.755e-11	8.755e-11	0.001561	1302.69	2	651.852	2.05994	2	48	0
TMT_Test_S8	21019	R.A#VFPSIVGRPR.H	ACTA	2.2834e-10	2.2834e-10	0.0041262	1502.91	3	501.644	2.37258	2	72	0
TMT_Test_S8	10325	K.S#YELPDGQVITIGNER.F	ACTA	8.505e-10	8.505e-10	0.015524	2095.1	3	699.039	0.96044	2	45	0
TMT_Test_S8	21692	K.E#ITALAPSTMK#.I	ACTA	1.1292e-09	1.1292e-09	0.020405	1770.03	3	590.681	-3.0999	2	28	0
TMT_Test_S8	12755	R.DLTDYLMK#.I	ACTA	1.2919e-09	1.2919e-09	0.023034	1302.69	3	434.903	0.63154	2	35	0
TMT_Test_S8	9447	K.E#ITALAPSTM*K#.I	ACTA	1.8145e-09	1.8145e-09	0.032788	1786.03	4	447.263	1.5011	2	31	0
TMT_Test_S8	7683	K.I#IAPPER.K	ACTA	2.4649e-09	2.4649e-09	0.043495	1099.68	3	367.231	-0.49861	2	83	0.0074932
TMT_Test_S8	20929	K.S#YELPDGQVITIGNER.F	ACTA	3.4527e-09	3.4527e-09	0.063021	2095.1	3	699.37	-3.28779	2	26	0
TMT_Test_S1	11919	R.V#APEEHPVLLTEAPLNPK#.A	ACTB	8.815e-23	8.815e-23	1.6128e-15	2562.48	3	854.831	0.357	2	195	0
TMT_Test_S1	20746	R.V#APEEHPVLLTEAPLNPK#.A	ACTB	6.7733e-22	6.7733e-22	1.2392e-14	2562.48	3	854.83	-1.42801	2	157	0
TMT_Test_S1	20732	R.V#APEEHPVLLTEAPLNPK#.A	ACTB	1.7174e-21	1.7174e-21	3.1421e-14	2562.48	4	641.377	2.5694	2	160	0
TMT_Test_S1	12363	K.D#LYANTVLSGGTTM*YPGIADR.M	ACTB	1.0075e-20	1.0075e-20	1.8482e-13	2535.27	2	1268.14	2.11771	2	243	0
TMT_Test_S1	11932	R.V#APEEHPVLLTEAPLNPK#.A	ACTB	1.5291e-20	1.5291e-20	2.7976e-13	2562.48	5	513.302	-0.11891	2	139	0
TMT_Test_S1	13520	K.D#LYANTVLSGGTTMYPGIADR.M	ACTB	3.6613e-20	3.6613e-20	6.7163e-13	2519.28	2	1260.14	0.87183	2	288	0
TMT_Test_S1	12355	K.D#LYANTVLSGGTTM*YPGIADR.M	ACTB	1.6617e-19	1.6617e-19	3.0484e-12	2535.27	3	845.763	1.37115	2	132	0
TMT_Test_S1	5816	K.Q#EYDESGPSIVHR.K	ACTB	1.2838e-17	1.2838e-17	2.3315e-10	1820.91	3	607.641	-1.10491	2	132	0
TMT_Test_S1	13517	K.D#LYANTVLSGGTTMYPGIADR.M	ACTB	1.3707e-17	1.3707e-17	2.5144e-10	2519.28	3	840.43	-0.65361	2	129	0
TMT_Test_S1	13524	K.D#LYANTVLSGGTTMYPGIADR.M	ACTB	6.7882e-17	6.7882e-17	1.2452e-09	2519.28	4	630.575	0.67755	2	88	0
TMT_Test_S1	10933	R.VAPEEHPVLLTEAPLNPK#.A	ACTB	4.9145e-16	4.9145e-16	8.9913e-09	2258.27	3	753.429	0.97212	2	105	0
TMT_Test_S1	20584	K.I#WHHTFYNELR.V	ACTB	5.588e-16	5.588e-16	1.0098e-08	1819.96	4	455.995	-0.56802	2	71	0
TMT_Test_S1	9892	K.I#WHHTFYNELR.V	ACTB	5.6387e-16	5.6387e-16	1.0189e-08	1819.96	4	455.745	0.33481	2	111	0
TMT_Test_S1	20363	K.D#LYANTVLSGGTTMYPGIADR.M	ACTB	7.1928e-15	7.1928e-15	1.3195e-07	2519.28	3	840.765	0.17029	2	108	0
TMT_Test_S1	7838	R.G#YSFTTTAER.E	ACTB	2.5998e-14	2.5998e-14	4.6823e-07	1436.73	3	479.583	0.25453	2	100	0
TMT_Test_S1	20506	K.D#LYANTVLSGGTTM*YPGIADR.M	ACTB	3.0778e-14	3.0778e-14	5.646e-07	2535.27	3	846.097	0.89087	2	78	0
TMT_Test_S1	12686	H.G#IVTNWDDMEK#.I	ACTB	9.4472e-14	9.4472e-14	1.7071e-06	1916.01	3	639.341	0.57279	1	91	0
TMT_Test_S1	20711	K.D#LYANTVLSGGTTMYPGIADR.M	ACTB	3.1759e-13	3.1759e-13	5.826e-06	2519.28	3	840.426	-5.08366	2	57	0
TMT_Test_S1	18404	K.D#LYANTVLSGGTTMYPGIADR.M	ACTB	4.1846e-13	4.1846e-13	7.6763e-06	2519.28	3	840.767	2.27638	2	79	0
TMT_Test_S1	9897	K.I#WHHTFYNELR.V	ACTB	1.3004e-12	1.3004e-12	2.3499e-05	1819.96	3	607.323	-1.00499	2	88	0
TMT_Test_S1	20516	K.D#LYANTVLSGGTTMYPGIADR.M	ACTB	3.0748e-11	3.0748e-11	0.00056405	2519.28	3	840.429	-1.67034	2	23	0
TMT_Test_S2	20790	R.V#APEEHPVLLTEAPLNPK#.A	ACTB	8.6402e-23	8.6402e-23	1.5808e-15	2562.48	4	641.624	-2.83028	2	178	0
TMT_Test_S2	11078	R.V#APEEHPVLLTEAPLNPK#.A	ACTB	8.6416e-23	8.6416e-23	1.581e-15	2562.48	3	854.831	-0.2142	2	195	0
TMT_Test_S2	11077	R.V#APEEHPVLLTEAPLNPK#.A	ACTB	1.2167e-22	1.2167e-22	2.226e-15	2562.48	4	641.377	2.66456	2	170	0
TMT_Test_S2	11252	R.V#APEEHPVLLTEAPLNPK#.A	ACTB	1.2946e-22	1.2946e-22	2.3686e-15	2562.48	2	1281.74	0.09524	2	268	0
TMT_Test_S2	12914	K.D#LYANTVLSGGTTMYPGIADR.M	ACTB	1.5379e-22	1.5379e-22	2.8212e-15	2519.28	4	630.575	0	2	107	0
TMT_Test_S2	11142	R.V#APEEHPVLLTEAPLNPK#.A	ACTB	1.0798e-21	1.0798e-21	1.9757e-14	2562.48	5	513.302	1.07016	2	149	0
TMT_Test_S2	11710	K.D#LYANTVLSGGTTM*YPGIADR.M	ACTB	8.3577e-21	8.3577e-21	1.5332e-13	2535.27	2	1268.14	1.25137	2	245	0
TMT_Test_S2	12899	K.D#LYANTVLSGGTTMYPGIADR.M	ACTB	2.4827e-20	2.4827e-20	4.5543e-13	2519.28	2	1260.14	2.03428	2	288	0
TMT_Test_S2	20842	R.V#APEEHPVLLTEAPLNPK#.A	ACTB	1.5333e-19	1.5333e-19	2.8052e-12	2562.48	3	854.83	-1.1424	2	134	0
TMT_Test_S2	12897	K.D#LYANTVLSGGTTMYPGIADR.M	ACTB	3.053e-18	3.053e-18	5.6005e-11	2519.28	3	840.431	0.58099	2	144	0
TMT_Test_S2	11718	K.D#LYANTVLSGGTTM*YPGIADR.M	ACTB	3.3469e-18	3.3469e-18	6.1397e-11	2535.27	4	634.574	1.34656	2	88	0
TMT_Test_S2	11696	K.D#LYANTVLSGGTTM*YPGIADR.M	ACTB	1.2183e-17	1.2183e-17	2.2349e-10	2535.27	3	845.762	0.07217	2	119	0
TMT_Test_S2	5017	K.Q#EYDESGPSIVHR.K	ACTB	1.2735e-17	1.2735e-17	2.3129e-10	1820.91	2	910.958	-0.53601	2	235	0
TMT_Test_S2	13103	K.D#LYANTVLSGGTTMYPGIADR.M	ACTB	1.8072e-17	1.8072e-17	3.3151e-10	2519.28	3	840.43	-0.36312	2	120	0
TMT_Test_S2	4999	K.Q#EYDESGPSIVHR.K	ACTB	2.6558e-17	2.6558e-17	4.8233e-10	1820.91	3	607.641	-0.40178	2	130	0
TMT_Test_S2	20589	K.D#LYANTVLSGGTTMYPGIADR.M	ACTB	3.2286e-16	3.2286e-16	5.9226e-09	2519.28	3	840.763	-2.29892	2	134	0
TMT_Test_S2	8770	K.I#WHHTFYNELR.V	ACTB	3.055e-15	3.055e-15	5.5205e-08	1819.96	2	910.482	-0.33518	2	181	0
TMT_Test_S2	21348	K.D#LYANTVLSGGTTMYPGIADR.M	ACTB	3.2138e-15	3.2138e-15	5.8955e-08	2519.28	3	840.764	-1.71793	2	107	0
TMT_Test_S2	8766	K.I#WHHTFYNELR.V	ACTB	4.407e-15	4.407e-15	7.9637e-08	1819.96	3	607.324	0.50249	2	108	0
TMT_Test_S2	18914	K.D#LYANTVLSGGTTMYPGIADR.M	ACTB	4.7005e-15	4.7005e-15	8.6227e-08	2519.28	3	840.768	3.43836	2	116	0
TMT_Test_S2	21188	K.D#LYANTVLSGGTTMYPGIADR.M	ACTB	5.7751e-15	5.7751e-15	1.0594e-07	2519.28	3	840.766	1.47752	2	106	0
TMT_Test_S2	19188	K.D#LYANTVLSGGTTMYPGIADR.M	ACTB	6.3528e-15	6.3528e-15	1.1654e-07	2519.28	3	840.765	0.38816	2	111	0
TMT_Test_S2	18335	K.D#LYANTVLSGGTTMYPGIADR.M	ACTB	7.9945e-15	7.9945e-15	1.4665e-07	2519.28	3	840.434	3.92168	2	104	0
TMT_Test_S2	19445	K.D#LYANTVLSGGTTMYPGIADR.M	ACTB	1.1171e-14	1.1171e-14	2.0493e-07	2519.28	3	840.764	-1.06431	2	88	0
TMT_Test_S2	18749	K.D#LYANTVLSGGTTMYPGIADR.M	ACTB	1.7123e-14	1.7123e-14	3.141e-07	2519.28	3	840.765	0.31554	2	123	0
TMT_Test_S2	20796	K.D#LYANTVLSGGTTMYPGIADR.M	ACTB	1.8219e-14	1.8219e-14	3.3421e-07	2519.28	3	840.427	-4.35742	2	115	0
TMT_Test_S2	20426	K.D#LYANTVLSGGTTMYPGIADR.M	ACTB	2.3947e-14	2.3947e-14	4.3929e-07	2519.28	3	840.763	-2.66203	2	86	0
TMT_Test_S2	6993	R.G#YSFTTTAER.E	ACTB	2.5973e-14	2.5973e-14	4.6778e-07	1436.73	3	479.584	1.90901	2	103	0
TMT_Test_S2	19583	K.D#LYANTVLSGGTTMYPGIADR.M	ACTB	2.6674e-14	2.6674e-14	4.8933e-07	2519.28	3	840.428	-3.05019	2	52	0
TMT_Test_S2	6956	R.G#YSFTTTAER.E	ACTB	3.5127e-14	3.5127e-14	6.3263e-07	1436.73	2	718.87	-0.59433	2	134	0
TMT_Test_S2	18558	K.D#LYANTVLSGGTTMYPGIADR.M	ACTB	4.5686e-14	4.5686e-14	8.3808e-07	2519.28	3	840.432	1.67034	2	84	0
TMT_Test_S2	13346	K.D#LYANTVLSGGTTMYPGIADR.M	ACTB	6.214e-14	6.214e-14	1.1399e-06	2519.28	3	840.432	1.5251	2	89	0
TMT_Test_S2	11902	H.G#IVTNWDDMEK#.I	ACTB	8.8739e-14	8.8739e-14	1.6035e-06	1916.01	3	639.341	0.09547	1	77	0
TMT_Test_S2	20817	R.V#APEEHPVLLTEAPLNPK#.A	ACTB	1.3707e-13	1.3707e-13	2.5078e-06	2562.48	5	513.503	1.21367	2	88	0
TMT_Test_S2	20580	K.D#LYANTVLSGGTTMYPGIADR.M	ACTB	1.4392e-13	1.4392e-13	2.64e-06	2519.28	4	630.825	-0.36214	2	59	0
TMT_Test_S2	8763	K.I#WHHTFYNELR.V	ACTB	1.6385e-13	1.6385e-13	2.9609e-06	1819.96	4	455.745	0.46873	2	90	0
TMT_Test_S2	20677	K.D#LYANTVLSGGTTM*YPGIADR.M	ACTB	2.1511e-13	2.1511e-13	3.9461e-06	2535.27	3	846.433	1.92608	2	80	0
TMT_Test_S2	19318	K.D#LYANTVLSGGTTMYPGIADR.M	ACTB	2.7497e-13	2.7497e-13	5.0442e-06	2519.28	3	840.764	-1.13694	2	69	0
TMT_Test_S2	19885	K.D#LYANTVLSGGTTMYPGIADR.M	ACTB	4.6213e-13	4.6213e-13	8.4774e-06	2519.28	3	840.428	-3.34069	2	38	0
TMT_Test_S2	19761	K.D#LYANTVLSGGTTMYPGIADR.M	ACTB	4.9547e-13	4.9547e-13	9.0891e-06	2519.28	3	840.763	-2.44416	2	60	0
TMT_Test_S2	20282	K.D#LYANTVLSGGTTMYPGIADR.M	ACTB	5.3275e-13	5.3275e-13	9.773e-06	2519.28	3	840.765	0.17029	2	71	0
TMT_Test_S2	19006	R.V#APEEHPVLLTEAPLNPK#.A	ACTB	7.1287e-11	7.1287e-11	0.0013042	2562.48	4	641.626	-0.07055	2	32	0
TMT_Test_S2	20013	K.D#LYANTVLSGGTTMYPGIADR.M	ACTB	1.1969e-10	1.1969e-10	0.0021957	2519.28	3	840.432	1.59772	2	12	0
TMT_Test_S2	20145	K.D#LYANTVLSGGTTMYPGIADR.M	ACTB	2.95e-10	2.95e-10	0.0054116	2519.28	3	840.432	1.74297	2	40	0
TMT_Test_S3	11166	R.V#APEEHPVLLTEAPLNPK#.A	ACTB	8.7271e-23	8.7271e-23	1.5967e-15	2562.48	3	854.831	0.357	2	198	0
TMT_Test_S3	11184	R.V#APEEHPVLLTEAPLNPK#.A	ACTB	1.0005e-22	1.0005e-22	1.8304e-15	2562.48	2	1281.74	0.66666	2	268	0
TMT_Test_S3	11165	R.V#APEEHPVLLTEAPLNPK#.A	ACTB	1.2485e-22	1.2485e-22	2.2843e-15	2562.48	4	641.376	0.7613	2	160	0
TMT_Test_S3	20882	R.V#APEEHPVLLTEAPLNPK#.A	ACTB	6.9326e-21	6.9326e-21	1.2684e-13	2562.48	4	641.372	-5.04364	2	143	0
TMT_Test_S3	11243	R.V#APEEHPVLLTEAPLNPK#.A	ACTB	1.0251e-20	1.0251e-20	1.8755e-13	2562.48	5	513.302	0.35672	2	142	0
TMT_Test_S3	12975	K.D#LYANTVLSGGTTMYPGIADR.M	ACTB	3.3588e-20	3.3588e-20	6.1615e-13	2519.28	2	1260.14	0.77496	2	287	0
TMT_Test_S3	11794	K.D#LYANTVLSGGTTM*YPGIADR.M	ACTB	8.7368e-20	8.7368e-20	1.6027e-12	2535.27	2	1268.14	0	2	234	0
TMT_Test_S3	12993	K.D#LYANTVLSGGTTMYPGIADR.M	ACTB	2.329e-18	2.329e-18	4.2725e-11	2519.28	4	630.574	-1.06472	2	96	0
TMT_Test_S3	11789	K.D#LYANTVLSGGTTM*YPGIADR.M	ACTB	6.287e-18	6.287e-18	1.1533e-10	2535.27	3	845.761	-1.15465	2	129	0
TMT_Test_S3	5153	K.Q#EYDESGPSIVHR.K	ACTB	1.3511e-17	1.3511e-17	2.4538e-10	1820.91	3	607.642	0.60268	2	124	0
TMT_Test_S3	12972	K.D#LYANTVLSGGTTMYPGIADR.M	ACTB	2.9597e-17	2.9597e-17	5.4294e-10	2519.28	3	840.43	-1.01673	2	125	0
TMT_Test_S3	5157	K.Q#EYDESGPSIVHR.K	ACTB	7.4978e-17	7.4978e-17	1.3617e-09	1820.91	2	910.958	-0.46901	2	202	0
TMT_Test_S3	12990	K.D#LYANTVLSGGTTM*YPGIADR.M	ACTB	2.0119e-16	2.0119e-16	3.6907e-09	2535.27	3	846.105	9.91161	2	99	0
TMT_Test_S3	11820	K.D#LYANTVLSGGTTM*YPGIADR.M	ACTB	4.797e-16	4.797e-16	8.7998e-09	2535.27	4	634.574	1.1542	2	69	0
TMT_Test_S3	20655	K.D#LYANTVLSGGTTMYPGIADR.M	ACTB	6.084e-16	6.084e-16	1.1161e-08	2519.28	3	840.429	-1.67034	2	126	0
TMT_Test_S3	13197	K.D#LYANTVLSGGTTMYPGIADR.M	ACTB	1.0493e-15	1.0493e-15	1.9248e-08	2519.28	3	840.43	-0.79886	2	114	0
TMT_Test_S3	18841	K.D#LYANTVLSGGTTMYPGIADR.M	ACTB	1.8917e-15	1.8917e-15	3.4703e-08	2519.28	3	840.767	2.49425	2	127	0
TMT_Test_S3	18995	K.D#LYANTVLSGGTTMYPGIADR.M	ACTB	2.1998e-15	2.1998e-15	4.0354e-08	2519.28	3	840.428	-2.54183	2	106	0
TMT_Test_S3	18453	K.D#LYANTVLSGGTTMYPGIADR.M	ACTB	4.1103e-15	4.1103e-15	7.54e-08	2519.28	3	840.766	1.33227	2	101	0
TMT_Test_S3	20866	K.D#LYANTVLSGGTTMYPGIADR.M	ACTB	4.1396e-15	4.1396e-15	7.5939e-08	2519.28	3	840.764	-1.35481	2	118	0
TMT_Test_S3	21450	K.D#LYANTVLSGGTTMYPGIADR.M	ACTB	1.873e-14	1.873e-14	3.4358e-07	2519.28	3	840.429	-2.17871	2	93	0
TMT_Test_S3	21284	K.D#LYANTVLSGGTTMYPGIADR.M	ACTB	2.4378e-14	2.4378e-14	4.4719e-07	2519.28	3	840.763	-2.15367	2	83	0
TMT_Test_S3	7090	R.G#YSFTTTAER.E	ACTB	2.5973e-14	2.5973e-14	4.6778e-07	1436.73	3	479.584	1.84537	2	100	0
TMT_Test_S3	18664	K.D#LYANTVLSGGTTMYPGIADR.M	ACTB	3.2723e-14	3.2723e-14	6.0028e-07	2519.28	3	840.764	-0.77382	2	93	0
TMT_Test_S3	20766	K.D#LYANTVLSGGTTM*YPGIADR.M	ACTB	3.6222e-14	3.6222e-14	6.6446e-07	2535.27	3	845.763	1.58765	2	95	0
TMT_Test_S3	7073	R.G#YSFTTTAER.E	ACTB	4.5125e-14	4.5125e-14	8.1271e-07	1436.73	2	718.87	-0.76414	2	131	0
TMT_Test_S3	8839	K.I#WHHTFYNELR.V	ACTB	6.5828e-14	6.5828e-14	1.1895e-06	1819.96	4	455.745	0.5357	2	94	0
TMT_Test_S3	12000	H.G#IVTNWDDMEK#.I	ACTB	2.2356e-13	2.2356e-13	4.0398e-06	1916.01	3	639.341	0.2864	1	78	0
TMT_Test_S3	20223	K.D#LYANTVLSGGTTMYPGIADR.M	ACTB	3.5475e-13	3.5475e-13	6.5076e-06	2519.28	3	840.763	-2.44416	2	53	0
TMT_Test_S3	19294	K.D#LYANTVLSGGTTMYPGIADR.M	ACTB	1.6463e-12	1.6463e-12	3.0201e-05	2519.28	3	840.763	-2.15367	2	67	0
TMT_Test_S3	20679	K.D#LYANTVLSGGTTMYPGIADR.M	ACTB	3.8525e-12	3.8525e-12	7.0672e-05	2519.28	4	630.574	-0.87114	2	39	0
TMT_Test_S3	21325	K.D#LYANTVLSGGTTM*YPGIADR.M	ACTB	4.0478e-12	4.0478e-12	7.4253e-05	2535.27	3	846.096	-1.20194	2	44	0
TMT_Test_S3	20493	K.D#LYANTVLSGGTTMYPGIADR.M	ACTB	1.0823e-11	1.0823e-11	0.00019854	2519.28	3	840.427	-4.43004	2	34	0
TMT_Test_S3	8854	K.I#WHHTFYNELR.V	ACTB	2.3347e-11	2.3347e-11	0.0004219	1819.96	3	607.324	0	2	71	0
TMT_Test_S3	19135	K.D#LYANTVLSGGTTMYPGIADR.M	ACTB	3.192e-11	3.192e-11	0.00058555	2519.28	3	840.764	-0.84644	2	38	0
TMT_Test_S3	20049	K.D#LYANTVLSGGTTMYPGIADR.M	ACTB	4.9001e-11	4.9001e-11	0.00089889	2519.28	3	841.096	-4.45258	2	20	0
TMT_Test_S4	11137	R.V#APEEHPVLLTEAPLNPK#.A	ACTB	1.0354e-22	1.0354e-22	1.8944e-15	2562.48	2	1281.74	0	2	261	0
TMT_Test_S4	11181	R.V#APEEHPVLLTEAPLNPK#.A	ACTB	2.76e-22	2.76e-22	5.0497e-15	2562.48	5	513.302	0.11891	2	155	0
TMT_Test_S4	20744	R.V#APEEHPVLLTEAPLNPK#.A	ACTB	7.7876e-22	7.7876e-22	1.4248e-14	2562.48	4	641.376	0.95163	2	158	0
TMT_Test_S4	12934	K.D#LYANTVLSGGTTMYPGIADR.M	ACTB	1.5541e-20	1.5541e-20	2.8509e-13	2519.28	2	1260.14	1.06557	2	288	0
TMT_Test_S4	11728	K.D#LYANTVLSGGTTM*YPGIADR.M	ACTB	3.0605e-20	3.0605e-20	5.6143e-13	2535.27	3	845.761	-1.37115	2	140	0
TMT_Test_S4	11741	K.D#LYANTVLSGGTTM*YPGIADR.M	ACTB	5.5369e-20	5.5369e-20	1.0157e-12	2535.27	2	1268.14	0.19252	2	235	0
TMT_Test_S4	11755	K.D#LYANTVLSGGTTM*YPGIADR.M	ACTB	7.6433e-20	7.6433e-20	1.4021e-12	2535.27	4	634.572	-1.73129	2	99	0
TMT_Test_S4	12940	K.D#LYANTVLSGGTTMYPGIADR.M	ACTB	1.6684e-17	1.6684e-17	3.0606e-10	2519.28	4	630.574	-0.96793	2	88	0
TMT_Test_S4	12923	K.D#LYANTVLSGGTTMYPGIADR.M	ACTB	1.7196e-17	1.7196e-17	3.1546e-10	2519.28	3	840.429	-2.03346	2	121	0
TMT_Test_S4	13141	K.D#LYANTVLSGGTTMYPGIADR.M	ACTB	2.9934e-17	2.9934e-17	5.4913e-10	2519.28	3	840.431	0.07262	2	128	0
TMT_Test_S4	5152	K.Q#EYDESGPSIVHR.K	ACTB	1.4639e-16	1.4639e-16	2.6586e-09	1820.91	2	910.959	0	2	186	0
TMT_Test_S4	20597	K.D#LYANTVLSGGTTMYPGIADR.M	ACTB	4.4961e-16	4.4961e-16	8.2479e-09	2519.28	3	840.429	-2.03346	2	127	0
TMT_Test_S4	5146	K.Q#EYDESGPSIVHR.K	ACTB	4.8456e-16	4.8456e-16	8.8002e-09	1820.91	3	607.642	0.60268	2	120	0
TMT_Test_S4	20809	K.D#LYANTVLSGGTTMYPGIADR.M	ACTB	5.2194e-15	5.2194e-15	9.5747e-08	2519.28	3	840.761	-4.47763	2	108	0
TMT_Test_S4	18790	K.D#LYANTVLSGGTTMYPGIADR.M	ACTB	5.9553e-15	5.9553e-15	1.0925e-07	2519.28	3	840.432	1.67034	2	117	0
TMT_Test_S4	20658	K.D#LYANTVLSGGTTM*YPGIADR.M	ACTB	1.1121e-14	1.1121e-14	2.0401e-07	2535.27	3	845.765	3.24746	2	91	0
TMT_Test_S4	18208	K.D#LYANTVLSGGTTMYPGIADR.M	ACTB	1.2627e-14	1.2627e-14	2.3163e-07	2519.28	3	840.431	0.29049	2	103	0
TMT_Test_S4	18428	K.D#LYANTVLSGGTTMYPGIADR.M	ACTB	1.467e-14	1.467e-14	2.6912e-07	2519.28	3	841.1	0.99419	2	107	0
TMT_Test_S4	20276	K.D#LYANTVLSGGTTMYPGIADR.M	ACTB	1.6267e-14	1.6267e-14	2.9841e-07	2519.28	3	840.429	-2.39658	2	94	0
TMT_Test_S4	7055	R.G#YSFTTTAER.E	ACTB	2.5973e-14	2.5973e-14	4.6778e-07	1436.73	3	479.583	1.08177	2	96	0
TMT_Test_S4	7047	R.G#YSFTTTAER.E	ACTB	3.5753e-14	3.5753e-14	6.4391e-07	1436.73	2	718.871	-0.16981	2	129	0
TMT_Test_S4	20001	K.D#LYANTVLSGGTTMYPGIADR.M	ACTB	7.6351e-14	7.6351e-14	1.4006e-06	2519.28	3	840.428	-2.90495	2	65	0
TMT_Test_S4	18625	K.D#LYANTVLSGGTTMYPGIADR.M	ACTB	8.8043e-14	8.8043e-14	1.6151e-06	2519.28	3	841.1	0.19533	2	100	0
TMT_Test_S4	8842	K.I#WHHTFYNELR.V	ACTB	2.0918e-13	2.0918e-13	3.78e-06	1819.96	4	455.745	0.66962	2	89	0
TMT_Test_S4	18936	K.D#LYANTVLSGGTTMYPGIADR.M	ACTB	2.2718e-13	2.2718e-13	4.1675e-06	2519.28	3	840.765	-0.33808	2	103	0
TMT_Test_S4	20142	K.D#LYANTVLSGGTTMYPGIADR.M	ACTB	2.5181e-13	2.5181e-13	4.6192e-06	2519.28	3	840.762	-3.60614	2	77	0
TMT_Test_S4	21163	K.D#LYANTVLSGGTTMYPGIADR.M	ACTB	2.7552e-13	2.7552e-13	5.0542e-06	2519.28	3	841.104	5.13374	2	64	0
TMT_Test_S4	8845	K.I#WHHTFYNELR.V	ACTB	3.1086e-13	3.1086e-13	5.6174e-06	1819.96	3	607.324	0.60299	2	86	0
TMT_Test_S4	20414	K.D#LYANTVLSGGTTMYPGIADR.M	ACTB	3.3662e-13	3.3662e-13	6.1751e-06	2519.28	3	840.761	-4.33238	2	77	0
TMT_Test_S4	20747	K.D#LYANTVLSGGTTMYPGIADR.M	ACTB	3.575e-13	3.575e-13	6.5581e-06	2519.28	4	630.576	2.12944	2	52	0
TMT_Test_S4	21329	K.D#LYANTVLSGGTTMYPGIADR.M	ACTB	5.186e-13	5.186e-13	9.5134e-06	2519.28	3	840.761	-4.76812	2	75	0
TMT_Test_S4	19382	K.D#LYANTVLSGGTTMYPGIADR.M	ACTB	5.4975e-13	5.4975e-13	1.0085e-05	2519.28	3	840.763	-1.79055	2	54	0
TMT_Test_S4	19240	K.D#LYANTVLSGGTTMYPGIADR.M	ACTB	3.0555e-12	3.0555e-12	5.605e-05	2519.28	3	840.43	-0.65361	2	34	0
TMT_Test_S4	19682	K.D#LYANTVLSGGTTMYPGIADR.M	ACTB	1.6396e-11	1.6396e-11	0.00030077	2519.28	3	840.427	-3.9943	2	17	0
TMT_Test_S4	19826	K.D#LYANTVLSGGTTMYPGIADR.M	ACTB	2.2463e-11	2.2463e-11	0.00041208	2519.28	3	840.43	-0.79886	2	31	0
TMT_Test_S4	21225	K.D#LYANTVLSGGTTM*YPGIADR.M	ACTB	1.1156e-10	1.1156e-10	0.0020465	2535.27	3	846.092	-5.24322	2	35	0
TMT_Test_S5	11078	R.V#APEEHPVLLTEAPLNPK#.A	ACTB	1.0096e-22	1.0096e-22	1.8471e-15	2562.48	4	641.377	2.95005	2	161	0
TMT_Test_S5	11096	R.V#APEEHPVLLTEAPLNPK#.A	ACTB	3.1324e-22	3.1324e-22	5.731e-15	2562.48	2	1281.74	0.66666	2	257	0
TMT_Test_S5	11117	R.V#APEEHPVLLTEAPLNPK#.A	ACTB	4.9446e-22	4.9446e-22	9.0465e-15	2562.48	5	513.302	0.71344	2	148	0
TMT_Test_S5	20960	R.V#APEEHPVLLTEAPLNPK#.A	ACTB	8.9518e-22	8.9518e-22	1.6378e-14	2562.48	4	641.627	1.35689	2	161	0
TMT_Test_S5	11713	K.D#LYANTVLSGGTTM*YPGIADR.M	ACTB	5.5538e-21	5.5538e-21	1.0188e-13	2535.27	3	845.762	-0.07217	2	144	0
TMT_Test_S5	12914	K.D#LYANTVLSGGTTMYPGIADR.M	ACTB	8.8216e-21	8.8216e-21	1.6183e-13	2519.28	2	1260.14	1.25931	2	293	0
TMT_Test_S5	11727	K.D#LYANTVLSGGTTM*YPGIADR.M	ACTB	1.3082e-20	1.3082e-20	2.3999e-13	2535.27	2	1268.14	0.38504	2	242	0
TMT_Test_S5	12924	K.D#LYANTVLSGGTTMYPGIADR.M	ACTB	1.0709e-19	1.0709e-19	1.9645e-12	2519.28	4	630.575	-0.09679	2	108	0
TMT_Test_S5	13140	K.D#LYANTVLSGGTTMYPGIADR.M	ACTB	2.9851e-19	2.9851e-19	5.476e-12	2519.28	2	1260.14	1.74366	2	276	0
TMT_Test_S5	12908	K.D#LYANTVLSGGTTMYPGIADR.M	ACTB	4.7615e-18	4.7615e-18	8.7347e-11	2519.28	3	840.43	-0.50837	2	139	0
TMT_Test_S5	13121	K.D#LYANTVLSGGTTMYPGIADR.M	ACTB	5.0804e-17	5.0804e-17	9.3197e-10	2519.28	3	840.43	-0.43574	2	127	0
TMT_Test_S5	11729	K.D#LYANTVLSGGTTM*YPGIADR.M	ACTB	2.179e-16	2.179e-16	3.9972e-09	2535.27	4	634.575	2.30839	2	70	0
TMT_Test_S5	20981	R.V#APEEHPVLLTEAPLNPK#.A	ACTB	8.9878e-16	8.9878e-16	1.6444e-08	2562.48	5	513.302	0.11891	2	105	0
TMT_Test_S5	20075	K.D#LYANTVLSGGTTMYPGIADR.M	ACTB	1.3237e-15	1.3237e-15	2.4282e-08	2519.28	3	840.426	-4.86579	2	84	0
TMT_Test_S5	4955	K.Q#EYDESGPSIVHR.K	ACTB	1.6407e-15	1.6407e-15	2.9797e-08	1820.91	3	607.641	-0.40178	2	119	0
TMT_Test_S5	18991	K.D#LYANTVLSGGTTMYPGIADR.M	ACTB	1.8139e-15	1.8139e-15	3.3275e-08	2519.28	3	841.098	-1.83813	2	109	0
TMT_Test_S5	18620	K.D#LYANTVLSGGTTMYPGIADR.M	ACTB	2.8259e-15	2.8259e-15	5.1839e-08	2519.28	3	840.428	-3.41331	2	101	0
TMT_Test_S5	21074	K.D#LYANTVLSGGTTMYPGIADR.M	ACTB	2.8556e-15	2.8556e-15	5.2385e-08	2519.28	3	840.43	-0.21787	2	109	0
TMT_Test_S5	20837	K.D#LYANTVLSGGTTMYPGIADR.M	ACTB	3.4038e-15	3.4038e-15	6.2441e-08	2519.28	3	840.762	-3.31565	2	111	0
TMT_Test_S5	8769	K.I#WHHTFYNELR.V	ACTB	5.657e-15	5.657e-15	1.0222e-07	1819.96	4	455.745	0.80354	2	98	0
TMT_Test_S5	18815	K.D#LYANTVLSGGTTMYPGIADR.M	ACTB	6.8816e-15	6.8816e-15	1.2624e-07	2519.28	3	840.762	-3.09778	2	117	0
TMT_Test_S5	21382	K.D#LYANTVLSGGTTMYPGIADR.M	ACTB	9.2651e-15	9.2651e-15	1.6996e-07	2519.28	3	840.43	-0.65361	2	80	0
TMT_Test_S5	19474	K.D#LYANTVLSGGTTMYPGIADR.M	ACTB	1.0708e-14	1.0708e-14	1.9642e-07	2519.28	3	840.43	-0.36312	2	108	0
TMT_Test_S5	20641	K.D#LYANTVLSGGTTMYPGIADR.M	ACTB	1.5832e-14	1.5832e-14	2.9043e-07	2519.28	3	840.761	-4.76812	2	104	0
TMT_Test_S5	18388	K.D#LYANTVLSGGTTMYPGIADR.M	ACTB	1.7017e-14	1.7017e-14	3.1217e-07	2519.28	3	840.434	3.63118	2	98	0
TMT_Test_S5	6972	R.G#YSFTTTAER.E	ACTB	2.5973e-14	2.5973e-14	4.6778e-07	1436.73	3	479.583	0.9545	2	95	0
TMT_Test_S5	6955	R.G#YSFTTTAER.E	ACTB	2.6098e-14	2.6098e-14	4.7001e-07	1436.73	2	718.87	-0.93395	2	142	0
TMT_Test_S5	11909	H.G#IVTNWDDMEK#.I	ACTB	3.5349e-14	3.5349e-14	6.3876e-07	1916.01	3	639.341	0.95466	1	79	0
TMT_Test_S5	21569	K.D#LYANTVLSGGTTMYPGIADR.M	ACTB	6.2243e-14	6.2243e-14	1.1418e-06	2519.28	3	840.76	-5.49436	2	89	0
TMT_Test_S5	20206	K.D#LYANTVLSGGTTMYPGIADR.M	ACTB	6.9625e-14	6.9625e-14	1.2772e-06	2519.28	3	840.763	-2.66203	2	92	0
TMT_Test_S5	20493	K.D#LYANTVLSGGTTMYPGIADR.M	ACTB	2.422e-13	2.422e-13	4.443e-06	2519.28	3	840.764	-0.70119	2	59	0
TMT_Test_S5	19157	K.D#LYANTVLSGGTTMYPGIADR.M	ACTB	5.4081e-13	5.4081e-13	9.9208e-06	2519.28	3	840.425	-6.17301	2	61	0
TMT_Test_S5	19312	K.D#LYANTVLSGGTTMYPGIADR.M	ACTB	6.5681e-13	6.5681e-13	1.2049e-05	2519.28	3	840.763	-2.44416	2	64	0
TMT_Test_S5	19614	K.D#LYANTVLSGGTTMYPGIADR.M	ACTB	8.1122e-13	8.1122e-13	1.4881e-05	2519.28	3	840.763	-2.73466	2	69	0
TMT_Test_S5	19939	K.D#LYANTVLSGGTTMYPGIADR.M	ACTB	9.9572e-13	9.9572e-13	1.8266e-05	2519.28	3	840.423	-8.93271	2	49	0
TMT_Test_S5	20354	K.D#LYANTVLSGGTTMYPGIADR.M	ACTB	1.9717e-12	1.9717e-12	3.617e-05	2519.28	3	840.431	0.14525	2	46	0
TMT_Test_S5	19757	K.D#LYANTVLSGGTTMYPGIADR.M	ACTB	2.5465e-12	2.5465e-12	4.6714e-05	2519.28	3	840.431	0.21787	2	35	0
TMT_Test_S5	21452	K.D#LYANTVLSGGTTM*YPGIADR.M	ACTB	3.0143e-12	3.0143e-12	5.5295e-05	2535.27	3	846.091	-6.10921	2	43	0
TMT_Test_S6	11182	R.V#APEEHPVLLTEAPLNPK#.A	ACTB	8.6583e-23	8.6583e-23	1.5841e-15	2562.48	3	854.831	0	2	195	0
TMT_Test_S6	21113	R.V#APEEHPVLLTEAPLNPK#.A	ACTB	8.8116e-23	8.8116e-23	1.6121e-15	2562.48	4	641.372	-4.18717	2	147	0
TMT_Test_S6	11211	R.V#APEEHPVLLTEAPLNPK#.A	ACTB	9.9243e-23	9.9243e-23	1.8157e-15	2562.48	2	1281.74	0.47619	2	260	0
TMT_Test_S6	11219	R.V#APEEHPVLLTEAPLNPK#.A	ACTB	1.7564e-22	1.7564e-22	3.2134e-15	2562.48	5	513.301	-0.23781	2	157	0
TMT_Test_S6	11180	R.V#APEEHPVLLTEAPLNPK#.A	ACTB	2.2544e-22	2.2544e-22	4.1245e-15	2562.48	4	641.375	0.57098	2	163	0
TMT_Test_S6	11386	R.V#APEEHPVLLTEAPLNPK#.A	ACTB	2.4424e-22	2.4424e-22	4.4686e-15	2562.48	4	641.626	-0.16572	2	163	0
TMT_Test_S6	13089	K.D#LYANTVLSGGTTMYPGIADR.M	ACTB	2.4807e-22	2.4807e-22	4.5507e-15	2519.28	4	630.574	-0.77434	2	111	0
TMT_Test_S6	21138	R.V#APEEHPVLLTEAPLNPK#.A	ACTB	3.6684e-22	3.6684e-22	6.7115e-15	2562.48	3	854.826	-5.35502	2	150	0
TMT_Test_S6	13066	K.D#LYANTVLSGGTTMYPGIADR.M	ACTB	1.7898e-20	1.7898e-20	3.2833e-13	2519.28	2	1260.14	0.9687	2	290	0
TMT_Test_S6	11838	K.D#LYANTVLSGGTTM*YPGIADR.M	ACTB	2.3149e-20	2.3149e-20	4.2466e-13	2535.27	2	1268.14	0.09626	2	241	0
TMT_Test_S6	11820	K.D#LYANTVLSGGTTM*YPGIADR.M	ACTB	9.5995e-19	9.5995e-19	1.761e-11	2535.27	3	845.761	-1.44332	2	140	0
TMT_Test_S6	13262	K.D#LYANTVLSGGTTMYPGIADR.M	ACTB	9.3355e-18	9.3355e-18	1.7125e-10	2519.28	3	840.43	-0.29049	2	132	0
TMT_Test_S6	5004	K.Q#EYDESGPSIVHR.K	ACTB	1.3189e-17	1.3189e-17	2.3952e-10	1820.91	3	607.642	0.40178	2	116	0
TMT_Test_S6	13053	K.D#LYANTVLSGGTTMYPGIADR.M	ACTB	2.3944e-17	2.3944e-17	4.3923e-10	2519.28	3	840.428	-2.7597	2	119	0
TMT_Test_S6	20856	K.D#LYANTVLSGGTTMYPGIADR.M	ACTB	5.2457e-16	5.2457e-16	9.6229e-09	2519.28	3	840.43	-1.01673	2	130	0
TMT_Test_S6	19163	K.D#LYANTVLSGGTTMYPGIADR.M	ACTB	2.9744e-15	2.9744e-15	5.4563e-08	2519.28	3	840.765	0.24291	2	111	0
TMT_Test_S6	21068	K.D#LYANTVLSGGTTMYPGIADR.M	ACTB	4.0845e-15	4.0845e-15	7.4927e-08	2519.28	3	840.43	-0.29049	2	120	0
TMT_Test_S6	8927	K.I#WHHTFYNELR.V	ACTB	5.878e-15	5.878e-15	1.0622e-07	1819.96	4	455.745	0.46873	2	98	0.00029806
TMT_Test_S6	21552	K.D#LYANTVLSGGTTMYPGIADR.M	ACTB	9.7764e-15	9.7764e-15	1.7934e-07	2519.28	3	840.427	-3.63118	2	81	0
TMT_Test_S6	21276	K.D#LYANTVLSGGTTMYPGIADR.M	ACTB	9.9427e-15	9.9427e-15	1.8239e-07	2519.28	3	840.425	-6.97187	2	89	0
TMT_Test_S6	18605	K.D#LYANTVLSGGTTMYPGIADR.M	ACTB	1.1091e-14	1.1091e-14	2.0346e-07	2519.28	3	840.432	1.45247	2	101	0
TMT_Test_S6	20699	K.D#LYANTVLSGGTTMYPGIADR.M	ACTB	1.5038e-14	1.5038e-14	2.7586e-07	2519.28	3	840.762	-4.11451	2	100	0
TMT_Test_S6	18999	K.D#LYANTVLSGGTTMYPGIADR.M	ACTB	1.9016e-14	1.9016e-14	3.4883e-07	2519.28	3	840.429	-1.2346	2	91	0
TMT_Test_S6	20553	K.D#LYANTVLSGGTTMYPGIADR.M	ACTB	2.0579e-14	2.0579e-14	3.7751e-07	2519.28	3	840.427	-4.13955	2	102	0
TMT_Test_S6	19776	K.D#LYANTVLSGGTTMYPGIADR.M	ACTB	2.3537e-14	2.3537e-14	4.3177e-07	2519.28	3	840.765	-0.4107	2	91	0
TMT_Test_S6	7064	R.G#YSFTTTAER.E	ACTB	2.5973e-14	2.5973e-14	4.6778e-07	1436.73	3	479.584	1.39994	2	104	0.00029806
TMT_Test_S6	18806	K.D#LYANTVLSGGTTMYPGIADR.M	ACTB	3.1851e-14	3.1851e-14	5.8428e-07	2519.28	3	840.762	-4.04188	2	103	0
TMT_Test_S6	7045	R.G#YSFTTTAER.E	ACTB	3.3392e-14	3.3392e-14	6.0139e-07	1436.73	2	718.872	1.44337	2	139	0.00029806
TMT_Test_S6	21010	K.D#LYANTVLSGGTTM*YPGIADR.M	ACTB	9.1908e-14	9.1908e-14	1.686e-06	2535.27	3	845.43	2.78958	2	73	0
TMT_Test_S6	20401	K.D#LYANTVLSGGTTMYPGIADR.M	ACTB	1.1167e-13	1.1167e-13	2.0485e-06	2519.28	3	840.764	-1.42743	2	77	0
TMT_Test_S6	21724	K.D#LYANTVLSGGTTMYPGIADR.M	ACTB	1.1943e-13	1.1943e-13	2.1908e-06	2519.28	3	840.428	-2.83232	2	95	0
TMT_Test_S6	19484	K.D#LYANTVLSGGTTMYPGIADR.M	ACTB	1.4566e-13	1.4566e-13	2.6719e-06	2519.28	3	841.098	-2.20125	2	91	0
TMT_Test_S6	19319	K.D#LYANTVLSGGTTMYPGIADR.M	ACTB	6.6136e-13	6.6136e-13	1.2132e-05	2519.28	3	840.766	0.8239	2	66	0
TMT_Test_S6	20927	K.D#LYANTVLSGGTTMYPGIADR.M	ACTB	1.1891e-12	1.1891e-12	2.1813e-05	2519.28	4	630.574	-0.48396	2	53	0
TMT_Test_S6	20264	K.D#LYANTVLSGGTTMYPGIADR.M	ACTB	1.254e-12	1.254e-12	2.3003e-05	2519.28	3	840.761	-5.05862	2	33	0
TMT_Test_S6	19333	K.D#LYANTVLSGGTTMYPGIADR.M	ACTB	4.6971e-12	4.6971e-12	8.6165e-05	2519.28	3	840.428	-2.46921	2	42	0
TMT_Test_S6	21561	R.V#APEEHPVLLTEAPLNPK#.A	ACTB	6.5202e-12	6.5202e-12	0.00011929	2562.48	4	641.625	-2.06897	2	31	0
TMT_Test_S6	19628	K.D#LYANTVLSGGTTMYPGIADR.M	ACTB	9.7136e-12	9.7136e-12	0.00017819	2519.28	3	840.763	-2.37154	2	44	0
TMT_Test_S6	21643	K.D#LYANTVLSGGTTM*YPGIADR.M	ACTB	1.1767e-11	1.1767e-11	0.00021586	2535.27	3	846.432	0.69926	2	61	0
TMT_Test_S6	20110	K.D#LYANTVLSGGTTMYPGIADR.M	ACTB	1.8065e-11	1.8065e-11	0.00033138	2519.28	3	840.763	-1.9358	2	33	0
TMT_Test_S7	21115	R.V#APEEHPVLLTEAPLNPK#.A	ACTB	8.606e-23	8.606e-23	1.5745e-15	2562.48	3	855.161	-5.1876	2	187	0
TMT_Test_S7	11201	R.V#APEEHPVLLTEAPLNPK#.A	ACTB	8.6684e-23	8.6684e-23	1.5859e-15	2562.48	4	641.375	0.47581	2	166	0
TMT_Test_S7	21108	R.V#APEEHPVLLTEAPLNPK#.A	ACTB	9.6514e-23	9.6514e-23	1.7658e-15	2562.48	4	641.624	-3.21093	2	159	0
TMT_Test_S7	11293	R.V#APEEHPVLLTEAPLNPK#.A	ACTB	1.4366e-20	1.4366e-20	2.6283e-13	2562.48	5	513.302	0.35672	2	138	0
TMT_Test_S7	13027	K.D#LYANTVLSGGTTMYPGIADR.M	ACTB	4.4805e-20	4.4805e-20	8.2193e-13	2519.28	2	1260.14	0.9687	2	281	0
TMT_Test_S7	11815	K.D#LYANTVLSGGTTM*YPGIADR.M	ACTB	5.2999e-20	5.2999e-20	9.7222e-13	2535.27	2	1268.14	0.09626	2	237	0
TMT_Test_S7	13068	K.D#LYANTVLSGGTTMYPGIADR.M	ACTB	9.5237e-18	9.5237e-18	1.7471e-10	2519.28	4	630.574	-1.74227	2	90	0
TMT_Test_S7	4982	K.Q#EYDESGPSIVHR.K	ACTB	1.2736e-17	1.2736e-17	2.313e-10	1820.91	3	607.641	-0.10045	2	126	0
TMT_Test_S7	11802	K.D#LYANTVLSGGTTM*YPGIADR.M	ACTB	3.3524e-17	3.3524e-17	6.1498e-10	2535.27	3	845.762	-0.57733	2	121	0
TMT_Test_S7	13021	K.D#LYANTVLSGGTTMYPGIADR.M	ACTB	1.1393e-16	1.1393e-16	2.0901e-09	2519.28	3	840.43	-0.36312	2	132	0
TMT_Test_S7	8870	K.I#WHHTFYNELR.V	ACTB	1.3939e-16	1.3939e-16	2.5189e-09	1819.96	4	455.745	0.20089	2	108	0
TMT_Test_S7	13227	K.D#LYANTVLSGGTTMYPGIADR.M	ACTB	5.0194e-16	5.0194e-16	9.2077e-09	2519.28	3	840.431	0.21787	2	116	0
TMT_Test_S7	19394	K.D#LYANTVLSGGTTMYPGIADR.M	ACTB	1.8863e-15	1.8863e-15	3.4603e-08	2519.28	3	840.431	0.58099	2	99	0
TMT_Test_S7	20930	K.D#LYANTVLSGGTTMYPGIADR.M	ACTB	3.7733e-15	3.7733e-15	6.9218e-08	2519.28	3	840.764	-0.62857	2	123	0
TMT_Test_S7	18652	K.D#LYANTVLSGGTTMYPGIADR.M	ACTB	6.6576e-15	6.6576e-15	1.2213e-07	2519.28	3	840.764	-0.62857	2	112	0
TMT_Test_S7	19029	K.D#LYANTVLSGGTTMYPGIADR.M	ACTB	9.3428e-15	9.3428e-15	1.7139e-07	2519.28	3	840.765	-0.26545	2	101	0
TMT_Test_S7	21148	K.D#LYANTVLSGGTTMYPGIADR.M	ACTB	1.6174e-14	1.6174e-14	2.9669e-07	2519.28	3	840.429	-1.37985	2	100	0
TMT_Test_S7	18423	K.D#LYANTVLSGGTTMYPGIADR.M	ACTB	1.7146e-14	1.7146e-14	3.1453e-07	2519.28	3	840.428	-3.12282	2	102	0
TMT_Test_S7	18863	K.D#LYANTVLSGGTTMYPGIADR.M	ACTB	1.7695e-14	1.7695e-14	3.246e-07	2519.28	3	840.764	-1.35481	2	104	0
TMT_Test_S7	19701	K.D#LYANTVLSGGTTMYPGIADR.M	ACTB	2.3836e-14	2.3836e-14	4.3725e-07	2519.28	3	840.764	-1.28218	2	91	0
TMT_Test_S7	7071	R.G#YSFTTTAER.E	ACTB	2.5973e-14	2.5973e-14	4.6778e-07	1436.73	3	479.583	1.27267	2	105	0.00031847
TMT_Test_S7	7042	R.G#YSFTTTAER.E	ACTB	3.0802e-14	3.0802e-14	5.5474e-07	1436.73	2	718.87	-0.50943	2	135	0.00031847
TMT_Test_S7	20329	K.D#LYANTVLSGGTTMYPGIADR.M	ACTB	4.1867e-14	4.1867e-14	7.6803e-07	2519.28	3	840.764	-1.13694	2	83	0
TMT_Test_S7	21527	K.D#LYANTVLSGGTTMYPGIADR.M	ACTB	5.8033e-14	5.8033e-14	1.0646e-06	2519.28	3	840.766	1.18702	2	84	0
TMT_Test_S7	19201	K.D#LYANTVLSGGTTMYPGIADR.M	ACTB	6.1e-14	6.1e-14	1.119e-06	2519.28	3	840.763	-2.51679	2	78	0
TMT_Test_S7	20759	K.D#LYANTVLSGGTTMYPGIADR.M	ACTB	7.9425e-14	7.9425e-14	1.457e-06	2519.28	3	840.427	-3.9943	2	68	0
TMT_Test_S7	19558	K.D#LYANTVLSGGTTMYPGIADR.M	ACTB	1.0995e-13	1.0995e-13	2.0169e-06	2519.28	3	840.43	-0.94411	2	74	0
TMT_Test_S7	20471	K.D#LYANTVLSGGTTMYPGIADR.M	ACTB	1.6607e-13	1.6607e-13	3.0465e-06	2519.28	3	840.763	-2.8799	2	81	0
TMT_Test_S7	20616	K.D#LYANTVLSGGTTMYPGIADR.M	ACTB	4.8773e-13	4.8773e-13	8.947e-06	2519.28	3	840.763	-2.73466	2	81	0
TMT_Test_S7	19837	K.D#LYANTVLSGGTTMYPGIADR.M	ACTB	7.0376e-13	7.0376e-13	1.291e-05	2519.28	3	840.761	-4.25975	2	41	0
TMT_Test_S7	12018	H.G#IVTNWDDMEK#.I	ACTB	8.6824e-13	8.6824e-13	1.5689e-05	1916.01	3	639.341	0.2864	1	76	0.00031847
TMT_Test_S7	21689	K.D#LYANTVLSGGTTMYPGIADR.M	ACTB	1.9194e-12	1.9194e-12	3.521e-05	2519.28	3	840.763	-1.86317	2	73	0
TMT_Test_S7	21660	K.D#LYANTVLSGGTTM*YPGIADR.M	ACTB	7.9429e-12	7.9429e-12	0.00014571	2535.27	3	846.435	5.02921	2	61	0
TMT_Test_S7	21089	K.D#LYANTVLSGGTTM*YPGIADR.M	ACTB	2.9212e-11	2.9212e-11	0.00053587	2535.27	3	845.761	-1.65981	2	49	0
TMT_Test_S7	20195	K.D#LYANTVLSGGTTMYPGIADR.M	ACTB	6.5017e-10	6.5017e-10	0.011927	2519.28	3	840.764	-1.13694	2	19	0
TMT_Test_S8	11228	R.V#APEEHPVLLTEAPLNPK#.A	ACTB	9.9387e-23	9.9387e-23	1.8183e-15	2562.48	2	1281.74	0.28571	2	262	0
TMT_Test_S8	11193	R.V#APEEHPVLLTEAPLNPK#.A	ACTB	1.2698e-22	1.2698e-22	2.3232e-15	2562.48	4	641.374	-2.28391	2	164	0
TMT_Test_S8	21163	R.V#APEEHPVLLTEAPLNPK#.A	ACTB	5.7996e-22	5.7996e-22	1.0611e-14	2562.48	3	855.165	-0.97498	2	195	0
TMT_Test_S8	21151	R.V#APEEHPVLLTEAPLNPK#.A	ACTB	1.7954e-21	1.7954e-21	3.2848e-14	2562.48	4	641.624	-2.63995	2	156	0
TMT_Test_S8	13048	K.D#LYANTVLSGGTTMYPGIADR.M	ACTB	1.7249e-20	1.7249e-20	3.1642e-13	2519.28	2	1260.14	0	2	284	0
TMT_Test_S8	11880	K.D#LYANTVLSGGTTM*YPGIADR.M	ACTB	3.6774e-20	3.6774e-20	6.746e-13	2535.27	2	1268.14	1.15511	2	235	0
TMT_Test_S8	13060	K.D#LYANTVLSGGTTMYPGIADR.M	ACTB	3.4476e-18	3.4476e-18	6.3243e-11	2519.28	4	630.574	-1.06472	2	85	0
TMT_Test_S8	11840	K.D#LYANTVLSGGTTM*YPGIADR.M	ACTB	7.5914e-18	7.5914e-18	1.3926e-10	2535.27	3	845.762	-0.28866	2	128	0
TMT_Test_S8	13036	K.D#LYANTVLSGGTTMYPGIADR.M	ACTB	1.3678e-17	1.3678e-17	2.5091e-10	2519.28	3	840.428	-2.46921	2	139	0
TMT_Test_S8	13242	K.D#LYANTVLSGGTTMYPGIADR.M	ACTB	8.3871e-17	8.3871e-17	1.5385e-09	2519.28	3	840.43	-1.08936	2	120	0
TMT_Test_S8	13114	K.D#LYANTVLSGGTTM*YPGIADR.M	ACTB	1.1443e-15	1.1443e-15	2.0991e-08	2535.27	3	846.105	9.76728	2	88	0
TMT_Test_S8	20993	K.D#LYANTVLSGGTTMYPGIADR.M	ACTB	1.6006e-15	1.6006e-15	2.9362e-08	2519.28	3	840.427	-3.84905	2	127	0
TMT_Test_S8	19141	K.D#LYANTVLSGGTTMYPGIADR.M	ACTB	7.747e-15	7.747e-15	1.4211e-07	2519.28	3	840.766	1.25964	2	108	0
TMT_Test_S8	21024	K.D#LYANTVLSGGTTMYPGIADR.M	ACTB	1.0055e-14	1.0055e-14	1.8446e-07	2519.28	4	630.574	-0.58076	2	65	0
TMT_Test_S8	20802	K.D#LYANTVLSGGTTMYPGIADR.M	ACTB	1.4264e-14	1.4264e-14	2.6166e-07	2519.28	3	840.427	-4.2848	2	91	0
TMT_Test_S8	19615	K.D#LYANTVLSGGTTMYPGIADR.M	ACTB	1.4404e-14	1.4404e-14	2.6423e-07	2519.28	3	840.43	-0.07262	2	100	0
TMT_Test_S8	21022	K.D#LYANTVLSGGTTM*YPGIADR.M	ACTB	1.7849e-14	1.7849e-14	3.2744e-07	2535.27	3	845.763	1.15465	2	96	0
TMT_Test_S8	21612	K.D#LYANTVLSGGTTMYPGIADR.M	ACTB	1.8723e-14	1.8723e-14	3.4347e-07	2519.28	3	840.764	-0.84644	2	102	0
TMT_Test_S8	18973	K.D#LYANTVLSGGTTMYPGIADR.M	ACTB	2.5229e-14	2.5229e-14	4.6281e-07	2519.28	3	840.766	1.76801	2	111	0
TMT_Test_S8	18783	K.D#LYANTVLSGGTTMYPGIADR.M	ACTB	2.5506e-14	2.5506e-14	4.6788e-07	2519.28	3	840.763	-2.00842	2	101	0
TMT_Test_S8	7075	R.G#YSFTTTAER.E	ACTB	2.6086e-14	2.6086e-14	4.698e-07	1436.73	3	479.583	1.01814	2	100	0
TMT_Test_S8	7057	R.G#YSFTTTAER.E	ACTB	3.513e-14	3.513e-14	6.3269e-07	1436.73	2	718.871	-0.0849	2	131	0
TMT_Test_S8	21779	K.D#LYANTVLSGGTTMYPGIADR.M	ACTB	3.6802e-14	3.6802e-14	6.7511e-07	2519.28	3	840.428	-3.41331	2	87	0
TMT_Test_S8	21204	K.D#LYANTVLSGGTTMYPGIADR.M	ACTB	4.0807e-14	4.0807e-14	7.4857e-07	2519.28	3	840.766	0.75128	2	106	0
TMT_Test_S8	18551	K.D#LYANTVLSGGTTMYPGIADR.M	ACTB	5.4385e-14	5.4385e-14	9.9766e-07	2519.28	3	840.431	1.08936	2	101	0
TMT_Test_S8	20209	K.D#LYANTVLSGGTTMYPGIADR.M	ACTB	6.0484e-14	6.0484e-14	1.1095e-06	2519.28	3	840.762	-4.11451	2	67	0
TMT_Test_S8	8909	K.I#WHHTFYNELR.V	ACTB	8.6214e-14	8.6214e-14	1.5579e-06	1819.96	4	455.745	0.73658	2	95	0
TMT_Test_S8	19760	K.D#LYANTVLSGGTTMYPGIADR.M	ACTB	3.8259e-13	3.8259e-13	7.0183e-06	2519.28	3	840.432	1.37985	2	52	0
TMT_Test_S8	20343	K.D#LYANTVLSGGTTMYPGIADR.M	ACTB	6.6518e-13	6.6518e-13	1.2202e-05	2519.28	3	840.428	-3.41331	2	63	0
TMT_Test_S8	19457	K.D#LYANTVLSGGTTMYPGIADR.M	ACTB	1.2312e-12	1.2312e-12	2.2586e-05	2519.28	3	840.434	3.9943	2	57	0
TMT_Test_S8	20649	K.D#LYANTVLSGGTTMYPGIADR.M	ACTB	5.5952e-12	5.5952e-12	0.00010264	2519.28	3	840.765	0.24291	2	44	0
TMT_Test_S8	20068	K.D#LYANTVLSGGTTMYPGIADR.M	ACTB	3.8072e-11	3.8072e-11	0.00069841	2519.28	3	840.759	-6.58371	2	21	0
TMT_Test_S8	20491	K.D#LYANTVLSGGTTMYPGIADR.M	ACTB	7.2667e-11	7.2667e-11	0.001333	2519.28	3	840.426	-5.59202	2	15	0
TMT_Test_S8	21703	K.D#LYANTVLSGGTTM*YPGIADR.M	ACTB	4.2033e-10	4.2033e-10	0.0077107	2535.27	3	846.426	-5.94	2	32	0
TMT_Test_S8	19067	K.D#LYANTVLSGGTTM*YPGIADR.M	ACTB	2.9495e-09	2.9495e-09	0.054106	2535.27	3	846.437	6.97769	2	25	0
TMT_Test_S8	16376	K.D#LYANTVLSGGTTMYPGIADR.M	ACTB	3.9324e-09	3.9324e-09	0.072137	2519.28	3	840.097	1.35481	2	46	0
TMT_Test_S1	12895	R.T#TGIVM*DSGDGVTHTVPIYEGYALPHAILR.L	ACTBL	7.0613e-33	7.0613e-33	1.3015e-25	3503.82	4	876.709	-1.1139	2	249	0
TMT_Test_S1	12782	R.T#TGIVMDSGDGVTHTVPIYEGYALPH.A	ACTBL	3.8582e-32	3.8582e-32	7.0991e-25	3034.51	3	1012.17	-3.01505	1	247	0
TMT_Test_S1	13518	R.T#TGIVMDSGDGVTHTVPIYEGYALPHAILR.L	ACTBL	7.098e-31	7.098e-31	1.3083e-23	3487.82	4	872.71	-0.90919	2	251	0
TMT_Test_S1	13530	R.T#TGIVMDSGDGVTHTVPIYEGYALPHAILR.L	ACTBL	8.337e-21	8.337e-21	1.5366e-13	3487.82	5	698.371	0.61178	2	119	0
TMT_Test_S1	8259	R.T#TGIVMDSGDGVTH.T	ACTBL	2.8712e-19	2.8712e-19	5.2245e-12	1693.84	2	847.422	-1.58454	1	217	0
TMT_Test_S1	12914	R.T#TGIVM*DSGDGVTHTVPIYEGYALPHAILR.L	ACTBL	5.8248e-17	5.8248e-17	1.0736e-09	3503.82	5	701.569	-0.174	2	98	0
TMT_Test_S1	13127	R.TTGIVMDSGDGVTHTVPIYEGYALPHAILR.L	ACTBL	6.4495e-11	6.4495e-11	0.0011887	3183.61	4	796.659	0.15323	2	63	0.00031696
TMT_Test_S1	9962	H.T#FYNELR.V	ACTBL	1.6916e-09	1.6916e-09	0.029851	1246.67	2	623.841	-0.09784	1	56	0.0057102
TMT_Test_S2	12917	R.T#TGIVMDSGDGVTHTVPIYEGYALPHAILR.L	ACTBL	4.6572e-35	4.6572e-35	8.584e-28	3487.82	3	1163.28	1.1543	2	261	0
TMT_Test_S2	12277	R.T#TGIVM*DSGDGVTHTVPIYEGYALPHAILR.L	ACTBL	8.2801e-31	8.2801e-31	1.5261e-23	3503.82	4	876.708	-1.32275	2	225	0
TMT_Test_S2	20825	R.T#TGIVMDSGDGVTHTVPIYEGYALPHAILR.L	ACTBL	3.3563e-26	3.3563e-26	6.1862e-19	3487.82	4	873.212	-0.17364	2	220	0
TMT_Test_S2	7594	R.T#TGIVMDSGDGVTH.T	ACTBL	2.8712e-19	2.8712e-19	5.2245e-12	1693.84	2	847.422	-0.64822	1	217	0
TMT_Test_S2	12288	R.T#TGIVM*DSGDGVTHTVPIYEGYALPHAILR.L	ACTBL	1.0023e-18	1.0023e-18	1.8473e-11	3503.82	5	701.569	-0.60899	2	110	0
TMT_Test_S2	12953	R.T#TGIVMDSGDGVTHTVPIYEGYALPHAILR.L	ACTBL	6.3438e-18	6.3438e-18	1.1693e-10	3487.82	5	698.369	-0.96136	2	102	0
TMT_Test_S2	12806	H.T#VPIYEGYALPHAILR.L	ACTBL	2.7328e-16	2.7328e-16	4.9881e-09	2117.21	3	706.407	-0.34561	1	138	0
TMT_Test_S2	9009	H.T#FYNELR.V	ACTBL	1.6381e-09	1.6381e-09	0.028906	1246.67	2	623.841	0.48919	1	58	0.0044875
TMT_Test_S2	7715	Y.A#LPHAILR.L	ACTBL	2.4321e-09	2.4321e-09	0.043365	1194.76	3	398.926	0.5355	1	90	0.0060976
TMT_Test_S3	13004	R.T#TGIVMDSGDGVTHTVPIYEGYALPHAILR.L	ACTBL	2.7403e-34	2.7403e-34	5.0508e-27	3487.82	3	1163.28	0.41975	2	267	0
TMT_Test_S3	12978	R.T#TGIVMDSGDGVTHTVPIYEGYALPHAILR.L	ACTBL	4.9248e-34	4.9248e-34	9.0771e-27	3487.82	4	872.711	-0.06994	2	241	0
TMT_Test_S3	12276	R.T#TGIVMDSGDGVTHTVPIYEGYALPH.A	ACTBL	1.4317e-31	1.4317e-31	2.6344e-24	3034.51	3	1012.17	-3.19595	1	238	0
TMT_Test_S3	12374	R.T#TGIVM*DSGDGVTHTVPIYEGYALPHAILR.L	ACTBL	3.3258e-31	3.3258e-31	6.1299e-24	3503.82	4	876.708	-1.74046	2	236	0
TMT_Test_S3	20920	R.T#TGIVMDSGDGVTHTVPIYEGYALPHAILR.L	ACTBL	4.5198e-27	4.5198e-27	8.3307e-20	3487.82	4	872.712	1.18894	2	218	0
TMT_Test_S3	7724	R.T#TGIVMDSGDGVTH.T	ACTBL	2.8712e-19	2.8712e-19	5.2245e-12	1693.84	2	847.422	-1.44049	1	222	0
TMT_Test_S3	12883	H.T#VPIYEGYALPHAILR.L	ACTBL	1.6882e-16	1.6882e-16	3.0814e-09	2117.21	3	706.407	-0.0864	1	137	0
TMT_Test_S3	12988	R.T#TGIVMDSGDGVTHTVPIYEGYALPHAILR.L	ACTBL	2.2358e-16	2.2358e-16	4.1209e-09	3487.82	5	698.37	-0.17479	2	96	0
TMT_Test_S3	9107	H.T#FYNELR.V	ACTBL	1.6197e-09	1.6197e-09	0.028581	1246.67	2	623.841	-0.39135	1	62	0.0047205
TMT_Test_S4	12935	R.T#TGIVMDSGDGVTHTVPIYEGYALPHAILR.L	ACTBL	2.3212e-33	2.3212e-33	4.2783e-26	3487.82	4	872.71	-0.41962	2	256	0
TMT_Test_S4	12959	R.T#TGIVMDSGDGVTHTVPIYEGYALPHAILR.L	ACTBL	2.4414e-32	2.4414e-32	4.4999e-25	3487.82	3	1163.28	0	2	234	0
TMT_Test_S4	12311	R.T#TGIVM*DSGDGVTHTVPIYEGYALPHAILR.L	ACTBL	3.0432e-31	3.0432e-31	5.609e-24	3503.82	4	876.708	-1.67084	2	238	0
TMT_Test_S4	20786	R.T#TGIVMDSGDGVTHTVPIYEGYALPHAILR.L	ACTBL	7.5421e-28	7.5421e-28	1.3901e-20	3487.82	4	873.211	-1.92207	2	218	0
TMT_Test_S4	12180	R.T#TGIVMDSGDGVTHTVPIYEGY.A	ACTBL	1.2328e-24	1.2328e-24	2.263e-17	2616.28	3	872.764	-1.60846	1	145	0
TMT_Test_S4	12949	R.T#TGIVMDSGDGVTHTVPIYEGYALPHAILR.L	ACTBL	9.9393e-20	9.9393e-20	1.832e-12	3487.82	5	698.37	-0.0874	2	108	0
TMT_Test_S4	7672	R.T#TGIVMDSGDGVTH.T	ACTBL	2.8712e-19	2.8712e-19	5.2245e-12	1693.84	2	847.422	-0.72024	1	220	0
TMT_Test_S4	12846	H.T#VPIYEGYALPHAILR.L	ACTBL	2.2828e-17	2.2828e-17	4.1668e-10	2117.21	3	706.408	0.1728	1	145	0
TMT_Test_S4	9082	H.T#FYNELR.V	ACTBL	1.2822e-09	1.2822e-09	0.022625	1246.67	2	623.841	0	1	75	0.004509
TMT_Test_S4	7805	Y.A#LPHAILR.L	ACTBL	2.3824e-09	2.3824e-09	0.042478	1194.76	3	398.926	-0.153	1	95	0.0064225
TMT_Test_S5	12301	R.T#TGIVM*DSGDGVTHTVPIYEGYALPHAILR.L	ACTBL	2.5914e-32	2.5914e-32	4.7764e-25	3503.82	4	876.709	-0.7658	2	244	0
TMT_Test_S5	12921	R.T#TGIVMDSGDGVTHTVPIYEGYALPHAILR.L	ACTBL	3.4625e-32	3.4625e-32	6.3819e-25	3487.82	4	872.71	-0.83925	2	259	0
TMT_Test_S5	12202	R.T#TGIVMDSGDGVTHTVPIYEGY.A	ACTBL	2.6899e-22	2.6899e-22	4.9381e-15	2616.28	3	872.762	-4.19598	1	136	0
TMT_Test_S5	7621	R.T#TGIVMDSGDGVTH.T	ACTBL	2.8712e-19	2.8712e-19	5.2245e-12	1693.84	2	847.422	-0.64822	1	213	0
TMT_Test_S5	9016	H.T#FYNELR.V	ACTBL	1.4061e-09	1.4061e-09	0.024811	1246.67	2	623.841	0.39135	1	83	0.0037037
TMT_Test_S6	13078	R.T#TGIVMDSGDGVTHTVPIYEGYALPHAILR.L	ACTBL	8.3786e-35	8.3786e-35	1.5443e-27	3487.82	4	872.71	-0.76931	2	268	0
TMT_Test_S6	12431	R.T#TGIVM*DSGDGVTHTVPIYEGYALPHAILR.L	ACTBL	1.8458e-29	1.8458e-29	3.4022e-22	3503.82	4	876.709	-0.90504	2	219	0
TMT_Test_S6	7704	R.T#TGIVMDSGDGVTH.T	ACTBL	2.8715e-19	2.8715e-19	5.2251e-12	1693.84	2	847.421	-1.94466	1	217	0
TMT_Test_S6	13126	R.T#TGIVMDSGDGVTHTVPIYEGYALPHAILR.L	ACTBL	2.0874e-16	2.0874e-16	3.8474e-09	3487.82	5	698.37	-0.78657	2	92	0
TMT_Test_S6	12978	H.T#VPIYEGYALPHAILR.L	ACTBL	2.6758e-16	2.6758e-16	4.884e-09	2117.21	3	706.407	-0.34561	1	126	0
TMT_Test_S6	7827	Y.A#LPHAILR.L	ACTBL	2.3777e-09	2.3777e-09	0.042395	1194.76	3	398.926	0	1	96	0.0063863
TMT_Test_S7	13034	R.T#TGIVMDSGDGVTHTVPIYEGYALPHAILR.L	ACTBL	5.2235e-34	5.2235e-34	9.6276e-27	3487.82	4	872.71	-1.119	2	255	0
TMT_Test_S7	7724	R.T#TGIVMDSGDGVTH.T	ACTBL	2.8712e-19	2.8712e-19	5.2245e-12	1693.84	2	847.422	-1.29644	1	221	0
TMT_Test_S7	21158	R.T#TGIVMDSGDGVTHTVPIYEGYALPHAILR.L	ACTBL	1.2715e-16	1.2715e-16	2.3435e-09	3487.82	4	873.206	-7.65694	2	103	0
TMT_Test_S7	12952	H.T#VPIYEGYALPHAILR.L	ACTBL	6.1447e-15	6.1447e-15	1.1216e-07	2117.21	3	706.407	-0.95042	1	109	0.00031847
TMT_Test_S8	13050	R.T#TGIVMDSGDGVTHTVPIYEGYALPHAILR.L	ACTBL	1.0764e-33	1.0764e-33	1.984e-26	3487.82	4	872.71	-0.69937	2	260	0
TMT_Test_S8	12480	R.T#TGIVM*DSGDGVTHTVPIYEGYALPHAILR.L	ACTBL	1.4777e-30	1.4777e-30	2.7237e-23	3503.82	4	876.711	1.18351	2	228	0
TMT_Test_S8	12463	R.T#TGIVM*DSGDGVTHTVPIYEGYALPHAILR.L	ACTBL	1.3264e-25	1.3264e-25	2.4447e-18	3503.82	3	1168.61	-0.20892	2	159	0
TMT_Test_S8	7725	R.T#TGIVMDSGDGVTH.T	ACTBL	2.8712e-19	2.8712e-19	5.2245e-12	1693.84	2	847.422	-1.08037	1	215	0
TMT_Test_S8	12469	R.T#TGIVM*DSGDGVTHTVPIYEGYALPHAILR.L	ACTBL	3.4302e-16	3.4302e-16	6.3224e-09	3503.82	5	701.569	-0.34799	2	87	0
TMT_Test_S8	12963	H.T#VPIYEGYALPHAILR.L	ACTBL	7.5429e-16	7.5429e-16	1.3768e-08	2117.21	3	706.408	1.03683	1	123	0
TMT_Test_S8	7844	Y.A#LPHAILR.L	ACTBL	2.6095e-09	2.6095e-09	0.046527	1194.76	3	398.926	0.459	1	90	0.007915
TMT_Test_S1	12469	R.T#IPWLENRVPENTMHAMQQK#.L	ACTN1	2.1529e-27	2.1529e-27	3.9463e-20	3031.61	4	758.658	0.32181	2	190	0
TMT_Test_S1	14247	K.Q#FGAQANVIGPWIQTK#.M	ACTN1	3.12e-21	3.12e-21	5.6948e-14	2366.35	3	789.454	-0.38657	2	139	0
TMT_Test_S1	5443	K.K##HEAFESDLAAHQDR.V	ACTN1	1.263e-19	1.263e-19	2.3019e-12	2362.24	4	591.316	0.82575	2	142	0
TMT_Test_S1	12739	R.I#SIEMHGTLEDQLSHLR.Q	ACTN1	4.8392e-19	4.8392e-19	8.8439e-12	2283.21	4	571.559	2.24254	2	183	0
TMT_Test_S1	14673	K.D#DPLTNLNTAFDVAER.F	ACTN1	1.6709e-16	1.6709e-16	3.0499e-09	2095.06	2	1048.04	1.04828	2	176	0
TMT_Test_S1	14650	K.D#DPLTNLNTAFDVAER.F	ACTN1	2.6897e-16	2.6897e-16	4.9095e-09	2095.06	3	699.026	1.04778	2	107	0
TMT_Test_S1	12401	R.T#INEVENQILTR.D	ACTN1	1.0304e-15	1.0304e-15	1.867e-08	1733.97	3	578.662	0	2	113	0
TMT_Test_S1	8708	K.G#ISQEQMNEFR.A	ACTN1	1.7242e-15	1.7242e-15	3.1157e-08	1642.82	2	821.912	-1.26242	2	183	0
TMT_Test_S1	12412	R.T#INEVENQILTR.D	ACTN1	2.432e-15	2.432e-15	4.4067e-08	1733.97	2	867.488	-1.54788	2	193	0
TMT_Test_S1	8500	R.L#SNRPAFMPSEGR.M	ACTN1	3.8533e-15	3.8533e-15	6.998e-08	1765.93	3	589.316	0.51785	2	126	0
TMT_Test_S1	3228	R.R#DQALTEEHAR.Q	ACTN1	4.5822e-15	4.5822e-15	8.2802e-08	1629.86	4	408.222	1.49515	2	134	0
TMT_Test_S1	12875	R.L#AILGIHNEVSK#.I	ACTN1	8.1671e-15	8.1671e-15	1.4799e-07	1902.17	4	476.298	2.17847	2	138	0
TMT_Test_S1	12858	R.L#AILGIHNEVSK#.I	ACTN1	1.2377e-14	1.2377e-14	2.2428e-07	1902.17	3	634.728	1.92319	2	144	0
TMT_Test_S1	15842	K.G#YEEWLLNEIR.R	ACTN1	1.2499e-14	1.2499e-14	2.2585e-07	1725.91	3	575.976	-0.63581	2	100	0
TMT_Test_S1	11137	K.D#YETATLSEIK#.A	ACTN1	1.5136e-14	1.5136e-14	2.7352e-07	1878.03	2	939.522	1.23432	2	226	0
TMT_Test_S1	15832	K.G#YEEWLLNEIR.R	ACTN1	4.3832e-13	4.3832e-13	7.9206e-06	1725.91	2	863.458	-1.97923	2	143	0
TMT_Test_S1	8712	K.G#ISQEQMNEFR.A	ACTN1	9.3067e-13	9.3067e-13	1.6818e-05	1642.82	3	548.277	-1.44718	2	81	0
TMT_Test_S1	17664	K.L#ASDLLEWIR.R	ACTN1	1.1107e-12	1.1107e-12	2.0004e-05	1519.88	2	760.443	-1.60525	2	151	0
TMT_Test_S1	20820	R.I#SIEMHGTLEDQLSHLR.Q	ACTN1	1.1675e-12	1.1675e-12	2.1337e-05	2283.21	4	571.557	-1.49502	2	39	0
TMT_Test_S1	17534	R.V#GWEQLLTTIAR.T	ACTN1	1.3767e-12	1.3767e-12	2.4946e-05	1690.98	2	845.991	-3.67945	2	149	0
TMT_Test_S1	8995	K.N#YITEDELR.R	ACTN1	1.6685e-12	1.6685e-12	2.9922e-05	1456.76	2	728.884	0.33495	2	145	0
TMT_Test_S1	7746	K.A#TLPDADK#.E	ACTN1	3.5683e-11	3.5683e-11	0.00063623	1438.84	2	719.924	0.67824	2	118	0
TMT_Test_S1	9085	K.L#EDFRDYR.R	ACTN1	4.2909e-11	4.2909e-11	0.00076507	1417.74	3	473.252	0.38691	2	60	0
TMT_Test_S1	14382	K.G#YEEWLLNEIRR.L	ACTN1	7.6379e-11	7.6379e-11	0.001384	1882.01	3	628.011	2.13814	2	60	0.00031696
TMT_Test_S1	13818	K.A#LDFIASK#.G	ACTN1	9.691e-11	9.691e-11	0.0017279	1472.9	3	491.637	0.62073	2	97	0.00088679
TMT_Test_S1	13816	K.A#LDFIASK#.G	ACTN1	9.8123e-11	9.8123e-11	0.0017495	1472.9	2	736.952	0.24846	2	156	0.00088679
TMT_Test_S1	2967	K.A#ETAANR.I	ACTN1	2.9203e-10	2.9203e-10	0.0051531	1036.57	2	518.789	0.2353	2	86	0.0016073
TMT_Test_S1	8306	R.L#DHLAEK#.F	ACTN1	8.0775e-10	8.0775e-10	0.014253	1433.86	3	478.626	1.33898	2	100	0.0022907
TMT_Test_S1	7728	K.A#TLPDADK#.E	ACTN1	2.7593e-09	2.7593e-09	0.049199	1438.84	3	480.284	-0.82603	2	57	0
TMT_Test_S2	11661	R.T#IPWLENRVPENTMHAMQQK#.L	ACTN1	2.8773e-23	2.8773e-23	5.2741e-16	3031.61	4	758.658	-0.40226	2	172	0
TMT_Test_S2	12045	R.E#TADTDTADQVMASFK#.I	ACTN1	1.7961e-21	1.7961e-21	3.2783e-14	2338.17	3	780.063	0.15649	2	130	0
TMT_Test_S2	20837	R.I#SIEMHGTLEDQLSHLR.Q	ACTN1	3.9612e-21	3.9612e-21	7.2394e-14	2283.21	4	571.557	-0.8543	2	188	0
TMT_Test_S2	13619	K.Q#FGAQANVIGPWIQTK#.M	ACTN1	1.2032e-20	1.2032e-20	2.1962e-13	2366.35	3	789.455	0.69582	2	134	0
TMT_Test_S2	11973	R.I#SIEMHGTLEDQLSHLR.Q	ACTN1	4.1931e-19	4.1931e-19	7.6631e-12	2283.21	4	571.558	1.17466	2	124	0
TMT_Test_S2	14048	K.D#DPLTNLNTAFDVAER.F	ACTN1	4.3322e-19	4.3322e-19	7.9073e-12	2095.06	2	1048.03	-0.11648	2	207	0
TMT_Test_S2	13580	K.L#VSIGAEEIVDGNVK#.M	ACTN1	9.6212e-19	9.6212e-19	1.7536e-11	2151.25	2	1076.13	1.58808	2	288	0
TMT_Test_S2	7015	R.V#PENTMHAMQQK#.L	ACTN1	6.2974e-18	6.2974e-18	1.1411e-10	2022.08	3	674.697	0.09046	2	157	0
TMT_Test_S2	14055	K.D#DPLTNLNTAFDVAER.F	ACTN1	1.9107e-17	1.9107e-17	3.4875e-10	2095.06	3	699.026	0.17463	2	100	0
TMT_Test_S2	11941	K.V#LAVNQENEQLMEDYEK#.L	ACTN1	3.6312e-17	3.6312e-17	6.6361e-10	2660.37	4	665.849	1.09998	2	75	0
TMT_Test_S2	7898	K.G#ISQEQMNEFR.A	ACTN1	1.3542e-14	1.3542e-14	2.4471e-07	1642.82	2	821.912	-0.29704	2	165	0
TMT_Test_S2	10431	K.D#YETATLSEIK#.A	ACTN1	1.4677e-14	1.4677e-14	2.6521e-07	1878.03	2	939.52	-0.9095	2	219	0
TMT_Test_S2	11699	R.T#INEVENQILTR.D	ACTN1	1.5175e-14	1.5175e-14	2.7497e-07	1733.97	3	578.662	-0.84381	2	91	0
TMT_Test_S2	10409	K.D#YETATLSEIK#.A	ACTN1	1.7938e-14	1.7938e-14	3.2415e-07	1878.03	3	626.684	1.36352	2	109	0
TMT_Test_S2	7576	R.L#SNRPAFMPSEGR.M	ACTN1	1.7942e-14	1.7942e-14	3.2585e-07	1765.93	3	589.316	-0.41428	2	105	0
TMT_Test_S2	15288	K.G#YEEWLLNEIR.R	ACTN1	2.7944e-14	2.7944e-14	5.0496e-07	1725.91	3	575.976	-0.42387	2	95	0
TMT_Test_S2	11686	R.T#INEVENQILTR.D	ACTN1	5.5088e-14	5.5088e-14	9.9819e-07	1733.97	2	867.488	-2.11075	2	178	0
TMT_Test_S2	17877	K.L#MLLLEVISGER.L	ACTN1	7.5541e-14	7.5541e-14	1.3688e-06	1676.99	3	559.669	-0.10906	2	112	0
TMT_Test_S2	3037	R.R#DQALTEEHAR.Q	ACTN1	1.4802e-13	1.4802e-13	2.6747e-06	1629.86	4	408.221	-0.44854	2	110	0
TMT_Test_S2	5665	R.L#SNRPAFM*PSEGR.M	ACTN1	4.4548e-13	4.4548e-13	8.0905e-06	1781.93	3	594.648	0.41056	2	59	0
TMT_Test_S2	5648	R.L#SNRPAFM*PSEGR.M	ACTN1	6.7743e-13	6.7743e-13	1.2303e-05	1781.93	3	594.981	-2.53063	2	62	0
TMT_Test_S2	13645	K.G#YEEWLLNEIRR.L	ACTN1	8.7994e-13	8.7994e-13	1.5944e-05	1882.01	3	628.01	0	2	90	0
TMT_Test_S2	8166	K.N#YITEDELR.R	ACTN1	1.6343e-12	1.6343e-12	2.9309e-05	1456.76	2	728.883	-0.6699	2	146	0
TMT_Test_S2	12470	R.I#MSIVDPNR.L	ACTN1	3.143e-12	3.143e-12	5.6364e-05	1348.76	2	674.882	-0.18088	2	105	0
TMT_Test_S2	16903	K.L#ASDLLEWIRR.T	ACTN1	9.5936e-12	9.5936e-12	0.00017336	1675.98	3	559.332	0	2	89	0
TMT_Test_S2	17876	K.L#MLLLEVISGER.L	ACTN1	2.7263e-11	2.7263e-11	0.00049401	1676.99	2	839	-1.09121	2	107	0
TMT_Test_S2	8152	K.L#EDFRDYR.R	ACTN1	2.8701e-11	2.8701e-11	0.00051174	1417.74	3	473.251	-0.58036	2	71	0
TMT_Test_S2	7013	K.A#TLPDADK#.E	ACTN1	3.7313e-11	3.7313e-11	0.0006653	1438.84	3	480.285	0.38124	2	69	0
TMT_Test_S2	2855	K.A#ETAANR.I	ACTN1	2.9203e-10	2.9203e-10	0.0051531	1036.57	2	518.789	0	2	78	0.0005457
TMT_Test_S2	7400	R.L#DHLAEK#.F	ACTN1	8.1107e-10	8.1107e-10	0.014312	1433.86	3	478.625	0.51009	2	95	0.0020055
TMT_Test_S2	7416	R.L#DHLAEK#.F	ACTN1	8.2308e-10	8.2308e-10	0.014524	1433.86	2	717.436	2.38208	2	134	0.0020055
TMT_Test_S3	12092	R.I#SIEMHGTLEDQLSHLR.Q	ACTN1	5.7057e-21	5.7057e-21	1.0427e-13	2283.21	4	571.558	0.64072	2	161	0
TMT_Test_S3	14138	K.D#DPLTNLNTAFDVAER.F	ACTN1	7.9402e-19	7.9402e-19	1.4493e-11	2095.06	2	1048.03	-0.81533	2	206	0
TMT_Test_S3	14136	K.D#DPLTNLNTAFDVAER.F	ACTN1	1.2385e-17	1.2385e-17	2.2605e-10	2095.06	3	699.025	-1.65898	2	108	0
TMT_Test_S3	11774	R.T#INEVENQILTR.D	ACTN1	1.2513e-15	1.2513e-15	2.2674e-08	1733.97	3	578.662	-0.21095	2	115	0
TMT_Test_S3	11761	R.T#INEVENQILTR.D	ACTN1	1.8869e-15	1.8869e-15	3.419e-08	1733.97	2	867.488	-1.26645	2	194	0
TMT_Test_S3	12089	R.L#AILGIHNEVSK#.I	ACTN1	4.0959e-15	4.0959e-15	7.4217e-08	1902.17	3	634.727	-0.86544	2	158	0
TMT_Test_S3	8018	K.G#ISQEQMNEFR.A	ACTN1	2.0362e-14	2.0362e-14	3.6796e-07	1642.82	2	821.913	0.3713	2	155	0
TMT_Test_S3	7720	R.L#SNRPAFMPSEGR.M	ACTN1	1.4304e-13	1.4304e-13	2.5978e-06	1765.93	3	589.315	-1.24283	2	95	0
TMT_Test_S3	11169	K.M#LDAEDIVGTARPDEK#.A	ACTN1	1.0138e-12	1.0138e-12	1.8504e-05	2368.27	4	592.823	2.05914	2	110	0
TMT_Test_S3	8281	K.N#YITEDELR.R	ACTN1	1.6583e-12	1.6583e-12	2.974e-05	1456.76	2	728.884	-0.16748	2	143	0
TMT_Test_S3	5794	R.L#SNRPAFM*PSEGR.M	ACTN1	1.9449e-12	1.9449e-12	3.5322e-05	1781.93	3	594.649	1.74489	2	58	0
TMT_Test_S3	12560	R.I#MSIVDPNR.L	ACTN1	6.5836e-12	6.5836e-12	0.00011807	1348.76	2	674.882	-0.18088	2	88	0
TMT_Test_S3	17590	K.L#ASDLLEWIR.R	ACTN1	5.0313e-11	5.0313e-11	0.00090613	1519.88	2	760.442	-2.40788	2	70	0.0003125
TMT_Test_S3	8271	K.L#EDFRDYR.R	ACTN1	5.4482e-11	5.4482e-11	0.00097141	1417.74	3	473.252	0.25794	2	59	0.0003125
TMT_Test_S3	13760	K.G#YEEWLLNEIRR.L	ACTN1	8.8178e-11	8.8178e-11	0.0015978	1882.01	3	628.009	-0.38875	2	73	0.0003125
TMT_Test_S3	13152	K.A#LDFIASK#.G	ACTN1	9.7991e-11	9.7991e-11	0.0017472	1472.9	2	736.951	-1.65642	2	151	0.0003125
TMT_Test_S3	17027	K.L#ASDLLEWIRR.T	ACTN1	1.3184e-10	1.3184e-10	0.0023824	1675.98	3	559.333	1.85507	2	77	0.00058428
TMT_Test_S3	6684	K.N#YITEDELRR.E	ACTN1	1.8599e-10	1.8599e-10	0.0033496	1612.86	3	538.292	0.22677	2	56	0.00058428
TMT_Test_S3	9430	K.M#*LDAEDIVGTARPDEK#.A	ACTN1	2.4793e-10	2.4793e-10	0.0045254	2384.26	3	795.426	0.69059	2	56	0.00058428
TMT_Test_S3	2965	K.A#ETAANR.I	ACTN1	2.9203e-10	2.9203e-10	0.0051531	1036.57	2	518.789	-0.35295	2	85	0.0011001
TMT_Test_S3	13172	K.A#LDFIASK#.G	ACTN1	3.8501e-10	3.8501e-10	0.0068648	1472.9	3	491.637	-0.86903	2	67	0.0003125
TMT_Test_S3	7528	R.L#DHLAEK#.F	ACTN1	8.1406e-10	8.1406e-10	0.014365	1433.86	3	478.625	0.70137	2	93	0.0023803
TMT_Test_S3	7544	R.L#DHLAEK#.F	ACTN1	8.1551e-10	8.1551e-10	0.01439	1433.86	2	717.434	0.51045	2	133	0.0023803
TMT_Test_S3	15375	K.G#YEEWLLNEIR.R	ACTN1	1.1723e-09	1.1723e-09	0.021183	1725.91	3	575.976	0	2	61	0.0035371
TMT_Test_S3	12095	R.I#SIEMHGTLEDQLSHLR.Q	ACTN1	4.6593e-09	4.6593e-09	0.085151	2283.21	3	761.741	-0.48076	2	38	0
TMT_Test_S4	11977	K.V#LAVNQENEQLMEDYEK#.L	ACTN1	9.8334e-22	9.8334e-22	1.7971e-14	2660.37	4	665.85	2.19996	2	112	0
TMT_Test_S4	13666	K.Q#FGAQANVIGPWIQTK#.M	ACTN1	7.4021e-21	7.4021e-21	1.3511e-13	2366.35	3	789.454	0.54119	2	150	0
TMT_Test_S4	14084	K.D#DPLTNLNTAFDVAER.F	ACTN1	1.8431e-19	1.8431e-19	3.3641e-12	2095.06	2	1048.03	-0.34943	2	205	0
TMT_Test_S4	12515	R.F#AIQDISVEETSAK#.E	ACTN1	6.404e-18	6.404e-18	1.1653e-10	2146.19	3	716.069	2.04568	2	114	0
TMT_Test_S4	14094	K.D#DPLTNLNTAFDVAER.F	ACTN1	1.6365e-15	1.6365e-15	2.987e-08	2095.06	3	699.026	-0.17463	2	92	0
TMT_Test_S4	7974	K.G#ISQEQMNEFR.A	ACTN1	2.9503e-15	2.9503e-15	5.3312e-08	1642.82	2	821.912	-0.3713	2	181	0
TMT_Test_S4	11725	R.T#INEVENQILTR.D	ACTN1	5.0906e-15	5.0906e-15	9.224e-08	1733.97	3	578.662	0.31643	2	99	0
TMT_Test_S4	17304	R.V#GWEQLLTTIAR.T	ACTN1	6.699e-15	6.699e-15	1.2138e-07	1690.98	3	564.332	-0.32446	2	104	0
TMT_Test_S4	15312	K.G#YEEWLLNEIR.R	ACTN1	1.1421e-14	1.1421e-14	2.0638e-07	1725.91	2	863.459	-0.84824	2	169	0
TMT_Test_S4	10479	K.D#YETATLSEIK#.A	ACTN1	1.437e-14	1.437e-14	2.5968e-07	1878.03	3	626.684	0.97394	2	118	0
TMT_Test_S4	15302	K.G#YEEWLLNEIR.R	ACTN1	2.1247e-14	2.1247e-14	3.8394e-07	1725.91	3	575.976	-0.63581	2	93	0
TMT_Test_S4	11724	R.T#INEVENQILTR.D	ACTN1	2.3967e-14	2.3967e-14	4.3427e-07	1733.97	2	867.489	-0.8443	2	179	0
TMT_Test_S4	5739	R.L#SNRPAFM*PSEGR.M	ACTN1	3.1242e-14	3.1242e-14	5.674e-07	1781.93	3	594.981	-2.73591	2	68	0
TMT_Test_S4	7683	R.L#SNRPAFMPSEGR.M	ACTN1	7.6771e-13	7.6771e-13	1.3943e-05	1765.93	3	589.316	-0.51785	2	91	0
TMT_Test_S4	8258	K.N#YITEDELR.R	ACTN1	1.6452e-12	1.6452e-12	2.9504e-05	1456.76	2	728.883	-1.00485	2	142	0
TMT_Test_S4	13695	K.G#YEEWLLNEIRR.L	ACTN1	2.653e-11	2.653e-11	0.00048071	1882.01	3	628.01	0.19438	2	71	0
TMT_Test_S4	8243	K.L#EDFRDYR.R	ACTN1	2.9999e-11	2.9999e-11	0.00053488	1417.74	3	473.252	0.58036	2	71	0
TMT_Test_S4	16940	K.L#ASDLLEWIRR.T	ACTN1	6.5629e-11	6.5629e-11	0.0011859	1675.98	3	559.332	0.32736	2	79	0
TMT_Test_S4	17474	K.L#ASDLLEWIR.R	ACTN1	8.8017e-11	8.8017e-11	0.0015852	1519.88	2	760.442	-2.32761	2	60	0.00031666
TMT_Test_S4	13103	K.A#LDFIASK#.G	ACTN1	9.7003e-11	9.7003e-11	0.0017296	1472.9	3	491.637	0.31037	2	86	0.00063111
TMT_Test_S4	13102	K.A#LDFIASK#.G	ACTN1	1.1671e-10	1.1671e-10	0.002081	1472.9	2	736.951	-0.91103	2	117	0.00063111
TMT_Test_S4	6492	R.H#RPELIDYGK#.L	ACTN1	1.619e-10	1.619e-10	0.0029158	1836.06	4	459.772	1.39389	2	60	0.0008673
TMT_Test_S4	2972	K.A#ETAANR.I	ACTN1	2.9203e-10	2.9203e-10	0.0051531	1036.57	2	518.789	0	2	78	0.0013897
TMT_Test_S4	7489	R.L#DHLAEK#.F	ACTN1	8.1323e-10	8.1323e-10	0.01435	1433.86	3	478.625	0.44633	2	96	0.0023536
TMT_Test_S4	7509	R.L#DHLAEK#.F	ACTN1	8.1499e-10	8.1499e-10	0.014381	1433.86	2	717.436	2.38208	2	132	0.0023536
TMT_Test_S4	6638	K.N#YITEDELRR.E	ACTN1	9.9451e-10	9.9451e-10	0.017911	1612.86	3	538.292	0.79371	2	55	0.0030565
TMT_Test_S5	11680	R.T#IPWLENRVPENTMHAMQQK#.L	ACTN1	1.8388e-24	1.8388e-24	3.3704e-17	3031.61	4	758.657	-1.04587	2	176	0
TMT_Test_S5	12087	R.E#TADTDTADQVMASFK#.I	ACTN1	5.5677e-22	5.5677e-22	1.0162e-14	2338.17	2	1169.59	1.0437	2	289	0
TMT_Test_S5	13630	K.Q#FGAQANVIGPWIQTK#.M	ACTN1	4.4142e-20	4.4142e-20	8.057e-13	2366.35	3	789.455	0.85044	2	139	0
TMT_Test_S5	13584	K.L#VSIGAEEIVDGNVK#.M	ACTN1	1.1124e-18	1.1124e-18	2.0274e-11	2151.25	3	717.756	0.9354	2	143	0
TMT_Test_S5	14041	K.D#DPLTNLNTAFDVAER.F	ACTN1	3.0458e-18	3.0458e-18	5.5593e-11	2095.06	3	699.025	-0.6112	2	115	0
TMT_Test_S5	11684	R.T#INEVENQILTR.D	ACTN1	1.1829e-15	1.1829e-15	2.1434e-08	1733.97	3	578.662	-0.52738	2	116	0
TMT_Test_S5	11677	R.T#INEVENQILTR.D	ACTN1	1.8049e-15	1.8049e-15	3.2704e-08	1733.97	2	867.488	-1.26645	2	193	0
TMT_Test_S5	7907	K.G#ISQEQMNEFR.A	ACTN1	2.7865e-15	2.7865e-15	5.0354e-08	1642.82	2	821.912	-0.7426	2	174	0
TMT_Test_S5	7605	R.L#SNRPAFMPSEGR.M	ACTN1	4.175e-15	4.175e-15	7.5823e-08	1765.93	3	589.315	-1.86425	2	113	0
TMT_Test_S5	10427	K.D#YETATLSEIK#.A	ACTN1	1.4375e-14	1.4375e-14	2.5976e-07	1878.03	3	626.684	0.58436	2	121	0
TMT_Test_S5	10455	K.D#YETATLSEIK#.A	ACTN1	1.4753e-14	1.4753e-14	2.6659e-07	1878.03	2	939.52	-1.03943	2	170	0
TMT_Test_S5	5644	R.L#SNRPAFM*PSEGR.M	ACTN1	2.0222e-13	2.0222e-13	3.6726e-06	1781.93	3	594.648	-0.10264	2	60	0
TMT_Test_S5	11089	K.M#LDAEDIVGTARPDEK#.A	ACTN1	7.3204e-13	7.3204e-13	1.3362e-05	2368.27	4	592.823	1.23548	2	110	0
TMT_Test_S5	17527	K.L#ASDLLEWIR.R	ACTN1	1.0726e-12	1.0726e-12	1.9317e-05	1519.88	2	760.441	-3.61181	2	158	0
TMT_Test_S5	13563	K.A#GTQIENIEEDFRDGLK#.L	ACTN1	4.3837e-12	4.3837e-12	8.0115e-05	2543.36	4	636.597	2.1093	2	81	0
TMT_Test_S5	12493	R.I#MSIVDPNR.L	ACTN1	6.7073e-12	6.7073e-12	0.00012028	1348.76	2	674.884	1.44701	2	96	0
TMT_Test_S5	8152	K.L#EDFRDYR.R	ACTN1	8.5795e-12	8.5795e-12	0.00015297	1417.74	3	473.252	1.09624	2	86	0
TMT_Test_S5	13645	K.G#YEEWLLNEIRR.L	ACTN1	2.9233e-11	2.9233e-11	0.0005297	1882.01	3	628.009	-0.19438	2	70	0.00030084
TMT_Test_S5	13088	K.A#LDFIASK#.G	ACTN1	2.1409e-10	2.1409e-10	0.0038173	1472.9	2	736.951	-1.73924	2	107	0.001082
TMT_Test_S5	2919	K.A#ETAANR.I	ACTN1	2.9203e-10	2.9203e-10	0.0051531	1036.57	2	518.789	-0.35295	2	89	0.0020937
TMT_Test_S5	7410	R.L#DHLAEK#.F	ACTN1	8.076e-10	8.076e-10	0.014251	1433.86	3	478.625	0.44633	2	98	0.003305
TMT_Test_S5	7421	R.L#DHLAEK#.F	ACTN1	8.2087e-10	8.2087e-10	0.014485	1433.86	2	717.437	4.59401	2	132	0.003305
TMT_Test_S5	15337	K.G#YEEWLLNEIR.R	ACTN1	1.8848e-09	1.8848e-09	0.034059	1725.91	3	575.976	0	2	63	0.0054323
TMT_Test_S6	11810	R.T#IPWLENRVPENTMHAMQQK#.L	ACTN1	5.5737e-20	5.5737e-20	1.0216e-12	3031.61	4	758.657	-1.68948	2	139	0
TMT_Test_S6	14254	K.D#DPLTNLNTAFDVAER.F	ACTN1	9.0895e-20	9.0895e-20	1.6591e-12	2095.06	2	1048.03	-1.04828	2	229	0
TMT_Test_S6	14242	K.D#DPLTNLNTAFDVAER.F	ACTN1	3.6614e-18	3.6614e-18	6.683e-11	2095.06	3	699.026	-0.17463	2	109	0
TMT_Test_S6	13808	K.Q#FGAQANVIGPWIQTK#.M	ACTN1	1.4274e-16	1.4274e-16	2.6054e-09	2366.35	3	789.786	-2.83393	2	105	0
TMT_Test_S6	11802	R.T#INEVENQILTR.D	ACTN1	1.1561e-15	1.1561e-15	2.0948e-08	1733.97	3	578.662	-0.52738	2	110	0.00029806
TMT_Test_S6	8024	K.G#ISQEQMNEFR.A	ACTN1	3.8316e-15	3.8316e-15	6.9238e-08	1642.82	2	821.912	-0.14852	2	177	0.00029806
TMT_Test_S6	15468	K.G#YEEWLLNEIR.R	ACTN1	7.0974e-15	7.0974e-15	1.2825e-07	1725.91	2	863.459	-1.27236	2	178	0.00029806
TMT_Test_S6	15469	K.G#YEEWLLNEIR.R	ACTN1	7.1691e-15	7.1691e-15	1.2955e-07	1725.91	3	575.976	-0.21194	2	97	0.00029806
TMT_Test_S6	11790	R.T#INEVENQILTR.D	ACTN1	1.4566e-14	1.4566e-14	2.6393e-07	1733.97	2	867.49	0.21108	2	187	0.00029806
TMT_Test_S6	10536	K.D#YETATLSEIK#.A	ACTN1	1.4714e-14	1.4714e-14	2.6588e-07	1878.03	2	939.521	-0.06496	2	232	0.00029806
TMT_Test_S6	7702	R.L#SNRPAFMPSEGR.M	ACTN1	1.3473e-13	1.3473e-13	2.4469e-06	1765.93	3	589.315	-1.24283	2	97	0.00029806
TMT_Test_S6	5634	R.L#SNRPAFM*PSEGR.M	ACTN1	1.5898e-13	1.5898e-13	2.8873e-06	1781.93	3	594.648	-0.20528	2	66	0.00029806
TMT_Test_S6	13861	K.G#YEEWLLNEIRR.L	ACTN1	1.9375e-13	1.9375e-13	3.5107e-06	1882.01	3	628.01	0.29156	2	91	0.00029806
TMT_Test_S6	11185	K.M#LDAEDIVGTARPDEK#.A	ACTN1	3.0898e-13	3.0898e-13	5.6397e-06	2368.27	4	592.823	1.64731	2	111	0.00029806
TMT_Test_S6	8295	K.N#YITEDELR.R	ACTN1	1.6484e-12	1.6484e-12	2.9561e-05	1456.76	2	728.883	-0.58616	2	130	0.00029806
TMT_Test_S6	17695	K.L#ASDLLEWIR.R	ACTN1	1.9087e-12	1.9087e-12	3.4376e-05	1519.88	2	760.441	-3.8526	2	128	0.00029806
TMT_Test_S6	12623	R.I#MSIVDPNR.L	ACTN1	3.1417e-12	3.1417e-12	5.6342e-05	1348.76	2	674.883	0.27131	2	105	0.00029806
TMT_Test_S6	8284	K.L#EDFRDYR.R	ACTN1	8.6069e-12	8.6069e-12	0.00015346	1417.74	3	473.252	1.03176	2	73	0.00029806
TMT_Test_S6	13232	K.A#LDFIASK#.G	ACTN1	9.7005e-11	9.7005e-11	0.0017296	1472.9	3	491.637	-0.24829	2	97	0.0011377
TMT_Test_S6	13245	K.A#LDFIASK#.G	ACTN1	1.1595e-10	1.1595e-10	0.0020674	1472.9	2	736.951	-1.65642	2	116	0.0011377
TMT_Test_S6	2838	K.A#ETAANR.I	ACTN1	2.9203e-10	2.9203e-10	0.0051531	1036.57	2	518.789	0	2	80	0.0017803
TMT_Test_S6	7504	R.L#DHLAEK#.F	ACTN1	8.1085e-10	8.1085e-10	0.014308	1433.86	3	478.625	-0.06376	2	84	0.0026166
TMT_Test_S6	7520	R.L#DHLAEK#.F	ACTN1	8.1695e-10	8.1695e-10	0.014416	1433.86	2	717.434	0	2	135	0.0026166
TMT_Test_S6	17910	K.L#M*LLLEVISGER.L	ACTN1	1.7838e-09	1.7838e-09	0.032322	1692.99	2	846.998	-0.07206	2	42	0.0047425
TMT_Test_S7	10572	R.T#IPWLENRVPENTM*HAMQQK#.L	ACTN1	1.3598e-25	1.3598e-25	2.4924e-18	3047.6	4	762.406	0.13936	2	149	0
TMT_Test_S7	11780	R.T#IPWLENRVPENTMHAMQQK#.L	ACTN1	3.3061e-24	3.3061e-24	6.0601e-17	3031.61	4	758.658	0.08045	2	187	0
TMT_Test_S7	12050	K.V#LAVNQENEQLMEDYEK#.L	ACTN1	1.946e-22	1.946e-22	3.5564e-15	2660.37	3	887.463	0.75652	2	150	0
TMT_Test_S7	13815	K.Q#FGAQANVIGPWIQTK#.M	ACTN1	8.6937e-21	8.6937e-21	1.5868e-13	2366.35	3	789.454	0	2	140	0
TMT_Test_S7	14236	K.D#DPLTNLNTAFDVAER.F	ACTN1	7.5223e-19	7.5223e-19	1.373e-11	2095.06	2	1048.03	-1.63066	2	214	0
TMT_Test_S7	13742	K.L#VSIGAEEIVDGNVK#.M	ACTN1	9.6448e-19	9.6448e-19	1.7579e-11	2151.25	3	717.756	0.9354	2	127	0
TMT_Test_S7	14221	K.D#DPLTNLNTAFDVAER.F	ACTN1	1.0467e-18	1.0467e-18	1.9105e-11	2095.06	3	699.025	-0.52389	2	107	0
TMT_Test_S7	11193	K.M#LDAEDIVGTARPDEK#.A	ACTN1	1.0018e-16	1.0018e-16	1.8286e-09	2368.27	3	790.094	0	2	164	0
TMT_Test_S7	11784	R.T#INEVENQILTR.D	ACTN1	1.2719e-15	1.2719e-15	2.3047e-08	1733.97	3	578.662	0.10548	2	117	0.00031847
TMT_Test_S7	7718	R.L#SNRPAFMPSEGR.M	ACTN1	1.6574e-15	1.6574e-15	3.0101e-08	1765.93	3	589.316	-0.31071	2	120	0.00031847
TMT_Test_S7	11772	R.T#INEVENQILTR.D	ACTN1	1.7996e-15	1.7996e-15	3.2608e-08	1733.97	2	867.49	0.91466	2	195	0.00031847
TMT_Test_S7	8023	K.G#ISQEQMNEFR.A	ACTN1	2.6249e-15	2.6249e-15	4.7432e-08	1642.82	2	821.912	-0.29704	2	175	0.00031847
TMT_Test_S7	15457	K.G#YEEWLLNEIR.R	ACTN1	1.069e-14	1.069e-14	1.9317e-07	1725.91	2	863.458	-2.40335	2	174	0.00031847
TMT_Test_S7	15465	K.G#YEEWLLNEIR.R	ACTN1	4.3866e-14	4.3866e-14	7.9267e-07	1725.91	3	575.975	-0.74178	2	89	0.00031847
TMT_Test_S7	6624	K.N#YITEDELRR.E	ACTN1	1.1718e-12	1.1718e-12	2.1104e-05	1612.86	3	538.292	0.68032	2	68	0.00031847
TMT_Test_S7	8305	K.N#YITEDELR.R	ACTN1	1.6611e-12	1.6611e-12	2.979e-05	1456.76	2	728.884	-0.08374	2	147	0.00031847
TMT_Test_S7	17715	K.L#ASDLLEWIR.R	ACTN1	1.9868e-12	1.9868e-12	3.5781e-05	1519.88	2	760.441	-3.37103	2	123	0.00031847
TMT_Test_S7	8292	K.L#EDFRDYR.R	ACTN1	8.8297e-12	8.8297e-12	0.00015744	1417.74	3	473.252	0.96727	2	72	0.00031847
TMT_Test_S7	13870	K.G#YEEWLLNEIRR.L	ACTN1	9.2714e-12	9.2714e-12	0.000168	1882.01	3	628.01	0.58313	2	69	0.00031847
TMT_Test_S7	5700	R.L#SNRPAFM*PSEGR.M	ACTN1	4.7342e-11	4.7342e-11	0.00085979	1781.93	3	594.648	-0.10264	2	50	0.00031847
TMT_Test_S7	13202	K.A#LDFIASK#.G	ACTN1	9.7013e-11	9.7013e-11	0.0017297	1472.9	3	491.637	-0.9311	2	92	0.001128
TMT_Test_S7	13201	K.A#LDFIASK#.G	ACTN1	1.0132e-10	1.0132e-10	0.0018066	1472.9	2	736.951	-2.15335	2	137	0.001128
TMT_Test_S7	17130	K.L#ASDLLEWIRR.T	ACTN1	1.5111e-10	1.5111e-10	0.0027306	1675.98	3	559.332	-0.10912	2	73	0.001128
TMT_Test_S7	2920	K.A#ETAANR.I	ACTN1	2.9203e-10	2.9203e-10	0.0051531	1036.57	2	518.789	0.58825	2	83	0.0016073
TMT_Test_S7	6702	K.L#EDFRDYRR.L	ACTN1	6.4094e-10	6.4094e-10	0.011494	1573.84	4	394.215	-0.30965	2	61	0.0032557
TMT_Test_S7	7512	R.L#DHLAEK#.F	ACTN1	8.1111e-10	8.1111e-10	0.014313	1433.86	3	478.625	-1.08394	2	98	0.0036882
TMT_Test_S7	7536	R.L#DHLAEK#.F	ACTN1	8.2576e-10	8.2576e-10	0.014571	1433.86	2	717.435	0.76567	2	137	0.0036882
TMT_Test_S8	14200	K.D#DPLTNLNTAFDVAER.F	ACTN1	6.3101e-19	6.3101e-19	1.1518e-11	2095.06	3	699.025	-0.52389	2	109	0
TMT_Test_S8	13726	K.L#VSIGAEEIVDGNVK#.M	ACTN1	1.004e-18	1.004e-18	1.8299e-11	2151.25	3	717.756	1.53065	2	146	0
TMT_Test_S8	11812	R.T#INEVENQILTR.D	ACTN1	1.1023e-15	1.1023e-15	1.9973e-08	1733.97	3	578.662	-0.21095	2	109	0
TMT_Test_S8	12126	R.L#AILGIHNEVSK#.I	ACTN1	4.1542e-15	4.1542e-15	7.5273e-08	1902.17	3	634.726	-2.40399	2	153	0
TMT_Test_S8	11804	R.T#INEVENQILTR.D	ACTN1	5.9774e-15	5.9774e-15	1.0831e-07	1733.97	2	867.489	-0.91466	2	189	0
TMT_Test_S8	15452	K.G#YEEWLLNEIR.R	ACTN1	8.9206e-15	8.9206e-15	1.612e-07	1725.91	2	863.46	-0.70687	2	162	0
TMT_Test_S8	15442	K.G#YEEWLLNEIR.R	ACTN1	4.6664e-14	4.6664e-14	8.4323e-07	1725.91	3	575.975	-0.74178	2	95	0
TMT_Test_S8	8035	K.G#ISQEQMNEFR.A	ACTN1	8.0978e-14	8.0978e-14	1.4633e-06	1642.82	2	821.912	-0.3713	2	152	0
TMT_Test_S8	7702	R.L#SNRPAFMPSEGR.M	ACTN1	1.1893e-12	1.1893e-12	2.1599e-05	1765.93	3	589.315	-1.55354	2	84	0
TMT_Test_S8	8303	K.L#EDFRDYR.R	ACTN1	8.536e-12	8.536e-12	0.0001522	1417.74	2	709.374	1.03249	2	70	0
TMT_Test_S8	5682	R.L#SNRPAFM*PSEGR.M	ACTN1	9.2602e-12	9.2602e-12	0.00016818	1781.93	3	594.981	-1.91478	2	57	0
TMT_Test_S8	8293	K.L#EDFRDYR.R	ACTN1	9.4315e-12	9.4315e-12	0.00016817	1417.74	3	473.252	0.77382	2	75	0
TMT_Test_S8	13807	K.G#YEEWLLNEIRR.L	ACTN1	9.5593e-12	9.5593e-12	0.00017321	1882.01	3	628.01	0.38875	2	75	0
TMT_Test_S8	17718	K.L#ASDLLEWIR.R	ACTN1	1.4168e-11	1.4168e-11	0.00025516	1519.88	2	760.441	-3.53155	2	123	0
TMT_Test_S8	17090	K.L#ASDLLEWIRR.T	ACTN1	2.8678e-11	2.8678e-11	0.00051822	1675.98	3	559.333	1.30946	2	85	0
TMT_Test_S8	13743	K.Q#FGAQANVIGPWIQTK#.M	ACTN1	4.3481e-11	4.3481e-11	0.00079364	2366.35	3	789.784	-5.77182	2	59	0
TMT_Test_S8	13222	K.A#LDFIASK#.G	ACTN1	9.691e-11	9.691e-11	0.0017279	1472.9	3	491.637	-0.18622	2	87	0.00029516
TMT_Test_S8	13216	K.A#LDFIASK#.G	ACTN1	1.0358e-10	1.0358e-10	0.0018468	1472.9	2	736.951	-1.32514	2	133	0.00029516
TMT_Test_S8	6667	K.N#YITEDELRR.E	ACTN1	2.8332e-10	2.8332e-10	0.0051026	1612.86	3	538.292	0	2	56	0.0013305
TMT_Test_S8	2906	K.A#ETAANR.I	ACTN1	2.9203e-10	2.9203e-10	0.0051531	1036.57	2	518.789	-0.7059	2	76	0.0013305
TMT_Test_S8	7124	K.A#TLPDADK#.E	ACTN1	4.2767e-10	4.2767e-10	0.0076253	1438.84	3	480.286	2.47808	2	61	0.0015605
TMT_Test_S8	7516	R.L#DHLAEK#.F	ACTN1	8.1125e-10	8.1125e-10	0.014315	1433.86	3	478.625	0.3188	2	101	0.0024919
TMT_Test_S2	9389	K.V#LAVNQENERLMEEYERLAS.E	ACTN2	3.5732e-11	3.5732e-11	0.00065497	2697.38	4	675.1	-2.35063	1	93	0
TMT_Test_S1	12608	R.M#VSDINNGWQHLEQAEK#.G	ACTN4	7.4485e-21	7.4485e-21	1.3612e-13	2607.35	3	869.787	-0.21052	2	157	0
TMT_Test_S1	13663	K.L#VSIGAEEIVDGNAK#.M	ACTN4	1.4336e-18	1.4336e-18	2.6129e-11	2123.22	3	708.412	0.34463	2	151	0
[truncated: 42,521 more rows]

## Sheet: Data for Correlate
Protein	S1	S2	S5	S6
SEPT2	28.3748	28.8547	28.4926	28.6205
SEPT7	26.7079	27.1801	26.4545	25.12
SEPT9	27.5913	27.5131	27.0368	26.0007
SEP10	26.476	25.1273	27.1984	25.4857
SEP11	26.5009	29.2959	28.0649	28.2822
1433B	31.6697	32.0833	32.1169	31.6813
1433E	30.9904	30.7792	30.7708	30.9942
1433G	28.747	28.6163	29.3842	29.1084
1433T	27.3722	27.6123	28.613	28.2752
1433Z	30.5701	30.2443	31.1093	31.2558
2AAA	28.6524	28.6687	27.1073	28.8034
4F2	27.3901	25.2735	27.0276	27.5996
6PGD	25.8236	26.6156	26.9063	25.5469
AATC	28.7628	28.2546	27.2926	28.2298
AATM	29.2772	29.7438	29.9827	30.2147
ABCF1	24.8616	24.4932	25.5526	24.7058
ABI1	17.8689	25.5604	16.9765	26.2536
ABRAL	27.9069	26.5501	26.682	26.5723
ACADV	24.5359	25.5669	26.1666	26.9014
ACLY	25.1245	26.4609	26.707	25.8369
ACON	28.5758	29.2646	29.2389	30.0985
ACTA	33.7955	33.2377	33.3816	33.4361
ACTB	31.1859	31.5334	31.1245	31.4666
ACTBL	28.5713	28.2826	28.0836	28.2531
ACTN1	31.8952	31.0411	31.1955	31.2598
ACTN4	29.9966	29.0824	29.8055	29.1886
ACTY	27.118	26.6484	27.0183	26.3234
ADT1	30.5483	31.0345	31.1838	31.6295
ADT2	29.3312	30.1916	30.1003	29.4697
AHSA1	26.2629	24.7164	25.8906	24.0219
AIFM1	25.429	23.0676	21.9251	25.5366
AIMP1	24.2765	24.8602	26.7307	25.758
AINX	30.6674	29.1894	29.9932	30.288
AK1A1	28.1099	27.5292	27.3148	26.2387
AL1A1	26.9092	28.5907	28.0443	26.8261
AL1L2	26.671	27.6991	26.7235	16.4881
ALDH2	30.0262	29.6921	29.218	29.2637
ALDOA	31.9092	31.649	31.7997	31.5692
ALDR	28.3152	29.2289	29.4592	29.0216
ALRF2	26.2935	27.2294	25.631	27.1453
AN32A	28.2299	25.8467	29.4086	26.4289
ANM1	26.7515	24.9188	25.2213	27.3197
ANXA1	31.8488	32.1222	31.6972	31.982
ANXA2	32.6014	32.4475	32.553	32.1195
ANXA3	31.7065	30.7338	30.5996	31.1134
ANXA4	29.0551	28.5018	29.7527	29.8498
ANXA5	31.4207	31.4629	31.365	30.8071
ANXA6	30.7016	30.6569	30.5133	30.2434
ANXA8	28.2756	27.9861	28.31	26.8017
AOFA	27.2472	25.5021	24.5648	26.9013
AP2A1	24.7868	25.5468	25.6462	26.9686
AP2A2	26.3452	23.7912	24.1228	25.6383
AP2B1	25.5348	25.4139	25.5516	26.9234
APT	27.721	25.7977	26.9127	26.8684
ARC1B	28.1954	27.4802	27.7671	27.117
ARF1	29.2786	29.6217	30.0968	29.2994
ARL8A	26.2623	27.2915	22.2068	27.1062
ARP2	28.9021	29.0406	28.8155	29.115
ARP3	28.5378	28.3477	28.7338	29.4842
ARPC2	28.1441	28.1082	27.1802	28.6604
ARPC4	28.4322	26.9779	27.6456	25.863
ASNS	29.663	29.8426	29.1876	29.607
AT2A1	25.4971	26.8567	27.1773	26.6306
AT2A2	26.4983	24.3372	26.6101	26.5613
AT5F1	25.7673	27.9796	28.2888	27.4772
ATIF1	29.4606	28.6077	29.591	28.7018
ATLA3	23.997	26.0941	25.9842	23.3637
ATPA	31.8227	31.1802	31.5264	31.3508
ATPB	30.995	31.0838	31.2451	31.3251
ATPD	26.5359	28.4095	28.4843	28.1373
ATPG	27.6094	27.8647	28.924	29.7106
ATPK	25.5489	26.3298	26.7514	25.7345
ATPO	29.0469	28.3381	28.9592	28.4336
BAG6	25.2555	25.3954	24.5558	25.4599
BAP31	27.5255	28.2412	26.4893	25.9094
BAX	22.5067	25.0397	25.0684	25.171
BCAT1	26.889	23.2463	23.8087	25.7563
BCKD	26.4959	26.9551	26.8478	26.8186
BTF3	26.7652	27.9133	27.4034	28.3658
BUB3	24.8831	25.2558	25.1224	25.4848
BZW1	28.0428	27.8644	28.3009	28.056
C1TC	27.9616	27.1656	27.9844	28.1435
C1TM	26.8997	26.9044	25.6732	27.247
CALL3	29.7285	29.6563	29.8102	30.2422
CALM	28.4381	29.5949	30.5232	30.8156
CALR	31.8198	32.035	31.8687	32.0204
CALU	30.2344	30.801	30.4257	30.6399
CALX	31.0662	29.9717	30.7367	30.7364
CAN2	27.8413	28.01	27.3893	27.1196
CAND1	27.6054	27.7546	27.6437	27.3563
CAP1	28.2873	28.4717	29.4784	29.8476
CAPR1	26.9757	27.7695	27.3898	26.3446
CATB	27.2459	27.6887	26.7292	27.8085
CATD	27.0658	24.7772	25.855	27.2957
CAV1	28.3985	26.3309	28.4217	25.7606
CAZA2	28.1294	27.712	25.9819	25.0963
CBX1	25.1062	25.0648	24.365	25.0273
CDC37	27.2704	26.9893	28.3599	26.7525
CH10	31.2429	30.4711	30.6735	30.9864
CH60	31.971	31.3486	32.1356	31.8899
CHCH3	26.2515	25.2304	26.0028	26.3891
CHIP	22.6358	25.092	26.5828	24.6333
CHM4B	24.7677	26.2645	26.4862	27.0942
CHSS2	19.1964	18.6027	18.8883	18.6207
CISY	29.8536	29.9252	29.7844	30.0205
CKAP4	30.2684	29.9109	30.6717	30.1885
CLAP2	20.4635	19.451	18.4257	19.2083
CLCA	27.1825	27.5135	24.5582	27.3603
CLH1	31.091	30.9843	30.6569	30.7389
CLIC1	27.9882	29.1535	28.4383	29.4077
CNDP2	25.5198	24.2718	25.6041	24.47
CNN2	27.1486	28.4787	28.1258	28.5243
CNPY2	26.8478	28.0064	26.4736	27.4114
CO1A1	31.7619	30.9571	31.6494	31.8333
CO3A1	24.2845	26.818	27.7275	25.5134
CO5A1	23.5183	25.7571	24.2965	23.7655
CO5A2	24.7243	21.3606	20.577	20.1039
COCA1	25.7093	26.6915	24.5639	26.7562
COF1	32.2607	32.3431	32.0256	32.1277
COPA	27.8405	26.8741	27.4398	27.6654
COPB	26.9677	26.1404	27.3983	27.1581
COPB2	24.6219	27.5308	27.8662	27.0015
COPD	26.743	25.194	26.883	27.6477
COPG1	26.5781	25.512	25.9796	25.9381
COR1B	28.5256	28.8648	29.0234	28.8118
COR1C	27.3492	28.3648	27.1661	27.5226
COTL1	26.8657	28.0769	27.1974	28.2028
COX2	28.616	28.9463	28.9282	29.4464
COX41	28.4014	28.2356	28.519	28.0526
CPNS1	27.6977	28.6526	28.3154	28.1299
CRIP1	29.0396	29.2944	28.998	29.3787
CSN2	27.2853	26.5414	24.1206	26.2806
CSN4	24.6897	25.5732	24.347	24.4333
CSRP1	26.1103	23.9328	25.9182	21.7007
CTND1	24.095	26.3322	25.184	26.2322
CYC	26.3006	27.6588	27.7782	27.4432
CYC2	27.8112	27.0665	27.4298	24.441
CYTB	28.0313	28.5978	25.9167	24.6628
DCTN2	24.3939	27.0786	26.7506	26.1939
DDB1	28.4477	27.5026	26.9375	27.7386
DDX1	26.0479	26.1458	26.3488	26.6565
DDX17	29.2996	29.1936	29.341	29.1814
DDX21	24.7761	27.4677	28.2337	27.0128
DDX3L	27.9973	28.5118	28.925	28.6337
DDX3X	27.4321	27.1752	25.2215	24.763
DDX5	29.6706	29.0735	28.4158	29.7082
DDX6	24.9075	26.6766	25.1472	22.2071
DESM	29.9211	26.1321	28.8295	29.693
DEST	27.089	29.0049	29.1285	28.351
DHB12	26.548	25.9188	26.4191	27.4426
DHE3	27.4804	28.1794	26.4396	28.376
DHSA	26.5727	26.3588	28.1351	27.365
DHSB	26.2794	25.8018	27.047	27.5134
DHX9	27.1747	27.8774	26.4583	28.3767
DLDH	27.5448	26.9118	27.4806	27.8308
DNJA2	25.2531	25.4371	26.6283	25.096
DNJB1	22.9029	22.5538	23.8946	23.1969
DNJC8	25.7077	27.6994	25.7727	24.3518
DNPEP	27.0983	24.2574	25.5281	25.0845
DPP3	27.6331	25.9527	26.1283	26.3253
DPYL2	26.1899	26.9667	26.1241	26.8539
DREB	26.6515	26.1507	27.1336	23.3112
DX39A	29.7551	29.4873	29.4248	29.2806
DX39B	27.3114	27.7194	27.188	27.5495
DYHC1	29.3618	29.3232	29.8887	29.5737
DYSF	26.4068	25.1212	25.0475	24.5429
ECHA	23.5023	24.4722	26.6469	25.6423
ECHB	24.759	24.4485	24.2118	26.1179
ECHM	24.155	27.8446	27.7293	26.5198
EF1A1	34.0884	33.4548	34.1103	34.0431
EF1B	30.2379	29.1142	30.7511	31.0065
EF1D	30.5431	30.3616	29.3553	29.8537
EF1G	32.4395	32.4718	31.9428	32.2872
EF2	33.3656	32.9084	33.009	33.0474
EFTU	25.1272	27.5473	27.9298	26.8922
EHD1	27.1853	28.8757	28.5142	28.8851
EI3JA	24.3632	25.6755	25.9596	25.5871
EIF3A	29.7615	29.3951	29.6035	29.7469
EIF3B	27.306	27.9406	27.7156	28.2817
EIF3C	27.283	28.3745	26.2248	28.8219
EIF3D	28.8528	25.9805	27.0722	28.7464
EIF3E	28.1203	28.7994	28.1161	27.927
EIF3F	27.4425	27.8883	27.5746	27.5939
EIF3G	27.5987	27.1936	27.7202	24.3136
EIF3H	27.0529	25.7213	27.3766	27.3195
EIF3I	27.5907	27.2402	27.9631	27.047
EIF3K	24.6311	26.4609	26.3908	26.1034
EIF3L	28.137	26.8858	27.7203	27.8506
EIF3M	26.7343	26.8265	24.999	24.4753
ELAV1	25.9002	27.877	27.2118	27.0056
ELOB	26.8563	28.3798	28.8333	28.5901
ENOA	31.1862	31.5372	31.4987	31.4496
ENOB	27.8946	28.0442	27.4314	23.6036
ENPL	32.958	32.694	32.6196	32.8248
ERF1	25.5968	27.0975	27.1143	26.9884
ERF3A	26.3768	27.1899	27.4377	27.5616
ERH	24.3807	25.6947	24.8168	24.9423
ERP29	26.9228	26.5405	25.612	25.3953
ESTD	25.4654	27.8815	28.1306	27.8633
ETFA	27.3396	24.7767	26.9583	26.9369
ETFB	28.8352	28.7578	28.3012	28.6114
EWS	25.6888	24.2871	25.1549	25.6417
EZRI	32.3641	32.438	31.896	32.1024
F10A1	30.1972	30.0524	30.1968	29.6827
FAS	26.2378	26.2404	25.8827	27.0711
FBRL	27.3433	27.5862	28.4763	26.6683
FINC	29.0452	29.5544	28.875	29.8822
FKB10	29.6418	30.0821	29.2133	29.216
FKB1A	25.0035	26.0729	25.9036	27.0247
FKBP3	25.2792	26.2819	25.9011	25.5098
FKBP4	24.9181	28.1549	28.0553	27.9541
FLNA	33.3804	33.4565	33.1932	33.4479
FLNB	30.1999	29.829	29.8838	29.8808
FLNC	30.6526	30.1746	30.3745	29.994
FRIH	24.2089	23.985	24.871	23.6647
FSCN1	31.3418	31.0874	31.2191	31.1757
FUBP1	27.3491	28.3569	28.1055	28.1632
FUBP2	26.9884	27.8415	27.4822	28.1199
FUMH	27.5341	26.9021	27.4611	27.4356
FUS	28.4724	29.2556	29.447	29.2903
G3BP1	27.7405	28.0456	27.7613	28.0157
G3P	32.8452	32.795	33.2333	32.6364
G3PT	29.8252	30.3999	30.1839	29.3972
G6PD1	27.5839	27.8143	25.8788	28.9375
G6PI	30.2545	29.3827	29.8535	29.3262
GANAB	28.9692	28.2364	28.8627	29.3882
GBB1	26.7043	26.5021	25.2029	26.2074
GBLP	31.2748	31.1686	31.1435	30.5125
GDIA	28.2064	28.3997	27.9681	28.4026
GDIB	29.5874	27.8779	29.5297	28.5853
GDIR1	30.8318	30.3492	30.4356	30.5882
GDIR2	25.0135	25.8652	25.6233	25.1269
GELS	30.015	30.9139	30.7275	30.0537
GFAP	29.6465	29.9278	30.1383	30.03
GFPT1	26.5807	24.0087	25.8282	26.2068
GLRX3	26.6459	26.8879	26.3763	24.7898
GLU2B	28.7548	29.373	29.4465	29.4496
GOLI4	22.3107	22.343	24.2239	23.7955
GRP75	31.4736	31.9063	31.9974	31.7203
GRP78	33.1078	32.8683	32.6074	33.1676
GRPE1	25.8232	24.8641	24.8054	25.3124
GRSF1	17.8047	18.3037	21.0367	20.4824
GSTA4	27.4893	26.7169	27.3985	26.5156
GSTM2	26.3975	27.3017	27.3677	26.6136
GSTP1	29.5045	28.9686	27.5712	28.9244
H10	28.6662	28.3277	28.3176	28.7758
H11	30.9242	28.4813	29.6949	29.3485
H12	31.5359	31.6892	31.951	32.3972
H14	29.2186	26.6868	29.996	29.9067
H15	30.0954	28.8868	29.4905	29.5935
H2A1F	31.7926	31.244	30.7349	31.1118
H2A1K	25.7265	26.1628	27.9894	27.9058
H2A2A	29.2959	28.0804	28.8684	27.8579
H2AV	27.0452	26.0842	26.7648	26.8702
H2AX	26.65	27.1224	29.2271	29.0217
H2B1A	32.8884	32.4568	32.2084	32.8042
H2B1B	31.6797	32.1682	32.1106	31.5749
H31	31.6823	31.437	30.6877	30.5967
H4	33.5874	32.3507	32.0959	32.2111
HDGF	23.9094	26.9129	26.9825	26.4696
HEM2	25.4513	27.7298	29.0902	27.0877
HINT1	27.2	28.0026	27.9993	27.6447
HMGB1	28.1035	28.6219	29.1078	27.9412
HMGN2	29.2596	29.0854	26.5122	29.7984
HNRDL	26.4049	26.7897	26.4671	27.1596
HNRH1	29.9552	29.5746	29.8794	29.6239
HNRL2	24.8714	25.3545	25.301	23.686
HNRPC	28.2718	24.7337	28.0888	28.9279
HNRPD	27.1251	28.3104	28.5024	26.7174
HNRPF	28.6447	28.3508	20.7098	28.3946
HNRPK	30.7364	29.4832	30.0374	30.3939
HNRPL	27.9712	29.1033	28.2653	27.5898
HNRPM	30.8149	30.3763	30.1593	30.5145
HNRPQ	28.679	28.6597	28.6546	29.5507
HNRPU	31.306	30.9249	31.0093	30.8398
HPRT	24.5285	25.9601	25.4109	25.93
HS105	27.2793	27.9039	28.2136	26.6568
HS71A	30.2791	29.3046	31.0474	31.2658
HS74L	25.9288	25.0755	25.4949	25.6012
HS90A	32.3678	32.3068	32.1258	32.3062
HS90B	32.7907	32.2567	32.6236	32.4684
HSP72	32.0552	31.9702	31.5004	31.5945
HSP74	30.3873	29.8309	30.2838	29.9949
HSP7C	32.5656	32.4681	32.5768	32.6521
HYEP	27.3485	27.3744	26.7945	27.0291
HYOU1	28.0574	26.7395	28.1287	27.266
IDE	25.3693	26.6726	26.5587	24.8347
IDH3A	27.1167	25.7828	27.0402	27.8929
IF2A	28.7246	28.1568	28.6181	28.4086
IF2B	28.2084	28.1065	28.2731	28.3062
IF2B1	22.4102	23.3432	25.3245	22.3187
IF2G	28.5552	27.279	26.3494	28.8385
IF4A1	31.3106	31.1022	31.3748	31.2942
IF4B	27.4695	27.2637	28.1528	27.7213
IF4E	27.1639	26.5478	26.5813	25.8541
IF4G1	28.1993	27.8943	28.5023	28.5267
IF4H	28.1974	28.2288	28.6401	28.2548
IF5A1	30.2205	30.95	30.6686	30.7035
ILK	26.8161	25.5113	26.6344	26.0553
IMB1	30.7644	29.8766	29.2424	28.8956
IMDH2	26.756	27.4816	27.3932	27.7836
IMMT	28.2079	26.9078	27.3262	27.0269
IPO5	26.8367	25.6893	25.4055	24.217
IPO7	25.1214	23.8959	23.6114	26.4209
IPYR	27.2966	27.063	27.4617	28.4075
IQGA1	29.3206	30.1093	29.9174	29.4803
ITB1	26.12	25.7681	26.4301	25.9252
KAD1	26.8047	26.3502	27.5133	27.4642
KAD2	25.6803	25.1198	26.7821	25.6864
KAP0	27.027	26.1405	26.1872	24.5238
KHDR1	22.5863	29.007	28.7742	26.7528
KPYM	31.9629	31.6843	31.7606	32.375
LA	28.9567	29.2237	28.6625	28.9806
LAMP2	28.6368	29.0363	28.5122	28.5719
LASP1	27.3597	26.5255	27.7404	29.1515
LDHA	32.0286	31.2997	31.3073	31.8693
LEG1	32.4092	32.6177	31.5129	31.5409
LGUL	29.1966	28.923	27.6544	28.5398
LIMA1	26.9635	25.5463	26.6882	27.5578
LIPB1	26.8225	27.4907	27.3501	27.8483
LKHA4	26.3415	26.2091	24.3367	25.3671
LMAN1	24.8	26.1647	26.1526	26.0061
LMNA	32.1101	31.6409	32.1196	32.0203
LMNB1	27.1582	28.5674	28.9706	28.1517
LONM	27.6286	28.1506	28.6068	28.2896
LPPRC	26.7021	25.8388	26.9195	26.9077
LRC59	29.3742	30.0642	30.0622	30.3293
LRRF1	26.9832	25.0175	26.6043	27.4138
MACF1	26.4627	26.3033	26.3292	26.6941
MANF	27.2171	26.9648	26.9338	27.4631
MAP2	21.6156	24.1829	23.1704	23.1339
MAP4	27.5887	28.0116	27.8104	29.47
MARCS	28.7836	26.0277	27.2354	27.6323
MARE1	27.8244	26.7629	25.7207	27.7521
MATR3	26.6257	25.2505	27.2894	27.138
MBB1A	30.2371	29.1877	28.6685	29.3641
MBNL3	19.2874	19.4675	14.8624	17.7834
MCM5	25.3273	24.6392	25.3741	24.7954
MDHC	29.4146	29.6589	29.6278	29.3785
MDHM	30.8767	30.1268	30.4496	30.2396
ML12B	31.2674	31.0164	31.7121	30.9596
MOES	31.8216	31.4727	31.7258	31.6891
MPCP	30.4726	30.7895	30.5058	30.4947
MRP	22.6418	21.7004	22.5113	23.406
MTAP	27.4201	26.6151	25.9288	25.8809
MTCH1	22.2479	21.7087	26.0361	20.922
MTDC	27.7931	25.4442	26.8887	24.6371
MVP	26.7248	25.5275	26.7921	25.9045
MYH10	32.1882	31.6724	32.2538	31.9875
MYH11	30.5009	30.8869	30.4786	30.626
MYH14	28.3365	28.0234	29.0755	24.3669
MYH9	34.4239	34.0652	34.4555	34.3843
MYL6	31.164	30.9348	31.1252	31.0516
MYO1C	27.6616	27.3117	28.0154	28.1855
MYOF	28.5809	28.8502	28.7301	28.8441
NACAM	28.7497	28.0956	28.715	28.2074
NB5R3	29.676	30.2717	30.4486	29.4003
NCAM1	27.8662	27.2768	26.9848	27.8436
NCK1	28.2443	28.6327	29.4682	28.7782
NDKA	29.766	30.4684	30.5014	31.447
NDKB	30.0688	30.5483	30.081	30.2182
NDUA4	27.3148	25.4128	26.8747	27.6757
NDUA9	24.8399	24.5834	22.9199	23.1655
NDUS1	26.5537	26.6934	26.3922	26.3047
NEDD4	26.7591	26.2372	27.2838	28.2522
NHRF1	29.8238	29.3288	29.218	29.8504
NIBAN	26.6563	26.6141	26.784	26.2439
NICA	24.0814	22.8672	22.9115	23.8378
NMT1	26.3905	26.2298	25.7502	26.613
NONO	29.9204	29.3536	29.494	30.0868
NOP56	25.876	26.6986	27.8152	27.0965
NP1L1	28.3945	28.0636	27.8866	28.6251
NPC2	26.3655	28.2714	27.6833	28.4784
NPM	32.8221	32.5472	32.3595	32.7361
NSF1C	27.4799	27.2891	26.7834	26.5695
NUCB1	24.9401	27.9157	25.5176	26.7172
NUCL	33.0974	32.735	32.386	33.095
NUDC	27.3704	28.1035	27.6647	26.3141
OAT	28.2725	28.001	28.2619	26.7078
ODO2	24.6661	26.5198	25.8174	26.0882
ODP2	24.5779	24.1867	26.7763	25.6863
ODPB	25.8955	26.3769	25.5461	25.4878
OLA1	26.5224	28.1128	28.3087	28.3349
OST48	28.7063	28.1407	28.3128	27.5867
OTUB1	27.4064	27.5877	27.803	28.0708
P4HA1	29.4933	28.5962	29.1207	29.7831
P5CR1	24.8018	24.5414	25.785	26.2161
P5CS	28.4935	29.068	28.7966	28.9195
PA2G4	29.8656	28.9998	28.8236	29.2715
PABP1	30.4482	30.6863	30.7737	30.1693
PACN2	25.3946	25.6238	27.9379	27.5041
PAF1	17.5118	18.0605	18.8564	19.8011
PAIRB	27.7979	28.6323	29.8643	28.9335
PARVA	25.3594	25.6129	25.7726	26.8109
PCBP1	30.5282	30.0166	30.1251	29.6884
PCBP2	27.852	28.1998	27.9133	27.3827
PCKGM	28.0663	27.9778	27.3706	27.5472
PCNA	29.1793	29.8852	29.8752	30.2492
PDC6I	25.7446	26.2339	25.5055	26.6015
PDCD6	25.9526	25.4594	25.5821	25.3854
PDIA1	32.0988	32.0748	32.5596	32.7004
PDIA3	32.167	32.6763	32.4214	32.026
PDIA4	29.7333	29.7638	30.2401	30.2935
PDIA6	30.2467	29.7456	30.4983	30.4597
PDLI1	26.8671	28.3461	27.8514	27.5645
PDLI5	27.2379	26.1082	27.8642	26.9857
PEA15	26.9992	26.6432	25.1836	26.652
PEBB	21.0138	21.0845	24.2469	23.2374
PEBP1	28.9807	28.7553	29.0959	28.9696
PERI	31.0778	30.4059	30.5944	29.6666
PGAM1	30.2203	29.7504	29.5612	29.6713
PGK1	32.52	31.9865	32.525	32.5591
PGRC1	28.4594	27.82	28.2743	25.7345
PHB	28.6961	27.5264	28.204	27.2442
PHB2	29.4272	29.997	29.8544	30.0076
PIPNA	26.7325	25.0414	25.4082	26.789
PLEC	31.8373	31.9482	32.1948	32.4343
PLOD2	26.2412	25.4052	26.2069	27.017
PLSL	27.4559	25.758	26.563	26.1119
PLST	26.2971	27.9238	28.2938	28.3949
PP1A	27.5136	25.9024	26.5396	27.3398
PP1R7	22.6475	24.5071	23.2462	25.2224
PP2AA	26.7449	26.4257	24.3918	25.6434
PPCE	28.5758	28.6695	28.3352	27.7767
PPIA	32.7658	32.5202	32.5661	32.3406
PPIB	30.0804	29.749	29.7959	29.3591
PPIC	26.9087	27.2567	25.5815	26.5952
PPID	26.3491	27.8429	27.4879	26.6798
PRAF3	28.7451	28.9108	28.6481	26.9275
PRC2A	21.7164	22.6483	23.2643	19.3959
PRDX1	32.1061	31.5961	31.7052	31.7054
PRDX2	29.8916	28.6332	30.0667	29.3641
PRDX3	27.1883	26.7616	26.7897	27.2888
PRDX4	25.8686	28.101	26.3371	25.3545
PRDX5	27.1783	26.3248	28.3488	26.3678
PRDX6	30.1328	29.3949	29.9823	29.9775
PROF1	31.714	31.1808	32.1353	31.8028
PRP19	27.6612	27.6788	28.2979	26.4978
PRP8	22.2004	26.3865	26.1284	24.6502
PRPS1	25.2905	26.1271	25.9028	25.6897
PRS10	25.082	26.419	26.9271	24.7455
PRS4	24.3874	27.9994	25.6922	25.5604
PRS6B	25.9667	25.3201	26.2693	26.6717
PRS7	27.1772	27.2737	26.9157	27.8723
PRS8	27.9886	27.6629	28.1005	28.3142
PSA1	29.0914	27.4105	28.5423	27.3622
PSA2	26.3749	25.8737	26.9886	24.8568
PSA3	28.4273	28.1152	28.4968	28.9192
PSA4	28.6853	28.6956	28.8168	29.6053
PSA5	26.1957	27.9246	27.9811	28.8043
PSA6	27.7557	27.1091	25.7164	26.7803
PSA7	29.5216	28.2287	29.3308	29.7697
PSA7L	27.9784	28.478	28.4424	27.304
PSB1	28.1469	26.7356	27.808	25.9133
PSB3	28.5421	23.0791	23.1611	26.7628
PSB4	27.9278	26.8015	26.9388	23.1084
PSB5	28.157	28.4658	27.8162	27.3694
PSB6	27.8766	27.4936	26.7549	26.9458
PSB7	28.5855	28.1563	26.7464	27.3042
PSD11	28.489	27.5555	27.73	27.3528
PSD12	27.3334	27.4684	27.6497	25.9404
PSD13	28.328	28.7326	27.7604	27.6898
PSMD1	26.612	26.6131	27.8025	27.2984
PSMD2	28.5452	28.3106	28.1383	28.2133
PSMD3	27.1495	27.516	26.7019	27.4675
PSMD5	25.867	25.2331	25.101	26.4284
PSMD6	26.4468	26.2623	26.7256	26.9524
PSME1	26.5625	27.0901	27.0606	26.4377
PTBP1	28.834	28.9264	29.2768	29.4969
PTGIS	29.8089	29.8611	29.86	30.0166
PTRF	29.1464	28.5881	26.9658	27.4899
PUR6	29.0255	28.3267	29.2059	27.9842
PUR8	26.5033	23.2513	24.8051	25.3092
PUR9	29.5698	29.3534	29.5477	29.5844
PYRG1	28.0926	25.8802	26.1968	27.0507
QCR1	27.3338	27.9746	27.9984	27.7157
QCR2	26.9259	26.6522	26.2656	26.6053
QCR9	23.6168	24.4539	24.1671	24.1009
RAB10	28.2688	27.1079	28.2194	28.599
RAB1A	29.8915	29.2194	29.487	29.35
RAB2A	23.5059	24.4475	26.2284	26.8861
RAB5A	26.0513	26.0681	26.4013	27.1446
RAB5C	26.1048	24.4043	25.0918	25.2375
RAB6A	25.9799	27.8006	27.8763	26.5428
RAB7A	28.8131	28.9613	27.9779	28.7486
RAC1	28.3535	26.8625	26.8832	28.3911
RALA	25.1491	24.2874	24.1762	24.8067
RALY	26.8766	27.0791	26.6248	24.8405
RAN	28.5231	26.4771	27.4397	28.1395
RANG	28.3166	28.4242	29.5621	28.5737
RANT	29.083	29.2732	28.8776	29.7172
RB11A	28.745	28.2279	28.6815	29.3424
RBBP4	28.2219	28.298	28.8628	27.8449
RBM3	30.3579	29.9317	29.0366	29.8623
RBMX	28.5231	27.4461	27.6068	27.9775
RCN1	28.5418	28.287	27.362	27.1621
RHG01	28.4949	28.3736	28.5457	28.2107
RHOA	29.5873	29.9421	29.3418	29.7458
RHOC	20.5403	20.6476	22.4401	21.6335
RINI	25.8784	27.0698	26.9971	23.0784
RL10A	30.5783	30.475	30.541	30.5492
RL10L	27.1976	28.3446	28.9103	28.0958
RL11	29.3267	29.7092	29.2266	28.9935
RL12	31.1643	30.3729	30.5537	31.095
RL13	30.9356	30.7325	30.8932	30.7574
RL13A	30.4247	30.1192	30.0915	30.2957
RL14	29.9239	30.1374	29.4426	29.0254
RL15	30.0698	30.1827	29.9462	29.951
RL17	30.4265	29.4698	30.6236	29.6491
RL18	30.3514	29.7858	29.5983	29.3449
RL18A	29.4935	30.0882	30.6887	29.663
RL19	29.6997	29.5534	29.568	29.8497
RL21	28.324	29.824	29.3148	28.8401
RL22	27.1042	28.3084	27.1423	27.3605
RL22L	28.5356	27.7468	26.6534	27.3956
RL23	29.5483	30.2693	29.9176	29.7003
RL23A	30.5376	30.9172	30.4852	31.0764
RL24	30.9014	29.9672	30.983	29.6484
RL26	29.792	29.5777	30.0328	29.8267
RL27	29.2858	29.2619	29.7898	29.9043
RL27A	30.167	30.1286	29.5758	29.9687
RL28	30.4013	29.2406	30.3887	30.1071
RL29	30.1728	27.0783	29.171	28.772
RL3	31.4608	31.4123	32.0155	31.7212
RL30	30.3712	30.2419	30.0326	30.262
RL31	28.9607	29.6348	29.9499	28.9862
RL32	29.1164	28.7285	29.1555	28.791
RL32P	28.2755	29.9784	28.9943	29.2135
RL34	30.2453	29.9161	29.769	29.5496
RL35	28.7062	30.2914	29.9728	30.3159
RL35A	29.9981	29.9669	29.8289	29.5753
RL36A	28.1704	29.0464	28.844	29.5068
RL37	30.0834	29.5224	28.8355	29.2024
RL38	27.6172	28.1458	26.8173	28.5677
RL4	31.4808	31.4139	31.2417	31.6988
RL40	31.5471	31.2762	30.674	30.4242
RL5	30.7974	30.5542	29.9591	30.7011
RL6	31.5215	31.1795	31.3967	31.1206
RL7	31.4941	31.3545	31.6664	31.1243
RL7A	30.5472	31.1721	30.7463	30.6862
RL8	29.322	28.9875	30.0442	30.2286
RLA0	30.6536	30.8314	31.0868	30.9797
RLA1	29.3026	24.8291	27.7925	27.8012
RLA2	30.2643	28.3576	29.3428	28.0359
ROA0	26.3541	29.1264	26.1035	28.6014
ROA1	30.8858	30.1346	30.9194	31.2835
ROA2	31.8523	30.2218	31.1967	31.0591
ROA3	27.7956	30.1868	29.9749	29.5039
ROAA	30.5923	29.3981	30.0569	28.9368
RPN1	29.411	29.2312	29.7172	28.9176
RPN2	28.2806	28.4678	29.0547	28.1454
RRAS2	23.3655	24.2402	26.1065	25.4707
RRBP1	29.9363	30.2773	30.0744	30.1929
RS10	29.5361	29.483	29.005	30.6195
RS11	30.4612	31.4852	31.1346	31.1348
RS12	29.4253	28.7892	28.4406	28.8002
RS13	30.9472	31.0262	30.3684	30.8655
RS14	29.3871	29.2388	29.2298	29.1949
RS15	27.6635	25.6586	25.3521	24.0522
RS15A	30.3177	30.4559	31.0443	31.018
RS16	30.5991	30.1212	30.6499	30.3838
RS17	28.6902	28.859	28.4031	27.0624
RS18	30.5419	29.9973	30.3155	30.0637
RS19	31.3519	31.392	31.3613	31.4706
RS2	30.4783	31.1162	31.0166	30.6493
RS20	28.0432	27.4193	26.7591	27.9929
RS21	30.3438	30.108	30.4926	30.3746
RS23	29.8995	29.4222	28.7999	29.2725
RS24	30.1781	29.2535	29.6292	28.6721
RS25	30.8703	29.6556	30.0213	29.8607
RS26	28.8982	28.8792	28.6222	29.2531
RS27L	27.7558	28.1374	27.8884	27.5494
RS28	29.1869	28.8894	29.1627	29.0721
RS3	31.5583	31.6081	31.235	31.4719
RS30	28.6724	28.1303	27.7438	28.1218
RS3A	32.1073	31.3398	31.3141	31.6202
RS4X	30.9755	31.2427	31.0388	30.8474
RS5	27.8496	25.2354	27.1512	24.3691
RS6	30.9069	30.4018	29.8411	31.1913
RS7	29.6945	28.7873	29.8665	30.4063
RS8	29.7965	29.7942	29.0841	29.3541
RS9	30.996	30.7251	30.6609	30.577
RSMB	27.1454	25.7232	27.4021	25.3903
RSSA	30.3539	30.0834	30.7876	30.8871
RTCB	26.3172	28.1326	24.3929	26.5878
RUVB1	24.7011	26.9111	26.9815	26.6966
RUVB2	24.6657	26.9032	24.4211	24.9368
S10A4	29.8212	30.1631	29.7044	30.0825
S10A6	31.5186	31.2669	31.4045	31.1565
S10AB	26.1754	28.0709	27.7089	27.268
SAHH	29.0343	28.8029	29.0981	29.3481
SAMH1	22.6277	26.6806	26.3495	27.2056
SAR1A	26.9359	27.0948	26.3479	27.5433
SAR1B	26.6619	26.0474	25.8742	26.0537
SC11A	25.741	23.9801	24.3476	26.1172
SC22B	26.356	25.6538	25.8427	26.0257
SC31A	26.7348	26.7624	27.9383	27.6571
SCFD1	24.4936	23.4762	23.9001	23.7918
SDPR	25.7126	18.5799	23.8623	25.116
SERA	30.0836	29.4662	29.8083	30.3476
SERB	28.6639	28.4867	27.845	24.9106
SERC	30.6431	30.8258	30.6034	31.0253
SERPH	32.7713	31.2676	32.0865	32.1744
SET	28.7124	29.1563	29.6127	30.3328
SF3B1	25.2783	25.122	23.1352	25.686
SFPQ	29.4124	29.0256	28.7133	29.9401
SFXN3	25.5605	25.2108	26.1479	25.8064
SH3G1	25.486	26.9625	27.1345	26.2964
SH3L3	26.3516	23.9403	25.0211	23.7347
SKP1	27.426	27.7487	27.3245	27.419
SMD1	26.8624	25.8206	24.7516	25.9893
SMD2	23.8025	27.475	27.8372	26.3983
SND1	29.7896	29.1086	29.5271	29.1643
SODC	26.3009	26.3599	27.6622	26.6724
SORCN	24.8745	25.6468	24.3321	25.7261
SPB6	30.2602	30.3772	29.8541	28.6862
SPEE	26.9925	27.2772	27.7387	27.9249
SPRC	26.7762	26.4913	26.1824	27.2239
SPTB2	29.5292	27.981	28.6158	28.8523
SPTN1	29.2336	29.3764	28.923	29.7454
SRC8	26.3185	27.0159	27.1045	28.1882
SRSF1	28.8358	26.5718	28.5689	28.5506
SRSF2	28.1057	28.8233	28.8026	28.7355
SRSF3	29.0887	28.1445	27.8191	26.4175
SRSF4	27.215	27.1545	26.8219	26.926
SRSF7	27.7768	27.9988	26.8076	28.1612
SSRA	27.7188	27.6656	28.0102	27.8895
SSRD	26.3728	27.6449	27.3784	26.9579
STIP1	30.2149	30.0096	29.6704	30.1769
STMN1	28.1261	27.054	27.1474	26.9663
STT3A	27.2356	27.5971	27.6352	27.0685
STT3B	22.5808	18.951	19.806	19.4081
SUCA	26.4481	26.4168	26.8681	24.9342
SUMO2	27.5632	28.4374	25.5719	27.9162
SURF4	26.7218	27.4383	26.8069	26.6802
SYAC	29.9051	29.537	29.9656	30.4898
SYEP	30.2325	29.4134	30.2212	29.978
SYFB	27.4511	24.034	27.0151	22.499
SYG	30.3676	30.058	30.5091	29.7121
SYHC	27.742	26.1799	25.5671	27.1242
SYIC	29.2051	29.0296	28.306	28.2966
SYK	28.7503	29.0057	28.1357	28.0017
SYLC	27.6078	27.6483	28.2813	27.725
SYNC	29.0711	29.3586	28.1101	29.4249
SYRC	29.7535	28.5968	28.2301	29.0835
SYSC	28.598	28.4169	28.6505	28.7661
SYTC	30.1221	29.4816	29.922	30.1561
SYVC	27.5015	28.1075	28.8915	27.951
SYWC	25.1119	25.6994	25.3698	24.8575
SYYC	27.5639	28.3867	28.2433	28.5539
TADBP	28.3617	27.0534	27.3661	27.2134
TAGL2	30.0969	29.2483	30.3391	30.4734
TALDO	27.7319	28.2583	28.4604	29.0593
TBA1A	33.1014	32.3457	32.5945	32.4104
TBA4A	25.2312	25.8384	26.0377	26.8387
TBB1	29.8939	30.2301	29.2035	30.5742
TBB2A	32.1458	30.7993	31.7145	30.746
TBB3	28.6245	28.3093	28.5087	28.6499
TBB4A	29.7226	29.5113	29.7245	29.2732
TBB5	29.0504	28.3495	29.711	28.1524
TBB6	27.4699	26.3546	25.6933	26.0051
TCPA	29.7694	29.6818	29.5497	29.6928
TCPB	29.9992	30.0973	30.2519	30.2321
TCPD	30.3532	30.3018	30.0304	30.524
TCPE	30.2967	30.2236	30.5459	30.395
TCPG	30.5818	30.5439	29.9159	29.8928
TCPH	29.3311	29.9811	29.6196	28.6108
TCPQ	30.6216	30.5753	30.4946	30.0425
TCPW	27.9009	26.6206	27.4823	27.81
TCPZ	29.1869	30.541	29.7345	30.5388
TCTP	28.5322	28.6185	28.6773	28.3449
TEBP	28.8534	28.943	29.1331	26.0727
TERA	30.897	30.9612	31.0455	30.4827
THUM1	20.6727	23.0113	23.6781	21.266
TIF1B	28.1386	27.974	28.3127	28.2928
TKT	26.4536	26.6536	27.7317	26.1035
TLN1	30.4986	30.6622	31.1647	30.8043
TMED2	27.2576	26.2697	27.4174	24.614
TMEDA	27.974	28.6238	28.5243	28.901
TMOD3	25.4649	25.9656	25.3561	25.4482
TPD54	26.2878	27.4195	26.9836	27.8432
TPIS	31.2849	31.1326	31.1773	31.1793
TPM1	32.9912	32.3087	32.3455	32.9949
TPM2	22.8024	27.2206	26.7153	27.7653
TPM3	31.1165	30.4634	30.5785	30.4507
TPM4	30.6436	30.8593	30.7486	30.3377
TRXR1	25.1321	26.1955	26.6255	24.6511
TTL12	25.7817	25.4317	26.5026	26.4697
TXD17	23.6025	25.7022	26.2018	26.6186
TXND5	28.5968	27.9781	27.8864	28.3464
U2AF2	23.8017	26.7576	25.5889	25.7807
U5S1	23.4962	26.6442	25.2831	26.5318
UB2L3	28.4425	27.5826	27.5505	28.4354
UB2V1	28.5623	28.4348	27.1218	26.586
UBA1	30.07	30.0706	29.8616	30.0419
UBA1Y	28.3668	28.6169	28.0731	28.1556
UBC12	26.6911	26.9736	26.0566	26.9144
UBE2N	28.6584	28.5916	29.0193	28.9481
UBP5	26.289	27.4521	27.452	27.6283
UD11	27.7685	27.7885	27.6658	27.5646
UD17C	25.9404	26.4306	27.0966	26.8261
UGGG1	27.922	28.0978	26.536	26.4808
USO1	27.6539	27.7341	27.9948	27.6671
UTP6	19.8205	19.2484	18.9963	18.4858
VAPA	27.0157	28.4703	27.9267	27.6879
VASP	22.3261	25.2872	24.2325	23.3676
VAT1	27.7694	29.2195	28.774	26.7297
VDAC1	29.9584	29.8199	29.5621	30.0501
VDAC2	29.2097	28.3454	28.4467	28.9431
VDAC3	29.0043	28.8922	28.0554	23.8447
VIGLN	27.9994	29.0021	29.4366	28.9185
VIME	34.3425	34.2567	34.1163	34.4005
VINC	31.058	31.2177	31.1771	31.048
VPS28	23.5678	23.3626	22.6535	22.3553
VPS35	25.7075	24.2841	26.9988	24.9501
WDR1	29.5432	30.1029	29.4978	29.7845
XPO2	26.8895	26.6062	25.2138	24.4363
XPP1	27.5449	27.4066	27.3452	26.5021
YBOX1	27.1214	27.2513	28.6157	27.924
YBOX3	21.2419	20.3529	23.898	26.0279
YKT6	25.0264	23.6787	23.7577	23.6814
ZYX	28.7456	28.6393	29.112	29.4594

## Sheet: Peptide Stats
Dataset	Decoy_PSM	True_PSM	Total_PSM	FDR	Unique_peptide	unique_proteins	TMT-labeled	Non-labeled	Label_Eff
TMT_Test_S1	20	5227	5247	0.76	4324	1030	4310	14	99.68
TMT_Test_S2	27	5739	5766	0.94	4513	1100	4511	2	99.96
TMT_Test_S3	22	5352	5374	0.82	4190	1054	4188	2	99.95
TMT_Test_S4	20	5388	5408	0.74	4240	1085	4236	4	99.91
TMT_Test_S5	32	5870	5902	1.08	4614	1131	4605	9	99.8
TMT_Test_S6	30	5800	5830	1.03	4579	1114	4576	3	99.93
TMT_Test_S7	22	5562	5584	0.79	4414	1092	4409	5	99.89
TMT_Test_S8	24	5643	5667	0.85	4420	1099	4411	9	99.8
