# Supplementary material for: Integrative Multi-PTM Proteomics Reveals Dynamic Global, Redox, Phosphorylation, and Acetylation Regulation in Cytokine-Treated Pancreatic Beta Cells
Source: Mol Cell Proteomics. 2024 Nov 15;23(12):100881. doi: 10.1016/j.mcpro.2024.100881 (PMC11700301; doi:10.1016/j.mcpro.2024.100881)
Supplement: Table S5 [file mmc5.xlsx]

## Sheet: Legend
Supplementary Data 5: Automated Sample Processing and Integrated Enrichments of Multiple PTMs (Fig. 4 and Supplemental Fig. S6C)
Overview: Multiplexed TMT intensity data from testing the automated SP3 method.
Note: Peptide spectra matches (PSMs) were filtered using the following criteria: 1) mass accuracy within 10 ppm; 2) PepQ value < 0.01 to a final false-discovery rate < 1%.
Spreadsheet Name	Description
Plex Layouts	Data from experiments analyzing two different plex layouts are included in the other sheets
Global_Plex1_PeptideLvl	Unique global peptide level data (median normalization)
Global_Plex1_ProteinLvl	Unique median normalized global protein level data
Redox_Plex1_PeptideLvl	Unique cysteine-containing peptide level data (median normalization)
Redox_Plex1_Cys_SiteLvl	Unique peptide data scaled by global peptide data then median normalized and aggregated to unique Cys site level
Global_Plex2_PeptideLvl	Unique global peptide level data (median normalization)
Global_Plex2_ProteinLvl	Unique median normalized global protein level data
Phospho_Plex2_PeptideLvl	Unique phosphopeptide level data (median normalization)
Phospho_Plex2_STY_SiteLvl	Unique peptide data scaled by global peptide data then median normalized and location of the corresponding unique Serine, Threonine, or Tyrosine site(s) provided
Column Header (where available)	Description
Peptide	Peptide sequence
TotalThiol_CV	Coefficient of variation for -NEM samples
TotalOxidation_CV	Coefficient of variation for +NEM samples
Protein	Common protein nomenclature
PSM_cnt	Peptide spectrum match count (total number of spectra identified for the peptide or protein depending on aggregation level)
Total_Thiol_#	-NEM samples (see "Plex Layouts" sheet)
Total_Oxidation_#	+NEM samples (see "Plex Layouts" sheet)
Cys_ID	Protein symbol (UniProt) with unique Cys site ID
Avg_Percent_Occ	Average percent occupancy of oxidation as follows: 100% * 2^(Average(+NEM Samples Normalized Intensities)/Average(-NEM Samples Normalized Intensities))
Avg_Percent_sd	Standard deviation of percent oxidation occupancy
S_on_pro_loc	Location of phosphorylated serine residue(s) in the corresponding protein
T_on_pro_loc	Location of phosphorylated threonine residue(s) in the corresponding protein
Y_on_pro_loc	Location of phosphorylated tyrosine residue(s) in the corresponding protein

## Sheet: Plex Layouts
		Plex 1					Plex 2
		Label	NEM?	Reporter			Label	NEM?	Reporter
		Total_Thiol_1	-	126			Total_Oxidation_9	+	126
		Total_Thiol_2	-	127N			Total_Oxidation_10	+	127N
		Total_Thiol_3	-	127C			Total_Oxidation_11	+	127C
		Total_Thiol_4	-	128N			Total_Oxidation_12	+	128N
		Total_Thiol_5	-	128C			Total_Oxidation_13	+	128C
		Total_Thiol_6	-	129N			Total_Oxidation_14	+	129N
		Total_Thiol_7	-	129C			Total_Oxidation_15	+	129C
		Total_Thiol_8	-	130N			Total_Oxidation_16	+	130N
		Empty		130C			Empty		130C
		Empty		131N			Empty		131N
		Empty		131C			Total_Thiol_9	-	131C
		Empty		132N			Total_Thiol_10	-	132N
		Empty		132C			Total_Thiol_11	-	132C
		Empty		133N			Total_Thiol_12	-	133N
		Total_Oxidation_5	+	133C			Empty		133C
		Total_Oxidation_6	+	134N			Empty		134N
		Total_Oxidation_7	+	134C			Empty		134C
		Total_Oxidation_8	+	135N			Empty		135N

## Sheet: Global_Plex1_PeptideLvl
Symbols
* = Methionine Oxidation
# = N-ethylmaleimide alkylated Cys site
Peptide	TotalThiol_CV	TotalOxidation_CV	Protein	PSM_cnt	Total_Thiol_1	Total_Thiol_2	Total_Thiol_3	Total_Thiol_4	Total_Thiol_5	Total_Thiol_6	Total_Thiol_7	Total_Thiol_8	Total_Oxidation_5	Total_Oxidation_6	Total_Oxidation_7	Total_Oxidation_8
-.MVPPVQVSPLIK.F	3.12211	19.8043	ATP5I	1	19.7457	19.8603	19.7713	19.8797	19.7798	19.8066	19.8114	19.8232	19.975	19.9157	20.2613	19.5508
A.DSVAELGEQIDNLQR.V	4.33672	4.69257	MYH1	1	18.642	18.7904	18.7152	18.6588	18.7872	18.7171	18.7338	18.6259	17.9336	18.03	18.0742	18.0845
A.HAIHQVTK.-	11.6627	19.6648	AATM	1	18.1313	18.2072	17.974	17.6752	17.7893	18.0348	18.0445	17.9765	16.9259	16.5205	16.7255	17.1802
A.HVRPPVSK.G	8.04737	16.491	K6PF	2	21.5055	21.5536	21.702	21.2941	21.5232	21.5501	21.4755	21.4253	20.0423	19.6185	19.8114	20.1621
A.IFPIPVACDAPC#PK.D	4.19901	30.3209	THS7A	1	19.6707	19.7078	19.8244	19.6883	19.8081	19.8012	19.7886	19.72	19.3914	19.2622	19.9596	18.9788
A.KHIAEDADR.K	5.33467	8.18635	TPM1	2	19.648	19.6828	19.6256	19.4292	19.6251	19.6262	19.5449	19.6357	19.7781	19.6989	19.5387	19.8103
A.KHIAEDADRK.Y	6.91831	19.9878	TPM1	1	18.9772	18.9917	19.1323	19.0213	18.8176	19.0406	18.8712	19.054	19.0677	18.9691	19.0588	19.5581
A.KLAEQAERYDEMVESMK.K	3.21387	31.2449	1433E	1	20.8779	20.9113	20.8913	20.953	20.8348	20.8175	20.836	20.8467	21.0171	20.9572	21.3533	20.1535
A.KTASEMVLADDNFSTIVAAVEEGR.A	3.22345	13.043	AT2A1	1	18.6315	18.6544	18.6423	18.5993	18.729	18.6765	18.6039	18.5919	16.7514	17.0949	17.0678	16.7583
A.KTEGGATVTVK.D	4.65167	7.25118	MYH4	1	21.7217	21.6289	21.6321	21.6367	21.7207	21.782	21.8001	21.7181	21.39	21.5194	21.2702	21.4518
A.MPYDTPVPGYR.N	1.30899	13.0824	PYGM	1	19.1633	19.1954	19.1686	19.1848	19.2043	19.2212	19.1935	19.1995	18.5226	18.459	18.3974	18.0726
A.NFLAQTEALMK.G	9.55136	6.90175	G6PI	1	20.9401	21.037	20.8273	20.5912	20.6994	20.782	20.8688	20.8894	19.2164	19.2204	19.385	19.3966
A.PAAAPAAAPAAAPEPERPK.E	3.34768	4.80738	MYL3	3	23.8408	23.8036	23.7973	23.7586	23.7863	23.7677	23.8026	23.6741	23.9105	23.9537	23.7916	23.8594
A.PLPPLPEYGGK.V	3.60835	3.65954	AT5F1	2	21.5127	21.5434	21.5009	21.5863	21.4181	21.449	21.4902	21.5102	21.2625	21.2721	21.3198	21.1911
A.RYASIC#QQNGIVPIVEPEILPDGDHDLK.R	3.52226	5.93257	ALDOA	1	19.6084	19.7174	19.7536	19.7509	19.7416	19.6488	19.712	19.7191	22.0795	22.1358	22.2404	22.0485
A.SASSTNLK.D	2.77176	10.0249	CISY	1	20.8129	20.8387	20.8206	20.8213	20.8028	20.7824	20.8989	20.7687	20.6466	20.661	20.5224	20.865
A.SGANFQYIITEK.K	12.7681	24.0475	ECHM	1	19.8264	19.8491	20.2966	19.7785	20.0397	20.0836	20.0121	19.8241	19.9369	19.8939	20.4686	19.7249
A.TIAVTGEK.K	7.12412	8.10507	MYH1	1	22.2979	22.3804	22.2595	22.0495	22.193	22.2904	22.2032	22.1353	20.8363	20.9074	21.1032	20.9184
C.AANDFNPDADAK.A	6.10182	7.31133	ANXA6	1	18.6201	18.5878	18.4434	18.6157	18.494	18.6592	18.4273	18.6152	18.6103	18.5385	18.5537	18.7636
C.ATQMLESMIK.K	9.77618	23.5842	KPYM	1	19.2837	19.4764	19.3846	19.0619	19.1204	19.3972	19.3301	19.2119	18.078	18.147	18.1032	17.3231
C.KITLSQVGDVLR.A	3.72372	5.07006	MYL1	1	20.74	20.8019	20.8101	20.6413	20.739	20.7162	20.7145	20.7691	20.6648	20.5886	20.7546	20.7277
C.KQLEEEQQALQK.K	3.81621	4.59715	TPM2	2	23.1751	23.1597	23.1012	23.0406	23.041	23.0699	23.0416	23.0588	23.087	23.0287	22.9575	23.1064
C.VAGDEESYTVFK.D	1.77959	7.67521	KCRM	1	20.5305	20.4854	20.5584	20.5573	20.5481	20.5333	20.516	20.5059	19.606	19.6628	19.8462	19.7893
D.KFMIELDGTENK.S	2.4332	14.0885	ENOB	1	21.364	21.282	21.3417	21.3965	21.3115	21.3679	21.3369	21.3419	21.3539	21.4501	21.3186	20.9559
D.VC#DSCSFNVDVEAPRQDSSGQSLESFK.R	6.08048	17.9218	MYPC2	1	19.9249	20.0002	19.8625	19.8336	19.805	19.7255	19.8485	19.9544	17.963	17.3647	17.8376	17.9594
E.ETTALVC#DNGSGLVK.A	2.18957	1.61302	ACTC	2	21.0855	21.1694	21.1656	21.1703	21.1465	21.1684	21.1104	21.1604	22.1319	22.0952	22.076	22.1029
E.KLQQFFNHHM*FVLEQEEYK.K	4.08837	69.9085	MYH1	1	20.8797	20.7951	20.9005	20.9477	20.9387	20.9702	20.9239	20.9842	20.3498	20.6457	20.3688	22.1102
E.KLQQFFNHHMFVLEQEEYK.K	5.16405	25.6279	MYH1	5	24.2588	24.3295	24.3466	24.3539	24.3828	24.5169	24.351	24.3923	23.7731	24.4696	24.1997	23.6977
E.KSYELPDGQVITIGNER.F	6.41535	6.36309	ACTA	1	20.0861	20.1392	20.0717	19.9292	19.9548	19.8904	19.9374	19.9397	19.4809	19.3777	19.5032	19.3047
E.KVLAAVYK.A	5.53956	60.9858	ALDOA	1	19.3175	19.3217	19.4487	19.252	19.411	19.3319	19.2286	19.2441	19.1932	19.1407	20.6647	19.275
E.RLASELLEWIR.R	3.89841	12.0616	ACTN2	2	20.2225	20.1964	20.1344	20.1239	20.1646	20.1173	20.035	20.1334	20.5262	20.4326	20.8014	20.4754
E.SDFTNNAMK.C	4.96261	16.5902	LOXL3	1	18.4982	18.5529	18.4963	18.6488	18.4951	18.6105	18.6429	18.651	18.5725	18.5256	18.5097	18.0127
E.SLDQLETLK.R	2.21469	9.03849	MYH4	1	18.2261	18.209	18.1775	18.2009	18.1456	18.1298	18.1837	18.1931	18.4481	18.5957	18.5547	18.7581
F.ATIAVTGDK.K	11.2113	15.1637	MYH4	2	21.7526	21.6847	21.6237	21.3932	21.6093	21.9665	21.6591	21.6598	21.1282	21.3838	21.0804	20.854
F.ATIAVTGEK.K	8.08291	12.3845	MYH1	2	21.5918	21.5742	21.5592	21.4012	21.5154	21.777	21.5077	21.449	20.7859	20.8366	20.4821	20.527
F.LQTGHEDK.V	4.20565	9.978	STBD1	1	19.1616	19.12	19.0442	19.1912	19.2222	19.2279	19.1441	19.1176	19.2536	19.2399	19.0861	19.4355
F.LSGGQSEEEASINLNAINK.C	5.95665	3.10586	ALDOA	1	19.8339	19.8738	19.939	20.0738	19.8938	20.0172	20.0228	20.0228	20.5244	20.4608	20.5065	20.5691
F.LVWVNEEDHLR.V	5.05303	8.03936	KCRM	1	20.5101	20.5033	20.6429	20.5816	20.5055	20.5961	20.4753	20.4183	20.5949	20.5655	20.7313	20.4505
F.MLTDRENQSILITGESGAGK.T	5.62679	16.2851	MYH1	3	21.3426	21.1869	21.2334	21.3613	21.3831	21.3779	21.439	21.3421	21.3653	21.5164	21.2506	20.9398
F.SGAAAAAEAESGGGGGKK.G	7.63912	12.0185	MYH1	1	19.7887	19.8144	19.6359	19.5581	19.5164	19.7122	19.6691	19.5641	17.1351	16.9855	16.7838	17.1803
F.SGTNIAAGK.A	9.76256	6.89771	AT2A1	1	22.6279	22.8193	22.5645	22.4261	22.3478	22.5894	22.5759	22.5731	20.5679	20.7079	20.7258	20.8115
F.SISDNAYQFMLTDR.E	9.61977	14.9052	MYH1	1	18.1649	18.2661	18.2334	18.3648	18.4977	18.5105	18.5336	18.4397	18.2232	18.5044	18.263	17.9783
F.SSGTTAPK.K	9.33819	15.1979	NDUV1	1	18.1289	17.9876	18.0585	18.2862	18.0188	18.366	18.2249	18.1352	17.9724	17.9555	17.7079	18.2419
F.TVIDQNRDGIIDK.E	4.87993	4.33085	MLRS	1	21.8481	21.7619	21.7789	21.9197	21.6909	21.8639	21.7877	21.8345	22.2582	22.1102	22.2231	22.1926
F.TVIDQNRDGIIDKEDLR.D	3.42241	10.7195	MLRS	1	20.8795	20.9051	20.968	20.9351	20.8846	20.8776	20.8351	20.8167	20.7706	20.644	20.8312	20.4732
F.VLEQEEYKK.E	4.10293	11.0984	MYH1	1	22.0028	22.015	21.934	22.137	22.0239	22.0571	22.0118	22.0698	21.5952	21.8201	21.5676	21.8873
G.AQTAAAAAPR.I	4.92667	8.2326	DHSB	1	18.0443	18.0957	18.0509	17.9577	17.9235	17.887	18.0056	17.9561	18.2436	17.9674	18.0982	18.0418
G.EDGLDFPEYDGVDR.V	4.63096	4.21599	CASQ1	1	20.5296	20.4023	20.5004	20.6213	20.5672	20.5213	20.5971	20.5691	20.5556	20.4433	20.4188	20.4604
G.EDGLDFPEYDGVDRVINVNAK.N	14.1318	22.7074	CASQ1	2	22.654	22.7042	22.6614	22.4405	22.3136	22.2128	22.1839	22.5032	22.506	22.0408	22.7938	22.2559
G.HMQQGGSPTPFDR.N	9.07719	12.1805	K6PF	1	18.4239	18.327	18.4615	18.2141	18.4762	18.3429	18.6539	18.4247	18.0432	17.8821	18.2585	17.9171
G.IVPIVEPEILPDGDHDLKR.C	2.76076	7.99062	ALDOA	1	19.6234	19.6101	19.6324	19.6738	19.6527	19.727	19.6955	19.6822	17.5859	17.853	17.7457	17.662
G.KLASADIETYLLEK.S	3.88185	4.58466	MYH1	1	21.7537	21.7827	21.7259	21.6978	21.6552	21.7476	21.6195	21.6648	21.4361	21.4502	21.3237	21.3348
G.KLTGMAFR.V	6.48897	16.4287	G3PT	1	20.9239	20.9095	20.8571	20.6967	20.7167	20.9258	20.8587	20.75	20.9973	21.0549	21.1464	20.5687
G.KSNNFQKPK.P	14.3793	8.35127	MYH1	1	21.5045	21.8618	21.7465	21.4263	21.3763	21.7652	21.4601	21.324	20.9815	20.8713	21.0738	20.8015
G.NFGGGGPPGLGGLFQAGMPK.L	2.0291	6.27418	WIPF1	1	22.0766	22.1354	22.1122	22.1714	22.1395	22.1054	22.1429	22.1468	22.1097	22.1741	22.0255	22.2383
H.AGETFVLEADIR.G	2.52715	3.91251	TITIN	2	23.4915	23.5285	23.5097	23.4472	23.4207	23.4971	23.4853	23.4468	23.27	23.3004	23.2211	23.1712
H.ASASSTNLK.D	2.91112	4.95469	CISY	1	23.2873	23.2332	23.2036	23.1693	23.261	23.2068	23.2508	23.1746	23.2977	23.2358	23.2056	23.1249
H.FENKVPEK.Q	8.81812	13.6366	CX7A2	1	20.3213	20.3721	20.4855	20.2718	20.2126	20.3496	20.0382	20.2931	20.472	20.1044	20.4755	20.1617
H.FSQEELKK.K	5.48946	17.2483	CK5P2	1	18.3089	18.4144	18.2885	18.5147	18.2927	18.3808	18.3135	18.3621	19.0986	19.1059	18.8626	19.4513
H.GIITNWDDMEK.I	7.25192	15.6402	ACTA	2	22.6042	22.5354	22.4783	22.7383	22.6784	22.787	22.7286	22.6859	22.9577	23.0212	22.7876	22.4914
H.IEQRPDC#SSFVIESAER.S	7.8553	8.87546	MYPC2	1	19.4032	19.6327	19.5725	19.6546	19.615	19.6776	19.6493	19.3748	22.8144	22.8848	22.5866	22.7126
H.IEQRPDCSSFVIESAER.S	6.91589	11.3339	MYPC2	1	19.5899	19.5125	19.5784	19.2812	19.5366	19.5001	19.3986	19.5439	18.3987	18.4845	18.5363	18.7687
H.LC#IAGSHAVNGVAR.I	5.80315	7.08381	PYGM	1	22.3252	22.2257	22.1757	22.1612	22.3791	22.1724	22.251	22.1647	23.2093	23.2012	23.0911	22.9901
H.MFVLEQEEYK.K	6.26033	7.81707	MYH1	1	19.6847	19.6465	19.6788	19.862	19.7252	19.7415	19.8189	19.8854	20.1214	19.9681	19.8632	19.9224
H.MFVLEQEEYKK.E	7.76183	12.6024	MYH1	1	21.6446	21.5794	21.4572	21.7402	21.7087	21.8369	21.6368	21.6995	21.7527	21.9713	21.5528	21.9107
H.SAPAVQTK.S	3.00022	17.424	ECHB	2	21.6707	21.7361	21.6594	21.6709	21.7163	21.721	21.6359	21.6131	21.2751	20.9389	21.3322	20.8083
H.SQNTSLINQK.K	5.06147	6.76326	MYH6	2	23.245	23.1874	23.068	23.0067	23.1424	23.1501	23.0934	23.1384	22.0144	21.9269	21.7855	21.9742
H.SSTFDAGAGIALNDNFVK.L	6.61493	8.36047	G3P	1	20.9177	20.9208	20.987	21.0881	21.1345	21.0473	21.1726	21.1056	21.3418	21.463	21.2987	21.5625
H.TFDRDWVAMQTK.R	3.77961	11.4486	COX41	1	21.8153	21.807	21.7621	21.9221	21.8095	21.8961	21.7942	21.8106	21.4798	21.6014	21.542	21.2091
H.TQNTSLINTKK.K	18.5307	7.23957	MYH1	1	22.8036	23.0203	22.6727	22.2298	22.4023	22.4711	22.3623	22.6129	20.4839	20.2626	20.3902	20.491
H.TSIKPLEQSYK.Y	7.26746	6.96159	SRCA	1	20.3259	20.4812	20.3471	20.1467	20.2226	20.2539	20.2389	20.2308	18.7553	18.6439	18.6729	18.8648
I.KELTERAEDEEEINAELTAK.K	6.30283	18.331	MYH4	1	19.2006	19.183	19.0321	19.1401	19.121	19.054	18.9171	19.0597	18.8744	18.6938	18.3052	18.4001
I.KGSGTAEVELK.K	5.3702	11.1689	KPYM	1	23.1894	23.0435	22.9972	23.1534	23.2042	23.1111	23.1986	23.1968	23.1285	23.3161	22.9189	23.1339
I.LENANVLARYASICQQNGIVPIVEPEILPDGDHDLK.R	4.65417	24.5169	ALDOC	1	20.8379	20.6928	20.6637	20.787	20.739	20.8139	20.8506	20.7979	17.845	17.8848	17.8977	18.5156
I.RVSWYLDGNEITDLR.K	3.56607	33.8951	TITIN	1	19.635	19.6682	19.633	19.615	19.7614	19.6744	19.6195	19.6084	19.1692	19.1467	20.0256	19.1787
I.VPIVEPEILPDGDHDLK.R	3.90572	1.68391	ALDOA	1	21.2395	21.3236	21.1966	21.163	21.1686	21.1781	21.1602	21.2096	20.167	20.127	20.1435	20.1101
I.WHHTFYNELR.V	7.45821	8.65985	ACTB	1	19.7626	19.8479	20.0086	19.874	19.7789	19.9866	19.9097	19.7056	18.2892	18.4961	18.3343	18.2038
K.AADAEAEVASLNRR.I	1.87992	2.7084	TPM3	1	20.3444	20.3403	20.3641	20.3507	20.3803	20.3794	20.4239	20.3755	20.2939	20.2354	20.2331	20.2006
K.AADPIDPPGPPAK.I	4.93811	5.64906	TITIN	2	21.4274	21.473	21.5005	21.2891	21.4811	21.4075	21.5232	21.4647	20.9465	21.0203	21.1135	20.942
K.AADSGTYIC#QLSNDVGTTSSK.A	3.00544	2.40887	TITIN	1	19.0206	19.054	18.9559	19.0657	19.0159	18.962	19.0408	19.0677	21.1635	21.1901	21.1141	21.1269
K.AADVHEVR.K	3.90089	6.25085	KPYM	2	19.8374	19.826	19.9768	19.8623	19.8898	19.968	19.9203	19.916	20.0093	20.1116	19.9259	19.9233
K.AADVHEVRK.V	4.82612	7.46269	KPYM	2	23.6705	23.7659	23.7931	23.7298	23.7135	23.7758	23.5836	23.6594	23.7024	23.5007	23.5463	23.4636
K.AAEEVKR.L	7.06224	11.9434	ACBP	2	21.9261	21.6709	21.7188	21.9749	21.806	21.7757	21.7855	21.7913	21.7754	21.7847	21.6203	22.0285
K.AAEVPAPIRDLSMK.D	5.90021	16.8912	TITIN	2	22.4621	22.505	22.3864	22.3987	22.3221	22.3847	22.2267	22.4428	21.7341	21.5566	21.7404	21.1831
K.AAFDIFVLGAEDGC#ISTK.E	4.58085	5.31826	TNNC1	1	17.4917	17.5747	17.6135	17.6112	17.6602	17.6411	17.6997	17.6881	18.9585	19.1229	18.9727	19.0495
K.AAFDMFDADGGGDISVK.E	2.61729	17.9896	TNNC2	6	26.5456	26.4975	26.484	26.5145	26.5633	26.5221	26.5994	26.517	26.747	26.7772	26.7059	26.1706
K.AAHGLAK.I	55.7602	5.55727	UN45B	1	19.6027	19.8675	20.1046	21.4817	20.0227	20.4907	19.8186	19.6837	19.6277	19.7783	19.6884	19.5991
K.AALDGTPGMIGYGMAK.G	3.04976	11.5195	DHPR	1	20.338	20.3044	20.255	20.3887	20.3223	20.2985	20.2811	20.3646	20.4059	20.4334	20.3152	20.0508
K.AANEAGYFNEEMAPIEVK.T	12.8361	9.26515	THIM	1	20.8731	20.8342	21.3287	20.9588	21.1479	21.0156	21.2565	20.9419	20.5323	20.4843	20.6687	20.3445
K.AAPGYHM*AK.M	4.45373	50.277	PYGB	1	20.4766	20.4755	20.5874	20.4486	20.5445	20.5818	20.6241	20.58	20.5338	20.4522	20.1503	21.6013
K.AAPGYHMAK.M	5.04152	25.9755	PYGB	1	21.6831	21.6589	21.5989	21.7012	21.7815	21.83	21.6897	21.7417	21.8505	21.8446	21.9299	20.9947
K.AAPVEWR.K	2.9279	4.22028	OBSCN	1	21.0569	20.9686	20.9484	20.9651	21.0267	21.0271	21.0523	20.983	20.7073	20.7749	20.7396	20.6307
K.AAQEEYIK.R	6.52388	7.21579	ALDOA	2	26.1436	26.1032	26.1585	26.3173	25.9795	26.1991	26.1506	26.1791	26.3357	26.4583	26.3075	26.5279
K.AAQEEYIKR.A	8.03728	12.5446	ALDOA	2	25.3771	25.3033	25.1456	25.0571	25.3442	25.1433	25.1984	25.1335	25.3726	25.219	25.2266	24.9244
K.AAQSQLSQGDLVVAIDGVNTDTMTHLEAQNK.I	1.68486	18.835	LDB3	3	23.4624	23.4835	23.481	23.4889	23.5068	23.5233	23.5008	23.5373	23.6924	23.7212	23.6217	23.0799
K.AASDIAMTELPPTHPIR.L	6.15032	5.58792	1433E	1	21.1989	21.2068	21.3809	21.3998	21.4193	21.4208	21.3835	21.3822	20.9701	20.9804	20.8365	20.835
K.AASFEC#EVSHFNVPSMWLK.N	5.1648	17.9583	TITIN	1	17.7515	17.7184	17.7963	17.8005	17.6055	17.7307	17.8104	17.8526	20.4712	20.6597	20.6842	20.0818
K.AASGEAK.P	6.88072	156.701	H12	1	15.331	15.195	15.3644	15.1651	15.1591	15.3995	15.1761	15.2191	16.2821	13.5042	17.5347	20.4302
K.AASYQLC#LK.I	7.47436	5.11993	PDLI3	1	19.0199	18.9965	19.2894	19.1557	19.2472	19.1682	19.1936	19.2758	22.0021	22.1477	22.0056	22.0031
K.AAVLFGVVNTVAR.L	5.16872	4.03191	HHATL	2	20.2428	20.2453	20.3013	20.2697	20.4334	20.3727	20.2495	20.3793	19.9788	20.0892	20.0882	20.1097
K.AAWYTIDSR.V	3.60847	4.66954	TITIN	1	21.8839	21.9477	21.9054	21.8222	21.9572	21.9487	21.9832	21.8831	21.4915	21.5462	21.5666	21.4142
K.AC#DPIYKPGPPNNPK.V	3.12117	6.58948	TITIN	1	21.154	21.2016	21.1758	21.2543	21.2625	21.1572	21.1902	21.2543	22.6078	22.6381	22.4406	22.4837
K.AC#EPVPARDPC#DPPGQPEVTNITR.K	12.2974	5.20045	TITIN	2	17	16.6709	16.8369	17.0314	16.8582	16.8357	16.5579	16.5783	20.8939	21.0315	20.8634	20.9128
K.AC#NC#LLLK.V	24.4833	4.23979	ENOB	4	19.678	20.0668	20.1298	20.6745	19.8343	19.8287	19.9544	19.8388	26.2804	26.2876	26.2762	26.1567
K.AC#TGSLNM*TLQR.A	8.30119	59.8697	PDLI5	1	17.1409	17.0847	17.4166	17.4105	17.2194	17.1903	17.2865	17.2784	19.849	19.798	19.8611	21.2737
K.AC#TGSLNMTLQR.A	9.33382	18.7823	PDLI5	1	18.2643	18.2869	18.4006	18.4107	18.0913	18.0265	18.2555	18.3508	22.3025	22.3982	22.3824	21.7644
K.ADDGRPFPQVIK.S	3.87226	4.71678	ALDOA	6	28.0589	28.0279	27.9124	27.9474	28.0003	27.9883	27.9025	28.0177	28.1779	28.1129	28.0455	28.0312
K.ADEDPIMGFHQMFLLK.N	3.59461	26.3901	NTF2	2	20.1066	20.1318	20.1978	20.2415	20.1199	20.1656	20.1617	20.2385	20.6127	20.595	20.6191	19.7036
K.ADEEEWQIVTPQTGLR.V	2.90435	11.8719	TITIN	2	20.6561	20.6677	20.696	20.7497	20.7343	20.6188	20.6956	20.6832	20.1731	20.2725	20.2277	20.5419
K.ADLGDWHK.V	4.09412	14.5035	TITIN	2	22.5873	22.4523	22.5112	22.4916	22.6343	22.5257	22.4921	22.552	22.2272	22.2742	22.1114	21.7814
K.ADLINNLGTIAK.S	2.80213	3.19959	HS90A	2	21.2795	21.2315	21.1714	21.2305	21.2672	21.2249	21.2186	21.3002	21.2039	21.2226	21.1191	21.2076
K.ADNLATQMLMR.V	2.75626	26.7713	SRCA	2	21.3538	21.2432	21.3293	21.3636	21.3737	21.324	21.3147	21.3323	21.6208	21.6703	21.5831	20.7095
K.ADSGDYVC#K.A	6.96052	3.02073	TITIN	1	18.7241	18.7845	18.9155	19.0009	18.8255	18.7605	18.9473	18.9308	23.1098	23.1015	23.0201	23.0444
K.ADTFQGLK.N	2.67368	4.02672	PRELP	2	23.297	23.3099	23.2138	23.2645	23.2293	23.3015	23.2182	23.2702	23.9644	23.9616	23.8586	23.8664
K.ADWSSLSR.D	5.54797	5.1558	COX41	1	23.1733	22.9923	23.029	22.9317	23.0533	23.0971	23.1434	23.1126	23.0174	22.9356	23.077	22.9182
K.AEAAEQAALAANQESNIAR.T	3.22735	16.2217	JPH2	1	19.0007	18.9963	18.9483	18.9113	19.0342	18.9002	18.9789	18.941	18.6013	18.5384	18.5364	18.9923
K.AEAELLQQQK.E	4.66489	9.28778	PLEC	1	20.686	20.778	20.729	20.7627	20.6928	20.565	20.6771	20.644	20.2714	20.3012	20.4335	20.5589
K.AEAEWFK.E	3.31145	5.23045	TITIN	2	24.6407	24.6107	24.5297	24.5294	24.619	24.5558	24.6514	24.5946	24.1289	24.0816	23.9992	23.964
K.AEAHFSLVHYAGTVDYNIIGWLDK.N	9.45946	47.2778	MYH4	2	19.5188	19.6183	19.5104	19.2987	19.7569	19.5756	19.6954	19.5114	21.4849	20.9581	21.8421	20.0286
K.AEEEIMKKIR.E	2.99384	4.49329	IF2B3	1	20.6472	20.5564	20.5236	20.5338	20.6211	20.5771	20.6111	20.5811	20.4788	20.3718	20.3741	20.3285
K.AEFVC#TISK.E	5.79851	5.061	TITIN	1	18.3258	18.3224	18.2477	18.2983	18.2285	18.4314	18.2839	18.4607	20.7664	20.8615	20.7031	20.7159
K.AEGFINLQVIDVPGPVR.N	3.73072	5.586	TITIN	2	22.3699	22.4211	22.4689	22.3958	22.4833	22.4415	22.4932	22.5321	22.1254	22.2482	22.3167	22.1986
K.AEGILTER.A	5.11859	8.91301	TITIN	1	22.6963	22.6887	22.5577	22.523	22.652	22.5046	22.5835	22.6418	21.7436	21.7815	21.5787	21.512
K.AEIAFEDRK.D	6.03334	9.50124	FLNC	1	23.6753	23.6686	23.4221	23.528	23.5126	23.6203	23.6409	23.6133	23.7144	23.6128	23.382	23.6268
K.AEIGIAM*GSGTAVAK.T	2.36731	64.0385	AT2A1	2	21.6732	21.6424	21.6986	21.6944	21.7283	21.693	21.7561	21.7099	21.1708	21.1927	20.98	22.6424
K.AEIGIAMGSGTAVAK.T	3.15974	17.1181	AT2A1	3	23.877	23.855	23.8572	23.7973	23.9151	23.878	23.9534	23.8819	23.8606	23.9221	23.7127	23.333
K.AENEALAMQK.Q	4.5113	9.15029	BAP31	1	20.0843	20.1508	19.9874	20.2126	20.0763	20.0988	20.1154	20.076	20.1518	20.1957	20.2074	19.9129
K.AENEVGIGEPSLPSRPVVAK.D	3.53289	3.27675	TITIN	2	22.9032	22.9074	22.9062	23.0361	22.9634	22.9728	23.005	22.9961	22.3757	22.3571	22.2902	22.4019
K.AENSVGAVASSAVLVIK.E	2.62434	5.64734	TITIN	1	22.5104	22.5571	22.4856	22.4818	22.5239	22.4576	22.5578	22.5483	22.0864	22.1953	22.0096	22.1585
K.AEVTEAAR.Q	9.8946	1.25932	PLEC	1	17.1961	17.0013	17.337	17.0161	17.2239	17.3562	17.0817	17.3239	17.3555	17.3934	17.3935	17.3739
K.AFAAGADIK.E	5.2387	5.20445	ECHM	1	22.1865	22.3376	22.1544	22.1512	22.1437	22.2304	22.3144	22.2308	22.0432	22.0155	21.9268	22.1089
K.AFAYLQVPER.V	6.68644	2.49343	PGBM	1	18.2839	18.3946	18.4421	18.571	18.3148	18.3479	18.4889	18.3747	18.4678	18.3835	18.4454	18.4461
K.AFC#GFEDPR.T	8.23614	5.32066	PLEC	1	19.8164	19.9255	20.189	20.0744	19.9398	20.1243	20.0246	20.0651	21.4162	21.4486	21.5302	21.3456
K.AFEPATGR.V	1.93724	5.04058	AL9A1	1	20.2159	20.1872	20.2083	20.2165	20.1639	20.2353	20.2531	20.1941	20.2053	20.2139	20.1969	20.3468
K.AFGPGLEPTGC#IVDRPAEFTIDAR.A	6.45637	1.1691	FLNC	1	19.7781	19.8481	20.078	19.9754	19.8878	19.8806	19.9645	19.9704	22.6904	22.6869	22.684	22.6536
K.AFTMSAAETAR.R	3.33709	8.39041	RYR1	1	21.7319	21.7815	21.7794	21.7621	21.6926	21.823	21.824	21.7139	21.7477	21.722	21.7151	21.4769
K.AFVVSVGK.D	3.93604	3.46239	OBSCN	1	18.1516	18.1519	18.1416	18.051	18.1532	18.2386	18.0737	18.1436	18.0827	18.1404	18.1112	18.1988
K.AGAGAVVPK.L	5.85203	5.03369	NDUS7	1	19.7959	19.7503	19.8725	19.9741	19.7328	19.9212	19.8876	19.8196	19.5727	19.686	19.5605	19.6978
K.AGAYDFPSPEWDTVTPEAK.D	2.88312	6.56802	KCC2A	2	20.057	20.0457	20.0018	19.9837	19.9911	20.0273	20.016	20.1089	19.6133	19.4417	19.4316	19.5855
K.AGDLGVDLTSK.V	2.48193	4.1581	ETFB	1	21.3386	21.3317	21.2819	21.2526	21.3484	21.3149	21.3565	21.2944	21.2697	21.225	21.1823	21.1289
K.AGEDVQLLIPFK.G	2.34129	4.55125	TITIN	2	21.6672	21.6449	21.6049	21.6411	21.6244	21.6993	21.6969	21.6754	20.8771	20.9042	20.7689	20.7904
K.AGEPVNIPADVTGLPM*PK.I	2.92951	4.346	TITIN	1	20.7782	20.6623	20.692	20.7122	20.6855	20.6798	20.7533	20.6663	20.2829	20.3311	20.3055	20.4236
K.AGEPVNIPADVTGLPMPK.I	2.09119	10.4342	TITIN	2	22.7154	22.806	22.7601	22.7982	22.7588	22.7648	22.8031	22.7648	22.2332	22.2624	22.1929	21.9176
K.AGFAGDDAPR.A	5.63037	7.26855	ACTA	3	26.577	26.4917	26.3367	26.3602	26.5329	26.424	26.4651	26.4721	26.6298	26.5595	26.5591	26.3778
K.AGFAGDDAPRA.V	2.38748	3.39003	ACTA	1	18.874	18.7902	18.7646	18.8005	18.7708	18.8081	18.794	18.8199	18.8381	18.8315	18.8766	18.7585
K.AGFTHVLNAAHGR.W	11.8443	9.03223	DUPD1	1	17.4465	17.7886	17.9558	17.6268	17.8648	17.8266	17.7486	17.5287	18.3542	18.1705	18.492	18.3569
K.AGGFLM*K.K	3.49543	48.6949	PGK1	2	22.6461	22.5432	22.5277	22.4777	22.5803	22.5198	22.5264	22.542	22.4908	22.3345	22.2505	23.5494
K.AGGFLMK.K	4.75606	24.2227	PGK1	2	25.2212	25.2108	25.0567	25.0504	25.1535	25.064	25.1465	25.169	25.3494	25.4021	25.4509	24.5937
K.AGHGAGKPTAK.V	10.2867	21.9167	PPCE	1	18.2849	18.2982	18.5396	18.5224	18.3682	18.7226	18.4698	18.4178	19.0408	18.617	18.7777	19.3254
K.AGHPFM*WNEHLGYVLTC#PSNLGTGLR.G	6.50684	8.03975	KCRM	2	21.0744	21.2124	21.1961	21.1942	21.2459	21.3246	21.1069	21.3438	23.3957	23.5456	23.5767	23.6796
K.AGHPFMWNEHLGYVLT.C	4.40758	2.93865	KCRM	1	20.4623	20.3938	20.5143	20.3594	20.4959	20.5116	20.445	20.5469	20.2077	20.1342	20.1491	20.1084
K.AGHPFMWNEHLGYVLTC#PSNLGTGLR.G	6.35759	34.5683	KCRM	2	20.0924	20.2165	20.2724	20.3044	20.3866	20.3527	20.1997	20.2801	23.2814	23.5439	23.673	22.3454
K.AGLLGLLEEM*R.D	4.50844	54.1383	MYH1	2	20.4505	20.3728	20.3473	20.3546	20.3944	20.5375	20.4134	20.3669	20.5066	20.4717	20.1653	21.6908
K.AGLLGLLEEM*RDDK.L	4.11875	67.24	MYH1	2	25.6903	25.7495	25.6884	25.6618	25.5603	25.6877	25.592	25.6545	25.2475	25.246	24.8107	26.6999
K.AGLLGLLEEM*RDER.L	2.38876	29.8681	MYH6	3	22.167	22.1791	22.1951	22.1904	22.204	22.1676	22.2539	22.2509	22.1723	21.9701	21.9289	22.7787
K.AGLLGLLEEMR.D	7.46953	13.3323	MYH1	1	23.283	23.1997	23.3187	23.3944	23.3801	23.5603	23.3922	23.4293	23.6902	23.8907	23.6682	23.4147
K.AGLLGLLEEMRDDK.L	7.13541	11.1703	MYH1	2	25.626	25.6388	25.7361	25.6911	25.3989	25.6061	25.7015	25.5489	25.376	25.4728	25.5069	25.1342
K.AGLLGLLEEMRDER.L	3.84232	20.2359	MYH6	1	21.9813	21.9203	21.9949	21.9021	21.8878	21.9773	21.8603	21.8576	21.8527	21.8854	21.9373	21.2379
K.AGLLGTLEEM*R.D	5.33012	42.1866	MYH3	1	17.5362	17.3733	17.63	17.5495	17.6012	17.5522	17.4829	17.512	17.5842	17.5764	17.4495	18.5842
K.AGLLGTLEEM*RDEK.L	2.87766	79.4953	MYH4	2	24.5905	24.617	24.7077	24.5784	24.6221	24.6475	24.5959	24.6366	24.3143	24.2526	23.9228	26.0301
K.AGLLGTLEEMR.D	8.31412	15.6351	MYH3	1	19.8802	19.6337	19.8099	19.8542	20.0545	19.89	19.7791	19.9146	20.222	20.4172	20.2416	19.8533
K.AGLLGTLEEMRDEK.L	4.66127	20.8251	MYH4	3	28.4121	28.3527	28.2648	28.2678	28.4383	28.4007	28.2916	28.3404	28.376	28.3278	28.1297	27.6571
K.AGNLGGGVVTIER.S	4.62843	6.9852	RL22	1	19.4338	19.4616	19.5118	19.4658	19.5603	19.5559	19.5726	19.6282	20.4135	20.3213	20.5211	20.5408
K.AGPAENVM*VK.E	6.09819	48.2227	MYPC2	2	21.5613	21.4163	21.3579	21.2839	21.4732	21.3783	21.4345	21.3334	21.0638	21.1208	20.9397	22.2231
K.AGPAENVMVK.E	3.12788	19.9568	MYPC2	2	24.5781	24.5506	24.4867	24.4877	24.5285	24.4517	24.4963	24.57	24.5149	24.6625	24.4987	23.9409
K.AGSSFTM*TVPFR.G	3.9959	21.5768	TITIN	1	19.1724	19.1313	19.1799	19.0396	19.1741	19.1026	19.046	19.0759	19.0879	19.0081	19.0477	19.6152
K.AGSSFTMTVPFR.G	6.09925	6.88585	TITIN	1	19.4216	19.3644	19.2817	19.1964	19.3258	19.2544	19.3246	19.151	19.0284	18.884	19.046	18.8498
K.AGSSPPSKPTEYVTAR.M	4.88318	2.78632	TITIN	3	22.0665	22.0297	22.0398	21.9459	22.1752	22.1143	22.122	22.1166	21.6637	21.5956	21.5924	21.5726
K.AGSTFTIDVPISGRPAPK.V	2.30973	4.21258	TITIN	2	22.2771	22.2802	22.2713	22.2491	22.2798	22.1999	22.202	22.2412	21.7039	21.7239	21.6697	21.8106
K.AGTNMM*M*VGVHGPK.T	2.72039	26.6396	FLNC	1	19.5006	19.4276	19.3907	19.4585	19.4391	19.4727	19.4535	19.5126	19.5175	19.4517	19.2693	20.0903
K.AGTNMMMVGVHGPK.T	1.7844	13.4877	FLNC	1	19.8995	19.8594	19.9076	19.9147	19.9373	19.9406	19.8917	19.9046	19.8956	19.834	19.8602	19.4476
K.AGTNVC#LDATVFGK.P	5.06615	5.28762	TITIN	1	20.1938	20.3139	20.2119	20.1122	20.0739	20.1586	20.148	20.1676	20.8578	20.9578	20.8545	20.7722
K.AGTQIENIEEDFR.D	4.55843	7.37949	ACTN1	1	19.3897	19.3909	19.385	19.5363	19.526	19.4429	19.4567	19.3715	19.6335	19.7752	19.5162	19.6693
K.AGTQIENIEEDFRDGLK.L	2.18753	2.57736	ACTN1	1	21.3305	21.3549	21.3924	21.369	21.2921	21.3642	21.3564	21.3844	21.3975	21.3206	21.3759	21.3284
K.AGTQIENIEEDFRNGLK.L	3.54293	4.48476	ACTN2	2	27.3865	27.4426	27.2895	27.3073	27.3122	27.3235	27.3252	27.3521	27.3845	27.3175	27.3538	27.2329
K.AGTVSMYTK.T	2.38916	3.79909	NNTM	2	21.6048	21.5754	21.6259	21.5175	21.6142	21.6011	21.6164	21.5764	21.5135	21.5476	21.4649	21.4223
K.AGVGAPVTQVTLQSTQR.R	7.46238	13.2318	PLEC	1	21.3642	21.3351	21.1624	21.4391	21.3947	21.3122	21.5396	21.3392	20.055	20.1575	20.4065	19.9861
K.AGVGEHADVPGPVM*VEEK.L	5.46625	23.5885	TITIN	2	21.2583	21.2726	21.4322	21.2175	21.3798	21.3219	21.2647	21.214	20.2792	20.3204	20.2582	20.903
K.AGVGEHADVPGPVMVEEK.L	2.84657	9.3198	TITIN	2	21.9769	21.99	22.0267	21.9981	22.0991	22.0047	22.0302	22.0623	21.6399	21.6056	21.6068	21.3369
K.AGVVGPELHEK.L	2.68535	2.10938	PLEC	1	21.8359	21.8467	21.8247	21.8155	21.8785	21.8212	21.8417	21.7415	21.7498	21.7771	21.7054	21.7603
K.AGYTDQVVIGMDVAASEFYR.S	4.32222	9.75337	ENOA	1	19.4874	19.4327	19.5932	19.5254	19.5649	19.6354	19.54	19.5222	19.9439	19.8859	19.9501	19.6373
K.AHAFVVQQR.E	4.48396	5.03479	PLEC	1	20.4076	20.469	20.4744	20.4178	20.485	20.4203	20.4766	20.2827	20.6028	20.5466	20.6311	20.4645
K.AHATTSNTVSK.L	10.0683	11.1055	PTRF	1	18.2163	18.3941	18.5889	18.1751	18.1878	18.3001	18.3944	18.2603	18.3561	18.343	18.4545	18.0649
K.AHGGYSVFAGVGER.T	7.953	4.48019	ATPB	1	21.6981	21.564	21.8509	21.8913	21.6046	21.8252	21.7778	21.7415	21.8302	21.7681	21.7484	21.6728
K.AHLGTALK.A	5.77389	2.675	RS23	1	19.8305	19.8139	19.6086	19.7992	19.833	19.8309	19.7883	19.9118	19.7518	19.8403	19.7814	19.7702
K.AHQDALPR.L	6.06558	6.82237	CACP	1	17.8007	17.6435	17.7992	17.8174	17.7444	17.7304	17.679	17.9194	17.7524	17.8102	17.8814	17.979
K.AHTDFFEAFK.N	2.43068	3.72061	CSN2	1	19.2404	19.2814	19.2025	19.2521	19.2477	19.1695	19.2276	19.2616	19.1155	19.1874	19.1166	19.223
K.AIAVLTSGGDAQGMNAAVR.A	4.48283	17.7474	K6PF	1	19.3763	19.2998	19.2657	19.2269	19.3967	19.4006	19.3082	19.2814	19.4561	19.5811	19.3978	18.9462
K.AIGGIILTASHNPGGPNGDFGIK.F	2.99813	8.00643	PGM1	2	23.7349	23.7031	23.7491	23.7517	23.7691	23.8469	23.7642	23.7964	23.6246	23.8043	23.7716	23.9072
K.AINQGGLTSVAVR.G	2.71391	1.62023	PSA6	1	19.0377	19.0873	19.1138	19.1533	19.1197	19.0986	19.0492	19.1285	19.2403	19.2704	19.2688	19.2976
K.AISEELDHALNDM*TSI.-	2.71671	33.0548	TPM1	4	23.4446	23.493	23.518	23.4726	23.4151	23.4953	23.5081	23.4224	23.3758	23.3282	23.2924	24.1727
K.AISEELDHALNDMT.S	5.63446	2.92162	TPM1	2	22.6339	22.6401	22.6326	22.448	22.6788	22.502	22.6522	22.6642	20.1434	20.0462	20.109	20.1273
K.AISEELDHALNDMTSI.-	1.89334	13.9522	TPM1	6	22.3758	22.4106	22.4123	22.4378	22.4459	22.3698	22.4002	22.389	22.6002	22.6438	22.7277	22.2414
K.AISEELDNALNDIT.S	5.92871	17.3888	TPM2	1	17.6107	17.7409	17.8679	17.7032	17.8479	17.8241	17.7707	17.7086	16.9832	17.0356	17.4081	16.8535
K.AISEELDNALNDITSL.-	11.7328	5.08478	TPM2	2	22.8919	23.3806	23.2356	23.3491	23.1143	22.9582	23.1426	23.2083	25.9561	25.9045	25.8483	26.0201
K.AITDAAM*M*AEELK.K	3.30181	73.0071	MYH1	4	22.0076	21.9508	21.9998	22.0005	21.975	21.9078	22.0415	21.9104	22.0068	22.0539	21.887	23.7051
K.AITDAAM*MAEELK.K	4.83044	31.6858	MYH1	2	23.6603	23.583	23.5775	23.7548	23.693	23.7054	23.7661	23.7033	23.4332	23.4734	23.2235	24.1761
K.AITDAAM*MAEELKK.E	3.03873	34.5392	MYH1	3	24.2623	24.2819	24.1743	24.1757	24.2107	24.1984	24.1579	24.2045	23.8109	23.8179	23.543	24.5881
K.AITDAAMM*AEELK.K	4.41409	18.0163	MYH1	1	19.8741	19.768	19.8966	19.9099	19.988	19.8778	19.9528	19.8934	19.7568	19.6346	19.6785	20.1649
K.AITDAAMMAEELK.K	6.14428	23.9042	MYH1	2	25.3583	25.2051	25.0808	25.2455	25.2856	25.3428	25.3349	25.2907	25.5808	25.4623	25.221	24.735
K.AITDAAMMAEELKK.E	7.79032	27.9819	MYH1	3	28.2719	28.2123	27.9441	27.9852	28.1933	28.0875	28.19	28.1514	28.2608	28.1745	27.9194	27.2476
K.AIVAGDQNVEYK.G	2.87325	5.37142	FHL1	2	22.6022	22.5921	22.5411	22.6444	22.5818	22.6515	22.6643	22.5927	21.7336	21.848	21.7124	21.6696
K.AKAEAAEQAALAANQESNIAR.T	5.31337	8.45817	JPH2	1	18.5255	18.5806	18.5576	18.4443	18.3988	18.5924	18.4067	18.4813	18.7281	18.6419	18.7118	18.4526
K.AKDPFAHLPK.S	6.98372	4.20554	EF1G	1	20.5966	20.6326	20.681	20.623	20.3393	20.6026	20.5071	20.5718	20.4457	20.387	20.3596	20.2996
K.AKEDLAK.S	12.0438	20.83	MYH4	3	26.011	25.7274	25.5297	25.5889	26.0106	25.7742	25.821	25.8476	25.7605	25.6318	25.1611	25.2055
K.AKETADAISK.E	4.4817	4.7798	REEP5	1	21.0114	21.1285	21.024	20.9599	21.0513	20.9921	20.9638	21.1163	21.2444	21.2004	21.159	21.081
K.AKLEQLFQDEVAK.A	3.78062	2.72154	PLEC	1	23.2279	23.2201	23.0776	23.1846	23.1112	23.1054	23.1555	23.1546	23.0449	23.11	23.1141	23.0433
K.AKLQEEIQLREEAENNLAAFR.A	19.2558	18.7003	DESM	1	21.4127	21.6945	21.5679	21.0738	21.0452	21.0942	20.9578	21.3037	21.4487	21.0527	21.5951	21.0845
K.AKNDAGYSEPR.E	7.67995	3.5775	TITIN	1	21.3482	21.4714	21.3273	21.0766	21.2682	21.2378	21.2611	21.2797	20.4996	20.4808	20.4728	20.382
K.AKPVVSFIAGITAPPGR.R	4.95398	3.89947	SUCA	1	21.5343	21.6278	21.6079	21.4278	21.5235	21.5505	21.4367	21.504	21.1313	21.0711	21.1836	21.0649
K.AKVEEAR.R	4.77432	13.2928	PLEC	1	19.7678	19.7697	19.5679	19.7338	19.6927	19.6536	19.7221	19.7696	19.6463	19.6583	19.3435	19.8202
K.AKWDSWNK.L	3.56918	8.08653	ACBP	2	22.9535	22.9415	22.8463	22.8058	22.932	22.9087	22.8738	22.93	22.9887	22.85	22.8683	22.7021
K.AKYPDYEVTWADDGY.-	1.7247	3.80974	PHP14	1	21.6928	21.7146	21.7274	21.7285	21.6608	21.669	21.694	21.7022	21.0871	20.9764	21.0069	20.9684
K.ALAAAGYDVEK.N	3.65338	7.95569	H12	2	22.1719	22.1858	22.0909	22.126	22.2465	22.1049	22.2063	22.1647	22.0321	22.0842	21.9689	22.2329
K.ALAEEVEVQDGPNDDGEM*FMRPGK.L	4.69662	3.17589	CY1	3	20.2965	20.3319	20.509	20.3444	20.3428	20.4066	20.4111	20.3518	20.3301	20.3423	20.3497	20.4296
K.ALAEEVEVQDGPNDDGEMFMRPGK.L	1.73973	13.3022	CY1	2	20.3119	20.337	20.3306	20.3065	20.2864	20.3324	20.2635	20.3016	20.2986	20.3056	20.2415	19.8738
K.ALALGALQNIR.Y	5.08973	10.8017	COCA1	1	19.829	19.9542	19.9973	19.9267	20.0763	19.9416	19.8873	19.9591	19.8706	19.8442	20.1091	20.1434
K.ALASLMTYK.C	2.98004	13.9319	DHE3	1	19.0278	19.1025	19.0874	19.1129	19.0687	19.162	19.1198	19.0472	19.1569	19.2075	19.2128	18.7615
K.ALDFIASK.G	5.09743	12.0193	ACTN1	2	21.9136	21.8589	21.7879	21.7581	21.9864	21.8563	21.8769	21.8099	21.8508	21.7056	21.592	21.4404
K.ALDPFTTPSPPTSLEITSVTK.D	3.51735	4.99758	TITIN	1	20.5733	20.5721	20.6112	20.5956	20.6533	20.5076	20.5583	20.6622	19.9804	20.1238	20.0431	19.9683
K.ALDPLHPPGPPK.D	3.90389	6.97508	TITIN	1	18.8028	18.7227	18.7984	18.7032	18.713	18.8469	18.7585	18.8362	18.457	18.5921	18.4707	18.6655
K.ALDYIASK.G	2.12799	8.32706	ACTN2	2	25.6371	25.6277	25.6528	25.5855	25.5943	25.6593	25.6625	25.6644	25.7238	25.6981	25.5264	25.484
K.ALELFRNDIAAK.Y	22.8148	45.156	MYG	2	23.4381	23.8956	23.7072	23.1804	23.1195	23.1189	23.0186	23.4732	23.5679	22.5873	23.9037	22.6322
K.ALESPERPFLAILGGAK.V	2.72693	2.11989	PGK1	2	28.4662	28.5063	28.4682	28.5297	28.4254	28.5248	28.4313	28.482	28.6963	28.762	28.7297	28.7005
K.ALGVGLANR.K	4.55414	10.0008	MYP2	1	20.1063	20.2058	20.2028	20.2895	20.3198	20.2207	20.2706	20.2674	19.8493	19.7841	19.9521	20.1093
K.ALIADSGLK.I	5.20544	4.01017	SUCB1	1	19.359	19.1701	19.2937	19.216	19.4076	19.2675	19.2973	19.2709	18.9653	18.8903	18.9216	18.827
K.ALLEEIER.H	3.20482	3.11451	PLEC	1	20.653	20.7617	20.7675	20.6676	20.6752	20.7588	20.74	20.7205	20.6028	20.5647	20.5367	20.6396
K.ALNLEEGIEYEFR.V	0.870188	7.25684	TITIN	2	22.1057	22.0827	22.0928	22.0723	22.1071	22.0999	22.0845	22.1026	21.4849	21.5971	21.6256	21.396
K.ALQPIVSEEEWAHTK.Q	3.7518	4.77686	CACP	1	19.4726	19.5563	19.4302	19.4374	19.4832	19.5717	19.5451	19.5211	19.4618	19.496	19.4408	19.3336
K.ALRPDMGYNTLANFR.I	3.90281	8.65697	NEK7	1	20.2569	20.4404	20.3529	20.4091	20.3658	20.3965	20.4174	20.4129	20.737	20.7018	20.7028	20.4547
K.ALRPTIFPVVPR.L	5.7913	4.66134	ACSL6	1	18.5739	18.6256	18.7024	18.4282	18.5262	18.6474	18.5688	18.6396	18.9954	19.0195	18.9935	19.1325
K.ALSDHHVYLEGTLLK.P	11.1928	26.025	ALDOA	1	19.7238	19.9351	20.2185	20.0271	20.144	20.2433	20.0188	20.1012	21.2751	20.9088	21.2841	20.4137
K.ALSDHHVYLEGTLLKPNM*VTPGHAC#TQK.F	4.93544	32.935	ALDOA	2	18.992	18.9949	19.1014	19.0605	18.999	19.0366	19.091	18.8735	21.2614	20.2127	21.0895	20.4968
K.ALSDHHVYLEGTLLKPNMVTPGHAC#TQK.F	8.26433	57.5162	ALDOA	1	18.3525	18.4687	18.516	18.5434	18.4152	18.183	18.3338	18.5243	22.0281	20.9997	21.9652	19.7607
K.ALSSM*GANYSSYLAK.A	1.71927	43.7626	TNNT3	5	22.9346	22.99	23.021	22.9809	22.9767	22.9585	22.9725	22.9814	22.8261	22.8046	22.7241	23.8686
K.ALTGGIAHLFK.Q	3.32672	9.93992	DLDH	1	20.4775	20.4116	20.4998	20.4023	20.4969	20.5081	20.4238	20.396	20.29	20.372	20.3224	20.0356
K.ALTSFER.D	4.99634	6.18965	ECHA	1	20.7366	20.7555	20.9473	20.7579	20.8296	20.8503	20.8798	20.828	20.9409	20.9055	20.8751	20.7323
K.ALVGGTAPMTIK.W	2.82193	13.6196	TITIN	2	22.9941	22.9689	22.9074	22.9307	22.9783	23.0138	23.0186	23.0144	22.4115	22.5077	22.5987	22.124
K.ALVPGNIFK.S	2.59185	2.03576	TITIN	2	23.6147	23.6368	23.6109	23.5558	23.5717	23.5712	23.6067	23.5222	22.808	22.7472	22.7629	22.8009
K.ALVQGRPVPR.V	1.41022	5.97065	TITIN	1	18.9536	18.98	19.0097	19.0049	19.0133	19.0127	18.9892	18.9951	18.9584	18.7849	18.9267	18.8068
K.ALYSNILGEENTYLWR.T	8.3384	6.71554	MPCP	1	21.4968	21.56	21.7122	21.7775	21.7178	21.8114	21.7248	21.863	21.4171	21.5851	21.4063	21.3766
K.AM*EAVAAQGK.V	4.50464	46.7146	PGAM1	3	22.2228	22.1063	22.0872	22.0333	22.1546	22.0968	22.1518	22.0318	21.9793	21.8514	21.7179	22.9957
K.AM*LHQEGHMDDALSLTR.C	4.88261	13.9433	RYR1	1	18.6219	18.4973	18.4478	18.5445	18.4599	18.5667	18.6373	18.5775	17.8575	17.7648	18.0972	18.1969
K.AM*NWM*SGK.I	4.11932	136.6	K6PF	1	19.1353	19.0493	19.156	18.9865	19.1312	19.0462	19.1065	19.0358	18.6181	18.1538	18.2694	21.6245
K.AMDSDWFAQNYMGR.K	13.381	16.1858	ECHB	2	21.233	21.2959	21.76	21.4922	21.6384	21.6041	21.6997	21.3613	21.6346	21.6958	21.8912	21.31
K.AMEAVAAQGK.V	4.85138	23.828	PGAM1	2	24.7558	24.7178	24.679	24.6414	24.8509	24.6949	24.8126	24.7496	24.8501	24.8242	24.7899	24.0242
K.AMEAVAAQGKA.K	4.87335	20.5404	PGAM2	1	20.7798	20.8234	20.7853	20.6453	20.6556	20.6631	20.6809	20.7593	21.1301	20.9461	21.1621	20.4571
K.AMGIM*NSFVNDIFER.I	5.46557	23.7765	H2B1B	1	20.0092	20.0039	19.9754	19.9	19.8823	19.7783	19.9414	20.0073	19.3897	19.3865	19.402	20.0153
K.AMGIMNSFVNDIFER.I	5.04684	27.888	H2B1B	2	22.6759	22.6974	22.7984	22.6988	22.8772	22.7575	22.8121	22.8303	23.0461	23.1337	23.3605	22.305
K.AMGVVVATGVNTEIGK.I	3.51	6.47317	AT2A2	1	21.034	21.1042	21.033	21.0822	21.0256	21.0158	20.9487	20.9759	21.1441	21.1775	21.2257	21.0037
K.AMNWM*SGK.I	3.89895	11.6666	K6PF	2	21.188	21.1053	21.0566	20.9936	21.0815	21.0639	21.1192	21.0755	21.1874	21.1677	20.9703	21.3826
K.AMNWMSGK.I	5.08872	24.1772	K6PF	3	22.3306	22.4704	22.4577	22.5149	22.2906	22.4072	22.3933	22.3925	22.7044	22.7464	22.7568	21.9241
K.AMTITWKPPLYDGGSK.I	2.08747	16.8615	TITIN	2	23.632	23.6597	23.6886	23.6132	23.6881	23.7019	23.6517	23.6676	23.5724	23.604	23.5924	23.0532
K.AMTLGVSYK.V	2.36016	11.0171	TITIN	1	22.1795	22.2434	22.2118	22.196	22.1921	22.2775	22.181	22.2116	21.8773	21.933	21.8784	21.564
K.ANDTIVR.S	4.09598	7.26282	TITIN	1	21.3349	21.3291	21.4655	21.453	21.3204	21.3535	21.4254	21.4136	20.8809	20.6273	20.7762	20.7351
K.ANGQENGHVK.V	9.23677	42.3616	MARCS	1	15.4992	15.6876	15.7691	15.8196	15.7465	15.5375	15.6202	15.8797	15.8364	15.7566	15.7837	16.8448
K.ANHVNVPDC#AFTVTDLVEGGKYEFR.I	2.81035	3.24887	TITIN	1	20.9317	20.9156	20.9951	20.9678	20.9178	20.951	21.0174	20.9063	22.3866	22.3709	22.3787	22.2843
K.ANLLANNEYYFR.V	3.42207	6.85463	TITIN	3	22.7209	22.7295	22.5986	22.658	22.7392	22.7022	22.6397	22.6598	22.3462	22.2451	22.3421	22.1329
K.ANLQIDQINTDLNLER.S	5.2987	5.71326	MYH9	1	19.0958	19.1784	19.2455	19.2747	19.1152	19.1378	19.1923	19.3044	18.7767	18.8485	18.816	18.9648
K.ANMQHR.Y	19.1018	9.72197	HNRH1	1	15.057	14.8729	15.155	15.1734	14.8301	15.4565	15.4431	15.5775	15.0898	15.2047	15.2016	15.4175
K.ANPFGGASHAK.G	2.41164	9.3053	RS23	1	20.4789	20.51	20.4308	20.5357	20.4864	20.5423	20.5	20.4917	20.3134	20.2743	20.2689	20.5404
K.ANSEVAQWR.T	2.60358	8.64375	MYH1	2	21.425	21.4748	21.4728	21.4119	21.5052	21.4277	21.4987	21.4204	21.7795	21.5585	21.5065	21.6893
K.ANVTVEAR.L	2.34723	18.2823	TITIN	1	22.1612	22.143	22.0642	22.1095	22.1225	22.085	22.1472	22.1478	21.6745	21.735	21.6628	22.1763
K.APADDGGSPITGYLVEK.R	1.31713	4.36373	TITIN	2	22.2055	22.1717	22.1778	22.1389	22.1783	22.1766	22.1654	22.1885	21.4917	21.4334	21.4306	21.3381
K.APADDGGSPITGYLVEKR.E	10.7637	21.7357	TITIN	1	20.5578	20.6752	20.5802	20.3544	20.292	20.2436	20.3625	20.407	19.3075	19.2385	19.8061	19.1702
K.APAIFVK.R	3.68654	5.51627	TITIN	2	21.2749	21.2043	21.3091	21.2593	21.3638	21.2524	21.311	21.3509	20.7491	20.8399	20.8042	20.6549
K.APEVTAVTK.D	4.4622	6.22219	TITIN	1	24.5869	24.6079	24.5186	24.5791	24.461	24.4414	24.5766	24.4781	23.8874	24.0157	23.8118	23.9704
K.APGFAHLAGLDK.M	3.87836	8.97981	NDUS2	1	22.6077	22.5442	22.5868	22.5994	22.4905	22.6704	22.5839	22.5223	22.5978	22.5677	22.6138	22.8394
K.APIQWEER.N	3.1114	3.65916	IDH3A	1	20.1799	20.2297	20.1638	20.1783	20.2166	20.1428	20.1209	20.0983	20.1162	20.0098	20.027	20.0052
K.APLPLGHIK.R	3.18727	20.3086	LKHA4	1	19.7719	19.7165	19.7268	19.8302	19.6959	19.7502	19.6971	19.7153	20.871	20.8365	21.2354	20.5289
K.APNDFNLK.D	3.02241	4.01649	PYGM	4	26.9441	26.977	26.933	26.9543	26.8546	26.9527	26.9081	26.8655	26.9745	27.0182	26.8961	27.0228
K.APPIEPAPTPIAAPVTAPVVGK.K	1.76623	8.96946	TITIN	2	21.2752	21.243	21.2329	21.2099	21.2681	21.2447	21.2805	21.2228	20.5366	20.6787	20.6539	20.8466
K.APPQFVK.K	1.65755	2.52451	TITIN	3	22.972	22.9166	22.9182	22.9037	22.9123	22.9357	22.9559	22.9452	22.2547	22.3292	22.3161	22.267
K.APPVFTQKPPPVGALK.G	4.83503	9.69857	TITIN	1	20.3433	20.3061	20.4443	20.4418	20.5242	20.4158	20.4478	20.4788	19.871	19.8647	19.8616	20.1334
K.APQVSTPTLVEAAR.N	3.98566	3.55209	ALBU	2	21.3495	21.3761	21.4722	21.427	21.4624	21.5039	21.5061	21.4089	21.0856	21.0902	21.135	21.0104
K.APSMVAAAVTYSK.P	3.22748	13.0238	ATP5L	1	20.2925	20.3124	20.385	20.3692	20.2574	20.365	20.3039	20.2821	20.4513	20.412	20.4224	20.026
K.AQAYQTGK.D	3.56946	17.948	ENPL	1	19.2249	19.1637	19.1714	19.2555	19.0947	19.1228	19.1727	19.1584	19.2918	19.292	19.3686	19.7938
K.AQELSEWIHQLESEK.F	4.85267	1.66535	TNNT1	1	23.6178	23.6702	23.736	23.7198	23.7013	23.7943	23.7804	23.8336	24.0369	24.0885	24.055	24.0823
K.AQELSEWIHQLESEKFDLMEK.L	7.78531	20.0788	TNNT1	1	20.5934	20.6623	20.5976	20.5874	20.4584	20.3495	20.3857	20.4651	19.7943	19.8808	20.0147	19.2902
K.AQFGQPEILLGTIPGAGGTQR.L	4.47591	4.12185	ECHM	1	21.1434	21.1947	21.3446	21.2522	21.3273	21.2546	21.2485	21.2632	21.1876	21.1044	21.1941	21.2496
K.AQIDVTPVGSK.L	4.99444	10.9384	TITIN	2	22.9231	22.8534	22.771	22.7196	22.8758	22.8552	22.8928	22.7564	22.394	22.3396	22.1627	22.0481
K.AQIHDLVLVGGSTR.I	9.54266	10.6534	HS71A	1	19.7627	19.6707	19.9266	19.9731	19.8052	20.1063	19.8709	19.9675	19.9475	20.0788	19.8477	20.1992
K.AQIHNGILR.L	4.10489	15.57	PGBM	1	20.313	20.2331	20.1505	20.1962	20.2731	20.327	20.2911	20.2531	20.4171	20.0584	20.0954	20.5043
K.AQLEPVASPAK.K	3.04047	2.63165	PLEC	1	18.5952	18.7361	18.673	18.6829	18.6559	18.6512	18.7184	18.7015	18.5565	18.4738	18.5162	18.5512
K.AQNEVGSDACVCAVK.L	2.3063	4.56681	TITIN	2	20.7274	20.776	20.796	20.6992	20.7382	20.7518	20.7664	20.7923	18.6545	18.7838	18.8003	18.7203
K.AQQALVQK.R	4.62072	8.57633	AT5F1	2	22.9891	23.006	22.8669	22.8525	23.0157	22.913	22.956	23.0209	23.0569	22.8171	22.8424	22.8031
K.AQQNNVEHK.V	6.51772	20.2617	RS7	1	16.8414	16.8164	16.6247	16.9228	16.9049	16.9035	16.7985	16.7742	16.8793	16.853	16.5557	17.2559
K.AQVAQPGGDTIFGK.I	2.73225	3.77402	HINT1	2	21.2396	21.2268	21.1643	21.154	21.2378	21.1803	21.2635	21.2175	21.3744	21.3032	21.2837	21.2456
K.AQVEQELTTLR.L	2.37082	9.15591	PLEC	1	20.8243	20.8625	20.8555	20.8004	20.7882	20.759	20.8297	20.8208	21.0175	20.767	20.7598	20.766
K.AQVLAGGR.G	5.7506	2.45341	SUCB1	1	21.4808	21.4548	21.601	21.4397	21.5228	21.5293	21.4975	21.6838	21.4205	21.3583	21.3619	21.3394
K.AQVTGQSAR.K	10.8563	9.71961	SYG	1	15.5518	15.7641	15.6249	15.322	15.7024	15.6442	15.5261	15.3389	15.6615	15.5252	15.3856	15.3648
K.AQYPIADLVK.M	2.70522	1.24297	NNTM	1	19.834	19.8524	19.8822	19.8133	19.8203	19.8215	19.7696	19.7656	19.9838	19.9876	19.9895	20.0223
K.ARDIVPGDIVEVAVGDK.V	22.9004	56.9372	AT2A1	2	21.7473	21.4233	20.9945	21.5671	21.5225	20.8931	20.9134	21.144	23.2232	22.5605	24.1865	22.6983
K.ARPEFTLPVHF.Y	13.0899	6.27533	PYGM	1	20.7336	20.6067	20.555	21.0438	20.9519	20.9485	20.8288	20.5894	21.3602	21.5663	21.4797	21.4075
K.ARPESKPHK.Q	17.1825	13.2314	ADCK3	1	19.2676	19.4793	19.7346	19.5665	19.138	19.862	19.4292	19.3063	19.2006	18.9126	19.136	19.3802
K.ARPFPDGLAEDIDKGEVSAR.Q	2.84919	2.72958	EF2	1	20.5685	20.631	20.5192	20.6281	20.6062	20.6127	20.5575	20.6323	20.1335	20.1115	20.1012	20.0406
K.ASAFALQEQPVVNAVIDDATK.E	2.42499	2.94804	ODO2	1	21.5123	21.5687	21.5821	21.6266	21.5398	21.5471	21.5912	21.5616	21.5179	21.442	21.4193	21.4574
K.ASDKFDIIADGKK.H	5.67863	7.12051	TITIN	2	24.1666	24.2239	24.1303	24.0892	23.9511	24.0368	24.0885	24.0781	23.2203	23.3138	23.1785	23.4069
K.ASDTSITWNNLK.G	2.1914	4.56986	TRFE	1	21.1841	21.1748	21.2528	21.2214	21.2425	21.2548	21.2536	21.2389	21.4511	21.3836	21.3211	21.3091
K.ASEASRPIM*AQNPVDPPGRPEVTDVTR.S	4.91331	29.5512	TITIN	1	18.9783	19.1503	19.1463	19.0498	19.0936	19.0051	19.0732	19.1758	18.5627	18.6484	18.4225	19.2956
K.ASEPPSPPGK.V	2.31859	2.62075	TITIN	4	21.8361	21.8403	21.8985	21.861	21.8946	21.8124	21.9009	21.8847	21.3099	21.3221	21.2974	21.3819
K.ASERPLPPGK.I	5.58445	8.70879	TITIN	2	22.7322	22.7225	22.5771	22.6519	22.5749	22.5432	22.5403	22.5548	22.4302	22.4683	22.2177	22.5116
K.ASFTNVIETQFTVSGLTEDQRYEFR.V	3.81207	4.71648	TITIN	1	22.4422	22.5006	22.563	22.4441	22.5514	22.4961	22.4966	22.5946	21.8086	21.9553	21.9534	21.8933
K.ASFTNVVETEFTVTGLVEDQRYEFR.V	4.7038	1.45925	TITIN	1	21.5086	21.5099	21.68	21.4795	21.4903	21.5038	21.5146	21.5713	20.7164	20.7625	20.749	20.726
K.ASGNLETK.Y	6.71453	11.8353	VDAC3	1	21.8714	21.6651	21.5783	21.7297	21.8338	21.667	21.7339	21.6717	21.5545	21.7166	21.3239	21.6807
K.ASGPPVSELITK.A	3.27355	17.557	H12	2	22.5306	22.5709	22.4967	22.4803	22.5052	22.4161	22.4955	22.4495	22.4843	22.658	22.4639	22.9845
K.ASGYQSSQK.K	6.89153	27.2412	HDGF	1	16.7239	16.6988	16.9265	16.7897	16.8182	16.928	16.8189	16.6598	16.9617	16.8205	16.8504	17.5784
K.ASIESTSSYTLLVVGNVNR.F	2.05364	31.7365	TITIN	1	19.5175	19.4844	19.5613	19.5682	19.5383	19.5624	19.5494	19.5711	19.6307	18.7679	18.7637	18.949
K.ASINVLDLIIPPSFTK.K	8.99312	18.611	TITIN	1	16.9678	17.1973	17.0917	16.8556	17.2541	17.145	17.0018	17.0272	17.113	16.6099	17.1958	16.793
K.ASLHEAWTR.G	4.96738	10.8127	ACTN3	2	23.5703	23.6203	23.6913	23.5795	23.4828	23.556	23.5603	23.4679	23.6403	23.6284	23.7477	23.3662
K.ASNTSEVYFDGVK.V	4.21449	3.42814	ACADV	1	20.3075	20.2333	20.1948	20.3958	20.3003	20.2573	20.2946	20.2567	20.2114	20.295	20.2156	20.3028
K.ASNVAGSDTSK.C	6.39004	14.5718	TITIN	1	20.5202	20.2657	20.256	20.4193	20.411	20.3755	20.4169	20.2907	19.5713	19.6613	19.187	19.3565
K.ASQAHVR.I	11.1025	7.17183	PDLI5	2	16.283	16.3222	16.6872	16.5831	16.4026	16.6635	16.3546	16.4286	16.5042	16.3203	16.274	16.4187
K.ASSSILINEAEPTTNIQIR.L	3.97144	6.55555	NSF1C	2	19.6512	19.7389	19.7012	19.7971	19.7188	19.6614	19.7052	19.8078	19.624	19.6782	19.7597	19.839
K.ASTHETWAYGK.E	10.2695	23.0734	ACTN2	1	21.9825	22.1085	22.4043	22.0204	22.0851	22.3107	22.2487	22.1895	22.4205	22.499	22.8877	22.0862
K.ATDAEADVASLNR.R	5.34837	3.0083	TPM1	2	21.058	21.0172	21.0717	21.1806	21.1459	21.0758	21.2513	21.0963	21.432	21.4904	21.3936	21.4742
K.ATDFVVDR.A	3.60151	10.0407	IDHP	1	22.5976	22.5239	22.5974	22.6042	22.6781	22.6553	22.6027	22.6812	23.1392	23.118	23.2241	22.8736
K.ATDSDVWHK.L	2.32287	7.01206	TITIN	2	22.8562	22.7893	22.7383	22.7786	22.8092	22.8034	22.7781	22.7939	22.2956	22.3002	22.1988	22.0811
K.ATFDAISK.T	3.15346	6.04946	RS2	1	21.3523	21.4452	21.4427	21.4836	21.422	21.3506	21.4263	21.4103	21.3087	21.4084	21.3901	21.5192
K.ATGAATPK.K	5.16939	47.7472	H12	1	19.5817	19.4773	19.5236	19.412	19.5928	19.5604	19.6587	19.5577	19.409	19.4426	19.3692	20.5794
K.ATGLQEGTEYEFR.V	2.44814	6.50245	TITIN	1	21.9485	21.9569	21.9144	21.8555	21.9174	21.9689	21.9422	21.9126	21.309	21.2694	21.2173	21.0892
K.ATHPPSSTPPNPLLNR.T	2.06454	24.3681	CACB1	1	19.269	19.258	19.1888	19.2742	19.252	19.2402	19.2618	19.2888	19.0944	19.0031	19.7494	19.4639
K.ATIAGGGVIPHIHK.S	8.29678	10.7422	H2AV	1	18.8024	19.1211	19.1074	18.9261	18.9935	19.156	18.9276	18.9651	18.9149	19.0339	18.8997	19.2255
K.ATLPEADGER.Q	5.23895	4.18897	ACTN2	1	20.1861	20.1626	20.3493	20.3405	20.3532	20.3574	20.312	20.3047	19.926	19.9546	20.0041	19.8587
K.ATLPEADRER.G	3.2281	4.84546	ACTN3	1	20.4462	20.4123	20.4737	20.5088	20.5142	20.5154	20.5639	20.4875	20.5162	20.3675	20.5072	20.4277
K.ATLTVDK.S	3.23273	3.68962	HVM05	1	20.4224	20.4285	20.3345	20.4226	20.3347	20.337	20.3838	20.4427	20.5857	20.5386	20.5357	20.6483
K.ATLTWTPPLEDGGSPIK.A	3.21739	10.4822	TITIN	2	23.078	23.1682	23.1723	23.2232	23.1017	23.1624	23.1495	23.1911	23.093	23.0483	23.129	22.7791
K.ATNEVGSDTC#AC#TVK.F	5.76416	0.551268	TITIN	1	18.6459	18.5697	18.6204	18.7689	18.7676	18.6062	18.6211	18.764	21.3617	21.358	21.3433	21.3532
K.ATPYNYPVPVR.D	5.68562	10.4882	NDUA3	1	20.058	20.0485	20.081	19.968	19.9096	20.1433	19.9161	20.0461	20.0592	19.702	19.8912	19.8183
K.ATSTATLYVEAR.H	6.14261	7.82568	TITIN	2	22.7284	22.7547	22.7528	22.5999	22.8057	22.5392	22.7681	22.7001	21.3345	21.5378	21.3173	21.5008
K.ATVDAEGNFDPRPVETLNVIIPEK.L	3.6891	51.9044	RYR1	1	20.2191	20.1741	20.1781	20.2358	20.3076	20.1945	20.2581	20.3055	20.3439	20.5478	21.7904	20.7003
K.ATVSAPFGK.F	3.31876	0.784984	PLEC	2	21.6257	21.6627	21.5779	21.5861	21.6586	21.5717	21.6844	21.687	21.5761	21.5837	21.5618	21.5875
K.AVAQGNLSSADVQAAK.N	1.04345	3.20313	QCR2	2	21.9034	21.8852	21.8575	21.9007	21.8803	21.8787	21.8749	21.8943	21.8602	21.8406	21.7635	21.7818
K.AVDHATNR.T	25.562	17.3072	ACADV	1	16.9241	16.8379	17.8783	17.2652	17.4859	17.7984	17.4885	17.2577	18.223	18.1096	18.6252	18.1692
K.AVDPIDAPK.V	2.20244	1.51006	TITIN	2	22.3971	22.3897	22.3942	22.3419	22.3792	22.4152	22.3228	22.4055	22.1009	22.0531	22.057	22.0713
K.AVDSLVPIGR.G	3.79282	8.44404	ATPA	1	24.6838	24.7936	24.7526	24.6918	24.7888	24.6862	24.7186	24.6401	24.8766	24.8248	24.8461	24.5987
K.AVEHINK.T	5.6915	12.7118	ENOB	4	27.4665	27.3595	27.2768	27.2212	27.4218	27.2734	27.3686	27.3752	27.4494	27.3572	27.2597	27.0077
K.AVFVNVK.V	1.78123	10.6252	TITIN	2	23.6842	23.6671	23.6314	23.6401	23.6244	23.6874	23.662	23.6262	23.2445	23.2411	23.2102	22.9088
K.AVGLISHVLEQNQEGDAAYRK.A	3.17888	5.43794	AUHM	1	19.7182	19.6436	19.7408	19.6846	19.6885	19.6214	19.7124	19.7561	19.444	19.4073	19.5227	19.3343
K.AVLAQVK.D	2.83829	4.34721	LAMA2	1	20.8333	20.8273	20.7238	20.8457	20.7637	20.773	20.7972	20.7799	20.764	20.8434	20.7359	20.6965
K.AVLDSSPFLSEANAER.I	3.29603	2.31376	ADCK3	1	19.4408	19.4095	19.4403	19.3556	19.3389	19.4482	19.448	19.3507	19.4606	19.4359	19.4723	19.3964
K.AVLDVAETGTEAAAATGVK.F	4.10015	4.11188	SPA3N	1	19.9921	19.8836	20.0068	19.9186	20.0623	19.9732	20.0315	19.9433	19.8145	19.9394	19.8606	19.9314
K.AVLFC#LSDDKR.Q	13.4189	3.12607	COF2	1	19.0041	19.3449	18.9883	19.1088	18.9991	18.9969	18.8781	19.3977	20.9819	21.0062	20.9237	20.9129
K.AVNEAGVSK.P	6.98275	10.1703	TITIN	1	22.3518	22.3377	22.2294	22.4665	22.388	22.4818	22.5586	22.4194	21.7722	22.0484	21.8461	22.07
K.AVNEYGAR.Q	9.55953	6.355	SPEG	1	17.3479	17.1946	17.5889	17.3965	17.5035	17.3188	17.35	17.199	17.4689	17.3412	17.4617	17.5664
K.AVPLNASK.Q	3.14522	2.30982	VAPA	1	19.2395	19.226	19.2423	19.2835	19.338	19.2302	19.1863	19.2452	19.281	19.2428	19.2353	19.1998
K.AVQEAQR.A	7.57048	13.4494	CO6A1	1	16.7557	16.5933	16.4917	16.8441	16.7471	16.7728	16.76	16.7431	16.8715	16.8539	16.6421	17.1132
K.AVQHSNVVINLIGR.E	7.76204	15.2098	NDUA9	1	20.935	20.9402	20.9602	20.716	21.0107	20.944	20.8163	21.0888	20.8519	20.8555	21.0508	20.5021
K.AVSDAAYK.I	4.63341	5.84857	MYOM1	1	22.3892	22.3575	22.1959	22.2422	22.3524	22.2743	22.3546	22.3438	22.2081	22.2235	22.0525	22.0921
K.AVSPTETKPTE.K	3.00856	1.89039	TITIN	1	20.0468	20.0566	19.9964	20.009	19.9131	20.0059	20.0249	19.9899	19.4174	19.4058	19.355	19.3853
K.AVSPTETKPTEK.G	4.52865	3.36015	TITIN	2	21.2667	21.2074	21.111	21.1936	21.3283	21.1857	21.2443	21.2635	20.4031	20.4229	20.33	20.4423
K.AVSSQMIGQK.L	2.53588	18.4726	SUCB1	2	21.9105	21.8017	21.8696	21.802	21.8501	21.84	21.8658	21.8305	21.7529	21.7614	21.7386	21.1559
K.AVTSPPR.V	4.64958	8.97595	TITIN	1	18.9968	18.8994	19.0826	18.9493	18.9552	19.0386	19.0883	18.9763	18.764	18.8306	18.8152	19.0468
K.AVYAQDPLYPPGPPAFPK.V	2.01824	1.0718	TITIN	2	21.9273	21.9272	21.9407	21.8901	21.9618	21.9804	21.9565	21.9709	21.1295	21.1044	21.1059	21.0927
K.AWDVTVK.T	4.33326	5.40199	PYGM	4	24.9578	25.0377	24.913	25.0389	24.8791	25.0303	24.9184	24.9586	25.1399	25.2373	25.2515	25.3308
K.AYAEALK.E	3.49144	23.2703	TMOD1	1	20.4637	20.5041	20.4342	20.4984	20.4595	20.3581	20.453	20.5215	20.0079	20.0233	20.1796	20.6704
K.AYANVSSK.C	2.73805	1.56467	TITIN	2	24.2038	24.1248	24.1093	24.1406	24.1801	24.0946	24.1312	24.1868	23.399	23.407	23.3557	23.3826
K.AYEDAAEEFHPYIPFFATFDSK.V	18.748	27.0935	CASQ1	1	19.6175	19.5578	20.3242	19.8592	20.1704	20.1466	19.9408	19.8187	20.5636	20.5388	20.973	19.982
K.AYELEQSVVK.L	2.09877	2.21775	KPB1	2	20.5998	20.5654	20.6068	20.6161	20.6113	20.6251	20.6527	20.6616	20.6134	20.5946	20.6524	20.5785
K.C#ATITPDEAR.V	5.5858	1.64192	IDHP	1	18.5648	18.6048	18.615	18.7828	18.622	18.6157	18.5848	18.5098	20.8525	20.9031	20.8539	20.8701
K.C#ATREDSPR.C	9.69846	13.2553	FHL1	1	17.9489	18.0428	18.3525	18.0742	18.1214	18.0547	17.9166	18.1565	20.373	19.9735	20.3132	20.0632
K.C#DFEDTAQYR.A	7.70261	6.71845	MYOM1	1	18.1401	18.3362	18.2274	18.3611	18.0191	18.1913	18.1446	18.1665	21.063	21.0987	20.9064	21.1312
K.C#DIDIRK.D	21.5801	10.5922	ACTA	4	22.3267	22.4581	22.6198	23.0902	22.4505	22.1377	22.4002	22.735	28.6821	28.5104	28.4258	28.3271
K.C#EIQAALEEAEASLEHEEGK.I	3.70791	3.67289	MYH8	1	20.2485	20.3175	20.1591	20.279	20.1943	20.2192	20.1753	20.2259	23.4061	23.4325	23.3113	23.4112
K.C#EVGTDTWSQC#NDTPVK.F	8.52114	7.13497	MYOM1	1	17.8217	17.8362	17.9957	17.818	17.8171	17.6314	17.7919	18.0247	19.27	19.2674	19.1475	19.399
K.C#EVSDEK.V	14.5596	19.024	MYPC2	1	17.9803	18.0173	17.7006	17.6658	17.8181	17.4801	17.508	17.563	20.5461	20.7215	20.4123	21.0272
K.C#GSGIVGAVVK.A	4.0642	6.60433	PDLI3	2	18.5681	18.5682	18.6624	18.7116	18.579	18.6601	18.6915	18.5943	19.651	19.6468	19.5605	19.7881
K.C#LEGQTAR.F	4.42186	4.90691	TITIN	1	18.4427	18.3669	18.4107	18.5356	18.5378	18.496	18.4349	18.526	20.4226	20.4956	20.3676	20.5247
K.C#LHPLASETFVSK.D	3.95624	3.92164	FHL1	1	19.6731	19.6451	19.5637	19.7466	19.6632	19.6293	19.7096	19.7163	21.1813	21.1301	21.0848	21.0514
K.C#MPTFQFYK.K	3.59867	17.9112	THIO	2	19.5612	19.6728	19.7073	19.6533	19.6966	19.6291	19.6645	19.7307	21.9632	22.0127	21.9516	21.405
K.C#NTTPTK.I	9.60222	8.11653	TITIN	1	18.8409	19.0617	19.2186	19.266	19.1977	18.98	19.0342	19.1522	22.6808	22.6281	22.4041	22.5653
K.C#PLLKPWALTF.S	6.91139	3.32221	ALDOA	1	16.1809	16.1708	16.1345	16.177	16.2421	15.9469	16.1016	16.2894	18.1374	18.0869	18.0221	18.1027
K.C#QLEINFNTLQTK.L	9.3401	6.95923	ACTN1	2	20.5675	20.632	20.9325	20.766	20.8546	20.8018	20.9599	20.746	23.9141	23.9452	23.8584	24.0891
K.C#SGPGLGTGVR.A	4.29001	5.50756	FLNC	1	19.7029	19.7577	19.798	19.8753	19.6766	19.7885	19.7749	19.8061	22.2602	22.2296	22.1065	22.2919
K.C#SGTSFK.V	7.14916	8.37381	TITIN	1	19.4236	19.6892	19.4728	19.5559	19.38	19.4237	19.5776	19.5097	21.7791	21.7826	21.5664	21.8561
K.C#SVNLANK.R	2.258	8.26449	FHL1	2	21.1718	21.2459	21.1514	21.2047	21.1745	21.1592	21.2196	21.2023	23.484	23.5732	23.344	23.6205
K.C#SVNLANKR.F	5.26901	7.65505	FHL1	1	19.7854	19.708	19.7313	19.8611	19.876	19.8865	19.8805	19.9096	22.4611	22.6376	22.3787	22.5341
K.C#VENQIYEFR.V	4.54544	4.19237	TITIN	1	18.5736	18.6627	18.7037	18.7182	18.6348	18.6342	18.7373	18.776	20.6916	20.6777	20.5666	20.5985
K.DAFAGKLPEPSK.N	6.47226	5.89842	KLH41	1	20.508	20.5374	20.4205	20.3417	20.4037	20.323	20.2644	20.4545	20.2749	20.1143	20.2126	20.0948
K.DAFVAIVQSVK.N	1.84973	6.70324	ANXA6	2	22.846	22.8857	22.7954	22.8227	22.828	22.828	22.8134	22.8267	23.4158	23.4571	23.3866	23.2298
K.DAGEGGLSLAVEGPSK.A	4.18117	4.00151	FLNC	2	19.8185	19.8748	19.7412	19.8922	19.8437	19.8164	19.9451	19.8675	19.4517	19.4281	19.3808	19.5188
K.DAGEYTITATNPFGTK.E	4.62607	1.35955	TITIN	2	21.7519	21.7386	21.6654	21.8383	21.8663	21.8366	21.7651	21.8284	21.1738	21.2043	21.1574	21.1745
K.DAGFYEVILK.D	3.84627	5.55878	MYOM1	1	22.6555	22.6478	22.4966	22.5765	22.6238	22.5945	22.5272	22.6089	22.3957	22.4897	22.2929	22.4013
K.DAGFYVVC#AK.N	4.32484	6.25496	TITIN	1	19.7901	19.8718	19.8131	19.9748	19.9351	19.8894	19.9221	19.8521	22.778	22.8904	22.6962	22.8772
K.DAGQISGLNVLR.V	3.6426	4.72908	GRP75	2	21.7173	21.7152	21.8369	21.8205	21.7054	21.7696	21.8184	21.7693	21.5892	21.5958	21.685	21.7275
K.DAGTIAGLNVLR.I	2.13493	15.233	HSP7C	2	22.3663	22.3599	22.2853	22.3126	22.3606	22.3602	22.3555	22.3109	22.3563	22.3725	22.3378	22.7661
K.DAGVIAGLNVLR.I	5.18524	9.45191	HS71A	1	17.3644	17.4315	17.5196	17.372	17.4705	17.5612	17.5334	17.5246	17.4979	17.3441	17.5461	17.6764
K.DAHSNLLAK.K	3.87929	4.25327	NIPS2	1	22.872	22.8532	22.9715	22.8538	22.9669	22.9775	22.9338	22.8661	22.7558	22.6481	22.7052	22.6181
K.DAM*VSQLSR.G	4.98576	24.8205	MYH4	2	24.0188	23.909	23.8591	23.8018	23.9538	23.91	24.0078	23.9159	23.7686	23.8886	23.6499	24.4027
K.DAMVSQLSR.G	4.69433	18.6092	MYH4	3	26.9354	27.0702	26.9522	27.08	26.901	27.0146	27.0113	27.0689	27.1778	27.1594	27.2991	26.6353
K.DATDLTR.S	1.55908	6.57281	TITIN	1	21.6884	21.6603	21.6678	21.6477	21.6537	21.675	21.7183	21.6732	21.3409	21.4021	21.3075	21.5194
K.DATLQDMGTYVVMVGAAR.A	2.45238	6.00501	TITIN	2	21.953	22.0515	22.0548	22.0364	22.0434	22.0234	22.0359	22.0735	23.001	23.0473	22.8738	23.0731
K.DATNVGDEG.G	8.95984	16.7681	ENOA	1	16.6063	16.3857	16.5961	16.5265	16.4687	16.4037	16.5543	16.7772	16.6702	16.3385	16.8945	16.868
K.DATNVGDEGGFAPNILENK.E	1.25913	11.3529	ENOA	3	22.1033	22.1232	22.1021	22.0829	22.1331	22.1184	22.1353	22.1003	22.0785	22.151	21.9942	22.3661
K.DATNVGDEGGFAPNILENNEALELLK.T	3.09643	5.62419	ENOB	3	24.6883	24.6572	24.5978	24.7087	24.6176	24.6371	24.6039	24.7041	24.8329	24.8413	24.6858	24.8723
K.DATNVGDEGGFAPNILENSEALELVKEAIDKAGYTEKM.V	4.11287	15.1355	ENOG	1	20.1356	20.2153	20.252	20.2403	20.1172	20.1579	20.199	20.2859	20.1832	20.2034	20.4111	19.8664
K.DAVLNAWAEDVDLR.V	6.27228	9.82736	KPYM	2	24.4485	24.3846	24.2719	24.473	24.5685	24.4498	24.5376	24.4938	24.6889	24.8823	24.5433	24.7742
K.DAVLNAWAEDVDLRVNLAM*DVGK.A	3.7199	39.6167	KPYM	2	20.6015	20.6389	20.7611	20.6193	20.6399	20.6556	20.597	20.6753	20.5802	20.5063	20.5399	21.533
K.DAWLNHK.N	5.13255	5.04106	SMYD1	1	21.5857	21.4999	21.4866	21.5373	21.66	21.6216	21.442	21.5137	21.6528	21.5504	21.5748	21.4765
K.DC#FTC#SNC#K.Q	11.0266	6.33375	FHL1	6	20.9246	20.9122	21.2323	21.2515	21.2822	21.143	20.9446	20.9888	24.3879	24.6095	24.4801	24.4986
K.DDAMLLK.G	3.60904	11.4696	CH60	1	18.0632	18.1409	18.116	18.0731	18.1285	18.227	18.1568	18.1558	18.2598	18.3128	18.2865	17.9373
K.DDFDFGTMSHVIR.G	6.94651	49.0464	NNTM	1	19.4985	19.7554	19.6698	19.7872	19.7108	19.7044	19.7532	19.8489	20.2883	20.376	21.5079	20.2574
K.DDGGSEITNYVLEK.R	3.46738	3.14697	TITIN	2	23.0147	22.9725	22.9285	23.056	23.0431	23.0567	23.0733	23.0612	22.3803	22.4296	22.3246	22.41
K.DDGGSPVINYIVEK.Q	4.8732	7.23048	TITIN	1	21.5171	21.5469	21.543	21.6617	21.5485	21.4854	21.6856	21.5641	20.9853	21.1376	20.9743	21.1781
K.DDGGTEITNYIVEK.R	4.97752	6.23831	TITIN	2	21.8789	21.8593	21.8425	22.0409	21.8977	21.9666	21.9579	21.8463	21.4377	21.4434	21.2615	21.3157
K.DDGNSEITGYFVQK.A	5.76991	10.243	MYPC2	1	19.8064	19.7393	19.8466	19.8449	19.983	19.915	19.9602	19.9403	20.0155	20.1366	19.9313	20.2677
K.DDPIGNINLAMEIAEK.H	5.4525	9.07974	ACTN2	2	23.181	23.1587	23.1285	23.3381	23.215	23.2952	23.2982	23.3073	23.3944	23.4907	23.3082	23.1799
K.DDPIGNLNTAFEVAEK.Y	3.9359	7.0947	ACTN3	2	25.2583	25.2384	25.0724	25.1975	25.1674	25.1461	25.1944	25.1994	25.2481	25.2903	25.0588	25.2651
K.DDQVYPMNPPK.Y	3.85167	44.7393	MYH1	3	23.128	23.1208	23.0282	23.1753	23.1835	23.1811	23.165	23.2091	22.6547	22.7556	22.6929	23.8065
K.DDVELVSGPK.C	5.31832	6.29519	TITIN	2	22.6872	22.5654	22.6647	22.7742	22.7406	22.688	22.8094	22.7708	22.3768	22.5468	22.4611	22.5814
K.DDVVAPDLDLK.D	4.87813	5.08232	TITIN	1	21.1333	21.016	20.887	21.0405	21.076	20.9987	21.0631	21.0529	20.3781	20.3598	20.2452	20.4195
K.DEDLFREWLK.D	8.47626	7.32571	BAF	1	20.5577	20.7563	20.5622	20.5992	20.377	20.4724	20.4073	20.588	20.6588	20.505	20.7114	20.5077
K.DEEIDQLK.R	8.09907	9.23873	MYH1	2	22.9134	22.7021	22.7183	22.7117	23.0068	22.7326	22.8877	22.8529	22.9969	22.9185	22.6747	22.8769
K.DEEIDQLKR.N	11.225	13.6755	MYH1	2	22.2561	22.1222	21.9253	22.1552	22.4707	22.1717	22.3561	22.2523	22.2727	22.3085	21.8759	22.054
K.DELAPPTLDLDFRDK.L	5.75236	18.399	TITIN	1	22.6849	22.7805	22.5797	22.734	22.5467	22.6156	22.5809	22.6311	21.4869	21.3865	21.3075	21.8714
K.DENVIVPEEIK.K	4.79796	6.76954	TITIN	2	22.0796	22.1024	21.9388	22.0878	21.9848	21.9405	22.0387	22.0997	21.4251	21.4089	21.226	21.444
K.DENVIVPEEIKK.R	4.6921	7.65105	TITIN	1	22.098	22.173	21.9657	22.1432	22.0104	22.051	22.0701	22.106	21.529	21.57	21.3268	21.5614
K.DESYEELLK.K	4.51479	3.00535	TITIN	1	19.1965	19.1789	19.1599	19.0095	19.0704	19.1142	19.0715	19.0674	18.8845	18.7808	18.8291	18.8152
K.DEYEAPTIVLDPTIK.D	3.05329	3.6812	TITIN	2	22.8615	22.8576	22.766	22.9173	22.8851	22.8548	22.8934	22.8785	22.2264	22.2823	22.1868	22.1611
K.DFADMPNLR.R	3.39836	20.1147	MIME	1	22.4982	22.3761	22.3804	22.4509	22.416	22.429	22.4343	22.3425	22.6242	22.6751	22.6675	22.0021
K.DFDSLAQPSFFDR.F	2.95667	3.51959	CO6A2	1	21.658	21.735	21.7791	21.7738	21.7819	21.775	21.7935	21.7569	21.8169	21.8925	21.7946	21.8924
K.DFELNALNAR.I	3.53131	7.24374	MYH7	2	22.7227	22.6497	22.6625	22.5924	22.7423	22.6334	22.7157	22.6538	22.5453	22.4742	22.4086	22.297
K.DFFGINPISNFK.L	2.62281	1.54656	SRCA	2	21.4522	21.5146	21.466	21.5262	21.4698	21.5081	21.4618	21.5582	21.7007	21.72	21.6661	21.7002
K.DFLAGGIAAAVSK.T	5.27592	6.22341	ADT1	2	24.9116	24.7638	24.7397	24.6725	24.8725	24.7559	24.7929	24.7771	24.6119	24.6071	24.4695	24.4406
K.DFLEAVNK.V	4.94868	14.2304	PRS7	1	17.1507	17.137	17.161	17.131	17.269	17.2117	17.0178	17.176	17.2688	17.3538	17.5227	17.7246
K.DFLIPIGK.A	3.72985	5.37361	ODPB	2	23.5976	23.5407	23.6251	23.6417	23.4867	23.5167	23.5593	23.5421	23.4597	23.5746	23.5309	23.6445
K.DFLLQQTM*LR.I	8.34909	35.56	LGUL	1	19.776	19.7519	19.9956	19.9869	20.0857	19.9691	20.0635	20.0165	20.0713	19.9602	20.0274	20.9173
K.DFNM*PLTISR.I	2.63901	53.4544	LDB3	2	23.1941	23.1876	23.2242	23.1373	23.2171	23.2564	23.1559	23.1847	22.9326	22.8516	22.8495	24.1757
K.DFNMPLTISR.I	2.76581	18.1111	LDB3	2	23.4324	23.4781	23.3913	23.352	23.3752	23.4398	23.4132	23.4272	23.5388	23.5605	23.6119	22.9938
K.DFNMPLTISSLK.D	1.73988	15.646	PDLI5	2	22.3954	22.4177	22.371	22.3745	22.4057	22.3933	22.3804	22.4459	22.5829	22.6166	22.507	22.088
K.DFNVGGYIQAVLDR.N	3.10193	7.22408	PYGM	2	24.3242	24.4184	24.4363	24.3248	24.3753	24.4248	24.4077	24.4229	24.3468	24.5763	24.5645	24.543
K.DFNVPLSISR.L	2.21421	3.65973	PDLI7	1	21.3317	21.2942	21.2901	21.2848	21.365	21.2754	21.3404	21.3278	21.3589	21.3523	21.2681	21.2607
K.DFVSNLLTK.D	2.0461	6.95382	MYLK2	2	20.9901	20.9482	20.9638	20.9874	20.9046	20.962	20.9731	20.998	21.0929	21.1386	21.118	20.9124
K.DFYMTDSISR.A	2.69451	9.35152	NDUS1	1	20.8545	20.8048	20.8494	20.8457	20.762	20.8216	20.8821	20.8734	21.2179	21.2334	21.2295	20.9434
K.DGADFAK.W	6.98548	9.15185	ALDOA	1	27.1804	27.299	27.1384	27.3471	27.0671	27.2278	27.1878	27.0709	27.3333	27.4035	27.2654	27.567
K.DGALVQPK.M	3.43834	3.56612	RYR1	1	21.9053	21.9206	21.8027	21.9812	21.9146	21.9157	21.8858	21.9305	21.9024	21.9035	21.7934	21.8832
K.DGDGTITTK.E	6.09804	17.3222	CALM	2	22.1836	21.988	21.9882	22.1661	22.0432	22.2156	22.0749	22.1292	21.8594	21.9414	21.7188	22.2816
K.DGDLIATK.E	17.2674	21.4358	CALU	1	20.2946	20.3553	20.8364	20.7968	20.9253	20.6676	20.4304	20.3911	20.2563	20.3089	20.8181	20.8295
K.DGEEIVPSPK.H	4.46499	2.88197	TITIN	2	22.1537	22.1766	21.985	22.0681	22.0194	22.0736	22.1004	22.1203	21.2811	21.2076	21.2876	21.2182
K.DGELYC#K.V	7.69207	7.64198	CSRP3	1	19.2787	19.3993	19.306	19.4466	19.3692	19.1004	19.4619	19.3599	23.0207	23.1099	22.9361	23.1914
K.DGGSPILGYIIER.R	3.84801	2.82429	TITIN	1	23.2074	23.268	23.1607	23.3126	23.1861	23.1534	23.2468	23.2446	22.6934	22.6974	22.6122	22.6936
K.DGGSPITNYIVEK.R	3.08922	4.32793	TITIN	2	24.4386	24.4244	24.3656	24.3356	24.3239	24.3896	24.3271	24.3478	24.0469	24.0265	23.934	24.0823
K.DGIEVHAGDK.Y	7.84758	12.335	TITIN	1	21.611	21.5599	21.3329	21.3346	21.5638	21.457	21.3428	21.4466	21.0042	21.1704	20.7494	21.1086
K.DGLALC#ALIHR.H	4.53465	3.72166	ACTN3	3	20.7265	20.7261	20.8916	20.899	20.8299	20.8055	20.7901	20.8387	23.2422	23.3466	23.3561	23.3514
K.DGLALCALIHR.H	8.00727	23.7982	ACTN3	1	18.1428	18.2483	18.077	17.9781	17.9585	18.1872	17.932	18.1353	17.332	17.1991	16.9885	17.7644
K.DGLEMEK.C	4.87736	16.3255	TCTP	1	21.9752	21.9011	21.7399	21.8859	21.8355	21.8599	21.8048	21.8283	21.9491	21.8614	21.6816	21.3918
K.DGLEVIVPNPIK.I	2.20193	1.45575	TITIN	2	23.6424	23.6051	23.5964	23.6885	23.6144	23.62	23.6627	23.6153	22.9184	22.947	22.8957	22.9221
K.DGLILTSR.G	3.87231	3.08657	PARK7	1	21.4138	21.4359	21.4442	21.3616	21.5498	21.4139	21.4787	21.4642	21.5594	21.5352	21.4678	21.5669
K.DGLTDVYNK.I	3.50605	7.18347	THIL	1	21.7324	21.6356	21.6083	21.7032	21.714	21.6189	21.6789	21.6096	21.5146	21.4981	21.3493	21.603
K.DGNGYISAAELR.H	8.72803	7.91426	CALM	1	21.5231	21.3248	21.3492	21.5988	21.6648	21.5598	21.6652	21.5355	21.7472	22.0078	21.8187	21.9168
K.DGPGFYTTR.C	4.14839	1.61955	ECHA	1	20.2046	20.1415	20.1903	20.1041	20.0952	20.2381	20.2114	20.2566	20.1852	20.1866	20.1534	20.2105
K.DGQELTLGPK.Y	5.14332	10.5072	TITIN	1	22.7285	22.7919	22.6212	22.5702	22.6208	22.6258	22.6071	22.6471	21.762	22.0007	21.8383	22.0952
K.DGSC#GVSYVVQEPGDYEVSIK.F	4.84631	4.0685	FLNC	2	18.4792	18.4564	18.5669	18.6051	18.5651	18.4989	18.4426	18.6264	20.4104	20.4129	20.3478	20.4906
K.DGSVAIASKPR.E	4.05253	5.59745	SCOT1	1	20.1571	20.1742	20.1484	20.054	20.2316	20.0701	20.1542	20.1883	20.3169	20.1342	20.1675	20.2173
K.DGTITVR.Y	5.21494	7.8535	FLNC	1	20.2505	20.2114	20.3462	20.2508	20.2629	20.364	20.3499	20.4299	20.3639	20.3431	20.4019	20.5837
K.DGVELGPSDK.Y	4.80225	13.2849	OBSCN	1	19.4541	19.4454	19.5347	19.6312	19.532	19.5388	19.6326	19.557	20.0919	19.7111	19.694	19.8306
K.DGVEMTREDSYK.A	6.23557	20.3631	MYPC2	1	24.3068	24.3726	24.2564	24.237	24.2179	24.0802	24.1916	24.1549	24.0626	24.3197	24.0407	23.5745
K.DGVPVFK.F	3.11349	3.54955	AL1L1	1	19.804	19.7708	19.724	19.6905	19.7343	19.711	19.6779	19.7808	19.538	19.514	19.6043	19.6205
K.DGVVFGVEK.L	3.82407	5.96793	PSA3	1	19.9995	19.9679	19.887	19.9507	20.0123	19.9324	19.9172	20.0548	19.7904	19.7433	19.6529	19.8591
K.DGWLHTGDIGK.W	3.9995	4.59625	ACSL1	1	21.3861	21.4082	21.2946	21.2884	21.244	21.3878	21.356	21.3628	21.3355	21.3199	21.4112	21.2498
K.DHMTVSWK.A	3.69421	15.7195	TITIN	1	21.5645	21.5907	21.6037	21.608	21.6596	21.5321	21.5039	21.6474	21.1975	21.1182	21.3649	20.8033
K.DHSVFQR.R	4.00206	27.2366	DNJA4	1	18.5706	18.6641	18.612	18.6408	18.5707	18.6286	18.4878	18.5403	18.648	18.6815	18.5448	19.3262
K.DIAAYIK.K	3.91139	7.5969	DYL2	1	18.2293	18.1344	18.0982	18.2205	18.223	18.255	18.2603	18.206	18.4484	18.4249	18.236	18.2601
K.DIDDLELTLAK.V	3.09259	4.35483	MYH1	4	28.1212	28.1213	28.0056	28.1033	28.0118	28.0642	28.0652	28.0617	28.0669	28.0815	27.953	28.091
K.DIDILIVR.E	6.39606	1.05273	IDHG1	1	20.416	20.4198	20.5106	20.4123	20.4705	20.6245	20.4653	20.6361	20.3486	20.349	20.3225	20.3578
K.DIEIKPSVELPFNTFNVK.A	3.19941	7.50796	TITIN	2	26.1116	26.1631	26.0601	26.1436	26.0142	26.112	26.0935	26.1032	25.2614	25.3353	25.1176	25.3664
K.DIENQTVLK.D	3.13572	3.83699	TITIN	2	22.9503	22.9186	22.8316	22.8219	22.8689	22.833	22.8687	22.8823	22.2931	22.2571	22.2485	22.161
K.DIEQTVGLPVTLTC#R.L	5.38357	3.22965	TITIN	1	19.1128	19.365	19.272	19.2357	19.2189	19.2003	19.2441	19.3294	22.713	22.6819	22.7506	22.6407
K.DIETMEK.K	5.02167	13.3203	TITIN	1	22.2381	22.1942	22.1062	22.2401	22.2406	22.0309	22.1757	22.1903	21.6365	21.7474	21.5401	21.2809
K.DIEVTKEEFAQSAIR.Y	11.8272	9.79071	CMC1	1	22.1439	22.1457	21.9933	21.8294	21.7535	21.7371	21.7977	21.8628	21.1487	20.999	21.1721	20.863
K.DIFQEIFDK.H	3.0219	6.70505	IDHP	1	22.3011	22.3141	22.2632	22.3041	22.1952	22.2182	22.3048	22.2774	22.2234	22.3657	22.2181	22.4055
K.DIGNIISDAMKK.V	4.06204	13.851	CH60	1	21.9952	21.9727	21.8548	21.987	21.8604	21.8869	21.8962	21.967	21.8992	21.927	21.9055	21.479
K.DINQEVYNFLATAGAK.Y	8.03261	4.09955	ACON	1	19.6246	19.6797	19.8998	19.9254	19.6347	19.8127	19.8302	19.8169	19.8114	19.8551	19.7518	19.8896
K.DIQDSLTVSNEVQTAK.E	5.35483	6.81778	CAZA2	1	20.5701	20.5718	20.3362	20.5436	20.495	20.4321	20.5023	20.4698	20.2791	20.3868	20.1611	20.2136
K.DIRPSDIAQITSTPTSSM*LTVK.Y	2.68376	24.6419	TITIN	2	20.8929	20.8123	20.857	20.9294	20.8373	20.8767	20.9137	20.8854	20.0967	20.0513	20.1431	20.7385
K.DITKFDDGTYR.C	13.285	10.4012	TITIN	1	21.3566	21.4774	21.3508	21.104	20.9822	20.9968	21.0714	21.1076	20.5824	20.4717	20.8009	20.5226
K.DIVGSEAFQDYVTDPR.G	2.54791	1.52586	RYR1	2	20.2487	20.3521	20.3229	20.2837	20.3052	20.2793	20.2504	20.3233	20.365	20.3958	20.4019	20.4178
K.DIVPGDIVEIAVGDK.V	6.06121	6.5809	AT2A2	2	19.8461	19.7412	19.9293	19.9399	20.0139	19.9499	19.9288	20.0139	20.0226	20.2309	20.1086	20.208
K.DIWM*PVTSASAK.T	4.40192	34.6453	TITIN	1	19.2757	19.24	19.3367	19.2887	19.4452	19.3461	19.3241	19.2852	19.5818	18.774	18.5856	19.5585
K.DKGEYVC#DC#GTDTTK.A	13.6442	9.13671	TITIN	1	15.9938	16.3919	15.965	16.4338	16.2075	16.0539	16.1176	16.4257	20.9164	21.1022	20.7843	20.9762
K.DKSGFIEEDELGSILK.G	22.4099	13.1542	PRVA	2	23.4579	23.4116	23.7392	23.3061	23.0629	22.8548	22.8606	23.0354	23.3832	23.3052	22.9853	23.4332
K.DKVEVQWLR.N	5.67039	1.75163	TITIN	1	22.6024	22.6844	22.5742	22.4397	22.6808	22.5129	22.638	22.5957	21.8877	21.8474	21.8363	21.8334
K.DLAEDAPWKK.I	3.89969	5.75402	FLNA	2	23.0245	23.0687	22.8709	23.0049	23.0091	22.9751	22.9674	22.9951	22.9113	22.9381	22.7623	22.9429
K.DLAVDSASPVYQAVIK.T	3.84848	6.35807	LDB3	3	25.5126	25.5135	25.5073	25.4951	25.5599	25.4196	25.6064	25.5633	25.7073	25.6601	25.663	25.4931
K.DLDVAVLVGSM*PR.R	2.66116	52.8871	MDHC	1	21.4149	21.3205	21.3236	21.3685	21.3035	21.3646	21.3318	21.3075	20.9503	20.9287	20.7582	22.1635
K.DLDVAVLVGSMPR.R	1.5827	16.4083	MDHC	2	24.2041	24.21	24.2064	24.2223	24.2295	24.2746	24.2164	24.2194	24.622	24.6786	24.5378	24.1128
K.DLEALLNSK.E	3.0413	17.1585	LMNA	1	19.8767	19.8741	19.8961	19.8957	19.9595	19.8322	19.8195	19.8566	19.9812	20.0585	20.0068	20.4726
K.DLEALMLDR.S	3.24662	14.9743	PGM1	2	24.3607	24.3604	24.3983	24.4671	24.3784	24.407	24.4801	24.3766	24.6213	24.6665	24.7013	24.1991
K.DLEDLQILIK.V	3.25253	5.27303	ACON	2	20.8722	20.7645	20.7925	20.7614	20.8152	20.8122	20.7453	20.8629	20.7095	20.6559	20.7874	20.612
K.DLGTDSQIFISR.A	3.18874	3.34319	GDIB	1	19.6545	19.6787	19.6668	19.7453	19.6901	19.6935	19.77	19.7669	19.6123	19.5068	19.6074	19.5866
K.DLHHVDVDK.T	7.14186	7.55812	TITIN	1	22.1739	22.1738	22.2321	22.383	22.3884	22.2434	22.3259	22.4387	22.1851	22.138	22.1404	22.3614
K.DLHPNTDPFKFEIHK.Q	4.55259	4.77667	CAD13	1	20.2666	20.333	20.3104	20.277	20.1935	20.1256	20.253	20.2885	20.3957	20.282	20.4257	20.3073
K.DLHTLILVNNK.I	2.72341	4.87002	PGS2	3	24.2378	24.1673	24.1462	24.1463	24.1336	24.1742	24.2088	24.1242	24.4589	24.3761	24.4173	24.2927
K.DLIPNGEYFFR.V	3.21988	1.45668	TITIN	1	22.7072	22.7216	22.8369	22.7795	22.7351	22.799	22.8099	22.7985	22.7254	22.7265	22.7429	22.6925
K.DLLFRDDTK.C	4.44336	7.59573	TRFE	1	21.2908	21.3113	21.2063	21.2034	21.3356	21.1826	21.1641	21.2329	21.1048	21.0442	20.9185	20.8679
K.DLLQPEVAVALLEAQAGTGHIIDPATSAR.L	10.9752	50.3903	PLEC	1	17.6631	17.5438	17.9016	17.6469	17.3986	17.4456	17.646	17.6403	17.8003	17.7976	19.0059	17.7278
K.DLM*ELQALIDSHFEAR.K	3.34134	50.4882	TNNT3	3	22.7117	22.6848	22.7734	22.6633	22.7288	22.6568	22.7538	22.6409	22.5814	22.4431	22.3725	23.6969
K.DLNMVVSAAR.I	3.5651	8.44813	TITIN	1	21.0171	20.9655	20.992	20.8991	21.0746	20.9573	21.0174	20.9977	20.292	20.3917	20.3576	20.1095
K.DLNSQADSLMTSSAFDTSQVK.E	6.3786	4.0977	SPTN1	1	17.4833	17.7408	17.6286	17.5643	17.4613	17.6532	17.5593	17.5612	17.2989	17.3872	17.4276	17.4247
K.DLPETLNELHLDHNK.I	3.5152	7.76553	PGS1	1	19.5194	19.5574	19.4948	19.5739	19.5402	19.494	19.5134	19.406	18.9081	18.9121	18.8406	19.0951
K.DLQHRLDEAEQLALK.G	7.06275	14.3261	MYH1	10	26.9111	27.0117	26.9607	26.8139	26.7747	26.7309	26.7638	26.8404	26.6586	26.4812	26.8452	26.3827
K.DLQMVNISLR.V	2.43027	14.3221	PHB2	1	19.7562	19.8403	19.8011	19.7576	19.776	19.8474	19.7935	19.7745	19.3333	19.3774	19.5525	19.0392
K.DLSIDDTSQIR.V	6.65278	2.72428	TITIN	1	19.6077	19.5827	19.506	19.4823	19.621	19.5728	19.7909	19.5925	18.986	18.9953	18.9102	18.9434
K.DLSIDDTSQIRVEAMGISSEAK.L	4.6032	12.4332	TITIN	3	21.6519	21.6898	21.55	21.5597	21.6011	21.4936	21.5654	21.6601	21.1638	21.1619	21.0889	20.7626
K.DLTIQPSFK.L	2.84405	2.90475	TITIN	2	24.2033	24.2548	24.1123	24.1853	24.2176	24.2209	24.178	24.2004	23.4646	23.52	23.4237	23.4433
K.DLVIEPDVRPAFSSYSVQVGQDLK.I	1.97352	2.93534	TITIN	2	23.7939	23.8267	23.7567	23.7878	23.8078	23.834	23.7849	23.84	23.2835	23.3189	23.2194	23.2541
K.DLVIPPAFK.L	1.44632	2.17427	TITIN	3	22.9943	23.0611	23.0242	23.0148	23.0028	23.0283	23.0128	23.0352	22.3013	22.2856	22.3551	22.296
K.DLVPDLSNFYAQYK.S	1.9437	2.97574	DHSB	1	20.1187	20.0868	20.1562	20.0903	20.1443	20.0836	20.136	20.1289	20.034	19.9468	19.9554	20.0133
K.DLVYTLR.I	5.31823	5.10838	TITIN	1	22.493	22.376	22.3924	22.222	22.3225	22.3555	22.3632	22.4131	21.7529	21.87	21.817	21.7013
K.DLYANNVLSGGTTM*YPGIADR.M	2.11685	15.5085	ACTA	2	20.4609	20.4435	20.4719	20.5018	20.5315	20.4849	20.4991	20.5252	19.852	19.8807	19.9416	20.3053
K.DLYANNVLSGGTTMY.P	4.26966	11.1729	ACTA	1	17.779	17.8469	17.8495	17.9297	17.8033	17.9361	17.9404	17.8603	18.4107	18.6254	18.4251	18.7394
K.DLYANNVLSGGTTMYPGIADR.M	4.09079	2.10163	ACTA	1	19.1968	19.0884	19.0616	19.0531	19.0566	19.0736	19.0504	19.1741	18.9951	18.9317	18.9917	18.9918
K.DLYANNVM*SGGTTM*YPGIADR.M	3.30657	84.8809	ACTS	9	23.6466	23.5763	23.6506	23.5672	23.5367	23.6207	23.6777	23.6114	23.2422	23.1526	23.1452	25.1618
K.DLYANNVM*SGGTTMYPGIADR.M	3.73693	19.8097	ACTS	10	24.116	24.0617	24.0616	24.2184	24.1061	24.1764	24.1171	24.1157	24.0345	24.0889	23.8961	24.5186
K.DLYANTVLSGGTTM*YPGIADR.M	2.72719	12.7088	ACTB	1	19.0755	19.1081	19.1368	19.1442	19.0585	19.0839	19.155	19.162	18.6454	18.9505	18.7544	19.0514
K.DLYANTVLSGGTTMYPGIADR.M	5.08303	4.07655	ACTB	2	20.5637	20.7709	20.6427	20.7369	20.5931	20.6181	20.6111	20.6181	19.7775	19.8714	19.8732	19.9192
K.DM*ANQVK.A	5.32735	27.7554	PARK7	1	18.6653	18.5219	18.5446	18.4765	18.7076	18.5518	18.5661	18.5622	18.4627	18.3396	18.1433	19.0124
K.DMAAFNERPIIFALSNPTSK.A	4.70722	13.1357	MAOX	1	20.1425	20.1636	20.2884	20.1777	20.2539	20.2703	20.2537	20.3382	19.823	20.0251	20.0533	19.6361
K.DMANPTALLLSAVM*MLR.H	12.0812	12.319	IDH3A	1	16.9954	17.2391	16.6439	16.8441	16.8889	16.8198	16.9584	16.9358	17.8851	17.5374	17.508	17.6517
K.DMANPTALLLSAVMMLR.H	8.16546	23.2936	IDH3A	1	17.8521	17.9138	17.9871	17.8333	18.1	18.1191	17.8434	18.0434	17.9956	18.0204	18.5761	17.8935
K.DMANQVK.A	1.5795	20.1613	PARK7	2	23.1004	23.0902	23.0386	23.0696	23.1114	23.0908	23.0753	23.0659	22.9123	22.8601	22.8928	22.2329
K.DMELDTSSIEK.R	3.5484	16.541	RYR1	1	19.0012	19.0621	18.8984	18.9742	18.9578	19.0444	19.012	19.0121	19.1264	19.1222	19.1092	18.5935
K.DMTSEQLDEILR.D	9.16824	5.10632	AT1A2	1	19.8869	19.787	20.1419	19.9276	20.1893	20.0203	19.9804	19.9585	19.4424	19.4628	19.3829	19.2964
K.DNDAIFEIDIK.I	3.45172	5.34077	TITIN	1	21.1155	21.0701	21.0242	21.0841	21.0785	21.0396	21.1505	21.1642	20.5572	20.5883	20.6654	20.7271
K.DNFHFEVK.D	5.50314	9.98728	NNTM	1	21.5514	21.5568	21.678	21.6481	21.5267	21.7632	21.6151	21.5957	21.8427	21.9561	21.7658	22.0932
K.DNGSPILGYWLEK.R	2.96071	1.17512	TITIN	2	21.4032	21.361	21.4714	21.4456	21.3855	21.4839	21.4541	21.4322	20.9675	20.9571	20.9792	20.9965
K.DNNLLGK.F	3.84701	6.95293	HSP72	2	21.7736	21.764	21.704	21.6472	21.8036	21.7241	21.8182	21.7306	21.6177	21.6567	21.422	21.5854
K.DPAQGQLLK.D	1.58651	6.27119	GPDA	3	23.5065	23.5164	23.5075	23.5507	23.4963	23.5559	23.4978	23.5215	22.9651	23.1262	22.9831	23.1345
K.DPDC#KPTIDLETHDIVVIEGEK.L	3.70133	8.07577	TITIN	1	20.0699	20.0833	20.0662	20.066	20.0806	19.9363	20.0763	20.1272	21.0317	21.1757	20.9723	21.2196
K.DPFDKPSQPGELEILSISK.D	2.23095	4.70386	TITIN	2	23.822	23.7982	23.7155	23.7729	23.7666	23.8082	23.7749	23.7884	23.1469	23.2112	23.1017	23.0522
K.DPIEPPGPPTNFK.V	3.65408	6.24733	TITIN	1	19.4757	19.4298	19.4279	19.4907	19.5748	19.4765	19.5536	19.4833	19.0512	18.9665	19.0018	19.1695
K.DPLNETVVGLYQK.S	2.80529	7.88291	MYH1	6	24.8789	24.9185	24.874	24.9782	24.8927	24.9562	24.9395	24.9659	25.0309	25.1955	24.9548	25.1706
K.DPSAVAK.H	6.54983	8.0909	G6PI	1	24.0904	24.1971	24.114	24.3518	24.0538	24.1283	24.1636	24.1342	24.1941	24.1021	24.0403	24.3059
K.DQGGYEDFVEGLRVFDK.E	14.9064	35.0016	MYL1	1	19.8648	19.868	19.959	19.5955	19.4423	19.4537	19.4363	19.7068	19.2431	18.8511	19.7735	18.7041
K.DQIVVQK.G	3.13616	2.20058	STAC3	1	20.8252	20.831	20.8756	20.9373	20.7878	20.8842	20.8586	20.8743	20.8779	20.942	20.9112	20.9468
K.DQIYEIFQK.L	4.21991	1.91645	IF4A2	1	19.5826	19.5703	19.5718	19.57	19.4783	19.6489	19.4635	19.515	19.6117	19.6542	19.5881	19.612
K.DQLIVNLLK.E	4.12786	7.0077	LDHA	2	21.9734	21.8954	21.8151	21.8025	21.957	21.8914	21.898	21.9094	22.1784	22.1501	21.9901	21.9906
K.DQLLLGPTYATPK.V	4.53432	4.81024	ECHB	1	21.0554	21.0103	21.0394	21.1162	20.9003	21.0648	21.0807	21.0968	20.9251	21.0089	21.057	21.0855
K.DQM*LVQWHEPVNDGGSK.V	3.11551	38.9754	TITIN	1	18.8828	18.8327	18.7761	18.8542	18.8	18.8393	18.9198	18.842	18.1948	18.2163	18.2058	19.1824
K.DQMLVQWHEPVNDGGSK.V	2.84879	15.7708	TITIN	1	21.8304	21.8781	21.7988	21.8607	21.9154	21.909	21.9106	21.8685	21.2255	21.267	21.2607	20.7543
K.DQTDFEHR.I	8.26936	4.9012	K6PF	1	18.9895	18.894	19.193	18.9296	18.9316	19.1073	19.0914	19.1839	19.1756	19.1756	19.0387	19.1957
K.DRFSVNLDVK.H	3.65468	4.21869	CRYAB	2	22.0148	21.9586	21.9371	21.8834	21.9057	21.8568	21.8797	21.9579	22.066	21.9773	21.9189	21.9842
K.DRLEPPELILDANM*AR.E	12.5045	17.9311	TITIN	1	19.4566	19.4257	19.9572	19.5573	19.7125	19.6539	19.7851	19.5926	19.2676	19.1639	19.1411	19.6624
K.DRNSILWQK.A	5.99753	8.22281	TITIN	1	23.311	23.1762	23.2817	23.249	23.201	23.0405	23.1412	23.147	22.3282	22.6147	22.4974	22.5403
K.DRPFFPGLVK.Y	1.47568	1.50416	NDKB	1	24.9257	24.9703	24.9968	24.9712	24.9528	24.9772	24.9481	24.9643	25.0337	25.0539	25.0095	25.0564
K.DSAFGLLR.V	4.149	2.13216	TRFE	1	22.1481	22.3338	22.2467	22.221	22.2761	22.3198	22.3102	22.2656	22.4279	22.4484	22.4745	22.402
K.DSALVTWNKPNDGGKPITNYILEK.R	2.21236	2.43706	TITIN	3	21.7808	21.8482	21.832	21.7588	21.7781	21.766	21.79	21.8088	21.5283	21.5002	21.4693	21.5506
K.DSC#TAQLNIK.E	5.20117	0.910229	TITIN	3	20.4814	20.4672	20.6848	20.5549	20.5742	20.5842	20.6254	20.641	22.0927	22.108	22.123	22.0994
K.DSGDYTITAENSSGSK.S	2.25455	7.13798	TITIN	2	20.7	20.6579	20.6471	20.6753	20.6483	20.6649	20.7163	20.7327	20.0446	19.9976	20.0123	20.2141
K.DSLVSQLSR.G	2.8726	4.68213	MYH1	4	25.4111	25.4304	25.4049	25.3634	25.4027	25.3874	25.469	25.4871	25.388	25.3048	25.2503	25.2439
K.DSM*VLTWTRPVDDGGAEIEGYILEK.R	2.75104	63.7515	TITIN	1	21.4482	21.4058	21.466	21.4679	21.4441	21.5354	21.5049	21.4845	20.485	20.5103	20.2919	21.9507
K.DSMIVVWERPASDGGSEILGYVLEK.R	2.08879	10.6705	TITIN	1	20.8486	20.9116	20.8772	20.8318	20.9046	20.8934	20.9161	20.8951	20.2706	20.3959	20.3071	20.0224
K.DSMVLTWTRPVDDGGAEIEGYILEK.R	2.31056	11.5075	TITIN	1	24.3862	24.4083	24.3266	24.3838	24.3696	24.4126	24.3994	24.4395	23.7862	23.9272	23.7415	23.5183
K.DSNNLC#LHFNPR.F	6.64661	7.00718	LEG1	1	19.5362	19.7697	19.7979	19.8284	19.8234	19.8021	19.6673	19.7274	22.1833	22.2027	22.203	21.9874
K.DSPSVWAAVPGK.T	2.10297	3.5842	PROF1	2	20.8102	20.8787	20.8656	20.8256	20.8803	20.8465	20.9028	20.8551	20.7139	20.6956	20.7319	20.8115
K.DSTLIM*QLLR.D	4.21214	57.3803	1433B	2	22.1173	22.1091	22.2467	22.1011	22.0538	22.1504	22.1509	22.0717	22.058	21.9585	22.0123	23.3931
K.DSTLIMQLLR.D	2.23191	15.8753	1433B	1	20.779	20.7845	20.7885	20.7663	20.8649	20.824	20.7847	20.8118	20.9649	21.0927	21.2774	20.7239
K.DSVSITWEPPLLDGGSK.I	1.9967	3.45473	TITIN	1	21.8072	21.8183	21.8091	21.8736	21.8286	21.8527	21.8742	21.8671	21.1544	21.2477	21.1804	21.2557
K.DSVSLSWLKPEHDGGSR.I	2.41605	2.2009	TITIN	3	21.7356	21.8004	21.8376	21.809	21.8487	21.7958	21.7764	21.8014	21.3767	21.3823	21.3119	21.3611
K.DSVTLHWDLPLIDGGSR.I	4.18286	5.21048	TITIN	1	20.8377	20.8941	20.79	20.8407	20.9181	20.9732	20.8882	20.9436	20.9099	20.99	20.8307	20.8381
K.DSVTLSWEPPLIDGGAK.I	3.10265	11.2954	TITIN	1	22.6701	22.7206	22.6339	22.7409	22.6878	22.6733	22.7333	22.7695	22.5009	22.6945	22.7714	22.4211
K.DSVVAGFQWATK.E	2.45557	2.86515	EF2	1	21.4939	21.4624	21.5473	21.4258	21.4887	21.4546	21.4795	21.4788	21.6175	21.6071	21.548	21.6474
K.DSYVGDEAQSK.R	5.30861	7.83192	ACTA	2	20.888	20.867	21.0909	20.939	21.0396	21.0262	20.9615	20.9736	21.0894	21.0938	21.0908	20.8557
K.DTC#GANAK.Q	9.69156	2.71824	BAF	1	17.016	17.2256	17.4399	17.2731	17.2409	17.4488	17.2102	17.3772	20.7958	20.802	20.7707	20.8624
K.DTFTTPGPPYALTVVDVTK.R	2.49939	7.11328	TITIN	1	21.2673	21.3138	21.3326	21.3288	21.2804	21.2621	21.2293	21.2732	20.9437	20.9846	21.1137	20.8725
K.DTFTTPGPPYALTVVDVTKR.H	3.02527	13.7347	TITIN	2	22.3173	22.3326	22.3887	22.3454	22.3559	22.3826	22.4349	22.4303	22.729	22.5454	22.7124	23.0104
K.DTGEYQLTVSNAAGTK.T	2.02652	6.57085	TITIN	2	22.813	22.8332	22.7466	22.7993	22.7734	22.8235	22.8	22.7712	22.0509	22.0528	21.9831	22.2032
K.DTGTYEDFVEGLR.V	4.00485	6.29625	MYL3	2	22.0641	22.1624	21.9741	22.066	22.1344	22.0994	22.0617	22.0406	22.2971	22.3211	22.22	22.1164
K.DTGTYEDFVEGLRVFDK.E	20.4399	32.7738	MYL3	1	23.7451	23.9241	23.8895	23.4847	23.2662	23.2235	23.2168	23.5204	23.346	22.9406	23.8029	22.7896
K.DTQIQLDDAVR.A	3.27106	5.94244	MYH7	1	22.1027	22.1238	22.0361	22.0656	22.1323	22.0501	22.135	22.1713	22.2452	22.1526	22.1365	22.0355
K.DTQIQLDDAVRANDDLK.E	17.4905	33.0033	MYH7	1	21.2755	21.4625	21.3518	21.1346	20.8921	20.8586	20.7478	21.1213	21.504	20.8263	21.7837	20.8634
K.DTQLHLDDALR.G	5.47614	8.25378	MYH1	3	24.2083	24.1981	24.2518	24.2488	24.3945	24.3767	24.3721	24.294	24.3597	24.3842	24.1292	24.3862
K.DTQLHLDDALRGQDDLK.E	4.56085	2.43144	MYH4	5	27.5815	27.6179	27.5446	27.6403	27.467	27.502	27.4642	27.5507	27.4789	27.4931	27.4706	27.5478
K.DTQLHLDDALRGQEDLK.E	1.97597	7.37165	MYH1	13	27.2987	27.3014	27.2683	27.2952	27.2496	27.2666	27.2181	27.2866	27.1196	27.2065	27.1817	26.9633
K.DTSLYRPALEELRR.Q	2.27649	3.59941	PSMD2	1	18.9749	18.8943	18.8923	18.9125	18.8738	18.9104	18.8766	18.8867	19.1386	19.0931	19.1552	19.218
K.DTTGTALR.I	4.63084	1.86847	TITIN	1	19.3847	19.522	19.4086	19.4028	19.5239	19.5239	19.5504	19.5151	18.8344	18.8595	18.8002	18.8086
K.DTTVTGLGR.G	3.44165	2.08751	ECHA	1	21.2207	21.1934	21.1702	21.1904	21.1762	21.1291	21.0723	21.1064	21.0082	20.9468	20.9563	20.945
K.DTVTTGLTGAMNVAK.G	3.09121	9.24117	PLIN4	1	21.1085	21.1231	21.1234	21.112	21.1882	21.153	21.171	21.2344	21.1388	21.2507	21.1766	20.9294
K.DVATAQWSPLSTTSK.K	3.66315	5.92104	TITIN	2	22.8886	22.9962	22.9366	23.0413	22.9076	22.9909	23.0002	22.9338	22.5323	22.5016	22.3754	22.5787
K.DVAYPPGPPSNAHVTDTTKK.S	3.54537	7.62572	TITIN	1	19.4697	19.618	19.6239	19.6037	19.6033	19.6275	19.599	19.6324	19.1535	19.0654	19.1474	18.9108
K.DVFHMVVEVPR.W	4.06538	8.49348	IPYR	1	18.3564	18.4697	18.4754	18.3242	18.3752	18.4316	18.4241	18.4799	18.4723	18.481	18.5857	18.2849
K.DVFLGTFLYEYSR.R	4.94148	5.21055	ALBU	1	23.0617	23.1008	23.1892	23.2363	23.2264	23.2133	23.2713	23.236	23.1087	23.2787	23.2117	23.2616
K.DVFVPDDK.E	5.85791	7.9029	MYH7	2	21.2907	21.289	21.3196	21.408	21.5044	21.3329	21.3693	21.4819	21.5418	21.3867	21.3072	21.5342
K.DVFVPDDKEEFVK.A	4.26085	7.41478	MYH7	3	23.2942	23.2764	23.1006	23.1838	23.2405	23.1877	23.1829	23.2349	23.095	23.0567	22.8501	23.0547
K.DVHETLGFPVAFEC#R.I	6.08701	11.6449	TITIN	1	19.6746	19.6616	19.8308	19.6624	19.8808	19.8369	19.7283	19.7345	21.1011	21.2233	21.4953	21.3006
K.DVLTITLTPK.V	2.29976	1.40779	IGH1M	2	22.9669	22.9446	22.9281	22.9921	22.9678	22.9313	22.8809	22.9439	23.0584	23.0849	23.043	23.0412
K.DVNAAIAAIK.T	3.0885	2.50734	TBA4A	1	20.8902	20.7868	20.7982	20.7565	20.7878	20.7498	20.8251	20.799	20.7571	20.6774	20.6886	20.6955
K.DVNVIEGTK.A	7.72676	10.7714	TITIN	1	23.4054	23.2841	23.1643	23.1389	23.2956	23.0441	23.2768	23.2717	22.1922	22.5047	22.1914	22.2572
K.DVNVNFEK.S	3.74488	6.73246	TEBP	1	20.2935	20.3205	20.3114	20.3013	20.1711	20.2786	20.1978	20.2883	20.2357	20.2062	20.2589	20.4177
K.DVPNWK.V	2.58236	1.07197	NDUAD	2	21.5702	21.6286	21.5141	21.5558	21.5357	21.5485	21.5139	21.5649	21.3413	21.3556	21.3403	21.3181
K.DVSSIIVLFGYPFR.L	9.15971	22.2226	SYPL2	1	19.1442	19.2342	19.2642	19.3075	19.5439	19.3664	19.1782	19.2256	19.2043	19.1856	19.2734	19.8035
K.DVVDPGK.V	2.60813	9.18053	FLNC	1	20.0024	20.003	19.9131	19.9848	19.9763	19.9842	20.0043	19.9135	20.126	19.8866	19.8335	20.0129
K.DVVDYIIFGTVIQEVK.T	2.56634	7.13274	ECHB	1	20.4173	20.4571	20.4377	20.4611	20.4776	20.5223	20.4459	20.5163	20.5227	20.6952	20.5477	20.7273
K.DWHRPC#LK.C	7.69979	6.59448	CRIP1	1	17.5322	17.687	17.2895	17.5705	17.5638	17.5809	17.5799	17.4717	19.1171	19.0107	19.2245	19.2002
K.DYELQLITYK.A	2.94355	3.69627	PLEC	2	21.2697	21.3321	21.3297	21.2507	21.3127	21.2322	21.2959	21.3526	21.1067	21.1317	21.0503	21.0139
K.DYESASLTEVR.A	3.00708	2.35952	ACTN2	1	20.6659	20.5466	20.5495	20.5406	20.6115	20.6093	20.6123	20.5957	20.6067	20.5355	20.5572	20.5349
K.DYINLFSTK.C	2.45848	2.74603	LDB3	2	24.2005	24.2152	24.2159	24.2755	24.2027	24.279	24.2062	24.2716	24.2176	24.2662	24.1803	24.2585
K.DYQGLFGVK.C	4.20849	3.95887	ABLM1	1	18.2511	18.2363	18.3164	18.1181	18.1515	18.2025	18.2111	18.2289	18.2293	18.2653	18.3632	18.29
K.DYSVTANSK.I	4.70769	9.94871	LDHB	2	24.8231	24.7015	24.6823	24.7035	24.8485	24.7409	24.8399	24.8002	25.0084	24.9136	24.7399	24.7086
K.DYVVYDTR.L	4.72057	6.92982	TITIN	1	19.4913	19.5141	19.4971	19.4984	19.6409	19.4628	19.6225	19.4853	18.749	18.8729	18.9783	18.8032
K.EAAEMGK.G	6.48247	9.8567	EF1A1	1	20.6734	20.4386	20.4917	20.7249	20.5609	20.5722	20.5593	20.5327	20.6879	20.8161	20.7717	20.4842
K.EAAENSLVAYK.A	2.95752	5.22593	1433E	1	21.7761	21.6986	21.6863	21.6464	21.7587	21.7175	21.7541	21.7149	21.8362	21.7666	21.7495	21.652
K.EAALSTALSEK.R	2.96873	16.5292	LMNA	1	19.9466	19.9176	19.8718	19.8767	19.8643	19.8415	19.9598	19.8699	19.7774	19.6902	19.6887	20.1579
K.EADRNDSGTYDLVLENK.C	2.81671	3.45284	TITIN	2	21.6405	21.6672	21.5755	21.5997	21.6975	21.6292	21.6639	21.6046	21.371	21.3751	21.2949	21.4153
K.EAFENGLWGK.I	3.47653	4.11469	AL1L1	1	18.4479	18.5059	18.5027	18.4747	18.5111	18.3827	18.43	18.5355	18.692	18.5592	18.5782	18.6135
K.EAFHEFQK.D	2.89028	6.83754	KPBB	1	21.9665	22.0393	22.0436	21.9518	22.0096	21.9338	22.0181	21.9669	22.2056	22.3394	22.1672	22.3688
K.EAFLLFDR.T	2.4068	4.25264	MYL1	3	27.586	27.6414	27.6227	27.584	27.5531	27.5561	27.546	27.5649	27.8124	27.769	27.7455	27.6649
K.EAFQEALAAAGDK.L	3.53525	6.3069	THIO	2	22.2105	22.1999	22.2131	22.1143	22.1713	22.1151	22.0826	22.1973	22.3682	22.4041	22.2334	22.2283
K.EAFQLFDR.T	2.86516	4.95587	MYL6	2	24.5451	24.5101	24.5408	24.5921	24.4993	24.6	24.5869	24.6042	24.6527	24.7707	24.7518	24.8261
K.EAFTIM*DQNR.D	2.96134	45.8797	MLRV	2	19.8046	19.7629	19.8645	19.7941	19.7642	19.7491	19.8247	19.8515	19.5127	19.483	19.3849	20.5906
K.EAFTIM*DQNRDGFIDK.N	4.07577	40.6101	MLRV	1	20.5473	20.5601	20.5375	20.5596	20.4948	20.3857	20.5401	20.4685	20.0342	19.8754	20.045	20.9957
K.EAFTIMDQNRDGFIDK.N	6.56247	27.8604	MLRV	2	22.2784	22.3773	22.2984	22.3428	22.1892	22.1269	22.1209	22.2586	22.4216	22.1527	22.5348	21.5276
K.EAFTVIDQNR.D	4.01458	8.29045	MLRS	4	26.2993	26.3517	26.3074	26.3161	26.3653	26.3695	26.4762	26.3332	26.4292	26.543	26.2485	26.4215
K.EAFTVIDQNRDGIIDK.E	1.81327	4.97541	MLRS	7	27.4494	27.523	27.4788	27.4638	27.5077	27.5028	27.4782	27.5154	27.763	27.6257	27.7422	27.6328
K.EAFTVIDQNRDGIIDKEDLR.D	6.97536	6.00623	MLRS	4	25.9071	25.9195	25.7373	25.7243	25.7303	25.6409	25.708	25.7298	25.6701	25.5795	25.5968	25.4586
K.EAFTVIDQNRDGIIDKEDLRDTF.A	6.24068	13.6139	MLRS	1	19.4419	19.5095	19.4372	19.3408	19.3088	19.263	19.271	19.4078	18.136	18.2342	18.2328	17.7914
K.EAFTVIDQNRDGIIDKEDLRDTFAAMGR.L	19.5083	41.7889	MLRS	2	26.3212	26.5097	26.3801	26.039	25.9076	25.7129	25.844	26.1273	25.1858	24.8875	25.4635	23.7776
K.EALDSDGWLHTGDIGK.W	2.77869	10.0267	ACSL6	1	19.6973	19.7602	19.7795	19.6944	19.7331	19.6992	19.7308	19.6552	19.7255	19.6319	19.9209	19.6161
K.EALIQDLERK.L	6.61622	8.81765	MYOTI	1	22.3385	22.3996	22.2626	22.2742	22.1375	22.1661	22.2631	22.3932	22.2234	22.0146	22.3064	22.2796
K.EALISQLTR.G	3.4266	11.1017	MYH6	2	21.2464	21.187	21.1737	21.1722	21.2582	21.1015	21.1756	21.2194	21.5106	21.4462	21.3713	21.1292
K.EANLLNAVIVQR.L	3.14573	9.78215	NSF1C	2	20.2412	20.3458	20.2658	20.2357	20.2539	20.2556	20.1898	20.2898	20.2277	20.2484	20.5231	20.2985
K.EAPAPPK.A	4.35378	24.2546	RL23A	1	19.8321	19.7694	19.8985	19.9231	19.9468	19.8074	19.855	19.8065	19.749	19.7097	19.8376	20.3952
K.EAPGPINFTVFLTMFGEK.L	9.66316	12.647	MLRV	1	21.3091	21.2973	21.6075	21.3683	21.5567	21.6155	21.5507	21.6325	21.4606	21.514	21.8193	21.4569
K.EASGPINF.T	4.33918	2.84661	MLRS	1	19.0967	19.1068	19.1985	19.0306	19.2214	19.1601	19.144	19.0875	19.2868	19.2125	19.3091	19.2653
K.EASGPINFTVFL.T	5.80728	8.57815	MLRS	1	17.3323	17.5508	17.3702	17.3971	17.3133	17.3761	17.3589	17.2828	17.193	17.2462	17.1285	16.9537
K.EASGPINFTVFLTM*FGEK.L	3.29387	47.0276	MLRS	1	22.6607	22.663	22.732	22.6695	22.7874	22.7502	22.7492	22.7309	22.9531	22.9248	22.7873	24.0437
K.EASGPINFTVFLTMF.G	8.74685	10.0259	MLRS	1	15.947	15.825	15.9267	16.0111	15.6731	15.849	15.7059	16.0051	15.8507	16.1006	15.8899	15.7718
K.EASGPINFTVFLTMFGEK.L	7.93759	9.39983	MLRS	3	25.8886	25.9059	26.1404	25.9708	26.0851	26.1436	26.0775	26.1988	26.0927	26.0723	26.3293	26.0492
K.EAVGDLLDAFK.E	2.42224	5.98239	IF4G1	1	18.3867	18.3085	18.423	18.3899	18.3739	18.4091	18.4125	18.381	18.2061	18.3143	18.2014	18.3769
K.EAVPPAK.G	3.6712	6.73622	TITIN	1	19.6681	19.5595	19.5661	19.6934	19.5577	19.5887	19.6169	19.6476	19.3253	19.2616	19.3031	19.4788
K.EAWDAGK.F	3.4564	4.34911	THIL	1	22.5406	22.5037	22.4028	22.5215	22.4393	22.5258	22.4929	22.5454	22.4816	22.4224	22.333	22.4474
K.EC#MYTIPK.L	5.52217	14.7024	TITIN	1	17.7663	17.9683	18.0167	18.0197	17.939	17.9344	17.9299	17.8778	19.8832	19.9253	20.0408	19.5195
K.EC#WEQEHEEREAEK.V	10.4852	4.12842	TNNI1	1	19.224	19.2779	19.4588	19.6381	19.5756	19.3546	19.2764	19.435	22.9812	23.0079	22.8706	22.9363
K.EDAGTYTFQVQNNVGK.S	4.92163	5.34456	TITIN	1	20.4118	20.4387	20.3886	20.2533	20.4916	20.3623	20.4575	20.3838	19.5773	19.7017	19.5749	19.7168
K.EDIDTAMK.L	4.39678	3.17025	HCDH	1	20.7628	20.7752	20.6886	20.8923	20.7574	20.8311	20.7533	20.8367	20.9533	20.8528	20.8782	20.8653
K.EDKYEEEIK.V	9.99063	21.2442	TPM1	4	25.121	25.0902	24.7488	25.1998	24.9202	24.9401	24.89	25.0287	24.9458	25.2324	24.5911	25.3044
K.EDLIWEILK.V	9.52423	8.05888	TRFE	1	18.0135	18.0444	17.8583	18.0805	18.0047	18.2439	18.1618	18.278	18.4851	18.6375	18.4969	18.7243
K.EDLQKPVLDLK.L	4.83076	8.81816	TITIN	2	24.5654	24.6114	24.4452	24.4701	24.5072	24.5121	24.3931	24.5487	23.9391	23.8482	23.6377	23.7628
K.EDLRDTFAAM*GR.L	2.44887	45.4162	MLRS	3	22.2256	22.1628	22.2135	22.2651	22.1635	22.1869	22.2253	22.2275	22.1149	21.8658	21.9323	23.0879
K.EDLRDTFAAMGR.L	5.01251	22.1647	MLRS	6	26.6462	26.6911	26.6666	26.7863	26.5326	26.6434	26.6101	26.6398	26.9582	26.8514	26.9721	26.2083
K.EDLYLKPIQR.T	3.37887	3.91299	EF2	1	22.3399	22.2617	22.217	22.2452	22.2132	22.2849	22.226	22.324	22.2099	22.1694	22.0742	22.1482
K.EDPKPSQEVVK.E	2.02338	9.91797	SMYD1	1	22.7279	22.748	22.7182	22.7595	22.6655	22.7325	22.7033	22.7403	22.6147	22.7633	22.5217	22.8405
K.EDQVM*QQNPPK.F	6.22963	17.2127	MYH6	1	18.5934	18.4588	18.4645	18.6311	18.5139	18.7252	18.5929	18.5723	19.0916	19.1223	19.0032	19.527
K.EDQVMQQNPPK.F	2.64523	14.1955	MYH6	2	21.0322	21.0069	20.961	21.0407	21.0527	21.0848	21.0675	21.0521	21.249	21.3962	21.1889	20.8897
K.EDQVMQQNPPKFDK.I	3.87212	20.9678	MYH6	2	21.0532	21.105	21.0351	21.0284	21.0404	20.9668	20.9635	20.937	20.5058	20.3807	20.426	19.7642
K.EEEELIALK.D	2.96574	5.73695	TNNT1	1	20.8415	20.9787	20.8817	20.8952	20.8977	20.8942	20.8829	20.8451	20.9985	20.8844	20.8246	20.9858
K.EEEEVGFDWSDRNTNMAAK.K	4.2175	21.9996	PLEC	1	20.676	20.7548	20.8047	20.8625	20.7275	20.793	20.73	20.827	20.9533	20.9172	20.9346	20.2079
K.EEEVEALLAGQEDSNGC#INYEAFVK.H	3.24379	4.29043	MYL1	2	18.2718	18.224	18.254	18.2624	18.1623	18.2204	18.2178	18.3205	20.4682	20.5786	20.4806	20.5839
K.EEFILEILK.T	5.02216	15.19	TITIN	1	18.2267	18.1025	18.1697	18.0378	18.2277	18.1023	18.1732	18.2414	18.2304	18.1642	18.3085	18.6334
K.EEGLNAFYK.G	3.26401	3.34239	MPCP	1	20.7074	20.6209	20.6286	20.6148	20.5739	20.5929	20.5555	20.5877	20.4948	20.599	20.5212	20.5034
K.EEHSFTVMEFVLPR.F	5.36901	6.66637	MUG1	1	19.1598	19.3011	19.362	19.3045	19.3259	19.2736	19.1869	19.3828	19.4616	19.4805	19.3678	19.2683
K.EEIDQMFAAFPPDVTGNLDYK.N	3.73083	10.1582	MLRV	1	19.239	19.238	19.2181	19.3549	19.3091	19.361	19.2942	19.3028	19.2388	19.2862	19.2638	18.9563
K.EEMTVVWNAPEYDGGK.S	6.10568	6.91124	TITIN	1	18.9263	19.0082	19.0406	19.1278	19.138	19.0795	19.2088	19.1363	18.4092	18.4378	18.4299	18.2205
K.EEQLLSTGFK.C	4.46007	1.61584	TITIN	2	21.1293	21.0994	21.0494	20.9602	21.1497	21.0185	21.0597	21.1319	20.6958	20.7078	20.6905	20.7421
K.EETQPPVALKK.E	5.36332	4.31429	PAIRB	1	19.722	19.7275	19.6628	19.8533	19.6146	19.712	19.7192	19.6184	19.6072	19.6258	19.5592	19.7074
K.EEVVFEAVM*K.W	3.77258	24.5451	KLH41	1	18.9965	18.9557	19.0922	19.0862	19.0782	18.9678	19.0661	19.0311	18.7786	18.7937	18.7942	19.4299
K.EEVVFEAVMK.W	2.29242	9.55555	KLH41	2	22.5894	22.6105	22.5746	22.5788	22.501	22.6016	22.5635	22.5852	22.7909	22.939	22.7876	22.5989
K.EFAPTEVNDIWKYEDDKK.E	4.09417	5.11233	KLH41	1	20.6171	20.6074	20.5107	20.6852	20.5226	20.5872	20.5639	20.6431	20.528	20.5618	20.4056	20.5676
K.EFAQVIK.I	2.20068	4.91322	FUMH	2	20.7438	20.8041	20.7205	20.7957	20.7479	20.7691	20.7961	20.8021	20.4505	20.5235	20.5173	20.3697
K.EFEM*SNLQSK.I	4.01388	36.7954	MYH1	3	22.5535	22.4148	22.3884	22.4419	22.427	22.3758	22.4846	22.4268	22.5906	22.0582	21.983	23.0748
K.EFIEAEMK.L	3.69341	10.5795	NNTM	2	20.784	20.8042	20.7689	20.7051	20.7434	20.6671	20.78	20.8328	20.6064	20.688	20.6539	20.3353
K.EFM*EVEEGTDVNIVAK.I	3.40583	36.1929	TITIN	1	19.2175	19.1717	19.1552	19.0971	19.2258	19.1053	19.1134	19.1587	18.3793	18.4598	18.2463	19.2703
K.EFMEVEEGTDVNIVAK.I	2.70243	4.59598	TITIN	1	20.8607	20.8063	20.824	20.9225	20.9014	20.8868	20.8914	20.8666	20.67	20.6291	20.5877	20.5134
K.EFSGNPIK.V	3.60674	11.092	FUS	1	20.2402	20.1643	20.0778	20.206	20.1352	20.1384	20.122	20.1217	20.2417	20.2246	20.1337	19.878
K.EFSVYM*TK.D	4.06714	57.5482	AATM	1	21.5451	21.57	21.5394	21.5782	21.4807	21.5531	21.4724	21.4055	21.3058	21.1998	21.1079	22.5911
K.EFSVYMTK.D	3.97642	10.1389	AATM	2	21.645	21.757	21.7313	21.8426	21.781	21.7945	21.7974	21.7746	21.591	21.5903	21.5492	21.2708
K.EFTLEFSR.D	4.9993	1.68892	AT2A1	2	23.4756	23.4853	23.4414	23.2466	23.4147	23.4148	23.4363	23.4584	23.4301	23.4883	23.4506	23.4502
K.EFWAADVIFAER.A	5.34863	5.21011	SMYD1	1	18.4799	18.5602	18.6618	18.5542	18.6514	18.6995	18.5977	18.6969	18.3309	18.4829	18.3727	18.4749
K.EGDTYEYR.V	9.14873	17.3792	TITIN	1	18.88	18.6481	19.0535	18.8991	18.9802	18.9277	19.0318	18.7673	19.0176	18.8305	19.1769	18.5809
K.EGGLLTLAGAK.A	1.28759	5.77367	DHPR	1	19.2444	19.2329	19.2491	19.2023	19.2315	19.2291	19.2078	19.2544	19.2285	19.3026	19.1382	19.1271
K.EGHEVVGVFTIPDK.D	3.64661	4.61559	AL1L1	1	20.9876	20.9792	21.0132	21.0782	20.9446	21.0596	21.0851	21.0683	21.5709	21.5481	21.4907	21.4204
K.EGHPVTSEPSRPEPAVFK.A	3.61586	3.81608	THTR	1	19.4916	19.3858	19.4019	19.4694	19.4005	19.3619	19.3437	19.3743	18.9015	19.0102	19.0038	19.0234
K.EGIEC#EVINLR.T	4.83496	3.17337	ODPB	1	18.7384	18.658	18.7054	18.8492	18.6909	18.8156	18.8148	18.7142	20.7666	20.8074	20.6985	20.74
K.EGIEWEFIDFGM*DLAACIELIEK.P	5.84641	14.2722	MYH1	2	16.6891	16.7207	16.4669	16.6686	16.6346	16.7457	16.7218	16.6991	14.5224	14.7924	15.0224	14.7382
K.EGIPALDNFLDKL.-	6.9041	8.17777	EF2	1	19.4366	19.24	19.5054	19.5667	19.5022	19.4281	19.5558	19.5068	19.376	19.4411	19.4356	19.6387
K.EGLLLWC#QR.K	20.4087	4.84862	ACTN1	2	17.746	17.8551	18.3177	18.6849	18.1134	18.3307	18.3404	18.3002	23.0849	23.231	23.1562	23.2331
K.EGNGTVM*GAELR.H	5.70062	5.80364	MYL1	1	18.1493	18.2052	18.2915	18.1954	18.3046	18.2379	18.4095	18.2907	18.4374	18.4053	18.4303	18.5853
K.EGNGTVMGAEIR.H	10.8875	17.9628	MYL6	2	21.1942	21.6252	21.7062	21.5774	21.3484	21.5778	21.4908	21.5634	21.6259	21.8002	21.5058	21.16
K.EGNGTVMGAELR.H	5.87267	21.8754	MYL1	2	25.2687	25.3896	25.3106	25.21	25.3671	25.2748	25.3916	25.4712	25.6018	25.6521	25.6075	24.8999
K.EGQTATFVC#ELSHEK.M	4.15017	4.76578	TITIN	2	21.1232	21.0662	21.05	21.1818	21.0879	21.0463	21.197	21.1551	23.1215	23.2647	23.1353	23.2202
K.EGQTCTMTCQFSVPNVK.S	3.1987	8.40065	TITIN	1	21.7666	21.7721	21.6498	21.745	21.7093	21.6642	21.7574	21.7396	19.4251	19.397	19.4065	19.6418
K.EGVHGGGLNK.K	3.13361	9.86296	PROF2	1	22.2588	22.2976	22.2639	22.3529	22.289	22.3779	22.2555	22.2941	22.3695	22.2846	22.379	22.0601
K.EGVHGGGLNKK.A	2.48977	21.4535	PROF2	1	22.5938	22.5523	22.5736	22.5915	22.6496	22.6186	22.5358	22.5871	22.5593	22.5272	22.5793	23.1206
K.EGVHGGLINK.K	5.76857	13.8977	PROF1	1	21.2141	21.1936	21.0684	21.2933	21.3506	21.2828	21.2093	21.2129	21.3391	21.4098	21.4745	21.7739
K.EGVVEITGK.H	5.23161	3.47797	HSPB1	2	20.9425	20.9736	21.0393	20.9719	21.1427	21.1055	21.1186	21.0273	21.2011	21.1041	21.1729	21.101
K.EGVVEITGKHEER.Q	4.5469	4.31075	HSPB1	1	21.0587	21.1891	21.1197	21.1276	21.0586	21.1546	20.9813	21.067	20.9896	20.9009	21.0396	21.0294
K.EGWPLDIR.V	2.41311	4.49876	ACON	2	22.0987	22.0799	22.1828	22.12	22.0908	22.1238	22.0746	22.1171	21.9941	22.0254	22.0906	22.1382
K.EHIIIQWTKPESDGGNEISNYLVDK.R	4.11031	4.54278	TITIN	1	20.3232	20.3423	20.2996	20.2484	20.3841	20.3964	20.2289	20.3457	19.5705	19.6467	19.4861	19.5785
K.EHIIIQWTKPESDGGNEISNYLVDKR.E	2.55957	6.72587	TITIN	3	22.6716	22.6303	22.6569	22.6734	22.6942	22.647	22.7376	22.7216	21.8668	21.8766	21.7875	22.0174
K.EHMQPTHPIR.L	14.2155	16.6118	1433F	1	18.3903	18.594	18.8291	18.8203	18.9183	18.9082	18.4127	18.6647	18.868	18.6951	18.8347	18.3057
K.EHQRPTLR.R	4.2623	2.56861	CASQ2	1	17.3923	17.5716	17.3743	17.4357	17.4548	17.4807	17.4772	17.4397	16.4601	16.388	16.4661	16.4625
K.EIAEAYLGK.T	2.89162	3.88016	HSP7C	2	23.599	23.5403	23.5165	23.4739	23.5479	23.4905	23.5743	23.5181	23.4903	23.476	23.4499	23.3634
K.EIDVEVRK.E	2.32325	3.73505	ODPA	1	22.8067	22.8406	22.7861	22.8051	22.801	22.7774	22.7385	22.7463	22.8122	22.7405	22.8726	22.8116
K.EIFEGPK.Y	5.10249	3.14053	MYOM1	1	21.1457	21.0275	21.0638	21.1497	21.1993	21.1746	21.0599	21.0002	20.8615	20.8293	20.9362	20.8871
K.EIHGHDVDGMDLGK.K	3.57573	20.1757	MYOZ2	1	19.6579	19.6102	19.6129	19.6819	19.693	19.5298	19.6628	19.6537	19.7308	19.7067	19.642	19.0425
K.EIHGHDVDGMDLGKK.V	1.49262	12.1916	MYOZ2	1	20.5575	20.5694	20.5736	20.5105	20.5479	20.5336	20.5296	20.5584	19.8185	19.8123	19.8251	19.4421
K.EIIADGLK.Y	3.63506	6.49193	TITIN	2	22.5061	22.477	22.3644	22.3744	22.4926	22.4681	22.4384	22.474	22.008	21.9425	21.8643	21.792
K.EIIDLVLDR.I	5.62822	61.0944	TBA1A	1	18.6374	18.5341	18.7441	18.687	18.7153	18.7378	18.811	18.6768	18.6126	18.7716	18.8897	20.2215
K.EILEPPEIDLDASMR.K	3.78541	8.26167	TITIN	1	20.0552	20.1127	20.1888	20.2037	20.1123	20.0693	20.1571	20.1702	19.7926	19.775	19.6428	19.5354
K.EILEPPEIDLDASMRK.L	3.12679	5.1668	TITIN	3	21.8392	21.8279	21.7936	21.8904	21.7849	21.8082	21.7378	21.8365	21.662	21.6008	21.5865	21.4806
K.EILGYWVEYR.Q	4.63965	4.4587	TITIN	1	23.425	23.5072	23.6165	23.5144	23.5828	23.6328	23.531	23.5747	22.9155	22.9774	23.0589	22.9352
K.EISILNIAR.H	3.2366	10.9547	TITIN	1	23.5583	23.5284	23.5484	23.4237	23.5681	23.5169	23.5715	23.517	22.5877	22.9231	22.9518	22.8432
K.EISPDTTLLDLQNNDISELRK.D	2.37142	10.322	PGS1	2	22.439	22.4263	22.3813	22.4314	22.3847	22.396	22.4848	22.4151	22.6138	22.5694	22.5445	22.8557
K.EIVTLAPSTMK.I	73.6956	39.516	ACTBL	1	18.6603	18.4257	21.6693	19.7483	21.1875	20.7029	21.3387	19.3153	19.1259	18.9738	20.0959	19.2401
K.EIVTNFLAGFEP.-	8.26826	8.63969	ATPA	1	20.6643	20.5884	20.6804	20.3354	20.4651	20.4417	20.4699	20.5902	20.6478	20.3891	20.6726	20.5594
K.EKGDYILIVK.W	6.15772	12.9257	FLNC	1	18.5769	18.7404	18.7661	18.7628	18.6824	18.7921	18.5842	18.8086	18.8125	18.7523	19.1484	19.0324
K.EKPAAAPAAK.K	4.73479	7.4756	TITIN	1	24.4487	24.3288	24.2539	24.2951	24.3575	24.2762	24.4196	24.3535	23.5798	23.6726	23.4837	23.43
K.ELAHIHK.A	3.53597	16.8067	MYBPH	2	22.1263	22.1774	22.1227	22.2419	22.1909	22.2014	22.1052	22.1069	22.2137	22.2402	22.2527	22.6858
K.ELAPDFYQPGPEYQK.R	4.81908	5.05401	JPH2	1	17.8212	17.8092	17.8607	17.9294	17.9315	17.8465	17.9073	17.7237	18.4033	18.527	18.3789	18.5033
K.ELAPYDENWFYTR.A	2.33312	5.70878	RS19	1	20.978	20.9615	20.9103	20.95	20.9249	20.967	21.0129	20.9252	20.962	20.9096	21.0842	20.9174
K.ELAQEQAR.R	7.06034	6.36408	PLEC	1	17.4775	17.434	17.4125	17.5729	17.44	17.3464	17.6335	17.5996	17.4091	17.5713	17.5599	17.6292
K.ELASQPDVDGFLVGGASLKPEFVDIINAK.Q	4.30974	7.71139	TPIS	2	24.2208	24.213	24.2284	24.3666	24.2896	24.3344	24.3376	24.3422	24.6607	24.7354	24.5179	24.7763
K.ELASQPDVDGFLVGGASLKPEFVDIINAKQ.-	9.13144	18.6489	TPIS	2	22.7877	22.931	22.9303	22.735	22.6578	22.5949	22.6114	22.7694	22.4889	22.317	22.6861	22.0378
K.ELDPVQK.L	1.87654	5.61484	ATP5J	2	21.3716	21.2964	21.3241	21.2951	21.347	21.3446	21.3482	21.3499	21.2804	21.1624	21.0845	21.1815
K.ELEAVCQDVLSLLDNYLIK.N	5.82507	13.4016	1433G	2	17.8657	17.9611	18.0602	17.8796	17.969	18.0887	18.047	18.0514	15.1454	15.3241	14.9791	15.4229
K.ELEDM*NQK.L	6.25109	13.3136	TNNI2	2	21.6157	21.5511	21.4614	21.4041	21.6683	21.5233	21.6498	21.5572	21.636	21.4003	21.2653	21.6755
K.ELEDMNQK.L	3.84419	18.8875	TNNI2	4	25.8933	25.8658	25.7892	25.9078	25.77	25.7817	25.8248	25.7816	26.0025	25.993	25.8317	25.3671
K.ELEEIVQPIISK.L	1.49745	6.91527	GRP78	1	20.9578	20.967	20.9266	20.905	20.9568	20.9689	20.9482	20.9539	20.8674	20.8008	20.763	20.9867
K.ELGITALHIK.L	4.50668	7.25976	RS14	1	21.7601	21.8694	21.8056	21.9021	21.7833	21.7399	21.7638	21.8945	21.9352	22.0238	21.8474	22.0891
K.ELGTVM*R.S	12.4392	22.7527	CALM	1	25.0531	25.0396	25.1748	25.4002	24.9019	25.3905	25.0476	25.1297	25.7636	25.4349	25.1228	25.8815
K.ELGTVMR.S	3.29011	20.67	CALM	1	26.4211	26.4862	26.4283	26.4583	26.4331	26.3701	26.4449	26.3368	26.6276	26.6879	26.7641	26.0339
K.ELHPGAAR.S	8.87265	17.5635	TITIN	2	19.8717	19.9335	20.1307	19.735	20.0093	19.9016	19.8016	19.8264	19.6879	19.3186	19.7933	19.2974
K.ELIDLPPFEIVTGVR.L	3.71713	2.74239	ABEC2	1	19.5951	19.5441	19.5927	19.5402	19.5411	19.5358	19.6814	19.6313	19.7784	19.7229	19.7607	19.8181
K.ELIEIISGAAAL.D	4.42356	7.05006	ATPG	1	20.0441	19.8743	19.9718	19.989	19.8522	19.9885	19.924	19.9301	20.0869	19.9754	19.9646	19.8372
K.ELIPAEEALR.L	3.74377	6.87762	PLEC	1	21.3313	21.2259	21.3176	21.1898	21.2393	21.3196	21.2503	21.2182	21.4109	21.3103	21.4292	21.2116
K.ELLSGPNR.L	3.60805	6.7162	PGM1	1	22.8892	22.916	22.9217	22.8173	22.8858	22.8607	22.8081	22.9605	23.0406	22.9127	22.9291	22.804
K.ELMWLNEK.E	3.12826	4.78861	PLEC	2	22.1652	22.2079	22.1998	22.2429	22.2092	22.2521	22.302	22.2786	22.195	22.1919	22.1546	22.0444
K.ELNYFAK.A	5.65223	9.80427	PGK1	1	24.8239	24.72	24.6417	24.6114	24.8254	24.7046	24.8118	24.7358	24.9755	24.9065	24.8022	24.6439
K.ELPLIFITPLSDVK.V	3.87155	5.28561	TITIN	1	20.9338	20.9164	21.0619	20.991	20.9402	20.9414	21.0444	21.0172	20.6674	20.8298	20.7038	20.7964
K.ELSLDDFK.G	3.41996	4.13107	PRDX3	2	23.1092	23.1512	23.0464	23.0497	23.0621	23.1076	22.9962	23.1129	23.184	23.1089	23.0622	23.1838
K.ELTERAEDEEEINAELTAKK.R	7.14118	8.38432	MYH4	4	23.3972	23.4411	23.2957	23.2308	23.2661	23.1335	23.1858	23.2752	22.9396	22.8131	22.9451	22.685
K.ELTGLGNALK.N	11.1427	4.32364	ACADV	1	19.5907	19.3541	19.1216	19.3421	19.1821	19.2539	19.2697	19.5022	20.1634	20.239	20.1894	20.304
K.ELTYQTEEDRK.N	5.56816	11.3101	MYH1	4	27.3349	27.3799	27.2407	27.4486	27.1994	27.3285	27.2723	27.3609	27.2377	27.3189	27.2514	27.5734
K.ELVITPEVDLSEIPGAQISVR.I	5.2157	9.28348	TITIN	1	18.14	17.9626	18.1726	18.1348	18.0552	18.0601	18.165	18.1856	17.8386	18.0134	18.1673	18.0019
K.ELVNNLGEIYQK.I	3.77431	8.71688	EHD1	1	19.5517	19.5476	19.604	19.6239	19.7053	19.5835	19.6405	19.6599	19.6226	19.8329	19.55	19.6245
K.ELWDTLYQLETDKFEFGEK.L	10.3644	14.341	TNNT3	1	22.3634	22.4005	22.6373	22.5522	22.164	22.3914	22.4206	22.597	22.7486	22.5934	22.2756	22.7331
K.EM*ADVTTK.L	3.12484	36.4444	TITIN	1	20.6611	20.5832	20.5852	20.5307	20.6216	20.5326	20.5923	20.5499	19.7052	19.5857	19.4894	20.5075
K.EM*ANM*K.E	8.34519	50.7363	MYH1	2	19.0664	18.8598	18.9158	18.8437	19.1206	18.9331	19.1519	18.9299	18.6736	18.5277	18.5161	19.8097
K.EM*ANM*KEEFEK.A	9.30089	113.934	MYH1	1	19.2308	19.1822	19.0904	18.8598	19.1981	18.8998	19.0316	19.1263	18.0813	18.0501	17.6603	20.5939
K.EM*ANMKEEFEK.A	6.47241	25.0123	MYH1	3	24.3013	24.3002	24.0813	24.1233	24.1145	24.0825	24.1109	24.1482	23.5006	23.406	23.3987	24.0843
K.EM*ATM*K.E	4.45608	77.3303	MYH3	3	20.1452	20.0467	20.2404	20.2123	20.0851	20.195	20.184	20.1639	20.004	19.7421	19.7849	21.661
K.EM*ATMK.E	7.04832	10.6741	MYH3	2	21.6901	21.5317	21.5688	21.5195	21.7962	21.631	21.7415	21.7055	21.6879	21.5537	21.4338	21.7882
K.EMANM*K.E	5.9636	7.96753	MYH1	2	24.4296	24.2153	24.244	24.2493	24.4153	24.3458	24.4183	24.339	24.403	24.3564	24.1367	24.3544
K.EMANM*KEEFEK.A	6.04252	10.2689	MYH1	1	21.1373	21.0893	20.9645	20.8972	21.0929	20.9253	20.9719	21.0223	20.3849	20.3053	20.0915	20.4416
K.EMANMK.E	6.20893	20.699	MYH1	3	24.9061	24.918	24.9942	25.1225	24.8706	25.0709	25.0009	24.9142	25.1861	25.302	25.1486	24.5588
K.EMANMKEEFEK.A	6.8301	35.2136	MYH1	6	26.1491	26.2576	26.0816	26.1273	25.9678	25.9791	26.0268	26.0439	25.8988	25.8634	25.8524	24.5558
K.EMANMKEEFGR.V	10.4126	33.9307	MYH6	1	21.6343	21.7632	21.5796	21.3673	21.4955	21.3891	21.3643	21.4194	21.277	21.0682	21.2673	19.9978
K.EMATMK.E	5.14947	24.1618	MYH3	4	26.3593	26.3396	26.2941	26.4314	26.1678	26.3541	26.3668	26.3282	26.5941	26.7464	26.7373	25.9041
K.EMATMKEEFQK.T	17.0279	24.1552	MYH3	1	21.8742	22.0583	21.7237	21.5456	21.5435	21.3839	21.4583	21.4864	21.0098	20.7937	20.9666	20.1551
K.EMLNGQK.L	6.92328	29.411	GPDA	1	22.1413	21.9781	21.9296	21.8861	22.1453	21.9348	22.0781	22.0447	22.2292	22.1635	22.0306	21.1382
K.EMTERLEDEEEMNAELTAK.K	2.5218	23.6069	MYH6	2	22.0697	22.1277	22.064	22.0546	22.0845	22.0106	22.041	22.1029	22.2218	22.1822	22.2024	21.412
K.EMTERLEDEEEMNAELTAKK.R	6.79738	25.7779	MYH6	1	18.7738	18.694	18.6638	18.591	18.5865	18.4665	18.558	18.5392	18.8126	18.6422	18.8646	17.939
K.EMTLDEWK.A	4.74227	13.9128	PAIRB	1	18.638	18.6175	18.7005	18.667	18.6288	18.6192	18.705	18.8148	18.7471	18.8277	18.9271	18.4387
K.EMVELPLRHPALFK.A	4.22168	9.27103	TERA	1	19.0303	19.1961	19.2174	19.2066	19.1379	19.2121	19.1488	19.1423	19.2339	19.2387	19.1857	18.9434
K.ENAIDRAEQAEADKK.Q	8.07318	11.5324	TPM2	4	23.7213	23.6285	23.416	23.4189	23.5853	23.3998	23.5051	23.54	23.4246	23.2279	23.0925	23.0748
K.ENALDRAEQAEADK.K	6.73219	9.06116	TPM1	1	22.3097	22.2645	22.0484	22.1257	22.1582	22.0369	22.1197	22.1277	22.2417	22.1006	22.0162	21.9409
K.ENALDRAEQAEADKK.A	7.93756	13.5145	TPM1	5	25.547	25.6428	25.4982	25.6535	25.3179	25.4266	25.4332	25.4528	25.4055	25.4468	25.4051	25.7849
K.ENEPLSTK.T	5.40755	7.38408	TITIN	1	20.904	20.7775	20.7541	20.6678	20.8464	20.6897	20.8165	20.7855	20.3026	20.201	20.0451	20.2327
K.ENIAIVER.R	2.96855	1.91927	MYH6	2	22.0328	21.9345	21.9351	21.9645	21.9805	22.0469	22.0183	21.9756	21.817	21.8609	21.7948	21.83
K.ENIAIVERR.N	2.92798	5.59487	MYH6	2	20.9726	21.0691	20.97	20.9633	20.9761	20.9931	20.9403	21.0329	21.5388	21.4832	21.5921	21.4021
K.ENKVPCLECNYK.V	1.76754	7.39102	TITIN	1	20.2756	20.243	20.3002	20.224	20.2857	20.2817	20.2532	20.2829	18.0274	18.1445	18.1403	18.2859
K.ENTAYFQFFSDVR.E	2.88535	10.4931	PLEC	1	19.7404	19.7103	19.6338	19.7066	19.722	19.746	19.6818	19.769	19.3677	19.3593	19.2702	19.6112
K.ENTEYNFR.I	3.86339	2.648	TITIN	1	21.245	21.275	21.2279	21.1842	21.2022	21.3136	21.3479	21.2808	20.7401	20.7891	20.8193	20.8237
K.ENVLDRAEQAEAEQK.Q	4.90412	14.7367	TPM3	1	21.4811	21.4791	21.4653	21.4445	21.3614	21.2906	21.4218	21.5075	21.5396	21.4769	21.9056	21.5111
K.ENVLIGEGAGFK.I	4.71431	2.3418	ACADM	1	19.532	19.5814	19.585	19.4101	19.4994	19.4965	19.5738	19.4234	19.3086	19.3048	19.2353	19.2939
K.ENYLSEHC#PPLHIPGSM*SEVQELC#K.Q	2.96367	36.4559	TNNI2	2	21.3436	21.3806	21.3915	21.3929	21.3825	21.311	21.4533	21.4148	22.5353	22.5056	22.5819	23.4599
K.ENYLSEHC#PPLHIPGSMSEVQELC#K.Q	7.02426	29.0913	TNNI2	1	19.4843	19.1844	19.3559	19.4753	19.3096	19.313	19.4558	19.4141	22.7838	22.8211	23.0408	21.9284
K.EPATFVK.K	1.9686	2.51625	TITIN	2	25.4527	25.4296	25.4275	25.4272	25.4036	25.4288	25.4788	25.4856	24.8056	24.8153	24.8055	24.7359
K.EPIHPYTK.Y	6.9498	6.44372	TITIN	1	22.3343	22.3787	22.462	22.2455	22.406	22.5755	22.3931	22.4878	22.0188	22.1188	22.1788	21.975
K.EPLM*EEYAIAAQVFK.L	5.19508	52.8942	AMPD1	1	18.4377	18.2935	18.4385	18.4376	18.3772	18.2562	18.3783	18.2832	18.0819	18.143	18.1117	19.3979
K.EPM*TVSSDQM*AK.L	4.54867	43.2592	CAH3	2	21.0552	20.9618	20.9221	21.0425	20.8859	21.0703	21.0245	20.9909	21.0266	21.2699	20.9886	22.161
K.EPM*TVSSDQMAK.L	2.8898	13.0929	CAH3	2	20.4311	20.4089	20.4157	20.3906	20.5015	20.4646	20.4001	20.485	20.8032	20.8141	20.7409	21.1385
K.EPMTVSSDQMAK.L	3.05123	31.195	CAH3	2	23.3314	23.3385	23.3121	23.2702	23.4123	23.3035	23.3042	23.3645	23.9066	23.808	23.8136	22.7341
K.EPNSENVDISSGGGVTGWK.S	4.38146	6.86837	RAB10	1	20.5715	20.536	20.6372	20.7248	20.5504	20.6647	20.6043	20.6203	19.1591	19.1685	19.2079	18.9784
K.EPPQFIK.K	4.58883	7.0298	TITIN	3	21.8458	21.8361	21.9602	21.8196	21.9591	21.9111	21.9228	21.7878	21.2492	21.3444	21.2882	21.4769
K.EPPSFLVKPER.Q	1.76452	1.69941	TITIN	2	22.5032	22.5334	22.5628	22.4911	22.4838	22.5215	22.5266	22.5094	21.947	21.9346	21.9766	21.9869
K.EPPTFVK.K	3.11467	6.04308	TITIN	1	23.0028	22.8906	23.0446	22.9679	22.9632	22.9415	22.9734	22.9913	22.2055	22.2858	22.3422	22.4119
K.EPPVEFTKPLEDQTVEEEATAVLEC#EVSR.E	8.10552	11.3763	TITIN	1	17.39	17.5011	17.4029	17.5833	17.1893	17.3931	17.4399	17.5357	21.5337	21.7843	21.4947	21.8109
K.EPPYFVEK.P	2.15324	5.72661	TITIN	3	22.6087	22.5965	22.6126	22.6588	22.6298	22.6619	22.668	22.6779	21.9962	22.1864	22.0774	22.1456
K.EPQIEPTADLTGITNQLITC#K.A	15.4832	1.40441	TITIN	1	14.4547	15.0332	15.1465	14.8983	14.841	14.7836	15.114	15.1607	18.7635	18.8079	18.7692	18.7891
K.EPVVYDTHVNK.Q	4.3903	10.8229	TITIN	1	20.5111	20.4763	20.4185	20.3986	20.5807	20.4008	20.4966	20.452	20.3906	20.5276	20.4717	20.1587
K.EQDTSAHLER.M	6.44054	8.6636	MYH1	1	18.4144	18.2558	18.3198	18.2131	18.4343	18.1981	18.4119	18.3242	18.4038	18.2882	18.3853	18.1229
K.EQGFLSFWR.G	20.2347	21.4998	ADT1	1	14.0885	14.4888	14.8705	14.7881	14.3784	14.5845	14.2571	14.9089	15.2438	14.5768	14.8866	14.6696
K.EQLAM*VER.R	3.1009	19.7536	MYH1	2	23.2489	23.212	23.181	23.1778	23.2148	23.1686	23.2763	23.1408	23.1732	23.1722	23.1264	23.6807
K.EQLAM*VERR.A	7.44035	15.1991	MYH1	2	22.6841	22.6519	22.7366	22.7192	22.5065	22.4618	22.4953	22.6534	22.6431	22.3725	22.8069	22.8907
K.EQLAMVER.R	3.89671	17.1707	MYH1	2	25.9243	25.8336	25.8589	25.8705	25.7446	25.8817	25.9168	25.898	25.968	26.0456	26.0151	25.4675
K.EQLAMVERR.A	9.26851	33.7363	MYH1	2	23.3079	23.3805	23.3718	23.1909	23.2492	23.006	23.0724	23.3144	23.4423	23.1857	23.7364	22.4701
K.EQLNEYK.G	3.80799	5.99399	PLEC	1	20.5137	20.4494	20.4958	20.4317	20.5841	20.5109	20.5845	20.5167	20.4441	20.4021	20.2705	20.2832
K.EQTM*LPELDLR.G	3.64983	28.4572	TITIN	1	20.5382	20.4869	20.4469	20.4255	20.4287	20.3866	20.3777	20.4357	19.4194	19.4589	19.4368	20.1724
K.EQTMLPELDLR.G	6.50459	9.0165	TITIN	2	21.5374	21.4994	21.6948	21.4896	21.7327	21.5814	21.6873	21.5851	21.6926	21.6446	21.7096	21.4163
K.EQVANSAFVER.V	2.5478	2.73048	HS90B	1	20.2223	20.2261	20.2427	20.2139	20.2892	20.1882	20.2261	20.1654	20.1328	20.1225	20.1812	20.2052
K.ERDVVWR.K	7.58475	7.51563	TITIN	1	20.0166	19.7634	19.9895	19.9059	20.1226	20.0447	19.9467	19.8809	19.7257	19.6435	19.8633	19.6341
K.ERENAVFTVELSHDNIPVSWFK.N	3.49442	8.12617	TITIN	1	21.2674	21.3109	21.361	21.1955	21.2957	21.2525	21.2528	21.2406	20.7693	20.7194	20.8749	20.5908
K.ERIEAQNK.P	10.8914	4.45494	MYH1	1	19.0636	18.8166	18.5846	18.9004	18.8362	18.5888	18.8083	18.855	19.1705	19.1676	19.2766	19.2839
K.ERIEAQNKPFDAK.S	13.6927	11.9209	MYH1	3	26.2471	26.237	25.7817	25.8037	26.0848	25.8446	25.8369	25.9501	26.2992	25.9797	26.1673	25.9314
K.ERPVEVGDWR.K	3.61964	2.60788	TNNI1	2	20.0061	20.0895	20.0877	20.1094	20.1724	20.108	20.046	20.035	20.1248	20.0763	20.1623	20.1493
K.ESADLVWTK.P	4.01005	3.87919	TITIN	2	24.2679	24.1956	24.2329	24.3503	24.3241	24.3145	24.3662	24.2931	23.8349	23.8855	23.7522	23.8028
K.ESASFDAEISEEDIPGEWK.L	2.94466	5.15153	TITIN	2	20.2092	20.123	20.2357	20.1691	20.1772	20.1353	20.2364	20.1687	19.5236	19.508	19.5699	19.6703
K.ESAYLYAR.F	3.53547	5.02269	MIME	1	21.0948	20.9735	21.0092	21.0377	20.9757	20.9354	21.0519	21.0338	21.1707	21.2194	21.3358	21.2092
K.ESDWNQHK.E	3.89671	5.52308	BIN1	1	22.1874	22.2073	22.2023	22.2955	22.3353	22.1768	22.2209	22.2432	22.4696	22.4197	22.4057	22.2789
K.ESFEVQWK.R	4.23567	6.07018	TITIN	3	23.1383	23.0778	23.0821	23.0094	23.1544	23.0173	23.1715	23.1342	22.6072	22.7839	22.5972	22.6809
K.ESILELITSR.S	5.53863	3.25908	ANXA6	1	19.9748	19.8987	19.8671	19.7766	19.8169	19.7875	19.877	19.7254	19.9598	19.9519	20.0036	20.0534
K.ESLLPIAK.D	4.48884	3.78825	UGPA	2	22.0428	22.0869	21.9675	21.8873	21.9626	21.9915	21.9176	21.9574	22.0399	22.0093	21.9234	21.944
K.ESPYFTK.E	3.4045	12.5828	TITIN	1	23.4338	23.3888	23.4328	23.3095	23.3511	23.3391	23.3237	23.3322	22.4487	22.8504	22.5958	22.7932
K.ESTLHLVLR.L	11.0789	1.80807	RL40	1	21.1784	21.1783	21.4476	21.2298	21.3875	21.3	21.2983	21.629	21.7272	21.7	21.666	21.6837
K.ESYSALMR.E	4.42038	5.64336	PLEC	1	20.9061	20.9674	20.9496	21.0873	20.9436	21.0318	21.0569	20.9585	20.823	20.92	20.8775	20.7292
K.ESYSVYVYK.V	4.79971	6.98341	H2B1B	1	22.0163	21.9606	22.0544	21.8639	22.0892	22.0297	22.0602	22.0353	22.1867	22.1513	22.117	22.3397
K.ETADAISK.E	3.98572	6.6482	REEP5	1	20.5775	20.5407	20.4148	20.5739	20.5865	20.5179	20.5966	20.5247	20.6444	20.5963	20.4243	20.6134
K.ETAFEFLSSA.-	7.26691	11.1757	MDHC	1	20.4353	20.3746	20.4918	20.5579	20.7041	20.5545	20.6335	20.5413	20.1994	20.5682	20.5146	20.5327
K.ETHYM*VDK.C	6.87769	41.5616	TITIN	1	19.0821	19.2051	19.3211	19.046	19.1769	19.2388	19.3015	19.1239	18.4591	18.6396	18.5843	19.5935
K.ETHYMVDK.C	4.4157	21.4877	TITIN	1	21.3388	21.3391	21.4669	21.4327	21.3824	21.5132	21.3599	21.425	21.1093	21.3694	21.2519	20.5985
K.ETNGLSGSSVVMEC#K.V	4.72657	10.1537	TITIN	1	18.3103	18.3161	18.4667	18.3302	18.3525	18.3612	18.4772	18.4296	19.874	19.9379	19.8291	19.5885
K.ETPSGFTLDDVIQTGVDNPGHPF.I	5.29362	6.69837	KCRM	2	20.0483	19.9861	20.1234	20.1602	20.1454	20.2173	20.2062	20.1501	20.2745	20.3485	20.2263	20.116
K.ETPSGFTLDDVIQTGVDNPGHPFIM*TVGC#VAGDEESYTVFK.D	16.3134	65.2982	KCRM	1	14.5499	14.9744	14.9881	15.1532	14.7947	14.5561	14.5734	14.7087	20.134	19.9984	19.8503	21.5494
K.ETPSGFTLDDVIQTGVDNPGHPFIMT.V	7.29936	15.5687	KCRM	2	19.1695	19.2273	19.4265	19.4228	19.256	19.3242	19.464	19.3683	20.5455	20.5309	20.5754	20.061
K.ETPSGFTLDDVIQTGVDNPGHPFIMTVGCVAGDEESYTVFK.D	13.2543	14.0049	KCRM	1	19.0574	19.103	19.5912	19.2706	19.4946	19.4837	19.3062	19.2415	18.3295	18.4292	18.6994	18.2554
K.ETSSLYK.L	2.34706	5.11234	NIPS2	1	21.6536	21.6074	21.5711	21.6558	21.6397	21.6544	21.6727	21.6668	21.6381	21.5537	21.4862	21.4834
K.ETTLTEK.F	5.79659	12.7431	TITIN	1	21.5403	21.3597	21.3219	21.3691	21.5369	21.393	21.4842	21.4231	20.725	21.01	20.6582	21.0077
K.EVAWYK.D	4.67774	3.39905	TITIN	2	22.7874	22.6708	22.661	22.5832	22.7196	22.6364	22.7525	22.6412	21.9922	22.0611	21.9636	21.9536
K.EVDEQMLNVQNK.N	3.10108	4.05503	TBB2A	1	21.3976	21.3342	21.3527	21.4051	21.2991	21.3162	21.4228	21.3454	21.5641	21.4891	21.4764	21.423
K.EVGEHVVSVR.K	3.65914	7.47807	FLNC	1	19.4883	19.5477	19.6578	19.5781	19.595	19.5459	19.5345	19.5173	19.7048	19.6581	19.4512	19.6371
K.EVGVALQEK.L	4.01246	6.00716	ALDR	1	21.3031	21.2257	21.2017	21.1463	21.3202	21.1937	21.2192	21.255	21.3149	21.2558	21.1659	21.1235
K.EVGVGFATR.K	8.45828	4.24291	FABP4	1	21.9523	22.1709	21.9487	22.0157	21.8301	21.943	21.7932	22.0592	21.9541	21.8616	22.0026	21.9817
K.EVGVSISGSTVR.E	7.5856	12.1543	TITIN	1	21.5448	21.5023	21.5659	21.3402	21.6669	21.4709	21.5383	21.691	21.0617	21.4259	21.2317	21.4413
K.EVGVYEALK.D	4.22857	4.37592	MDHC	2	22.5486	22.4921	22.4992	22.5125	22.6793	22.5303	22.5437	22.565	22.598	22.5182	22.4681	22.464
K.EVLASDLVVK.V	3.53301	5.08447	NNTM	1	19.9986	20.019	20.0141	19.9245	20.0967	19.9969	19.9964	20.064	19.774	19.9041	19.7452	19.7693
K.EVNLAVENAK.A	4.86183	2.79253	AL9A1	1	19.5016	19.5095	19.5868	19.679	19.474	19.6062	19.5011	19.5673	19.5921	19.6234	19.5922	19.6768
K.EVPEPPPEPPKK.T	6.23982	5.43652	RYR1	1	18.4283	18.6752	18.5226	18.5305	18.369	18.548	18.5053	18.5075	18.4322	18.4752	18.5213	18.6134
K.EVQLQTTIEGAEPISVAWFK.D	7.03106	6.66596	TITIN	1	20.0275	20.0535	20.291	20.1324	20.2038	20.2053	20.305	20.2369	19.7094	19.9119	19.8855	19.7649
K.EVSAYIK.K	4.60301	8.08486	EF1A2	2	22.6047	22.5451	22.4695	22.3928	22.5866	22.5272	22.5568	22.5338	22.5195	22.4501	22.4108	22.2385
K.EVSAYIKK.I	7.63166	11.9797	EF1A2	1	22.9787	23.0026	22.9297	22.7151	22.7725	22.7714	22.7682	22.8687	22.8839	22.6276	22.7836	22.4869
K.EVSTYIK.K	2.8039	15.4034	EF1A1	2	20.738	20.7838	20.7369	20.8153	20.8562	20.7759	20.7856	20.7568	20.6079	20.6168	20.7404	21.0588
K.EVTERAEDEEEINAELTAK.K	2.29075	0.311599	MYH1	3	22.9969	22.9775	22.9224	22.937	22.9448	22.8886	22.9505	22.9584	22.7058	22.7136	22.7035	22.7103
K.EVTERAEDEEEINAELTAKK.R	5.02092	6.85774	MYH1	3	22.8829	22.8868	22.8203	22.7228	22.7854	22.6865	22.7705	22.8495	22.318	22.2317	22.2141	22.0758
K.EVTGSIQLC#R.D	6.42132	10.0824	AT2A1	3	23.0746	23.0355	22.9962	23.2849	23.1188	23.189	23.1695	23.1474	25.9279	26.2241	25.9833	26.1833
K.EVTGSIQLCR.D	2.67353	12.1727	AT2A1	1	21.2258	21.2913	21.3023	21.1874	21.2409	21.2536	21.2267	21.2799	19.2672	19.3265	19.5537	19.1445
K.EVTVTEEK.K	3.67157	9.39544	TITIN	1	19.9127	19.8406	19.7807	19.9485	19.8694	19.8479	19.8558	19.9176	19.2329	19.3252	19.0509	19.3644
K.EVWGTNALVEWQPPK.D	3.12276	5.52428	MYPC2	1	20.4117	20.4207	20.4516	20.3899	20.3754	20.4844	20.4823	20.4903	19.121	19.1103	19.1286	19.2746
K.EVWGTNALVEWQPPKDDGNSEITGYFVQK.A	4.30793	7.09208	MYPC2	3	22.2596	22.4125	22.3241	22.3686	22.2271	22.2845	22.3376	22.3703	22.2214	22.3879	22.1614	22.3295
K.EVYMGNVIQGGEGQAPTR.Q	3.00748	4.5093	THIL	2	20.181	20.2157	20.1213	20.195	20.1967	20.0906	20.158	20.2034	20.1964	20.2528	20.2827	20.1343
K.EWAGMLK.E	3.50686	14.9273	KLH41	1	19.8562	19.7986	19.8256	19.8546	19.8845	19.9612	19.8219	19.8508	19.965	19.9259	19.976	19.4892
K.EYDDNGEGITIFRPLHLANK.F	4.09186	19.1359	PDIA3	1	19.9031	19.9663	20.0241	19.9418	20.0911	20.0221	19.9622	20.0138	19.7132	19.7352	20.2608	19.8213
K.EYDFHLLPSGIINTK.A	3.69361	8.83354	PURA1	1	20.9546	20.9337	21.0925	21.0057	20.9333	20.9938	20.9854	21.021	21.2585	21.2929	21.4425	21.1347
K.EYEPEM*GK.V	2.8432	24.0886	AT2A1	3	22.0033	21.9237	21.9495	21.9946	21.9148	21.9895	21.8996	21.9888	21.7425	21.9518	21.7285	22.4205
K.EYEPEMGK.V	3.27102	19.3936	AT2A1	2	24.5425	24.4762	24.3904	24.4623	24.4902	24.4228	24.4735	24.4268	24.3044	24.3597	24.1604	23.686
K.EYMVISWKPPLDDGGSEITNYIIEK.K	3.16354	10.3679	TITIN	2	21.2815	21.3137	21.3859	21.3492	21.4094	21.4136	21.3814	21.3621	20.7644	20.7933	20.7369	20.4527
K.EYTIVVK.V	2.98881	5.23479	TITIN	2	24.1171	24.1092	24.142	24.0718	24.0966	23.9975	24.0699	24.0696	23.468	23.4441	23.6124	23.5137
K.FAAATGATPIAGR.F	1.57046	10.4557	RSSA	1	21.4877	21.4704	21.4845	21.5261	21.4615	21.4756	21.5065	21.5138	21.3384	21.2479	21.3688	21.5924
K.FAAAYC#R.S	4.36078	3.32196	ODPA	1	18.4885	18.4688	18.597	18.5707	18.4365	18.4535	18.4242	18.4937	20.703	20.7712	20.7471	20.6626
K.FADLSEAANR.N	3.69806	95.2571	VIME	1	22.0773	22.0216	21.934	22.0951	22.0669	22.013	22.0966	22.0395	21.7282	21.5021	22.1274	24.0118
K.FADYISK.A	3.20329	2.74225	PRAF3	1	20.7839	20.7622	20.6841	20.6653	20.7295	20.6845	20.6632	20.7398	20.7223	20.6788	20.6338	20.7118
K.FAEQTLR.Q	3.65233	1.59414	PLEC	1	20.9952	21.0334	20.9955	21.047	20.9826	20.935	21.0229	20.8866	20.8224	20.8455	20.7961	20.7995
K.FAESQPK.K	4.17513	7.2445	EF1G	1	20.8272	20.8355	20.6617	20.8238	20.7338	20.7702	20.7469	20.8213	20.7712	20.941	20.7587	20.9507
K.FAYNQLIK.E	3.68392	2.82984	CO6A2	2	20.7793	20.7753	20.8364	20.7459	20.6785	20.7839	20.8039	20.8505	20.5912	20.6167	20.6466	20.6858
K.FC#ETTIGC#K.D	10.338	11.1368	GPDA	2	19.8719	19.9097	20.0047	20.2982	19.9175	19.9306	19.9555	20.1041	24.7408	24.6801	24.3603	24.6498
K.FC#LDNGAK.S	3.1842	3.05479	PGK1	3	20.4819	20.4729	20.6038	20.5608	20.5845	20.5201	20.5473	20.5342	22.0176	22.004	21.9316	21.9389
K.FC#LVTSR.L	2.76042	1.61751	TRI72	2	20.2604	20.3511	20.3406	20.3936	20.3516	20.3697	20.3099	20.351	21.8134	21.7986	21.7871	21.8409
K.FDEVTAEAM*TLK.W	3.36087	27.7343	TITIN	1	20.6255	20.5667	20.6629	20.6892	20.6348	20.6984	20.5731	20.621	20.0271	19.6433	19.8983	20.5432
K.FDEVTAEAMTLK.W	3.29583	5.43568	TITIN	2	23.2332	23.1708	23.1541	23.2745	23.2316	23.2103	23.2734	23.2801	22.5524	22.5579	22.4264	22.4128
K.FDIIADGK.K	4.41529	26.881	TITIN	1	19.491	19.3907	19.3434	19.4543	19.4682	19.509	19.545	19.4571	19.8872	19.8942	20.5768	19.859
K.FDIIADGKK.H	6.22177	8.96255	TITIN	1	20.9684	20.9304	20.7883	20.824	21.0425	20.8959	20.9989	21.0115	20.3603	20.5264	20.2458	20.5033
K.FDLGPLLSEPLVL.Y	7.171	4.21462	MYOZ1	1	17.3697	17.4403	17.2144	17.2387	17.1565	17.1766	17.3331	17.21	17.7702	17.6301	17.674	17.6654
K.FDTDELNFPTEK.L	2.90827	51.2145	AT1A2	1	20.2827	20.2232	20.2314	20.2595	20.3297	20.218	20.316	20.2664	19.9451	19.9212	19.7311	21.113
K.FDVSFGR.E	8.52633	15.5285	MYOM1	1	20.9655	20.9475	21.09	21.1619	21.1515	21.2667	21.2612	21.2361	21.3139	21.5051	21.326	21.7751
K.FEC#EVSR.E	6.36334	5.59906	TITIN	1	20.6666	20.6611	20.7317	20.8062	20.7112	20.8293	20.9234	20.7228	22.859	22.9649	22.768	22.8593
K.FEDENFILK.H	2.29368	16.8886	PPIA	2	22.8023	22.7917	22.7018	22.7674	22.7509	22.7745	22.7278	22.7747	22.7178	22.7247	22.653	23.1488
K.FEDGDLTLYQSNAILR.H	2.34571	6.56629	GSTP1	1	21.1743	21.227	21.2408	21.2678	21.1705	21.2448	21.2104	21.2284	21.3274	21.3478	21.2623	21.4839
K.FEIHFDDK.F	8.15729	11.5523	MYOM1	1	22.8549	22.7421	22.7153	22.9444	23.0742	22.9494	22.9486	22.874	22.7733	23.0046	22.6676	23.0013
K.FFEHFIEGGR.T	7.35945	3.30801	OTUB1	1	19.3648	19.4542	19.6761	19.5731	19.6574	19.4757	19.552	19.6152	19.4518	19.4452	19.5336	19.428
K.FFGNLM*DASK.L	2.02649	64.6201	PGM1	4	22.1241	22.123	22.1139	22.1083	22.0359	22.0867	22.1066	22.123	21.857	21.8989	21.6402	23.3392
K.FFGNLMDASK.L	3.77203	20.0513	PGM1	1	20.7221	20.681	20.6209	20.6038	20.7729	20.6841	20.6528	20.6713	20.9233	20.9081	20.7951	20.24
K.FFQM*VGLK.K	3.68599	58.119	PRVA	5	24.7142	24.5516	24.6236	24.6494	24.6125	24.6338	24.6526	24.5555	24.5935	24.6476	24.4109	25.9494
K.FFQMVGLK.K	2.89838	19.5207	PRVA	2	24.8743	24.7554	24.7648	24.7895	24.7868	24.8258	24.8456	24.8337	25.0465	25.2437	25.1488	24.5503
K.FFVGGNWK.M	4.15939	9.00768	TPIS	2	24.1369	24.1108	24.0737	24.0064	24.1923	24.1057	24.1895	24.1232	24.3559	24.2988	24.1979	24.054
K.FGANAILG.V	6.07235	6.25734	ENOA	1	17.9892	18.0059	18.0954	17.8942	17.9704	18.0279	17.8204	18.0609	17.4213	17.2936	17.4223	17.2438
K.FGELALTK.E	2.38345	4.2874	ECHA	1	19.0343	19.072	18.9831	18.9983	19.0641	19.0134	18.9859	19.0032	18.8815	19.0211	18.9152	18.9724
K.FGLSKPSEPSEPTVTK.E	3.26397	3.44865	TITIN	3	22.5632	22.5401	22.4438	22.4476	22.438	22.4591	22.475	22.487	21.9408	21.8656	21.8821	21.9717
K.FGLYLPK.F	4.74047	2.13146	CMC1	1	22.4085	22.5295	22.4617	22.5551	22.3383	22.419	22.4696	22.454	22.6274	22.5972	22.6676	22.6106
K.FGQNFLEK.L	2.86905	7.0159	SRCA	2	23.618	23.6376	23.5181	23.5829	23.5879	23.5668	23.5484	23.5309	23.7699	23.6846	23.5693	23.5598
K.FGVEQDVDM*VFASFIR.K	3.4052	57.2016	KPYM	2	21.8664	21.8276	21.9706	21.9401	21.9102	21.945	21.9658	21.908	22.0819	21.985	21.7518	23.3173
K.FGVEQDVDMVFASFIR.K	3.54933	6.97151	KPYM	3	25.854	25.8541	25.9044	25.9489	25.8631	25.979	25.9452	25.9602	26.1616	26.1668	25.9943	25.9855
K.FIIHAPPGEFNEVFNDVR.L	1.57931	3.91942	CAZA2	1	22.4646	22.493	22.4899	22.5004	22.4625	22.4359	22.4829	22.4492	22.5661	22.594	22.4614	22.5362
K.FISPLEDQTVK.E	2.43254	1.94876	TITIN	3	22.4196	22.4776	22.3752	22.431	22.4068	22.3927	22.3684	22.3987	22.0181	21.9529	21.9793	22.0011
K.FITHAPPGEFNEVFNDVR.L	3.78561	6.6348	CAZA1	1	18.903	18.9379	18.8369	18.9637	18.9554	18.8476	18.9731	18.9728	19.021	19.1313	19.1192	19.2531
K.FIWTNHK.F	3.13708	4.07988	NDUAC	1	20.278	20.2256	20.2483	20.2239	20.2686	20.2807	20.3595	20.2338	20.1847	20.1641	20.0512	20.1156
K.FIYENHPDVFSDSSM*DHFQK.F	4.17849	24.6918	MYOZ1	1	20.4979	20.4987	20.6757	20.5633	20.5808	20.6128	20.6144	20.6029	20.6351	20.6376	20.7025	21.3017
K.FKDPNAPK.R	3.51068	8.47215	HMGB1	1	21.8746	21.8748	21.8155	21.9606	21.937	21.9402	21.8421	21.8928	21.9154	21.9945	21.8453	22.1267
K.FKLEAPDADELPR.S	2.89819	9.34379	ACON	1	23.2393	23.2835	23.2249	23.2711	23.3094	23.3264	23.3455	23.3089	23.2531	23.3239	23.0263	23.3225
K.FKRPPLR.R	13.9789	3.30091	TNNI1	2	23.847	24.2783	24.1973	23.8727	23.7832	24.1918	23.9871	23.8124	23.6102	23.5935	23.6837	23.5771
K.FLASVSTVLTSK.Y	5.90819	20.4201	HBA	2	22.2374	22.2626	22.3023	22.182	22.3468	22.3609	22.1569	22.3939	22.2415	22.1399	22.2422	22.7442
K.FLDC#VVR.V	33.1516	4.16953	KLH40	1	18.4087	18.3456	19.6267	18.7747	19.3407	19.1837	19.4632	18.6831	20.3343	20.3666	20.4507	20.3171
K.FLGNNYLEEGPVGNDIR.R	4.67747	4.88808	AMPD1	1	19.9907	20.0306	20.0255	20.0117	20.1041	20.1839	20.126	20.0434	20.139	20.1603	20.0031	20.1391
K.FLGNNYLEEGPVGNDIRR.T	3.26329	5.25341	AMPD1	1	20.4879	20.4986	20.4872	20.3997	20.402	20.4961	20.4614	20.3908	20.2661	20.2558	20.4176	20.3005
K.FLIDGFPR.N	5.59776	4.87526	KCY	1	20.0646	20.0837	20.241	20.1408	20.0011	20.1737	20.1939	20.2058	20.0839	20.0985	20.2346	20.1722
K.FLIPNASQPESK.V	3.65963	21.607	1433Z	1	19.6601	19.7911	19.7751	19.6925	19.692	19.6693	19.6517	19.7237	19.6971	19.6731	19.6058	20.2259
K.FLMANGQLVK.M	2.32403	7.56446	GDIA	1	20.5874	20.5624	20.5701	20.6497	20.6352	20.634	20.6362	20.6015	20.332	20.3286	20.3397	20.544
K.FLPLFDR.V	2.03376	4.16823	CH10	1	18.5613	18.5759	18.5932	18.5425	18.6012	18.632	18.6029	18.6167	18.453	18.4647	18.5309	18.5808
K.FLQMNGYAVTR.G	2.56718	6.73363	RYR1	1	20.2289	20.3054	20.2588	20.2799	20.3317	20.3152	20.3369	20.2794	20.4298	20.4002	20.4378	20.2244
K.FLQPGSQR.K	5.0524	4.73467	GSTA1	1	22.1778	22.2685	22.2172	22.3651	22.1993	22.2752	22.3246	22.3644	22.3234	22.3505	22.4649	22.44
K.FLSHWDHITR.V	5.4613	8.44364	ECHM	1	18.4458	18.4331	18.6272	18.5596	18.473	18.6208	18.6082	18.5511	18.4428	18.7064	18.6983	18.5734
K.FLTGYEVK.A	0.95224	3.34978	ADCK3	2	21.132	21.1691	21.1632	21.1461	21.1426	21.1497	21.1624	21.1698	21.2879	21.2014	21.1759	21.2231
K.FLTPLMDR.V	3.4884	14.8987	MYPC2	1	22.4945	22.5008	22.3917	22.388	22.4666	22.4602	22.3719	22.4211	22.5335	22.4294	22.4586	22.0185
K.FLVGPDGVPVRR.Y	5.75802	4.72453	GPX1	1	19.0481	19.0491	19.1422	19.2165	19.2513	19.1685	19.2217	19.2598	19.1363	19.1504	19.1424	19.0038
K.FLVHNVK.E	5.90609	4.2769	RL32	1	20.0825	20.0199	19.8923	19.8118	20.0157	19.9309	19.9116	19.9514	20.3641	20.2213	20.2545	20.2817
K.FM*IELDGTENK.S	2.14511	64.5717	ENOB	5	23.9294	23.9074	23.9215	23.9215	23.9186	24.0029	23.914	23.9205	23.5496	23.4811	23.3098	24.9863
K.FMEYEMDLTFVGVVGM*LDPPRK.E	6.9347	23.7862	AT2A1	1	19.5262	19.7632	19.7417	19.6348	19.7253	19.645	19.8389	19.8007	18.848	19.1932	18.9428	19.5802
K.FMEYEMDLTFVGVVGMLDPPRK.E	8.071	22.4945	AT2A1	1	19.5674	19.6427	19.9076	19.6254	19.7617	19.6817	19.7255	19.845	18.7738	19.2263	19.1707	18.5182
K.FMRDPIR.I	7.51974	15.8482	IF4A1	1	19.0779	19.3673	19.1839	19.1049	19.0705	19.1981	19.0837	19.2602	19.5015	19.5746	19.6838	19.1226
K.FNDEHIPDSPFVVPVASLSDDAR.R	2.82083	10.079	FLNC	1	20.4339	20.5413	20.4266	20.5095	20.4691	20.5056	20.4484	20.4618	20.4884	20.5428	20.5148	20.2123
K.FNDEHIPDSPFVVPVASLSDDARR.L	3.15169	14.4919	FLNC	1	19.8088	19.8578	19.8959	19.8254	19.8704	19.8327	19.8958	19.9461	19.1604	19.16	19.5083	19.5384
K.FNGAHIPGSPFK.I	4.49463	2.46305	FLNC	1	22.5585	22.6163	22.6421	22.4352	22.5188	22.596	22.524	22.5381	22.581	22.5771	22.6364	22.6442
K.FNISNGGPAPEAITDK.I	3.11093	6.76407	PGM1	2	22.524	22.4822	22.3947	22.4293	22.519	22.4565	22.5076	22.4774	22.5287	22.456	22.3013	22.3811
K.FNPETDFLTGK.D	3.25647	3.56224	ACON	2	23.6556	23.695	23.7065	23.8037	23.7115	23.7445	23.7597	23.7658	23.6335	23.6766	23.573	23.6871
K.FNVWDTAGQEK.F	2.63308	6.1182	RANT	2	21.4322	21.396	21.3329	21.4238	21.3524	21.3881	21.4407	21.4108	21.3814	21.4467	21.3494	21.5468
K.FPFDVPSEPK.N	1.87951	4.31315	TITIN	2	22.8896	22.8754	22.9124	22.9205	22.9522	22.8697	22.9085	22.9207	22.7256	22.806	22.6555	22.7148
K.FPLFTAVYK.V	7.66683	5.30033	GPDA	1	19.9589	20.0136	20.2256	20.2327	20.2077	20.2564	20.244	20.2269	20.6932	20.8542	20.8072	20.8628
K.FPSLLTHNENMVAK.V	4.56273	11.5733	RL10A	1	20.2869	20.3164	20.3911	20.4632	20.3539	20.4713	20.3684	20.3456	19.736	19.8743	19.859	19.4974
K.FPTVPTK.S	3.50432	5.84043	MYOM1	2	21.3982	21.2752	21.2731	21.3507	21.339	21.3539	21.3941	21.2858	21.1154	21.2587	21.1304	21.064
K.FQAFLDVSHFTPDEVTVR.T	5.61558	4.58779	HSPB2	1	20.3054	20.4281	20.5425	20.4256	20.5337	20.4851	20.4916	20.5564	20.6848	20.7026	20.7519	20.831
K.FQALKPK.L	5.54352	3.41135	EHD1	1	20.6915	20.7167	20.8446	20.7442	20.9054	20.7304	20.7085	20.6977	20.7059	20.7663	20.7869	20.6825
K.FQVHQMLNEM*DELK.E	2.91371	18.9567	AMPD1	1	19.4421	19.4607	19.4679	19.5191	19.5394	19.5279	19.4605	19.5483	19.1184	19.2211	18.9894	19.5936
K.FQVHQMLNEMDELK.E	2.55953	29.5231	AMPD1	1	21.8602	21.9411	21.9278	21.8727	21.9	21.9659	21.9427	21.9382	21.9185	22.0045	21.7922	20.9013
K.FRDTIVVNAGETFR.L	3.04656	2.43077	TITIN	1	21.7968	21.7818	21.7384	21.8549	21.8269	21.782	21.8074	21.8758	21.1962	21.2819	21.2443	21.2455
K.FSAYLER.E	4.19868	4.82151	PYGM	1	22.8436	22.7766	22.7285	22.6719	22.8548	22.7682	22.8191	22.8083	22.7168	22.7163	22.7149	22.5733
K.FSFYNK.I	6.09622	6.29182	TITIN	1	23.5624	23.6002	23.5832	23.3684	23.6577	23.5866	23.62	23.4868	22.7304	22.8308	22.9517	22.8389
K.FSNEEIAM*ATVTALR.R	2.43827	35.4917	ALDOA	4	23.2198	23.2308	23.2609	23.1874	23.1608	23.2208	23.2211	23.1605	22.7471	22.8169	22.7047	23.6523
K.FSNEEIAM*ATVTALRR.T	5.54644	56.7713	ALDOA	2	23.8332	23.8497	23.9727	23.826	23.7006	23.7488	23.8328	23.8453	23.6665	23.5695	23.601	24.9825
K.FSPLTANLM*NLLAENGR.L	4.75756	35.652	ATPO	1	19.1005	19.0036	19.1284	19.1432	19.1241	19.2056	19.0229	19.1725	18.8896	18.8227	18.8943	19.7694
K.FSPPSDPK.T	3.26604	3.28205	TITIN	2	22.056	21.9977	21.9092	21.9695	21.9136	21.9588	21.972	21.9568	21.7484	21.6904	21.6326	21.6872
K.FSPPSPPGKPVVTDITENAATVSWTLPK.S	3.53298	3.13994	TITIN	2	22.231	22.2585	22.3052	22.3763	22.3075	22.3495	22.369	22.3044	22.868	22.9594	22.8619	22.8897
K.FSSDASK.V	2.47437	7.87116	FLNC	2	22.9893	22.8935	22.9241	22.9001	22.9493	22.9375	22.9612	22.889	22.9748	22.8571	22.6979	22.8251
K.FTC#EIQGAPNVR.F	3.61314	4.86816	TITIN	1	18.6035	18.5488	18.6632	18.6718	18.5287	18.6178	18.5889	18.6507	20.5901	20.7128	20.7571	20.7089
K.FTVTPSTTQVVGILK.I	3.33879	5.28257	CAZA2	1	21.6752	21.7677	21.732	21.7946	21.7746	21.7755	21.6968	21.8158	21.7734	21.8818	21.8557	21.9585
K.FVEGLPINDFSR.E	1.20664	6.36024	MDHC	2	24.4046	24.4209	24.3868	24.3644	24.3871	24.3859	24.3804	24.4037	24.4942	24.4569	24.5229	24.311
K.FVIATSTK.V	3.72451	4.1206	RL6	1	20.6875	20.7255	20.7441	20.6519	20.5926	20.7319	20.7496	20.731	20.4975	20.5373	20.5226	20.6315
K.FVMTIENPAGK.K	3.9431	5.80049	TITIN	2	20.6904	20.6997	20.6608	20.6272	20.8051	20.731	20.7599	20.7424	20.0342	20.1663	20.0613	19.9667
K.FYEAFSK.N	9.82152	4.67203	HS90B	1	19.2874	19.419	19.2682	19.0772	19.2072	19.1915	19.3822	19.5177	19.2647	19.1423	19.1816	19.1104
K.FYEGTADEMYK.A	3.47157	3.9918	GLO2	1	20.0138	20.007	20.1118	20.104	20.0683	19.981	20.0639	19.9988	19.275	19.2983	19.2611	19.3874
K.FYLEPYLK.E	3.72737	6.95699	QCR7	1	19.8333	19.8415	19.7509	19.8886	19.784	19.7474	19.8783	19.8035	19.8008	19.8831	19.7026	19.6613
K.FYSVNVDYSK.L	3.8514	3.27953	NDUA4	2	22.0167	21.9562	22.0241	21.9973	22.1285	22.0504	22.0976	22.0662	21.8419	21.8253	21.8116	21.7336
K.FYTDPVEAVK.D	1.97271	2.60285	SCOT1	2	22.2489	22.2204	22.2045	22.182	22.1605	22.2381	22.2154	22.2142	22.235	22.2533	22.1723	22.2511
K.GADPEDVITGAFK.V	2.0707	3.73304	MLRS	8	28.1616	28.2174	28.1673	28.2194	28.159	28.1819	28.2016	28.1367	28.3373	28.354	28.2573	28.2493
K.GADPEETILNAFK.V	3.3418	6.1867	MLRV	2	23.0199	22.9296	22.9646	22.8918	23.0362	22.9578	23.0107	22.9801	23.1008	23.0631	23.0042	22.893
K.GAGTGGLGLTVEGPC#EAK.I	6.92899	4.08232	FLNB	1	18.7436	18.9383	19.0636	18.981	18.8569	18.9729	18.9659	18.8352	20.8762	20.8671	20.8219	20.9616
K.GAPEGVIDR.C	4.93592	4.59407	AT2A1	1	24.0207	23.8374	23.8853	23.8679	23.9962	23.8441	23.9151	23.8556	23.9087	23.9868	23.9882	24.0708
K.GAPLNTPVTEDRFAILTEK.H	3.73418	8.15589	ETFD	1	20.3671	20.3724	20.324	20.3101	20.2668	20.2516	20.2205	20.2896	20.0329	19.9172	20.1365	19.8799
K.GAQAPVK.A	6.48615	7.62264	RL29	1	20.1542	20.1438	20.0893	19.9606	20.0014	19.9741	20.0129	20.2061	19.9276	20.1302	19.9906	20.1583
K.GAQLFAK.R	4.01532	5.67007	SYNP2	2	21.9469	21.9611	21.8735	21.7892	21.9075	21.8413	21.9406	21.8823	21.6663	21.5991	21.5627	21.4688
K.GAVDGGLSIPHSTK.R	2.96435	6.36371	RL5	1	21.5634	21.5189	21.4543	21.4623	21.4611	21.4699	21.4396	21.4501	21.1951	21.2563	21.0427	21.222
K.GAVYSFDPVGSYQR.D	2.75006	6.53005	PSB1	1	19.1666	19.1709	19.1361	19.1741	19.1777	19.2542	19.1534	19.2291	19.4064	19.1997	19.3109	19.2271
K.GAWSNVLR.G	2.38318	2.97502	ADT1	1	23.4755	23.5044	23.4662	23.4296	23.5072	23.5012	23.4454	23.42	23.5451	23.5111	23.5125	23.4422
K.GC#EYVFR.V	6.38654	2.71397	TITIN	1	19.8249	19.9954	19.9746	19.8205	19.9327	19.8329	19.8172	19.7295	21.9896	21.9424	21.9279	21.8958
K.GDAGQYTC#YASNVAGK.D	7.02499	3.77165	TITIN	1	18.2422	18.4044	18.3049	18.4797	18.5045	18.5238	18.3274	18.3724	20.9567	21.0626	21.0342	21.082
K.GDARPAEIDSLWEISK.Q	3.44476	1.90126	NDUV1	1	20.8576	20.9067	20.8876	20.7681	20.9182	20.816	20.8886	20.8468	20.594	20.5753	20.5632	20.5286
K.GDHGGAGANTWR.L	3.9767	18.831	CX6A2	2	19.6588	19.605	19.6173	19.6371	19.6953	19.7082	19.6208	19.7698	19.7675	19.7283	19.6867	20.2266
K.GDNQSPIELHTK.D	3.11811	3.64142	CAH3	5	25.1114	25.1302	25.1049	25.1716	25.0327	25.1505	25.074	25.0757	25.4539	25.417	25.4269	25.3307
K.GDQELSSTAR.L	4.43001	4.12461	TITIN	1	19.3626	19.3197	19.4095	19.4227	19.3452	19.2663	19.4386	19.285	19.0159	19.1212	19.0991	19.0017
K.GDSGQYTC#QATNDVGK.D	5.47656	8.07571	TITIN	1	17.708	17.7202	17.7463	17.8218	17.6093	17.6388	17.8174	17.6564	19.5734	19.7983	19.5449	19.6326
K.GDVAFVK.H	7.61447	2.56494	TRFE	2	23.4417	23.3761	23.4135	23.32	23.6338	23.3611	23.3164	23.3364	23.4543	23.4375	23.3755	23.3926
K.GDVAVIR.I	4.70067	7.81904	ECHA	1	21.1813	21.251	21.2901	21.1058	21.113	21.2695	21.1961	21.1921	20.9867	21.1982	21.0793	20.9484
K.GDVTTQVALQPALK.F	2.69485	4.64837	SODM	2	22.5603	22.643	22.5666	22.6218	22.5727	22.594	22.653	22.5552	22.635	22.6963	22.6536	22.5357
K.GDYILIVK.W	5.47988	3.64199	FLNC	1	18.5522	18.6376	18.7865	18.7079	18.7048	18.7714	18.758	18.7736	19.013	19.0436	19.1098	19.1231
K.GEAGPQGAR.G	12.2116	13.7963	CO1A1	1	17.1364	17.0402	16.6249	16.9061	16.8406	16.7447	16.7569	17.0414	16.5427	16.2602	16.1225	16.1595
K.GEFGVYLVSDGSSRPYR.C	2.63342	8.48445	NDUS2	1	21.376	21.3709	21.4068	21.4271	21.4816	21.4006	21.3673	21.4137	21.5776	21.4826	21.6447	21.3592
K.GEFITTVQQR.G	2.49435	4.8561	MDHC	2	23.8807	23.8427	23.8774	23.852	23.7652	23.8403	23.8188	23.8368	23.8892	23.9545	23.8777	23.7832
K.GEGIPTTAK.L	2.8968	4.43631	CAC1S	1	20.4033	20.4773	20.4237	20.4541	20.3727	20.3631	20.3909	20.4543	20.4217	20.4353	20.3465	20.5029
K.GEHPGLSIGDVAK.K	3.97352	32.0983	HMGB1	1	20.4409	20.5069	20.5132	20.5269	20.5812	20.5151	20.5297	20.6351	20.1431	20.2359	20.1985	21.0107
K.GEMMDLQHGSLFLK.T	8.01904	29.3298	LDHA	2	19.7306	19.8698	20.1056	19.9061	20.0644	20.0033	19.9618	19.9903	20.4098	20.3876	20.7386	19.6202
K.GEPGDTGVK.G	6.92308	9.13217	CO1A1	1	20.8318	20.6851	20.5471	20.8638	20.7724	20.697	20.8202	20.7329	20.4919	20.5831	20.2684	20.5175
K.GEPVQSEPVK.M	3.99034	3.08532	TITIN	2	21.6894	21.664	21.5255	21.6684	21.6854	21.6701	21.6492	21.5745	20.9515	20.9631	20.8909	20.9986
K.GEQAWSHAGISK.T	5.66787	1.9907	TITIN	1	20.0765	20.0234	19.961	20.0589	20.2293	20.1203	20.1377	20.1343	19.4877	19.5175	19.4747	19.4485
K.GETGAMVSSTLK.L	4.83007	12.7457	RYR1	1	19.0859	19.1235	18.9466	18.9607	19.0616	19.0934	18.9556	19.0254	19.0673	19.0997	19.047	18.6797
K.GEWTHGFK.G	5.52258	8.37499	JPH2	1	19.7627	19.8411	19.815	19.9226	19.7066	19.8371	19.686	19.742	19.6459	19.7429	19.9312	19.8174
K.GFFDPNTHENLTYLQLLER.C	2.13286	4.41329	EPIPL	1	21.4535	21.4828	21.4746	21.5071	21.4016	21.4783	21.4636	21.4838	21.1975	21.3005	21.2971	21.1806
K.GFGFGLVK.L	3.56517	9.10141	VDAC2	1	18.4437	18.4122	18.4168	18.3158	18.3653	18.3127	18.3193	18.3559	18.3646	18.6339	18.37	18.4261
K.GFGTDEQAIVDVVSNR.S	7.8062	9.61712	ANXA7	1	18.4567	18.6868	18.4821	18.4961	18.457	18.4087	18.4561	18.6901	18.4493	18.1777	18.4277	18.2219
K.GFSSDAR.D	6.2089	7.63929	PRVA	1	21.8884	21.7455	21.719	21.6723	21.9372	21.7719	21.7495	21.8072	22.1313	22.1348	21.9041	22
K.GFVYKPDLK.T	6.95009	10.4639	FBN1	1	20.8997	20.8137	20.8569	21.1018	20.9025	20.9391	21.0606	20.9899	20.2604	20.5312	20.234	20.4801
K.GFYYLMQELPQER.L	3.84306	17.5121	ACADL	1	21.7353	21.7914	21.8548	21.8609	21.859	21.8263	21.7885	21.9142	21.7982	21.8481	21.8968	21.297
K.GGAYGGGAK.L	6.24283	19.9732	PREP	1	18.3488	18.3038	18.2884	18.5058	18.3616	18.4671	18.2419	18.3518	18.2698	18.316	18.1837	18.7802
K.GGDDLDPNYVLSSR.V	1.95227	5.90577	KCRM	6	27.069	27.0637	27.0683	27.0008	27.0669	27.0413	27.0041	27.0386	27.3602	27.2934	27.3617	27.1766
K.GGGSHPLLVPYDTLTAK.E	2.90987	6.673	RYR1	1	19.3134	19.3734	19.3543	19.3227	19.2802	19.3917	19.3738	19.4018	18.8862	19.0677	19.0845	18.9407
K.GGIMLPEK.S	4.04842	17.7992	CH10	1	22.2947	22.3132	22.2276	22.3178	22.3294	22.1636	22.3299	22.2515	22.3071	22.2945	22.3302	21.7409
K.GGIQIM*AGK.T	4.51265	12.3512	TITIN	1	21.046	21.0637	20.9335	20.8911	20.9639	20.8883	20.952	20.9468	20.5286	20.4958	20.3894	20.7938
K.GGIQIMAGK.T	3.32798	12.9612	TITIN	1	21.2692	21.2209	21.1598	21.1547	21.2496	21.169	21.2491	21.2619	20.7701	20.6527	20.6444	20.312
K.GGLHTVAVM*NVGAPAAGMNAAVR.S	6.02606	18.0574	K6PF	1	18.9757	18.971	19.1535	19.1436	19.0764	18.9829	19.0271	19.1805	18.7758	18.8986	18.9137	19.336
K.GGLHTVAVMNVGAPAAGM*NAAVR.S	3.07974	13.5544	K6PF	1	18.0341	18.0704	18.1511	18.0103	18.0393	18.0324	18.0857	18.0647	17.9125	17.8564	17.9002	18.2559
K.GGLHTVAVMNVGAPAAGMNAAVR.S	2.62109	5.33544	K6PF	3	20.0387	20.1241	20.0576	20.0261	20.0856	20.0574	20.1021	20.1245	19.8194	19.9172	19.9229	19.7641
K.GGLSAVDAFEIHVHK.R	4.50303	2.56358	DAG1	1	19.0356	18.983	18.8153	18.9311	18.8904	18.9344	18.9039	18.9162	18.8719	18.9539	18.9216	18.8861
K.GGLVGTPAPFSIDTK.G	1.99067	4.37401	FLNC	2	22.6185	22.6391	22.5658	22.6522	22.6185	22.5967	22.6408	22.644	22.503	22.5242	22.3927	22.5307
K.GGVEYLFR.V	2.27008	4.78486	TITIN	1	20.7701	20.7577	20.7803	20.7177	20.781	20.7285	20.8041	20.8097	20.4929	20.5406	20.6554	20.5766
K.GGVVGIKVDK.G	12.9048	10.5874	ALDOA	2	22.3879	22.4129	22.2606	21.8481	22.2284	22.0461	22.0387	22.2284	22.2526	22.0481	22.2945	21.9794
K.GGYGGSSQAPNK.S	3.49782	5.13745	UBAP2	1	19.1205	19.1937	19.1624	19.2251	19.0905	19.179	19.0813	19.1381	17.4424	17.5507	17.5472	17.6241
K.GGYHQLIIASVTDDDATVYQVR.A	4.21306	10.6624	TITIN	1	18.9765	19.0557	19.0521	19.1019	19.1146	19.0007	19.1289	19.1458	19.0647	19.1934	19.0822	19.3892
K.GHAVGDIPGVR.F	4.87191	2.03207	RS23	1	19.3596	19.443	19.3596	19.3059	19.2985	19.2395	19.3533	19.4444	19.2347	19.1996	19.2491	19.2695
K.GHMLADVVAIIGTQDIVFGEIDR.-	11.6861	47.6135	NDUS2	1	16.8363	16.7392	16.9554	16.8733	16.8947	16.8178	17.1484	17.2039	15.631	15.7327	17.0066	16.2268
K.GHYTEGAELVDSVLDVVR.K	9.90108	12.46	TBB2A	1	19.0255	18.8375	19.1748	19.1306	19.2023	19.2876	19.2902	19.1039	18.7759	19.0481	19.0894	19.2192
K.GIAVHPELFSIDNGLLTPTLK.A	5.57055	7.81867	ACSL1	1	18.3081	18.5452	18.5544	18.4682	18.4321	18.5455	18.5282	18.4909	18.3354	18.4115	18.5765	18.3538
K.GIDEGPDGLK.L	3.12314	4.23378	GPD1L	1	19.7123	19.7214	19.5907	19.7159	19.6839	19.6663	19.633	19.6947	20.2435	20.2428	20.1421	20.133
K.GIDLTQVK.G	6.33225	16.1919	ODP2	1	20.148	20.3372	20.1966	20.2623	20.028	20.1587	20.195	20.1393	20.144	20.3214	20.0871	20.5884
K.GIFDSRK.N	7.53951	13.9644	K6PF	2	22.3335	22.4766	22.4262	22.2046	22.209	22.2799	22.1814	22.3312	22.5969	22.2725	22.5793	22.2071
K.GIGPTYSSK.A	3.1902	4.69663	PURA1	2	24.0619	23.9708	23.9627	23.958	23.9915	24	24.0685	23.9552	24.0439	24.0652	23.9983	23.9103
K.GILAADESTGSIAKR.L	3.33961	4.86355	ALDOA	3	25.4244	25.4565	25.4039	25.4008	25.3807	25.323	25.3161	25.4132	25.5068	25.4438	25.5366	25.3775
K.GILFVGSGVSGGEEGAR.Y	3.57252	14.6356	6PGD	1	18.8024	18.8285	18.889	18.8966	18.8192	18.7408	18.7917	18.8528	18.5436	18.6861	18.5503	18.9743
K.GILLYGTK.A	2.70689	3.40674	ACADV	2	21.0117	21.0654	21.0011	20.9739	21.0346	21.0922	20.9978	21.0112	21.0763	20.9602	21.021	20.9951
K.GINFTQLSIDNC#DRNDAGK.Y	2.72634	3.42599	TITIN	2	20.5838	20.7018	20.7017	20.6786	20.6819	20.6688	20.65	20.7045	23.0221	23.0651	22.9544	23.0549
K.GIPLDQSSELLVVVK.D	2.22037	7.21845	DYSF	1	21.1783	21.2872	21.253	21.2415	21.2506	21.2262	21.2611	21.2648	20.521	20.505	20.5548	20.7248
K.GIQNDLTK.L	5.01808	6.95047	SDPR	1	19.2187	19.187	19.075	19.117	19.1532	19.0659	19.2613	19.2279	19.6889	19.6678	19.5331	19.7787
K.GIRPAINVGLSVSR.V	6.15768	8.72014	ATPA	1	18.1364	17.9743	18.2098	18.1762	18.2436	18.2681	18.2279	18.1536	18.6058	18.6877	18.8705	18.6188
K.GITDYKK.G	2.42528	2.53288	CA2D1	1	22.5247	22.4961	22.4403	22.4602	22.4369	22.4496	22.4297	22.4975	22.2269	22.2293	22.1606	22.2431
K.GITQEQM*NEFR.A	2.97469	6.84322	ACTN2	1	20.9069	20.8911	20.8306	20.7882	20.8234	20.8147	20.7978	20.8532	20.7741	20.7673	20.8224	20.9738
K.GITQEQMNEFR.A	2.47375	19.8123	ACTN2	2	23.1565	23.1517	23.2085	23.2198	23.1604	23.116	23.158	23.2062	23.3448	23.3374	23.3264	22.6915
K.GITWGEDTLMEYLENPKK.Y	5.83634	9.44951	CYC	1	19.0284	19.0528	19.0966	19.2507	19.0595	19.0074	19.1131	19.1848	18.8421	18.8396	18.7906	18.5422
K.GIVDQSQQAYQEAFEISK.K	3.15956	24.1826	1433Z	1	19.5723	19.5428	19.5683	19.6697	19.639	19.5617	19.6357	19.6174	19.2372	19.37	19.5126	19.9858
K.GIVNEQFLLQR.L	3.01155	3.1362	ACADV	1	22.2436	22.2521	22.1686	22.1724	22.1404	22.1896	22.2224	22.2548	22.1675	22.0849	22.0688	22.1329
K.GIVVTAYSPLGSPDRPWAKPEDPSLLEDPR.I	2.6418	6.70362	ALDR	1	21.6265	21.6189	21.6843	21.6376	21.6804	21.7306	21.6342	21.6649	21.7572	21.7019	21.6876	21.8948
K.GIYTGLSAGLLR.Q	3.28199	3.81333	M2OM	1	19.6374	19.656	19.6295	19.5085	19.5928	19.5574	19.582	19.6104	19.5092	19.5111	19.6093	19.4886
K.GIYTLTLENPVK.S	2.24582	3.60596	TITIN	2	22.1615	22.1006	22.1461	22.1254	22.1999	22.1117	22.1304	22.1644	21.4034	21.44	21.4278	21.5219
K.GKGEQAWSHAGISK.T	4.58875	7.11663	TITIN	1	20.7771	20.8689	20.8279	20.6991	20.9187	20.8693	20.8334	20.8019	20.5097	20.5615	20.3591	20.3652
K.GKGEQIAR.E	4.11396	6.43698	RAB10	1	21.3907	21.3057	21.2663	21.1833	21.3262	21.3318	21.2794	21.3001	21.3675	21.2703	21.1924	21.162
K.GKLEEQKPER.V	5.52972	7.13184	TCTP	1	23.5244	23.5485	23.3319	23.4564	23.4906	23.4655	23.4501	23.6037	23.4585	23.4932	23.2651	23.352
K.GKPAPSVSWK.K	4.30942	6.99231	TITIN	1	23.5031	23.4688	23.3997	23.3142	23.4743	23.4688	23.4398	23.3739	22.8522	22.719	22.6824	22.6165
K.GKPDVVVKEDEEYK.R	8.60454	2.89832	THIL	1	22.0279	22.1037	21.8182	21.9263	21.7739	21.8098	21.7862	21.8807	21.3452	21.3534	21.3006	21.4026
K.GKPFIQPK.R	3.48283	4.57178	TMOD4	1	22.4602	22.4973	22.3765	22.4716	22.4908	22.4511	22.377	22.3906	22.3665	22.3871	22.3308	22.2358
K.GKPKPSISWLK.D	14.0715	7.00735	TITIN	1	23.0548	23.4147	23.4402	23.0791	23.1164	23.4035	23.1135	22.8992	22.1802	22.1436	22.3691	22.2255
K.GKPLILEGTFSGTPPISVTWK.K	7.67288	3.93643	TITIN	1	20.0713	20.0778	20.1954	19.9625	20.2217	20.0855	20.0492	20.3008	20.0197	20.1194	20.1074	20.1552
K.GKSEEELAEC#FR.I	2.44279	6.75558	TNNC2	2	21.0161	21.1089	21.0709	21.1126	21.0506	21.0308	21.0714	21.0395	23.4647	23.6004	23.3637	23.4813
K.GKYVM*ELFDGK.T	8.29304	8.38419	MYOM1	1	22.2334	22.2331	22.1093	21.9298	22.1119	22.0213	21.9292	22.0365	22.1253	21.8887	22.0957	21.9165
K.GKYYPLK.S	18.1532	19.3893	KCRM	1	21.2266	21.5306	21.3547	20.9234	20.8922	20.9177	20.9691	20.913	20.8997	20.4368	20.8218	20.3237
K.GLAGAVSELLR.S	6.95771	7.77542	TLN1	1	18.363	18.4634	18.4788	18.2203	18.5383	18.4857	18.5229	18.4034	18.6236	18.514	18.6184	18.7823
K.GLDPYNMLPPK.A	3.61245	17.8945	COX5B	2	21.8553	21.9341	21.897	21.9728	21.9279	21.9458	21.9804	22.0247	21.9175	21.787	21.9117	21.3192
K.GLEC#VVR.N	7.15786	8.44516	TITIN	1	18.7884	19.0443	19.0564	19.1527	19.0758	19.0177	19.0052	19.1017	21.4538	21.416	21.5907	21.2961
K.GLEELLIGGSHLK.E	1.47263	4.30264	CO6A1	1	21.2812	21.315	21.2888	21.2932	21.2637	21.2765	21.2534	21.3104	21.2682	21.2214	21.1673	21.1264
K.GLGGMSSK.R	1.55466	13.0042	PADI2	1	20.2418	20.2858	20.2757	20.2158	20.2602	20.2519	20.2449	20.2351	20.2252	20.2277	20.2735	19.8419
K.GLHQMGIK.Y	2.2359	20.4519	FLNC	2	21.1289	21.0796	21.0841	21.0369	21.0799	21.1232	21.0726	21.0471	21.1193	21.1291	21.1607	20.4691
K.GLIGKRAM*KC#PYCDFYFMKNGSDLQRHIWAHEGVK.P	6.22607	12.8825	ZFAT	1	20.1105	20.0886	20.0503	20.3223	20.1415	20.081	20.0927	20.185	16.8007	16.7373	16.5632	17.0098
K.GLITPIIK.D	2.46473	3.58204	ODPX	1	21.7248	21.6646	21.7494	21.7197	21.7185	21.6525	21.7016	21.6602	21.7271	21.7667	21.7212	21.6421
K.GLSEGQTFQVAEFIVDTR.N	3.43469	5.40897	FLNC	1	20.2575	20.2349	20.3094	20.1999	20.2009	20.259	20.2517	20.3421	20.0482	19.9859	20.0333	20.1665
K.GLSQSALPYR.R	2.67814	2.51588	RS13	1	21.8659	21.8781	21.8569	21.7938	21.8064	21.8765	21.8745	21.9104	21.9379	21.8999	21.984	21.9648
K.GLVYETSVLDPDEGIRFR.G	5.37652	10.3563	CISY	1	19.1138	19.1743	19.3032	19.1519	19.1932	19.0336	19.124	19.1651	19.3336	19.2652	19.4334	19.0713
K.GLYPAPLK.I	2.68986	3.50538	ECHA	2	21.9928	22.0187	21.9679	21.9405	21.9421	22.0255	21.9218	21.9477	21.9538	21.9902	21.9736	22.0679
K.GM*GGAMDLVSSSK.T	3.4247	10.727	SCOT1	1	19.456	19.4652	19.4604	19.5202	19.5182	19.5542	19.5557	19.5851	19.3501	19.3087	19.3689	19.6342
K.GM*LPDPK.N	4.29393	45.7858	ADT1	2	20.7327	20.7317	20.6783	20.7401	20.5841	20.7771	20.6392	20.7224	20.2673	20.3339	20.3476	21.4452
K.GM*NTLVGYDLVPEPK.I	2.69825	45.9864	COX5A	1	19.8368	19.836	19.7483	19.8361	19.8526	19.8034	19.8792	19.8518	19.3439	19.2084	19.2748	20.4085
K.GMGTVQK.G	5.2143	14.0636	RL21	1	19.6274	19.6864	19.7334	19.692	19.4987	19.5688	19.6258	19.6845	19.6922	19.8035	19.8048	19.3462
K.GMSDYSETTAEIEPVERLEIPDLELADDLKK.T	6.23471	18.8326	TITIN	1	22.2331	22.3523	22.2583	22.2076	22.1188	22.0896	22.1104	22.2364	22.5447	22.5399	22.7724	22.0851
K.GMVQAVR.L	6.08602	18.6346	AL1L1	1	20.3354	20.0953	20.3421	20.239	20.2277	20.2735	20.2724	20.3863	20.3226	20.4724	20.5332	19.8873
K.GNDISSGNVLSDYVGSGPPK.G	3.88731	2.98191	PEBP2	3	22.2535	22.3629	22.294	22.4081	22.2624	22.3379	22.258	22.3138	22.4649	22.4976	22.4854	22.3999
K.GNEYIFR.V	2.38093	5.82896	TITIN	1	21.3505	21.3301	21.3078	21.264	21.3727	21.2987	21.3191	21.3501	20.9464	20.977	20.9426	20.7852
K.GNFNYIEFTR.I	3.70143	14.0501	ML12B	1	19.3702	19.4026	19.3817	19.5313	19.3946	19.3897	19.408	19.4475	19.2671	19.2784	19.394	19.6822
K.GPDWILGEM*K.T	5.79167	30.2661	NDUV1	1	18.5176	18.4594	18.3203	18.2667	18.3493	18.3298	18.4359	18.3867	18.5751	18.1776	18.1087	19.0122
K.GPDWILGEMK.T	4.26549	7.9199	NDUV1	2	21.5586	21.6554	21.5477	21.7058	21.5244	21.5619	21.609	21.5964	21.6185	21.646	21.6233	21.3923
K.GPFTDVVTTNLK.L	5.50141	3.96847	VAPA	1	19.9199	19.7942	19.8936	19.9393	20.078	19.9201	19.9124	19.9626	20.2057	20.2292	20.2442	20.1144
K.GPILMELQTYR.Y	3.23907	11.6921	ODPA	1	21.9456	21.9169	21.8556	21.9006	21.8126	21.9042	21.8552	21.9447	21.8895	21.935	21.8842	21.5469
K.GPQYGTLEK.A	3.73018	6.02795	PACN3	1	19.2898	19.2984	19.309	19.3921	19.3896	19.3885	19.4132	19.2902	19.252	19.2238	19.2339	19.4042
K.GPSVDWGK.I	3.76203	2.32542	UGPA	1	22.6883	22.6824	22.6173	22.5775	22.559	22.5496	22.6552	22.6412	22.6175	22.6327	22.5922	22.5556
K.GPSYGM*SR.E	4.23585	28.0042	TAGL	1	16.9209	16.8737	17.0327	16.9713	16.9058	16.9015	16.9685	16.844	17.5142	17.2454	17.4032	18.097
K.GPSYGMSR.E	2.39897	10.6654	TAGL	1	19.1478	19.1364	19.1572	19.1335	19.072	19.1786	19.1015	19.1649	19.5841	19.5281	19.5559	19.234
K.GPTELTESQK.Y	3.10266	3.33504	TITIN	2	21.4463	21.4595	21.3753	21.3561	21.4256	21.3376	21.4024	21.3638	20.8371	20.8597	20.7922	20.9078
K.GQDLIDNNGHYQVIVTR.S	3.07289	4.55346	TITIN	1	21.0991	21.1715	21.1616	21.1237	21.1865	21.2468	21.1656	21.147	20.7775	20.8168	20.8947	20.9183
K.GQHAAEIQPLAQSH.A	6.59848	7.51794	MYG	1	21.4045	21.3996	21.1615	21.2645	21.4039	21.3075	21.3197	21.4629	21.2114	21.3981	21.3865	21.4743
K.GQHAAEIQPLAQSHATK.H	6.22421	6.29395	MYG	4	24.3066	24.2157	24.3692	24.4318	24.4869	24.4293	24.2788	24.397	24.6063	24.63	24.539	24.4237
K.GQHVPGSPFQFTVGPLGEGGAHK.V	5.08835	12.7008	FLNA	1	20.1538	20.1764	20.2562	20.3466	20.1992	20.3111	20.2724	20.3367	20.0379	20.2978	20.1424	20.4536
K.GQIEEAGWSYVGGWTGQGGSK.L	1.56049	3.59201	K6PF	4	21.931	21.9258	21.9154	21.9463	21.9727	21.9652	21.9757	21.9537	21.8999	22.0104	21.9051	21.9521
K.GQPLYLSC#ELNK.E	2.11037	3.55571	TITIN	2	20.5052	20.5367	20.4665	20.5074	20.5198	20.5393	20.4881	20.5618	22.3022	22.3245	22.2749	22.2051
K.GQSIDDM*IPAQK.-	3.75968	43.8043	KCRM	6	25.4413	25.3497	25.4119	25.4878	25.4471	25.3276	25.4579	25.4385	25.3053	25.3458	25.1933	26.3651
K.GQSIDDMIPAQ.K	4.9781	7.70718	KCRM	1	20.5186	20.5243	20.6943	20.4841	20.569	20.6171	20.645	20.6146	20.5759	20.3747	20.6328	20.4877
K.GQSIDDMIPAQK.-	2.23569	18.6654	KCRM	8	27.6656	27.7046	27.6126	27.6425	27.6341	27.6036	27.6255	27.6412	27.8752	27.887	27.7966	27.2598
K.GQTVQQVYNAVGALAK.A	5.50883	6.42769	MYH8	3	23.4723	23.6238	23.7032	23.5888	23.5374	23.6787	23.5174	23.5731	23.428	23.451	23.523	23.6311
K.GQYFGELALVTNKPR.A	2.31443	12.3347	KAP2	1	20.6908	20.7525	20.7322	20.7223	20.7922	20.7396	20.7544	20.7877	21.0366	20.7867	20.8574	20.6059
K.GRHEIVPK.D	5.42784	12.7785	PSA3	1	17.9908	18.1738	17.9673	18.098	18.0365	18.0951	17.9617	17.9802	18.0442	17.8356	18.1212	18.285
K.GRPAPEVTWTK.D	2.71981	4.6833	TITIN	3	22.47	22.5299	22.5686	22.4724	22.4975	22.567	22.4878	22.5139	21.8981	21.7591	21.8245	21.7566
K.GRPEPDITWSK.E	2.1801	6.36244	TITIN	3	23.3284	23.2616	23.3279	23.3364	23.3725	23.344	23.3256	23.3092	22.7412	22.8343	22.7768	22.6139
K.GRPPPTVTWR.K	6.86944	4.87262	TITIN	1	21.7313	21.8741	21.8736	21.7267	21.8106	21.9892	21.817	21.6935	21.3541	21.3446	21.3653	21.4911
K.GRPQATVAWK.K	7.62553	1.04787	TITIN	1	18.9451	19.1101	19.2356	19.0809	19.092	19.29	19.1068	19.0299	18.4429	18.4726	18.4428	18.4641
K.GRPTPEVK.W	3.64587	5.88642	TITIN	2	24.7568	24.7428	24.704	24.7751	24.8235	24.7217	24.7367	24.8569	23.891	23.9355	23.7481	23.928
K.GRPTSTNPIASIF.A	3.31413	9.39915	IDHP	1	20.3026	20.3382	20.3887	20.3556	20.4126	20.4233	20.4266	20.4348	20.0718	20.1525	20.0843	19.8295
K.GRPTSTNPIASIFAWTR.G	10.4504	7.66986	IDHP	1	19.264	19.5205	19.5418	19.098	19.274	19.4804	19.3232	19.3101	19.5156	19.688	19.7356	19.5319
K.GSAITGPVAK.E	4.71978	11.862	RL23	1	18.916	18.8789	19.0538	19.0833	19.0165	18.9776	19.028	19.0173	19.0595	18.907	18.9728	19.2865
K.GSDFWVEAGHTK.Q	7.05782	3.95172	TITIN	1	23.3084	23.3248	23.5247	23.5103	23.4444	23.5135	23.6116	23.4937	23.0786	23.1013	23.1748	23.1974
K.GSDQWTHISTVK.G	5.09185	14.4247	TITIN	1	19.2253	19.2898	19.4407	19.3273	19.2575	19.3569	19.2777	19.3951	19.0222	19.0881	19.3884	18.9275
K.GSESTGPVTC#RDEYAPPK.A	7.01207	3.60498	TITIN	1	18.1345	18.2568	18.1622	18.3488	18.1497	18.0611	18.0505	18.1341	20.7781	20.8156	20.7588	20.6905
K.GSGAPSGALDYVAFSSALYGESDL.-	17.1075	11.3983	ACTN3	1	13.7329	13.3851	13.9666	13.5021	13.7597	13.7428	13.9321	14.1528	14.9659	14.9817	14.6414	14.7508
K.GSGEEEEIDIMELLK.N	3.43607	9.78568	TITIN	2	20.3429	20.361	20.3134	20.4336	20.2673	20.3558	20.3649	20.3078	19.7176	19.8134	19.8188	19.5049
K.GSGTAEVELK.K	4.6288	7.94371	KPYM	2	23.4215	23.3707	23.3417	23.2723	23.5022	23.4243	23.3956	23.4003	23.6156	23.5528	23.3623	23.4306
K.GSGTAEVELKK.G	3.20489	5.17472	KPYM	3	22.7723	22.7937	22.7011	22.7086	22.7159	22.6933	22.6462	22.7142	22.4723	22.4164	22.2921	22.388
K.GSLPITVTWLK.D	5.74045	11.9658	TITIN	1	19.7056	19.7424	19.7883	19.6374	19.8074	19.5623	19.6344	19.6866	19.0266	18.9994	19.3029	19.3215
K.GSPVIQVTWFK.N	5.27996	5.84062	TITIN	2	23.2052	23.29	23.2575	23.0374	23.2292	23.2758	23.2094	23.1894	22.6328	22.8301	22.7914	22.7775
K.GSSFQTVSALF.R	4.84558	10.5713	MYH1	1	17.0548	17.2355	17.2691	17.2183	17.2748	17.2045	17.1484	17.1914	17.0991	16.9873	16.9635	16.7247
K.GSSFQTVSALFR.E	3.51116	4.18713	MYH1	5	27.663	27.7323	27.7048	27.6503	27.7685	27.759	27.6312	27.6896	27.9787	27.937	27.9083	27.8342
K.GSSFQTVSALHR.E	4.43707	9.44751	MYH6	1	19.6618	19.6822	19.8353	19.7218	19.6771	19.795	19.7841	19.713	20.0111	19.9608	20.1295	19.797
K.GSSGGSGAKPSDTASEATRPATLNR.F	5.40492	7.06643	IF4G1	1	18.6911	18.8001	18.7001	18.5986	18.6535	18.7149	18.5666	18.5947	18.8558	18.6524	18.6479	18.6808
K.GSVPYDAELSFALR.T	3.37982	1.64526	SNTA1	1	20.1265	20.1189	20.2364	20.2221	20.1629	20.1218	20.1774	20.2214	19.7655	19.7883	19.8132	19.7622
K.GTAFGGWK.S	3.86841	3.95891	ADHX	1	21.2317	21.2088	21.3591	21.2889	21.2233	21.3388	21.3086	21.3076	21.3278	21.3825	21.2843	21.4131
K.GTAIAIC#R.R	11.8704	6.27429	AT2A1	1	21.1598	21.2356	21.3282	21.5972	21.0194	21.2607	21.3195	21.3734	24.8955	25.081	24.9086	25.0243
K.GTAVVNGEFK.E	4.77812	11.968	PRDX3	1	20.9849	20.9224	20.8113	20.8132	20.888	20.7942	20.9224	20.9274	20.8483	20.7662	20.7262	20.4317
K.GTDFQLNQLEGK.K	3.84698	3.53092	TRFE	1	20.3212	20.3352	20.2364	20.3852	20.3027	20.3776	20.3565	20.4162	20.5614	20.5699	20.4635	20.4982
K.GTEDELDK.Y	18.5454	23.903	TPM1	1	19.9491	19.8124	19.6359	20.5047	20.0698	20.176	20.042	20.2118	20.4486	21.0134	20.2777	20.8922
K.GTHTAMK.S	14.8678	12.1656	ETFD	1	18.4775	18.575	18.8956	18.9738	18.7202	18.997	18.5885	19.027	18.239	18.395	18.154	17.9707
K.GTLEDQIIQANPALEAFGNAK.T	46.2276	58.2106	MYH6	3	24.9393	24.7194	23.158	25.3753	23.0813	24.5511	24.5739	25.0147	25.1957	25.9031	23.2473	25.1456
K.GTNDSLM*R.Q	3.42368	5.4437	DESM	1	17.1589	17.1513	17.096	17.0444	17.1356	17.1085	17.0878	17.0186	17.1098	17.1525	17.0927	17.2641
K.GTNDSLMR.Q	6.30398	18.9643	DESM	1	21.9652	21.9211	22.0835	21.9073	21.9578	22.1452	21.9741	21.8936	21.8792	21.8227	21.8012	21.2273
K.GTTGTQASFLQLFEGDHQK.V	2.83246	4.18895	PUR8	2	22.5956	22.6178	22.5914	22.7081	22.6338	22.6731	22.6196	22.6638	22.4615	22.5651	22.4352	22.4485
K.GTVIIIANHGDR.I	5.37322	7.32833	UGPA	1	18.6317	18.6077	18.6628	18.6869	18.7842	18.6899	18.5329	18.5826	18.4683	18.5458	18.5095	18.7041
K.GTVQTSLDTSK.H	2.97507	14.6191	PLIN4	1	19.6919	19.6106	19.6239	19.6633	19.6057	19.5646	19.6822	19.6238	19.69	19.6629	19.667	19.2154
K.GTVTGQVQGPEEK.V	3.35253	6.97874	ACYP2	2	21.5377	21.528	21.4303	21.4319	21.48	21.417	21.4202	21.4636	21.5432	21.5412	21.4639	21.6994
K.GTWGVVSAGSSK.L	5.71372	5.19239	TITIN	2	22.3888	22.5743	22.5906	22.6268	22.4274	22.563	22.5399	22.4798	22.4416	22.5011	22.5461	22.3724
K.GTYTITASNR.L	3.24779	3.48971	TITIN	1	23.4469	23.3258	23.3644	23.3782	23.3779	23.4487	23.3657	23.3296	22.8219	22.781	22.8264	22.7165
K.GVEVTVGHEQEEGGK.W	4.89352	3.10152	ES1	1	19.6241	19.5715	19.5565	19.7645	19.6918	19.6591	19.6927	19.7083	19.7777	19.7817	19.799	19.8725
K.GVGASGSFR.L	7.12182	3.361	H10	1	21.0588	21.0718	21.1263	20.9338	21.1005	20.8847	21.0655	21.2116	21.1663	21.2811	21.2135	21.2441
K.GVGFGLVDSEK.D	5.52648	4.12399	CASQ1	4	25.5361	25.6002	25.5041	25.671	25.4114	25.5536	25.4673	25.5259	25.6382	25.6756	25.5928	25.7331
K.GVGIISEGNETVEDIAAR.L	5.26629	6.2448	AT1A1	2	20.0965	20.0446	20.1138	20.1313	20.1585	20.1309	20.2341	20.2775	19.8711	20.0279	20.0807	20.044
K.GVIQAIQK.S	2.80017	4.0855	RTN4	1	20.4426	20.4497	20.3791	20.3837	20.3918	20.3685	20.3867	20.476	20.3784	20.2439	20.3597	20.3195
K.GVNLPGAAVDLPAVSEK.D	4.42635	7.82571	KPYM	3	25.3739	25.2935	25.2697	25.4334	25.2543	25.2552	25.2989	25.3187	25.5226	25.5284	25.3344	25.6078
K.GVPFPTLTWFK.A	3.72606	3.65171	TITIN	1	22.2379	22.3743	22.3653	22.2414	22.2602	22.302	22.2802	22.3315	21.8088	21.8411	21.8676	21.7444
K.GVQYLNEIK.D	2.91416	3.46526	EF2	1	21.3003	21.2576	21.1683	21.1867	21.2047	21.2461	21.2257	21.2347	21.0245	20.9156	20.945	20.9262
K.GVVNILPGSGSLVGQR.L	4.87523	13.0868	AL1L1	1	18.494	18.536	18.4954	18.517	18.6174	18.6181	18.446	18.6353	18.2243	18.2417	18.5524	18.1434
K.GVVPGGGLK.A	3.54107	4.12591	EI3JA	1	20.5606	20.5487	20.5423	20.5486	20.4807	20.5244	20.5726	20.4146	20.1985	20.1523	20.2941	20.2149
K.GWLYYEAGQR.F	2.6337	18.0635	PLEC	1	20.581	20.7104	20.6705	20.6838	20.6542	20.6434	20.6391	20.6729	21.0455	20.5516	20.6066	20.5374
K.GWMDWAAHK.L	3.83746	21.3843	NDRG2	1	20.0382	20.1021	20.1699	20.1297	20.2014	20.2024	20.1582	20.1073	20.2179	20.2633	20.2853	19.5554
K.GWQTVDTTVK.D	3.10255	5.64974	TITIN	2	23.3114	23.2268	23.1859	23.2875	23.2977	23.2841	23.2899	23.319	22.6644	22.6641	22.4926	22.5753
K.GWSIVASDVTK.R	3.83725	3.77642	TITIN	2	22.9751	23.0658	22.9513	23.0736	22.9106	23.0251	23.0038	22.9882	22.2858	22.3677	22.24	22.3249
K.GYDEIPLEPNDKTEILK.E	7.34078	5.0605	TITIN	2	22.3267	22.3277	22.163	22.1599	22.1254	22.0445	22.0992	22.1182	21.3275	21.3004	21.3785	21.2028
K.GYDVIAQAQSGTGK.T	2.55049	1.06241	IF4A1	1	21.3272	21.4453	21.3867	21.3717	21.418	21.4255	21.376	21.3988	21.0939	21.1169	21.1169	21.1309
K.GYEDWLLSEIR.R	4.5662	5.97074	ACTN3	1	18.3271	18.3876	18.3649	18.1939	18.2848	18.3334	18.2718	18.2315	18.5175	18.5087	18.462	18.3263
K.GYEDWLLSEIRR.L	4.88015	5.94209	ACTN3	1	21.0711	21.1397	21.2793	21.1248	21.2099	21.2256	21.1939	21.2586	21.459	21.3989	21.4925	21.2943
K.GYEEWLLNEIR.R	2.8381	3.83397	ACTN1	2	22.6022	22.6539	22.7031	22.6153	22.6196	22.598	22.6352	22.6961	22.7948	22.7566	22.7878	22.6725
K.GYEEWLLNEIRR.L	3.8712	30.1817	ACTN1	1	20.7135	20.7541	20.8992	20.8014	20.7669	20.8032	20.808	20.7582	20.8627	20.9456	21.6639	20.8638
K.GYGFGLIK.L	3.89849	5.03346	VDAC1	2	23.3287	23.359	23.3556	23.2068	23.3804	23.2735	23.3563	23.306	23.4612	23.4403	23.3765	23.2981
K.GYGFGM*VK.I	3.92841	47.9963	VDAC3	1	21.3644	21.3008	21.3252	21.25	21.1862	21.3057	21.2279	21.2854	20.5272	20.7511	20.6132	21.8062
K.GYGFGMVK.I	3.63245	17.4707	VDAC3	1	20.1892	20.2094	20.3389	20.1941	20.2395	20.243	20.2566	20.2988	20.3421	20.4387	20.5178	19.9057
K.GYIVEMQEEGTTDWK.P	7.03017	2.4816	TITIN	1	19.256	19.3684	19.5015	19.4903	19.53	19.5776	19.4893	19.5396	19.1253	19.1735	19.2107	19.1547
K.GYLGPEQLPDC#LK.G	5.59841	29.369	MDHM	2	21.1687	21.261	21.3637	21.4419	21.3045	21.2906	21.3475	21.36	24.9559	24.3806	24.028	24.9215
K.GYPDIGWNPC#GGER.Y	7.83068	2.00751	RYR1	1	18.6677	18.8549	18.7284	18.7742	18.6014	18.4815	18.6431	18.7348	21.3064	21.2737	21.314	21.2517
K.GYTSWAIGLSVADLAESIMK.N	11.5947	14.4921	LDHA	1	19.6681	19.7864	20.0059	19.7382	20.0547	20.1106	19.8804	20.0765	19.916	19.983	20.2944	19.8413
K.GYYAVAVVK.A	3.56034	8.24536	TRFE	2	21.0824	21.0564	20.9804	20.9696	21.113	21.0963	21.0554	21.0354	21.2037	21.0862	21.0974	20.9113
K.HAAENPGK.Y	10.225	51.3188	HNRPU	1	16.7822	16.6349	16.8815	17.0003	16.7167	17.0418	16.7226	16.9371	17.0108	17.1597	17.1401	18.354
K.HAVSEGTK.A	8.06309	34.611	H2B1A	2	21.8258	21.7377	21.9797	21.9941	21.9424	22.1199	21.9477	21.8671	21.8952	21.8843	21.809	22.7392
K.HDLGHFMLR.C	3.36523	21.3321	BLVRB	1	17.5981	17.7106	17.6607	17.6134	17.6165	17.5708	17.6523	17.5701	17.5768	17.6463	17.58	16.9043
K.HEDLETSAELRIEAEPIQFTK.R	8.78856	13.7494	TITIN	1	20.978	21.0252	20.9689	20.7935	20.8248	20.706	20.7423	21.0066	19.5583	19.2343	19.6833	19.3674
K.HEGALETLLR.Y	22.0714	9.89162	PDC6I	1	17.3775	17.3263	18.1934	17.3887	17.8745	17.7625	17.9083	17.5871	17.7538	17.8585	18.0749	18.0011
K.HEQILVLDPPSDLK.F	3.37321	3.17457	VAPA	1	19.3574	19.3528	19.2917	19.3088	19.4493	19.3385	19.3198	19.3432	19.0606	19.0119	18.9989	18.9492
K.HEWQVNGLDDIK.D	2.36369	2.84814	COF2	2	21.7484	21.7184	21.6924	21.7395	21.6926	21.7037	21.6424	21.7354	21.6563	21.6059	21.5565	21.5976
K.HEYNFR.I	10.9843	11.9954	TITIN	1	19.5812	19.605	19.5759	19.4802	19.6969	19.9656	19.7285	19.5627	19.8205	19.5382	19.4336	19.5362
K.HFELGGDK.K	6.09989	80.1197	RL36A	1	19.1513	19.2658	19.1961	18.9662	19.1206	19.0868	19.192	19.1822	19.2923	19.1823	21.213	19.5265
K.HFGAGGNQR.I	4.49524	29.8608	VPS35	1	16.5045	16.4993	16.6066	16.6126	16.6612	16.6652	16.6459	16.6325	16.5009	16.381	16.3832	17.1857
K.HFQPEVQWYR.N	5.20079	4.75658	MYOM1	1	20.6511	20.567	20.6561	20.7243	20.7762	20.5776	20.7357	20.7143	20.7332	20.6879	20.6714	20.5685
K.HGC#TVLTALGTILK.K	10.4311	41.4069	MYG	2	19.5728	19.8323	20.0297	20.0653	19.8157	19.7938	19.8987	19.8221	24.2204	24.703	23.6551	25.1136
K.HGCTVLTALGTILK.K	7.49934	12.3789	MYG	1	17.5936	17.5249	17.6121	17.4406	17.6194	17.6747	17.7781	17.7344	16.2903	16.4168	16.626	16.6776
K.HGDIFGR.E	6.29439	5.25662	RYR1	1	17.5671	17.4712	17.4191	17.3607	17.4566	17.6267	17.5892	17.5348	17.6156	17.4681	17.4568	17.4819
K.HGEDSC#K.A	4.95978	8.86568	TITIN	1	19.7349	19.6746	19.5714	19.7273	19.5887	19.6504	19.5369	19.6513	21.067	21.1342	20.8782	21.1774
K.HGEEQVK.I	10.4272	75.6838	PGAM2	2	19.899	19.7547	19.6139	19.9858	19.8065	20.1102	19.8387	19.9288	20.4134	21.3756	22.3994	20.0376
K.HGEIESNVNLQVDER.K	2.56262	8.0535	TITIN	1	19.756	19.76	19.7643	19.7961	19.7134	19.751	19.6723	19.7354	19.7525	19.602	19.6231	19.8471
K.HGGTIPVVPTAEFQDR.I	17.6846	15.5631	DHE3	1	19.5805	19.4158	19.9756	19.8164	20.2046	19.8833	19.6672	19.6516	19.5127	19.5559	19.9603	19.8761
K.HGNRGEPGPAGSVGPVGAVGPR.G	11.2028	9.21616	CO1A2	1	19.015	18.6832	18.7227	18.7869	18.6024	18.7127	18.8364	19.0439	18.603	18.4715	18.4299	18.7192
K.HGVVPLATYMR.I	7.21929	9.04252	RL21	1	19.2237	19.3221	19.434	19.093	19.2195	19.3741	19.3183	19.3213	20.5102	20.3139	20.3948	20.6106
K.HGVYNPNK.I	7.06531	15.8689	MDHM	2	20.7457	20.6006	20.9516	20.7051	20.8211	20.8185	20.7638	20.8132	21.4778	21.0253	21.0366	21.3535
K.HIAEDADR.K	41.3013	65.8784	TPM1	2	19.068	19.3791	19.0771	20.3774	19.4797	19.0414	19.006	19.0565	19.0754	19.1035	19.2561	20.7128
K.HIAEDADRK.Y	8.41365	6.98584	TPM1	3	22.9559	22.7682	22.7203	22.8751	23.0619	23.0231	22.9521	22.8178	22.9699	22.9274	22.7372	22.9278
K.HIAEDADRKYEEVAR.K	4.01561	24.8151	TPM1	5	23.8263	23.8779	23.9612	23.8381	23.8131	23.7674	23.8549	23.8207	23.7598	23.6326	24.2337	23.4415
K.HIAEDADRKYEEVARK.L	15.0329	22.864	TPM1	1	21.7216	21.8929	21.7077	21.4148	21.469	21.3302	21.2804	21.5693	21.4667	21.0356	21.6219	20.9351
K.HIAEDSDR.K	3.7814	16.9563	TPM2	2	17.7168	17.5931	17.6919	17.6399	17.6768	17.7695	17.7249	17.7199	17.6166	17.8026	17.376	17.956
K.HIAEEADR.K	9.45113	15.7745	TPM3	2	17.5842	17.7524	17.8562	17.7976	18.0264	17.8733	17.7354	17.6769	17.7983	17.8514	17.5727	18.1211
K.HIAEEADRK.Y	6.99567	13.8764	TPM3	1	21.8777	21.6425	21.6067	21.8033	21.7329	21.5966	21.7861	21.7546	21.7768	21.644	21.5633	22.0083
K.HIAIAWKPPEK.N	4.60592	4.4111	TITIN	1	20.3672	20.2449	20.3111	20.2395	20.2506	20.4257	20.3203	20.3416	19.7805	19.8519	19.706	19.8279
K.HIDFSLR.S	6.63972	3.16134	RS9	1	17.9546	18.0754	18.1044	17.8858	18.1333	17.9319	18.1177	17.9725	18.0551	18.1487	18.0703	18.1312
K.HIHELEK.I	7.33609	9.33868	MYH4	3	24.5605	24.5154	24.4166	24.3442	24.6974	24.4751	24.5336	24.5549	24.4253	24.3539	24.2711	24.1053
K.HILVINDSQFDDEGVYTAEVEGK.K	2.9378	8.94089	TITIN	1	18.6476	18.5247	18.5372	18.5822	18.6223	18.5551	18.6034	18.5713	20.3156	20.2402	20.0741	20.3803
K.HILVINDSQFDDEGVYTAEVEGKK.T	3.43924	5.7301	TITIN	2	20.0882	20.2063	20.1937	20.0916	20.1199	20.1102	20.1065	20.1883	19.3839	19.473	19.3851	19.5547
K.HIPGSPFTAK.I	3.35373	1.9217	FLNB	1	21.8703	21.8442	21.9407	21.8208	21.9103	21.9607	21.9141	21.8666	21.7215	21.6815	21.6739	21.6562
K.HITGFDSVDDESK.H	4.82031	5.26173	AMPD1	1	20.8417	20.7656	20.745	20.7123	20.8037	20.7873	20.9356	20.7828	20.8854	20.8816	20.7968	20.7249
K.HLDVVTLLR.R	7.50302	40.1379	CAC1C	1	18.3346	18.1128	18.3587	18.4374	18.3602	18.4802	18.4345	18.4242	18.3302	18.205	18.1419	19.2255
K.HLEGM*SDQAIM*ELNLPTGIPIVYELDQNLKPTKPM*R.F	9.31568	43.4628	PGAM2	1	17.8779	17.6906	18.119	17.8947	17.9697	18.0319	18.0902	18.0325	17.7536	17.6529	17.4802	18.7015
K.HLEGMSDQAIMELNLPTGIPIVYELDQNLKPTKPM*R.F	6.82384	35.9313	PGAM2	2	20.0421	20.2461	20.2707	19.9956	20.1325	20.0445	20.1206	20.153	20.7124	20.5265	20.7063	19.3305
K.HLGLPVFNTVK.E	2.69031	9.22156	SUCA	1	21.5225	21.5537	21.5693	21.5951	21.6107	21.585	21.6528	21.5834	21.3744	21.6254	21.3322	21.4465
K.HLIIGVSSDR.G	12.307	8.86648	ATPG	1	19.3352	19.2334	19.3751	18.8603	19.1493	19.4446	19.2428	19.4253	19.5382	19.8374	19.7722	19.7872
K.HLIPAANTGESK.V	3.16825	3.23245	1433E	1	22.3483	22.3519	22.307	22.4144	22.4368	22.3131	22.3475	22.3483	22.3701	22.3171	22.2884	22.2618
K.HLNDETTSK.Q	8.38581	11.0284	FA49B	1	17.9594	17.7389	18.0545	18.1435	18.0938	18.109	18.0214	18.0816	18.4145	18.4515	18.3962	18.7209
K.HNAQGQGNGLR.Y	65.619	29.9802	PPM1A	1	13.1925	13.7907	13.6191	13.3456	13.0902	14.3664	15.3585	13.9075	13.8775	14.871	14.3874	14.8643
K.HNDDEQYAWESSAGGSFTVR.T	7.0296	11.3508	HS90A	1	18.1392	17.9638	17.7847	17.989	17.9211	18.0102	18.0367	17.9336	17.726	17.8296	18.0925	17.818
K.HNEETGDNVGPLIIK.K	2.18483	3.56955	CISD1	3	21.4584	21.4882	21.417	21.4927	21.422	21.4099	21.4576	21.4582	21.3815	21.3614	21.3919	21.4766
K.HNESVVK.E	6.13054	4.65736	PSDE	1	18.4266	18.6794	18.7118	18.709	18.5992	18.6701	18.6705	18.6415	18.2093	18.0769	18.1992	18.228
K.HNFTPLAR.V	5.09888	3.41951	THIM	1	19.6007	19.4552	19.4988	19.4527	19.3477	19.4662	19.5129	19.4222	21.6387	21.7075	21.5877	21.6535
K.HNNC#MAEC#LTPTIYAK.L	3.27916	16.2507	KCRS	3	20.5027	20.6026	20.6563	20.5913	20.6443	20.6353	20.5839	20.6092	21.7391	21.7902	21.8038	21.2669
K.HNNCM*AECLTPTIYAK.L	4.87002	2.27718	KCRS	1	20.1391	20.0565	20.2579	20.1948	20.2412	20.2711	20.1546	20.1988	17.8194	17.8294	17.8696	17.7903
K.HNNHMAK.V	27.1579	34.1256	KCRM	3	21.0381	22.1044	21.1856	21.9991	21.7329	21.6564	21.2498	21.4286	21.0356	21.2918	20.7925	19.9893
K.HPFDVPDAPPPPNIVDVR.H	3.50752	1.53739	TITIN	2	20.3468	20.475	20.5137	20.4918	20.4823	20.4851	20.4575	20.5006	21.0168	21.065	21.0522	21.0628
K.HPKFEEILTR.L	16.8396	19.5263	KCRM	1	19.7213	19.9506	19.8518	19.3738	19.4956	19.2691	19.4748	19.5118	19.3088	19.0407	19.5285	18.9019
K.HPNGTQETILLNHTFNETQIEWFR.A	6.58422	4.94832	ACON	1	20.8962	21.0066	20.9493	21.0604	20.8311	21.0676	21.1222	20.9883	20.5305	20.4395	20.4296	20.576
K.HPTDLDASK.I	3.79145	9.74198	KCRS	2	24.2631	24.2829	24.2369	24.1552	24.2811	24.3212	24.1872	24.2165	24.1129	24.0695	24.0825	23.7948
K.HPVDQVQR.I	9.46271	24.6754	HPT	1	15.1062	14.9925	15.3747	15.3326	15.3259	15.2567	15.3716	15.3803	16.1349	15.8694	16.129	16.6671
K.HQM*M*SEGK.I	4.58012	40.5889	TITIN	2	18.5616	18.5351	18.7013	18.4877	18.5563	18.5188	18.5969	18.5937	18.9479	17.9767	17.6189	18.6538
K.HQMM*SEGK.I	5.91595	3.66137	TITIN	2	18.9198	18.8428	18.6836	18.7045	18.8277	18.6847	18.8058	18.7994	17.9739	18.0977	18.0114	18.0464
K.HQMMSEGK.I	7.33454	21.7809	TITIN	2	21.2456	21.2862	21.2551	21.2073	21.5128	21.2208	21.3331	21.2242	21.1862	21.1082	21.1368	20.4297
K.HRLQNEIEDLMVDVER.S	18.6284	47.6318	MYH6	1	20.1915	20.0904	19.609	20.1358	20.0613	19.4875	19.6286	19.8193	21.2411	20.5507	21.8442	20.4118
K.HRPDLIDFDK.L	3.58566	4.94113	SPTB1	1	18.6177	18.6319	18.5965	18.6949	18.5377	18.6683	18.5642	18.6378	18.5865	18.5822	18.7287	18.6715
K.HSGHM*FSSK.S	8.42782	38.169	AMPD1	1	15.8304	15.9068	15.8433	15.7076	15.6626	15.9371	15.7055	15.6008	16.1156	15.8651	16.2873	17.0302
K.HSLDASQGTATGPR.G	9.10781	12.8105	ODPX	1	15.7574	16.0964	15.9959	15.9679	15.9786	15.6829	15.9497	15.8844	16.0259	15.7061	15.9664	16.161
K.HSLELSNLTVQDR.G	5.45776	2.1913	TITIN	1	23.8694	23.736	23.6213	23.7911	23.649	23.7677	23.7746	23.7673	22.1409	22.1727	22.2016	22.2114
K.HTDPVPDPR.A	9.64674	14.1128	AT2A1	2	21.9271	21.798	22.0165	22.2012	21.9255	21.9779	21.8026	21.8347	21.8722	21.9424	21.687	22.1744
K.HTGPGILSM*ANAGPNTNGSQFFIC#TAK.T	3.92562	13.3038	PPIA	1	18.0474	18.1746	18.1736	18.0781	18.1022	18.0517	18.1505	18.1818	18.8038	18.6155	18.3311	18.6737
K.HTLQQHQETPK.K	13.7639	19.5934	NUFP2	1	16.2618	16.3037	16.7863	16.3193	16.6056	16.6808	16.4186	16.4211	17.3947	17.0353	17.6189	17.0721
K.HTVYSM*EHIR.V	16.6475	29.67	ACTN3	3	20.1443	20.1012	20.3185	20.4364	20.3108	20.4462	20.8101	20.5897	20.2817	20.2736	20.4195	21.0829
K.HTVYSMEHIR.V	5.4272	29.752	ACTN3	3	21.2014	21.1956	21.4026	21.2089	21.1645	21.1826	21.2481	21.256	21.2877	21.4402	21.607	20.48
K.HVDWVR.A	5.48931	5.69804	CAP1	1	17.9645	18.0082	17.8949	17.9273	17.9666	18.0905	17.8661	18.0662	18.1983	18.1417	18.333	18.2054
K.HVNGQDQIVPGLYACGEAACASVHGANRLGANSL.L	5.51699	8.48776	DHSA	1	18.8251	18.9849	18.9868	18.8698	18.995	18.785	18.8681	18.9027	19.0306	19.1923	19.11	19.3148
K.HVPGSPFTVK.V	3.78427	5.79678	FLNC	1	21.3449	21.3133	21.4001	21.3914	21.4687	21.3441	21.3583	21.4497	21.0914	21.277	21.1195	21.1508
K.HVTNSPFK.I	3.81164	4.68983	FLNC	1	21.2482	21.1216	21.1814	21.1339	21.2426	21.2616	21.1676	21.1533	21.2033	21.1441	21.2049	21.0591
K.HWPFM*VVNDAGRPK.V	3.05658	49.9145	HSP7C	1	21.2884	21.3143	21.2778	21.2996	21.2668	21.3473	21.3774	21.2426	20.9483	20.9995	21.0839	22.2303
K.HWPFMVVNDAGRPK.V	4.62713	7.18512	HSP7C	1	21.8897	21.9434	21.9199	21.9094	21.9027	21.8314	22.0475	21.9932	22.2864	22.4214	22.441	22.2262
K.HWPWM*K.L	5.23924	53.1234	MYH1	9	24.3555	24.5202	24.5035	24.4079	24.4198	24.578	24.4838	24.3937	24.0621	24.2836	24.0393	25.4166
K.HWPWMK.L	7.78288	24.7798	MYH1	5	25.5612	25.5771	25.7543	25.6375	25.5408	25.805	25.6576	25.4763	25.3947	25.7134	25.5533	24.8056
K.IAAFLQSDR.F	3.26792	3.06218	GSTM5	1	19.7342	19.6976	19.7315	19.5956	19.6326	19.6803	19.656	19.6789	19.9488	20.0173	20.0203	19.9367
K.IADASPDEGWK.R	3.78329	3.2295	TITIN	2	22.1465	22.2225	22.0359	22.1354	22.0787	22.108	22.1166	22.1084	21.4991	21.4614	21.4046	21.5079
K.IADFSTHLINK.D	7.05209	12.9382	TITIN	1	16.9848	17.0548	17.1518	16.9166	17.0046	16.8727	16.8777	16.8874	16.4681	16.7945	16.8334	16.5161
K.IAEKDEEIDQLK.R	13.1086	9.9086	MYH1	6	28.1779	28.2654	27.8881	28.0465	27.7496	27.7699	27.9254	27.9032	27.4918	27.4923	27.1763	27.4005
K.IAEKDEEIDQLKR.N	7.85542	9.92736	MYH1	2	21.7365	21.7332	21.4916	21.7297	21.581	21.4646	21.5474	21.5499	20.7944	21.0029	20.659	20.8168
K.IAENNDLLWMDYHQK.L	1.87008	10.494	BIN1	1	19.9435	19.9783	19.9253	19.983	19.9597	19.9329	20.0003	19.982	19.7778	19.8626	19.8958	19.5458
K.IAEQELLDASERVQLLHTQNTSLINTK.K	16.0778	38.227	MYH1	2	24.3732	24.5713	24.5417	24.217	24.0776	23.9969	23.987	24.262	24.2996	23.5946	24.6806	23.5738
K.IAEQELLDASERVQLLHTQNTSLINTKK.K	14.9947	34.9302	MYH1	2	22.2016	22.4204	22.4469	22.0977	22.0052	21.9201	21.8749	22.2187	22.0549	21.4066	22.3886	21.3719
K.IAFQYGITDLR.G	1.44864	3.63337	MYPC2	3	26.0839	26.0847	26.05	26.0376	26.0332	26.0498	26.0327	26.0563	26.1103	26.1069	26.0356	26.0049
K.IAGSLPMR.V	5.24359	19.59	TITIN	1	22.1003	22.018	21.9874	21.8881	22.1002	21.9522	22.0906	22.0251	21.4963	21.476	21.4174	20.833
K.IAGYVTHLMK.R	6.14713	14.7348	RS17	1	19.8742	19.9571	20.0823	20.1754	20.015	20.0053	19.9943	20.0137	20.0064	20.2082	20.2766	19.7909
K.IALSATDLK.I	3.40919	4.72075	MYOM1	2	20.7342	20.7309	20.744	20.7755	20.8545	20.7331	20.8032	20.8317	20.5956	20.5951	20.5037	20.4587
K.IAQGAM*YR.G	2.4698	34.0855	ANXA6	1	19.6042	19.609	19.6143	19.5325	19.6367	19.5687	19.6433	19.6028	19.4266	19.3119	19.3809	20.2368
K.IAQGAMYR.G	6.02229	8.44519	ANXA6	1	21.792	21.8739	21.8239	21.7514	21.6637	21.8969	21.8391	21.6694	21.8643	21.8888	21.8622	21.6181
K.IASLEIPLAK.L	3.75038	7.44445	TITIN	2	23.6615	23.6991	23.6389	23.693	23.5773	23.5636	23.5989	23.5803	23.087	23.1859	22.9718	22.9614
K.IASNVQK.K	4.24649	5.57624	BIN1	1	21.731	21.6885	21.5783	21.5996	21.7054	21.5995	21.7221	21.6941	21.9121	21.817	21.7913	21.7184
K.IC#DQWDR.L	6.79783	6.43125	ACTN2	1	19.4973	19.2506	19.3201	19.4053	19.4902	19.3441	19.3619	19.2371	22.3986	22.3515	22.4119	22.2039
K.IC#GGWQM*EEADDWLR.Y	3.79225	48.7631	PYGM	1	20.4324	20.4942	20.5566	20.5822	20.5025	20.566	20.5254	20.6014	23.0976	23.0357	22.7597	24.1541
K.IC#GGWQMEEADDWLR.Y	10.4946	21.0594	PYGM	1	16.1298	16.3161	16.2597	16.4396	15.9937	16.2813	16.4236	16.1341	19.8575	19.9102	19.889	19.1961
K.IC#QEVLPK.I	4.65314	2.64413	NIPS2	2	19.5842	19.6804	19.6963	19.7819	19.6875	19.6899	19.6255	19.7774	21.6303	21.6446	21.5641	21.5829
K.IC#QTYGLRPK.S	9.98368	5.48507	ACTN3	2	21.6776	21.974	21.8944	22.0783	21.8647	21.8817	21.6349	21.8253	25.8671	25.8334	25.794	25.6819
K.IDADIYGKPIPTTQWVK.G	3.04795	4.79661	TITIN	2	21.7932	21.7603	21.7996	21.8069	21.8843	21.7731	21.8616	21.8452	21.0795	21.1897	21.0305	21.0712
K.IDFVGELNDK.M	3.7387	7.90091	PSA	1	19.8076	19.7185	19.6872	19.7161	19.8095	19.7165	19.698	19.8094	19.8063	19.8954	19.6851	19.9497
K.IDGYIISYREEDQPADR.W	2.41823	19.6574	TITIN	1	21.4584	21.5022	21.448	21.5263	21.5368	21.5309	21.4986	21.4646	20.8816	20.9591	20.8079	21.3967
K.IDGYIISYREEDQPADRWTEYSVVK.D	2.68414	2.23069	TITIN	1	20.4138	20.3265	20.3776	20.3699	20.4032	20.3054	20.3248	20.3625	19.6029	19.5727	19.5745	19.5249
K.IDHYIVQK.R	5.20826	2.1088	TITIN	1	22.1277	22.1403	22.1665	22.1708	22.2297	22.3247	22.3092	22.2051	21.6725	21.7261	21.6573	21.6727
K.IDLYDVR.R	5.01897	3.31447	CA2D1	1	20.3838	20.4345	20.3504	20.5884	20.4319	20.4161	20.4262	20.4683	20.699	20.7616	20.6486	20.7291
K.IDQLQEGC#SYYFR.V	5.65695	2.65366	TITIN	2	22.2209	22.2037	22.2948	22.4117	22.1829	22.2435	22.2435	22.3616	24.2999	24.3402	24.2522	24.2721
K.IDREGKPR.K	7.4157	8.67018	RS12	1	19.0671	19.31	19.1873	19.1178	18.9743	19.0627	19.068	19.2056	19.0073	18.7867	19.051	18.8505
K.IDTSAESSK.F	5.3421	6.85638	TITIN	1	21.2021	21.2781	21.2941	21.3712	21.4454	21.3554	21.2517	21.2918	20.8351	20.9829	20.7453	20.8539
K.IDVPFIGR.P	3.39853	7.04503	TITIN	1	20.0034	20.0365	20.012	20.0098	20.0622	20.1395	20.0338	20.1004	19.4683	19.5789	19.4068	19.3425
K.IEAHFDAR.S	3.35023	7.4779	TITIN	1	18.2419	18.2091	18.2904	18.1978	18.2161	18.2777	18.3332	18.2165	18.0224	18.1525	18.06	18.2613
K.IEALPSDISIDEGK.V	3.5453	11.2922	TITIN	2	21.4217	21.3707	21.3343	21.3305	21.4357	21.2843	21.4035	21.3573	21.3768	21.1977	20.9836	21.2806
K.IEDEQALGM*QLQKK.I	9.46516	38.7981	MYH1	2	23.8821	23.9323	23.8628	23.6512	23.6478	23.6146	23.5868	23.7531	23.1326	22.8381	23.071	23.9781
K.IEDEQALGMQLQKK.I	8.74546	28.7565	MYH1	2	24.8098	24.9041	24.7623	24.5939	24.6989	24.546	24.576	24.6776	24.52	24.1685	24.5128	23.5202
K.IEDLSQQAQLAAAEK.F	3.4098	6.97905	NACAM	1	19.8623	19.8912	19.9928	19.9514	19.8961	19.8554	19.9308	19.96	19.5961	19.6705	19.5853	19.7994
K.IEDM*AM*LTFLHEPAVLYNLK.E	9.8969	95.0394	MYH6	1	19.4274	19.6727	19.3377	19.3655	19.3255	19.3111	19.3555	19.5999	18.2164	18.1373	18.3328	20.4385
K.IEDM*AM*M*THLHEPAVLYNLK.E	7.75507	156.013	MYH1	1	21.7758	21.8314	21.8685	21.9437	21.599	21.8071	21.8817	21.9716	21.0735	20.9852	20.8705	24.9034
K.IEDM*AMLTFLHEPAVLYNLK.E	4.978	29.8024	MYH6	1	18.7696	18.7484	18.8876	18.932	18.8529	18.9485	18.897	18.904	18.6416	18.8651	18.667	19.4794
K.IEDM*AMM*THLHEPAVLYNLK.E	3.41778	83.993	MYH1	2	20.6339	20.5327	20.6316	20.6591	20.655	20.6727	20.5818	20.68	19.895	19.9172	19.9169	21.8717
K.IEDM*AMMTHLHEPAVLYNLK.E	4.39325	3.8147	MYH1	2	21.9393	21.9602	21.9866	21.9559	22.0696	22.1041	22.0211	22.0775	21.8116	21.9033	21.7755	21.8516
K.IEDMAM*M*THLHEPAVLYNLK.E	2.75667	60.6935	MYH1	3	22.7303	22.7622	22.6875	22.6302	22.6645	22.7016	22.6886	22.6987	22.451	22.543	22.4987	23.9531
K.IEDMAM*MTHLHEPAVLYNLK.E	2.98871	13.0669	MYH1	2	21.9845	22.0273	21.938	21.982	22.0028	22.0779	21.9672	22.0237	21.6434	21.7421	21.6074	22.007
K.IEDMAMM*THLHEPAVLYNLK.E	2.35426	12.5399	MYH1	5	24.193	24.1754	24.2262	24.2314	24.2624	24.277	24.23	24.2529	23.6972	23.7029	23.5118	23.9467
K.IEDMAMMTH.L	7.50333	21.8538	MYH1	1	20.9479	20.9429	20.8784	21.2094	21.0661	21.0784	21.1231	21.0448	21.3856	21.5147	21.7815	20.9993
K.IEDMAMMTHLHEPAVLYNLK.E	4.917	38.1859	MYH1	5	24.0929	24.1649	24.2341	24.1447	24.2872	24.278	24.1387	24.2324	24.3924	24.478	24.4581	22.9709
K.IEEPPPTK.V	2.77656	4.88114	TITIN	2	21.6503	21.629	21.63	21.6932	21.6489	21.5651	21.5923	21.5997	21.0191	20.9212	20.8909	20.8583
K.IEFDIC#YTSVLKR.A	7.68957	16.1491	PGAM2	1	19.7093	19.5939	19.7902	19.745	19.7442	19.6209	19.5225	19.8618	23.7908	24.0797	24.1275	24.3664
K.IEFEQFLPMM*QAISNNK.D	2.91925	38.431	MYL1	1	18.304	18.3206	18.3949	18.4276	18.397	18.3658	18.3951	18.3499	18.1474	18.2798	18.0143	19.1048
K.IEFEQFLPMMQAISNNK.D	4.93154	19.4538	MYL1	2	21.3045	21.2996	21.3058	21.4473	21.3628	21.4338	21.4237	21.4711	21.8624	22.0708	21.8156	21.3612
K.IEFTPEQIEEFK.E	6.27054	10.2551	MYL3	2	25.4193	25.3085	25.1615	25.4617	25.3697	25.3931	25.4297	25.3638	25.4065	25.5631	25.208	25.4823
K.IEGYDDQVLITEHGDLGNSR.F	3.74621	6.78347	CAZA1	1	17.8233	17.682	17.7024	17.8011	17.6831	17.7797	17.7595	17.7355	17.6776	17.8157	17.9182	17.8189
K.IEGYEDQVLITEHGDLGNGK.F	3.05356	6.24251	CAZA2	1	20.0553	20.0318	20.0838	20.1623	20.136	20.0917	20.1333	20.0805	20.193	20.1537	19.9895	20.1702
K.IEIPVIGR.P	5.73293	3.93808	TITIN	1	21.5244	21.2792	21.3325	21.4717	21.4678	21.3547	21.4512	21.3919	20.6235	20.7488	20.6373	20.6763
K.IELLGSYDPQK.Q	3.62548	2.58212	PPAC	1	19.7137	19.7502	19.743	19.8496	19.7419	19.7275	19.776	19.8438	19.6486	19.6836	19.6205	19.5975
K.IELPATVTGKPEPK.I	2.58352	6.56205	TITIN	2	22.3912	22.3585	22.2801	22.3633	22.3799	22.3677	22.335	22.3994	21.7384	21.838	21.6097	21.701
K.IENVTTVLK.S	4.91217	2.59941	TITIN	1	20.4327	20.3391	20.4685	20.5778	20.4475	20.5272	20.5143	20.4792	20.0839	19.9972	20.0252	20.0177
K.IESYVIEMLK.T	4.51493	10.6809	TITIN	1	19.2055	19.2015	19.123	19.2617	19.0824	19.2295	19.2709	19.2358	19.2882	19.4167	19.2104	19.0446
K.IETSHMDGTNRR.I	9.25436	14.9428	NID1	1	18.6324	18.8917	19.0689	18.9117	18.7648	18.9386	18.7596	18.913	17.8974	18.013	18.106	17.5854
K.IFELTELR.D	4.24629	3.88263	HOME1	1	17.7227	17.7502	17.8004	17.7796	17.8745	17.8817	17.8627	17.8621	17.9728	18.0317	17.9986	18.101
K.IFGVTTLDIVR.A	12.8249	16.5693	MDHM	1	14.7041	14.7453	15.0118	15.0334	14.5555	14.6502	14.9849	14.7165	15.122	14.7238	14.8579	14.5711
K.IFSLNEGYAK.Y	3.88729	2.64294	F16P2	1	19.6074	19.527	19.5372	19.4908	19.6307	19.5703	19.6255	19.6448	19.903	19.9531	19.9669	19.888
K.IGGGEYIELK.N	2.9534	6.71727	TITIN	3	23.3225	23.3674	23.2669	23.2957	23.2237	23.27	23.287	23.3064	22.7533	22.7585	22.6104	22.848
K.IGGIGTVPVGR.V	4.24265	3.29838	EF1A1	2	24.8165	24.9785	24.856	24.8279	24.8946	24.899	24.8751	24.9751	25.1546	25.0396	25.1159	25.0982
K.IGGSPEIK.V	6.28676	5.4394	TITIN	2	22.4573	22.4689	22.2777	22.2534	22.482	22.3143	22.4436	22.3882	21.7638	21.8464	21.6647	21.7114
K.IGIMPGHIHK.K	8.00012	21.1318	SUCA	1	19.1281	19.1915	19.4232	19.3006	19.2121	19.4313	19.3092	19.172	19.1894	19.4256	19.4532	18.7369
K.IGIVGLPNVGK.S	5.09574	9.72015	OLA1	1	19.9311	19.9095	20.0049	19.8965	19.7654	19.8886	19.8975	19.9982	20.0125	20.0012	20.2773	20.014
K.IGLFGGAGVGK.T	4.84207	7.63434	ATPB	2	22.6826	22.7357	22.6108	22.5367	22.7464	22.6869	22.6715	22.7333	22.7123	22.6155	22.5306	22.458
K.IGQFQLMQGK.M	2.42708	10.7964	IVD	1	18.6947	18.7009	18.6626	18.5996	18.6993	18.7065	18.6807	18.6569	18.8005	18.7345	18.7538	18.4387
K.IGTGPPTESKPVIAK.T	2.7033	7.07163	TITIN	2	23.2858	23.3757	23.2522	23.2897	23.3057	23.3109	23.2766	23.3404	22.6096	22.5783	22.384	22.5941
K.IGVEEFSTLVA.E	8.94866	15.6162	PRVA	1	18.5781	18.439	18.2489	18.6287	18.6217	18.4406	18.6412	18.5464	15.9344	16.4534	16.1722	16.3787
K.IGVEEFSTLVAES.-	25.3863	18.4233	PRVA	1	13.0637	13.4712	13.7316	13.7067	14.2282	14.191	13.6239	13.8368	13.6576	14.0623	14.0826	13.5647
K.IGYSDPSDVPDK.H	3.77222	4.41667	TITIN	2	22.1659	22.0807	22.0211	22.0384	22.1592	22.1367	22.0856	22.1351	21.5219	21.4875	21.3813	21.4194
K.IHNLSESDCGEYVCEVSGEGGTSK.T	5.27453	12.3141	TITIN	2	20.6007	20.5935	20.7037	20.5092	20.6779	20.5081	20.6808	20.6603	18.452	18.5239	18.8478	18.6267
K.IHTDFEK.G	3.75796	11.0559	OLA1	1	19.2925	19.322	19.1946	19.3024	19.2832	19.3505	19.205	19.2543	19.4389	19.423	19.5609	19.1682
K.IHVAVSK.K	7.14104	18.8761	TITIN	1	20.0938	20.2048	20.0358	20.0535	20.3195	20.2487	20.211	20.0956	19.5682	19.6238	19.4446	20.0356
K.IIEFGQAR.Q	2.34434	5.23092	TITIN	2	22.126	22.1663	22.105	22.0464	22.1096	22.1146	22.0925	22.0939	21.6161	21.567	21.681	21.5028
K.IIFEDDR.C	3.5958	6.34464	HINT1	1	21.3898	21.4624	21.4954	21.5309	21.5377	21.4461	21.4333	21.5149	21.2784	21.2908	21.3623	21.4745
K.IIFVVGGPGSGK.G	1.86452	2.16163	KAD1	2	23.203	23.2304	23.2105	23.1594	23.2403	23.1982	23.2425	23.2172	23.2108	23.1839	23.1658	23.1366
K.IIQYIVEM*QAK.N	1.2258	39.944	TITIN	2	20.7467	20.7324	20.757	20.7489	20.7285	20.7355	20.7832	20.7391	20.0645	19.9952	19.9701	21.0078
K.IIQYIVEMQAK.N	3.70906	6.56014	TITIN	1	22.6726	22.774	22.7778	22.832	22.7109	22.7718	22.6884	22.7332	22.0447	22.1086	22.1024	21.8996
K.IKDPDAAKPEDWDER.A	4.57053	10.3323	CALR	1	21.5082	21.4457	21.3288	21.3842	21.3485	21.4573	21.3414	21.3642	21.295	21.3862	21.0976	21.4502
K.IKEVTERAEDEEEINAELTAK.K	14.6262	15.4446	MYH1	1	22.2411	22.4748	22.264	21.9664	22.033	21.9284	21.8824	22.0687	21.4155	21.1233	21.3211	20.8985
K.IKGEHPGLSIGDVAK.K	4.65603	2.84148	HMGB1	1	20.7978	20.7544	20.9217	20.8799	20.9476	20.8926	20.8993	20.8079	20.8795	20.8604	20.8304	20.9277
K.IKIEFTPEQIEEFK.E	5.43731	8.26965	MYL3	3	25.2678	25.3348	25.1425	25.262	25.1001	25.206	25.152	25.1795	25.3846	25.3663	25.1601	25.4435
K.IKLEQQVDDLEGSLEQEK.K	4.25483	9.17303	MYH1	4	27.971	27.9306	27.7707	27.8824	27.9084	27.8415	27.8498	27.9108	27.6685	27.7691	27.4587	27.7243
K.ILAC#DDLDEAAK.M	3.87832	2.63971	SUCB1	1	18.4592	18.4955	18.4311	18.4203	18.5696	18.4445	18.4246	18.3966	19.1894	19.2048	19.1667	19.2558
K.ILAEGGGAK.F	2.62674	3.74776	EFTU	2	21.7993	21.7736	21.7796	21.7587	21.7385	21.7902	21.8244	21.7012	21.7549	21.7777	21.7114	21.8405
K.ILDFGLAR.T	12.4084	3.67408	MK08	1	20.9936	21.0089	21.4828	20.9982	21.2626	21.1538	21.2925	21.1332	21.1569	21.1879	21.1446	21.0622
K.ILEAHVEAK.E	3.26135	5.02	TRI72	1	18.2062	18.1776	18.1772	18.2083	18.2225	18.2937	18.2973	18.2392	18.0187	18.0379	18.1001	18.1777
K.ILGYIVEYQK.V	2.70221	3.69485	TITIN	2	23.0559	23.081	23.0318	22.9549	23.0623	23.036	23.0231	23.0708	22.8911	22.9106	22.8188	22.8019
K.ILIRPLYSNPPLNGAR.I	4.52144	4.20825	AATM	1	21.5561	21.6674	21.7493	21.6511	21.7627	21.6992	21.7239	21.6586	22.4254	22.5058	22.542	22.4192
K.ILLAELEQLK.G	7.52975	122.688	VIME	1	22.0164	21.8238	21.8823	21.9696	21.852	21.6751	21.9635	21.8029	21.582	21.6716	22.5381	24.859
K.ILLANFLAQTEALMK.G	7.69194	14.5484	G6PI	2	21.2402	21.3454	21.5808	21.4512	21.4363	21.4035	21.4224	21.5716	21.5478	21.6598	21.9991	21.6305
K.ILM*PEQITIK.A	6.07538	24.2284	TITIN	1	20.781	20.6734	20.5563	20.6526	20.7165	20.5265	20.726	20.7347	20.272	20.2195	20.2053	20.8646
K.ILMPEQITIK.A	2.45077	9.79878	TITIN	2	23.2935	23.2229	23.2125	23.2921	23.2187	23.2699	23.2816	23.2255	22.7667	22.8471	22.7765	22.5104
K.ILVGPSEIGDASK.V	2.80817	4.2	FLNC	2	22.1669	22.1994	22.11	22.168	22.1453	22.0727	22.1578	22.1821	21.9315	22.013	21.8756	21.9861
K.ILVPSTGYPR.P	3.07277	5.45597	TITIN	1	21.2503	21.1986	21.2431	21.293	21.2922	21.2615	21.3484	21.2557	20.7652	20.8848	20.7187	20.7247
K.ILWQFLK.V	4.3142	5.2529	SC31B	1	21.0374	21.0805	21.1108	20.9141	21.0439	21.0821	21.1172	21.0506	21.203	21.335	21.3839	21.3298
K.ILYSQC#GDLMR.A	2.73777	18.8706	MYL6B	1	20.4495	20.4862	20.4603	20.376	20.43	20.4322	20.5009	20.4176	21.51	21.5334	21.8139	21.1332
K.IM*GYIIEK.I	6.1429	52.5575	TITIN	1	19.1462	19.0752	19.343	19.1479	19.1639	19.2842	19.2166	19.1394	18.5735	18.4099	18.4928	19.7697
K.IMGEVMHALR.Q	5.23532	21.3137	LDB3	1	19.4815	19.4517	19.4759	19.611	19.5741	19.5143	19.5107	19.362	19.3002	19.3857	19.3902	19.9183
K.IMGYIIEK.I	2.88402	20.2727	TITIN	2	23.1582	23.1785	23.1145	23.0445	23.0975	23.1538	23.1181	23.1383	22.9476	22.9743	22.9572	22.2981
K.IMPASTFDMDK.L	5.27866	12.9108	CI041	1	19.2083	19.2858	19.2372	19.2187	19.1471	19.1135	19.2268	19.3569	19.1141	19.0169	19.0925	18.6865
K.INADIAGRPLPVISWAK.D	5.23453	2.5915	TITIN	1	22.329	22.3092	22.3505	22.3118	22.4437	22.4784	22.384	22.4933	21.7198	21.7798	21.7088	21.7774
K.INFDSNSAYR.Q	3.07267	5.09384	SUCB1	1	21.7628	21.7251	21.6582	21.6654	21.7491	21.7364	21.7392	21.6539	21.8755	21.8914	21.7648	21.7493
K.INFEVFTDTTYESTK.M	2.14494	6.04918	MYPC2	2	22.7494	22.7642	22.7886	22.7325	22.7993	22.7126	22.7571	22.7959	22.57	22.7138	22.5362	22.6895
K.INQDPQVMLAPLISIALK.V	6.99441	11.9879	PGM1	1	18.1039	18.4054	18.3156	18.2137	18.3796	18.23	18.3684	18.3444	18.918	18.6624	18.7883	18.511
K.INYPEIK.L	3.48534	5.05695	TITIN	2	22.1627	22.1045	22.0088	22.1022	22.1128	22.0548	22.0542	22.1414	21.6046	21.5933	21.7301	21.572
K.IPAMTIAK.N	6.33808	6.74449	CH60	1	19.6276	19.5566	19.8093	19.754	19.8145	19.6338	19.7287	19.7381	19.5567	19.5616	19.6794	19.4412
K.IPDWFLNR.Q	5.71533	2.56086	RS18	1	20.3284	20.3276	20.3764	20.3684	20.175	20.2523	20.4495	20.2994	20.4544	20.519	20.531	20.5342
K.IPEGEKVDFDDIQKK.R	18.0533	8.11864	TNNT3	1	22.8947	23.0793	22.7554	22.6574	22.4526	22.3717	22.4054	22.5649	21.7427	21.5846	21.5575	21.4656
K.IPEGERVDFDDIHR.K	5.47965	6.32792	TNNT1	2	20.7622	20.6361	20.8377	20.8553	20.8466	20.8917	20.8698	20.801	20.5959	20.782	20.6513	20.5895
K.IPEQSVLLLHAC#AHNPTGVDPRPEQWK.E	4.79736	6.29473	AATM	1	17.3437	17.3033	17.4552	17.4432	17.3019	17.464	17.3369	17.3416	18.9113	18.963	19.1148	19.0519
K.IPFSGKPDPVITWQK.G	2.02502	3.44122	TITIN	2	23.6899	23.7143	23.6494	23.6622	23.7143	23.7376	23.7067	23.7106	23.0012	23.0332	22.9353	22.9337
K.IPPVNTNLENLYLQGNR.I	3.73961	8.47376	FMOD	2	20.256	20.279	20.297	20.3579	20.3665	20.4097	20.2838	20.3554	20.1093	19.9675	19.9581	19.8095
K.IPSAEM*NDK.G	3.13711	47.3674	TITIN	1	20.3141	20.3023	20.2356	20.2293	20.1901	20.2329	20.3041	20.2854	19.2174	19.286	19.1856	20.3935
K.IPSAEMNDK.G	4.50411	14.0867	TITIN	2	21.1336	21.1091	21.0483	20.997	21.1982	21.08	21.1665	21.1423	20.7033	20.6261	20.6865	20.239
K.IQEGVFDINNEANGIK.I	2.46139	5.74968	RAB2A	1	19.9163	19.9294	19.9659	19.9699	19.9609	19.877	19.9852	19.924	19.5912	19.4433	19.5774	19.6415
K.IQHELEEAEER.A	5.98178	8.64928	MYH1	1	19.3882	19.3404	19.3646	19.2323	19.379	19.4611	19.4903	19.4924	19.4714	19.4325	19.3162	19.6166
K.IQHELEEAEERADIAESQVNK.L	3.32028	2.67865	MYH1	8	26.3994	26.4339	26.3622	26.4115	26.3116	26.381	26.3918	26.2945	26.3317	26.2401	26.3069	26.2857
K.IQLINNM*LDK.V	2.9495	52.9489	PGK1	4	23.8314	23.8278	23.8528	23.8627	23.7557	23.812	23.7449	23.7942	23.6077	23.5367	23.4776	24.8272
K.IQLINNMLDK.V	6.59121	24.1276	PGK1	1	23.9329	23.9392	23.8184	23.7715	23.9244	23.9387	23.6793	23.9185	24.1312	24.0168	24.0131	23.2578
K.IQNGTSGVR.F	4.79665	4.30813	HNRH2	1	18.1658	18.2431	18.2725	18.3556	18.1688	18.2781	18.1592	18.2259	18.2443	18.2036	18.2699	18.3497
K.IQNNWSYGENIDEELK.T	3.87133	8.23549	RYR1	1	19.7027	19.7396	19.6721	19.6223	19.7585	19.734	19.7524	19.804	19.5713	19.6229	19.5124	19.783
K.IQQNTFTR.W	3.88434	3.50996	FLNA	1	22.6803	22.733	22.6624	22.5699	22.6636	22.719	22.6908	22.7552	22.796	22.8448	22.7595	22.7273
K.IQRPPEDSIQPYEK.I	1.96551	5.94652	UGPA	1	21.8086	21.7864	21.8376	21.8345	21.8606	21.846	21.8557	21.8736	21.9406	21.9369	21.9424	21.763
K.IQSTAEGIR.L	6.93143	5.09178	MYOM1	1	22.6026	22.4248	22.4258	22.4323	22.5802	22.4099	22.3111	22.5468	22.2595	22.375	22.2177	22.2291
K.IRDQM*AATEQDK.T	3.84026	49.0151	AT2A1	1	22.5489	22.4771	22.4242	22.4729	22.5549	22.5007	22.4668	22.394	22.3039	22.3076	21.9622	23.3857
K.IRDQYEM*PGK.L	3.796	23.0972	TITIN	1	19.6304	19.518	19.5714	19.6984	19.6615	19.6472	19.6216	19.6238	20.2263	20.0586	19.8712	20.6217
K.IRDQYEMPGK.L	5.08577	13.2869	TITIN	2	22.3776	22.3459	22.3541	22.5289	22.3108	22.4783	22.4164	22.4222	21.8695	22.0161	21.9181	21.5491
K.ISEQSDAK.L	5.76593	13.781	ATPA	3	21.4178	21.3129	21.2211	21.4964	21.3362	21.3953	21.3464	21.426	21.3342	21.584	21.1665	21.5803
K.ISLELDKK.I	1.66067	4.42646	DRS7C	1	20.3447	20.331	20.2711	20.335	20.3222	20.3416	20.3163	20.3433	20.3905	20.3845	20.3478	20.4942
K.ISLPVIGLDELLK.F	6.0974	5.30601	AT2A1	1	22.2949	22.3077	22.4436	22.4366	22.5527	22.504	22.4463	22.4694	22.5655	22.6822	22.5653	22.7105
K.ISNVPAISNK.L	3.69141	2.16979	PRELP	2	22.1427	22.0471	22.0098	22.0909	22.1064	22.1267	22.1801	22.1122	22.1524	22.1624	22.1288	22.2035
K.ISPEAFKPLVK.L	3.20029	4.3066	PGS2	2	24.5431	24.4294	24.4365	24.4733	24.5085	24.4204	24.4429	24.5144	24.5741	24.5958	24.4689	24.4901
K.ISQTAQTYDPR.E	4.2488	0.685929	RYR1	1	19.4958	19.5849	19.58	19.652	19.4861	19.5968	19.644	19.6185	19.1659	19.1532	19.1616	19.1435
K.ISVTDTVSILK.I	2.70897	7.27217	TITIN	2	23.4132	23.4099	23.4207	23.334	23.4757	23.3925	23.4257	23.4166	22.8118	23.0234	22.8941	22.8004
K.ITAEEATK.S	3.1133	5.53248	K6PF	3	22.4641	22.4503	22.3319	22.4037	22.3871	22.4373	22.417	22.4665	22.4643	22.5617	22.428	22.5976
K.ITAFVVER.S	5.23552	5.54925	ACADV	1	21.5363	21.4592	21.4704	21.3566	21.496	21.383	21.5465	21.5688	21.3904	21.4665	21.5228	21.3424
K.ITEGDLSQLTASIR.A	1.85119	3.03934	FLNC	2	22.7434	22.7486	22.7241	22.7085	22.7625	22.7391	22.7842	22.7057	22.5908	22.5902	22.5964	22.5036
K.ITEKPSPPEK.L	2.81941	8.91336	TITIN	3	23.2426	23.2877	23.247	23.2919	23.1781	23.1882	23.2521	23.2379	22.6708	22.7371	22.6068	22.8998
K.ITFVDFIAYDVLER.N	7.16506	7.56356	GSTM7	2	17.1599	17.2169	17.1406	17.1306	17.2907	17.2478	16.9983	17.3286	17.7308	17.4925	17.7226	17.7007
K.ITGYIVEYKEEGK.E	6.02145	3.68821	TITIN	2	21.4507	21.3655	21.4962	21.492	21.5496	21.5855	21.6003	21.6324	21.2688	21.2523	21.2721	21.3676
K.ITGYVIEAQR.K	2.88403	5.70031	TITIN	3	22.3945	22.4307	22.3955	22.4087	22.3578	22.3207	22.4228	22.4521	21.5511	21.5554	21.5653	21.717
K.ITGYVVEMQTK.G	4.28442	12.1261	TITIN	2	23.3299	23.2703	23.3781	23.3664	23.4813	23.3737	23.4185	23.3986	23.0572	23.1833	22.9371	22.7682
K.ITHGQFDER.Y	6.16695	5.14524	KCRS	2	22.6462	22.8452	22.8959	22.8215	22.7996	22.901	22.9423	22.8926	22.8666	22.7987	22.7505	22.6918
K.ITITNDK.G	3.17967	3.02312	HS71A	1	21.8099	21.9249	21.8696	21.9151	21.8046	21.8888	21.9119	21.8647	21.8595	21.9032	21.854	21.7966
K.ITLDNAYM*EK.C	2.42016	41.3352	KPYM	4	23.4285	23.4325	23.3657	23.3858	23.359	23.3922	23.3388	23.3509	23.2339	23.2629	23.1463	24.2433
K.ITLDNAYMEK.C	4.54412	14.6939	KPYM	4	24.7877	24.8131	24.7265	24.842	24.6992	24.8905	24.7231	24.787	25.0371	25.1412	25.1061	24.646
K.ITLPVDFVTADK.F	5.83252	6.99075	PGK1	2	23.7601	23.7197	23.7208	23.9265	23.8717	23.8858	23.9098	23.8664	24.2909	24.3517	24.1585	24.3948
K.ITLPVDFVTADKFDENAK.T	4.77	5.19209	PGK1	2	28.0257	28.088	27.904	28.0298	27.9247	27.9089	27.9449	27.9402	27.8214	27.8883	27.7066	27.829
K.ITLSQVGDVLR.A	2.92295	2.25202	MYL1	6	27.7196	27.6479	27.6502	27.6485	27.6683	27.7518	27.712	27.7311	27.9328	27.9496	27.9662	27.8901
K.ITNYVIEK.R	2.78832	5.96152	TITIN	2	22.3462	22.2564	22.2916	22.2437	22.3538	22.3071	22.3202	22.3345	21.7677	21.7417	21.635	21.5859
K.ITNYVVER.K	2.68914	7.91418	TITIN	1	23.7104	23.6928	23.7059	23.7748	23.6547	23.6926	23.6994	23.6501	23.0067	23.213	22.9944	23.1807
K.ITPFEEK.M	4.76207	4.96763	MDHM	2	24.0732	24.0118	23.8708	23.9009	24.0171	23.9165	23.9776	23.9397	23.8846	23.8986	23.7557	23.7826
K.ITQAFPSK.M	3.9838	5.42857	MAST4	1	21.8603	21.83	21.7713	21.8393	21.8696	21.9171	21.7307	21.8395	21.6148	21.5805	21.6005	21.4403
K.ITSEELHYFVQNHFTSAR.M	9.55527	10.8634	QCR2	1	18.996	19.0284	19.398	19.1626	19.1346	19.2126	19.2932	19.2974	19.1188	19.1903	19.3048	18.9239
K.ITSYVVEK.R	2.5821	5.67434	TITIN	3	22.8242	22.8035	22.7931	22.7957	22.7474	22.8665	22.7735	22.7666	22.0949	22.1637	21.9674	22.1124
K.ITVDDVTR.N	2.13319	6.42953	TITIN	1	23.5414	23.4624	23.5413	23.5074	23.554	23.4979	23.503	23.5401	22.8571	22.7581	22.7007	22.641
K.ITWFANDR.E	3.31822	3.7155	TITIN	1	21.1663	21.1528	21.1561	21.0319	21.1856	21.1629	21.1615	21.1857	20.5589	20.6176	20.6432	20.5256
K.ITYGQC#GDVLR.A	5.37483	5.36805	MYL3	2	20.9948	21.223	21.1263	21.0325	21.1557	21.1104	21.2059	21.1391	25.1138	25.1157	25.0508	24.9478
K.IVAYSIEK.R	2.70506	7.91364	TITIN	2	25.2914	25.1652	25.1895	25.2138	25.218	25.2134	25.1931	25.2468	24.528	24.621	24.3748	24.4075
K.IVEIPFNSTNK.Y	3.67282	5.89452	AT1A1	1	19.1228	19.1832	19.1601	19.2616	19.2071	19.2465	19.2159	19.2805	19.022	19.0161	19.0444	19.1914
K.IVEMSTSK.T	3.75136	14.4776	IF5A1	2	22.7852	22.865	22.7146	22.7953	22.7928	22.7018	22.8	22.7321	22.9442	23.0029	22.9248	22.511
K.IVEYLQSYDEITAM*TGDGVNDAPALK.K	5.91233	48.2886	AT2A1	1	19.9854	19.9302	20.0202	19.9997	20.0817	20.209	20.068	20.0758	19.1939	19.3781	19.2716	20.4642
K.IVEYLQSYDEITAMTGDGVNDAPALK.K	3.26553	14.0339	AT2A1	1	21.7238	21.7005	21.6909	21.7226	21.5904	21.6962	21.7549	21.6907	21.6768	21.8064	21.7209	21.3167
K.IVEYLQSYDEITAMTGDGVNDAPALKK.A	2.3814	14.5609	AT2A1	2	20.891	20.9167	20.8845	20.9059	20.8103	20.8759	20.9181	20.9053	20.7892	20.94	20.759	20.418
K.IVFSPEEAK.A	2.42179	3.25402	SUCB1	1	21.2302	21.2729	21.2465	21.2624	21.2778	21.2768	21.3276	21.2135	21.1608	21.1698	21.1187	21.2319
K.IVGYWVEK.K	3.24902	7.67085	TITIN	1	20.0707	20.1027	20.2071	20.1821	20.1858	20.1823	20.1787	20.1815	19.5045	19.6319	19.4901	19.361
K.IVHIANDLFLQEQK.T	2.41969	5.0552	KPB1	1	21.1918	21.2409	21.2618	21.2404	21.2768	21.2006	21.2719	21.2873	20.6556	20.7828	20.6132	20.6884
K.IVITVVEEHERK.G	4.53004	9.4003	PLEC	1	17.9733	17.9613	18.1218	17.9906	18.0187	18.0518	17.9656	18.1125	18.1366	18.1016	18.3112	17.9887
K.IVPNILLEQGK.A	2.87206	4.51737	CISY	2	23.3064	23.3327	23.234	23.2865	23.2302	23.2908	23.2149	23.2858	23.2758	23.2887	23.1781	23.3352
K.IVSNASC#TTNC#LAPLAK.V	11.4464	50.5865	G3P	3	21.7713	21.8215	21.9368	22.2868	21.9626	21.9581	21.8839	21.945	26.9246	27.1522	24.7656	26.739
K.IVSNASCTTNCLAPLAK.V	5.54933	4.92633	G3P	2	26.6922	26.762	26.6516	26.5281	26.6143	26.6696	26.78	26.7108	22.8379	22.7225	22.6765	22.7874
K.IVTNNLK.S	6.88092	7.48952	TPM2	2	26.3038	26.4003	26.4533	26.4542	26.1326	26.3872	26.3684	26.3428	26.5809	26.616	26.6175	26.8113
K.IVYGHLDDPANQEIER.G	7.69855	3.48423	ACON	1	19.5401	19.5446	19.7739	19.5735	19.7408	19.6143	19.7701	19.797	19.2939	19.2264	19.3281	19.2289
K.IWHHTF.Y	10.3219	17.0541	ACTB	1	18.4189	18.2663	18.5039	18.7573	18.4914	18.4354	18.64	18.5441	18.6007	19.0241	18.8327	18.4747
K.IYQIYEGTAQIQR.L	4.40717	9.498	ACADM	2	19.7048	19.6429	19.62	19.7545	19.7677	19.6697	19.694	19.8018	19.7163	19.6894	19.9705	19.7224
K.IYTFNQSR.Y	2.00522	3.06667	UGPA	1	20.6207	20.5845	20.6438	20.6596	20.669	20.614	20.6638	20.6462	20.6011	20.6074	20.5874	20.5105
K.IYVDDGLISLQVK.E	1.96735	3.78686	KPYM	2	21.3171	21.3381	21.3374	21.2977	21.3924	21.3502	21.3523	21.3594	21.6325	21.6621	21.5568	21.5537
K.KAADAEAEVASLNR.R	6.93382	2.87593	TPM3	1	21.0759	21.1426	21.1437	20.901	20.9501	21.0564	20.8895	21.0382	20.8363	20.749	20.8233	20.7715
K.KAADAEAEVASLNRR.I	5.11179	3.03464	TPM3	1	21.4495	21.4764	21.2948	21.3318	21.2751	21.3091	21.3362	21.3673	21.3208	21.3022	21.249	21.3542
K.KAEAVATVVAAVDQAR.V	2.98862	4.21544	TITIN	2	23.1524	23.1904	23.1534	23.1615	23.1797	23.1043	23.1975	23.2524	22.4627	22.5186	22.5434	22.4062
K.KAEIGIAM*GSGTAVAK.T	3.21866	72.315	AT2A1	2	24.2643	24.2519	24.21	24.1664	24.2017	24.2011	24.1635	24.1242	23.633	23.7317	23.4013	25.2971
K.KAEIGIAMGSGTAVAK.T	3.73196	19.192	AT2A1	6	25.971	25.967	25.8744	25.849	26.0132	25.9672	25.9625	25.9386	25.9417	25.942	25.7696	25.3002
K.KAITDAAM*MAEELK.K	2.72049	13.8547	MYH1	1	21.3073	21.3859	21.3042	21.3458	21.3123	21.2489	21.3342	21.311	20.505	20.4627	20.4464	20.8452
K.KAITDAAMMAEELK.K	5.16242	23.4176	MYH1	2	23.8565	23.925	23.7086	23.8237	23.7788	23.7325	23.7329	23.8307	23.6326	23.6316	23.5762	22.8332
K.KAITDAAMMAEELKK.E	19.8057	27.8519	MYH1	1	21.2931	21.5913	21.092	20.95	21.0075	20.7652	20.9897	20.8558	20.6017	20.5016	20.6019	19.6113
K.KAPPAVVK.K	5.68548	5.21271	TITIN	1	24.1798	24.0649	24.0326	24.2618	24.134	24.2381	24.115	24.0899	23.3833	23.4637	23.2827	23.4117
K.KAPVLFSK.E	4.03183	3.84656	NNTM	1	21.3977	21.4165	21.3304	21.2247	21.3733	21.3734	21.3841	21.3815	21.4253	21.4517	21.3654	21.4989
K.KATDAEADVASLNRR.I	6.06971	8.09086	TPM1	4	25.1925	25.3151	25.2461	25.2732	25.1166	25.1573	25.0449	25.1608	25.4322	25.2417	25.4624	25.2508
K.KATGAATPK.K	3.9406	12.2767	H12	1	21.0717	21.0636	21.1524	20.9906	21.0663	21.0392	21.1043	20.9786	21.0341	20.9708	20.6427	21.0396
K.KDAGFYEVILK.D	6.20237	9.07823	MYOM1	1	21.1503	21.142	21.2836	21.2047	21.3829	21.2674	21.1266	21.1879	20.9812	21.095	20.9734	21.2473
K.KDEDLFREWLK.D	5.91196	4.8563	BAF	1	20.6164	20.6876	20.565	20.5777	20.4669	20.4963	20.422	20.5691	20.536	20.418	20.4279	20.3733
K.KDESYEELLK.K	5.74613	16.1151	TITIN	1	21.49	21.3956	21.3091	21.262	21.3006	21.3042	21.4319	21.4361	20.7299	20.7418	20.6725	21.1457
K.KDGADFAK.W	7.92592	7.84751	ALDOA	2	24.591	24.3821	24.3226	24.3774	24.6515	24.4173	24.4825	24.476	24.7147	24.6501	24.4609	24.5367
K.KDIDDLELTLAK.V	4.09965	7.61725	MYH1	2	23.4856	23.6037	23.4084	23.4489	23.5122	23.4487	23.482	23.5063	23.4452	23.446	23.2138	23.4364
K.KDSGEYTFEVQNDVGR.S	5.93789	5.11309	TITIN	1	20.9205	20.9302	20.941	20.7254	20.9985	20.8618	20.9471	21.0016	20.2013	20.3628	20.2883	20.3544
K.KEAPAPPK.A	3.84247	6.8101	RL23A	3	22.6985	22.5796	22.5317	22.6622	22.6757	22.663	22.6619	22.6708	22.1403	22.0514	21.9544	22.177
K.KEAVPPAK.G	2.39649	7.1371	TITIN	1	19.8831	19.9175	19.9453	19.8647	19.9092	19.8693	19.8405	19.9167	19.4405	19.3188	19.2335	19.4513
K.KEDLYLKPIQR.T	1.77013	5.75898	EF2	1	22.0246	22.0375	22.0076	21.9666	22.0191	22.0117	21.9705	21.9892	22.0485	21.8548	21.9497	21.906
K.KEEAPPTK.V	8.19797	10.8348	TITIN	1	21.6167	21.4471	21.4666	21.7182	21.4066	21.6905	21.6089	21.4925	20.9097	21.1969	20.8995	21.1499
K.KEEEELIALK.D	5.15058	8.14907	TNNT1	1	22.6558	22.7424	22.6182	22.4864	22.5881	22.6278	22.6185	22.6893	22.7571	22.5949	22.4914	22.7075
K.KEEGEAFAR.E	3.58322	4.75978	RAB2A	1	20.1302	20.08	20.162	20.0811	20.1699	20.231	20.1567	20.103	20.2059	20.1055	20.1252	20.2514
K.KEFEM*SNLQSK.I	4.25379	68.0858	MYH1	1	21.2509	21.3471	21.2742	21.1982	21.142	21.1979	21.2265	21.2488	20.636	20.668	20.5063	22.2192
K.KEFEMSNLQSK.I	4.87841	16.2829	MYH1	2	23.8818	23.8695	23.6812	23.7711	23.7613	23.7182	23.7461	23.7538	23.9213	23.9807	23.8411	23.4185
K.KENGYPK.L	5.90209	14.1826	HEMO	1	20.8336	20.9008	20.8366	20.8894	20.7039	20.8165	20.6757	20.9025	20.8283	20.7354	20.6779	21.118
K.KEQDTSAHLER.M	4.25524	10.3654	MYH1	2	20.2996	20.2409	20.315	20.2235	20.4173	20.3421	20.3329	20.2853	20.4678	20.3691	20.4099	20.1134
K.KETSSLYK.L	3.0599	5.88075	NIPS2	1	21.2777	21.2266	21.1932	21.1983	21.3141	21.2306	21.2316	21.1892	21.3182	21.3635	21.1804	21.2201
K.KFDDFQK.D	2.5176	3.78093	SPTN1	1	20.6571	20.5843	20.5471	20.6245	20.6296	20.613	20.5786	20.6402	20.6487	20.6148	20.5615	20.6909
K.KFFQM*VGLK.K	7.34395	52.3372	PRVA	1	22.2165	22.2089	22.3757	22.0537	22.2675	22.3687	22.1977	22.1653	22.3046	22.5364	22.4315	23.696
K.KFFQMVGLK.K	6.39472	20.4896	PRVA	1	23.8011	23.8429	23.9765	23.7	23.8455	23.9588	23.8921	23.7774	24.0961	24.4071	24.318	23.6987
K.KFIDC#TLK.A	8.15665	4.10237	KLH41	1	18.602	18.8595	18.7255	18.9609	18.7195	18.6484	18.8275	18.7798	23.3919	23.3706	23.2977	23.2665
K.KFPGPVVNLSEIQNVK.S	4.58945	9.40731	SMPX	1	20.7587	20.7679	20.8917	20.875	20.8967	20.9186	20.9373	20.9023	19.5724	19.7815	19.5766	19.8319
K.KGDPHEMK.V	10.4057	18.3594	NDUAA	1	20.2636	20.4102	20.4418	20.7179	20.3394	20.5023	20.3299	20.3407	20.5199	20.3105	20.2387	19.8564
K.KGDVVIVLTGWRPGSGFTNTM*R.V	8.26334	31.2939	KPYM	1	22.6337	22.7542	22.8782	22.4873	22.725	22.8205	22.6906	22.6486	22.5076	22.7224	22.7134	23.4398
K.KGEDFVK.N	5.14168	3.77013	MDHM	1	20.4782	20.387	20.2213	20.2975	20.3765	20.3882	20.3828	20.3592	20.2139	20.2148	20.1023	20.1486
K.KGEDPLATDTR.V	2.42361	6.44348	TITIN	1	22.6097	22.5506	22.4986	22.6012	22.5562	22.5382	22.5635	22.5529	21.9544	21.9799	21.7665	21.9161
K.KGIDLANR.A	2.60131	49.0633	TITIN	1	19.8414	19.8044	19.84	19.7899	19.8626	19.7479	19.8354	19.7881	19.1632	19.275	20.4413	19.2828
K.KGIGPTYSSK.A	6.07588	6.90572	PURA1	1	22.4877	22.4721	22.4318	22.274	22.3328	22.3512	22.4039	22.2505	22.5719	22.4789	22.344	22.4007
K.KGKPFIQPK.R	7.34315	6.07138	TMOD4	1	21.5871	21.747	21.7163	21.5615	21.5395	21.6975	21.6018	21.4242	21.4914	21.2778	21.4072	21.3806
K.KGPEVSEK.V	10.7441	12.5676	TITIN	1	20.8655	20.6462	20.5005	20.521	20.9123	20.5805	20.6808	20.6259	19.9315	19.8077	19.4902	19.7214
K.KGQHAAEIQPL.A	5.69857	9.84	MYG	1	21.2245	21.281	21.4544	21.2365	21.3206	21.4037	21.3766	21.2925	20.37	20.3766	20.617	20.3065
K.KGQHAAEIQPLAQ.S	5.33672	5.98585	MYG	1	19.7774	20.0022	19.8612	19.9408	19.9073	20.0005	19.8626	19.9626	19.6906	19.7529	19.7831	19.5846
K.KGQHAAEIQPLAQSHATK.H	4.74789	5.0122	MYG	7	25.1819	25.172	25.1974	25.094	25.1482	25.2752	25.0757	25.0849	25.4911	25.3583	25.3809	25.3281
K.KGSITSVQAIYVPADDLTDPAPATTFAHLDATTVLSR.A	5.77635	6.5106	ATPB	2	21.1788	21.2943	21.1316	21.0791	21.1191	21.0668	21.0823	21.2357	21.1618	21.2279	21.2438	21.0328
K.KGSSFQTVSALFR.E	9.14134	4.13011	MYH1	4	25.0303	25.1866	25.2326	24.8546	24.9935	25.2025	25.0883	24.9589	25.0901	25.106	25.182	25.0389
K.KGSSFQTVSALHR.E	7.74691	5.42586	MYH6	2	21.8519	22.0967	22.1083	21.9178	21.9562	22.112	22.0161	21.8418	22.0164	21.9969	22.1143	21.9257
K.KGTDFQLNQLEGK.K	2.96209	4.43688	TRFE	1	23.0069	23.0756	23.0098	23.0386	22.9415	23.0403	23.0249	22.9651	22.9676	22.9646	22.832	22.9554
K.KGVNLPGAAVDLPAVSEK.D	4.42482	3.33029	KPYM	4	23.638	23.6902	23.6108	23.5856	23.5117	23.5422	23.5089	23.5605	23.542	23.4864	23.5458	23.4449
K.KHAHAINV.-	4.67293	6.23165	LDB3	2	20.0005	20.0548	20.0658	20.033	19.899	20.0195	19.8832	19.9739	19.614	19.5824	19.5511	19.7507
K.KHEAFESDLAAHQDR.V	8.49602	4.88801	ACTN1	3	21.8588	21.8792	21.8489	22.0693	22.0244	22.1564	22.1341	22.0381	22.0959	22.1785	22.0768	22.2264
K.KHPDASVNFSEFSK.K	3.37235	4.50056	HMGB1	1	21.3037	21.3286	21.2321	21.3184	21.1981	21.3074	21.2368	21.2444	21.1387	21.1078	21.0497	21.2053
K.KIEAHFDAR.S	6.17496	7.24438	TITIN	1	23.2939	23.3177	23.3204	23.1403	23.355	23.3203	23.4212	23.4387	22.6424	22.8855	22.7079	22.7449
K.KIEFEQFLPM*M*QAISNNK.D	3.88233	96.8947	MYL1	4	22.5575	22.5935	22.6149	22.6581	22.5409	22.6475	22.6416	22.5019	22.4845	22.4664	22.4183	24.7072
K.KIEFEQFLPM*MQAISNNK.D	4.44249	38.6832	MYL1	2	22.5188	22.5317	22.4663	22.3627	22.419	22.5196	22.5072	22.3968	22.2919	22.3922	22.1996	23.2613
K.KIEFEQFLPM.M	6.11369	22.4863	MYL1	1	17.5666	17.5221	17.5972	17.7712	17.6625	17.5676	17.649	17.7372	18.2432	18.1063	18.3267	17.5231
K.KIEFEQFLPMM*QAISNNK.D	2.7943	37.4021	MYL1	1	24.476	24.4534	24.3838	24.4762	24.457	24.4923	24.5261	24.4573	24.3363	24.3435	24.0925	25.1907
K.KIEFEQFLPMMQAISNNK.D	2.96606	23.4874	MYL1	4	24.3567	24.4252	24.4075	24.4402	24.4796	24.4486	24.4919	24.4629	24.7358	24.7537	24.7119	23.9486
K.KIENVTTVLK.S	4.31067	5.68514	TITIN	1	20.4708	20.4078	20.5148	20.5832	20.4752	20.468	20.3935	20.4269	19.9128	19.9282	19.7548	19.9282
K.KIPSGLQELK.Y	1.69285	7.77313	ASPN	1	20.6947	20.7184	20.6793	20.7493	20.7111	20.7074	20.7413	20.7395	20.6268	20.474	20.5085	20.7164
K.KIQQNTFTR.W	6.2191	3.96503	FLNA	1	21.2757	21.3501	21.286	21.0775	21.1623	21.1766	21.2042	21.3103	21.2914	21.1642	21.2573	21.282
K.KISSVQSIVPALEIANAHR.K	3.73194	9.04299	CH60	1	19.4442	19.4848	19.615	19.5669	19.5474	19.509	19.4959	19.55	19.501	19.5153	19.5343	19.766
K.KITISDC#GQL.-	5.86257	4.72596	PPIA	1	18.2507	18.3467	18.436	18.3332	18.3076	18.1846	18.2675	18.419	20.4101	20.3762	20.531	20.4657
K.KKDDDDLGIPPEIWELLK.G	4.69466	12.047	MYPC2	1	22.2839	22.2749	22.1914	22.3609	22.1298	22.2554	22.2602	22.2329	22.0152	22.0802	21.9188	22.3147
K.KKEELNAVR.R	5.72744	10.5177	DMD	1	19.8417	19.9595	19.9698	19.8737	19.716	19.8804	19.8003	19.827	19.8255	19.7315	19.8005	20.0671
K.KKGQHAAEIQPL.A	7.49049	1.77107	MYG	1	20.3993	20.5198	20.6079	20.5358	20.3923	20.5726	20.4173	20.2879	20.2536	20.2684	20.2083	20.2398
K.KKGQHAAEIQPLAQSH.A	7.60837	5.24309	MYG	3	23.7929	24.0403	23.9747	23.9288	23.8475	24.0831	23.8259	23.8312	23.8754	23.8148	23.8509	23.7011
K.KKGSSFQTVSALFR.E	14.0454	19.0239	MYH1	3	24.4477	24.7115	24.5391	24.2684	24.3001	24.2635	24.165	24.1592	23.7224	23.4768	23.7973	24.129
K.KKLETDISQIQGEMEDIVQEAR.N	18.8606	23.0664	MYH1	1	22.709	23.0221	22.7255	22.3952	22.4116	22.3167	22.2986	22.4341	22.539	22.3098	22.6414	21.8283
K.KKM*EGDLNEM*EIQLNHANR.Q	5.96504	59.0052	MYH4	1	19.5367	19.5439	19.6942	19.4047	19.4944	19.4811	19.5091	19.473	19.0994	19.0982	19.0711	20.5085
K.KKM*EGDLNEM*EIQLNHSNR.M	8.9466	74.5898	MYH1	1	19.4107	19.4394	19.536	19.2962	19.1678	19.2612	19.1835	19.3467	19.0312	18.6906	19.0044	20.6673
K.KKM*EGDLNEMEIQLNHANR.Q	9.35934	20.6666	MYH4	1	20.6528	20.8294	20.7144	20.4533	20.5038	20.5556	20.4569	20.6385	20.3554	19.9878	20.2163	20.6857
K.KKMEGDLNEM*EIQLNHSNR.M	9.80046	10.0795	MYH1	1	18.3102	18.4489	18.4629	18.0948	18.1711	18.2275	18.1413	18.1963	18.0038	17.7091	18.0344	17.8657
K.KKMEGDLNEMEIQLNHANR.Q	13.9211	24.5222	MYH4	2	22.3	22.5644	22.4113	22.0599	22.149	22.0836	21.9899	22.2256	22.8631	22.5803	22.7708	21.9818
K.KKMEGDLNEMEIQLNHSNR.M	11.6601	25.5544	MYH1	2	22.3609	22.5132	22.2673	22.1389	22.1312	22.0886	22.0122	22.1833	22.1619	21.9087	22.1721	21.2843
K.KKMEGDLNEMEIQLSHANR.M	6.64631	13.1195	MYH7	1	20.4654	20.6121	20.5046	20.3239	20.3608	20.3882	20.3904	20.3903	20.3462	20.1903	20.3355	19.9196
K.KKPAATPK.K	14.8229	26.6964	H10	1	22.0177	22.2263	22.4626	22.364	22.0179	22.5976	22.2023	22.1295	21.7558	21.8783	21.6241	22.4314
K.KLDEAVAEAHLGK.L	5.64183	2.36375	SAHH	1	22.0832	22.3038	22.1586	22.1095	22.1649	22.1239	22.0303	22.1431	21.802	21.8488	21.7673	21.8204
K.KLEDFRDYR.R	11.6389	16.9645	ACTN2	2	22.7512	22.8821	22.8402	22.5039	22.5345	22.4654	22.5006	22.6709	22.3235	22.0523	22.458	21.9203
K.KLEDNPK.S	5.18826	11.5774	EF1A2	1	24.8154	24.708	24.6132	24.8461	24.7699	24.7209	24.6997	24.6897	24.5371	24.703	24.3428	24.7069
K.KLEPQTVEER.T	2.4134	6.19482	OBSCN	1	21.0035	20.9347	20.9233	20.9641	20.9331	20.9726	20.9059	20.9046	20.39	20.3903	20.2207	20.4252
K.KLETAVNLAWTAGNSNTR.F	2.53302	4.80202	VDAC1	3	22.3104	22.342	22.3773	22.3814	22.3869	22.4352	22.3924	22.383	22.3526	22.4377	22.439	22.5224
K.KLETDISQIQGEM*EDIVQEAR.N	2.8058	66.113	MYH1	7	23.4367	23.4108	23.4989	23.4965	23.391	23.4804	23.4416	23.4225	23.135	23.1563	23.0136	24.6746
K.KLETDISQIQGEM*EDIVQEARNAEEKAKKAITDAAM*M*.A	5.20892	9.00858	MYH1	1	20.0122	20.0799	20.0324	20.1364	19.9673	20.1005	20.0235	20.1961	20.0979	20.2697	20.1326	19.9525
K.KLETDISQIQGEMEDIVQEAR.N	4.29318	14.396	MYH1	3	27.143	27.2852	27.1882	27.2146	27.2502	27.2522	27.2053	27.0932	27.2185	27.3744	27.2455	26.8617
K.KLEVNEAELLR.R	3.93317	1.76723	PTRF	1	22.8857	23.0027	23.029	22.9694	22.9628	23.0649	23.0022	22.9271	22.7419	22.794	22.798	22.7745
K.KLGLTEEDSVYVFK.G	4.31714	4.77889	CASQ1	2	23.2483	23.3109	23.3231	23.4378	23.3752	23.4296	23.3715	23.369	23.5761	23.551	23.4934	23.6585
K.KLHDEEIQELQAQIQEQHVQIDVDVSKPDLTAALR.D	2.40422	4.01046	VIME	1	20.6016	20.6604	20.6138	20.6309	20.6669	20.608	20.6994	20.6627	20.3929	20.285	20.2726	20.282
K.KLNQNSR.S	6.34819	8.2318	EIF3E	1	17.9309	17.9352	17.966	17.8109	17.8501	17.8265	17.6803	17.926	17.9105	17.8547	18.1224	17.9456
K.KLSVPQDLMIEELSLR.N	5.17367	18.6308	MYOZ3	1	21.8697	21.9141	21.9987	21.8287	21.7605	21.8614	21.8008	21.9075	22.076	21.9429	22.2176	21.5544
K.KLSVVDQEK.V	7.05944	13.7248	ENOB	2	23.2861	23.1866	23.0891	23.0641	23.3686	23.1592	23.2302	23.2549	23.3276	23.0654	23.0016	22.8705
K.KM*EGDLNEM*EIQLNHANR.Q	3.63294	106.395	MYH4	2	23.6169	23.5893	23.6884	23.5973	23.5145	23.5372	23.5913	23.5876	23.0044	22.8138	22.8822	25.3732
K.KM*EGDLNEM*EIQLNHSNR.M	3.01584	113.011	MYH1	2	20.6628	20.5766	20.6795	20.6059	20.6586	20.7103	20.6157	20.664	20.0785	19.9477	19.8896	22.6049
K.KM*EGDLNEM*EIQLSHANR.M	2.37978	104.699	MYH7	1	19.4309	19.3515	19.3258	19.3981	19.3637	19.4103	19.3918	19.402	18.7842	18.502	18.672	21.0872
K.KM*EGDLNEMEIQLNHANR.Q	3.04802	38.676	MYH4	4	24.2053	24.1881	24.2059	24.1909	24.195	24.1433	24.2979	24.1961	23.8422	23.7935	23.8175	24.7876
K.KM*EGDLNEMEIQLNHSNR.M	2.69942	33.2732	MYH1	3	23.1017	23.0222	23.0301	23.0264	23.0987	23.0278	23.0774	23.1108	22.5643	22.5028	22.4162	23.3381
K.KM*EGDLNEMEIQLSHANR.M	3.87045	40.5574	MYH7	1	22.439	22.4046	22.3882	22.3216	22.3993	22.3524	22.481	22.4756	22.0272	21.9054	21.8839	22.9493
K.KMEGDLNEM*EIQLNHANR.Q	2.6962	44.4142	MYH4	2	22.7257	22.6741	22.6551	22.6671	22.7722	22.6933	22.7276	22.711	22.5515	22.5447	23.7013	22.7191
K.KMEGDLNEM*EIQLNHSNR.M	2.52509	8.40659	MYH1	2	23.1181	23.1871	23.1188	23.0931	23.1939	23.1327	23.1669	23.1661	22.9087	22.9108	22.7318	23.0307
K.KMEGDLNEM*EIQLSHANR.M	5.06452	11.9108	MYH7	1	21.8184	21.8678	21.9799	22.0126	22.001	21.8884	22.0082	21.9661	21.8885	21.8436	21.6635	22.0808
K.KMEGDLNEMEIQLNHANR.Q	2.74347	33.7711	MYH4	5	25.565	25.6394	25.6316	25.6812	25.57	25.6267	25.5932	25.6412	25.779	25.8243	25.7765	24.5516
K.KMEGDLNEMEIQLNHSNR.M	4.07997	31.5561	MYH1	5	25.318	25.4761	25.4481	25.485	25.4416	25.4999	25.5059	25.4265	25.3865	25.429	25.5393	24.337
K.KMEGDLNEMEIQLSHANR.M	3.94068	24.5808	MYH7	3	22.5761	22.6378	22.5273	22.5927	22.6948	22.5727	22.6788	22.6265	22.9673	22.8576	22.8038	22.0707
K.KNLEQISANITK.F	9.00517	5.82454	K6PF	1	19.0543	19.0604	19.0734	18.7464	19.1514	18.8859	18.8821	18.9742	18.7795	18.7139	18.8653	18.675
K.KNLEQTVK.D	17.9509	18.3937	MYH1	1	21.3823	21.6147	21.3172	20.8935	21.1224	21.0319	20.9078	21.1266	21.1029	20.6537	21.0506	20.5806
K.KNM*EQTVK.D	13.1607	48.5226	MYH4	1	20.7128	20.8688	20.6631	20.3111	20.5961	20.4463	20.3513	20.561	20.2853	19.9075	20.0633	21.268
K.KNMEQTVK.D	15.4945	35.1095	MYH4	1	22.0804	22.3247	22.0167	21.6858	21.9344	21.7862	21.7247	21.8328	21.955	21.571	21.9201	20.6452
K.KPAAAAVTK.K	4.63273	5.17048	H12	1	23.3551	23.3978	23.277	23.1933	23.3289	23.2429	23.2461	23.2903	23.2622	23.3718	23.2348	23.3808
K.KPAAAGVK.K	3.34397	79.8802	H15	1	19.7578	19.6926	19.7678	19.7834	19.6886	19.7614	19.6796	19.6597	19.5887	19.6334	19.8006	21.547
K.KPAGPSISKPAAK.S	7.0928	3.68199	MYL6B	1	22.016	22.1836	22.0364	22.035	21.9338	22.0871	21.9154	21.8689	21.943	21.8447	21.9496	21.9624
K.KPAPEEK.I	17.3031	23.0666	TITIN	1	21.3639	21.1959	21.2439	21.8395	21.2132	21.6696	21.3163	21.5651	20.8889	21.2458	20.536	21.2902
K.KPDSVSVETGK.D	5.20695	5.90916	MYPC2	3	23.7552	23.6824	23.5728	23.6563	23.7828	23.774	23.7816	23.7701	24.0533	24.0306	23.8593	24.0071
K.KPEAPAAEVPEVPK.T	5.55634	4.52258	TITIN	1	21.1332	21.1023	21.0644	21.2701	21.0061	21.0866	21.0913	21.169	20.5732	20.6374	20.574	20.7091
K.KPEAPPAK.V	4.83806	6.79393	TITIN	2	23.2054	23.2256	23.0204	23.1674	23.2216	23.112	23.2272	23.1675	22.3522	22.4578	22.2201	22.3204
K.KPEAPPPK.V	1.86795	6.32172	TITIN	2	24.6037	24.6202	24.5529	24.6349	24.5991	24.6379	24.614	24.593	23.9744	23.9137	23.766	23.9513
K.KPEPPPAK.V	5.92609	5.85356	TITIN	1	19.1051	18.9519	19.0751	19.2167	18.9955	19.1226	19.1561	19.0485	18.8324	18.7867	18.9236	18.9724
K.KPEVPPAK.V	2.93855	7.5941	TITIN	1	22.4654	22.5296	22.469	22.5062	22.5228	22.5407	22.5373	22.4212	21.8197	22.0304	21.7966	21.9353
K.KPFPVETLK.G	1.46649	6.18883	TITIN	1	21.5077	21.5098	21.5191	21.5055	21.478	21.5525	21.5109	21.497	20.835	20.8565	20.7595	20.973
K.KPLNIDYMGEDQLR.E	4.14175	8.02331	TNNT1	1	20.7076	20.7585	20.7652	20.8182	20.8054	20.8531	20.8973	20.8343	21.092	21.1695	21.1344	20.901
K.KPLNTLDVMK.H	4.40147	10.6752	SYNP2	1	22.7706	22.8524	22.7676	22.8835	22.6869	22.8356	22.765	22.8426	22.9026	22.9838	22.8421	22.6123
K.KPSPVLVLR.N	4.55427	5.87095	TITIN	1	20.8033	20.8223	20.8427	20.6924	20.8894	20.7945	20.7397	20.7243	20.2594	20.3367	20.2679	20.1305
K.KPTSTKPSSSAPR.V	8.73424	2.83308	MAP4	1	18.9787	19.1361	19.2886	19.0194	19.0762	19.2685	19.0455	18.9734	19.0393	19.0099	19.1057	19.0666
K.KPTYDGGSK.I	8.44973	13.6507	TITIN	1	21.2876	21.1102	21.063	21.003	21.366	21.1656	21.2663	21.2065	20.4975	20.3475	20.0883	20.1186
K.KPVHPNDHVNK.S	4.78479	4.55189	FUMH	2	19.4918	19.4254	19.4015	19.4813	19.5418	19.4977	19.3911	19.3314	19.2007	19.1777	19.1429	19.2943
K.KPVPEEK.K	6.78591	14.9634	TITIN	1	25.5714	25.426	25.2578	25.4501	25.5408	25.3881	25.3692	25.4464	24.5385	24.6967	24.1592	24.5111
K.KPVPEEVVPVPIPK.K	3.8277	3.61326	TITIN	4	22.2368	22.3261	22.2769	22.3876	22.2663	22.3539	22.3761	22.353	22.0246	22.0236	22.13	22.0876
K.KPVPIPK.K	4.60342	3.75706	TITIN	1	25.409	25.4438	25.3081	25.4352	25.3857	25.4202	25.4109	25.2505	24.6872	24.7927	24.7077	24.7879
K.KPVPVPK.K	3.73551	7.37574	TITIN	2	23.1715	23.034	23.0098	23.0234	23.0915	23.0713	23.0346	23.0336	22.4061	22.3954	22.2815	22.1768
K.KPVYDLR.V	3.84434	5.07188	TITIN	1	20.3005	20.3576	20.2145	20.1888	20.3033	20.2357	20.2627	20.2375	19.4784	19.6029	19.4327	19.526
K.KQDAESLQR.A	4.11959	15.7102	FPPS	1	19.5726	19.616	19.6212	19.7022	19.5498	19.6598	19.5517	19.5372	19.8952	19.869	19.9036	20.3119
K.KQFLEELLTTQC#DR.F	18.6595	14.223	MLRS	1	21.1577	21.3699	21.5035	21.858	21.1065	21.1958	21.2115	21.3541	26.8919	26.5339	26.4476	26.7644
K.KQFLEELLTTQC#DRFSQEEIK.N	9.28582	19.8865	MLRS	1	18.6063	18.8902	18.8977	18.7216	18.5926	18.6473	18.6624	18.8855	22.747	22.5445	22.9991	22.3297
K.KQIDQEK.S	5.81403	9.42009	MYH4	3	22.0958	21.9755	21.9187	22.1726	22.0606	22.1216	22.0122	22.1162	22.0412	22.0622	21.7713	22.0658
K.KQQEVVGFLEANK.I	4.83322	8.82292	SH3BG	1	19.7477	19.8148	19.7886	19.6899	19.7626	19.6899	19.5884	19.7375	19.7839	19.6464	19.9469	19.7429
K.KQTALAELVK.H	9.32158	1.70391	ALBU	1	26.1606	26.2368	26.1048	26.1344	25.9244	26.1224	25.8564	25.926	26.2334	26.2042	26.22	26.1761
K.KRQEAPPHIFSISDNAYQFMLTDR.E	5.92502	34.1554	MYH1	1	20.1803	20.2201	20.176	20.2319	20.1365	20.1699	19.9543	20.0936	19.9335	19.5305	20.3933	19.3062
K.KRQEAPPHIFSISDNAYQFMLTDRENQSILITGESGAGK.T	12.6492	54.6506	MYH1	1	20.7958	20.7803	20.4808	20.6498	20.6493	20.304	20.3335	20.5889	21.4638	20.7356	22.1021	20.3152
K.KSDIDEIVLVGGSTR.I	2.27254	3.54304	GRP78	1	20.2798	20.2294	20.2523	20.3323	20.3051	20.2601	20.2655	20.2955	20.0496	20.0802	20.0206	20.1393
K.KSEIGIAMGSGTAVAK.T	3.15438	12.722	AT2A2	1	21.8072	21.8895	21.842	21.8832	21.7713	21.8134	21.8131	21.7696	21.8333	21.8846	21.7531	21.4513
K.KSEWEEVTNTAVER.R	4.79227	6.91321	TITIN	1	22.4468	22.4314	22.4084	22.5456	22.4362	22.5562	22.5906	22.5185	21.6109	21.6665	21.4661	21.6963
K.KSGVTVQVWKPSVVEE.-	4.99697	16.7742	SYNP2	1	19.0033	18.9579	18.8954	18.8385	18.8178	18.8731	18.8477	18.989	18.9678	18.9042	19.1252	19.424
K.KSPTGPLDRDALLQYLEQQALEVK.E	1.67771	0.681465	TMOD4	1	21.7995	21.8367	21.7829	21.7828	21.7786	21.8314	21.7745	21.7906	21.8627	21.8386	21.8497	21.8508
K.KTPSPIEAER.K	2.15505	8.47956	TITIN	2	22.3982	22.3106	22.3088	22.3196	22.3116	22.3387	22.3176	22.3085	21.469	21.3226	21.5018	21.2399
K.KTTDISTER.L	5.8814	18.3432	TITIN	1	22.5417	22.5565	22.5558	22.328	22.5226	22.3687	22.5035	22.4887	22.403	21.9929	21.8701	21.8979
K.KVDDFTALAGQTVTLQAAVR.G	4.33363	10.281	TITIN	2	23.6997	23.7632	23.7809	23.5815	23.751	23.7155	23.7634	23.7595	22.9573	23.1841	23.021	23.2799
K.KVDPSYLM*LPGESAR.L	2.68253	24.8931	TITIN	2	22.2396	22.1801	22.2636	22.2829	22.2567	22.2642	22.3074	22.2211	21.7073	21.4078	21.4239	22.1315
K.KVDPSYLMLPGESAR.L	2.23055	20.7449	TITIN	1	22.7486	22.6821	22.6589	22.6703	22.7233	22.7079	22.7347	22.7228	22.2288	22.1699	22.1845	21.5178
K.KVEAPPAK.V	2.17003	3.23738	TITIN	1	23.421	23.3765	23.4018	23.4379	23.3772	23.4308	23.3484	23.4197	22.7208	22.7397	22.6501	22.651
K.KVEDMMK.K	3.4358	10.4951	EF2	1	21.0275	21.0521	20.94	20.9726	21.0724	21.0615	21.0482	21.0825	20.9536	20.9351	20.8637	20.6094
K.KVEEVVYDLSIR.G	2.85122	8.30058	TSN	1	20.4333	20.4625	20.4895	20.4893	20.4478	20.4208	20.5259	20.5318	20.6038	20.6697	20.6453	20.865
K.KVEPPPAK.V	3.35756	7.99859	TITIN	3	24.1139	24.0803	24.062	24.2162	24.1505	24.1575	24.1498	24.1258	23.7679	23.8908	23.6407	23.8834
K.KVFHILDK.D	4.5575	2.90737	PRVA	3	24.0583	24.1403	24.1173	23.9842	23.9931	24.1057	24.0429	23.9678	24.092	24.191	24.1663	24.1597
K.KVHEEEIR.E	5.23933	8.5157	DESM	2	21.695	21.7061	21.6221	21.7037	21.8532	21.7573	21.7961	21.6591	21.9919	21.7983	21.7023	21.8188
K.KVLGNPSNEEM*NAK.K	6.59452	12.5549	MYL1	1	20.084	20.1683	19.991	19.9349	20.0448	19.9329	19.8808	20.0572	20.6557	20.6206	20.5497	20.9433
K.KVLGNPSNEEMNAK.K	9.12054	30.4533	MYL1	1	21.5015	21.4636	21.3132	21.105	21.332	21.2323	21.2026	21.308	21.3377	21.0791	21.1168	20.1631
K.KVPAPTPK.K	1.9781	6.11418	TITIN	2	22.4704	22.4527	22.3953	22.4463	22.483	22.4423	22.4248	22.4171	21.8866	21.8142	21.6979	21.8901
K.KVPEKPEVVEK.V	5.35708	11.5564	TITIN	1	22.1013	22.1139	21.9142	22.1031	22.1884	22.0873	22.0419	22.1184	21.3769	21.3531	21.0103	21.3657
K.KVPVPVPK.K	2.02962	2.88947	TITIN	1	20.761	20.8437	20.8365	20.8245	20.8218	20.8107	20.7797	20.7862	20.6391	20.7333	20.7193	20.7127
K.KVQAAQSEAK.V	6.20105	11.9317	IMMT	1	19.4656	19.2939	19.2255	19.4099	19.4457	19.4423	19.2936	19.3142	19.3272	19.2127	18.9094	19.1284
K.KVTAQDVR.K	5.16323	19.0899	MOES	1	19.4262	19.49	19.6412	19.4795	19.605	19.5075	19.4679	19.4785	19.5093	19.4967	20.0202	19.5321
K.KWPLYLSTK.N	9.08492	5.93972	IDHP	2	22.1411	22.3284	22.2836	21.9626	22.1242	22.3147	22.1146	22.0556	22.2723	22.3619	22.3532	22.175
K.KWSYTR.E	11.0985	4.89879	TITIN	1	19.6101	19.8996	19.8192	19.5819	19.5698	19.9391	19.8376	19.5752	19.212	19.2463	19.3667	19.3235
K.KYEATLEK.C	5.59386	9.3695	ALBU	2	25.1862	25.0427	25.0125	25.1643	25.2583	25.0861	25.0955	25.1373	25.2062	25.2173	24.9474	25.2582
K.KYEIVADGR.V	3.55938	6.48142	TITIN	2	22.0336	21.9639	21.9548	21.9839	22.0559	22.0627	22.1005	22.021	21.6721	21.7068	21.5721	21.5007
K.KYEVLALLYHEPPEDDK.A	5.25462	8.95705	CASQ1	3	24.3596	24.433	24.5951	24.4608	24.4991	24.5662	24.4619	24.4422	24.7204	24.7701	24.8775	24.5628
K.KYFNSYTLTGR.M	8.15558	13.2278	USMG5	1	19.893	20.0593	20.1163	19.8889	19.9097	20.1429	19.8871	19.8668	20.0389	19.7233	20.1837	19.9309
K.KYTFESDK.G	6.61253	6.7516	TITIN	1	23.0008	22.8916	22.7567	22.8413	23.0509	22.8242	22.9033	22.9022	22.1721	22.1583	22.0513	21.9623
K.LAADGTVMNTFAHK.C	4.50459	16.9874	HSPB7	1	21.5665	21.5843	21.6181	21.4791	21.5285	21.6333	21.6072	21.4548	21.6943	21.8933	21.7006	21.2777
K.LAEKDEEM*EQAK.R	13.0423	68.7142	MYH6	1	20.6885	20.508	20.2371	20.5184	20.2321	20.1859	20.2671	20.2969	19.3955	19.4529	18.9231	20.8887
K.LAEKDEEM*EQAKR.N	8.22973	60.0231	MYH6	1	19.0728	19.0899	18.8547	19.1172	18.8411	18.8631	18.8902	19.0345	18.1788	18.2421	17.9441	19.5617
K.LAEKDEEMEQAK.R	6.93121	3.0221	MYH6	1	20.3317	20.3981	20.1538	20.4272	20.2382	20.1921	20.2113	20.2709	19.8152	19.7773	19.8811	19.8402
K.LAENIHELWALTR.I	2.41721	2.45862	RYR1	2	20.9038	20.9851	21.0171	20.9994	20.9669	20.9632	20.9752	21.0067	20.9025	20.9346	20.9021	20.8485
K.LAEQAERYDDMAAAMK.A	3.57559	22.4246	1433B	1	21.0762	21.0978	21.0434	21.0986	20.9837	20.9604	21.0295	21.0799	21.1403	20.9712	21.1549	20.381
K.LAEQAERYDEMVESMK.K	2.79384	11.5664	1433E	2	21.2031	21.1683	21.1403	21.2731	21.1784	21.2033	21.2051	21.2291	21.2712	21.2555	21.2415	20.9012
K.LAEQELIETSER.V	3.69709	2.53293	MYH6	3	21.8803	21.9019	22.0114	22.0212	21.9184	21.904	21.9106	21.9516	22.4289	22.4807	22.4632	22.5166
K.LAGDDMEISVK.E	2.90493	5.13155	CAN1	1	19.2529	19.3212	19.3081	19.3001	19.3533	19.2252	19.2875	19.3343	19.3781	19.4919	19.5286	19.5462
K.LAM*QEFM*ILPVGASSFK.E	2.5107	108.779	ENOB	2	24.0661	24.0104	24.0463	24.1086	24.0214	24.0687	24.002	24.0243	23.9807	23.8105	23.7769	26.3865
K.LAM*QEFMILPVGASSFK.E	2.43978	43.989	ENOB	2	23.3874	23.4048	23.473	23.4505	23.3932	23.473	23.4174	23.4039	23.2735	23.2499	23.1645	24.3179
K.LAM*QEFMILPVGASSFR.E	11.2613	12.9847	ENOA	1	16.5979	16.3066	16.655	16.4334	16.5521	16.7259	16.7976	16.4473	16.8342	16.8782	17.0794	17.2324
K.LAMQEFM*ILPVGASSFR.E	13.2211	27.3312	ENOA	1	15.6408	16.018	16.1795	15.7662	16.2065	16.1459	16.0749	16.0141	16.4167	16.2013	16.6907	15.7031
K.LAMQEFMIL.P	10.001	10.6272	ENOA	1	16.7708	16.7458	16.5374	16.8881	16.5724	16.7738	16.9087	16.9312	17.2919	17.0992	17.2179	16.9335
K.LAMQEFMILPVGASSFK.E	7.48609	76.7142	ENOB	2	24.5717	24.5999	24.5421	24.4694	24.3389	24.6443	24.5598	24.7013	25.1796	25.7504	21.4147	24.3886
K.LAMQEFMILPVGASSFR.E	4.85367	3.14524	ENOA	1	17.5541	17.6613	17.6482	17.7124	17.7091	17.6013	17.6299	17.7754	17.8002	17.8025	17.7326	17.8429
K.LAPGGHVGR.F	10.3005	3.34701	RL4	1	20.0519	19.9441	20.3512	20.2643	20.3646	20.2114	20.08	20.1269	19.9667	19.9222	19.9546	20.0359
K.LAQALHEMR.E	5.65534	13.6802	LMNB1	1	18.4304	18.6053	18.6868	18.5821	18.6418	18.6451	18.5015	18.5982	18.6618	18.6905	18.6026	18.2344
K.LAQESTM*DIENDK.Q	3.28453	26.1844	MYH4	4	23.7714	23.719	23.7624	23.8162	23.68	23.7912	23.7148	23.7047	24.2077	24.2427	24.1422	24.8757
K.LAQESTM*DVENDK.Q	3.31554	35.5499	MYH1	2	21.1672	21.0989	21.0759	21.0396	21.1576	21.1222	21.1766	21.098	20.7731	20.6997	20.5177	21.5546
K.LAQGEYIAPEK.I	4.43819	7.58161	ACSL1	1	20.9024	20.9087	20.9277	20.9624	20.8749	20.8888	20.8138	21.0296	20.5336	20.4603	20.2696	20.4524
K.LAQSNGWGVM*VSHR.S	9.37808	67.9296	ENOA	2	22.8357	22.8808	22.8915	22.7286	22.7511	22.9647	22.9636	22.5473	22.8817	22.7156	22.6857	24.3733
K.LAQSNGWGVMVSHR.S	3.43604	19.9912	ENOA	2	22.2094	22.3141	22.3589	22.2391	22.3258	22.327	22.3227	22.2875	22.6697	22.7239	22.8542	22.1333
K.LASADIETYLLEK.S	5.1725	8.61146	MYH1	3	24.9015	24.8331	24.8579	24.798	25.036	24.8984	24.9062	24.9525	24.91	24.9413	24.756	24.6783
K.LASVPAGGAVAVSAAPGSAAPAAGSAPAAAEEK.K	4.13294	5.75066	RLA2	1	19.5206	19.5008	19.4774	19.4238	19.54	19.415	19.5856	19.5476	19.6763	19.5885	19.4832	19.5356
K.LAVNM*VPFPR.L	2.69488	48.0151	TBB1	1	20.1946	20.1229	20.179	20.1075	20.1248	20.1671	20.1348	20.2152	19.842	19.6959	19.9343	21
K.LAVNMVPFPR.L	4.42571	10.1772	TBB1	2	21.7456	21.903	21.7917	21.7581	21.859	21.7232	21.787	21.8577	21.7363	21.7591	21.8433	21.4883
K.LC#YVALDFENEM*ATAASSSSLEK.S	10.4046	55.9946	ACTA	8	20.26	20.2595	20.1408	20.5841	20.12	20.2635	20.3087	20.2536	24.6812	24.5226	24.192	25.8136
K.LC#YVALDFEQEMATAASSSSLEK.S	10.6756	5.70809	ACTB	1	15.9702	15.5382	15.6261	15.7249	15.6653	15.7797	15.6161	15.9144	16.6164	16.764	16.6737	16.7969
K.LCYVALDFENEM*ATAASSSSLEK.S	4.48319	6.67553	ACTA	1	19.225	19.3142	19.2674	19.3364	19.3129	19.3756	19.4222	19.261	17.8509	18.0572	17.9636	18.0572
K.LDDLINWAR.R	4.76031	4.29021	NDUS7	1	19.8058	19.8046	19.8239	19.9978	19.8251	19.9083	19.9037	19.8931	20.0211	20.1691	20.1007	20.1284
K.LDEFGEQLSK.V	7.31953	10.8445	AT2A1	2	21.9586	21.8121	21.8209	22.1172	22.0287	21.9303	22.0262	21.9105	21.9736	22.0796	21.6968	21.9532
K.LDIKLDSEDK.D	6.42179	4.40892	EF2	1	21.7036	21.7536	21.5553	21.5267	21.5582	21.5049	21.5295	21.5874	21.5493	21.4352	21.4157	21.5142
K.LDNVLLDHEGHCK.L	2.91187	16.9411	KPCL	1	22.9003	22.8883	22.898	22.7857	22.9266	22.89	22.9076	22.8647	18.8826	19.0497	18.9102	19.3868
K.LDPQNHVLYSNR.S	4.35963	8.10408	STIP1	1	19.2088	19.206	19.3503	19.2888	19.2491	19.3038	19.2322	19.37	20.2566	20.163	20.406	20.1653
K.LDPTQTSFLK.M	2.82817	4.85265	NDRG2	3	21.8669	21.8303	21.7869	21.8433	21.8184	21.7634	21.8773	21.7848	21.8987	21.8592	21.7333	21.852
K.LDSFINK.F	1.69352	2.27553	RYR1	2	20.4904	20.5287	20.5226	20.4993	20.4793	20.52	20.5566	20.5072	20.2984	20.3695	20.3028	20.3207
K.LEAAAQVR.Q	4.28822	20.6811	PSA	1	20.9396	20.9339	21.0552	20.9778	21.0494	21.0894	21.0875	21.0228	20.6237	20.6406	21.2297	20.854
K.LEAPDADELPR.S	2.85081	2.60461	ACON	1	19.7207	19.6745	19.6609	19.7136	19.6936	19.7087	19.793	19.7367	19.7512	19.6786	19.6865	19.743
K.LEAPDIDLDLELRK.V	3.14149	5.14142	TITIN	2	24.4144	24.3667	24.3245	24.3171	24.3027	24.2992	24.3142	24.3984	23.6602	23.6591	23.5027	23.582
K.LEAPELDLDSELRK.G	4.48414	6.48468	TITIN	2	22.3573	22.2976	22.2588	22.4224	22.4051	22.4486	22.3753	22.4175	22.2443	22.2675	22.1247	22.3534
K.LEDAGEVQLTAK.D	4.28729	5.83389	TITIN	2	21.3392	21.3397	21.2109	21.1926	21.3297	21.2444	21.3457	21.2938	20.6331	20.7303	20.5455	20.7154
K.LEDEC#SELK.K	5.86582	5.86386	MYH1	3	20.3631	20.5522	20.6086	20.5368	20.4013	20.4389	20.4599	20.4286	23.0383	23.0442	22.8785	23.0691
K.LEDFRDYR.R	3.7401	4.9906	ACTN1	1	20.512	20.4608	20.5284	20.477	20.353	20.4831	20.4778	20.4239	20.4533	20.3024	20.3154	20.3229
K.LEDTLWAGLTDQHVK.L	3.68573	5.06826	THIM	1	21.8716	21.9408	21.8255	21.9429	22.002	21.9197	21.8878	21.9293	21.8392	21.913	21.757	21.7676
K.LEEMINELAVAMTAVK.H	16.1042	17.9674	TMED2	1	17.7674	18.1783	17.5576	17.7788	17.8275	17.8009	17.8401	18.2312	18.5951	18.1115	18.5093	18.1002
K.LEEQKPER.V	5.67078	9.23943	TCTP	1	19.4808	19.2884	19.2452	19.3876	19.4639	19.4246	19.3827	19.3364	19.5054	19.5056	19.3031	19.6318
K.LEGDHQLIQEALVFDNK.H	3.4629	2.68537	ACTN2	3	23.5674	23.5424	23.5057	23.5725	23.6124	23.6595	23.5225	23.5568	23.4941	23.4651	23.4025	23.4704
K.LEGHGLPTNLPR.R	2.91264	8.20992	EHD2	1	21.7547	21.6867	21.6576	21.684	21.7132	21.7482	21.7099	21.6322	21.5995	21.4204	21.3335	21.3874
K.LELAQYR.E	3.46973	2.97275	ATPA	1	24.341	24.285	24.298	24.4137	24.2653	24.3578	24.3013	24.283	24.4105	24.4339	24.3596	24.4612
K.LELDDVTSNM*EQIIK.A	2.44608	50.6844	MYH6	2	20.9187	20.8857	20.8785	20.9208	20.9691	20.9455	20.9351	20.9761	20.4416	20.4059	20.1239	21.557
K.LELQSALEEAEASLEHEEGK.I	2.32597	4.48309	MYH6	3	25.7558	25.7229	25.8017	25.7864	25.7387	25.8195	25.8001	25.7666	25.9713	25.9876	25.9109	25.844
K.LEM*KPPDIPDSR.V	3.05627	41.5912	TITIN	1	20.7194	20.6906	20.6683	20.7562	20.7367	20.74	20.8035	20.686	19.8041	19.9919	19.7103	20.8644
K.LEMKPPDIPDSR.V	4.4467	14.1038	TITIN	1	21.5033	21.594	21.4655	21.6637	21.5938	21.5645	21.5854	21.5063	20.9089	21.1238	20.868	20.6233
K.LEMKPPDIPDSRVPIPTMPIR.A	4.7665	11.7166	TITIN	1	22.5523	22.6738	22.6698	22.4896	22.5797	22.5375	22.5378	22.641	22.4768	22.4202	22.6115	22.1965
K.LENLLLLDLQHNR.L	3.53167	3.14183	PRELP	1	18.5855	18.6829	18.657	18.5971	18.6021	18.5941	18.5676	18.5185	18.7942	18.7558	18.6883	18.7228
K.LENVSVALEFLEREHIK.L	10.1704	23.4797	FLNC	1	21.201	21.21	21.3138	21.2125	21.0531	20.8671	20.9566	21.187	20.7326	20.4389	21.0548	20.3177
K.LEPSQLLK.K	1.99804	5.16789	TITIN	3	23.4825	23.5074	23.4911	23.4794	23.5042	23.5704	23.5114	23.509	22.6576	22.7983	22.6316	22.7133
K.LEQQVDDLEGSLEQEK.K	5.70235	15.9969	MYH1	4	24.8899	24.7761	24.6796	24.7704	24.7338	24.8235	24.8619	24.9234	24.9294	24.7351	24.3919	24.8946
K.LEQQVDDLEGSLEQEKK.I	4.58944	10.2439	MYH1	2	23.1223	23.113	22.9365	22.9952	23.0604	22.9655	23.0374	23.0194	22.6352	22.5837	22.3326	22.3835
K.LETDISQIQGEMEDIVQEAR.N	10.3507	12.5136	MYH1	1	17.7094	17.9995	18.1261	18.1478	18.1746	18.0709	18.2236	18.0321	17.537	17.8274	17.7073	17.4184
K.LFEVGGSPANTR.Y	1.85811	4.20734	PP2BA	1	19.6854	19.6839	19.7253	19.6567	19.7341	19.728	19.6907	19.6953	19.6322	19.6624	19.6773	19.7709
K.LFFVSEPQSIR.V	1.73764	4.31043	TITIN	2	22.0678	22.0999	22.105	22.04	22.0963	22.1063	22.0536	22.0769	21.4343	21.4643	21.481	21.3395
K.LFGAGGGK.A	2.93588	4.09342	CHM4B	1	20.3033	20.2531	20.1724	20.2543	20.2216	20.1929	20.1972	20.2188	20.548	20.5315	20.5763	20.4379
K.LFGYQPTIYYPK.R	4.14825	5.2719	NNRE	1	18.9681	19.1156	19.1494	19.1311	19.0254	19.0641	19.0937	19.1167	18.8403	18.9157	18.915	18.7534
K.LFPPSADYPDLR.K	2.82374	6.57219	KCRS	1	20.3124	20.3505	20.3012	20.2906	20.4064	20.3185	20.3412	20.3825	20.1738	20.2109	20.23	20.3838
K.LFPPSADYPDLRK.H	3.8808	1.47135	KCRS	2	23.1768	23.3108	23.2272	23.1558	23.1977	23.1945	23.1783	23.2858	23.2442	23.2135	23.2241	23.1933
K.LFQEDNGM*PVHLK.G	5.77789	17.0693	CX7A2	1	20.5141	20.4794	20.4735	20.349	20.415	20.4783	20.2732	20.5111	20.3045	20.032	20.1415	20.5809
K.LFQEDNGMPVHLK.G	7.01903	11.6879	CX7A2	3	22.277	22.3538	22.2165	22.1526	22.125	22.2841	22.0329	22.2427	22.207	21.9403	22.284	21.9801
K.LFVETLHITK.T	2.87616	2.85069	TITIN	1	21.8869	21.791	21.7871	21.7872	21.859	21.7926	21.7685	21.8132	21.262	21.1956	21.2059	21.1639
K.LGDVYVNDAFGTAHR.A	4.4719	5.90296	PGK1	2	21.3527	21.3555	21.4817	21.4017	21.4237	21.3898	21.411	21.5397	21.4022	21.4407	21.4442	21.2583
K.LGEAAQLSC#QIVGRPLPDIK.W	5.26262	4.04134	TITIN	1	19.426	19.4561	19.5012	19.5739	19.41	19.3552	19.435	19.5605	23.1196	23.1211	23.0625	23.2033
K.LGEYGFQNAILVR.Y	5.70651	4.17954	ALBU	2	21.4995	21.3118	21.4449	21.2722	21.4697	21.372	21.4872	21.4089	21.4359	21.4738	21.3716	21.3411
K.LGGSVVVSLEGKPL.-	3.43858	2.16511	COF2	2	21.386	21.3715	21.4128	21.3168	21.4054	21.4206	21.3847	21.491	21.3919	21.4283	21.3728	21.44
K.LGIHEDSTNR.R	4.16008	9.61526	HS90B	1	19.5872	19.7371	19.6966	19.7542	19.7552	19.7397	19.7867	19.6923	19.7223	19.3967	19.507	19.6027
K.LGISILNGGNAEVQQK.M	3.10012	2.44004	RYR1	1	20.7894	20.8477	20.8712	20.7714	20.7812	20.7617	20.7754	20.7415	20.5928	20.6325	20.6788	20.6378
K.LGITHVLNAAEGR.S	6.609	5.68034	DUS3	1	19.467	19.465	19.5174	19.6564	19.6381	19.5719	19.3677	19.5201	19.3383	19.3055	19.4118	19.4881
K.LGLGLEFQA.-	5.18678	1.64588	VDAC1	1	17.1283	17.2615	17.3253	17.1528	17.3308	17.2629	17.2004	17.2831	16.9889	17.0189	17.0469	17.0155
K.LGLTEEDSVYVFK.G	5.21338	6.05256	CASQ1	2	23.4287	23.3932	23.4135	23.5554	23.5822	23.5468	23.5658	23.5025	23.7176	23.8011	23.5879	23.726
K.LGPNEQYK.F	2.58743	5.73093	NDUA4	2	22.1556	22.1571	22.1008	22.0742	22.1744	22.1384	22.113	22.1803	22.0103	21.939	21.8137	21.8893
K.LGSATASINVK.V	8.89405	2.92734	TITIN	2	22.545	22.3694	22.4029	22.2095	22.3577	22.3101	22.5707	22.5438	22.0751	21.978	22.0264	22.0571
K.LGSSFTK.V	3.51237	5.04095	UGPA	1	22.8954	22.8733	22.7791	22.8609	22.7935	22.7827	22.8327	22.7586	22.8191	22.9101	22.9207	22.9974
K.LGVTADDVK.N	3.79607	6.98068	MDHC	1	21.4564	21.3988	21.2823	21.3098	21.3625	21.3563	21.4008	21.3518	21.1459	21.0499	20.9755	20.9137
K.LGVTSVSK.D	4.00649	4.89666	TITIN	2	25.3949	25.373	25.2877	25.2188	25.3567	25.3262	25.2688	25.3273	24.6557	24.7234	24.6004	24.5618
K.LHDALSAK.S	4.46487	5.76769	FUMH	2	22.6119	22.5545	22.4657	22.6632	22.5269	22.6382	22.607	22.5492	22.228	22.233	22.1544	22.0519
K.LHPEDFPEK.E	4.42174	0.653753	NDUC2	1	20.2267	20.3842	20.2764	20.3915	20.2687	20.275	20.2579	20.3594	20.3767	20.3939	20.3838	20.3974
K.LHVAILER.E	3.62802	7.59734	PLEC	1	18.0591	18.1043	18.1895	18.1276	18.0849	18.1489	18.1803	18.2046	18.1206	18.299	18.0426	18.1409
K.LHVDPENFR.L	3.37147	2.92516	HBB1	2	21.8647	21.8898	21.7923	21.8505	21.7594	21.8963	21.8319	21.7998	21.9939	21.9379	21.9964	22.0412
K.LHYNELGAK.V	4.27073	4.93995	DMD	1	20.4539	20.5314	20.5025	20.5553	20.5677	20.6285	20.4695	20.6024	20.0523	20.1656	20.116	20.22
K.LIC#C#DILDVLDK.H	21.1386	2.94062	1433E	1	15.0441	15.2457	14.9964	15.7349	14.932	14.9619	15.0313	15.3595	21.1002	21.099	21.0776	21.1735
K.LIDFGLAR.R	2.89891	4.94586	MYLK	1	20.0394	20.0766	20.1521	20.0185	20.0431	20.0608	20.0405	20.08	20.2605	20.2414	20.3182	20.1449
K.LIEGHEYQFR.I	4.76632	3.49452	TITIN	1	21.3538	21.449	21.5602	21.5082	21.5184	21.5201	21.4126	21.5306	21.2745	21.2204	21.3138	21.2045
K.LIEGLVVK.A	4.36302	5.11651	TITIN	2	22.8472	22.7458	22.683	22.6572	22.8046	22.7022	22.7527	22.7459	22.0765	22.0605	21.988	21.914
K.LIEHQEYK.I	6.13012	5.22302	TITIN	1	22.4961	22.646	22.7444	22.6924	22.567	22.5203	22.5383	22.6091	22.2016	22.3711	22.3311	22.2574
K.LIGIEVPHK.L	2.7374	4.87567	SRCA	2	20.4721	20.4834	20.4796	20.5189	20.5439	20.5125	20.422	20.4475	20.7332	20.7921	20.7071	20.8641
K.LILPHVDVQLK.Y	3.84135	1.2694	IDHP	3	24.6453	24.5973	24.6991	24.5379	24.6366	24.6851	24.602	24.692	24.6698	24.6453	24.638	24.6267
K.LIM*ELTGGGR.E	5.88429	34.7995	MYOZ1	1	22.1388	22.178	22.0484	21.9662	21.9769	22.0948	22.0189	21.95	22.1931	22.0144	22.0484	22.9624
K.LIMELTGGGR.E	2.72784	15.7623	MYOZ1	1	23.2579	23.2489	23.1791	23.199	23.2774	23.2324	23.2558	23.2996	23.3782	23.2956	23.2068	22.8273
K.LIPGQEYIFR.V	2.52358	3.198	TITIN	1	23.6832	23.7188	23.8018	23.7579	23.7712	23.7348	23.7197	23.7367	23.0528	23.11	23.1401	23.0442
K.LIPNGQYEFR.V	2.60669	6.89623	TITIN	2	22.068	22.0803	22.1029	22.1516	22.0424	22.0883	22.0508	22.1283	21.4624	21.5027	21.6541	21.4379
K.LIQGNEYLFR.V	4.21896	6.24837	TITIN	1	18.6217	18.7174	18.7352	18.7324	18.5784	18.7332	18.7491	18.7148	18.3203	18.5401	18.4281	18.4202
K.LITAIGDVVNHDPAVGDR.L	4.9045	2.66669	PYGM	2	21.4212	21.425	21.5077	21.5313	21.5605	21.629	21.5614	21.5579	21.6022	21.6693	21.5934	21.5872
K.LIVEELPVR.F	2.47381	5.97642	TITIN	1	24.0519	24.0354	24.0084	23.9411	23.9903	24.001	23.9884	23.9646	23.7424	23.7273	23.7136	23.5516
K.LIVEGAVVEFVK.E	2.52144	6.14553	TITIN	1	22.353	22.3898	22.3385	22.3628	22.2751	22.3763	22.3722	22.3215	21.9664	22.1281	21.9273	22.0012
K.LKDDEVAQLRK.S	4.98074	9.27804	LDHB	1	22.5942	22.5597	22.4423	22.5897	22.5853	22.4105	22.478	22.5613	22.4963	22.3504	22.1731	22.3034
K.LKGADPEDVITGAFK.V	12.3576	4.50214	MLRS	1	22.1938	22.4533	22.2179	22.0462	22.0028	21.9217	22.1065	21.9897	21.7792	21.7325	21.7637	21.6321
K.LKGEMMDLQHGSLFLK.T	11.7849	38.3702	LDHA	1	21.1925	21.3577	21.6534	21.1225	21.3126	21.3343	21.212	21.3085	21.7927	21.6136	21.9903	20.4352
K.LKGEPLTASPDC#EIIEDGKK.H	6.24685	8.72767	TITIN	1	18.1934	18.086	18.2981	18.2672	18.067	18.2195	18.2894	18.2873	19.6251	19.6137	19.4732	19.7802
K.LKGTEDEVEK.Y	8.86125	11.103	TPM2	3	22.8805	22.7206	22.4449	22.6495	22.7913	22.6534	22.6187	22.6492	22.5756	22.6309	22.2524	22.4953
K.LKNELFQR.L	2.19053	4.10521	HCDH	1	21.4984	21.5483	21.5412	21.5014	21.4485	21.483	21.4938	21.4992	21.4714	21.4886	21.5971	21.5587
K.LKPGAPVR.S	4.13763	5.04574	FLNC	1	22.0368	22.0575	21.9459	21.9667	22.1393	22.0517	22.054	22.0222	22.1804	22.0163	22.0678	22.0473
K.LKPGYLEQLPGMMR.L	3.55643	26.0126	GSTM7	1	21.9436	22.0676	22.0829	22.0318	22.0152	22.0971	21.9825	22.0291	22.3126	22.3481	22.3505	21.4487
K.LKVPHLQK.G	8.65917	4.45481	TITIN	2	20.2955	20.53	20.4942	20.2383	20.2795	20.4755	20.3274	20.219	19.7514	19.6993	19.8244	19.6832
K.LLADQAEAR.R	3.24927	13.999	RL19	1	19.939	19.948	19.997	20.0338	20.0544	19.9556	20.0196	19.9363	20.5644	20.4184	20.707	20.2292
K.LLAGITVK.A	3.30112	3.66212	TITIN	2	24.1115	24.1391	24.1457	24.0313	24.1742	24.0525	24.092	24.1037	23.6981	23.6304	23.6171	23.5709
K.LLAHVRPPVSK.G	9.65039	2.4148	K6PF	1	19.0739	18.9667	18.8043	19.108	18.9295	19.0948	19.272	19.0463	20.3773	20.4483	20.4549	20.4291
K.LLC#GLLSDR.L	7.92633	14.244	MIF	1	17.2819	17.4876	17.5496	17.5606	17.4811	17.6506	17.5227	17.3613	21.2034	20.7763	21.2273	20.9811
K.LLDAVDTYIPVPTR.D	5.41309	7.35643	EFTU	1	19.6058	19.6229	19.7194	19.7437	19.8123	19.7561	19.8247	19.7396	19.6997	19.8564	19.9562	19.8101
K.LLEGHEYVFR.I	3.15248	6.96132	TITIN	1	19.9213	19.9341	20.0582	19.9954	19.9903	19.9627	19.9562	19.9331	19.531	19.5286	19.6837	19.4472
K.LLETIDQLHLEFAK.R	8.4779	12.0687	ACTN2	1	17.1053	17.334	17.2507	17.3403	17.2	17.1574	17.452	17.4076	17.2138	17.3958	17.5883	17.5853
K.LLETIDQLHLEFAKR.A	5.58434	9.81707	ACTN2	1	22.4026	22.4468	22.3863	22.3515	22.234	22.2562	22.4095	22.4516	22.5065	22.3315	22.5321	22.2326
K.LLETIDQLQLEFAR.R	3.91521	6.41763	ACTN3	1	20.1973	20.3265	20.337	20.3582	20.2949	20.3336	20.3899	20.2932	20.4346	20.5862	20.418	20.3811
K.LLFNTFTVLAGEDLK.I	3.45199	6.07743	TITIN	1	20.0023	19.9574	20.0624	19.9678	20.0364	20.0513	19.9944	20.1013	19.3309	19.5447	19.4676	19.442
K.LLGSIDIDHTQYK.F	4.80869	8.59734	MYH1	2	22.9693	22.9807	23.1026	22.93	23.0553	23.1151	22.9799	23.0752	23.1071	23.21	23.1623	22.9179
K.LLIVSNPVDILTYVAWK.I	11.6632	13.2474	LDHA	2	21.3993	21.5848	21.8739	21.5034	21.7878	21.8017	21.6769	21.844	22.1116	21.9447	22.3897	22.2702
K.LLKPAVVGIK.I	2.85061	4.30781	CA2D1	1	20.7013	20.7782	20.7526	20.6924	20.6717	20.7256	20.6541	20.721	21.1982	21.1067	21.1665	21.0582
K.LLLEGVENK.L	2.45945	3.44096	ACSL1	2	21.4303	21.4872	21.3991	21.4777	21.4541	21.5113	21.444	21.4777	21.6752	21.7896	21.7239	21.7635
K.LLLIGDSGVGK.T	1.71975	2.66929	RAB10	1	21.058	21.0507	21.0177	21.0314	21.0169	21.0199	20.9786	21.0084	20.94	20.9664	20.9224	21.0105
K.LLLLGAGESGK.S	5.85608	4.43405	GNAI1	1	18.0248	18.1279	18.2041	18.2686	18.1025	18.2377	18.2624	18.1635	18.3069	18.3932	18.4079	18.4626
K.LLLLHGADMMAK.N	4.47214	20.4237	ANKR2	1	20.9866	21.0415	21.126	21.1413	21.1766	21.0815	21.1642	21.1393	21.0952	21.0632	21.0374	20.4005
K.LLLQVQHASK.Q	10.6454	25.8694	ADT1	2	20.3042	20.301	20.6098	20.503	20.7006	20.6766	20.6491	20.5153	22.0577	21.8258	22.256	21.3243
K.LLLWSQR.M	2.71783	4.8469	PLEC	1	19.5365	19.5375	19.5728	19.5275	19.5733	19.6301	19.6122	19.6092	19.9427	20.0694	19.9944	19.9105
K.LLPGNEYIFR.V	3.25454	10.0109	TITIN	1	20.3697	20.3312	20.4396	20.3295	20.4106	20.3968	20.4571	20.4168	19.7635	19.7823	20.0531	19.7874
K.LLQDFFNGR.D	4.41633	8.52729	HS71A	1	18.7176	18.7848	18.8721	18.7941	18.7778	18.8999	18.8338	18.8922	19.0434	19.0571	19.0408	19.2833
K.LLSYVDDEAFIR.D	5.59846	8.1351	PYGM	2	23.4133	23.3261	23.3885	23.3402	23.472	23.5625	23.4998	23.4399	23.6185	23.7765	23.4946	23.6057
K.LLSYVDDEAFIRDVAK.V	4.25753	10.1738	PYGM	2	27.8559	27.9041	27.798	27.7786	27.7088	27.8466	27.757	27.8117	28.0542	27.7931	27.7241	27.913
K.LM*AGQEDSNGC#INYEAFVK.H	7.22582	58.0717	MYL3	1	19.3759	19.5677	19.6889	19.522	19.5053	19.5217	19.3635	19.4996	22.1705	22.0979	21.9675	23.4767
K.LM*EEYEK.L	4.12208	59.4434	ACTN3	2	22.2596	22.1792	22.2101	22.0711	22.1692	22.254	22.2274	22.1738	21.9854	21.8003	21.732	23.2666
K.LM*LLLEVISGER.L	11.5049	60.2704	ACTN1	2	20.094	20.0754	20.0753	19.96	20.219	20.4491	20.1366	20.3498	20.4688	20.2724	20.2445	21.7741
K.LM*VEM*EK.K	3.44145	127.051	KCRM	5	23.2863	23.2532	23.2858	23.2236	23.1792	23.194	23.2439	23.1492	22.8162	22.4644	22.4589	25.5817
K.LM*VEMEK.K	6.44142	45.3071	KCRM	3	25.5395	25.5596	25.4225	25.557	25.2674	25.4667	25.4424	25.4719	25.4345	25.4291	25.2444	26.4854
K.LMAGQEDSNGC#INYEAFVK.H	19.0032	21.6292	MYL3	1	19.5063	19.6328	19.8171	20.2783	19.6896	19.6121	19.5607	19.7575	25.349	25.2863	25.1673	24.5849
K.LMAGQEDSNGCINYEAFVK.H	24.3959	56.3565	MYL3	1	19.4704	19.6053	20.5258	19.8159	20.1578	20.1975	19.954	19.8337	17.9618	18.0896	19.3289	17.8547
K.LMEEYEK.L	3.43476	22.747	ACTN3	3	23.6661	23.6027	23.6163	23.5068	23.6697	23.6324	23.6292	23.6152	23.83	23.7014	23.6164	23.0016
K.LMLAVVK.C	4.19472	15.2227	ANXA6	1	21.096	21.0692	20.9761	20.9812	21.1622	21.0749	21.0507	21.0763	21.4199	21.4504	21.3961	20.9457
K.LMLLLEVISGER.L	14.5918	7.04908	ACTN1	1	22.1014	22.0098	22.1034	21.988	22.1348	22.4324	22.0517	22.5207	22.3439	22.1325	22.2727	22.1496
K.LMVEM*EK.K	3.20698	20.6265	KCRM	6	24.9325	24.8301	24.8264	24.8483	24.7934	24.7819	24.8493	24.8489	24.8328	24.7952	24.5926	25.2645
K.LMVEMEK.K	4.62599	25.251	KCRM	5	28.8427	28.9769	28.8384	28.9321	28.7745	28.8518	28.8226	28.8173	29.2536	29.3018	29.2349	28.4093
K.LMVEMEKK.L	8.70788	28.9231	KCRM	1	21.9905	22.1615	22.1441	21.9477	21.9834	21.8206	21.8368	21.9474	21.6967	21.7279	21.7058	20.6954
K.LNDGSQITFEK.C	3.5766	1.96388	AIFM1	1	21.0622	21.0316	20.9108	21.0002	21.0185	20.9511	20.9537	20.9469	19.7079	19.6564	19.7059	19.6593
K.LNEDHLLHAPEFIIK.P	7.55387	4.01706	MYOM1	1	20.246	20.2829	20.2509	20.372	20.5641	20.385	20.4393	20.3871	20.3229	20.3486	20.2173	20.3284
K.LNEDHLLHAPEFIIKPR.S	2.80961	8.96115	MYOM1	4	23.1351	23.1357	23.1745	23.0478	23.138	23.1155	23.0856	23.079	22.188	22.2073	22.4222	22.1413
K.LNEHFLNTTDFLDTIK.S	3.2966	3.68239	IDHP	1	22.0883	22.1153	22.0512	22.2057	22.1071	22.1407	22.1638	22.1438	22.1679	22.1627	22.0513	22.1363
K.LNEIEGSLNK.A	3.00234	4.95064	LAMC1	1	19.8624	19.9899	19.8731	19.9261	19.9357	19.9162	19.9689	19.9418	19.9969	19.9006	19.8271	19.8824
K.LNKDDPIGNINLAMEIAEK.H	5.18711	14.1003	ACTN2	2	24.2445	24.3162	24.1556	24.1293	24.1164	24.1057	24.1402	24.1508	24.1796	24.1374	24.1007	23.7055
K.LNNLVLFDK.A	4.82494	11.3347	RS25	1	18.6217	18.7749	18.5981	18.6567	18.644	18.6954	18.6207	18.7732	18.6446	18.7712	18.8104	19.029
K.LNPFGNTFLNR.F	2.66779	5.47508	EHD2	1	20.3188	20.3736	20.4097	20.3631	20.3563	20.4381	20.3481	20.4029	20.3429	20.4052	20.5103	20.4985
K.LNQNLNDVLVSLEK.Q	4.01516	13.0515	BIN1	1	22.218	22.2399	22.101	22.2235	22.1011	22.1464	22.2382	22.1837	21.9947	22.0134	21.8077	22.26
K.LNSGLGQLILK.E	3.91811	3.30174	ABLM1	1	18.0408	18.0313	18.0592	18.1493	18.088	18.1259	18.1926	18.1222	18.3682	18.3949	18.4745	18.3865
K.LNVAPVSDIIEIK.S	3.30193	5.84556	ETFA	2	22.2661	22.2615	22.1348	22.2251	22.1921	22.1813	22.196	22.2671	22.2985	22.3003	22.1342	22.3212
K.LPC#VAAK.I	4.32582	5.13664	CISY	2	20.2832	20.3529	20.4397	20.4119	20.4757	20.4528	20.3907	20.4505	21.8054	21.8111	21.7601	21.648
K.LPDGHEFK.F	6.59178	4.81419	LEG1	1	22.6587	22.6218	22.5646	22.8646	22.745	22.6623	22.7408	22.6397	22.6729	22.8024	22.6539	22.7511
K.LPDGHEFKFPNR.L	7.87032	12.553	LEG1	1	20.4992	20.5748	20.5144	20.297	20.3359	20.311	20.2928	20.3913	20.416	20.116	20.4766	20.1565
K.LPFNTYSVQAGEDLK.I	5.16642	4.19588	TITIN	1	20.3303	20.17	20.2515	20.2407	20.2807	20.3178	20.4119	20.2315	19.3215	19.3151	19.1881	19.2732
K.LPNGLVIASLENYAPLSR.I	6.59726	19.2368	QCR2	1	17.2983	17.4174	17.3942	17.4864	17.4103	17.6184	17.5112	17.4671	16.8228	16.8374	17.3757	17.2097
K.LPVPSVPATIHR.Y	7.9886	25.0077	CPT1B	1	19.0068	18.931	18.8836	18.8254	18.934	19.0073	19.1462	19.1367	18.9296	18.9484	18.9612	19.5984
K.LPYTTPGPPSTPWVSNVTR.E	5.13659	4.49918	TITIN	2	20.9737	20.9346	21.1353	21.081	21.1175	21.1314	21.1176	21.0696	20.7942	20.8919	20.8418	20.7401
K.LQAEAPHIVVGTPGR.V	3.30715	1.8965	IF4A2	1	20.0151	20.1449	20.1206	20.0245	20.0788	20.034	20.0527	20.0996	19.9732	19.9881	19.9733	20.0307
K.LQDAEIAR.L	2.48052	18.6	S10A6	1	20.2088	20.1907	20.2335	20.2373	20.2851	20.2247	20.2938	20.2579	20.094	19.9976	20.1001	20.5547
K.LQDEDEGTYTFQIQDGK.A	2.39087	16.92	MYOM1	3	21.853	21.9096	21.8158	21.8287	21.8891	21.8565	21.8723	21.8149	22.1976	21.7469	21.7249	21.7613
K.LQDGSVK.M	4.32419	6.39374	PIMT	1	20.7194	20.7269	20.6871	20.7967	20.5949	20.6336	20.7372	20.7127	20.6663	20.7155	20.5496	20.769
K.LQDYTGVEK.D	5.23724	4.11437	TITIN	2	22.9341	22.9102	22.8917	22.8606	23.0925	22.9753	22.964	22.8829	22.3661	22.4491	22.3214	22.3287
K.LQEEIQLR.E	7.88641	9.13369	DESM	1	21.04	20.9666	20.93	21.143	21.2395	21.1779	21.2145	21.0627	21.9677	22.0029	21.8135	22.1358
K.LQEEIQLREEAENNLAAFR.A	3.21019	3.81062	DESM	2	22.5611	22.6099	22.4827	22.5657	22.4755	22.5823	22.5641	22.5444	22.5025	22.6043	22.5277	22.6129
K.LQEEMLQR.E	3.74609	44.7473	VIME	1	20.3785	20.3892	20.255	20.4026	20.3068	20.3795	20.4004	20.3096	20.4479	20.6053	20.8389	21.7266
K.LQEEMLQREEAESTLQSFR.Q	2.74814	10.2827	VIME	1	19.977	19.9531	20.0426	20.0245	19.9253	19.9554	19.9904	20.0089	20.0355	19.9097	19.9472	19.6753
K.LQEEMLQREEAESTLQSFRQDVDNASLAR.L	6.8419	25.2112	VIME	1	20.4278	20.4819	20.4635	20.3632	20.2659	20.1882	20.3223	20.3783	19.4719	19.1692	19.6842	18.8176
K.LQFEVQK.V	5.99228	5.25378	TITIN	1	22.4111	22.3099	22.1979	22.1644	22.3628	22.2884	22.3915	22.3093	22.0372	22.0702	21.9858	21.8942
K.LQGPQTAR.E	2.95411	1.73197	GPDA	1	19.2409	19.2719	19.2211	19.2089	19.2791	19.2	19.259	19.1502	19.4384	19.3992	19.3783	19.4043
K.LQGPQTSAEVYR.I	5.79298	2.54932	GPD1L	1	18.8352	18.921	18.8616	19.0056	18.7348	18.8614	18.8288	18.7841	21.1036	21.154	21.0644	21.1126
K.LQHELEEAEER.A	6.89827	7.43985	MYH8	1	21.4657	21.4728	21.4321	21.6804	21.6875	21.5282	21.5334	21.6165	21.4509	21.5442	21.2994	21.3617
K.LQHELEEAEERADIAESQVNK.L	2.85367	5.30965	MYH8	7	23.8179	23.8186	23.82	23.8814	23.7723	23.7491	23.8258	23.7768	23.7238	23.5534	23.6909	23.71
K.LQNIQFK.L	2.40994	1.99668	ACADS	2	19.8732	19.9304	19.8883	19.8326	19.9077	19.8277	19.8808	19.8661	19.8513	19.7956	19.7959	19.8382
K.LQQFFNH.H	8.41246	14.786	MYH1	1	18.7536	18.839	18.894	18.806	19.1079	19.0088	18.8996	19.0191	19.4558	19.2253	19.6332	19.1839
K.LQQFFNHHM*FVLEQEEYK.K	3.42672	34.2624	MYH1	2	20.9844	20.9915	20.9844	21.0584	21.108	21.0785	21.0866	21.0516	20.8048	20.9108	20.7036	21.6703
K.LQQFFNHHMF.V	5.15898	12.3712	MYH1	1	17.961	17.9745	18.0362	17.9738	18.0591	18.1627	18.0236	18.1246	17.9687	18.1666	18.1954	17.8059
K.LQQFFNHHMFVLEQEEYK.K	6.35398	22.6922	MYH1	4	24.3537	24.3568	24.3892	24.5431	24.4783	24.6113	24.459	24.4878	24.2862	24.679	24.3376	23.8621
K.LQQFFNHHMFVLEQEEYKK.E	5.86336	18.4736	MYH1	4	26.0483	26.045	26.0749	26.0876	25.9567	26.1189	25.8614	25.9561	25.7654	26.0574	25.9106	25.4029
K.LQTENGELSR.Q	2.6176	7.36821	MYH7	2	20.8662	20.9159	20.8782	20.85	20.9447	20.8724	20.944	20.9303	20.9383	20.8713	20.8669	20.6835
K.LRDEEVHTGLGELLR.S	6.27345	7.84335	SERPH	1	18.7505	18.7263	18.9382	18.8538	18.8905	18.7607	18.7995	18.6693	18.8513	18.931	18.8652	19.0915
K.LRDLEDSLAR.E	3.15168	0.456021	LMNA	1	19.2168	19.2959	19.226	19.2172	19.2312	19.1515	19.1986	19.2816	19.4882	19.4745	19.4781	19.4742
K.LRDYIWNTLNSGR.V	5.2827	13.2452	CISY	1	21.2918	21.3079	21.2923	21.3375	21.5153	21.3785	21.3808	21.3979	21.1417	21.459	21.558	21.2416
K.LRELFEADPER.F	4.25304	9.71901	G6PI	1	20.1331	20.1991	20.0409	20.2175	20.1038	20.1745	20.0767	20.1085	20.3455	20.0414	20.2498	20.0964
K.LRKDDPIGNLNTAFEVAEK.Y	7.90692	12.2103	ACTN3	1	23.4514	23.5544	23.4258	23.2769	23.2523	23.3312	23.2898	23.2497	23.4318	23.1819	23.4668	23.6177
K.LRMDLER.A	11.5233	103.963	MYH4	1	18.6282	18.6983	18.3967	18.69	18.653	18.4378	18.4274	18.2332	20.9531	19.3952	22.4881	19.5641
K.LRPALGEC#LAR.L	7.88777	3.27253	RYR1	1	19.3487	19.2686	19.2586	19.5144	19.1901	19.2858	19.1506	19.2899	20.333	20.4247	20.3409	20.4111
K.LRPGSGGEKPPDEAPFTYQLK.A	3.31855	15.4883	TITIN	1	20.6669	20.61	20.6528	20.6464	20.7728	20.6918	20.6697	20.6856	20.0687	19.967	19.8759	20.3687
K.LRVDPVNFK.L	3.88323	9.63399	HBA	2	21.5618	21.6023	21.5579	21.5039	21.6009	21.485	21.4446	21.5635	21.759	21.632	21.6278	21.4162
K.LSDAGLPSR.G	3.50928	8.57	KERA	1	19.8154	19.7211	19.7744	19.8386	19.8585	19.7329	19.8297	19.7668	19.3539	19.4249	19.4782	19.639
K.LSDGVAVLK.V	7.06699	46.5239	CH60	1	21.0873	20.8506	21.039	21.1552	20.9899	20.9847	20.9928	20.8691	21.3508	21.2926	22.5115	21.4589
K.LSDYFPK.P	1.63624	3.65065	CY1	2	23.651	23.6131	23.6187	23.6103	23.6341	23.5754	23.645	23.6155	23.2965	23.4071	23.3006	23.3564
K.LSEIVTLAK.E	5.31476	4.2059	SUCB1	1	18.7125	18.8482	18.7686	18.928	18.7684	18.8589	18.7395	18.7316	18.8079	18.8671	18.7523	18.8874
K.LSEM*TEQDQQR.L	12.9089	6.59167	KCRS	1	16.6654	16.5339	16.9595	16.5549	16.5503	16.6739	16.9218	16.4988	16.5408	16.6335	16.7034	16.7636
K.LSEMTEQDQQR.L	3.74023	9.91437	KCRS	2	20.0474	19.9698	20.158	20.0521	20.0716	20.0935	20.089	20.0372	20.1078	20.1653	20.1162	19.8336
K.LSGVLTVK.A	4.71252	88.0642	TITIN	2	21.4135	21.3052	21.4212	21.3457	21.5289	21.3674	21.4229	21.3742	21.2833	21.3943	23.4353	21.4693
K.LSHIEEFISSSPTYESVPDFQR.V	4.7874	4.76239	AMPD1	1	20.796	20.8107	20.9307	20.944	20.8835	20.9051	20.9826	20.9739	20.7643	20.8512	20.8069	20.9241
K.LSLC#GEESFGTGSDHIR.E	2.25959	4.81299	PGM1	1	20.1431	20.1916	20.1666	20.1823	20.1551	20.2179	20.2286	20.2243	20.8051	20.8463	20.8379	20.6925
K.LSLLEELTLAENQLLR.L	4.85458	3.32363	MIME	2	22.6506	22.6644	22.7584	22.7252	22.7164	22.7409	22.7997	22.8636	23.0521	23.1066	23.128	23.1675
K.LSNVGGTK.T	4.648	3.51148	TITIN	2	22.5473	22.4366	22.3769	22.4367	22.5465	22.4206	22.5497	22.4842	21.7518	21.8584	21.7533	21.7985
K.LSQAVHK.A	2.90955	2.99435	A1AT1	1	22.2255	22.231	22.3001	22.3467	22.2849	22.2961	22.2506	22.3109	22.2581	22.2836	22.3427	22.2468
K.LSSAM*SAAK.A	3.7397	73.9668	MDHC	1	21.4398	21.3655	21.3595	21.3935	21.2559	21.4168	21.3969	21.3756	21.0024	20.9203	20.8227	22.6586
K.LSSAMSAAK.A	2.58657	14.9882	MDHC	3	23.2904	23.272	23.2485	23.3551	23.3359	23.297	23.3298	23.2689	23.2727	23.259	23.1722	22.7762
K.LSTC#DMC#EVAR.N	5.30633	10.9475	AMPD1	2	19.9283	20.0528	20.1557	20.0787	20.1906	20.0817	20.0611	20.0872	22.0446	22.1207	22.015	22.3508
K.LSTIALALGVER.T	10.1946	7.67331	2AAA	1	17.9069	17.6501	18.1211	17.9722	18.096	18.0693	18.0434	18.1144	18.2474	18.1153	18.3255	18.3733
K.LSVEGFAVDK.M	2.36715	2.07478	PSA	1	18.2415	18.1516	18.2472	18.1897	18.2486	18.2293	18.2015	18.2379	18.1562	18.188	18.1868	18.229
K.LSVFAETYENQTK.L	4.24058	2.61064	DYSF	1	20.3326	20.4549	20.5166	20.4289	20.502	20.4566	20.3727	20.4226	20.0865	20.0736	20.144	20.1454
K.LSVPQDLMIEELSLR.N	10.8037	11.6405	MYOZ3	1	18.6682	18.6785	18.894	18.8295	18.8818	19.0588	18.722	19.0526	19.1284	19.033	19.1737	18.7808
K.LSVVDQEK.V	5.85442	13.2603	ENOB	4	25.9593	25.946	25.8439	26.0992	25.8432	25.9348	25.891	25.899	26.132	26.3238	26.1896	26.5495
K.LSVYTALQR.Q	4.19967	4.21485	PLEC	1	21.1785	21.1344	21.0823	21.1885	21.0221	21.1831	21.2005	21.1563	21.2732	21.3535	21.3813	21.4178
K.LTEIINTQHENVK.Y	3.52721	3.02448	GPDA	1	18.1446	18.1371	18.2659	18.2204	18.2126	18.1477	18.1224	18.2	18.2635	18.186	18.1961	18.1629
K.LTFDSSFSPNTGK.K	4.87743	9.90305	VDAC1	1	21.552	21.5384	21.5864	21.7218	21.6416	21.7024	21.7001	21.6398	21.6812	21.9122	21.6893	21.9505
K.LTFDSSFSPNTGKK.N	2.80145	2.71241	VDAC1	2	23.6099	23.6307	23.6734	23.5314	23.6063	23.6146	23.5967	23.6393	23.6612	23.6557	23.6404	23.5752
K.LTFDTTFSPNTGK.K	3.67171	6.69197	VDAC2	1	20.4495	20.3312	20.5063	20.407	20.3767	20.406	20.448	20.4428	20.4411	20.5903	20.3679	20.5224
K.LTFDTTFSPNTGKK.S	3.6376	5.53198	VDAC2	1	21.2116	21.2826	21.242	21.1156	21.2043	21.2272	21.1468	21.1911	21.068	21.1455	20.9514	21.041
K.LTGAIM*HFGNMK.F	3.65939	27.0838	MYH7	1	21.2816	21.2604	21.3726	21.3296	21.3532	21.2889	21.2453	21.2252	21.0166	21.0845	20.9626	21.7199
K.LTGAIMHFGNM*K.F	2.44114	11.09	MYH7	2	22.2648	22.2244	22.208	22.1618	22.1717	22.2517	22.2124	22.2207	22.1314	22.1983	22.0817	22.4303
K.LTGAIMHFGNMK.F	5.21194	23.5231	MYH7	1	19.7836	19.7676	19.9892	19.8725	19.8689	19.9492	19.8797	19.8441	19.9783	20.0536	20.1197	19.2804
K.LTGAVMH.Y	3.68559	13.3336	MYH1	1	19.9483	19.9378	19.9656	20.0714	19.921	19.9844	19.9903	19.9027	19.9988	20.2576	20.0106	19.7919
K.LTGAVMHYGN.M	4.56799	6.327	MYH1	1	21.5053	21.4483	21.4019	21.4604	21.62	21.4556	21.5137	21.4836	20.8046	20.7971	20.7058	20.6071
K.LTGAVMHYGNM*K.F	3.27148	16.2694	MYH1	3	22.9379	22.9526	22.9714	22.8937	23.0105	23.0491	22.9952	22.973	22.5992	22.7227	22.642	23.0845
K.LTGM*AFR.V	6.22473	67.4114	G3PT	1	24.5746	24.6008	24.6814	24.6131	24.5934	24.4711	24.401	24.4942	24.4378	24.2938	24.1946	25.9099
K.LTGMAFR.V	3.42587	19.4106	G3PT	3	26.0722	26.1305	26.1582	26.1113	25.9929	26.1164	26.1284	26.0946	26.5776	26.5959	26.5592	25.9488
K.LTGVFAPR.P	9.4604	3.11409	RS4X	1	19.8124	20.0042	20.1832	20.1902	20.188	20.2458	20.0523	20.1864	20.3938	20.2851	20.3536	20.3362
K.LTGYIVEK.R	2.18841	5.06607	TITIN	3	22.4861	22.4323	22.4393	22.4119	22.509	22.4625	22.4646	22.4386	21.8327	21.7098	21.6665	21.7087
K.LTHSLNIR.N	6.47429	10.3829	TITIN	1	20.9331	20.9347	20.9046	20.7379	21.002	20.8398	21.0235	20.8327	19.9024	20.2343	20.2316	20.1717
K.LTLSALIDGK.N	4.47438	5.65687	VDAC3	1	23.2118	23.1392	23.0845	22.9906	23.0976	23.0931	23.0511	23.0808	23.2461	23.2485	23.1745	23.0719
K.LTLSALVDGK.S	5.49289	3.65223	VDAC2	2	20.9433	20.8915	20.8273	20.7309	20.8337	20.9897	20.8323	20.8579	20.9998	21.0662	20.971	21.0815
K.LTLTFNR.T	3.50726	2.84006	ATPG	1	19.7828	19.8262	19.8593	19.7039	19.8644	19.8146	19.8289	19.7876	19.9553	19.9201	19.9937	19.9011
K.LTNSAGEATETLNVIVLDK.P	3.06893	6.175	TITIN	1	21.1449	21.1851	21.0349	21.1212	21.1551	21.1637	21.1458	21.1513	19.8541	19.9715	19.9	20.0567
K.LTNSAGEATETLNVIVLDKPGPPTGPVK.M	2.38482	4.11032	TITIN	3	23.6365	23.649	23.6115	23.6286	23.6048	23.6132	23.535	23.6312	22.9516	22.9247	22.8291	22.847
K.LTQDDLEMVRPAR.R	4.50044	15.1074	TITIN	1	21.9677	22.0308	21.9125	21.9969	21.8501	21.8558	21.9774	21.9643	21.5165	21.4647	21.3367	21.0016
K.LTQDQDVDVK.Y	3.10778	6.01108	2AAA	1	19.7625	19.751	19.782	19.8292	19.7531	19.7427	19.8701	19.7898	19.8241	19.8308	19.8145	19.9913
K.LTQESIMDLENDK.L	2.35243	17.489	MYH6	3	23.441	23.4609	23.4377	23.4932	23.4859	23.428	23.4247	23.3898	23.4717	23.5613	23.3028	22.956
K.LTSGEAPGVR.K	3.93072	4.43561	TITIN	1	21.7434	21.6561	21.6613	21.6604	21.6661	21.7084	21.8161	21.6974	21.1369	21.0233	21.0248	20.9948
K.LTSGEAPGVRK.E	4.66079	7.69125	TITIN	1	23.5602	23.5733	23.5909	23.6337	23.4118	23.5141	23.4913	23.5544	22.8041	22.6236	22.8095	22.6058
K.LTTGEEYQFR.I	4.49226	6.48172	TITIN	1	19.8786	19.7713	19.9077	19.9336	19.9618	19.9872	19.9482	19.9056	19.8536	19.8488	19.7783	19.9972
K.LTVIEPAWER.H	3.62977	2.25439	TITIN	1	23.2121	23.2001	23.1177	23.1323	23.1989	23.149	23.2762	23.2182	22.7848	22.7693	22.7677	22.8365
K.LTVLEGDPYFTGK.L	2.47458	3.6169	TITIN	2	24.5462	24.6023	24.5451	24.5007	24.599	24.5554	24.5632	24.6034	23.7507	23.8543	23.7823	23.74
K.LTVLNMMK.D	5.65614	16.3728	TITIN	1	23.1941	23.184	23.2362	23.0603	23.2307	23.063	23.2478	23.2817	22.4036	22.6078	22.4726	22.0225
K.LTVNDFVR.D	1.82749	3.1881	CMC1	1	21.4348	21.4117	21.4098	21.4329	21.4426	21.489	21.4205	21.4133	21.4633	21.4167	21.3631	21.3736
K.LTVTLHPPPTETTLRPMFK.R	4.26276	19.8072	TITIN	2	21.3175	21.4174	21.4311	21.3032	21.4811	21.3951	21.36	21.4382	21.6215	21.0523	21.0582	21.2142
K.LTWEPPEFDGGSPILHYVLER.R	4.59157	12.6428	TITIN	1	19.8485	19.9158	19.9528	19.9009	19.9428	20.0166	20.0558	19.9829	19.8356	19.893	20.1976	19.8385
K.LTWFSPEDDGGSPITNYVIQK.R	3.13799	1.72546	TITIN	3	21.5504	21.639	21.5919	21.6556	21.5842	21.6487	21.6427	21.5427	21.0088	21.0459	21.0035	20.9874
K.LTYTQQLEDLK.R	4.18212	7.10156	MYH7	2	23.2916	23.2777	23.1163	23.1775	23.2945	23.2364	23.2373	23.2585	23.2737	23.1604	23.0673	23.0568
K.LTYTQQLEDLKR.Q	6.21159	10.8611	MYH7	3	22.5429	22.455	22.4535	22.5803	22.6671	22.5426	22.7035	22.5607	22.4757	22.6346	22.2998	22.33
K.LVAQLYK.I	3.93898	7.2277	CISY	2	22.0859	22.0086	21.9869	22.0163	22.1465	22.0114	22.0976	22.0194	22.3837	22.3213	22.1808	22.1755
K.LVDQALLTMDTYLGQFPDIK.S	2.60775	7.23787	BIN1	1	19.1761	19.182	19.242	19.2256	19.2212	19.2612	19.2136	19.2874	19.5183	19.5226	19.5191	19.303
K.LVEDHLAVQSLIR.A	2.63543	4.81311	ODO1	1	21.0419	21.091	21.1642	21.0654	21.1255	21.095	21.0757	21.0815	21.0899	20.9966	21.1668	21.083
K.LVIDDVRPEDEGDYTFVPDGYALSLSAK.L	4.42948	6.78837	MYPC2	2	24.135	24.1647	24.2486	24.1393	24.2507	24.0596	24.2126	24.1625	24.0428	24.2644	24.1025	24.1929
K.LVIIEGDLERTEER.A	4.1935	3.10861	TPM3	1	19.8995	19.8688	19.852	19.978	19.8863	19.9073	19.9144	20.0314	20.0173	20.0229	19.9733	19.9258
K.LVIIEGDLERTEERAELAESK.C	8.15359	15.9658	TPM3	1	21.834	21.8237	21.7938	21.6359	21.618	21.5457	21.5571	21.7194	21.5992	21.3101	21.7398	21.264
K.LVIIESDLER.A	5.39782	8.71757	TPM1	2	23.218	23.3101	23.3005	23.4177	23.3489	23.3742	23.4721	23.3199	23.6849	23.7357	23.5664	23.8691
K.LVIIESDLERAEER.A	2.7321	9.89718	TPM1	1	22.6631	22.595	22.5744	22.5666	22.6408	22.5703	22.5623	22.5628	22.6546	22.6034	22.4461	22.3406
K.LVIIESDLERAEERAELSEGK.C	11.8328	19.7477	TPM1	2	25.9711	26.0761	25.9174	25.7332	25.6641	25.6399	25.6322	25.814	25.4997	25.2022	25.612	24.9657
K.LVIITAGAR.Q	3.6059	3.7236	LDHA	1	23.477	23.4397	23.4171	23.3576	23.5102	23.4264	23.3676	23.3992	23.4731	23.4436	23.413	23.3466
K.LVILEGELER.S	2.95447	4.37193	TPM2	3	22.8231	22.7751	22.7304	22.7705	22.8533	22.8448	22.8349	22.7952	22.76	22.8503	22.7191	22.7182
K.LVILEGELERSEER.A	5.25083	9.34018	TPM2	1	21.2067	21.1025	21.3374	21.1337	21.2132	21.1522	21.2379	21.2549	21.3802	21.1969	21.106	21.0999
K.LVILEGELERSEERAEVAESK.C	4.56176	10.0167	TPM2	2	25.3605	25.4085	25.3648	25.3859	25.2379	25.2561	25.2588	25.3483	25.3357	25.1664	25.3481	25.0407
K.LVINGKPITIFQER.D	4.93892	5.53601	G3P	3	25.6983	25.5994	25.6473	25.6261	25.8007	25.7754	25.726	25.7273	25.8184	25.8731	25.7403	25.694
K.LVINGKPITIFQERD.P	3.3551	2.75574	G3P	1	21.5042	21.5285	21.5379	21.4836	21.5012	21.5147	21.4266	21.5967	21.5485	21.4714	21.5432	21.5603
K.LVNMLDAVR.E	3.16409	11.8372	SDPR	1	19.4583	19.4758	19.5512	19.5152	19.5921	19.5201	19.5409	19.5733	19.6735	19.6427	19.7455	19.3372
K.LVPPSVELDVK.L	3.26761	14.1852	TITIN	3	22.2226	22.2232	22.1405	22.305	22.2234	22.2686	22.2401	22.2563	21.8033	21.8948	21.7417	22.1837
K.LVQDVANNTNEEAGDGTTTATVLAR.S	7.20498	15.7148	CH60	1	19.5545	19.5592	19.8662	19.6267	19.6661	19.7097	19.7261	19.6355	20.2125	20.171	20.4552	19.8969
K.LVQEVTDFAK.T	5.16278	11.8506	ALBU	2	24.8518	24.7169	24.7754	24.929	24.8964	24.8491	24.9407	24.8664	24.8866	25.1321	24.7384	25.0391
K.LVQLGQAEK.R	1.94902	4.19961	COQ9	1	21.5504	21.5286	21.4721	21.479	21.5422	21.5193	21.5191	21.5002	21.4481	21.4086	21.3292	21.3259
K.LVRPLYSVEVM*ETETAR.F	4.90304	47.2886	TITIN	1	20.1209	20.1435	20.2378	20.1336	20.2343	20.2185	20.3293	20.2385	19.5725	19.6166	19.6178	20.7648
K.LVRPLYSVEVMETETAR.F	3.98623	6.84478	TITIN	1	21.6281	21.7214	21.7071	21.6469	21.7696	21.7605	21.7143	21.7935	20.9317	21.0695	20.9351	20.8309
K.LVRPPVQVYGIEGR.Y	4.06478	7.08472	ATPO	2	22.2467	22.2597	22.3099	22.2504	22.2532	22.1345	22.3394	22.2661	22.3946	22.3027	22.5077	22.2905
K.LVSDIANAWR.G	7.24811	8.94491	ACTN3	2	22.8892	22.7592	22.9065	22.8617	22.7572	22.7294	22.872	23.043	23.0852	23.2223	23.2501	22.967
K.LVSIGAEEIVDGNLK.M	5.9396	5.85748	ACTN3	2	25.786	25.7984	25.6997	25.8248	25.7064	25.8733	25.6004	25.807	25.891	25.9077	25.7172	25.8581
K.LVSIGAEEIVDGNVK.M	3.56973	0.793576	ACTN1	2	24.362	24.3534	24.3742	24.4333	24.3734	24.467	24.297	24.3778	24.1611	24.1765	24.1543	24.1774
K.LVSSENFDDYMK.E	3.81288	18.5326	FABP4	1	20.1727	20.1227	20.0181	20.0484	20.1293	20.081	20.1543	20.1559	19.9517	19.9969	19.9051	19.3619
K.LVVEISDPDLPLK.W	1.76136	4.46331	MYPC2	2	26.0636	26.067	26.0386	26.0019	26.0002	26.0396	26.0466	26.0546	25.9927	26.1006	25.9493	26.0096
K.LYDNHLGK.S	3.8595	8.80161	MYH6	2	23.6895	23.632	23.7233	23.6042	23.7825	23.678	23.7235	23.6858	23.8989	23.8868	23.8118	23.614
K.LYEQHLGK.S	4.31521	4.79451	MYH1	8	27.439	27.6103	27.6075	27.5832	27.4921	27.6126	27.5339	27.5737	27.667	27.7461	27.6998	27.5807
K.LYFKVDDPAGMLLAAFR.R	21.807	43.8298	TPSN	1	23.7722	23.9643	23.4777	23.575	23.1702	23.0454	23.2355	23.5505	22.8463	22.401	23.2925	21.6941
K.LYPPSPPR.W	2.26928	5.47813	TITIN	2	22.3797	22.3519	22.4039	22.4028	22.3263	22.3195	22.3391	22.3535	21.7652	21.7923	21.9217	21.9066
K.LYSEFLGK.R	4.72758	2.5065	GSTM1	1	21.4924	21.6131	21.5338	21.6937	21.5122	21.5399	21.5256	21.6002	21.7186	21.7604	21.6866	21.762
K.LYTLVLTDPDAPSR.K	7.69019	5.9601	PEBP1	1	19.7489	19.7742	19.6711	19.7548	19.6876	19.9336	19.9733	19.785	19.8856	19.9419	19.9784	19.7783
K.LYTLVLTDPDAPSRK.D	2.21502	1.00657	PEBP1	2	22.0561	22.1291	22.0881	22.0885	22.0322	22.0721	22.0339	22.0761	22.1928	22.1835	22.2178	22.1977
K.LYTLVLTDPDAPSRKDPK.F	5.19787	13.3427	PEBP1	1	19.7061	19.7428	19.7668	19.7096	19.5799	19.568	19.6856	19.6101	19.3677	19.317	19.6139	19.7161
K.LYTLVTYVPVTTFK.N	6.68696	8.57712	RL31	1	19.2235	19.3484	19.4209	19.463	19.3698	19.3564	19.5268	19.4993	19.6017	19.407	19.4427	19.6638
K.LYVEPAAPFSAPTYMPTPEAVSR.I	3.20181	8.41375	TITIN	2	21.598	21.612	21.717	21.6333	21.6789	21.6676	21.6742	21.7257	21.8008	21.8438	21.8324	21.5749
K.M*DSTEPAYSEK.R	3.78536	8.26376	EF1A2	1	19.5362	19.5251	19.5552	19.5278	19.5654	19.5134	19.4958	19.6682	19.6551	19.5739	19.5032	19.7781
K.M*EGDLNEM*EIQLNHANR.Q	4.6169	49.6857	MYH4	1	18.5297	18.5063	18.4165	18.4382	18.5123	18.5902	18.4772	18.6054	18.3716	18.5512	18.1098	19.5515
K.M*EGDLNEM*EIQLNHSNR.M	15.2659	41.3247	MYH1	1	18.5204	18.5387	19.0294	18.5116	18.9194	18.6768	18.6362	18.9752	18.5655	18.3142	18.6157	19.5205
K.M*EGDLNEMEIQLNHANR.Q	4.69348	5.01382	MYH4	1	19.4422	19.5203	19.3677	19.3811	19.5296	19.4184	19.5059	19.5317	19.3051	19.2792	19.2592	19.418
K.M*EGDLNEMEIQLNHSNR.M	3.26886	7.61113	MYH1	2	22.1813	22.1225	22.0364	22.0821	22.1464	22.1343	22.1483	22.0753	22.0762	22.1494	21.8952	21.986
K.M*EIDDLASNM*ETVSK.A	4.2965	85.189	MYH4	5	22.5806	22.6103	22.6506	22.5449	22.4617	22.5318	22.5145	22.6176	22.5206	22.505	22.3719	24.4549
K.M*EIDDLASNM*EVISK.S	2.28159	101.832	MYH1	3	21.5628	21.5591	21.5551	21.5128	21.4981	21.5206	21.5564	21.4751	20.8227	20.8455	20.8734	23.2117
K.M*EIDDLASNMEVISK.S	2.51131	29.3916	MYH1	3	24.3494	24.3384	24.2281	24.3057	24.298	24.2915	24.3072	24.2897	23.872	23.8457	23.7989	24.5942
K.M*EIQEIQLK.E	3.71759	52.8823	TPM1	3	23.2445	23.2152	23.1054	23.1779	23.1227	23.0896	23.1506	23.1641	22.9094	22.8085	22.8279	24.1338
K.M*ELQEIQLK.E	3.39147	35.1867	TPM3	2	21.3183	21.2733	21.2574	21.3426	21.3364	21.2185	21.3623	21.3267	21.1008	21.056	21.0427	21.9567
K.M*ELQEM*QLK.E	3.70541	109.448	TPM2	2	21.4743	21.3139	21.3692	21.344	21.3363	21.4205	21.3864	21.341	20.7646	20.7113	20.6561	23.2558
K.M*ELQEMQLK.E	3.99735	23.0472	TPM2	1	20.5616	20.5114	20.4994	20.5113	20.623	20.5303	20.6508	20.5979	20.5085	20.3912	20.3472	21.0127
K.M*FLWMVTR.I	4.75609	15.8477	MYH1	1	23.7881	23.7237	23.7936	23.5684	23.7701	23.7415	23.7525	23.7371	23.7835	23.8235	23.7259	24.1997
K.M*GVGPPLDSIPTVAK.H	2.70621	38.8215	TITIN	1	20.6603	20.7	20.6073	20.6577	20.7157	20.6785	20.6092	20.6819	19.927	19.7815	19.9053	20.8424
K.M*IAEAIPELK.A	2.56192	15.5248	MDHM	2	22.7926	22.7605	22.7018	22.7211	22.7672	22.6889	22.7404	22.777	22.7165	22.7537	22.6685	23.1279
K.M*IFAGIK.K	3.84733	23.1694	CYC2	2	18.7102	18.6678	18.6698	18.8396	18.7419	18.7213	18.7405	18.7023	19.0582	18.9767	18.9399	19.5955
K.M*IYASSK.D	4.4717	74.284	COF1	1	21.9758	21.7917	21.8362	21.8792	21.7843	21.9007	21.8822	21.9156	21.7123	21.5923	21.5762	23.3771
K.M*KEEEVEALLAGQEDSNGC#INYEAFVK.H	8.0548	60.3839	MYL1	3	21.6698	21.7566	21.8516	21.9938	21.7283	21.6333	21.8281	21.7663	26.0478	26.0287	25.8034	27.4081
K.M*KEEEVEALLAGQEDSNGCINYEAFVKHI.M	2.57506	14.2447	MYL1	1	22.9902	23.0066	22.9571	23.0489	22.9297	23.0231	23.0035	23.0076	17.1074	17.0091	16.8234	17.3148
K.M*KEEEVEALLAGQEDSNGCINYEAFVK.H	18.3305	9.74895	MYL1	1	21.1614	21.1119	21.8738	21.3295	21.5361	21.6451	21.5467	21.303	18.5566	18.7366	18.461	18.4343
K.M*NVFNTEVR.S	2.65818	41.7464	AT2A1	2	22.2802	22.2684	22.3027	22.3017	22.1935	22.2851	22.325	22.2819	22.1003	22.0422	22.0773	23.1123
K.M*PTLGLGTWK.S	4.81704	34.8032	ALDR	2	19.7854	19.7157	19.9375	19.8735	19.8655	19.8881	19.8025	19.8089	19.7491	19.6382	19.7519	20.5929
K.M*QAVQEATR.L	2.63998	7.78002	PLEC	1	18.9948	18.9574	18.9675	18.8664	18.9468	18.9318	18.9729	18.9663	18.8843	18.9273	18.8843	19.1121
K.M*SGYPLPK.I	2.12882	37.2597	TITIN	2	21.3669	21.3486	21.3423	21.281	21.2882	21.331	21.3395	21.3551	20.5385	20.6019	20.6385	21.5299
K.M*TLVENTATLTVLK.V	3.46777	27.8859	TITIN	1	20.4051	20.435	20.5486	20.4368	20.4742	20.4609	20.5329	20.4486	19.7163	19.7679	19.9125	20.5112
K.M*TPSGYTLDQC#IQTGVDNPGHPFIK.T	7.77901	50.7945	KCRS	1	19.7355	19.8129	20.0717	19.8113	19.8837	20.0133	19.9114	19.861	20.3535	20.2844	20.4333	21.596
K.M*VALM*QEK.N	3.47159	115.334	MYH1	3	22.6911	22.6244	22.6878	22.7153	22.6528	22.7025	22.6194	22.5686	22.1599	21.9931	21.9576	24.7279
K.M*VALMQEK.N	7.27951	27.2646	MYH1	2	24.0109	23.856	23.7372	23.7637	23.9826	23.7547	23.8878	23.8198	23.6671	23.5131	23.3506	24.1953
K.M*VISEEK.M	2.66003	29.5643	TITIN	1	20.462	20.3515	20.4329	20.3821	20.4013	20.4318	20.4507	20.3827	19.9412	19.8788	19.8443	20.6467
K.M*VSDIAGAWQR.L	3.48405	50.6169	ACTN2	3	22.5257	22.5003	22.4758	22.3764	22.3961	22.4328	22.4411	22.445	22.1934	22.131	22.0949	23.3753
K.M*VSLLQEK.N	2.7185	37.6166	MYH6	2	22.2063	22.1947	22.1616	22.1708	22.1991	22.0867	22.1997	22.1487	21.9975	21.9215	21.9942	22.9164
K.MAFWNPK.-	5.39558	8.60738	GSTM2	1	18.6804	18.859	18.8245	18.7048	18.8665	18.8913	18.7667	18.7568	19.2168	19.1826	19.1646	18.9325
K.MAIQTQQSK.F	4.56494	5.85455	TOM40	1	19.9475	19.9332	19.8982	19.806	19.9208	19.8302	19.7686	19.9181	19.4551	19.341	19.4696	19.5478
K.MALDVEIATYRK.L	5.68486	20.6524	DESM	1	21.089	21.1142	21.1727	20.9187	21.1269	21.0154	21.0019	21.1161	21.3311	21.0968	21.3027	20.6267
K.MDADLSQLQTEVEEAVQEC#R.N	8.6832	16.6158	MYH7	1	18.0032	18.1975	18.2671	18.3814	18.3447	18.1463	18.3685	18.216	21.9457	21.981	21.8536	21.4162
K.MDELQLFR.G	1.61149	6.88124	TERA	1	20.2346	20.239	20.2744	20.3083	20.2572	20.2708	20.255	20.2592	19.9298	19.9914	19.9779	19.7688
K.MDSTANEVEAVK.V	3.55747	35.6515	PDIA1	1	19.7656	19.8063	19.7225	19.7396	19.7263	19.6446	19.7452	19.6677	19.3745	19.2525	20.2154	19.3205
K.MDSTEPAYSEK.R	2.24676	8.60263	EF1A2	2	22.5375	22.5591	22.5293	22.4824	22.5089	22.5643	22.5089	22.4774	23.2534	23.2667	23.239	22.9942
K.MEGDLNEM*EIQLNHANR.Q	4.2907	8.58817	MYH4	1	19.4866	19.4414	19.4302	19.5405	19.5191	19.4798	19.5835	19.5978	19.4473	19.3395	19.2552	19.5387
K.MEGDLNEM*EIQLNHSNR.M	2.50886	2.95957	MYH1	1	20.6558	20.6556	20.6127	20.5746	20.5993	20.6273	20.599	20.5533	20.4783	20.5036	20.5416	20.5754
K.MEGDLNEM*EIQLSHANR.M	4.42178	13.4052	MYH7	1	18.4667	18.2843	18.3811	18.3113	18.3909	18.4192	18.3881	18.4593	18.0209	17.8874	17.9873	18.3178
K.MEGDLNEMEIQLSHANR.M	3.58951	18.968	MYH7	1	21.8948	21.7989	21.8356	21.8486	21.9225	21.9143	21.8354	21.7834	21.5349	21.5236	21.5346	20.9175
K.MEGIGLK.K	4.14062	13.5808	PRAF3	1	21.5194	21.5647	21.4751	21.5463	21.5041	21.4611	21.569	21.6449	21.7832	21.8326	21.7117	21.3702
K.MEIDDLASNM*ETVSK.A	1.95186	24.9668	MYH4	6	24.1003	24.0711	24.0287	24.0264	24.0692	24.0298	24.0862	24.0552	24.0975	24.1553	24.0174	24.7368
K.MEIDDLASNM*EVISK.S	1.46802	31.6449	MYH1	5	23.1113	23.0476	23.0643	23.063	23.0958	23.0656	23.088	23.0648	22.8776	22.8096	22.6596	23.5838
K.MEIDDLASNM*EVISKSKGNLEKM*CRTLED.Q	4.91076	13.4068	MYH1	1	19.8523	19.7177	19.7114	19.8905	19.825	19.7139	19.7712	19.8384	18.1606	18.2349	18.3445	17.872
K.MEIDDLASNMETVSK.A	2.21538	24.9356	MYH4	6	27.0841	27.0798	27.0214	27.0909	27.0944	27.0849	27.1386	27.0985	27.2596	27.2379	27.1301	26.3805
K.MEIDDLASNMETVSKA.K	5.47536	95.8859	MYH4	1	18.4081	18.4503	18.2219	18.2769	18.2925	18.2643	18.3571	18.3728	17.8635	18.0827	20.3073	18.2763
K.MEIDDLASNMEVISK.S	2.69896	21.8107	MYH1	3	23.5581	23.5555	23.4929	23.5439	23.6268	23.5594	23.597	23.5692	23.6213	23.6047	23.4986	22.87
K.MEIHEDPK.F	6.647	15.4158	MYPC2	2	23.3338	23.1901	23.0305	23.1528	23.3062	23.1547	23.2279	23.2586	23.1769	23.1429	22.9634	22.6652
K.MEIQEIQLK.E	2.24831	6.6115	TPM1	1	20.8185	20.8095	20.8631	20.9018	20.895	20.853	20.8475	20.864	21.0871	21.1751	21.2159	20.9997
K.MELQEM*QLK.E	3.50622	27.0228	TPM2	2	24.1127	24.1482	24.1848	24.2526	24.1586	24.0859	24.1395	24.1739	23.8919	23.8873	23.658	24.4985
K.MELQEMQLK.E	3.90709	29.3977	TPM2	4	25.0775	25.0466	24.967	24.9201	25.0679	24.9826	25.0647	25.0045	25.3258	25.2267	25.0797	24.2258
K.MELQETIK.V	1.66142	8.13956	NDUA6	1	21.2214	21.209	21.1832	21.2655	21.2391	21.2373	21.2298	21.2215	20.5132	20.5304	20.5025	20.2714
K.MENWLSEWWLK.T	7.77848	6.32765	CACP	1	18.2938	18.4849	18.4613	18.39	18.5344	18.6408	18.5301	18.614	20.1592	20.2779	20.0591	20.1386
K.MEVTGLEEGK.W	2.53537	12.8206	TITIN	1	22.587	22.6	22.6026	22.5978	22.5083	22.5842	22.6054	22.5288	23.4106	23.4938	23.269	23.7046
K.MFEFYER.V	2.89326	4.8328	NDUS2	1	19.4956	19.5788	19.5511	19.6035	19.625	19.5983	19.6211	19.5891	19.8298	19.7837	19.8785	19.7139
K.MFLWMVTR.I	8.80836	24.5132	MYH1	1	24.7037	24.8913	24.9506	24.6312	24.8389	25.0337	24.8452	24.8227	24.3548	24.7087	24.8589	24.0398
K.MFNWMVTR.I	4.61492	30.8794	MYH6	1	23.8371	23.9424	23.9645	23.7616	23.8672	23.9506	23.8945	23.8784	23.9743	24.13	24.1068	22.9893
K.MGAVFMDAPVSGGVGAAR.S	3.82053	1.69718	3HIDH	1	19.7683	19.7247	19.8802	19.8123	19.7114	19.7883	19.8252	19.8117	20.0568	20.0857	20.0673	20.027
K.MGVGPPLDSIPTVAK.H	2.2806	11.5742	TITIN	3	22.1319	22.2128	22.2025	22.2383	22.1988	22.1944	22.2155	22.2368	21.6026	21.5932	21.6289	21.2538
K.MHVVWFK.N	5.62069	14.6638	TITIN	2	22.5543	22.6827	22.6444	22.4854	22.4715	22.6548	22.5938	22.5137	21.8118	22.049	22.0391	21.5873
K.MIAEAIPELK.A	3.00536	14.4667	MDHM	2	23.2598	23.2728	23.2681	23.2081	23.2691	23.2168	23.349	23.2504	23.3402	23.3648	23.2602	22.8817
K.MIEGVLYEM*R.V	3.37532	22.0615	MYPC2	2	20.5525	20.5117	20.5331	20.4455	20.4561	20.4351	20.5085	20.5594	20.168	20.0987	20.0726	20.6913
K.MIEGVLYEMR.V	3.3576	23.1912	MYPC2	2	22.8629	22.8282	22.8311	22.742	22.8509	22.7393	22.8567	22.8275	22.9323	23.0268	22.9573	22.2059
K.MIFAGIK.K	3.80531	12.6244	CYC2	2	24.0312	24.0961	24.0835	24.1682	23.9817	24.0698	24.0382	24.0606	24.1432	24.1203	24.1662	23.7547
K.MIFAGIKK.K	4.77048	13.4183	CYC2	1	19.2081	19.3527	19.2792	19.1628	19.2857	19.2129	19.1961	19.3318	19.2138	19.1189	19.2474	18.7968
K.MIPC#DFLIPVQTQHPIR.K	10.1733	15.5913	G6PI	1	15.6843	15.8007	15.569	15.9754	15.956	15.9186	16.0001	15.8708	18.7546	18.6384	18.7435	18.2373
K.MIYASSK.D	2.15275	14.3764	COF1	2	23.0078	22.9322	22.9819	22.9283	22.9272	22.9316	22.9798	22.9572	23.1472	23.1806	23.1813	22.7209
K.MKDTDSEEEIREAFR.V	3.57956	21.2904	CALL3	2	21.3345	21.32	21.2853	21.3185	21.4297	21.3346	21.4084	21.3976	21.5523	21.5461	21.4718	20.8299
K.MKEEEVEALLAGQEDSNGC#INYEAFVK.H	25.1761	18.0926	MYL1	6	21.9474	21.7758	22.0542	22.7442	21.9836	21.6996	22.177	22.0562	27.824	27.8232	27.6143	27.2293
K.MKEEEVEALLAGQEDSNGC#INYEAFVKHIMSV.-	3.22743	22.9079	MYL1	1	22.1987	22.2837	22.2051	22.231	22.3174	22.3093	22.2606	22.2209	20.4889	19.95	19.8142	19.9135
K.MKEEEVEALLAGQEDSNGCINYEAFVK.H	23.477	32.0176	MYL1	1	22.0082	22.0032	22.9262	22.2025	22.6057	22.6347	22.4485	22.2181	18.2224	18.5432	18.1479	19.0919
K.MKEEEVEALLAGQEDSNGCINYEAFVKHIMSV.-	4.02628	6.91528	MYL1	1	21.5414	21.6334	21.447	21.5786	21.4925	21.5329	21.5822	21.5144	18.2052	18.3057	18.0845	18.1198
K.MKGDYHR.Y	7.44003	16.5898	1433E	1	18.5496	18.7957	18.5844	18.5723	18.6214	18.7621	18.6315	18.4846	18.9584	18.7737	19.297	18.8704
K.MKGDYYR.Y	3.83226	18.9301	1433F	2	21.2889	21.4314	21.3687	21.2968	21.3884	21.4028	21.2895	21.3586	21.5801	21.425	21.4779	20.9071
K.MKPRPIAILQGLSDQK.V	5.01969	10.5927	TITIN	1	20.4525	20.5154	20.5563	20.3519	20.5098	20.5199	20.3702	20.471	20.1557	20.2444	20.2428	19.9048
K.MKQEPVKPEEGR.D	5.03032	6.53581	RHOA	1	19.4092	19.2786	19.3486	19.3751	19.2447	19.4187	19.4175	19.4555	19.2423	19.3421	19.4559	19.2832
K.MLDAEDIVNTARPDEK.A	9.09161	24.9781	ACTN4	2	22.4981	22.448	22.8252	22.5686	22.7523	22.7488	22.6541	22.6218	23.1435	23.1305	23.3617	22.4278
K.MLDAEDIVNTPKPDEK.A	5.19783	19.2354	ACTN3	3	24.2377	24.198	24.006	24.1822	24.2459	24.125	24.163	24.2109	24.3217	24.2831	24.0248	23.6848
K.MLDAEDIVNTPKPDER.A	3.04088	15.8181	ACTN2	4	23.9841	23.9758	23.9654	24.0655	23.9343	23.9958	23.9356	24.0192	24.0884	24.1014	24.002	23.5759
K.MLDHQQQMTVLDQTK.T	2.10213	12.6845	TLN2	1	22.1327	22.0945	22.0956	22.1584	22.1658	22.1225	22.1707	22.1548	22.1301	22.1954	22.1278	21.7654
K.MLEIDPQK.V	6.68743	13.7122	THIL	1	18.6635	18.4405	18.4904	18.3963	18.4123	18.533	18.5714	18.6048	18.6753	18.5738	18.7566	18.2813
K.MLGEALSK.N	11.5672	4.96978	PHB2	1	19.3869	19.5976	19.195	19.277	19.1659	19.2019	19.2295	19.5105	19.3368	19.3059	19.3776	19.2071
K.MLLFTEVTR.Y	3.5435	7.67615	GDIB	1	19.207	19.152	19.2206	19.2602	19.1339	19.2339	19.1223	19.2274	19.4219	19.4223	19.3946	19.1839
K.MLQTSSVLVSGLR.G	7.15216	11.8045	UBA1	1	17.9657	17.8707	17.9946	17.9695	17.9238	18.069	18.1018	18.1833	18.0928	18.1844	18.3576	18.4713
K.MLVLDSDKR.I	4.42898	5.05824	MK14	1	21.152	21.1497	20.9847	21.014	21.0656	21.0223	21.1185	21.0529	21.2142	21.2738	21.2025	21.0963
K.MMDFETFLPMLQ.H	8.98071	10.5925	MYL3	1	17.2709	17.3282	17.2595	16.9571	17.0967	17.1748	17.1625	17.3641	16.9174	16.5577	16.86	16.7652
K.MMDFETFLPMLQHISK.N	13.6427	41.8622	MYL3	1	17.5842	17.8904	18.0384	17.8716	18.068	17.944	18.2382	18.1753	19.0444	18.9123	19.389	17.6484
K.MMLDLNK.A	2.93645	24.8703	ECHB	2	21.9945	22.0008	21.9286	21.9884	21.9849	21.9314	22.0584	21.9568	21.9788	22.0121	21.9274	21.1365
K.MMNGSHYSYSESR.V	5.20957	17.2632	PARK7	1	19.5303	19.621	19.6465	19.511	19.4412	19.5072	19.441	19.5527	19.7931	19.7476	19.9706	19.3462
K.MNLGVGAYR.D	4.38484	13.4763	AATM	1	23.4756	23.4875	23.5997	23.5372	23.6568	23.6257	23.5649	23.5655	23.6972	23.7348	23.6484	23.2826
K.MNLGVGAYRDDNGK.P	5.18159	12.8851	AATM	1	20.4772	20.4249	20.4535	20.6276	20.5882	20.5645	20.6074	20.5328	20.5923	20.6445	20.5947	20.2149
K.MNLGVGAYRDDNGKPYVLPSVR.K	5.40193	33.0147	AATM	1	21.1316	21.2323	21.147	21.0009	21.1084	21.011	21.044	21.0858	21.3727	20.7138	21.1125	20.2093
K.MNLSAIQDR.E	2.44657	8.21651	ARL8A	1	19.9439	19.9078	19.9197	19.9402	19.9443	19.8641	19.9118	19.9852	19.8681	19.8026	19.8233	19.5914
K.MNVFDTELK.G	4.37496	13.6741	AT2A2	1	21.936	21.9298	21.7485	21.7918	21.8768	21.8784	21.8623	21.8495	21.9405	21.9425	21.7698	21.5039
K.MNVFNTEVR.S	4.03649	16.465	AT2A1	3	26.0421	26.0005	26.0025	26.0325	25.8708	25.9247	25.994	25.9385	26.3473	26.3423	26.3365	25.8188
K.MPTLGLGTWK.S	4.25211	14.6713	ALDR	2	20.6537	20.6046	20.5921	20.7087	20.636	20.6931	20.7789	20.6555	21.167	21.2609	21.1735	20.7526
K.MQDGYFGGAR.I	2.35071	13.0907	KPB1	1	21.0661	21.077	21.0575	21.0208	21.0316	21.0325	21.0217	21.1181	21.0551	21.0686	21.1627	20.706
K.MQELLMAHDFTK.F	4.05596	18.4396	EHD2	1	20.0356	20.1552	20.1497	20.0842	20.1829	20.066	20.0277	20.132	20.2243	20.1715	20.1828	19.6017
K.MQELLQTQDFSK.F	3.9263	5.77258	EHD1	1	19.2511	19.2586	19.159	19.3292	19.1937	19.2271	19.166	19.2552	19.0953	19.0169	19.0796	18.9085
K.MQGTLEDQIISANPLLEAFGNAK.T	7.60885	14.6466	MYH1	1	15.7546	15.8821	15.7104	15.4964	15.8076	15.7848	15.819	15.734	15.9105	16.1103	15.9231	15.5829
K.MSAAQALK.K	1.82752	12.2716	PLEC	1	21.349	21.3481	21.3169	21.3067	21.3244	21.3591	21.2813	21.3464	21.3398	21.2648	21.2715	20.9217
K.MSATFIGNSTAIQELFKR.I	4.02955	11.0041	TBB2A	1	20.7523	20.7706	20.8152	20.6178	20.7303	20.7289	20.6869	20.7504	20.6622	20.7705	20.8937	20.5182
K.MSGYPLPK.I	2.95746	18.8684	TITIN	1	23.0511	23.0413	23.0472	22.9748	23.1004	23.0162	22.9831	22.9912	22.5337	22.7297	22.6164	22.0556
K.MSQYLDSLK.I	1.82189	9.30768	NB5R1	2	21.143	21.1565	21.2152	21.1713	21.1827	21.2061	21.1469	21.1751	21.0981	21.1647	21.1356	20.8573
K.MTPSGYTLDQC#IQTGVDNPGHPFIK.T	3.49464	20.0618	KCRS	1	19.9239	19.9083	19.8568	19.9854	19.8583	19.8403	19.8566	19.9263	22.4656	22.489	22.5418	21.8504
K.MVALM*QEK.N	3.59158	38.4794	MYH1	3	25.8965	25.8765	25.8598	25.9077	25.7715	25.7805	25.8873	25.8276	25.5716	25.535	25.3926	26.4621
K.MVALMQEK.N	1.8503	25.1635	MYH1	6	28.0563	28.0854	28.0263	28.0237	28.0024	28.0458	28.0199	28.0173	28.1409	28.1659	28.1453	27.2966
K.MVASPDSYAR.C	4.33758	7.07447	SGCA	1	18.7968	18.8319	18.7553	18.7903	18.7943	18.6837	18.873	18.8772	18.9401	18.9155	18.9739	18.738
K.MVC#SSVAR.T	4.01581	3.07152	TITIN	1	20.8156	20.7458	20.7695	20.8536	20.7184	20.6671	20.7314	20.766	22.0554	22.0668	22.0132	21.9688
K.MVISEEK.M	4.11012	16.4458	TITIN	1	22.6948	22.6727	22.5533	22.5775	22.6985	22.5602	22.6544	22.634	21.925	21.9492	21.7957	21.3957
K.MVPDFYVDSIADLLPALQG.-	10.0931	9.94496	PGP	1	17.9891	17.8695	17.8178	18.0756	17.695	17.7346	18.0135	18.0553	18.1659	17.8375	18.0286	17.9203
K.MVSDIAGAWQR.L	4.66512	11.1771	ACTN2	1	19.7231	19.8087	19.8387	19.7142	19.7308	19.832	19.7285	19.6455	19.8375	19.9206	19.8052	19.5312
K.MVSLLQEK.N	4.65324	18.6408	MYH6	3	23.7907	23.7011	23.6733	23.6126	23.8292	23.7178	23.7481	23.7297	23.7198	23.7177	23.641	23.0991
K.MVVDSAYEVIK.L	2.84193	10.0423	LDHB	2	21.2736	21.2301	21.2729	21.2408	21.3116	21.3582	21.2667	21.2924	21.0912	21.1394	21.0732	20.8021
K.MWVFEETVNGR.K	3.68476	10.3242	GPD1L	1	20.265	20.3143	20.3756	20.3043	20.2457	20.2819	20.3241	20.4001	20.2777	20.1923	20.3585	20.0024
K.NAAGAISK.P	5.67341	6.44851	TITIN	1	20.0733	20.0376	19.9794	20.2277	20.1048	19.9956	20.1427	20.0702	19.7484	19.8972	19.677	19.797
K.NAAGAISKPSDSTGPITAK.D	6.1226	13.6211	TITIN	2	22.4832	22.5154	22.5085	22.6854	22.4593	22.6695	22.4918	22.5239	21.2161	21.2438	21.2063	21.5911
K.NAAGAISKPSDSTGPITAKDEVELPR.I	7.37275	8.87643	TITIN	2	22.0913	22.0664	21.8283	21.9722	21.8953	21.8066	21.8674	21.96	21.0983	21.0059	20.8916	20.8063
K.NAEEFTK.K	4.42045	11.634	UB2L3	1	21.7462	21.7002	21.5729	21.6212	21.6663	21.5703	21.5965	21.6724	21.8099	21.8101	21.6251	22.0317
K.NAHVTDPR.V	5.0463	22.5318	NDUA6	2	16.5544	16.6662	16.6425	16.5378	16.5157	16.7005	16.511	16.5917	16.9923	16.596	16.976	17.3898
K.NALAHALQSAR.H	5.17301	8.48322	MYH4	2	25.1162	25.1236	24.9011	25.0464	25.0585	25.0147	25.0608	25.1392	25.1252	25.0143	24.8328	25.0633
K.NALAHALQSSR.H	7.29969	21.9798	MYH3	2	21.9476	22.0375	21.8573	21.813	21.9435	21.9742	21.8534	22.1254	21.7639	21.7843	21.805	22.363
K.NALANPLYC#PDYR.M	3.99616	2.42436	QCR2	1	18.3881	18.4055	18.4346	18.4929	18.4399	18.3734	18.3961	18.5391	20.4541	20.407	20.4547	20.4926
K.NALESYAFNMK.S	1.47435	6.51897	HS71A	1	19.4855	19.4455	19.4837	19.4879	19.5182	19.4615	19.4879	19.4763	19.2447	19.2769	19.3716	19.1431
K.NAM*PEDIDEYAVEIEGK.R	4.01926	35.478	TITIN	1	19.7577	19.8625	19.9059	19.79	19.8289	19.7295	19.8083	19.7739	19.0154	18.9735	19.0189	19.8996
K.NAMPEDIDEYAVEIEGK.R	2.17798	12.552	TITIN	1	22.3214	22.2671	22.2516	22.3335	22.3187	22.2839	22.2985	22.3369	21.5315	21.5079	21.4064	21.1153
K.NASDM*IDK.L	4.30196	28.5647	ATPG	1	18.78	18.6953	18.6242	18.7518	18.597	18.7403	18.7218	18.6961	18.443	18.5293	18.4403	19.2057
K.NASDMIDK.L	4.05445	23.3611	ATPG	1	19.8918	19.9248	19.7338	19.8467	19.8769	19.8252	19.9052	19.8746	20.0119	19.9088	19.9866	19.1976
K.NAYEESLDQLETLKR.E	6.15195	9.48734	MYH4	10	27.2852	27.2556	27.0945	27.4002	27.2842	27.2563	27.3668	27.2858	27.2124	27.4017	27.1212	27.3932
K.NAYEESLEHLETFK.R	7.5671	6.28632	MYH6	3	23.3547	23.5932	23.416	23.3679	23.3406	23.4179	23.3611	23.6009	23.57	23.4939	23.529	23.3563
K.NAYEESLEHLETFKR.E	2.90696	9.0696	MYH6	3	22.9686	23.0085	23.0568	22.9984	23.074	23.0185	23.0704	22.9726	23.0468	23.0392	23.0952	22.7915
K.NC#SETQYESK.V	3.24493	5.45999	1433G	1	18.5535	18.5886	18.6082	18.4874	18.4794	18.5425	18.5334	18.4996	19.8708	19.8994	19.8511	20.0228
K.NDAGIQR.C	29.932	9.45722	TITIN	1	17.5321	17.6598	17.5585	17.5383	17.6025	18.394	18.4241	17.6282	17.0395	16.9215	16.732	17.0216
K.NDGGRPIQR.Y	8.66974	9.76052	TITIN	1	18.4563	18.2471	18.193	18.3157	18.2046	18.3843	18.5279	18.4373	18.047	17.8898	17.7882	18.0967
K.NDLQLQVQAEADGLADAEERC#DQLIK.T	8.04009	5.92499	MYH4	2	22.9616	23.0194	22.914	23.1392	22.8906	22.7742	22.8273	22.8999	27.4329	27.3602	27.226	27.37
K.NDLQLQVQAEADGLADAEERCDQLIK.T	15.1306	4.37232	MYH4	1	21.0311	21.0369	21.6231	21.0848	21.3121	21.1939	21.0984	21.1143	18.4504	18.385	18.4036	18.525
K.NDLQLQVQAEQDNLADAEER.C	6.39159	5.65716	MYH7	1	18.4637	18.4525	18.5677	18.4297	18.3826	18.432	18.4061	18.6472	17.9838	18.0007	17.8893	18.0888
K.NDLQLQVQAEQDNLADAEERC#DQLIK.N	4.58529	5.19803	MYH7	1	19.2906	19.447	19.3509	19.2996	19.2284	19.3798	19.3496	19.3069	22.0703	21.9802	21.9418	22.1021
K.NDLQLQVQAESENLLDAEER.C	4.40491	5.22123	MYH3	1	18.8989	18.8479	18.8453	19.0012	18.7876	18.8936	18.8656	18.8423	18.1318	18.1856	18.1115	18.2778
K.NDLQLQVQSEADSLADAEER.C	4.48402	7.77422	MYH1	4	21.2076	21.1796	21.1299	21.2745	21.1954	21.2395	21.3317	21.1709	20.392	20.4596	20.2621	20.529
[truncated: 3,199 more rows]

## Sheet: Global_Plex1_ProteinLvl
Protein	Total_Thiol_1	Total_Thiol_2	Total_Thiol_3	Total_Thiol_4	Total_Thiol_5	Total_Thiol_6	Total_Thiol_7	Total_Thiol_8	Total_Oxidation_5	Total_Oxidation_6	Total_Oxidation_7	Total_Oxidation_8	PSM_cnt
1433B	24.7044	24.6955	24.7819	24.6734	24.7133	24.7098	24.7359	24.672	24.9994	24.9246	24.91	25.0212	11
2A5A	19.9074	19.9387	19.9578	19.8586	19.9524	19.945	19.9268	19.9068	20.0903	19.9449	19.9119	20.189	2
3HIDH	19.7513	19.6869	19.8863	19.7352	19.6786	19.7605	19.7758	19.7441	20.1646	20.1748	20.1496	20.0511	1
6PGD	18.7854	18.7907	18.8952	18.8194	18.7864	18.7131	18.7422	18.7852	18.6513	18.7753	18.6326	18.9984	1
A1AT1	22.2085	22.1932	22.3062	22.2696	22.2521	22.2683	22.2011	22.2434	22.3659	22.3727	22.425	22.2709	1
A2MP	19.6113	19.669	19.6549	19.6271	19.5465	19.6137	19.4979	19.5228	20.0978	20.1075	20.2212	19.7773	1
ABEC2	23.1102	23.0722	23.0932	23.0104	23.0685	23.0515	23.0406	23.0558	23.3747	23.3821	23.3262	23.2397	4
ABHEB	19.5429	19.5997	19.662	19.5706	19.6055	19.5414	19.5369	19.5572	19.7174	19.7052	19.8349	19.6207	1
ABLM1	19.1328	19.0997	19.1997	19.0567	19.0873	19.137	19.1524	19.109	19.4082	19.4207	19.5022	19.3631	2
ACADM	21.4552	21.4209	21.4741	21.4372	21.4982	21.44	21.4743	21.4404	21.6247	21.6538	21.6289	21.4939	4
ACADS	20.3044	20.3264	20.3453	20.1836	20.3137	20.2236	20.3094	20.2402	20.4815	20.395	20.4705	20.3435	3
ACADV	24.4736	24.4591	24.4727	24.3879	24.4385	24.4543	24.4682	24.4541	24.6359	24.6363	24.6461	24.3922	11
ACBP	25.018	24.9918	24.9365	24.9428	24.9791	24.9376	24.9836	24.94	25.1573	25.1041	25.0324	25.0424	10
ACE2	19.4156	19.3484	19.4514	19.3332	19.3923	19.3938	19.3677	19.4026	19.1216	19.1396	19.0867	19.0724	1
ACOC	20.7237	20.8277	20.8294	20.7247	20.8237	20.7913	20.77	20.8263	21.0028	21.0034	21.0652	20.6565	2
ACSL1	23.9307	23.967	23.952	23.8901	23.9059	23.9727	23.9067	23.923	24.3006	24.3414	24.2698	24.1448	9
ACSL6	20.8649	20.8616	21.0003	20.7499	20.943	20.892	20.8759	20.8307	21.022	20.9773	21.1232	20.9598	3
ACTBL	23.1075	23.0417	23.5271	22.929	23.2721	23.1722	23.3558	23.0037	22.26	22.2159	22.4618	22.0146	5
ACTC	21.0686	21.1316	21.1717	21.0932	21.1137	21.1407	21.0609	21.0929	22.2397	22.1843	22.1582	22.1269	2
ACTN4	22.5794	22.5124	22.9103	22.5871	22.8029	22.8086	22.6926	22.6478	23.309	23.2772	23.4957	22.5988	3
ACYP1	20.3908	20.4497	20.4624	20.4187	20.4517	20.3982	20.6321	20.5923	20.7832	20.6068	20.5783	21.0822	2
ADCK3	22.2802	22.3395	22.4296	22.287	22.2818	22.3767	22.3211	22.2971	22.5592	22.4973	22.4851	22.4655	6
ADH7	19.031	19.0718	19.153	19.0346	18.9517	19.0749	19.0783	19.135	19.3322	19.4201	19.3776	19.3066	1
ADHX	21.2147	21.171	21.3652	21.2118	21.1905	21.3111	21.2591	21.2401	21.4356	21.4717	21.3666	21.4372	1
AIFM1	21.0572	21.0092	20.9326	20.9375	20.9983	20.9398	20.9187	20.8947	19.8624	19.7807	19.8286	19.7337	2
AINX	22.251	22.2643	22.1313	22.1846	22.1546	22.1741	22.0419	21.974	22.2232	22.2295	22.3205	22.9195	1
AK1A1	20.6582	20.6993	20.7276	20.6965	20.6304	20.6713	20.693	20.64	20.8457	20.8392	20.8245	20.8541	2
AK1CD	24.2183	24.271	24.2877	24.199	24.2733	24.2717	24.3	24.2439	24.7728	24.7743	24.6406	24.5358	2
AL1A1	21.3872	21.4237	21.2746	21.3673	21.3148	21.3511	21.2762	21.3517	21.4259	21.4924	21.5081	21.7937	1
ALAT1	21.16	21.1713	21.2577	21.1506	21.2217	21.2604	21.1142	21.1375	21.5469	21.2229	21.2845	20.9169	2
ALD1	19.6294	19.5656	19.7012	19.5814	19.6833	19.6743	19.4407	19.5589	19.728	19.6842	19.6074	19.7143	1
ALDOC	21.405	21.3211	21.4128	21.3739	21.3594	21.4146	21.4206	21.3846	19.2106	19.1845	19.1517	19.4593	2
AMPH	22.5883	22.5859	22.5731	22.5815	22.4913	22.5267	22.5884	22.453	22.7619	22.65	22.6703	22.598	2
ANK1	19.5354	19.4178	19.5353	19.4144	19.5514	19.5172	19.5396	19.5149	19.4135	19.3721	19.3705	19.5506	1
ANKR2	20.9697	21.0038	21.1321	21.0642	21.1438	21.0538	21.1147	21.0717	21.203	21.1523	21.1197	20.4245	1
ANT3	20.1075	20.259	20.3602	20.2169	20.2907	20.3749	20.2321	20.2709	19.9297	19.8366	20.032	20.072	1
ANXA2	22.1891	22.1557	22.235	22.1361	22.1725	22.1585	22.1577	22.1608	22.411	22.335	22.5057	22.3195	4
ANXA4	19.0489	19.0061	19.1066	19.0963	19.125	19.2268	19.1438	19.0859	19.5563	19.4676	19.5285	19.2932	1
ANXA5	21.495	21.4735	21.4359	21.3684	21.3972	21.3972	21.4381	21.4093	20.997	21.0199	21.087	21.9385	2
ANXA6	25.3409	25.3531	25.3206	25.2979	25.3353	25.3405	25.3276	25.2842	25.7194	25.7418	25.6731	25.5895	22
AP4A	17.063	17.0482	17.3045	17.0523	17.2541	17.2148	17.1018	16.9736	17.4135	17.3676	17.4088	17.4232	1
ARF1	20.44	20.382	20.3881	20.4173	20.4547	20.3897	20.4088	20.4091	19.9545	20.0936	20.0525	19.9346	2
ARL8A	19.927	19.87	19.9258	19.863	19.9115	19.8363	19.8623	19.9176	19.9759	19.8917	19.9056	19.6155	1
ARPC4	18.6621	18.6145	18.783	18.6396	18.6649	18.7033	18.7336	18.6172	19.0234	19.0253	19.0391	19.5647	1
AT1A1	21.3932	21.3818	21.4536	21.3809	21.4675	21.4556	21.4497	21.4478	21.5543	21.5727	21.5378	21.4985	5
AT1B2	15.1684	15.38	15.6961	15.5432	15.348	15.6855	15.4306	15.4414	15.7531	15.4066	15.6528	16.3233	1
AT2A3	20.7052	20.5371	20.3738	20.3892	20.4225	20.0186	20.112	20.3165	21.6661	20.8391	22.6827	21.0938	1
ATP5E	22.3231	22.3916	22.3284	22.3445	22.2996	22.4138	22.3607	22.2654	23.0437	22.9906	23.0314	22.875	3
ATP5I	22.2875	22.2991	22.4343	22.3339	22.3213	22.3643	22.2987	22.2712	22.1275	22.1628	22.3093	22.0093	5
ATP5J	21.3546	21.2586	21.3303	21.218	21.3142	21.3169	21.2987	21.2824	21.3882	21.2516	21.1668	21.2055	2
ATP5L	21.2793	21.1937	21.2741	21.1688	21.223	21.2586	21.2046	21.1501	21.0862	21.0151	21.0725	20.7139	2
ATPD	23.9092	23.886	23.8297	23.7643	23.8601	23.7984	23.8216	23.7887	23.8939	23.9272	23.8579	23.8119	2
ATPG	23.9247	23.8708	23.8764	23.77	23.8996	23.8396	23.8495	23.797	24.0769	24.0406	23.9984	23.5592	10
ATPK	21.7356	21.6248	21.6854	21.5947	21.6703	21.6302	21.6216	21.6483	21.4727	21.6023	21.4265	21.3671	2
AUHM	19.7012	19.6059	19.747	19.6075	19.6557	19.5936	19.6629	19.6885	19.5518	19.4965	19.605	19.3584	1
BAF	21.6406	21.7617	21.6676	21.6015	21.4825	21.5563	21.4555	21.605	22.5268	22.4286	22.4826	22.3649	4
BAG6	20.861	20.7214	20.7343	20.8335	20.7276	20.8067	20.8333	20.7733	22.2703	22.2566	22.3392	21.6138	1
BAP31	20.3127	20.3199	20.2311	20.3589	20.2453	20.2813	20.2815	20.2407	20.4544	20.4803	20.4597	20.1989	2
BASI	19.3832	19.399	19.1839	19.3059	19.1302	19.1619	19.0657	19.1076	18.891	18.9589	18.7948	19.1025	1
BLVRB	17.5811	17.6728	17.6668	17.5363	17.5837	17.543	17.6028	17.5026	17.6846	17.7354	17.6623	16.9284	1
BZW1	17.2848	17.1142	17.2486	17.2869	17.2675	17.1149	17.1358	17.2599	17.492	17.2978	17.3324	17.5689	1
C1TC	21.26	21.2131	21.2966	21.2482	21.2624	21.291	21.2635	21.2281	21.16	21.6089	21.2462	21.4322	2
CAB39	20.8251	20.7108	20.8618	20.8887	20.8566	20.9121	20.8283	20.7677	20.9701	20.9291	20.9027	20.9403	1
CAC1C	18.3176	18.075	18.3649	18.3603	18.3274	18.4524	18.385	18.3566	18.438	18.2941	18.2242	19.2496	1
CAC1S	20.3863	20.4396	20.4299	20.377	20.3399	20.3353	20.3414	20.3868	20.5294	20.5244	20.4288	20.527	1
CACB3	22.3813	22.4398	22.4078	22.4101	22.3021	22.4122	22.3798	22.3604	22.6481	22.7004	22.6398	21.7548	1
CAD13	22.4026	22.3822	22.4605	22.3602	22.3844	22.315	22.3716	22.313	22.5745	22.5484	22.4718	22.7259	3
CALL3	21.3176	21.2823	21.2914	21.2414	21.3968	21.3068	21.3589	21.3301	21.6601	21.6352	21.5541	20.8539	2
CALR	21.4913	21.4079	21.3349	21.3071	21.3157	21.4296	21.2919	21.2967	21.4028	21.4753	21.1799	21.4742	1
CALU	20.2777	20.3175	20.8426	20.7197	20.8925	20.6399	20.3809	20.3235	20.3641	20.398	20.9003	20.8535	1
CAN1	19.8188	19.7873	19.844	19.8032	19.8842	19.7661	19.7842	19.8124	20.0618	20.1033	20.1222	20.0909	2
CAN3	18.7318	18.5471	18.7252	18.5551	18.6517	18.6271	18.7425	18.6777	18.8202	18.8165	18.9188	18.8105	1
CAND2	20.9215	20.9088	20.9685	20.949	20.9621	20.953	20.9455	20.9053	21.0975	21.1286	21.1487	21.0508	4
CAP1	17.9476	17.9704	17.9011	17.8501	17.9338	18.0628	17.8167	17.9986	18.3061	18.2308	18.4153	18.2294	1
CAP2	20.4439	20.4127	20.4968	20.2771	20.2949	20.4461	20.393	20.3832	20.667	20.3605	20.5979	20.0026	1
CAPZB	23.0155	22.9584	22.9733	22.9352	23.0233	23.0175	22.9877	22.9629	23.0988	23.0632	22.9787	22.7887	8
CASQ2	17.3753	17.5338	17.3805	17.3586	17.422	17.4529	17.4277	17.3721	16.5678	16.4771	16.5484	16.4866	1
CAV1	21.2907	21.3322	21.4197	21.4047	21.1767	21.6567	21.2785	21.5369	21.6742	21.5695	21.4391	22.018	2
CAZA1	22.9489	22.9829	22.8601	22.7327	22.8524	22.8353	22.7726	22.7883	23.0536	22.9169	22.8521	22.8072	4
CAZA2	23.5926	23.606	23.6211	23.588	23.6047	23.59	23.5752	23.5699	23.7619	23.8051	23.6949	23.7175	6
CD36	19.1202	19.136	19.2696	19.0848	19.2139	19.1196	19.095	19.0694	19.3124	19.2812	19.1275	19.2896	1
CDC42	21.4724	21.4187	21.3724	21.389	21.3971	21.3749	21.3715	21.4086	21.5815	21.6259	21.3878	21.5992	1
CDV3	14.6403	14.6685	14.6605	14.576	14.7882	14.8442	14.7744	14.8154	14.7651	14.997	15.3938	14.9304	1
CH082	15.6912	16.0974	16.2997	16.1655	15.8136	16.4435	16.2116	16.1087	16.4138	16.2063	16.2962	16.2644	1
CH10	23.3086	23.2892	23.2734	23.2243	23.3156	23.2222	23.2775	23.2177	23.3903	23.3192	23.3328	23.0373	7
CHCH3	23.3351	23.2966	23.3245	23.2063	23.3365	23.2685	23.2773	23.2585	23.3245	23.3398	23.285	23.188	5
CI041	19.1914	19.248	19.2434	19.1415	19.1143	19.0857	19.1774	19.2894	19.2218	19.106	19.1748	18.7105	1
CIRBP	17.5738	17.501	17.5875	17.6289	17.5385	17.6564	17.7113	17.8756	17.4706	17.6487	17.6163	17.8424	1
CK5P2	18.2919	18.3766	18.2947	18.4376	18.2599	18.3531	18.264	18.2945	19.2064	19.195	18.9449	19.4753	1
CLH1	19.1799	19.3194	19.2997	19.238	19.4039	19.3537	19.3459	19.2514	18.9282	19.1043	19.1912	19.006	1
CLIP1	17.3672	17.3826	17.3359	17.3853	17.567	17.3925	17.3668	17.3446	17.5487	17.3971	17.4335	17.5526	2
CMBL	20.5114	20.433	20.4903	20.5857	20.4897	20.4861	20.4302	20.5306	20.6913	20.707	20.5589	20.7861	3
CMYA5	16.7517	17.0508	16.9914	16.719	16.705	16.8929	17.0793	16.8827	17.1612	17.1806	16.9477	16.9375	1
CO1A1	23.8707	23.8017	23.7921	23.7104	23.7959	23.762	23.7956	23.7526	23.5697	23.5329	23.3315	23.535	8
CO2A1	19.7345	19.6181	19.755	19.8088	19.8026	19.8142	19.7882	19.7127	19.5056	19.6385	19.7893	19.6476	2
CO3	20.2673	20.2161	20.3529	20.2713	20.3387	20.3172	20.2147	20.2528	20.2655	20.3304	20.4039	20.256	2
CO4A4	19.59	19.5332	20.0638	19.8121	19.8271	19.8953	19.8471	19.6584	17.693	17.8255	17.518	18.0013	1
CO5A1	20.1185	20.0722	20.1628	20.1133	20.0133	20.1936	20.0596	20.1621	19.9258	19.7439	19.5297	19.6814	1
COCA1	19.812	19.9164	20.0034	19.8495	20.0435	19.9139	19.8379	19.8915	19.9784	19.9333	20.1913	20.1675	1
COMP	16.5797	16.768	17.0214	16.2738	17.5162	16.6366	16.1464	16.345	15.7893	15.6997	17.1354	16.0191	1
COQ6	18.8075	18.6909	18.7556	18.6444	18.7977	18.7229	18.9404	18.6337	18.702	18.7276	18.5199	18.5109	1
COQ9	23.1678	23.1545	23.1612	23.1471	23.1349	23.1787	23.1452	23.1127	23.1094	23.0705	23.0259	22.8387	4
COX2	20.1873	20.2858	20.3995	20.1639	20.3006	20.2396	20.1769	20.2899	20.2867	20.2218	20.1402	20.6251	1
COX41	24.1191	23.9813	24.0396	23.977	24.0463	24.0891	24.0823	24.0347	24.0918	24.0537	24.0786	23.866	4
COX5A	24.6988	24.6764	24.7039	24.6293	24.6459	24.696	24.7166	24.6483	24.9383	24.8905	24.8986	24.8171	8
COX5B	21.8383	21.8963	21.9031	21.8957	21.8951	21.9181	21.9309	21.9571	22.0252	21.8761	21.994	21.3432	2
COX6C	24.4802	24.3873	24.233	24.3196	24.3115	24.311	24.3356	24.3681	24.4313	24.3152	24.2341	24.0987	3
COX7C	21.8131	21.7625	21.7236	21.7408	21.5943	21.7868	21.6422	21.6311	21.8075	21.4473	21.7408	21.6236	3
COX7R	19.0767	19.0481	19.0799	19.1677	19.1427	19.1087	19.2174	19.1354	19.317	19.2807	19.2674	19.4607	1
CPT1B	18.9898	18.8932	18.8897	18.7483	18.9012	18.9795	19.0967	19.0692	19.0374	19.0376	19.0435	19.6225	1
CPT2	20.9621	20.9108	20.9448	20.9788	20.9242	20.9746	20.9091	20.9292	21.1588	21.1007	21.0319	21.0407	2
CRIP1	19.4176	19.8512	19.3167	19.2669	19.3087	19.2509	19.0788	19.6769	20.5715	20.5319	20.5957	20.4357	2
CSN2	19.2234	19.2436	19.2086	19.1749	19.2149	19.1417	19.1781	19.194	19.2233	19.2765	19.1989	19.2471	1
CSN4	18.7804	18.7976	18.8206	18.7591	18.7637	18.8247	18.6949	18.7555	18.6578	18.596	18.7922	18.7301	1
CSN7A	12.1715	#NAME?	11.9072	12.3996	12.2884	11.5909	11.8835	12.1913	12.3668	#NAME?	12.1622	#NAME?	1
CSRP3	23.4857	23.508	23.5065	23.4924	23.533	23.5356	23.4769	23.534	24.501	24.5029	24.4057	24.4506	5
CX6A2	19.6418	19.5672	19.6235	19.56	19.6625	19.6805	19.5713	19.7023	19.8753	19.8174	19.769	20.2507	2
CX6B1	23.756	23.7162	23.7239	23.6977	23.6785	23.737	23.701	23.6741	23.8012	23.7512	23.7606	23.7151	8
CX7A2	22.8946	22.9257	22.9007	22.7152	22.7442	22.8865	22.6121	22.8167	22.9636	22.6584	22.9627	22.7377	5
CYB5	20.78	20.758	20.8365	20.7896	20.7599	20.8308	20.7643	20.7596	21.083	21.0546	21.0935	21.0421	2
CYC2	24.0988	24.1431	24.1727	24.1697	24.0398	24.1248	24.0732	24.0799	24.3381	24.2929	24.3322	23.9006	5
DAG1	19.0186	18.9453	18.8214	18.8539	18.8576	18.9067	18.8544	18.8487	18.9797	19.0431	19.0039	18.9102	1
DC1L1	16.9764	17.2079	17.0954	16.935	17.0191	17.0313	17.108	17.004	16.8957	16.9612	16.9276	17.0757	1
DDX1	19.8963	19.9243	19.977	19.9047	19.9258	19.9201	19.921	19.9038	20.0901	20.0364	20.367	20.0959	2
DDX3L	19.7595	19.7564	19.8206	19.6779	19.733	19.695	19.6634	19.7768	19.8141	19.8357	19.7817	19.9626	2
DDX3X	16.0105	16.0402	15.9402	15.9695	15.8607	15.7647	15.9179	15.9848	16.2004	16.1964	16.2062	16.1886	1
DECR	21.1639	21.2309	21.2308	21.1628	21.1393	21.1537	21.142	21.167	21.2584	21.309	21.2162	20.955	4
DHE3	22.074	22.0287	22.1241	22.0428	22.1578	22.1017	22.0473	22.0021	21.8473	21.8098	21.8941	21.8685	4
DHPR	20.8755	20.8282	20.8442	20.8371	20.8449	20.833	20.7926	20.8462	21.0419	21.0652	20.9258	20.6857	2
DHSA	23.3797	23.3307	23.4177	23.2534	23.4372	23.3596	23.3232	23.3273	23.4843	23.5386	23.4843	23.3405	7
DHSB	22.9071	22.9662	22.9225	22.7904	22.8421	22.8397	22.8058	22.8872	22.8708	22.7826	22.8048	22.5315	4
DHX29	21.7214	21.5925	21.5833	21.6252	21.7129	21.7001	21.681	21.581	21.2205	21.2806	21.0289	21.1466	1
DLDH	23.0468	23.0279	23.0053	22.9301	22.9893	23.0443	22.9772	22.9572	23.2416	23.2078	23.1229	22.9726	4
DLGP1	17.864	17.9738	17.8321	17.7941	17.7957	17.6719	17.9062	17.8576	19.2695	19.2349	19.5429	18.7187	1
DMD	22.2975	22.3253	22.345	22.2952	22.2832	22.3532	22.2559	22.3092	22.3755	22.2106	22.1992	22.2083	8
DNJA4	18.5536	18.6263	18.6182	18.5637	18.5378	18.6009	18.4383	18.4727	18.7558	18.7706	18.6271	19.3502	1
DPYL2	15.6928	15.9126	15.693	15.6873	15.691	15.6899	15.7452	16.0078	15.9807	15.5902	15.809	16.5921	1
DTNA	19.6942	19.7333	19.7877	19.7121	19.6584	19.6609	19.7151	19.7608	19.6464	19.6018	19.6707	19.2223	1
DUPD1	17.4296	17.7508	17.962	17.5497	17.832	17.7989	17.6991	17.4611	18.462	18.2596	18.5743	18.381	1
DUS3	19.45	19.4272	19.5236	19.5792	19.6053	19.5442	19.3182	19.4526	19.4461	19.3946	19.4941	19.5122	1
DYL2	18.2123	18.0966	18.1044	18.1434	18.1901	18.2272	18.2108	18.1384	18.5562	18.514	18.3183	18.2842	1
DYSF	22.3732	22.3965	22.4621	22.3584	22.4026	22.4108	22.3689	22.3644	22.2119	22.1705	22.2266	22.2227	5
ECH1	20.1854	20.2295	20.3077	20.1512	20.2011	20.2771	20.1798	20.2174	20.0418	19.9675	20.0728	19.9661	1
ECHM	23.9354	23.9516	23.9666	23.8595	23.8892	23.9327	23.9202	23.8787	23.982	23.9415	23.895	23.9664	6
ECI1	22.1309	22.1933	22.2281	22.0753	22.0527	22.1145	22.0883	22.0471	22.2093	21.9435	22.2898	21.9382	1
EF1B	19.4682	19.4722	19.4521	19.4744	19.4351	19.4228	19.4465	19.378	19.5844	19.5624	19.533	19.87	1
EHD1	21.5403	21.5338	21.6449	21.5429	21.6721	21.5541	21.5232	21.5216	21.6612	21.7202	21.6604	21.5325	3
EHD2	23.1925	23.1692	23.2201	23.1266	23.2203	23.2174	23.1589	23.1423	23.264	23.2057	23.1948	23.0874	7
EI3JA	20.5436	20.5109	20.5484	20.4715	20.4479	20.4967	20.5231	20.3471	20.3063	20.2414	20.3764	20.239	1
EIF3C	15.9221	15.9917	16.0557	15.9729	15.5833	16.0585	16.0033	15.9296	16.9386	16.3698	16.5713	17.1537	1
EIF3D	18.1026	18.0212	18.0844	18.0977	18.0314	18.1427	18.005	17.9907	18.4185	18.1331	18.1966	18.4449	1
EIF3E	17.9139	17.8974	17.9721	17.7338	17.8173	17.7988	17.6308	17.8585	18.0183	17.9438	18.2047	17.9696	1
ENOG	24.0884	24.0825	23.9486	23.9547	24.0153	24.0494	23.9878	23.9393	23.9504	24	23.7222	23.9105	2
ENPL	22.8086	22.791	22.8207	22.7587	22.8296	22.8192	22.7651	22.7627	22.8056	22.7756	22.6673	22.9363	4
EPIPL	22.3162	22.3211	22.3676	22.316	22.3409	22.3503	22.3448	22.3164	22.2795	22.3505	22.309	22.2297	4
ES1	21.9344	21.877	21.9364	21.9266	21.9152	21.8672	21.9384	21.8953	21.9278	21.904	21.808	21.8137	3
F120B	24.6038	24.5772	24.6781	24.7832	24.6684	24.7476	24.6756	24.7124	24.783	24.8177	24.682	24.82	1
F16P2	19.5905	19.4893	19.5433	19.4136	19.5979	19.5426	19.576	19.5772	20.0108	20.0422	20.0491	19.9121	1
F261	19.4673	19.5262	19.725	19.5177	19.6208	19.6693	19.553	19.6173	19.5528	19.4728	19.6861	19.5667	2
FABP4	23.261	23.3306	23.1838	23.1488	23.1492	23.1698	23.1481	23.2656	23.249	23.2151	23.1663	23.1308	3
FBN1	20.8828	20.7759	20.863	21.0246	20.8697	20.9114	21.0111	20.9223	20.3681	20.6203	20.3163	20.5042	1
FHOD1	19.8116	19.7896	19.7702	19.6002	19.7456	19.7062	19.693	19.7684	19.8402	19.8321	19.8875	19.902	2
FIS1	20.6817	20.6427	20.6238	20.5975	20.6032	20.5872	20.6147	20.5979	20.6165	20.6912	20.6983	20.8092	2
FKBP3	21.8421	21.8437	21.8373	21.8467	21.8255	21.8432	21.8718	21.8043	22.1402	22.1455	22.1008	21.5482	2
FLNB	22.7296	22.7143	22.7939	22.6476	22.728	22.7547	22.7348	22.6986	23.0991	23.0422	23.0417	22.976	4
FPPS	19.5557	19.5782	19.6274	19.6251	19.517	19.632	19.5022	19.4696	20.003	19.9581	19.9859	20.336	1
FRIH	20.9227	20.9193	20.9349	20.7416	20.8299	20.7661	20.9659	20.8017	21.3279	21.3345	21.3982	21.1181	1
FUS	20.2233	20.1265	20.0839	20.1289	20.1023	20.1107	20.0725	20.0541	20.3495	20.3137	20.216	19.9021	1
GBB1	16.9846	17.2699	17.4113	17.0299	17.2743	17.3471	17.1087	17.1478	16.7073	16.7223	16.6776	16.7803	1
GBLP	19.9813	19.9816	20.0983	19.9738	20.0766	20.1034	20.0158	19.9865	20.7154	20.8144	20.7317	20.7226	1
GBP5	20.0579	20.0868	20.1019	19.7915	19.7952	19.8529	19.6995	19.8617	19.9674	19.7087	20.1023	19.6724	1
GCAA	21.1459	21.1678	21.3306	21.1865	21.241	21.2342	21.1943	21.1659	21.1867	21.2066	21.2725	20.9162	2
GDIA	20.5705	20.5246	20.5763	20.5726	20.6024	20.6063	20.5867	20.534	20.4398	20.4178	20.422	20.568	1
GDIR1	21.2249	21.2061	21.2595	21.2017	21.231	21.2597	21.2491	21.2271	21.2757	21.329	21.3101	21.3291	3
GFAP	22.4992	22.4821	22.3639	22.3847	22.3862	22.4177	22.3687	22.318	22.7463	22.6151	22.9105	24.2726	1
GLNA	21.1154	21.1282	21.2493	21.226	21.2889	21.1589	21.2296	21.2766	21.4132	21.3941	21.233	21.406	1
GLO2	19.9969	19.9693	20.1179	20.0268	20.0355	19.9533	20.0144	19.9312	19.3828	19.3874	19.3434	19.4114	1
GLRX3	18.4187	18.5576	18.5101	18.3862	18.4708	18.4524	18.3653	18.3793	18.4514	18.4042	18.4197	18.2521	1
GLYG	23.7163	23.7539	23.7131	23.6433	23.6992	23.7234	23.7011	23.6981	24.1148	24.0045	23.9185	23.8262	6
GNAI1	18.0079	18.0902	18.2103	18.1915	18.0697	18.21	18.2129	18.096	18.4147	18.4823	18.4902	18.4867	1
GNAS1	17.7421	17.7406	17.8094	17.6673	17.7629	17.758	17.6913	17.7366	17.8128	17.7954	17.777	17.4613	1
GPD1L	23.5628	23.4928	23.531	23.4648	23.4741	23.5452	23.5362	23.5669	23.8965	23.909	23.8212	23.7605	4
GPDM	20.9703	20.8454	21.0002	20.7567	20.9164	20.9068	20.9104	20.8319	21.2138	21.1515	21.1404	20.8907	2
GPX1	20.7276	20.7975	20.8377	20.8632	20.9074	20.8347	20.8453	20.8533	20.9446	20.9373	20.8394	20.7129	2
GRHPR	21.3398	21.2935	21.2966	21.1663	21.2477	21.2201	21.2095	21.2416	21.6317	21.413	21.3496	21.1556	2
GRP75	23.6681	23.6618	23.7462	23.6317	23.7154	23.6522	23.7032	23.6322	23.625	23.6353	24.1456	23.6126	7
GRP78	25.0503	25.0329	25.0405	24.9792	24.9781	25.0183	24.9879	24.9855	25.1327	25.0903	25.0449	25.0065	14
GSTA1	22.7033	22.7673	22.763	22.7708	22.6729	22.7568	22.7395	22.7898	22.9243	22.9131	23.0207	22.9424	2
GSTA3	21.6048	21.5803	21.6437	21.5623	21.5461	21.6055	21.581	21.5547	21.4629	21.42	21.4551	21.5411	1
GSTM1	22.8978	22.9261	22.9231	22.9349	22.9026	22.9142	22.8719	22.9379	23.169	23.1294	23.103	23.1465	4
GSTM5	19.7172	19.6598	19.7377	19.5184	19.5998	19.6526	19.6065	19.6114	20.0566	20.1065	20.1026	19.9607	1
GSTP1	21.1573	21.1892	21.247	21.1907	21.1377	21.217	21.1609	21.1608	21.4351	21.4369	21.3445	21.5079	1
H10	24.6935	24.7536	24.8293	24.6431	24.6968	24.7486	24.7042	24.6936	24.8343	25.0049	24.811	24.8129	6
H11	19.8054	19.8324	19.9321	19.7773	19.9054	19.8729	19.8882	19.8922	20.0372	20.2285	20.0994	20.3765	1
H12	24.6675	24.6739	24.6403	24.4952	24.6446	24.5443	24.5818	24.5537	24.7025	24.7705	24.6214	24.9333	9
H15	19.7408	19.6548	19.774	19.7062	19.6558	19.7337	19.6301	19.5922	19.6965	19.7226	19.8829	21.571	1
H2A2A	25.4062	25.3182	25.4287	25.409	25.4325	25.3753	25.4377	25.1987	25.6025	25.5029	25.3379	25.5278	3
H2AV	20.9727	21.0589	21.0816	20.9078	21.0179	21.076	21.0115	20.9952	21.143	21.2065	21.1499	21.2207	2
H31	24.3018	24.2059	24.1644	23.9764	24.2605	24.1256	24.1691	24.1476	24.4148	24.4715	24.3015	24.7152	2
HBA	22.9218	22.9321	22.9838	22.8053	22.9888	22.9606	22.7948	22.9701	23.1281	22.9973	23.0497	23.252	4
HBB1	23.8421	23.8222	23.8681	23.7426	23.7481	23.7966	23.7546	23.7472	24.1074	24.0577	24.0214	23.784	7
HBB2	24.0515	24.1198	24.1825	24.1299	24.0875	24.1098	24.1063	24.1158	24.294	24.297	24.3048	24.1222	4
HCD2	20.5441	20.5208	20.557	20.4698	20.4894	20.4752	20.5165	20.5255	20.3531	20.3393	20.2269	20.1927	2
HDGF	16.707	16.6611	16.9326	16.7126	16.7854	16.9002	16.7694	16.5922	17.0695	16.9096	16.9327	17.6024	1
HELQ	24.7143	24.7439	24.5944	24.4819	24.6685	24.6249	24.6192	24.5766	24.9909	24.8406	24.7861	24.7152	1
HEMO	21.0412	21.0907	21.0635	21.0446	20.9277	21.0278	20.8742	21.0649	21.1871	21.0685	21.0054	21.3483	2
HHATL	22.4188	22.4417	22.438	22.3323	22.4419	22.4374	22.3974	22.4145	22.3507	22.3202	22.4195	22.1547	5
HINT1	22.692	22.7555	22.8215	22.7618	22.8124	22.7528	22.7495	22.7353	23.5146	23.4763	23.5204	23.4255	4
HMGB1	23.1896	23.1774	23.2063	23.196	23.2224	23.235	23.1601	23.163	23.2645	23.2802	23.1848	23.4287	4
HNRH1	15.04	14.8351	15.1611	15.0963	14.7972	15.4287	15.3936	15.51	15.1976	15.2939	15.2839	15.4415	1
HNRH2	18.1488	18.2053	18.2786	18.2785	18.136	18.2503	18.1097	18.1584	18.3521	18.2927	18.3521	18.3737	1
HNRPK	20.9011	20.8792	20.9888	20.92	20.8618	20.8711	20.8702	20.8937	20.5703	20.6351	20.7012	21.0151	2
HNRPU	16.7652	16.5971	16.8877	16.9232	16.6839	17.014	16.6731	16.8695	17.1186	17.2488	17.2224	18.378	1
HOME1	17.7058	17.7124	17.8065	17.7025	17.8417	17.854	17.8132	17.7946	18.0806	18.1208	18.0809	18.1251	1
HPRT	19.6646	19.6572	19.8381	19.5925	19.6736	19.7296	19.6988	19.6943	20.1365	20.1284	20.7252	19.9746	2
HPT	15.0892	14.9547	15.3809	15.2555	15.2931	15.229	15.3221	15.3127	16.2427	15.9585	16.2112	16.6911	1
HS90A	23.993	24.0055	23.9706	23.9897	23.9458	23.9549	23.9442	23.9644	23.9829	23.9668	23.9157	23.9246	9
HSP72	23.6196	23.6184	23.5582	23.5444	23.5647	23.5944	23.6206	23.534	23.4324	23.5723	23.2896	23.4536	5
HSPB2	22.6869	22.7011	22.7991	22.6552	22.7579	22.7388	22.6957	22.7249	22.6917	22.6963	22.7742	22.6775	3
HSPB3	18.9705	19.2279	19.2264	19.2059	18.9583	19.2326	19.1567	18.9283	19.4476	19.4753	20.0782	19.4153	1
HSPB6	22.2974	22.2625	22.2933	22.1741	22.2329	22.1871	22.2655	22.1983	22.4801	22.5868	22.5442	22.5453	3
HSPB8	20.2359	20.1657	20.2342	20.1404	20.1563	20.173	20.1725	20.1861	20.3459	20.3457	20.3366	20.3223	1
HVM05	20.4054	20.3907	20.3406	20.3455	20.3019	20.3093	20.3343	20.3751	20.6935	20.6278	20.618	20.6724	1
ICA	23.1993	23.1063	23.0027	23.0038	23.0637	23.128	23.0284	23.0419	23.2839	23.2694	23.0454	23.141	1
IDHC	22.8372	22.8434	22.7944	22.904	22.7981	22.883	22.941	22.8709	23.0544	23.1222	22.998	23.4251	1
IDHG1	22.6742	22.7143	22.8455	22.6732	22.75	22.7816	22.7727	22.7342	22.825	22.8276	22.7776	22.6733	4
IF2B3	20.6302	20.5186	20.5298	20.4567	20.5883	20.5494	20.5616	20.5135	20.5866	20.4609	20.4564	20.3526	1
IF4A1	22.4393	22.5271	22.5043	22.4644	22.4507	22.526	22.461	22.4554	22.5197	22.5429	22.5325	22.4703	4
IF4A2	22.0745	22.0689	22.0923	22.0469	22.0166	22.0629	22.0196	22.0526	22.1988	22.1664	22.0897	22.1933	3
IF5A1	23.9826	24.0359	23.9926	23.9774	24.0214	23.953	23.9794	23.9753	24.3679	24.3727	24.2845	24.1722	8
IGH1M	22.95	22.9069	22.9343	22.9149	22.935	22.9036	22.8314	22.8764	23.1662	23.1741	23.1253	23.0653	2
IMPA1	20.9917	21.0172	21.0441	20.9277	20.9617	20.9733	20.9523	20.9498	21.4959	21.4631	21.4102	21.5377	2
IPYR	18.3395	18.432	18.4816	18.2471	18.3424	18.4039	18.3747	18.4124	18.5801	18.5702	18.668	18.309	1
IVD	18.6778	18.6632	18.6687	18.5225	18.6665	18.6788	18.6312	18.5894	18.9083	18.8236	18.8361	18.4628	1
JPH1	23.3849	23.3947	23.4921	23.3648	23.3499	23.4273	23.3323	23.3619	24.0821	23.6008	23.4521	23.4616	5
JPH2	21.6333	21.6471	21.6428	21.6165	21.6286	21.6349	21.6068	21.5648	21.8036	21.8132	21.8363	21.8059	7
KAP2	22.2884	22.315	22.3178	22.2739	22.278	22.2675	22.2739	22.2825	22.5688	22.4985	22.4807	22.3756	3
KAPCA	21.5086	21.5379	21.5963	21.5874	21.5406	21.5761	21.5298	21.5232	22.2442	22.1865	22.1701	22.2077	2
KCC2A	23.0555	23.0762	23.0735	23.0706	23.0594	23.0991	23.0517	23.0327	23.0473	23.0823	22.992	23.1098	6
KCC2G	21.4179	21.3526	21.3784	21.3405	21.3451	21.4344	21.3433	21.3688	21.3443	21.3775	21.2516	21.3521	2
KCY	20.0476	20.0459	20.2472	20.0637	19.9683	20.146	20.1444	20.1383	20.1917	20.1877	20.3169	20.1962	1
KLH40	21.229	21.1901	21.4269	21.2144	21.3849	21.3747	21.3616	21.2117	21.8712	21.8752	21.882	21.9144	3
KPBB	23.7952	23.7546	23.7995	23.7153	23.8047	23.7849	23.7327	23.7068	24.1681	24.2192	24.0909	24.0526	8
KPCL	22.8833	22.8505	22.9041	22.7086	22.8938	22.8623	22.8581	22.7971	18.9904	19.1389	18.9924	19.4108	1
LAMA2	21.3962	21.4098	21.3547	21.3503	21.3331	21.3328	21.3455	21.3683	22.0046	22.0254	21.9292	21.8898	2
LAMB2	21.1573	20.992	21.2319	21.2097	21.1843	21.1982	21.1735	21.0779	21.2579	21.2926	21.2595	21.2381	1
LAMC1	21.5667	21.6026	21.5358	21.5512	21.5229	21.5853	21.5501	21.584	22.4834	22.5664	22.45	22.2669	2
LDHB	25.7318	25.6329	25.6236	25.5875	25.7226	25.644	25.6839	25.6452	25.9433	25.8672	25.7129	25.627	10
LMNB1	20.1494	20.1909	20.2809	20.2168	20.1146	20.1907	20.2119	20.1496	20.3379	20.36	20.3621	20.1784	2
LNEBL	19.9681	19.9591	20.0677	19.8629	19.9315	19.9845	19.9405	19.9011	20.4423	19.9574	20.2553	20.12	1
LOXL3	18.4812	18.5151	18.5024	18.5717	18.4623	18.5827	18.5934	18.5835	18.6802	18.6147	18.592	18.0367	1
LPPRC	18.7624	18.821	18.8885	18.8477	18.8635	18.8192	18.8132	18.8684	19.0639	19.0312	19.0061	18.9416	1
LUM	24.9816	24.9174	25.0541	24.9431	24.884	25.0213	24.9374	24.9032	25.3695	25.3247	25.3981	25.0915	4
M2OM	23.4166	23.3822	23.3473	23.3476	23.3035	23.3758	23.327	23.3592	23.5844	23.5004	23.4413	23.4025	7
MAOX	20.1255	20.1258	20.2945	20.1005	20.2211	20.2426	20.2042	20.2706	19.9308	20.1142	20.1356	19.6602	1
MAP4	18.9617	19.0983	19.2948	18.9423	19.0434	19.2407	18.996	18.9058	19.1471	19.099	19.188	19.0907	1
MARCS	15.4822	15.6498	15.7752	15.7425	15.7137	15.5098	15.5707	15.8122	15.9441	15.8458	15.866	16.8688	1
MARE3	18.6215	18.5352	18.704	18.7231	18.7426	18.6148	18.7522	18.61	18.7601	18.7245	18.5191	18.817	1
MAST4	21.8434	21.7922	21.7774	21.7621	21.8368	21.8894	21.6812	21.772	21.7226	21.6696	21.6828	21.4644	1
MBP	23.1621	23.1198	23.2358	23.175	23.1274	23.2646	23.171	23.1251	23.2185	23.2199	23.1563	23.1073	4
MCAT	21.6824	21.6067	21.6065	21.5772	21.5785	21.6369	21.6922	21.5633	21.041	21.0198	20.9872	20.9925	1
MCPT4	20.4112	20.4217	20.3823	20.3308	20.3436	20.3852	20.2639	20.2324	20.7606	20.7243	20.6863	20.7276	1
MCU	16.3158	16.3666	16.4149	16.1845	16.4123	16.4721	16.4029	16.4741	16.6976	16.7094	16.8609	16.7361	1
MFN1	19.4951	19.779	19.9318	19.6051	19.6839	19.8407	19.743	19.5157	19.6485	19.5977	19.6861	20.184	1
MGST3	19.3536	19.3307	19.4405	19.3183	19.3161	19.3694	19.3691	19.4094	19.0716	19.036	19.166	19.1426	1
MIF	20.2016	20.224	20.3572	20.2441	20.1781	20.297	20.2249	20.1643	21.7591	21.4	21.7357	21.5074	2
MIME	24.0447	23.9696	24.0562	23.9936	24.0291	24.0309	24.0577	24.0242	24.3999	24.4255	24.4172	24.2016	6
MK08	20.9766	20.9711	21.4889	20.9211	21.2298	21.1261	21.243	21.0657	21.2647	21.277	21.2269	21.0863	1
MK12	19.2871	19.3107	19.3062	19.288	19.3608	19.363	19.3	19.3235	19.5504	19.6171	19.5069	19.1971	1
MK14	21.135	21.1119	20.9909	20.9369	21.0327	20.9946	21.069	20.9853	21.322	21.3629	21.2848	21.1204	1
ML12B	19.83	19.8564	19.9015	19.9262	19.8584	19.8738	19.8445	19.8598	19.8951	19.8748	19.9791	20.1001	2
MLEC	20.0116	19.9184	20.0121	20.0698	19.9959	19.954	19.9308	19.8833	19.6229	19.6876	19.4528	19.8041	1
MOES	19.4093	19.4522	19.6474	19.4024	19.5721	19.4798	19.4184	19.411	19.6171	19.5859	20.1025	19.5562	1
MP2K1	20.5085	20.51	20.5154	20.4642	20.4358	20.4633	20.4306	20.391	20.7255	20.701	20.6652	20.7799	1
MTCH2	20.2066	20.1736	20.1787	20.1439	20.1389	20.1485	20.1414	20.0702	20.1353	20.1771	20.1822	20.1009	1
MYBPH	23.8356	23.8139	23.8177	23.8096	23.8307	23.8394	23.7817	23.7665	23.9927	24.0282	23.9803	24.0351	9
MYH7B	23.2173	23.1925	23.9374	23.2443	23.5575	23.5903	23.4927	23.3443	24.1399	23.961	24.5403	22.6964	1
MYH9	19.9712	20	20.0852	19.9661	19.9223	19.9387	19.9836	20.0447	19.8351	19.8471	19.8053	20.0862	2
MYL6B	24.3494	24.3734	24.3942	24.304	24.3766	24.3931	24.3288	24.2816	24.5378	24.5164	24.5327	24.45	12
MYLK	20.0225	20.0388	20.1583	19.9414	20.0103	20.0331	19.991	20.0125	20.3683	20.3305	20.4005	20.169	1
MYLK2	22.3641	22.3571	22.4134	22.3437	22.2922	22.355	22.3439	22.3806	22.611	22.6211	22.5543	22.3891	3
MYOZ1	27.3582	27.3112	27.3351	27.2737	27.3031	27.2866	27.3065	27.2804	27.5462	27.528	27.4665	27.296	27
MYP0	23.348	23.299	23.3257	23.3901	23.3638	23.3671	23.3523	23.2847	22.3599	22.47	22.3954	22.272	5
MYP2	20.0893	20.1681	20.2089	20.2124	20.287	20.1929	20.2211	20.1998	19.9571	19.8732	20.0344	20.1334	1
MYPC3	19.7081	19.7603	19.7424	19.7967	19.7725	19.8072	19.8559	19.806	19.9957	20.119	20.0051	19.9488	1
MYPN	18.5903	18.4537	18.5194	18.4567	18.5231	18.6121	18.5625	18.4411	18.7531	18.7272	18.6116	18.6339	2
NACAM	19.8453	19.8535	19.999	19.8743	19.8633	19.8276	19.8813	19.8925	19.7039	19.7597	19.6676	19.8235	1
NAMPT	21.1216	21.1228	21.1766	21.1482	21.1686	21.1754	21.0904	21.1553	21.1575	21.2071	21.1654	21.2141	1
NDKB	24.9087	24.9325	25.0029	24.8941	24.92	24.9495	24.8986	24.8968	25.1415	25.143	25.0918	25.0805	1
NDRG2	22.2078	22.1731	22.2002	22.1501	22.1927	22.1567	22.2105	22.1097	22.3981	22.3607	22.2661	22.1433	4
NDUA3	20.0411	20.0107	20.0872	19.8909	19.8768	20.1156	19.8666	19.9785	20.167	19.7911	19.9735	19.8424	1
NDUA4	24.4455	24.4672	24.4866	24.3982	24.4519	24.4454	24.423	24.4467	24.5043	24.4697	24.4431	24.4016	8
NDUA5	19.5443	19.6459	19.8436	19.5605	19.6224	19.6044	19.5387	19.5623	20.6055	20.5552	20.6117	20.416	1
NDUA8	21.7778	21.7557	21.7282	21.86	21.7673	21.8181	21.73	21.6559	21.4233	21.5846	21.2741	21.634	1
NDUAA	23.6846	23.691	23.6851	23.699	23.6168	23.679	23.632	23.5936	23.5655	23.5598	23.4013	23.4812	4
NDUAC	21.8207	21.8426	21.9119	21.8871	21.8872	21.909	21.887	21.8638	21.9655	22.0038	21.9143	21.7049	3
NDUAD	23.0497	23.0936	23.1866	22.9599	23.1539	23.0878	23.1148	23.019	23.0939	23.0028	23.0869	22.8794	4
NDUB3	19.8218	19.9935	19.909	19.7912	19.9584	19.9098	19.7848	19.824	20.1812	20.1452	20.1214	20.0213	1
NDUB4	20.1382	20.161	20.0367	20.0685	20.0543	20.0685	20.0261	20.0783	19.9228	19.8532	19.6897	19.7552	1
NDUB5	21.0452	21.0503	21.12	20.9236	20.9882	20.9656	21.1508	21.0079	21.122	20.9813	21.0027	21.1807	1
NDUB7	18.7612	18.6686	18.8572	18.8334	18.7728	18.8725	18.815	18.8082	18.6685	18.5952	18.5419	18.5301	1
NDUB8	19.6447	19.5354	19.7374	19.7144	19.7141	19.7364	19.7697	19.7883	19.8768	19.9379	19.903	19.8613	1
NDUB9	18.8424	18.8373	18.8955	18.9064	18.877	19.0328	18.9122	18.8787	19.0022	18.9628	19.0086	19.0432	1
NDUBA	18.9401	19.0593	19.1768	19.0443	19.09	19.0773	18.9809	19.1162	18.8099	18.9098	18.8054	18.7197	1
NDUS4	21.4425	21.4284	21.4611	21.4136	21.441	21.5011	21.4124	21.4564	21.7453	21.7572	21.647	21.6271	5
NDUS8	20.1362	20.0892	20.1683	20.0262	20.0817	20.1728	19.9888	20.0345	19.8151	19.8012	19.7014	19.8328	1
NDUV2	23.7344	23.6949	23.7275	23.6934	23.7357	23.6769	23.7222	23.7257	24.3021	24.2665	24.352	24.095	5
NEK7	21.1114	21.1806	21.1863	21.131	21.1468	21.1691	21.1233	21.1312	21.363	21.5295	21.3368	21.036	2
NFL	19.9408	19.8751	20.0271	19.9061	19.9063	19.989	19.9056	19.8995	19.7402	19.7128	19.5567	19.7292	3
NID1	18.6155	18.8539	19.0751	18.8346	18.732	18.9109	18.7101	18.8455	18.0052	18.1021	18.1883	17.6095	1
NNRE	18.9512	19.0778	19.1556	19.054	18.9926	19.0363	19.0442	19.0492	18.9481	19.0048	18.9973	18.7774	1
NUCL	18.4717	18.2858	18.3528	18.4208	18.3754	18.4281	18.3068	18.3655	18.7744	18.5952	18.7975	18.5493	1
NUFP2	16.2448	16.266	16.7925	16.2422	16.5728	16.653	16.3691	16.3536	17.5025	17.1244	17.7012	17.0962	1
NXN	20.0773	20.1032	20.1067	20.0153	19.9911	20.0125	19.9967	20.001	20.3596	20.2331	20.1479	20.0993	1
ODPX	22.4319	22.3513	22.4586	22.3417	22.4009	22.365	22.382	22.32	22.5343	22.5033	22.4934	22.3402	3
OLA1	20.9483	20.9441	21.0013	20.8855	20.8608	20.9677	20.9016	20.922	21.1488	21.1423	21.3128	20.9909	3
OTUB1	19.3478	19.4165	19.6823	19.496	19.6246	19.4479	19.5025	19.5477	19.5596	19.5344	19.6159	19.452	1
PA2G4	19.1226	19.1278	19.2488	19.1523	19.1393	19.1296	19.0793	19.229	19.4022	19.5781	19.4144	19.4364	1
PACN3	21.1231	21.1436	21.1855	21.0882	21.1824	21.1246	21.1503	21.1073	21.3763	21.3393	21.5127	21.3863	3
PAIRB	21.4893	21.4382	21.4579	21.4859	21.4926	21.4917	21.4995	21.4665	21.6336	21.6424	21.5934	21.571	4
PARK7	24.5121	24.4382	24.4564	24.4523	24.4831	24.4893	24.5027	24.4348	24.773	24.7954	24.6903	24.5078	9
PBIP1	19.8838	19.8869	19.9501	19.7416	19.8903	19.8239	19.8711	19.7785	19.6909	19.7745	19.8516	19.58	1
PDC6I	19.8613	19.8184	19.9792	19.7208	19.9932	19.9359	19.9084	19.8414	20.0395	20.0416	20.1783	20.0265	2
PDCD5	20.3436	20.3208	20.457	20.3752	20.3953	20.4734	20.2926	20.284	20.4451	20.4026	20.425	20.3452	2
PDIA1	22.2967	22.2977	22.2375	22.2084	22.2395	22.2265	22.2262	22.1543	22.3094	22.2619	22.369	22.2908	3
PDIA3	19.9697	19.996	20.0937	19.938	20.1213	20.0615	19.9775	20.0232	19.9064	19.9113	20.4082	19.9223	2
PDIA6	18.6474	18.6433	18.5409	18.4247	18.5002	18.4682	18.5629	18.5784	18.8172	18.7575	18.5454	18.6846	1
PDLI7	23.6772	23.6927	23.6786	23.5911	23.6491	23.6595	23.6438	23.6508	24.0066	23.9669	23.8942	23.6117	5
PEBP2	22.2366	22.3251	22.3002	22.331	22.2296	22.3102	22.2085	22.2463	22.5726	22.5867	22.5677	22.4239	3
PEDF	17.5207	17.5176	17.9085	17.6122	17.563	17.8663	17.5971	17.5488	16.7947	16.8093	17.4122	17.1503	1
PERI	20.9769	20.8883	20.8711	20.8783	20.8202	20.8511	20.9392	20.8559	20.9383	20.8674	21.166	22.6082	1
PGM5	22.1353	22.0543	22.1535	22.0311	22.0661	22.1811	21.9881	21.99	22.4091	22.3023	22.189	22.299	1
PGP	17.9722	17.8317	17.824	17.9985	17.6621	17.7068	17.964	17.9877	18.2737	17.9266	18.1109	17.9444	1
PGS2	25.765	25.6991	25.7569	25.6387	25.7255	25.7306	25.6886	25.6954	26.0644	25.9953	25.9676	25.9033	7
PHB	23.2186	23.1848	23.2019	23.2289	23.2118	23.1836	23.2343	23.1976	23.1987	23.2081	23.4906	23.225	3
PHKG1	22.4047	22.4789	22.3451	22.3595	22.2655	22.3915	22.2836	22.4054	22.6018	22.5414	22.4414	22.1821	3
PHP14	22.201	22.1944	22.2485	22.1887	22.2147	22.1982	22.2028	22.1756	21.9842	21.8592	21.8285	21.7661	4
PHRF1	21.1714	21.1235	21.1653	21.1148	21.0783	21.1206	21.1928	21.06	21.245	21.297	21.1671	21.1515	1
PIMT	22.2781	22.2746	22.3494	22.2483	22.2262	22.2781	22.2426	22.244	22.5828	22.6086	22.5676	22.4423	3
PLIN4	23.3193	23.2515	23.2656	23.1636	23.3262	23.2212	23.268	23.2573	23.5629	23.5077	23.425	22.9535	4
PP1B	19.5339	19.4972	19.6353	19.6103	19.5661	19.5602	19.4886	19.4781	19.7802	19.5626	19.8331	19.9337	1
PPCE	19.0695	19.1304	19.296	19.2456	19.0726	19.3484	19.1765	19.136	19.7062	19.4205	19.5247	20.1651	2
PPIA	22.8959	22.8739	22.8393	22.808	22.8368	22.857	22.7991	22.8318	23.1685	23.1407	23.0911	23.4367	4
PPID	17.5236	17.9428	17.1445	17.2788	17.4583	17.1263	16.9636	18.0148	18.0777	17.3533	17.9491	17.4573	1
PPIL2	20.6902	20.5848	20.592	20.4176	20.5455	20.5359	20.4792	20.4639	20.5271	20.5538	20.4626	21.4866	1
PPM1A	13.1756	13.7529	13.6252	13.2685	13.0574	14.3386	15.309	13.84	13.9853	14.9601	14.4697	14.8883	1
PR38A	17.8917	17.8611	17.9126	17.866	17.8865	17.8045	17.9203	17.8707	18.0643	17.9263	17.9009	18.1951	1
PRAF3	22.9099	22.9476	22.9084	22.8429	22.8812	22.872	22.8699	22.9329	23.0963	23.088	23.3813	22.8981	3
PRDX1	23.9073	23.9076	23.8749	23.8309	23.8962	23.8751	23.8429	23.8153	24.0192	24.0352	23.9353	23.9606	6
PRDX3	23.5778	23.5872	23.5302	23.4519	23.5076	23.5412	23.4494	23.5268	23.7322	23.6542	23.5868	23.5825	5
PRDX4	21.178	21.1242	21.2616	21.0187	21.1642	21.2189	21.0928	21.1684	21.3723	21.4049	21.4953	21.3371	1
PRDX5	20.653	20.646	20.6554	20.6681	20.6088	20.7044	20.6036	20.6538	20.4219	20.4814	20.4525	20.4088	2
PRDX6	21.0323	21.0239	20.825	20.8757	20.9732	20.8233	20.8627	20.9144	22.1601	22.2246	22.1905	22.2004	2
PREP	18.3319	18.2661	18.2945	18.4287	18.3288	18.4394	18.1924	18.2842	18.3776	18.4052	18.266	18.8043	1
PROF2	23.419	23.3928	23.4332	23.4	23.4477	23.4755	23.353	23.3805	23.5753	23.5001	23.5649	23.7097	2
PRS6B	18.7782	18.9035	18.9024	18.8044	18.7048	18.8391	18.751	18.9033	18.6627	18.5921	18.6109	18.7531	1
PRS7	19.8295	19.8133	19.9101	19.7239	19.8728	19.8657	19.7236	19.8241	20.047	20.0536	20.2078	19.908	2
PRS8	19.3117	19.4193	19.5302	19.3279	19.3811	19.4551	19.4342	19.3837	19.4896	19.5576	19.5069	19.5311	1
PSA1	20.855	20.82	21.0124	20.8208	20.9554	21.0038	20.8706	20.8828	20.9595	20.9916	21.0045	20.8997	2
PSA3	20.6476	20.6533	20.6416	20.6044	20.6598	20.6439	20.5551	20.6577	20.7968	20.7505	20.7634	20.7933	3
PSA6	20.4053	20.4967	20.5265	20.3603	20.4614	20.46	20.3879	20.4369	20.3282	20.308	20.2872	20.4596	2
PSA7	22.0616	21.942	21.9092	21.925	21.966	22.018	22.0324	21.9309	21.9438	21.9759	21.8249	21.8395	1
PSB1	19.1496	19.1331	19.1422	19.097	19.1449	19.2264	19.1039	19.1616	19.5141	19.2889	19.3932	19.2511	1
PSB2	18.4431	18.3482	18.3099	18.3762	18.3574	18.4718	18.3415	18.3373	18.3826	18.1842	18.2597	18.2452	1
PSD11	20.8685	20.8701	20.9346	20.8214	21.0298	20.8221	20.9791	20.8665	19.6765	19.6738	19.5714	19.6455	1
PSDE	18.4097	18.6416	18.718	18.6319	18.5664	18.6423	18.621	18.574	18.3171	18.166	18.2815	18.2521	1
PSMD2	19.2888	19.2353	19.2795	19.1988	19.1599	19.2371	19.1629	19.1632	19.4902	19.4662	19.5204	19.5552	2
PSMD6	16.1882	16.2605	16.3393	16.0519	16.3586	16.1553	16.225	16.0635	16.3892	16.4561	17.0281	16.992	1
PSME1	19.7392	19.7269	19.6751	19.7187	19.5587	19.6305	19.6029	19.6367	19.3041	19.1033	19.4423	19.1409	1
PTMS	19.2838	19.3019	19.4115	19.2974	19.4936	19.2203	19.3299	19.3533	20.0816	19.6358	19.6513	19.7243	1
PUR8	22.997	22.9937	23.0156	23.0002	22.9971	23.0299	22.9795	22.9742	23.053	23.0997	23.0037	22.92	6
PUR9	19.7039	19.6083	19.6131	19.6579	19.7568	19.5994	19.6748	19.7279	20.256	19.9966	20.2727	20.562	1
PYGL	21.8441	21.8583	21.9624	21.7379	21.8997	21.9022	21.8746	21.8761	22.1161	22.0871	22.2212	21.8305	2
QCR1	24.0566	24.0576	24.1166	24.0155	24.0272	24.0677	24.0486	24.0426	24.4486	24.4673	24.3922	24.3401	6
QCR6	20.651	20.5911	20.5846	20.6389	20.6215	20.6063	20.68	20.7276	20.338	20.3952	20.1645	20.4074	1
QCR7	21.3723	21.3644	21.4212	21.3859	21.3566	21.3414	21.4109	21.3258	21.4335	21.4411	21.3776	21.3097	3
QCR9	22.5785	22.5206	22.5517	22.4639	22.5312	22.5331	22.4504	22.4956	22.367	22.2067	22.2729	22.1996	1
RAB10	22.613	22.5456	22.5876	22.5001	22.5511	22.5882	22.5156	22.5201	22.4461	22.3902	22.3327	22.2704	3
RAB15	21.5102	21.5392	21.4394	21.5017	21.4648	21.4727	21.4516	21.4473	21.5394	21.5853	21.5709	21.6229	1
RAC1	19.8293	19.8053	19.9313	19.8445	19.8651	19.8795	19.8554	19.8397	19.9496	19.9799	20.2618	20.1288	1
RANT	22.2644	22.2182	22.213	22.1875	22.1741	22.2174	22.2287	22.1967	22.3784	22.3987	22.351	22.43	4
RBM3	16.3682	16.3675	16.4414	16.3953	16.4183	16.514	16.4671	16.4716	16.7853	16.6361	16.9593	17.3539	1
REEP5	21.7938	21.8266	21.7575	21.7027	21.8047	21.7466	21.7424	21.7831	22.0831	22.0189	21.9202	21.8901	2
RHOA	19.3923	19.2408	19.3547	19.298	19.2118	19.391	19.368	19.388	19.3501	19.4313	19.5382	19.3073	1
RL10A	22.4193	22.4122	22.4456	22.3959	22.4287	22.4452	22.3787	22.348	22.6873	22.6986	22.6568	22.5046	3
RL10L	15.3516	15.7431	15.7442	15.7673	15.669	15.8821	15.6848	15.5363	15.6948	15.9131	15.8892	16.0021	1
RL11	20.6856	20.681	20.6965	20.628	20.6676	20.6855	20.7046	20.745	20.7487	20.8295	20.7114	20.9099	1
RL13	18.8235	18.621	18.656	18.6674	18.7685	18.6822	18.6731	18.5575	18.8856	18.9186	18.9199	18.9281	1
RL15	21.6326	21.5744	21.5717	21.4931	21.5404	21.4843	21.5724	21.6086	20.8257	20.8934	20.8181	20.903	1
RL17	20.387	20.3861	20.4829	20.3555	20.4518	20.3964	20.3627	20.3802	20.7276	20.7363	20.7562	20.5067	2
RL19	20.8398	20.8276	20.9382	20.8422	20.91	20.861	20.9043	20.7854	21.3409	21.1555	21.4438	20.7293	3
RL21	20.4227	20.478	20.5976	20.3463	20.333	20.447	20.4308	20.4468	21.2662	21.1703	21.212	21.1368	2
RL22	19.4169	19.4238	19.518	19.3887	19.5275	19.5282	19.5231	19.5606	20.5213	20.4104	20.6034	20.5648	1
RL24	21.1263	21.2015	21.256	21.12	21.1959	21.1535	21.0888	21.1155	21.2691	21.3218	21.4486	21.5204	4
RL26	22.019	21.9345	21.84	21.8095	21.9401	21.7936	21.8631	21.8228	21.9669	21.932	21.6854	21.8124	2
RL27	20.2515	20.3078	20.2539	20.1812	20.2206	20.1601	20.1832	20.2345	20.2528	20.2453	20.1653	20.4809	2
RL28	20.3863	20.3752	20.4345	20.394	20.3186	20.3666	20.3616	20.3479	20.4209	20.4795	20.5096	20.5378	2
RL29	20.1373	20.106	20.0954	19.8835	19.9686	19.9463	19.9634	20.1386	20.0353	20.2193	20.0728	20.1824	1
RL31	19.2065	19.3107	19.4271	19.3858	19.337	19.3287	19.4773	19.4317	19.7095	19.4961	19.5249	19.6878	1
RL32	20.0655	19.9821	19.8984	19.7347	19.9829	19.9032	19.8621	19.8838	20.4719	20.3104	20.3367	20.3058	1
RL34	19.8226	19.8834	19.8621	19.7795	19.7452	20.0046	20.0117	19.7788	19.9694	20.0716	20.0413	20.2764	1
RL35A	20.3567	20.3865	20.289	20.1724	20.2445	20.2943	20.2913	20.278	20.423	20.4978	20.2714	20.4832	2
RL36A	19.1344	19.228	19.2023	18.889	19.0878	19.0591	19.1426	19.1147	19.4001	19.2714	21.2953	19.5506	1
RL4	21.2221	21.2276	21.4117	21.294	21.3614	21.3239	21.2234	21.2146	21.1563	21.1344	21.1713	21.1883	2
RL5	21.5464	21.4812	21.4604	21.3852	21.4283	21.4421	21.3901	21.3826	21.3029	21.3454	21.125	21.246	1
RL6	21.2198	21.2366	21.2831	21.1305	21.1557	21.2324	21.2435	21.2037	21.0817	20.9996	21.0563	21.5712	2
RL7A	17.88	17.8416	17.9164	17.8236	17.864	17.8352	17.8151	17.7969	18.0772	17.9315	18.0346	17.8262	1
RL8	20.2194	20.1549	20.2083	20.0388	20.1466	20.1118	20.1153	20.0822	20.1964	20.1545	20.4976	20.216	1
RLA0	19.0301	19.1332	19.137	19.1676	19.0989	19.1279	19.0487	19.1174	19.4181	19.5043	19.4634	19.3929	1
RLA2	19.5037	19.4631	19.4835	19.3467	19.5072	19.3873	19.5361	19.4801	19.784	19.6776	19.5655	19.5597	1
RPN2	18.5673	18.5541	18.5229	18.6028	18.5765	18.4526	18.4773	18.5463	18.4171	18.3228	18.3364	18.319	1
RS10	17.2426	17.8756	17.507	17.5728	17.637	17.8956	17.6844	17.0614	17.4098	17.02	17.3345	17.3552	1
RS11	22.6454	22.6304	22.5933	22.6194	22.5246	22.5943	22.6281	22.6058	22.6694	22.6245	22.6024	22.8112	2
RS12	19.8094	19.9461	19.897	19.7676	19.7403	19.8082	19.7903	19.8739	19.8675	19.7004	19.8723	19.729	2
RS13	21.903	21.8913	21.91	21.7683	21.8256	21.8906	21.881	21.9001	22.0886	22.0263	22.1051	22.0312	2
RS14	22.1824	22.2539	22.2246	22.2335	22.2041	22.1649	22.1601	22.2329	22.4831	22.514	22.3825	22.5242	2
RS15A	20.6491	20.7282	20.6689	20.5528	20.6814	20.7077	20.565	20.6734	20.7285	20.7276	21.1194	20.6159	1
RS16	21.4983	21.3572	21.4126	21.3734	21.4448	21.4411	21.4338	21.3849	21.4043	21.376	21.2228	21.5781	1
RS17	19.8573	19.9193	20.0884	20.0982	19.9822	19.9775	19.9448	19.9461	20.1142	20.2973	20.3588	19.8149	1
RS18	20.3114	20.2898	20.3825	20.2913	20.1422	20.2246	20.4	20.2318	20.5622	20.6081	20.6133	20.5582	1
RS2	22.0627	22.113	22.1316	22.0788	22.0929	22.07	22.0926	22.0645	22.1692	22.1974	22.2003	22.2715	3
RS20	19.7251	19.5699	19.7334	19.625	19.7642	19.6513	19.6727	19.7107	19.6948	19.6643	19.635	19.9132	1
RS23	21.5312	21.5389	21.4666	21.4776	21.5065	21.5261	21.4947	21.5304	21.5262	21.5107	21.4929	21.565	3
RS24	19.9543	20.0434	20.1072	19.9939	20.06	20.0162	19.9883	20.0175	19.992	20.0837	20.2474	19.839	1
RS25	20.2327	20.2321	20.2686	20.1768	20.2318	20.2727	20.2224	20.252	20.3313	20.4335	20.3644	20.5328	2
RS26	19.3594	19.2323	19.3158	19.0791	19.361	19.2923	19.1702	19.0235	19.4718	19.28	19.6732	19.6291	1
RS3	21.889	21.8302	21.8392	21.8797	21.8319	21.8877	21.8423	21.8381	22.1006	22.1322	22.0826	22.0689	3
RS30	18.7351	18.6466	18.6025	18.5011	18.5381	18.5529	18.693	18.5826	18.8367	19.0726	18.7798	18.9757	1
RS3A	15.4252	15.3205	15.6382	15.3409	15.3686	15.4258	15.5571	15.4245	16.1737	16.2202	16.1302	16.1114	1
RS4X	21.2685	21.3318	21.4545	21.4091	21.3391	21.4033	21.3683	21.3485	21.6555	21.6576	21.6779	21.772	2
RS8	20.4834	20.3752	20.4204	20.2388	20.3889	20.3569	20.36	20.3898	20.3988	20.4563	20.3767	20.5761	1
RS9	20.735	20.7563	20.6783	20.6581	20.7249	20.8032	20.7659	20.6895	20.8953	20.8787	20.7837	21.2309	2
RTCB	19.1002	19.1228	19.281	19.1602	19.1766	19.0691	19.0892	19.1326	19.2407	19.3323	19.5042	19.4086	1
RTN2	21.8539	22.0039	21.9511	21.7167	21.9637	21.9543	21.9023	21.9658	22.2877	22.0139	22.3954	21.8927	4
S10A6	21.5762	21.6123	21.6357	21.5367	21.6509	21.5725	21.6462	21.5823	21.8529	21.6783	21.9643	21.5077	2
S10AA	19.8008	19.7403	19.7765	19.8135	19.8088	19.7894	19.8277	19.853	20.0248	20.0171	20.0691	20.2717	1
SAHH	22.4801	22.6462	22.5803	22.4756	22.5255	22.5135	22.4179	22.4954	22.426	22.4488	22.3917	22.4412	3
SAR1A	18.5581	18.5958	18.5789	18.5369	18.54	18.5998	18.3333	18.4706	19.04	18.8396	19.0603	18.9387	1
SAR1B	20.2584	20.3849	20.4593	20.3089	20.3525	20.4861	20.4213	20.4008	20.5689	20.5586	20.4612	19.971	2
SBK2	20.2952	20.3459	20.5281	20.3862	20.4158	20.3943	20.4025	20.3199	20.0726	20.1473	20.1552	20.0163	1
SC22B	19.0613	19.1366	19.1326	19.0698	19.0107	19.0959	19.1164	19.0913	19.957	19.8154	19.8305	19.6685	1
SC31B	21.0204	21.0427	21.117	20.837	21.0111	21.0544	21.0677	20.983	21.3108	21.4241	21.4661	21.3539	1
SCMC1	22.3843	22.3622	22.3609	22.2498	22.3461	22.4472	22.3482	22.3465	22.6013	22.3836	22.2259	22.1191	2
SCOT1	23.2246	23.1914	23.2159	23.1428	23.16	23.2189	23.1881	23.1754	23.3017	23.2585	23.2072	23.2004	6
SDPR	20.7385	20.7417	20.7297	20.6233	20.7156	20.6767	20.7276	20.7218	21.1129	21.0222	21.055	21.2645	3
SEC62	16.4861	16.4161	16.7063	16.5105	16.4767	16.867	16.4901	16.6606	17.376	17.2485	17.1515	17.3555	1
SERPH	18.7336	18.6885	18.9444	18.7767	18.8577	18.7329	18.75	18.6018	18.9591	19.0201	18.9475	19.1156	1
SGCA	19.8011	19.9343	19.8831	19.7678	19.8618	19.8207	19.8696	19.9142	20.1386	20.0509	20.0859	19.7356	2
SGCD	21.6299	21.7355	21.7474	21.5618	21.6526	21.6408	21.595	21.5856	21.6629	21.6562	21.6632	21.5235	3
SH3BG	22.2012	22.1967	22.3223	22.1919	22.2858	22.2223	22.1282	22.2042	21.8204	22.023	21.9218	22.0225	2
SIR7	24.7926	24.9483	24.7647	24.7055	24.8423	24.853	24.7915	24.7107	24.8916	25.0767	25.1956	24.6387	5
SMKW	23.4096	23.5468	23.3894	23.3957	23.4132	23.4872	23.358	23.2632	23.6453	23.4855	23.3043	23.3564	1
SMPX	20.7417	20.7301	20.8978	20.7979	20.8638	20.8909	20.8878	20.8348	19.6802	19.8706	19.6589	19.8559	1
SNTA1	20.1095	20.0811	20.2426	20.1449	20.1301	20.0941	20.128	20.1538	19.8733	19.8774	19.8955	19.7863	1
SNTB1	21.0437	21.0896	21.0801	21.0399	21.1107	21.106	21.0951	21.0773	21.1925	21.2341	21.1115	21.1638	2
SODM	24.1486	24.1696	24.106	24.0867	24.1208	24.1113	24.1674	24.1301	24.1673	24.1304	24.0187	23.979	7
SPA3N	19.9751	19.8459	20.013	19.8415	20.0295	19.9454	19.982	19.8758	19.9223	20.0286	19.9429	19.9555	1
SPTB1	19.4778	19.5287	19.5458	19.5619	19.5001	19.5398	19.414	19.4519	19.7437	19.7431	19.8198	19.7312	2
SRRM1	#NAME?	#NAME?	#NAME?	#NAME?	#NAME?	#NAME?	#NAME?	#NAME?	#NAME?	#NAME?	#NAME?	#NAME?	1
SSDH	19.2933	19.1606	19.2177	19.29	19.2559	19.2058	19.3244	19.2989	18.4651	18.5133	18.4927	18.429	1
STBD1	19.9879	20.0023	20.0267	19.9181	20.0215	20.0323	19.9817	19.8986	20.1356	20.3049	20.1232	20.2108	2
STIP1	19.1918	19.1682	19.3564	19.2117	19.2163	19.2761	19.1827	19.3025	20.3644	20.2521	20.4883	20.1894	1
STT3B	18.1492	17.8417	18.0154	17.9642	17.9807	18.0581	17.8241	17.8372	19.9702	18.0684	19.8279	18.1922	1
SUCB1	24.1253	24.0752	24.1308	24.0065	24.0979	24.0929	24.0836	24.0621	24.6056	24.5745	24.522	24.3505	12
SUN2	19.1405	19.0505	19.1893	19.0849	19.0534	19.207	19.0944	19.1834	19.4606	19.502	19.4396	19.5003	1
SYG	17.9451	18.0363	18.0796	17.8574	18.1423	18.0636	18.007	17.9504	18.9936	19.0316	18.892	18.735	2
SYJ2B	18.7875	18.7825	18.6706	18.6393	18.7371	18.6654	18.6872	18.6585	18.8117	18.7824	18.6851	18.6075	1
SYNEM	21.9719	21.949	21.9941	21.8655	21.9585	21.8834	21.9319	21.8705	22.4525	22.4661	22.5243	22.9123	3
SYNP2	24.9113	24.9064	24.9092	24.8691	24.8501	24.918	24.8896	24.8694	25.0414	25.0816	24.9754	24.8311	17
SYP2L	21.6311	21.6012	21.5703	21.4706	21.5546	21.5572	21.561	21.5718	21.7703	21.6638	21.759	21.8321	3
SYPL2	20.0838	20.1192	20.1905	20.1454	20.3177	20.2198	20.1021	20.1729	20.3467	20.421	20.3339	20.6357	2
SYTC	15.0454	15.3855	15.7172	15.2076	15.5143	15.8825	15.2101	15.5542	15.0998	14.9364	14.7172	15.3224	1
TAGL	21.0154	20.9797	21.1204	20.9634	21.0176	21.063	20.9982	20.9689	21.4367	21.385	21.4114	21.1956	6
TAGL2	18.8598	18.8397	18.7808	18.6873	18.8281	18.7564	18.7778	18.7537	20.3064	20.0149	20.5778	19.7569	1
TBA1A	23.761	23.7349	23.8932	23.7411	23.7886	23.8193	23.7749	23.7644	23.94	23.8362	23.9844	24.0112	10
TBA4A	21.6439	21.5578	21.6986	21.5803	21.5714	21.6056	21.6556	21.5957	21.7988	21.7481	21.741	21.6806	2
TBB1	22.6528	22.7311	22.6879	22.6184	22.6622	22.628	22.6155	22.6586	22.7317	22.7109	22.7592	22.7046	4
TBB2A	24.2322	24.2555	24.316	24.1874	24.245	24.2419	24.2474	24.224	24.5473	24.5837	24.5547	24.6317	11
TCF20	15.4608	15.1349	15.2538	15.6983	15.3645	15.34	15.2788	15.6013	19.1348	19.2504	18.8294	19.4927	1
TCPB	18.9098	18.8693	19.0734	19.0144	18.9385	19.0115	18.9413	18.9328	19.0402	19.0417	19.2473	19.1521	1
TCPD	18.8534	18.8998	19.0961	18.9283	19.0029	19.1021	19.0499	19.02	19.2748	19.1706	19.264	19.3999	1
TCPE	14.9829	15.2129	15.1595	15.0849	15.057	15.0871	14.9947	15.3051	15.6114	15.6771	15.1822	15.4639	2
TCPG	21.0862	21.1352	21.2244	21.0452	21.1832	21.2022	21.1712	21.1436	21.0137	20.9839	20.9173	21.0652	2
TCPQ	21.1372	21.0281	21.1037	20.908	20.8709	21.0215	20.9239	21.0094	20.4177	20.3005	20.3741	20.4618	1
TCTP	24.5187	24.5134	24.4237	24.4153	24.4744	24.4561	24.4191	24.4871	24.701	24.6577	24.5194	24.371	6
TEBP	21.4088	21.445	21.4905	21.3712	21.3798	21.5374	21.412	21.6049	21.7498	21.5348	21.5925	21.4813	2
TECR	20.7659	20.7276	20.7215	20.7276	20.697	20.686	20.7117	20.7665	20.7398	20.733	20.6434	21.0184	2
TELT	20.8188	20.7365	20.6761	20.7517	20.7389	20.7276	20.7221	20.6963	20.5028	20.5863	21.558	20.5724	2
TERA	23.4658	23.5042	23.5589	23.4534	23.4983	23.4923	23.4622	23.4598	23.4621	23.4785	23.673	23.4204	10
THS7A	19.6537	19.67	19.8306	19.6112	19.7753	19.7735	19.7391	19.6524	19.4992	19.3513	20.0418	19.0029	1
THTM	20.2319	20.1631	20.2441	20.329	20.2062	20.1629	20.251	20.2085	20.3955	20.5156	20.5596	20.5012	1
THTR	20.8754	20.8494	20.8547	20.7606	20.7977	20.8367	20.7566	20.7471	20.6964	20.5405	20.5316	20.543	2
TLN1	19.5508	19.5414	19.6006	19.4397	19.6036	19.5824	19.5516	19.5067	19.7928	19.704	19.7972	19.9988	2
TLN2	22.1157	22.0567	22.1018	22.0813	22.133	22.0948	22.1212	22.0872	22.2379	22.2846	22.2101	21.7895	1
TMED2	17.7504	18.1405	17.5638	17.7017	17.7947	17.7731	17.7907	18.1636	18.7029	18.2006	18.5916	18.1243	1
TMOD1	21.2923	21.2942	21.2582	21.2562	21.2623	21.1842	21.2657	21.2654	21.3093	21.2371	21.2849	21.5575	2
TMOD4	24.258	24.2878	24.2642	24.2116	24.2403	24.2647	24.1968	24.176	24.2246	24.1859	24.1655	24.0114	10
TMPSD	20.8553	20.7952	20.8298	20.8766	20.8472	20.7585	20.8619	20.7489	21.0157	20.8124	20.7965	20.8035	1
TOM40	20.8809	20.9022	20.8969	20.7936	20.8416	20.81	20.7343	20.7977	20.5833	20.5293	20.5875	20.5253	2
TOM70	20.6211	20.6431	20.6966	20.7395	20.7505	20.7557	20.7319	20.5598	18.9485	18.9791	19.0765	18.8387	1
TPPP3	20.6418	20.6243	20.6421	20.5344	20.625	20.6227	20.6277	20.5789	20.7501	20.7604	20.5681	20.5473	1
TPR	17.2779	17.5216	17.384	17.319	17.3981	17.3742	17.4463	17.3297	16.6672	16.5795	16.721	16.8301	1
TPSN	23.7552	23.9265	23.4838	23.4979	23.1374	23.0176	23.186	23.483	22.9541	22.4902	23.3748	21.7181	1
TRY2	19.4654	19.5137	19.5448	19.5339	19.5061	19.6348	19.4591	19.5447	19.1804	19.2265	19.033	19.2303	1
TSN	20.4164	20.4248	20.4957	20.4121	20.415	20.3931	20.4765	20.4642	20.7116	20.7588	20.7276	20.889	1
TSP4	18.3157	18.357	18.3856	18.279	18.2931	18.1417	18.0838	18.2282	18.8449	18.5689	18.5336	18.49	1
TTHY	23.0392	23.044	22.9817	22.9357	22.973	22.9705	23.0806	22.9794	23.2157	23.2544	23.1159	23.1905	3
TXNL1	19.7069	19.7251	19.7379	19.6805	19.7487	19.6934	19.6245	19.7277	20.1728	19.9491	20.1044	19.8976	1
U2D2B	19.9426	19.9739	20.0738	19.9315	19.8869	20.0553	19.939	19.9793	20.193	20.0901	20.2011	20.0572	1
UB2D1	20.0752	20.0681	20.1232	20.0678	20.0198	20.0533	20.0614	20.0576	20.5325	20.5205	20.3617	20.3258	1
UB2L3	21.7293	21.6624	21.5791	21.5441	21.6335	21.5426	21.547	21.6049	21.9177	21.8992	21.7074	22.0558	1
UB2V1	22.3593	22.3653	22.4151	22.3181	22.3633	22.3827	22.3653	22.3072	22.6921	22.6434	22.7147	22.4047	4
UB2V2	20.3864	20.4343	20.3504	20.2604	20.2388	20.3556	20.2572	20.3482	20.628	20.5521	20.6777	20.5584	1
UBA1	21.3213	21.2561	21.3596	21.29	21.3222	21.3102	21.3087	21.3064	21.4322	21.4483	21.5904	21.4336	4
UBAP2	19.1035	19.1559	19.1685	19.1479	19.0577	19.1513	19.0318	19.0706	17.5502	17.6399	17.6295	17.6481	1
UCRI	22.447	22.547	22.6221	22.626	22.437	22.5296	22.5769	22.5043	22.6045	22.5744	22.6087	22.7569	2
UFM1	16.958	16.974	16.9795	16.9032	16.8149	16.8566	16.8064	16.8646	17.5291	17.4938	17.569	17.3126	1
UGPA	25.3939	25.376	25.3579	25.2933	25.3211	25.3047	25.3344	25.3083	25.5245	25.5253	25.5161	25.4202	16
UN45B	19.5857	19.8297	20.1108	21.4045	19.9899	20.4629	19.7691	19.6161	19.7355	19.8674	19.7707	19.6231	1
USMG5	21.9782	21.984	22.0455	21.9656	21.9385	22.0422	21.8928	21.8598	22.1073	21.8202	22.1442	21.6864	2
VAPB	19.4494	19.3346	19.4808	19.3399	19.4563	19.3971	19.4009	19.3806	19.4251	19.2427	19.3437	19.2071	1
VDAC3	25.2351	25.2583	25.2632	25.2448	25.1	25.4293	25.1008	25.1831	25.8046	25.5167	25.1245	25.3873	7
VIME	24.9226	24.8813	24.9858	24.9256	24.8607	24.9094	24.9193	24.8658	24.8848	24.8329	25.2656	26.64	18
VP26A	16.5355	16.4805	16.4662	16.9711	16.5281	16.6746	16.263	16.5742	17.0851	16.9335	16.6317	16.9236	1
VPS35	21.0146	21.0597	21.0449	21.0099	20.9848	20.9252	20.9932	21.0051	19.6863	19.6894	19.616	19.5686	2
WIPF1	22.0596	22.0976	22.1184	22.0943	22.1067	22.0777	22.0934	22.0792	22.2175	22.2633	22.1078	22.2623	1
XDH	18.9497	19.0994	19.1192	19.0447	19.045	19.1018	19.0781	19.0665	18.6776	18.8167	18.792	18.7946	1
XPO2	18.5138	18.6002	18.7241	18.5876	18.6508	18.6684	18.6215	18.6089	18.3113	18.4737	18.5033	18.6999	1
ZFAT	20.0936	20.0508	20.0565	20.2451	20.1087	20.0533	20.0433	20.1175	16.9085	16.8264	16.6455	17.0338	1

## Sheet: Redox_Plex1_PeptideLvl
Symbols
* = Methionine Oxidation
# = N-ethylmaleimide alkylated Cys site
Peptide	TotalThiol_CV	TotalOxidation_CV	Protein	PSM_cnt	Total_Thiol_1	Total_Thiol_2	Total_Thiol_3	Total_Thiol_4	Total_Thiol_5	Total_Thiol_6	Total_Thiol_7	Total_Thiol_8	Total_Oxidation_5	Total_Oxidation_6	Total_Oxidation_7	Total_Oxidation_8
-.MIEVVCNDR.L	3.65817	11.401	UBL5	1	18.3356	18.326	18.2968	18.2814	18.2892	18.2034	18.3729	18.3588	19.1167	18.8534	18.9489	18.7303
-.MKVELCSFSGYK.I	6.85594	21.773	RL24	1	16.4547	16.5434	16.5979	16.3845	16.3094	16.5384	16.3721	16.4413	16.23	16.0448	16.5446	15.8112
A.AICAGPTALLAHEVGFGCK.V	6.73241	5.02732	PARK7	2	20.5891	20.6441	20.59	20.3351	20.4549	20.5782	20.4738	20.5136	19.511	19.4674	19.4331	19.599
A.AMDECADEGGRPQR.C	8.07076	14.1157	LAMC1	1	15.0286	15.1128	15.109	14.8893	15.1547	14.8639	14.922	14.9119	16.607	16.3552	16.3759	16.1061
A.HLCIAGSHAVNGVAR.I	11.7322	39.6041	PYGM	1	16.7213	16.7336	17.1403	17.1512	17.0834	17.0644	17.0728	17.1472	17.9382	16.5794	17.3338	17.0891
A.KTGQATVASGIPAGWM*GLDCGTESSK.K	5.71351	14.1215	PGK1	2	17.6519	17.6419	17.688	17.8506	17.7313	17.8126	17.8363	17.7798	17.5353	17.5044	17.4566	17.878
A.KTGQATVASGIPAGWMGLDCGTESSK.K	4.72429	9.61915	PGK1	2	19.4032	19.4266	19.3549	19.5369	19.4869	19.5151	19.5513	19.4833	19.0359	18.772	18.8246	18.7369
A.KYQVDPDACFSAK.V	2.84717	16.1216	VDAC1	1	18.3029	18.2966	18.2553	18.3031	18.3842	18.3266	18.3674	18.3162	18.4508	18.342	18.7303	18.1956
A.LANSLACQGK.Y	5.71063	4.93033	ALDOA	1	18.2961	18.2768	18.2282	18.2742	18.1325	18.3014	18.3257	18.0937	17.6549	17.7269	17.5535	17.6654
A.LCNDSSLDFNETK.G	1.87662	12.0952	AT2A1	2	19.6391	19.6486	19.6401	19.6589	19.7084	19.6305	19.6825	19.6802	19.5666	19.5841	19.5832	19.2049
A.LLQTPECEIK.E	4.22742	9.72562	TITIN	2	18.2779	18.1979	18.2877	18.324	18.3266	18.282	18.386	18.3826	18.6665	18.6024	18.5264	18.3331
A.LVCDNGSGLVK.A	3.66179	11.9842	ACTC	1	17.7335	17.7612	17.7481	17.6796	17.7508	17.718	17.6403	17.815	17.5592	17.5674	17.2127	17.3294
A.NSLACQGK.Y	10.421	19.9339	ALDOA	2	21.0321	21.1012	20.8271	20.7615	20.6519	20.8133	20.8645	20.7794	19.2776	19.4806	18.8033	19.0527
A.NVRPCVSIEGYK.T	6.02326	18.1497	IDH3A	1	18.3319	18.4839	18.4107	18.264	18.2507	18.3755	18.2579	18.2764	18.3673	18.5351	18.2038	17.8996
A.RYASICQQNGIVPIVEPEILPDGDHDLK.R	5.06509	7.6905	ALDOA	4	21.657	21.5274	21.5385	21.6936	21.6202	21.4948	21.6707	21.6212	20.8948	20.9268	20.8369	21.0897
A.SGIPAGWM*GLDCGTESSKK.Y	15.9513	5.71204	PGK1	1	17.7033	17.4624	17.4527	17.4775	17.3176	17.3095	17.8534	17.8709	17.2278	17.1247	17.1466	17.0266
A.VAAQNCYK.V	7.98328	16.3224	TPIS	1	17.2348	17.1907	17.3174	17.1719	17.1296	17.1474	17.3204	16.951	17.7554	17.7423	17.2945	17.3891
A.VGPYGQSQPSCFDR.V	5.36533	16.9707	ROMO1	1	16.237	16.3486	16.2936	16.3249	16.1805	16.3457	16.1814	16.1677	18.6771	18.5253	18.6099	18.0871
C.DEDETTALVCDNGSGLVK.A	2.26363	11.8823	ACTS	3	19.6841	19.6697	19.7	19.7591	19.6795	19.6528	19.712	19.707	21.0885	21.0355	20.8434	20.7124
D.CDLLREQYEEEQEAK.A	10.6332	16.527	MYH1	1	19.9304	19.989	19.8233	19.8934	19.6029	19.6888	19.5791	19.7171	18.5534	18.4332	18.3394	17.9666
D.CIMLSGETAK.G	6.04206	8.95683	KPYM	2	19.4292	19.3408	19.4081	19.5576	19.3347	19.4935	19.4743	19.3128	18.9811	19.0977	18.9965	18.7811
D.EDETTALVCDNGSGLVK.A	2.94047	6.16111	ACTS	1	19.6446	19.6046	19.6089	19.6795	19.5556	19.555	19.5909	19.6218	19.1577	19.0468	19.0324	19.216
D.KTGTLTTNQM*SVCK.M	2.36552	13.0037	AT2A1	2	17.3897	17.3486	17.4459	17.3784	17.4223	17.3952	17.386	17.4459	17.4793	17.4569	17.0634	17.4637
D.KTGTLTTNQMSVCK.M	3.65145	13.6782	AT2A1	1	17.9709	18.0408	17.9497	17.9694	18.0545	18.0542	18.0567	17.9327	17.4957	17.2915	17.2297	17.0146
D.SNGCINYEAFVK.H	4.6455	3.46919	MYL1	1	19.5171	19.4893	19.3616	19.5303	19.3622	19.4222	19.393	19.4392	17.9973	18.1175	18.0817	18.0632
D.VCDSC#SFNVDVEAPR.Q	2.20596	12.1173	MYPC2	4	21.6068	21.5685	21.5729	21.5981	21.5932	21.5683	21.6459	21.6456	20.7161	21.0766	20.9696	20.7492
D.VCDSC#SFNVDVEAPRQDSSGQSLESFK.R	5.57397	14.9081	MYPC2	1	18.2441	18.274	18.2482	18.2966	18.1405	18.0622	18.1736	18.2828	18.1128	17.7194	17.9687	17.6566
E.DALDCEIVSAK.S	5.98576	11.1579	CAP2	1	18.4499	18.3394	18.1645	18.2271	18.3186	18.2523	18.2719	18.2743	17.003	17.328	17.0043	17.1989
E.DETTALVCDNGSGLVK.A	4.1136	14.015	ACTS	1	17.6549	17.5337	17.6438	17.6107	17.6016	17.7105	17.7088	17.681	18.9026	18.9226	18.7724	18.4585
E.ETTALVCDNGSGLVK.A	5.2646	15.8452	ACTC	3	22.672	22.6612	22.5885	22.7103	22.5637	22.666	22.5426	22.4909	21.3508	21.4301	20.9652	21.5218
E.GTLLKPNMVTPGHACTQK.F	10.6095	18.2811	ALDOA	1	17.9825	18.2049	18.0381	17.6828	17.8734	17.9867	17.8405	17.9548	18.6602	18.413	18.1347	18.1215
E.HTFCAGLTK.Y	5.84145	24.1176	HPT	1	20.0786	20.2353	20.1163	20.3379	20.2502	20.163	20.1433	20.1797	22.4911	22.6978	22.7498	21.8986
E.KFDCHYCR.D	8.25565	20.7727	FHL1	1	16.828	17.0297	16.8633	16.7864	16.8977	17.0895	16.9027	16.7459	15.8013	15.6169	15.1283	15.3118
E.KLCYVALDFENEM*ATAASSSSLEK.S	2.74107	8.8793	ACTA	2	21.8431	21.8313	21.8585	21.936	21.8873	21.8943	21.935	21.8637	19.5651	19.7434	19.4986	19.4635
E.KLCYVALDFENEMATAASSSSLEK.S	3.45936	24.6449	ACTA	2	21.4349	21.4275	21.4527	21.5665	21.4254	21.4765	21.4519	21.4145	17.9084	18.2427	18.3221	17.4849
E.KLM*CPQEIVDYIADK.K	2.72184	7.63365	ACPM	1	20.001	19.9023	19.9172	20.0008	19.9562	19.9612	19.948	20.007	20.296	20.1792	20.1178	20.0367
E.KLMCPQEIVDYIADK.K	2.22135	20.5188	ACPM	2	19.1893	19.1242	19.1961	19.1841	19.1786	19.1726	19.2373	19.2073	17.9341	18.02	18.0025	17.3217
E.TTALVCDNGSGLVK.A	4.89393	8.43293	ACTC	1	19.2221	19.0885	18.9926	19.0388	19.1102	19.0272	19.0849	19.0714	17.7616	17.7172	17.6948	17.4778
F.GVPGAFTPGCSK.T	4.09015	11.1256	PRDX5	1	17.4996	17.5285	17.5947	17.4114	17.5688	17.4554	17.4884	17.4925	18.0285	17.8005	17.778	17.6524
F.IM*TVGCVAGDEESYTVFK.D	7.40121	8.87846	KCRM	1	18.9606	18.8339	18.8496	19.1534	18.9917	18.9952	19.0742	18.9518	18.904	19.0237	18.8469	18.7142
F.M*WNEHLGYVLTCPSNLGTGLR.G	5.11451	3.79411	KCRM	2	19.1208	19.0709	19.185	19.1965	19.2765	19.2042	19.2984	19.2054	19.5291	19.6486	19.5938	19.5427
F.MWNEHLGYVLTCPSNLGTGLR.G	4.80005	11.9083	KCRM	1	19.8022	19.8028	19.9425	19.9868	19.9352	19.9244	19.9717	19.9203	20.6434	20.6634	20.7152	20.314
F.RVPTPNVSVVDLTCR.L	3.58728	28.6683	G3PT	1	21.0112	21.0896	21.1098	20.949	21.013	21.0378	21.067	21.0074	18.5268	19.5598	19.0716	19.3609
F.SILEEECM*FPK.A	1.56469	4.66916	MYH1	2	20.626	20.5826	20.5798	20.6296	20.599	20.637	20.6192	20.5909	20.1379	20.1151	19.9853	20.0587
F.SILEEECMFPK.A	2.13909	31.4253	MYH1	2	21.7051	21.7146	21.6371	21.7432	21.7204	21.7043	21.7272	21.7041	22.3813	22.3395	22.7126	21.4999
F.YYEIQNAPEQACHLAK.T	2.70045	9.1071	1433G	1	18.3124	18.384	18.2535	18.3126	18.316	18.2871	18.3114	18.3499	18.9828	19.0916	18.8111	18.8422
G.CDVDFDIAGPSIR.G	3.96912	8.19217	VDAC1	1	18.0426	18.0289	18.1644	18.1625	18.0896	18.1402	18.0882	18.1777	18.2917	18.1176	18.3935	18.2066
G.CDVVVIPAGVPR.K	3.30153	9.84575	MDHM	1	18.9396	18.8224	18.8768	18.8241	18.858	18.8762	18.8636	18.9505	19.6167	19.8416	19.8061	19.5484
G.CIHGLSNVK.L	5.4765	10.4768	IDHP	1	17.9441	17.9533	17.9821	17.9619	17.9538	17.9049	17.7598	17.8064	17.9271	18.1747	17.9734	17.8221
G.CINYEAFVK.H	1.28359	13.924	MYL1	1	23.0317	22.9979	22.9955	23.0106	22.979	22.9905	23.0224	22.9846	20.2764	20.2916	20.0328	19.8645
G.CITIIGGGDTATCCAK.W	4.13708	34.0173	PGK1	2	18.2634	18.1706	18.3651	18.3492	18.2504	18.29	18.2825	18.2931	21.001	20.9711	21.5092	20.2426
G.CSPGFMNVPK.I	5.24364	4.80015	ETFD	1	19.0894	19.0679	18.9058	18.9193	18.972	18.8952	19.0284	18.9493	18.4977	18.5786	18.4822	18.4102
G.CTSVICSDK.T	3.5038	9.17307	AT2A1	1	18.5906	18.5891	18.4867	18.545	18.4887	18.4587	18.5111	18.4837	18.1656	18.2241	18.3935	18.0882
G.CVAGDEESYTVFK.D	3.37473	12.3339	KCRM	2	22.1289	22.0616	22.0623	22.0698	22.1953	22.0931	22.1115	22.0531	22.8817	23.1306	22.7471	23.0925
G.GDRICDGVQFGAGIR.F	4.45392	4.67652	SAM50	1	17.2467	17.3544	17.4093	17.2346	17.2648	17.3157	17.3076	17.231	17.9849	17.8967	18.0325	18.0493
G.GSVTGATCK.E	9.75365	16.8667	TPIS	1	18.3167	18.2295	18.0694	17.8808	18.0782	18.0014	18.2032	18.0333	15.6347	15.8744	16.1627	16.152
G.HCLEAAAVLSK.E	5.46231	9.6638	ODPB	1	17.8554	17.9357	17.8722	17.7446	17.8235	17.9424	17.8369	17.9932	18.8173	18.7258	18.8234	18.513
G.KCAELEEELK.T	6.25786	2.1384	TPM1	1	19.4032	19.3285	19.2045	19.3481	19.4626	19.3545	19.5016	19.4213	19.439	19.4662	19.4884	19.4179
G.KYILTLENSCGK.K	2.4118	11.5554	TITIN	2	20.4786	20.4514	20.4395	20.4201	20.4757	20.4913	20.3947	20.4124	19.2892	19.5423	19.2725	19.5927
G.NPANTNCLTASK.S	7.7882	18.1369	MDHC	1	17.5723	17.573	17.4118	17.2912	17.3358	17.4476	17.5347	17.339	15.7219	15.9433	15.9703	15.3679
G.NPVDDICIAK.P	3.61482	11.5146	ANT3	1	17.3702	17.2553	17.2675	17.399	17.2795	17.3582	17.3346	17.3376	19.8745	19.8244	19.6666	19.4986
G.SCTNSSYEDMGR.S	8.97088	13.5232	ACON	1	16.0682	16.0707	16.0971	15.8875	15.7932	15.9774	16.1602	15.8579	14.7464	15.0449	15.1703	14.8296
G.SGCNLDSAR.F	7.12543	6.28467	LDHA	1	17.351	17.4253	17.2841	17.2265	17.1067	17.1921	17.3221	17.1944	17.73	17.7689	17.7258	17.914
G.YVLTCPSNLGTGLR.G	4.15246	1.7815	KCRM	2	20.1503	20.2285	20.3154	20.1859	20.154	20.2586	20.1515	20.2015	19.5936	19.5839	19.5384	19.5912
H.AAM*ADTFLEHM*CR.L	15.4394	13.7518	KPYM	1	17.239	17.5558	17.9278	17.2617	17.5442	17.6353	17.6437	17.6599	18.8059	18.5485	18.9256	18.5225
H.AAMADTFLEHMCR.L	3.78008	28.2269	KPYM	1	17.6633	17.6285	17.6047	17.7238	17.7503	17.6791	17.7525	17.7117	17.3443	17.0103	16.5821	16.4845
H.CFLCSGCEQPLGSR.S	5.17891	23.2891	FHL3	1	16.2248	16.1134	16.2556	16.2234	16.1949	16.1031	16.1133	16.0451	17.0232	16.4096	16.3885	16.4411
H.CLEAAAVLSK.E	4.77249	14.3915	ODPB	2	22.0066	21.9491	21.8425	22.0562	21.988	22.0487	21.9237	21.9881	20.4602	20.454	20.0603	20.1363
H.CPPLHIPGSM*SEVQELCK.Q	4.50803	13.4819	TNNI2	2	18.5383	18.5175	18.5394	18.5886	18.5866	18.4704	18.6151	18.6798	18.5593	18.8899	18.6462	18.444
H.CQVFEETQIGGER.Y	2.85019	11.5701	TCPH	2	18.6535	18.6308	18.5877	18.7289	18.6342	18.6303	18.6718	18.6579	18.7921	18.6067	18.4716	18.8378
H.GCVGEVSVNGK.R	3.18116	21.2768	PGBM	2	19.8305	19.7332	19.7789	19.7345	19.8624	19.7945	19.8268	19.7798	21.09	20.9954	20.8891	20.329
H.GQCSATASLTVLPLVEEPPR.E	5.35251	12.6888	TITIN	1	18.3394	18.4626	18.4766	18.5433	18.5469	18.4223	18.5648	18.5503	20.5904	20.5901	20.6389	20.2172
H.GQCSATASLTVLPLVEEPPREVVLK.T	8.74165	14.7018	TITIN	3	22.9602	22.9641	22.9441	22.6813	22.935	22.6382	22.9429	22.9126	20.6795	20.902	20.51	20.9858
H.IEQRPDCSSFVIESAER.S	2.86534	10.8275	MYPC2	5	22.9092	22.9849	22.8907	22.9079	22.8856	22.9224	22.8805	22.8427	21.2922	21.6462	21.4923	21.372
H.IHAAACM*NQK.H	6.38268	9.84382	AMPD1	1	15.5868	15.5412	15.6292	15.7998	15.6994	15.7074	15.7968	15.6914	16.699	16.5496	16.6617	16.3738
H.LCIAGSHAVNGVAR.I	4.01928	10.567	PYGM	2	19.7187	19.7586	19.7926	19.7169	19.6619	19.8172	19.8365	19.7818	20.5416	20.6144	20.4866	20.8237
H.LGYVLTCPSNLGTGLR.G	8.39138	58.8335	KCRM	1	17.9728	17.6549	17.9576	17.9148	17.9674	17.9698	17.9634	17.7223	16.0963	18.0771	18.0184	18.7912
H.NSFTCQVTHEGDTVEK.S	2.06978	7.96209	LAC2	1	18.7417	18.7521	18.7471	18.7424	18.7043	18.6786	18.7118	18.7701	21.4624	21.6925	21.4479	21.5405
H.NVISHNGMIYCLGGK.T	4.36358	7.42394	KLH41	1	17.5622	17.4485	17.5391	17.5489	17.6582	17.6119	17.6061	17.533	17.7834	17.528	17.7212	17.6637
H.SCFQYSIQK.K	7.13759	33.251	IDHP	2	21.3254	21.2661	21.257	21.4349	21.4548	21.5566	21.4441	21.3964	21.5909	21.6404	21.5505	22.4389
H.SGQSQCYLGDK.G	4.29279	13.7333	PPR3A	1	17.6089	17.636	17.6144	17.5397	17.506	17.6123	17.5443	17.4592	16.01	16.4335	16.2932	16.468
H.SMGGHGALICALK.N	4.66998	5.26843	ESTD	1	18.7249	18.7784	18.954	18.7826	18.8015	18.8128	18.8209	18.7989	19.4005	19.5313	19.3783	19.3748
H.SRPVGHCLEAAAVLSK.E	2.75871	5.77388	ODPB	3	20.1063	20.1746	20.1951	20.1861	20.2405	20.2267	20.1995	20.2021	19.4922	19.3593	19.2966	19.4135
H.SYPTAMYCDDLK.L	5.20782	27.0201	LUM	1	17.1385	17.2618	17.2022	17.3727	17.2414	17.2087	17.2942	17.1704	20.246	20.0821	19.6518	19.3629
H.TFGHCCPK.A	3.97931	6.2743	PUR8	1	18.549	18.6704	18.5951	18.4722	18.5577	18.5741	18.5406	18.6058	18.4315	18.4302	18.3238	18.5451
H.TQYCNNIR.Q	5.08108	8.44928	UBA1	1	15.9541	16.0799	16.0408	16.1557	16.1343	16.1163	16.1192	16.1948	16.5985	16.5855	16.8436	16.6846
H.TSTPGYSTQLFCSVR.A	1.23377	12.6544	MYBPH	4	20.8909	20.9266	20.9199	20.9053	20.8973	20.8792	20.8871	20.9225	19.7446	19.7847	20.1023	19.7465
H.VTKCCSGSLVER.R	7.05924	30.1521	ALBU	1	18.791	18.8627	18.8031	18.6047	18.7356	18.8024	18.9606	18.8525	21.1833	21.0434	21.4662	20.3248
H.VYGKPNPICK.W	3.21718	8.92453	TITIN	1	19.5791	19.6564	19.6227	19.6721	19.5729	19.6386	19.6523	19.5425	18.7655	18.995	18.7093	18.8883
I.AVAAQNCYK.V	8.20282	18.6354	TPIS	3	20.4515	20.4743	20.386	20.6353	20.2918	20.5723	20.3586	20.3613	18.1833	18.2018	18.0243	18.6188
I.CQTYGLRPK.S	6.04752	20.2494	ACTN3	1	19.6167	19.6797	19.5124	19.7596	19.7521	19.7227	19.639	19.573	20.653	20.6473	20.6096	19.9773
I.IYGGSVTGATCK.E	4.5906	14.7771	TPIS	2	19.5464	19.5008	19.4459	19.5287	19.5814	19.6627	19.5697	19.4961	19.6199	19.5304	19.7629	19.2389
I.LTCPSNLGTGLR.A	6.55613	9.91733	KCRB	1	18.6062	18.7561	18.6224	18.4137	18.5789	18.6269	18.5627	18.5594	18.7622	18.6451	18.6501	18.4112
I.NM*AHLCIAGSHAVNGVAR.I	5.24014	13.9189	PYGM	2	18.6652	18.6671	18.6051	18.6831	18.5171	18.7157	18.5776	18.5173	19.1843	18.8207	19.2652	18.9635
I.NMAHLCIAGSHAVNGVAR.I	6.91296	27.0387	PYGM	2	18.7443	18.6755	18.8697	18.7467	18.5997	18.8976	18.7372	18.8356	18.1989	18.5474	17.6015	17.9893
I.VSNASCTTNCLAPLAK.V	4.52907	12.8112	G3PT	4	21.2991	21.1936	21.1399	21.3163	21.2075	21.308	21.2618	21.1906	19.3337	19.5384	19.4632	19.1019
I.YGGSVTGATCK.E	12.1586	18.3067	TPIS	1	16.2825	16.2963	16.1847	16.6871	16.3025	16.5259	16.2414	16.3607	16.5158	16.2128	16.3786	15.8736
K.AACNGPYDGK.W	2.18814	3.66069	GLOD4	2	18.7984	18.8445	18.7482	18.8372	18.7803	18.7831	18.7863	18.7874	19.8062	19.6851	19.7267	19.7112
K.AACYAHLYVTDVVPGPPDGAPEVVAVTGR.M	4.32517	11.9779	SPEG	1	18.0817	18.0533	18.1192	18.1523	18.1625	18.18	18.2225	18.0505	19.0322	19.1653	18.9627	18.7427
K.AAFDIFVLGAEDGCISTK.E	15.1282	31.5482	TNNC1	1	13.6328	13.8787	13.4692	13.5721	13.896	13.7679	13.9176	14.1363	15.1943	15.1405	15.3003	14.0988
K.AAGGIILTASHCPGGPGGEFGVK.F	5.10469	8.43123	PGM5	1	18.01	17.9793	17.8576	18.0788	17.9616	17.958	17.8628	17.9284	17.9778	17.7875	17.7573	17.9871
K.AAHLCAEAALR.L	3.76511	33.7761	PA2G4	2	19.1356	19.0308	19.0475	19.1707	19.0333	19.1274	19.1374	19.1223	18.4911	18.8974	18.7775	19.5578
K.AALAQCQ.-	2.65999	13.1896	SELW	2	17.5157	17.6151	17.5926	17.5407	17.6206	17.5675	17.5964	17.6179	18.1065	17.9892	17.7486	18.2048
K.AALCHFCIDMLNAK.L	3.59081	28.1011	SNAA	1	17.4119	17.4195	17.3774	17.4016	17.2884	17.3347	17.3617	17.4526	15.9326	15.9198	16.4097	16.7346
K.AAQIGAHTLSGACLDPAAFK.E	2.42369	11.0436	ETFD	4	19.4255	19.4322	19.4932	19.4897	19.4873	19.5026	19.5282	19.4976	19.1494	18.9508	19.1772	18.8406
K.AAQTSVAYGCIK.Y	3.13981	16.6237	SYRC	2	20.7349	20.7303	20.7404	20.8303	20.7588	20.7912	20.7534	20.6767	18.9316	18.512	19.0853	19.0295
K.AASFECEVSHFNVPSM*WLK.N	3.5889	8.83593	TITIN	3	22.5392	22.5526	22.6786	22.5788	22.6712	22.6306	22.6359	22.6063	21.306	21.4538	21.1817	21.4476
K.AASFECEVSHFNVPSMWLK.N	5.19862	17.7571	TITIN	2	18.8193	18.8432	18.9417	18.7646	19.0009	18.8754	18.9306	18.8805	17.2404	17.4846	16.9351	17.0023
K.AASYQLCLK.I	4.68927	6.87117	PDLI3	2	21.2422	21.18	21.098	21.113	21.2953	21.208	21.2486	21.2317	21.3913	21.5451	21.3286	21.3567
K.AATFFGCIGIDK.F	2.56921	9.41417	ADK	2	19.4386	19.471	19.4505	19.4208	19.3982	19.4308	19.4386	19.5202	17.9111	18.2107	18.0023	18.1502
K.AATGEEVSAEDLGGADLHCR.K	5.47728	12.3858	MCCB	1	16.446	16.4629	16.4654	16.3337	16.3902	16.3374	16.2874	16.266	15.6142	15.7839	16.0436	15.8257
K.AAVPTVSDQAAAMQLSQCAK.N	3.42821	5.81799	TLN2	1	17.3239	17.4647	17.4302	17.406	17.3905	17.4219	17.3255	17.3739	17.3449	17.1871	17.2382	17.1565
K.ACADATLSQITNNIDPVGR.I	4.08426	6.27727	GBB1	1	18.3236	18.4416	18.4453	18.3829	18.4588	18.5276	18.4215	18.4198	19.2332	19.3087	19.3755	19.1668
K.ACDPIYKPGPPNNPK.V	3.94383	39.6642	TITIN	2	23.0155	22.8881	22.8262	22.8868	22.9028	22.8503	22.8989	22.8804	20.1894	19.4641	20.0193	20.8345
K.ACDPVFK.P	6.05201	8.68313	TITIN	1	18.6964	18.6363	18.5728	18.6301	18.8482	18.7147	18.7701	18.7162	17.9763	18.0119	18.2514	18.0908
K.ACELLAIDK.S	3.1242	23.6378	DFFA	1	19.348	19.2974	19.2017	19.2513	19.3153	19.2479	19.2663	19.2791	19.5633	19.8237	19.5485	18.9446
K.ACEPGVDYVYK.T	2.15574	8.0256	CO3	2	19.1273	19.1039	19.1534	19.1613	19.1645	19.1585	19.1864	19.0979	21.2891	21.1822	21.1123	21.3742
K.ACEPVPAR.D	6.29251	11.6482	TITIN	2	18.3054	18.2745	18.1515	18.3518	18.3027	18.463	18.3998	18.3268	17.0787	17.3622	17.4926	17.3195
K.ACEPVPARDPC#DPPGQPEVTNITR.K	7.55317	24.8752	TITIN	1	16.0464	16.22	16.3677	16.1293	16.2193	16.1957	16.0422	16.2462	17.5262	17.8843	18.0137	18.3936
K.ACEPVPARDPCDPPGQPEVTNITR.K	4.19136	11.0006	TITIN	4	18.9167	18.9012	18.9421	18.8517	18.8458	18.7553	18.8083	18.8425	18.2119	17.9093	17.8661	18.0309
K.ACFDCGAK.S	3.93973	10.2488	ARFG2	1	18.6135	18.558	18.5165	18.6181	18.5341	18.443	18.51	18.5365	19.2024	19.1189	18.9292	18.8977
K.ACFHCETCK.M	1.96936	3.59493	LASP1	1	18.4423	18.4211	18.4276	18.3689	18.3726	18.4199	18.4344	18.4372	18.2036	18.0805	18.1528	18.1231
K.ACFLSETVK.H	2.84857	23.4359	L2HDH	1	17.0124	16.9633	17.0009	17.0565	17.0115	16.9989	16.932	16.9435	15.8224	16.5641	16.6554	16.5743
K.ACGDSTLTQITAGLDPVGR.I	1.9162	3.91973	GBB2	1	19.5052	19.4734	19.4968	19.5346	19.4677	19.4492	19.5048	19.4689	19.4641	19.4952	19.5887	19.5556
K.ACINQHLM*NNK.D	2.75996	40.617	RN123	1	17.523	17.4832	17.4288	17.4709	17.5516	17.4748	17.4898	17.4445	17.5684	17.9255	18.1514	18.8665
K.ACIPFLK.K	2.71742	8.49411	HSDL2	1	20.0719	20.1236	20.149	20.0685	20.1612	20.163	20.0927	20.1481	19.3947	19.6503	19.406	19.5369
K.ACISIGNQNFEVK.A	2.14249	4.58097	MP2K6	3	19.8166	19.8043	19.7543	19.8063	19.777	19.7499	19.8102	19.8375	19.2431	19.2992	19.1926	19.3446
K.ACLGCM*GAGPGR.C	3.99321	10.0829	CREL1	1	17.7615	17.7144	17.7111	17.789	17.6924	17.7078	17.8453	17.8167	19.0092	19.3676	19.1967	19.2121
K.ACLISLGYDVENDRQGDAEFNR.I	2.31739	12.1499	ACTN4	1	18.7155	18.7706	18.7402	18.732	18.7269	18.7535	18.679	18.675	18.7112	18.5254	18.811	18.4225
K.ACNC#LLLK.V	13.5225	18.0222	ENOB	4	22.4974	22.9256	23.1604	23.0312	22.8605	22.8328	22.7187	22.9579	26.6647	26.6974	26.5597	27.1138
K.ACNC@LLLK.V	3.78668	11.2729	ENOB	1	18.2611	18.3477	18.1938	18.3489	18.2334	18.3244	18.2899	18.2948	17.3461	17.5269	17.7423	17.5431
K.ACQIFVR.N	2.11718	87.9525	HNRPM	1	18.0265	18.0629	17.9905	17.991	18.0665	18.0208	17.9948	18.0336	17.8909	18.0547	18.7552	20.303
K.ACQSIYPLHDVFVR.K	4.82708	14.5419	RS3A	1	17.0475	17.0528	17.0976	16.9873	17.0363	16.9625	17.0312	17.1854	17.7018	17.8622	18.0209	17.53
K.ACTGSLNM*TLQR.A	3.93158	30.0783	PDLI5	4	22.0256	22.0385	22.0791	22.1163	21.9535	22.0677	22.0125	22.1262	21.2639	21.4987	20.6921	21.792
K.ACTGSLNMTLQR.A	1.70318	19.0648	PDLI5	4	21.2017	21.1709	21.2211	21.1516	21.2022	21.2161	21.2032	21.22	20.8051	20.9511	20.6774	20.2696
K.ACVVHGSDLK.D	4.70925	26.7746	AT1A1	1	18.9359	18.9448	19.1095	18.8993	19.0196	19.0447	19.0201	18.9892	18.7217	19.0447	18.6949	19.4777
K.ADETKDEQFEQCVQNFNK.Q	5.41535	6.36542	BIN1	3	21.2595	21.3202	21.1195	21.2084	21.1361	21.1142	21.1382	21.1306	19.5651	19.4282	19.3446	19.4415
K.ADFCIIHYAGK.V	6.43326	23.8463	MYH10	1	17.8933	17.9348	17.8744	18.0213	18.1346	18.0964	17.976	18.0092	18.4753	18.4574	18.7414	19.1528
K.ADFPAGIPECGTDALR.F	4.17129	6.69845	SYVC	1	17.6225	17.6908	17.6917	17.6624	17.6588	17.7355	17.7801	17.7909	18.1434	18.1401	17.942	18.0235
K.ADIGCTPGSGK.N	4.66988	6.12835	CO3	2	19.0724	18.9282	18.9388	18.9076	19.0741	18.9502	19.035	18.9612	21.5292	21.37	21.3586	21.3464
K.ADPPQEAAQFTSQVIILNHPGQISAGYSPVIDCHTAHIACK.F	3.79692	10.3304	EF1A2	2	20.7291	20.6932	20.807	20.6396	20.7177	20.7462	20.6598	20.6682	19.2673	19.2606	19.2993	18.9627
K.ADRDQYELLCLDNTR.K	4.05715	11.3477	TRFE	3	21.7559	21.6489	21.813	21.7688	21.8112	21.7794	21.7757	21.8518	25.4128	25.3353	25.2703	25.019
K.ADRDQYELLCLDNTRK.P	2.60854	13.642	TRFE	1	18.2794	18.303	18.2911	18.363	18.2565	18.2849	18.262	18.3418	21.5705	21.2937	21.4169	21.1
K.ADRDQYELLCLDNTRKPVDQYEDCYLAR.I	5.9713	31.7478	TRFE	1	18.3918	18.4572	18.3639	18.3122	18.2909	18.1814	18.2609	18.2739	21.1063	20.5561	21.2182	20.1834
K.ADSAIM*SWDIPEDDGGGEITCYSIEK.R	2.57829	12.4267	TITIN	1	19.9825	19.8952	19.9111	19.9843	19.9441	19.9976	19.9784	19.9737	17.9855	18.0915	17.9216	18.3173
K.ADSGDYVCK.A	7.33873	3.55742	TITIN	2	20.2558	20.1285	20.031	19.9551	20.2612	20.0678	20.1766	20.1287	18.8251	18.9309	18.8263	18.8416
K.ADTLTPEECQQFK.K	5.33063	22.0091	2024-09-07	1	17.4938	17.5183	17.6119	17.7233	17.6139	17.6182	17.5676	17.511	18.5534	18.4576	18.6648	19.1253
K.AEAGASATLSCEVAQAQTEVTWFK.D	5.60815	8.59369	OBSCN	2	19.0875	18.9775	19.0982	18.9995	19.1354	18.9929	19.2067	19.0351	19.5009	19.285	19.3913	19.2208
K.AECTAEK.C	5.95303	4.73986	MAON	1	17.4771	17.3716	17.2151	17.3019	17.4151	17.3485	17.4659	17.4152	16.9942	17.0453	17.1554	17.086
K.AEFVCTISK.E	6.67923	26.6582	TITIN	3	23.3405	23.2678	23.237	23.1433	23.3159	23.0774	23.3651	23.2452	20.0883	20.4745	19.4892	20.2574
K.AELFTQSCADLDK.W	2.48551	17.718	SPTB2	1	18.7636	18.7732	18.7433	18.8231	18.8331	18.737	18.7655	18.753	18.586	18.403	18.919	18.9392
K.AENCAALSGAANGK.W	3.14516	15.7191	TETN	2	19.9254	19.878	19.9027	19.9461	20.0099	19.8639	19.9169	19.9318	22.1088	21.98	21.6817	21.6483
K.AENIIGLGLPDTTIPIECQEK.L	3.56328	10.5297	TITIN	3	19.9045	19.9058	19.9885	20.0316	19.9018	19.9064	19.9846	19.92	18.0106	17.6797	17.9983	17.9951
K.AEQFYCGDTEGK.K	4.3437	13.795	ODO1	1	17.9126	18.0079	18.0178	17.9936	18.0537	18.1049	18.0928	18.0797	16.9313	16.9144	16.8594	16.4776
K.AEQFYCGDTEGKK.V	3.60151	11.0045	ODO1	2	20.1442	20.1275	19.9757	20.0464	20.0973	20.0993	20.0836	20.0616	18.1953	18.5636	18.4638	18.3313
K.AESCYLTWDAPLDNGGSEITHYIIDKR.D	2.30064	3.13294	TITIN	1	22.5976	22.6076	22.6491	22.6587	22.6226	22.6676	22.5845	22.5858	20.0345	19.9292	19.955	19.979
K.AEVITCDVLLVCIGR.R	6.81736	26.1648	DLDH	2	17.7247	17.6523	17.8382	17.9211	17.7911	17.8964	17.7502	17.921	17.9295	17.6887	17.3324	18.2401
K.AEYLCQIGDK.E	2.34388	10.7124	PSMD6	3	19.0015	19.0441	19.0148	19.0808	19.0384	19.0631	19.1019	19.0719	18.9923	18.7489	19.0995	18.8494
K.AFCGFEDPR.T	5.75378	23.8683	PLEC	1	19.6823	19.6402	19.6965	19.8613	19.735	19.8483	19.8252	19.7959	19.4544	18.826	18.7076	19.0993
K.AFGPGLEPTGCIVDRPAEFTIDAR.A	6.17821	2.21172	FLNC	2	21.0485	21.0254	21.0979	20.9113	21.0249	21.1957	21.1655	21.1068	21.4344	21.4805	21.4347	21.4033
K.AFQFVETHGEVCPANWTPESPTIK.P	4.24153	6.68406	PRDX3	1	18.8518	18.8539	18.7998	18.9445	18.7774	18.8341	18.8346	18.943	18.9643	18.8107	18.8179	18.7384
K.AFQFVETHGEVCPANWTPESPTIKPSPTASK.E	3.11902	30.2993	PRDX3	1	20.0285	20.0165	19.912	19.9876	19.9743	20.0271	19.9501	20.0447	18.3465	19.0129	18.0651	18.3438
K.AGALQCSPSDVYTK.K	2.81661	9.41541	TLN1	3	18.8618	18.8804	18.9431	18.9751	18.9181	18.959	18.9405	18.8862	18.8613	18.9402	19.1745	19.0103
K.AGCECLNESDEHGFDNCLRK.D	3.26022	13.9178	TXNL1	1	18.9468	18.9418	19.0057	18.9248	18.9861	18.9447	18.8466	18.9223	17.9885	17.7326	17.9371	17.5379
K.AGDTVIPLYIPQCGECK.F	2.19957	8.41083	ADHX	2	20.6107	20.6001	20.643	20.6662	20.5832	20.6631	20.6369	20.6634	20.5455	20.3707	20.4707	20.2642
K.AGHPFM*WNEHLGYVLTCP.S	8.26567	9.77084	KCRM	1	18.4897	18.5412	18.872	18.7269	18.7058	18.7522	18.6784	18.6661	19.0547	18.9301	18.9702	18.713
K.AGHSQCSGHLTVK.E	9.01633	18.2219	TITIN	2	17.7357	17.7823	18.0115	17.6215	17.9545	17.8846	17.9584	17.9307	18.4733	18.5336	18.5936	17.9618
K.AGIDGESIGNCPFSQR.L	5.86777	13.6866	CLIC5	1	16.8917	16.8675	16.8945	16.7086	16.8367	16.8168	16.7021	16.9357	16.7462	16.8626	16.5824	16.402
K.AGLSSGFVGCVR.E	2.46439	21.6145	PGBM	1	19.2815	19.318	19.2702	19.236	19.2973	19.2161	19.2914	19.312	19.9918	20.2609	19.9056	19.477
K.AGSDGESIGNCPFSQR.L	7.47095	7.16109	CLIC4	1	16.6248	16.7367	16.9067	16.8759	16.6982	16.7913	16.6144	16.7197	17.0389	17.2281	17.2465	17.083
K.AGSPTLLNCLMYK.M	5.49683	3.84973	STT3B	1	17.0379	17.1629	17.1355	17.1405	17.0341	16.9837	16.9972	17.1836	17.5182	17.5359	17.4435	17.4221
K.AGTNVCLDATVFGKPMPTVSWK.K	11.9882	8.89073	TITIN	1	19.7364	19.9505	19.9813	19.5718	19.6114	19.6546	19.5353	19.6857	17.9768	18.0077	18.256	18.0945
K.AHGHGLCTGPK.G	8.41285	12.567	JPH2	1	15.2467	15.1562	15.5319	15.3871	15.2063	15.3817	15.3685	15.3773	15.1316	15.5541	15.366	15.4997
K.AHNQDLGLAGSCLAR.F	3.50644	13.6407	CO4A2	1	18.7883	18.7958	18.7752	18.815	18.7983	18.907	18.7501	18.7528	19.4426	19.341	18.9917	19.4259
K.AIAFQDCPVDLFFVLDTSESVALR.L	7.5543	28.6219	CO6A1	1	15.8542	16.0473	16.1435	16.2153	16.1945	16.0518	16.0945	16.1291	16.0994	15.7064	16.4413	15.5372
K.AIANECQANFISIK.G	2.41608	34.9476	TERA	2	21.2383	21.1535	21.2377	21.163	21.2367	21.1802	21.2241	21.2094	21.7714	21.3537	21.7789	20.5133
K.AICTEAGLM*ALR.E	5.1637	17.3565	PRS4	2	19.6003	19.5663	19.7701	19.6254	19.6407	19.5555	19.6923	19.5744	19.4591	19.759	19.6122	20.0332
K.AIELNPANAVYFCNR.A	3.88184	9.39673	SGTA	1	19.8878	19.9329	19.9969	20.0292	19.97	19.9346	19.9312	20.0521	19.2018	19.1459	19.2232	19.4437
K.AIFM*DCGIHAR.E	4.01983	16.2669	CBPA3	1	16.9503	16.9431	16.8139	16.8704	16.9221	16.9391	16.8324	16.9707	16.833	16.9121	17.327	16.9414
K.AIGAVPLIQGEYM*IPCEK.V	2.38684	14.1945	CATD	1	21.0213	21.0405	21.1026	21.0637	21.051	21.1064	21.0851	21.1166	20.516	20.3498	20.3527	20.7684
K.AIGAVPLIQGEYMIPCEK.V	5.1539	4.79518	CATD	2	17.435	17.4356	17.5533	17.5615	17.4363	17.3599	17.5495	17.5269	17.6921	17.5614	17.5886	17.5378
K.AIGIVAQGTCR.S	5.91809	13.9808	OBSCN	2	18.2484	18.2724	18.2637	18.0767	18.3278	18.1016	18.2546	18.2062	18.6758	18.9145	18.5065	18.4997
K.AISEPNFSVAYANM*CR.C	4.37114	13.0521	IF4G1	1	17.1018	17.0768	17.2272	17.109	17.2225	17.2013	17.1544	17.2329	18.0572	18.2562	18.5075	18.2383
K.AISTTCIPNYPDR.N	3.92924	20.2654	PDCL3	1	17.6483	17.6362	17.6369	17.5841	17.6182	17.7733	17.6605	17.6761	18.3036	18.6175	18.418	17.8856
K.AITSGGITYQDQPWHAECFVCVTCSK.K	5.06876	14.0577	FHL1	4	23.5982	23.6107	23.7721	23.6719	23.6968	23.8013	23.6385	23.6964	21.4348	21.4	21.5006	21.0179
K.AITSGGITYQDQPWHAECFVCVTCSKK.L	6.60215	8.09986	FHL1	1	18.9619	19.0517	19.1029	18.9083	18.8473	18.8561	18.8775	18.9906	17.9448	18.0264	17.7457	17.9558
K.AKADAECYTALK.I	4.18182	18.7081	ERLN2	1	18.3517	18.3403	18.2364	18.225	18.3851	18.259	18.2657	18.2585	17.3284	17.98	17.8965	17.73
K.AKFENLCK.L	6.72046	8.68654	HS90B	2	19.7687	19.6794	19.5639	19.4936	19.7595	19.5722	19.6217	19.6118	18.1675	18.3846	18.3212	18.4692
K.ALADDVELYCFQFLPFGK.G	5.44178	5.21207	CPT1B	1	18.9061	19.0886	19.1612	18.9984	19.1184	19.0907	19.0724	19.1168	17.2918	17.4609	17.334	17.3294
K.ALCLDLLSLSAACDALDQHNLK.Q	4.54446	20.8359	DMD	1	18.5142	18.5718	18.6414	18.7049	18.6328	18.6571	18.7003	18.6902	18.5863	18.3485	18.4789	17.8413
K.ALDLDSSCK.E	2.41689	21.584	STIP1	2	20.0444	20.0555	20.0113	20.0453	20.1012	19.9992	20.0417	19.9956	19.0733	19.069	19.0744	19.6416
K.ALDSTTVAAHESEIYCK.V	5.96986	16.179	CSRP3	1	18.639	18.6873	18.8805	18.6301	18.6739	18.7698	18.7797	18.7548	19.5893	19.268	19.4346	19.0332
K.ALDVGSGSGILTACFAR.M	1.07049	6.64716	PIMT	2	19.7574	19.7574	19.796	19.7719	19.7924	19.7732	19.7845	19.7917	19.1529	19.1813	19.1449	19.3434
K.ALETCGGDLK.Q	4.93301	13.4707	EFTS	1	17.6788	17.5583	17.7129	17.7553	17.7613	17.7693	17.7739	17.6761	17.2	16.7549	16.9821	16.8667
K.ALGALVDNCAPGLCPDWEAWDPNQPVQNAR.E	3.10848	14.9661	FLNC	2	19.2218	19.2711	19.3276	19.2968	19.3313	19.2441	19.3216	19.3467	19.2988	19.2761	18.9829	18.8551
K.ALLLLCGGEDD.-	3.76411	19.3702	ANXA5	1	18.3332	18.2297	18.368	18.406	18.3785	18.3149	18.2954	18.3385	17.7584	17.4608	17.7736	17.1522
K.ALM*GLYNGQVLCK.K	2.36346	1.65375	ECHA	4	20.2174	20.22	20.2748	20.2197	20.2739	20.2439	20.2746	20.1825	19.8997	19.8563	19.9008	19.8619
K.ALMGLYNGQVLCK.K	1.94122	20.1753	ECHA	2	22.6197	22.6389	22.6665	22.6259	22.6168	22.6332	22.6097	22.6911	21.7279	21.9245	21.8378	21.2087
K.ALSCLYGK.I	5.91163	13.2381	KAT3	1	16.0611	16.027	15.8369	15.9107	15.9023	15.8656	15.844	15.8839	15.7745	15.4534	15.8934	15.6055
K.ALSDHHVYLEGTLLKPNMVTPGHACTQK.F	7.83606	23.4587	ALDOA	3	20.1782	20.2886	20.4787	20.13	20.3113	20.3595	20.2227	20.2242	20.0904	19.9333	19.9748	19.2384
K.AMCIGM*R.Y	3.25609	6.28682	ARHL1	1	17.4448	17.4914	17.5146	17.5859	17.5174	17.5627	17.4735	17.4833	18.4255	18.3484	18.3906	18.2137
K.AMFEEAYSNYCR.M	2.6686	11.082	ADCK3	3	18.895	18.8985	18.9613	19.006	18.9531	18.9271	18.9815	18.9509	19.3998	19.4825	19.4159	19.1035
K.ANHVNVPDCAFTVTDLVEGGK.Y	5.34683	8.22059	TITIN	2	20.4288	20.2966	20.3667	20.5132	20.5137	20.4588	20.5056	20.4909	18.8581	18.9649	18.6892	18.9267
K.ANHVNVPDCAFTVTDLVEGGKYEFR.I	5.73549	8.72948	TITIN	2	23.8346	23.8975	23.7775	23.8522	23.7502	23.6761	23.6598	23.7698	20.8404	20.7863	20.7812	21.0399
K.ANPYECGFDPTSSAR.L	6.00235	18.4774	NU3M	1	17.4384	17.3613	17.4931	17.2267	17.314	17.4472	17.3162	17.3506	17.6052	17.409	17.4535	16.9377
K.ANSIQGCK.M	5.73254	18.339	CCD25	1	17.7033	17.7576	17.6301	17.5282	17.6099	17.6395	17.7755	17.618	17.8963	17.5289	17.2594	17.6953
K.APTNVTCILK.T	3.46704	9.35382	VWA8	1	17.2261	17.1586	17.2126	17.1271	17.065	17.1401	17.1593	17.144	17.4632	17.533	17.3728	17.2143
K.AQALQEECGYLR.R	3.06547	16.4598	NFH	1	18.9531	18.8627	18.847	18.8631	18.9496	18.8635	18.9379	18.8901	20.6622	20.6327	20.5117	20.1057
K.AQCPIVER.L	2.06449	11.8257	RS5	2	18.3973	18.4041	18.3795	18.4172	18.4	18.4366	18.3481	18.4393	19.0142	18.9382	19.2707	18.9138
K.AQNEVGSDACVC@AVK.L	4.09638	24.2294	TITIN	4	22.7953	22.8211	22.7906	22.737	22.7482	22.7033	22.8012	22.6421	20.8916	20.0071	20.5251	20.518
K.AQNTWGCGSSLR.T	2.55848	8.73688	LMNA	1	20.9281	20.9636	20.8916	20.8398	20.8945	20.9284	20.8876	20.9216	20.0827	19.86	19.8129	19.8579
K.ASAGPQPLLVQSCK.A	4.69124	38.9155	TLN1	1	17.1899	17.2424	17.2848	17.3112	17.106	17.2214	17.2578	17.3111	15.8769	16.3554	16.5238	17.187
K.ASALACLK.V	3.4131	12.429	ODP2	2	21.338	21.3347	21.2519	21.1838	21.3017	21.2706	21.264	21.2906	19.9171	19.4775	19.6891	19.7115
K.ASAYVFASPGCK.K	3.17697	12.8072	BPNT1	2	19.6655	19.6938	19.6157	19.7433	19.6401	19.7293	19.6661	19.634	23.0044	23.0753	22.9054	22.6345
K.ASCCCSLGK.A	3.67209	13.2521	FBN1	1	17.6469	17.6485	17.6697	17.7136	17.5813	17.6622	17.7065	17.5635	19.4668	19.3453	19.3997	19.0099
K.ASGCEGEDVVTLLK.E	3.08922	14.6066	HXK2	1	19.3125	19.2942	19.3865	19.3777	19.3904	19.3781	19.4231	19.3254	18.6407	18.9862	18.7775	18.4972
K.ASLCVLGPGDEAPLDK.K	1.78635	13.6671	DYSF	1	19.8337	19.8524	19.8383	19.8762	19.871	19.8733	19.8843	19.9123	19.2844	18.8007	19.1184	19.1712
K.ASLNGADIYSGCCTLK.I	2.82198	25.4799	HNRPL	2	19.89	19.9273	19.7927	19.8807	19.8628	19.8826	19.8333	19.8917	18.7835	18.8367	18.7708	19.4594
K.ASNEYGSVSCTATLTVTEAYPPTFLSRPK.A	4.64117	13.2708	TITIN	2	19.9324	19.9336	20.0003	19.8025	20.0243	19.9024	19.9365	19.9763	19.3316	19.1051	19.0806	18.8643
K.ASSVTTFTGEPNMCPR.C	3.59928	22.9993	CRIP2	1	16.939	17.0209	17.009	17.0074	16.9236	16.8688	16.9801	16.9412	17.0425	16.893	16.4282	16.3765
K.ASVPTIQDQASAM*QLSQCAK.N	4.6911	11.8272	TLN1	2	17.5488	17.4572	17.5623	17.5591	17.6362	17.4642	17.5241	17.4353	18.3682	18.0323	18.0126	18.2158
K.ASVPTIQDQASAMQLSQCAK.N	6.86314	4.51462	TLN1	1	16.9077	16.822	16.8877	16.8417	16.859	16.6078	16.6933	16.8148	16.875	16.9083	16.7554	16.8366
K.ATCIGNNSAAAVSM*LK.Q	3.21317	10.8048	PSA4	1	18.167	18.1213	18.2113	18.1802	18.2535	18.2135	18.2658	18.2002	18.2924	18.3578	18.0749	18.4529
K.ATGHSGGGCISQGQSYDTDK.G	9.46711	35.0643	KT3K	2	14.8806	15.0882	14.9117	14.9364	14.7827	14.8764	15.176	14.8342	14.7989	15.8705	14.9885	15.236
K.ATLQEGHQFLCSTPA.-	2.7871	18.9498	AP4A	2	17.8116	17.75	17.8265	17.8691	17.7925	17.8209	17.8049	17.7475	18.1856	17.8273	17.9187	17.514
K.ATNEVGSDTC#ACTVK.F	5.6932	6.92203	TITIN	1	17.8837	17.921	18.0849	18.0653	17.945	18.0217	18.1066	18.0551	19.9721	19.9423	19.9597	20.1501
K.ATNEVGSDTCAC#TVK.F	8.21683	10.3295	TITIN	1	17.0004	17.203	17.3349	17.1999	17.1238	17.1042	17.2214	17.3604	19.2821	19.3565	19.3158	19.5976
K.ATNEVGSDTCACTVK.F	6.51006	10.6563	TITIN	2	19.3971	19.3217	19.2528	19.183	19.3984	19.2169	19.4257	19.3995	18.2483	18.2226	17.9055	18.2198
K.ATSFCFR.I	7.43469	11.7559	RYR1	1	17.6092	17.4481	17.534	17.2451	17.5845	17.475	17.5085	17.4715	17.0579	17.1772	17.2337	17.4535
K.ATYIHNCLK.N	2.35718	10.2438	VTA1	1	18.3629	18.4491	18.4289	18.4323	18.3577	18.3811	18.3993	18.4213	19.0332	18.7936	19.0316	19.1575
K.AVCEETLK.T	3.77506	9.28695	CLYBL	1	18.227	18.1376	18.1519	18.1684	18.0809	18.0842	18.1747	18.2205	17.349	17.3939	17.6108	17.3316
K.AVCVEAGMIALR.R	3.18735	8.29323	PRS6A	1	18.5523	18.4415	18.5532	18.5605	18.5411	18.5108	18.5073	18.5963	18.9296	18.7967	18.853	18.6416
K.AVCVEAGMIALRR.G	6.50417	18.2732	PRS6A	1	16.7444	16.8163	17.0585	16.8702	16.8884	16.9393	16.9416	16.9306	16.8772	16.8943	17.38	16.9063
K.AVDVLCQCR.A	3.25517	11.4948	ARI1	1	18.4022	18.2988	18.4147	18.4299	18.3559	18.4168	18.4252	18.4432	18.1048	18.2945	18.3627	18.0009
K.AVEGCVSASQAATEDGQLLR.G	2.42096	11.1785	TLN1	1	18.0112	17.9779	18.0524	17.9997	17.9459	17.9482	17.996	17.9775	18.1173	18.4617	18.487	18.3639
K.AVIFCLSADKK.C	3.68838	29.7328	DEST	1	20.3055	20.2649	20.2598	20.3048	20.3271	20.3786	20.2465	20.3871	19.1932	19.1392	19.0778	19.8987
K.AVLFCLSDDK.R	6.29475	10.2764	COF2	2	21.9567	21.9503	21.8545	21.7483	21.7886	21.7858	21.7082	21.8563	19.809	19.8917	20.028	20.1431
K.AVLFCLSDDKR.Q	4.33276	24.6414	COF2	3	22.6135	22.5458	22.4766	22.6715	22.508	22.5994	22.6036	22.5608	20.123	21.0167	20.6264	20.6205
K.AVSDM*LIACK.Q	2.35391	17.8787	TLN2	1	18.0404	18.0283	18.0592	18.1117	18.0925	18.0352	18.1088	18.0898	18.6342	18.2458	18.2656	18.0362
K.AVSHSLNNCVNCLPGQK.D	4.39943	11.8847	TLN2	1	17.9304	17.9001	18.0102	17.9892	17.892	17.9122	17.9824	18.0713	18.7203	18.5857	18.4634	18.3169
K.AVSSCQEK.K	7.6976	21.3782	MPRI	1	15.4222	15.5954	15.3662	15.3142	15.3994	15.5437	15.6128	15.4283	18.7177	18.6444	18.5978	17.9628
K.AWNAYPYCR.T	4.13773	20.8779	PIPNA	1	20.1724	20.3101	20.1781	20.1296	20.1184	20.1939	20.2064	20.1788	19.4298	19.0585	19.7741	19.6789
K.AWNLICDVSR.E	3.62167	19.7096	SYRC	1	20.318	20.3201	20.3538	20.4099	20.3319	20.4668	20.3984	20.3814	19.5383	19.6149	19.5431	20.0862
K.AYDATCLVK.A	4.33215	7.73911	ESTD	2	21.7513	21.7208	21.6047	21.551	21.6389	21.6481	21.6487	21.6595	19.9198	19.7488	19.6619	19.7352
K.AYGFSCDGEGVLK.F	6.47669	10.2765	C10	1	18.8244	18.8737	18.9678	18.7474	18.7088	18.9018	18.7298	18.7686	18.8383	18.9539	19.0281	18.6818
K.AYHEQLSVAEITNACFEPANQM*VK.C	2.50304	28.2649	TBA1A	3	20.6312	20.6268	20.6658	20.6549	20.5517	20.6251	20.6648	20.6458	20.1024	20.0237	20.2063	20.8341
K.AYHEQLSVAEITNACFEPANQMVK.C	2.09237	10.9201	TBA1A	2	21.3459	21.4283	21.3915	21.3711	21.3651	21.425	21.3781	21.415	20.5478	20.6438	20.5432	20.2622
K.AYICTYK.R	5.27113	4.03516	CDIP1	1	17.2051	17.2738	17.2199	17.1145	17.1392	17.1316	17.0436	17.0887	17.702	17.6367	17.5768	17.5851
K.AYSCANR.L	9.07621	13.5368	COFA1	1	14.7	15.0133	14.8706	14.8522	14.8743	15.0981	15.0255	15.054	18.4805	18.2409	18.149	18.032
K.AYSTDVCVPISR.L	2.92889	24.2195	LDHD	1	16.9796	17.081	17.0366	17.0098	17.0109	16.9783	16.9415	17.0211	17.1414	16.8491	16.6803	16.2795
K.AYSTVATNCHK.T	3.86673	19.1755	TITIN	5	21.0203	21.1262	21.1644	21.0765	21.0601	21.157	21.0288	21.0653	21.6951	21.1527	21.1851	21.2225
K.C#AELEEELK.T	5.64919	13.6045	TPM1	1	16.4189	16.4451	16.5664	16.4814	16.5653	16.6363	16.4496	16.5993	20.8495	20.868	20.476	20.5674
K.CAADLGLK.R	7.3412	6.78429	HINT1	2	21.5193	21.5578	21.4628	21.7589	21.4797	21.4336	21.5937	21.5321	20.6616	20.4901	20.5735	20.4401
K.CAADLGLKR.G	4.46061	22.7408	HINT1	1	20.3989	20.2924	20.2344	20.2749	20.3116	20.3221	20.3515	20.1947	19.1897	19.4414	18.9815	18.6481
K.CAAGLAELAAR.K	2.97917	9.01134	CSN1	1	18.0925	18.1958	18.1865	18.2042	18.1977	18.1864	18.1078	18.188	19.6957	19.7436	19.6473	19.4376
K.CAELEEELK.T	8.60091	23.8404	TPM1	6	26.5602	26.4859	26.2349	26.6097	26.4157	26.3239	26.5507	26.4453	24.1578	24.681	23.894	24.2036
K.CAGAPQK.I	8.08006	15.3998	SQRD	1	15.7499	15.7422	15.731	15.9539	15.6392	15.64	15.8273	15.612	17.9302	17.4103	17.5887	17.6285
K.CAGIDVR.L	3.52664	10.7045	MAP2	1	17.7813	17.7439	17.7297	17.7911	17.6294	17.6881	17.7308	17.743	18.7383	18.6643	18.6722	18.3734
K.CAPLFAGTEHR.A	4.5355	8.39594	RYR1	2	18.3913	18.5148	18.5818	18.6053	18.5105	18.5032	18.4748	18.4858	18.9421	18.7274	18.7377	18.6765
K.CAQCHTVEK.G	6.2137	23.7892	CYC2	1	17.702	17.6075	17.4935	17.5674	17.7218	17.4715	17.5658	17.6296	20.3062	19.86	19.6928	19.5678
K.CAQDLGSTSK.G	2.84604	31.7952	TLN2	1	16.7974	16.8009	16.7779	16.7851	16.7452	16.7015	16.8309	16.7393	17.1912	16.8369	17.1018	17.836
K.CATITPDEAR.V	6.70583	9.01677	IDHP	2	19.2082	19.0974	19.074	19.3306	19.1725	19.197	19.3284	19.1406	18.8578	18.8282	18.6037	18.6349
K.CATITPDEARVEEFK.L	10.6628	9.22617	IDHP	2	21.0523	20.9435	20.7514	20.8629	20.6885	20.551	20.7862	20.7962	20.2368	20.3366	20.1337	20.0264
K.CATITPDEK.R	4.00537	8.59233	IDHC	1	18.8013	18.8221	18.6609	18.7761	18.7313	18.7497	18.8387	18.8148	18.0277	17.9712	17.9435	18.2108
K.CATREDSPR.C	8.64146	12.2829	FHL1	1	16.0119	15.7912	15.8535	15.9527	16.0118	15.6348	15.9751	15.9352	15.1403	14.9375	14.8172	14.7452
K.CATSTPAFFAEK.L	3.56871	8.90498	ANXA1	2	19.3921	19.5184	19.4836	19.5385	19.4529	19.4746	19.4052	19.4363	18.8206	18.99	19.0705	18.8125
K.CATTAER.W	8.2045	34.5252	TITIN	1	17.4495	17.3623	17.2612	17.4004	17.351	17.2235	17.5736	17.5065	15.5553	16.0612	15.0499	NA
K.CC@SGSLVER.R	4.56033	9.73191	ALBU	1	17.1848	17.0444	17.0769	17.017	17.0348	16.9998	17.1456	17.1083	18.2222	18.3263	18.2664	17.9924
K.CCLTYCFNKPEDK.-	4.76878	13.4092	RS27A	1	20.6971	20.6273	20.4974	20.6269	20.6145	20.5004	20.6224	20.6468	19.2378	18.9997	18.7612	19.0396
K.CCSGAIIVLTK.S	3.05675	68.7157	KPYM	2	19.3187	19.289	19.3871	19.3842	19.3636	19.4313	19.3759	19.3891	19.2619	19.11	19.6613	20.9737
K.CCSGSLVER.R	7.18993	9.70629	ALBU	5	23.7849	23.8039	23.7279	23.8536	23.5617	23.9112	23.7332	23.7095	24.7958	24.9137	24.7657	24.5695
K.CDENILWLDYK.N	4.63606	11.0221	KPYM	3	24.1767	24.1041	23.9391	24.1095	24.0659	24.0455	24.1	24.0773	22.3371	22.3094	22.1597	21.9814
K.CDFEDTAQYR.A	5.11817	23.3465	MYOM1	1	22.0639	21.9704	21.8215	21.8948	21.891	21.9072	21.9852	21.9378	20.4315	19.7158	19.801	20.1406
K.CDIDIRK.D	7.4568	7.3629	ACTA	18	28.9951	28.9649	28.8798	29.0714	28.8033	28.7301	28.8859	28.8984	27.1737	26.9723	26.9712	26.9622
K.CDITGLIEGQEYK.F	5.52082	10.2435	TITIN	3	22.7295	22.6241	22.4653	22.6656	22.6349	22.5775	22.7004	22.6561	20.775	20.8665	20.6025	20.9552
K.CDLEDERVVGK.E	4.30964	37.65	RAP1A	1	17.9722	18.0165	17.984	18.0255	17.9608	17.8209	17.9707	18.0057	18.3048	18.5932	18.4931	19.402
K.CDPAGYYCGFK.A	1.70087	3.71002	PSA6	2	21.1528	21.1546	21.0994	21.129	21.1017	21.1279	21.0916	21.1056	19.553	19.5465	19.6103	19.6595
K.CDPDAAK.A	7.60179	10.5486	IPYR	1	18.2861	18.1698	17.9335	18.2141	18.2675	18.0908	18.2377	18.1922	17.261	17.1743	17.4302	17.0771
K.CDTCDMNVHK.Q	3.82182	15.3754	KPCA	1	17.3634	17.3344	17.2755	17.4486	17.3853	17.4122	17.372	17.4312	17.2361	17.3989	17.5711	17.0498
K.CDVSRGDWVTALASVTK.T	8.60352	22.4071	TITIN	1	18.7432	18.812	18.7019	18.6211	18.548	18.4103	18.5666	18.6459	17.6266	17.2133	17.3974	16.8312
K.CDVSVGEWTM*CTPPTGINK.T	2.95871	10.1593	TITIN	3	18.8178	18.7823	18.8155	18.8908	18.7545	18.788	18.8248	18.8513	18.1562	18.27	18.234	17.93
K.CDVSVGEWTMCTPPTGINK.T	2.34143	4.9128	TITIN	3	20.1346	20.1762	20.1115	20.1516	20.2069	20.1439	20.1845	20.2017	19.7891	19.6463	19.7351	19.646
K.CDVTSALR.E	3.71992	15.7868	NFH	1	18.2851	18.1725	18.1222	18.1779	18.2123	18.1766	18.2675	18.2198	18.0973	18.117	18.2169	17.6628
K.CEACHQFITGK.V	4.50403	11.7098	ABLM1	1	17.4172	17.3317	17.383	17.4129	17.4792	17.3281	17.4811	17.4911	17.3549	17.4757	17.7258	17.4183
K.CEFQDAYVLLSEK.K	4.09744	5.01007	CH60	2	19.8507	19.8615	19.7219	19.8892	19.8629	19.7819	19.9026	19.869	18.9174	18.9417	18.9692	19.0783
K.CEIQAALEEAEASLEHEEGK.I	3.72674	23.2141	MYH8	3	20.4249	20.338	20.4929	20.4689	20.4849	20.3949	20.4845	20.4695	20.8812	20.8976	20.7458	20.0901
K.CEPIVMTVPR.K	4.29965	8.69398	COR1B	1	18.476	18.5812	18.4262	18.5389	18.4823	18.3948	18.527	18.5355	18.6464	18.5215	18.8053	18.7626
K.CESAPGCGVWQR.P	1.11697	12.4046	CALX	1	16.6451	16.6502	16.618	16.6272	16.6135	16.6148	16.6483	16.6162	19.7597	19.6671	19.3571	19.4862
K.CESAPGCGVWQRPMIDNPNYK.G	3.31143	29.6264	CALX	2	19.5205	19.4709	19.4023	19.5352	19.4876	19.482	19.4215	19.5241	22.4875	22.4086	22.2682	21.3825
K.CEVGTDTWSQCNDTPVK.F	2.95141	4.42115	MYOM1	3	20.2651	20.2039	20.1303	20.1732	20.2328	20.2187	20.1858	20.2414	18.6661	18.6162	18.7347	18.7559
K.CFIVGADNVGSK.Q	3.44157	13.2321	RLA0	2	19.0317	19.0536	18.9549	19.0284	18.9175	18.9413	18.992	18.9533	18.8411	18.7075	18.3703	18.7013
K.CFLCDSR.R	1.98372	16.4011	LAMB2	1	18.1286	18.0576	18.0691	18.0836	18.095	18.0913	18.0657	18.1353	19.1059	19.2967	19.1058	18.7035
K.CFTELFV.K	7.6032	20.1126	MYPC2	1	15.1651	15.0313	15.1683	15.3971	15.1173	15.2401	15.2606	15.2292	15.1479	14.9302	15.1407	14.4733
K.CFTELFVK.E	7.17287	16.964	MYPC2	2	22.1467	22.1227	22.0319	22.031	22.1608	21.9098	22.257	22.1049	19.96	20.2076	19.594	19.9769
K.CGC#VATHLLK.E	8.20264	13.1504	TITIN	1	16.8749	17.1082	17.1698	17.2646	17.1404	17.0253	17.1661	17.2234	20.3188	20.4442	20.1103	20.0324
K.CGCVATHLLK.E	4.20615	12.1771	TITIN	2	20.5521	20.449	20.3762	20.392	20.4741	20.472	20.533	20.4622	19.3496	19.2015	19.2228	18.9166
K.CGDLEEELK.I	10.4821	6.6376	TPM2	2	26.2915	26.2261	25.9562	26.3914	26.2289	26.0246	26.3858	26.2297	25.4278	25.6347	25.5063	25.4449
K.CGGPGCGGLVTVAHSAWQK.A	6.04704	19.5977	LAMB1	1	17.6111	17.6115	17.5181	17.6677	17.582	17.8077	17.6217	17.5922	19.7478	19.8228	19.3402	19.2547
K.CGHTNNLRPK.K	5.46673	14.8954	RL40	1	16.0847	15.9703	16.0653	15.9831	15.9526	16.0124	15.9524	15.825	17.4763	17.3747	17.2015	17.7094
K.CGPGEPAYTDEPVNM*SAPATVPDPPENVK.W	5.06996	24.826	TITIN	1	15.9985	15.9751	15.9563	16.0395	15.9901	15.8254	15.9548	15.8471	15.4419	16.2639	15.7974	15.7067
K.CGPGEPAYTDEPVNMSAPATVPDPPENVK.W	6.82629	6.06108	TITIN	2	16.5109	16.4939	16.4091	16.5427	16.5337	16.5999	16.7361	16.4968	16.674	16.6991	16.8247	16.6222
K.CGPM*VLDALIK.I	5.66634	16.4061	DHSB	2	20.8013	20.6945	20.6086	20.7846	20.6896	20.6339	20.84	20.7408	20.0392	20.0578	19.5445	20.0914
K.CGPMVLDALIK.I	6.13052	17.7076	DHSB	1	20.3766	20.3686	20.1675	20.3787	20.3142	20.2574	20.4656	20.3507	19.5595	19.7691	19.4954	19.1301
K.CGSGIVGAVVK.A	9.22487	18.0651	PDLI3	3	22.0156	21.8993	21.7822	22.0342	22.083	21.8266	22.1815	21.9762	21.863	21.776	21.4172	21.3294
K.CGSYLEK.D	6.85727	6.05659	DYSF	1	19.2679	19.2114	19.1208	19.3967	19.2727	19.1156	19.3478	19.2823	18.7165	18.5414	18.6486	18.7393
K.CHGCDFPVEAGDK.F	7.26034	10.2809	LDB3	1	18.9905	19.036	18.7757	18.8737	19.0625	18.8562	18.9586	19.0619	18.8338	18.7984	18.5427	18.5795
K.CHKCTYK.V	7.53052	19.4883	TITIN	1	16.4069	16.3514	16.4158	16.4533	16.2814	16.6127	16.4736	16.2989	17.287	17.4311	17.2076	16.7273
K.CHVTGTAPIK.I	4.86713	51.5085	TITIN	1	20.1524	20.233	20.1531	20.2522	20.2385	20.1127	20.3236	20.264	18.3416	18.4009	19.5317	18.0963
K.CIAMCM*DR.Y	3.36276	27.8881	TIM13	1	17.3572	17.3076	17.3644	17.3426	17.2593	17.3145	17.3409	17.4254	19.7674	19.7439	19.6849	18.7683
K.CIAPIFDK.R	2.63631	10.957	MYPN	1	19.8199	19.8593	19.7416	19.7935	19.7998	19.8465	19.8131	19.8503	19.6904	19.7032	19.788	19.4073
K.CICKPGFQLASDGR.Y	6.90962	4.86987	FBN1	1	18.7032	18.6362	18.5542	18.774	18.8248	18.6707	18.8508	18.6756	19.0072	19.04	19.1138	18.9456
K.CICNSGYEVDITGK.N	7.76195	17.4146	FBN1	1	17.7709	17.6777	17.6808	17.9048	17.7828	17.6342	17.9414	17.7239	18.557	18.4971	18.3358	17.9593
K.CIDHYTK.Q	4.98832	31.6468	PSMD1	1	19.4756	19.3796	19.4836	19.4868	19.3688	19.2956	19.4229	19.338	18.0596	17.8579	18.1239	18.8115
K.CIDLEPDNATTYVHK.G	7.13288	4.93666	TOM70	1	17.5731	17.4681	17.6822	17.7797	17.5364	17.5169	17.5464	17.6168	17.7348	17.8064	17.8384	17.9065
K.CIELDER.L	5.01614	8.42243	CSN3	1	17.9567	17.8644	17.765	18.0037	17.9334	17.9742	17.9241	17.9259	17.2435	17.3776	17.4292	17.1623
K.CIELSCGSVR.K	3.43723	30.1182	AT1A2	1	20.0879	20.0855	19.9595	19.9953	19.9885	19.9913	20.0662	20.0408	19.4115	18.9885	18.9904	19.8545
K.CIEVLIDK.Q	3.21355	5.81435	CUL2	1	19.3936	19.3971	19.3968	19.488	19.3963	19.4074	19.4267	19.5083	19.3524	19.226	19.2061	19.3684
K.CIGKPGGSLDNSEQK.C	5.41541	22.8948	TIM13	1	18.5765	18.4552	18.3372	18.4365	18.4934	18.4572	18.3581	18.5107	21.6342	21.5325	21.1848	20.8791
K.CITALYVFGETHFDR.G	7.27972	14.4843	HHATL	1	16.4591	16.2437	16.3364	16.5444	16.438	16.4318	16.4286	16.5779	17.1819	17.4088	17.1742	16.8906
K.CIVVEEGK.E	2.90887	8.89749	DEST	2	19.2361	19.2317	19.145	19.2838	19.2289	19.2284	19.2793	19.247	19.9968	20.0103	19.8804	19.7266
K.CLAVHPDM*VTIATGQVAGTTK.E	6.04133	29.1815	EMAL2	1	17.0051	16.7667	16.8455	17.0321	16.9246	16.8639	16.9167	16.8622	18.5147	17.9627	17.6244	17.7687
K.CLAVHPDMVTIATGQVAGTTK.E	5.20315	13.2694	EMAL2	1	17.2649	17.3368	17.4151	17.4495	17.2879	17.2426	17.2877	17.3718	18.2366	18.2198	17.8693	17.9248
K.CLDAFPNLK.D	3.27646	8.32998	GSTM2	2	22.484	22.3908	22.3227	22.3833	22.4059	22.3751	22.4073	22.4381	21.3246	21.4118	21.1192	21.3117
K.CLDAVVSTR.H	4.76856	18.258	CAND1	1	20.9329	20.9326	20.798	20.9738	20.7705	20.8602	20.8944	20.8917	20.2485	20.0604	20.0702	20.5945
K.CLEELQK.R	3.65107	40.0566	PSB2	2	20.1802	20.1192	20.0501	20.2215	20.1208	20.1107	20.0994	20.1522	19.5892	19.4164	19.685	20.5585
K.CLEGQTAR.F	4.74746	18.9642	TITIN	2	21.2646	21.1957	21.1527	21.3325	21.2381	21.1658	21.3199	21.2905	19.2685	19.1559	19.2803	18.6396
K.CLELFSELAEDK.E	1.59725	22.8061	HS90B	2	19.5151	19.5162	19.4795	19.508	19.5228	19.4737	19.4719	19.5282	19.0435	18.8583	18.6437	19.3994
K.CLGPLVGK.V	2.91429	5.89915	CAND2	2	19.1352	19.104	19.0651	19.1468	19.0915	19.0757	19.1924	19.126	19.1355	19.1841	19.2908	19.0971
K.CLHPLASETFVSK.D	5.46175	29.741	FHL1	4	24.9564	25.0296	24.9681	25.173	25.0906	25.024	25.1403	25.0166	23.887	24.1743	23.6617	23.0841
K.CLHPLASETFVSKDGK.I	3.55984	6.05126	FHL1	1	18.2764	18.3734	18.2455	18.2482	18.3673	18.3042	18.3049	18.3546	18.1814	18.2134	18.2883	18.0763
K.CLIATGGTPR.S	4.30553	19.7373	AIFM1	1	18.2388	18.2063	18.1785	18.2134	18.2595	18.0996	18.2849	18.1334	17.7592	17.7586	17.5389	18.1873
K.CLIEILASR.T	4.02969	14.4366	ANXA6	1	19.1174	19.027	18.9911	19.0722	19.0939	19.0323	19.1682	19.1159	17.8199	17.5525	17.3951	17.3979
K.CLLAFTQPK.T	4.63344	18.4325	TETN	1	17.4638	17.4302	17.453	17.4993	17.635	17.4531	17.5289	17.5123	21.345	21.2912	21.105	20.7151
K.CLLNDEAEYSCEVR.T	2.73527	8.61676	TITIN	1	18.3886	18.3823	18.3335	18.2651	18.3184	18.3179	18.3421	18.3571	17.6891	17.6998	17.7351	17.4514
K.CM*PTFQFYK.K	1.74161	12.8419	THIO	4	21.357	21.3696	21.3488	21.4135	21.3372	21.3356	21.3693	21.3709	21.4084	21.2659	21.1544	21.5784
K.CM*VYYK.E	4.45391	8.82649	AOFA	1	18.3873	18.3264	18.2638	18.4529	18.2928	18.3994	18.4075	18.3298	17.9402	17.8784	17.735	18.0427
K.CMDVYTPK.S	3.60858	9.47718	CSK2B	1	16.4733	16.4541	16.5074	16.4644	16.4001	16.5589	16.4748	16.4042	16.8444	16.5576	16.8714	16.7735
K.CMPTFQFYK.K	3.09232	21.0793	THIO	1	21.8208	21.7675	21.7309	21.8267	21.7604	21.8257	21.8592	21.8392	21.7969	21.9733	21.6058	21.2282
K.CMVYYK.E	4.92012	17.3555	AOFA	1	18.562	18.6864	18.7068	18.8145	18.656	18.7305	18.6925	18.6719	18.7552	18.7643	19.0121	18.3844
K.CNEIISWLDK.N	5.52501	12.8573	HSP7C	2	20.8723	20.8403	20.6942	20.8867	20.8615	20.7693	20.9446	20.918	19.04	19.198	19.4333	19.0701
K.CNENYTTDFIFNLYSEEGK.G	4.43572	10.5315	K6PF	2	19.7746	19.7042	19.6571	19.7588	19.7063	19.6845	19.8527	19.7791	18.8105	18.6197	18.4745	18.5267
K.CNESLYGR.K	4.41265	13.2486	FHL3	1	18.8746	18.8279	18.7575	18.7591	18.9092	18.7699	18.9058	18.8118	19.55	19.4009	19.2805	19.0934
K.CNFTNVQETYFEVTELTEDQR.Y	3.65361	12.8693	TITIN	1	17.6939	17.7351	17.6957	17.5688	17.6931	17.6632	17.6979	17.7437	17.7245	17.2954	17.687	17.6546
K.CNGHASECVK.N	7.41984	14.462	LAMC1	1	15.5897	15.2703	15.4659	15.4855	15.404	15.439	15.5993	15.3908	16.4064	15.9997	16.0299	16.0165
K.CNICIEK.N	4.50882	12.9116	ARI2	1	18.5082	18.5216	18.3543	18.5007	18.4194	18.3925	18.4067	18.51	18.0833	17.8343	18.1696	17.7887
K.CNLLAEK.Q	5.49553	12.628	FETUA	2	19.8385	19.7332	19.6215	19.774	19.7926	19.6483	19.8363	19.7767	22.972	22.892	22.7517	22.5446
K.CNTTPTK.I	6.90787	37.6558	TITIN	3	19.2524	19.1366	19.0005	19.0965	19.2802	19.1401	19.2384	19.0546	18.581	18.9301	17.9301	17.7771
K.CPALYWLSGLTCTEQNFISK.S	2.49525	10.3003	ESTD	2	18.9302	18.884	18.8521	18.9241	18.9203	18.9188	18.9169	18.9768	17.4066	17.302	17.6453	17.421
K.CPFTGNVSIR.G	3.40195	5.6892	RS11	1	19.2076	19.129	19.0562	19.159	19.202	19.1408	19.1965	19.1574	19.7434	19.7114	19.6648	19.5525
K.CPLHTVLK.L	3.66503	7.54236	F261	1	17.7831	17.7899	17.6888	17.812	17.8733	17.8298	17.7691	17.7786	17.8618	17.7503	17.6876	17.6053
K.CPLLKPWALTF.S	3.28325	17.6677	ALDOA	2	20.0588	20.1254	20.0932	20.2127	20.0915	20.1265	20.1599	20.1249	20.9246	20.74	20.87	20.3149
K.CPLSGACYSPEFK.G	2.71991	14.1035	COPA	1	17.4757	17.4231	17.5028	17.5226	17.4576	17.5122	17.5463	17.511	17.7106	17.9681	18.1223	17.7193
K.CPNLTYLNLSGNK.I	3.52508	31.7006	AN32E	1	18.8595	18.9229	18.9601	18.9866	18.8618	18.9217	18.9805	18.9759	18.5481	18.7348	18.6303	19.4426
K.CPSIILHDR.L	6.35561	15.2444	PCYOX	1	14.8633	14.7612	14.9296	14.9865	14.9687	14.8313	14.9682	15.0424	15.0995	15.2541	14.7807	14.8573
K.CPTLEQYAMR.A	3.15684	7.58928	TCPE	1	19.2035	19.1805	19.1803	19.3112	19.2061	19.2148	19.2266	19.2674	20.3339	20.4944	20.2549	20.2852
K.CPVMLVVGDQAPHEDAVVECNSK.L	3.06958	13.9481	NDRG2	2	20.4198	20.4024	20.3683	20.4948	20.4074	20.4284	20.3973	20.4866	21.9358	21.9599	21.7568	21.5056
K.CQLGIEK.L	3.68774	18.8685	DMD	2	20.5692	20.5041	20.4567	20.6212	20.534	20.5018	20.5892	20.5577	21.895	21.8988	21.6041	21.2979
K.CQLPEDVDPTSVTSALREDGSLTIR.A	3.32686	13.3977	HSPB7	1	20.3176	20.2525	20.3017	20.3974	20.2648	20.2657	20.3236	20.3347	19.1422	19.1139	18.8499	18.7462
K.CRDVYEPAR.A	8.44669	9.66396	ARHL2	1	15.6826	15.4982	15.7658	15.7753	15.6766	15.4189	15.6368	15.5891	16.5881	16.6655	16.6679	16.359
K.CREVAENCK.D	7.54216	13.0787	IDH3A	1	16.2892	16.2572	16.2022	16.3499	16.1952	16.0685	16.1958	16.0147	NA	14.4233	14.5517	14.7894
K.CSAALASR.W	4.3104	24.5396	VKORL	1	17.1285	17.097	17.123	17.1636	17.1645	17.0113	17.2098	17.0643	20.9813	20.4198	20.9357	20.2637
K.CSACNVWR.V	3.8488	11.888	CSDE1	1	18.0352	18.0841	18.1515	18.1686	18.0345	18.0942	18.1599	18.1546	18.2049	18.0187	18.075	17.7836
K.CSCSPGWIGDGIK.C	6.07659	13.6922	FBN1	2	19.3102	19.2198	19.1277	19.3993	19.2801	19.2358	19.3821	19.275	19.2994	19.2872	19.0507	18.8788
K.CSDIVFAR.K	3.33682	7.1733	PDC6I	1	18.0431	17.9758	17.9425	18.0335	17.9823	17.9945	18.0218	18.0967	19.823	19.7661	20.0018	19.8411
K.CSELEEELK.N	5.0661	66.5292	TPM3	1	19.0974	19.0579	18.9084	19.0253	19.0643	18.9397	19.1246	19.0414	18.5798	18.4487	18.7974	20.1904
K.CSEPLVDLIYFWK.D	4.08222	14.8435	LMCD1	1	15.9097	15.9199	15.9212	15.8939	16.014	16.0263	15.8831	16.0059	17.0057	16.7251	16.7756	16.4814
K.CSGPGLGTGVR.A	6.29797	14.5214	FLNC	1	18.2913	18.1895	18.0987	18.1684	18.2152	18.1186	18.3554	18.293	18.5202	18.2979	18.326	17.9986
K.CSGTSFK.V	6.41401	29.6835	TITIN	1	18.9115	19.0354	18.8099	19.1074	18.9273	18.9893	19.0542	18.9697	17.8704	18.8962	18.7754	18.3648
K.CSLSWGRPQEDGGADIDYYIVEK.R	4.37741	28.2443	TITIN	2	22.7127	22.6382	22.615	22.7691	22.752	22.6545	22.7779	22.7453	23.5394	23.349	23.2511	22.4706
K.CSLSWGRPQEDGGADIDYYIVEKR.E	8.00258	17.9764	TITIN	1	18.1158	18.0867	18.0163	17.9622	17.9536	17.72	17.9468	17.9634	17.7924	17.5853	17.9988	17.3987
K.CSNCYM*VWGGDFVSPGQQGR.I	2.67038	12.3952	RYR1	1	17.568	17.533	17.6373	17.6509	17.6162	17.5738	17.5954	17.6059	19.0611	19.4402	19.2504	19.0896
K.CSNCYMVWGGDFVSPGQQGR.I	3.12703	12.7831	RYR1	1	18.9352	18.9084	19.0267	18.9056	18.9762	18.9205	18.899	18.9114	19.1845	19.1435	19.3639	18.909
K.CSNNGLVAGFQSR.Y	3.64098	10.3182	DERM	2	19.1021	19.0472	18.9381	19.0959	19.0138	19.0123	19.0659	19.0577	18.55	18.8383	18.6286	18.848
K.CSPTLLLLNGQAACHSAQGR.W	5.3039	3.921	COPE	1	18.1097	17.9581	17.8756	18.0131	18.0613	18.0876	18.0626	17.9818	18.1906	18.2233	18.3213	18.2332
K.CSTPEEIK.K	3.9936	24.3415	DEST	1	17.9623	18.0343	17.8865	18.0216	18.0388	17.9764	18.0448	18.0652	17.4295	17.8251	17.438	18.1372
K.CSTPEEIKK.R	5.44769	2.1466	DEST	1	18.2642	18.2403	18.0904	18.3245	18.2152	18.1307	18.1726	18.1386	18.7134	18.7351	18.6691	18.6775
K.CSVLPLSQNQEFMPFVK.E	6.53579	18.2914	SYG	1	16.7814	16.7004	16.9353	16.887	16.8463	16.7055	16.856	16.9465	17.2158	17.3295	17.3383	16.724
K.CSVNLANKR.F	5.35548	10.8156	FHL1	1	21.7387	21.751	21.625	21.6063	21.6377	21.6189	21.8131	21.7192	22.5527	22.6298	22.3074	22.3498
K.CTELNQAWTSLGK.R	3.17953	18.1838	SPTN1	1	19.6368	19.6743	19.662	19.6497	19.7581	19.6742	19.6542	19.7466	21.8393	21.9385	21.6968	21.2995
K.CTFTSPK.T	3.76776	8.51921	WLS	1	18.3623	18.3838	18.2478	18.3945	18.284	18.2965	18.371	18.3759	20.1482	19.9259	20.0304	19.8733
K.CTLAWSPPLQDGGSDISHYVVEK.R	2.65327	17.6585	TITIN	2	22.7266	22.7808	22.7324	22.7507	22.8104	22.7921	22.7955	22.835	20.9419	21.2305	21.0678	20.6033
K.CTLPLTGK.Q	2.59669	8.81417	SCOT1	2	21.0522	21.0508	20.9989	20.9608	21.0199	20.9531	21.0274	21.0292	20.2399	20.1634	20.0647	19.9428
K.CTNLVSELTK.G	2.5334	12.8097	ABRA	2	19.5933	19.559	19.5101	19.6135	19.5565	19.5458	19.5997	19.6121	19.6845	19.8867	19.7019	19.4285
K.CTSGGYYR.Y	12.1635	12.663	MTNB	1	15.1497	15.17	15.221	15.2828	15.2366	15.6418	15.4077	15.4455	16.1454	16.0745	16.3738	15.9485
K.CTTDHISAAGPWLK.F	6.14729	17.4105	ACON	2	20.6999	20.6684	20.9068	20.7269	20.8518	20.8046	20.8849	20.7525	20.0819	20.2742	19.8517	19.7079
K.CVAQASK.N	4.39026	28.282	PSD11	1	20.0092	20.0371	20.0098	19.9873	19.8759	20.0172	20.0984	19.9603	18.94	18.5464	18.9468	19.5029
K.CVENQIYEFR.V	2.72471	7.71363	TITIN	2	20.696	20.6461	20.5913	20.6113	20.6586	20.5844	20.6649	20.6137	20.3752	20.4449	20.3653	20.1773
K.CVLPEEDSGELAKPK.I	4.14509	12.6631	STRAP	1	18.2485	18.2171	18.192	18.2999	18.1305	18.1301	18.2401	18.1688	17.4452	17.517	17.3368	17.0825
K.CVLSWLPPLDDGGAK.I	2.25926	21.8378	TITIN	1	19.9638	19.9685	20.0168	20.0148	19.9224	19.9613	19.9464	19.9887	18.7161	19.0357	18.6023	18.2678
K.CVNHYGGYLCLPK.T	4.40596	4.9893	FBLN3	1	18.1686	18.1333	18.0678	18.1973	18.2214	18.1199	18.0577	18.0629	20.0728	19.958	19.9055	19.9552
K.CVNPETK.R	3.02768	22.626	SBDS	1	17.4421	17.4266	17.3718	17.4939	17.3795	17.4366	17.4581	17.3788	16.7449	16.7776	16.4463	17.2139
K.CVNTTLQIK.G	3.96608	79.8657	CAP1	1	17.8542	17.7515	17.7439	17.7141	17.7062	17.7185	17.8385	17.7793	17.8919	17.9049	18.1228	19.8459
K.CVPPHYK.E	6.27765	14.383	TIM10	1	17.8399	17.9841	17.9406	17.9127	17.7378	17.7674	17.9477	17.8124	20.8141	20.7058	20.4764	20.3577
K.CVTSELLK.G	3.35375	2.66474	EIF3G	1	18.8448	18.8091	18.7756	18.8602	18.7926	18.7282	18.8759	18.795	18.6397	18.679	18.6145	18.5891
K.CVVCGTPLFK.S	4.50604	13.1809	MSRB3	1	17.897	17.9403	17.9452	18.0201	17.9641	18.0804	17.8823	17.9563	16.0424	16.4349	16.4914	16.3244
K.CVVVGDGAVGK.T	4.13077	14.7411	CDC42	2	19.6368	19.4772	19.4858	19.521	19.6026	19.5729	19.5852	19.6133	18.776	18.7208	18.6493	19.1052
K.CVYTYIQELYR.S	3.0853	11.4115	SMTL1	1	18.6497	18.7089	18.6972	18.614	18.6188	18.725	18.7236	18.6819	19.1548	19.0916	18.9124	18.7907
K.CYEM*ASHLR.R	6.97831	62.0481	PROF1	1	18.1236	18.002	18.1609	18.2012	18.1631	18.0937	18.1751	18.3501	17.4518	17.7473	16.7726	18.8032
K.CYSCGEFGHIQK.D	2.40727	11.0758	CNBP	2	19.74	19.7011	19.6292	19.6713	19.7146	19.6654	19.6625	19.6939	18.9945	19.1087	19.0629	18.7338
K.DAEVVLCGGTESMSQSPYCVR.N	6.69492	13.8045	THIM	1	17.5855	17.5901	17.7599	17.6196	17.6086	17.6209	17.8411	17.6181	17.829	17.8408	17.5165	17.4631
K.DAHSQGEVVSCLEK.G	4.69596	12.5953	GSLG1	1	16.7982	16.9209	16.9646	16.8809	16.9668	16.8932	16.9773	16.8167	19.4023	19.5023	19.3025	19.0642
K.DATSNEQQELFCQK.L	19.7781	9.84993	2A5A	1	17.8291	18.2171	17.5726	17.6742	17.6819	17.5095	17.5379	18.1223	17.6994	17.7261	17.4735	17.4606
K.DAVTLTWCEPDDDGGSPITGYWVER.L	3.06689	16.785	TITIN	1	18.8928	18.9177	18.9167	18.9634	18.8532	18.921	18.9364	19.0006	18.0014	18.3211	18.3035	17.8071
K.DC#FTCSNCK.Q	6.65902	6.79037	FHL1	2	18.742	18.9933	19.0544	18.9611	18.914	18.8362	18.9025	18.9741	21.1291	21.1916	21.0372	21.2696
K.DCAVIVTQK.K	3.03433	15.429	PSA6	2	20.5952	20.6078	20.5066	20.5656	20.5862	20.6621	20.5689	20.5775	19.6795	19.842	20.0283	20.1933
K.DCEECIQLEPTFIK.G	2.66853	15.0587	STIP1	1	19.6918	19.6198	19.6657	19.703	19.6095	19.6038	19.6196	19.639	19.3563	19.183	19.1334	18.8157
K.DCEVAPLPTIYK.R	2.70954	18.9613	TRI54	1	20.0043	19.9971	19.9629	20.0159	19.9064	19.9445	19.9686	20.0205	21.4933	21.492	21.1165	20.9328
K.DCFTC#SNC#K.Q	3.79548	22.7363	FHL1	1	17.0289	17.1378	17.0764	17.0951	16.9624	17.0598	17.1138	17.0368	21.3918	21.5676	21.3866	22.0334
K.DCFTC#SNCK.Q	9.12311	15.547	FHL1	2	17.9174	18.1541	18.2906	18.1205	18.3285	18.0394	18.0854	18.1392	19.4944	19.5772	19.5208	19.9463
K.DCFTCSNC#K.Q	11.2437	17.1673	FHL1	1	17.3127	17.5228	17.7361	17.4516	17.7109	17.4001	17.3316	17.5201	19.4416	19.4853	19.2	19.7938
K.DCIFVAWDRPDSDGGSPITGYLIER.K	3.13192	9.2629	TITIN	2	21.3884	21.3711	21.4058	21.4243	21.3307	21.3963	21.3925	21.4871	19.4054	19.4608	19.2362	19.5609
K.DCIRTDGGQYTLK.L	16.3265	16.1998	TITIN	1	19.4441	19.6022	19.3579	19.107	19.0821	19.017	18.9352	19.2716	17.5565	17.0773	17.4825	17.1623
K.DCLNVLNK.S	3.81856	21.1813	PFD5	1	20.428	20.5033	20.3788	20.5171	20.3915	20.426	20.3807	20.474	19.389	19.3697	19.2732	19.8988
K.DCPYM*CAYK.L	4.31465	22.7964	PIPNA	1	17.39	17.4237	17.4666	17.3004	17.3741	17.3721	17.3647	17.2711	16.9542	16.3563	16.2526	16.7286
K.DCPYMCAYK.L	2.77147	14.7673	PIPNA	2	19.0499	19.0457	19.0103	18.9734	18.9928	19.0159	18.9627	18.9355	19.1008	19.2499	19.1659	18.7341
K.DCRLEDECEYACGVEDR.K	4.55848	18.1283	TITIN	1	17.781	17.8583	17.7474	17.8441	17.7193	17.6597	17.7528	17.7289	17.9181	17.861	17.3905	17.4865
K.DCRLEDECEYACGVEDRK.S	7.16149	12.9512	TITIN	1	21.5878	21.5895	21.408	21.4709	21.399	21.2776	21.4244	21.5007	18.9509	18.936	18.7616	18.5351
K.DCYPAVQK.T	1.77407	38.9853	IMB1	1	19.4176	19.4512	19.4025	19.4579	19.3983	19.4262	19.461	19.4079	18.385	18.7077	18.8245	19.5978
K.DDEVICTSFYSK.I	3.33319	15.3946	LAMA2	2	19.8299	19.8228	19.6858	19.8147	19.7955	19.7607	19.7763	19.8304	22.066	21.9526	21.63	21.6389
K.DDIELDRYCGLPK.Y	3.16311	5.39657	ALPK3	1	18.5242	18.5573	18.4921	18.4844	18.4181	18.5247	18.4614	18.449	18.8391	18.9328	18.9777	18.8126
K.DEAKFECEVSREPK.T	20.4033	6.958	TITIN	1	18.1526	18.2225	17.9911	17.8421	17.5864	17.4413	17.6042	17.6251	16.141	16.2358	16.0656	16.0046
K.DEAQVCAIIER.V	3.30879	12.9927	EIF3C	1	18.0411	17.9339	18.0303	18.0097	17.9966	18.0384	17.9117	18.0118	18.4395	18.1138	18.3621	18.0524
K.DEDECAEGKHDCTEK.Q	13.1948	27.4102	FBN1	1	14.8269	14.6135	14.7694	15.0924	14.9998	15.1033	15.1469	14.7957	17.1981	17.6202	17.0016	16.6964
K.DELTCSAR.L	1.93306	20.2185	SPEG	1	17.9305	17.9941	17.9365	17.9355	17.9972	17.9405	17.9573	17.9316	17.4828	17.3845	17.2695	16.7625
K.DEQFEQCVQNFNK.Q	3.51798	19.4935	BIN1	2	20.2098	20.223	20.2421	20.3385	20.319	20.3164	20.3139	20.3194	18.6196	18.7699	18.8137	19.2377
K.DFESCLGAK.Q	3.52873	23.4926	ACOC	1	20.212	20.2812	20.1817	20.1836	20.1291	20.1347	20.1515	20.1516	18.9812	19.4368	18.6988	18.8485
K.DGEIYCK.G	4.4433	20.2303	CSRP1	1	18.7035	18.7928	18.5839	18.6804	18.7814	18.7203	18.6942	18.7303	17.1826	16.4955	16.8842	17.1243
K.DGELYCK.V	3.77877	13.0431	CSRP3	2	22.4427	22.4356	22.3091	22.4962	22.3987	22.4031	22.4615	22.4349	21.2836	21.2885	21.1349	21.5712
K.DGELYCKVCYAK.N	3.27775	13.994	CSRP3	1	19.9459	19.9797	19.8951	19.8699	19.9447	19.8295	19.9026	19.9188	21.6254	21.4721	21.452	21.1239
K.DGICTLLITEFSK.K	3.94601	6.35026	MYOM1	2	21.7846	21.7214	21.7387	21.7332	21.8021	21.8826	21.7177	21.7481	19.3858	19.504	19.586	19.581
K.DGLGLCALIHR.H	1.87919	10.4979	ACTN2	3	21.9971	21.9925	22.045	21.9508	21.9688	21.9967	21.9949	21.9922	20.4485	20.59	20.5012	20.7837
K.DGQCPLVVEQVR.V	5.24881	14.9682	LRC47	1	18.0117	18.2194	18.0859	18.1467	18.0374	18.0077	18.1185	18.1514	19.1945	19.4152	19.3385	18.9019
K.DGQLWLCAPQAK.Q	2.95424	8.70804	USP9X	1	17.8762	17.7586	17.847	17.7877	17.7528	17.8016	17.8123	17.7825	17.8253	17.6485	17.6529	17.8972
K.DGRHCCLK.C	6.21856	11.2924	FHL1	1	15.5599	15.6014	15.5654	15.3451	15.5845	15.6652	15.6005	15.5381	15.2892	15.0799	15.455	15.1788
K.DGSCGVAYVVQEPGDYEVSVK.F	3.90263	15.3891	FLNA	1	17.66	17.6728	17.7429	17.7752	17.7749	17.8313	17.7738	17.7489	18.4299	17.9339	18.0368	18.2222
K.DGTCTVSYLPTAPGDYSIIVR.F	2.18513	18.0587	FLNC	1	21.8	21.8671	21.8641	21.8875	21.8186	21.8874	21.8713	21.8708	19.1788	19.2343	19.2144	19.6903
K.DIALVQQLFEALCK.E	21.0059	29.3411	ECM29	1	14.6016	14.6114	15.4549	15.0387	15.0593	15.1085	15.1857	14.724	15.6176	14.6245	15.5437	15.1038
K.DIDGHM*VCLDK.Y	4.84829	12.9633	GPX41	1	17.8284	17.9869	17.8895	17.9141	17.8115	17.8776	17.7564	17.8705	17.5852	17.7638	17.2988	17.5908
K.DIDGHMVCLDK.Y	4.35174	9.21046	GPX41	1	18.9316	19.0153	18.9123	18.9919	18.8963	18.9953	18.8835	19.0555	18.3245	18.1588	18.2887	18.0275
K.DIEQTVGLPVTLTCR.L	4.07664	30.7535	TITIN	1	19.152	19.0403	19.2372	19.1722	19.1631	19.1959	19.2243	19.1747	19.221	18.9728	19.5446	18.4309
K.DIFGDACDNCR.M	2.3919	20.3019	TSP4	1	18.5939	18.6118	18.5493	18.5405	18.584	18.5102	18.5697	18.6022	20.5787	20.5411	20.3151	19.8898
K.DIHFM*PCSGLTGANLK.E	2.84647	12.8812	ERF3A	2	18.8113	18.7819	18.9094	18.8192	18.8784	18.8331	18.8366	18.8681	18.7805	18.3565	18.6223	18.7579
K.DILHPPEVELDVTCR.D	4.58454	51.6091	TITIN	3	21.5059	21.4207	21.5838	21.5267	21.4358	21.5402	21.4999	21.3895	19.249	19.5626	19.9248	17.6235
K.DILHPPEVELDVTCRDVITVR.V	9.30629	9.6988	TITIN	1	19.139	19.3303	19.4249	19.1547	19.082	19.0769	19.0741	19.1759	18.6786	18.8001	18.737	18.4664
K.DIVLTEAESVGSSAIFECLVSPSTAITTWMK.D	6.59001	69.6598	TITIN	3	19.5714	19.714	19.8307	19.6872	19.792	19.5835	19.7963	19.7351	15.1788	17.1215	15.0649	17.1518
K.DKGEYVCDCGTDTTK.A	9.38801	17.0695	TITIN	1	18.8459	18.6881	18.5327	18.4473	18.742	18.4916	18.6938	18.6474	17.4523	17.9361	17.5317	17.4615
K.DLAACIK.G	7.53917	20.272	IDHC	2	20.6373	20.4555	20.3733	20.3618	20.4456	20.3694	20.6075	20.501	19.3977	19.4392	19.6323	20.0039
K.DLAILQCHGELDPM*VPVR.F	2.84235	15.4202	LYPA2	1	18.4704	18.4797	18.5776	18.5382	18.4993	18.5602	18.5404	18.5688	18.0843	18.3324	18.3854	17.8945
K.DLCDVVASK.A	4.51431	11.3836	RINI	2	19.7225	19.6301	19.602	19.5987	19.6847	19.5907	19.7173	19.7546	19.6683	19.4285	19.2934	19.3925
K.DLDECATK.Q	6.10441	10.8311	FBN1	2	19.8131	19.7321	19.6381	19.8654	19.8626	19.7217	19.9038	19.7873	20.9537	20.9838	20.6962	20.7005
K.DLEEDHACIPIK.K	3.19848	6.28581	EF2	1	19.1564	19.1269	19.1426	19.0449	19.1907	19.1685	19.1681	19.0983	20.0882	19.945	19.9595	19.8734
K.DLEEDHACIPIKK.S	3.76619	12.1849	EF2	2	20.0499	19.9942	19.889	19.9217	20.0374	19.9536	19.9769	19.9916	19.3096	19.2484	19.2823	19.6103
K.DLLFSDDTECLSNLQNK.T	3.29794	11.1784	ICA	1	19.4568	19.4603	19.541	19.5073	19.5501	19.5021	19.5191	19.5999	20.4687	20.6022	20.552	20.2229
K.DLPDLCYLAK.E	2.60773	58.2648	TITIN	2	24.3077	24.2685	24.2025	24.2875	24.303	24.2361	24.2536	24.2272	19.3261	21.1822	19.6744	20.9825
K.DLQTEASLDSVLCYDPVAAK.W	2.7171	14.109	KLH41	3	20.2064	20.2017	20.1544	20.2021	20.1308	20.1549	20.0939	20.1699	19.26	19.3667	19.2607	18.8726
K.DM*CSAQLSVK.E	3.82142	15.6437	TITIN	2	20.08	19.9149	19.9653	19.9735	20.006	19.9611	20.0558	19.9606	20.6014	20.6915	20.5261	20.1425
K.DMCSAQLSVK.E	2.58166	12.997	TITIN	2	23.9328	23.8746	23.892	23.9438	23.913	23.9133	23.9348	23.9968	21.3476	21.6999	21.3178	21.5925
K.DNGNGTYSCSYVPR.K	5.34979	39.2111	FLNA	1	16.3335	16.3525	16.3728	16.3271	16.2315	16.1291	16.2886	16.3257	15.0172	15.4504	14.9929	16.1059
K.DNLELQNFLQNCK.E	3.2514	6.40745	SPTB1	1	20.097	20.0799	20.0722	20.2135	20.102	20.1342	20.0806	20.1109	21.059	20.9827	20.881	20.863
K.DNPMVVPLCNR.S	2.13104	9.26361	SYVC	1	19.1061	19.1269	19.0673	19.0566	19.0734	19.0555	19.1298	19.0702	18.7754	18.7004	18.5273	18.5011
K.DPASGICTLLYDSAPSGR.F	3.53668	23.8215	KPB1	1	19.14	19.0361	19.1295	19.1284	19.1581	19.0388	19.1727	19.1396	19.1481	18.8686	18.8105	18.2677
K.DPVQCSR.D	5.68045	121.2	PARK7	2	20.6547	20.6365	20.6162	20.7752	20.693	20.767	20.6764	20.52	15.8971	16.2105	16.6646	19.1223
K.DPVTLECVVAGTPELK.V	3.89935	18.3443	TITIN	2	24.2872	24.2997	24.2423	24.3967	24.3466	24.3827	24.3984	24.3518	21.9948	21.4219	22.0119	21.7201
K.DQLPADECNK.L	8.32598	8.63125	GRP75	1	17.3474	17.3155	16.9877	17.2848	17.3257	17.2057	17.3707	17.1771	15.4531	15.3773	15.6322	15.3749
K.DRLELWCTDVK.S	4.70142	21.8992	PSD13	1	19.9044	19.9821	19.7535	19.974	19.93	19.9246	19.9148	19.9099	20.3596	20.2655	20.05	19.5916
K.DSCSAQILILEPPYFVK.Q	3.76087	26.8537	TITIN	2	22.1344	22.2159	22.2451	22.3121	22.2381	22.2805	22.2927	22.2381	20.6046	20.6456	19.677	20.4552
K.DSCYLTWK.E	5.52434	52.1816	TITIN	1	19.2088	19.1687	19.2866	19.2832	19.3809	19.4034	19.3431	19.3111	16.0128	16.3406	16.5978	17.5754
K.DSCYLTWKEPLDDGGSVVTNYVVER.K	2.51154	8.24371	TITIN	2	23.542	23.601	23.5099	23.5539	23.4801	23.5359	23.5156	23.516	21.3262	21.3405	21.4082	21.1232
K.DSM*TLCWSRPETDGGSDISGYIIER.R	3.1434	20.616	TITIN	2	19.0465	19.0207	19.05	19.0444	19.1367	18.984	19.0138	19.0257	17.7631	17.9739	18.4501	18.2169
K.DSM*TVCWNRPDSDGGSEIIGYIVEK.R	2.70238	12.9564	TITIN	1	20.7083	20.6548	20.6899	20.7022	20.7064	20.6098	20.7387	20.7007	19.3164	19.2663	19.0747	19.5276
K.DSM*VVCWGHPDSDGGSEIINYIVER.R	2.76429	9.99204	TITIN	2	20.2274	20.2212	20.2918	20.3042	20.2133	20.2997	20.307	20.272	19.9763	20.166	20.2375	19.9417
K.DSMTLCWSRPETDGGSDISGYIIER.R	2.97316	10.7941	TITIN	1	20.2488	20.2183	20.2247	20.1628	20.2668	20.1448	20.2498	20.2376	18.3388	18.0984	18.1026	17.9766
K.DSMTLCWSRPETDGGSDISGYIIERR.E	8.52678	13.4707	TITIN	1	18.1207	18.1211	18.1787	18.0049	17.9534	17.8482	17.9396	18.1836	19.0758	18.9254	19.1084	18.6624
K.DSMTVCWNRPDSDGGSEIIGYIVEK.R	2.32737	19.7944	TITIN	1	21.8749	21.8366	21.8643	21.8313	21.8319	21.83	21.9167	21.8957	19.3668	19.1672	19.7679	19.2384
K.DSMVVCWGHPDSDGGSEIINYIVER.R	2.5428	5.72473	TITIN	1	19.6032	19.5865	19.6635	19.6288	19.597	19.6898	19.6557	19.653	18.8686	18.8817	18.857	18.7003
K.DSNNLCLHFNPR.F	4.219	14.1169	LEG1	3	20.8644	20.7847	20.782	20.6528	20.7656	20.7808	20.7437	20.7167	20.9506	21.4436	21.1695	21.2759
K.DTCGANAK.Q	2.12329	65.819	BAF	2	18.6068	18.5536	18.5191	18.5606	18.5172	18.5789	18.5593	18.5322	17.6445	17.8018	18.1527	19.4316
K.DTDQWC@R.V	5.7763	11.8296	TITIN	1	15.1316	15.401	15.4022	15.3363	15.3106	15.2729	15.3212	15.2897	16.6874	16.6357	16.7709	16.3585
K.DTDQWCR.V	4.51554	9.85779	TITIN	1	18.458	18.4128	18.3255	18.2586	18.3952	18.2978	18.3335	18.3676	16.9173	17.2566	17.044	17.0668
K.DTDSAITNCALSYK.G	8.27388	9.17947	TENA	1	16.2771	16.3566	16.4412	16.4359	16.3279	16.1366	16.3182	16.5345	18.8188	18.5677	18.8821	18.7445
K.DTSISCYK.S	2.78446	16.8403	FERM2	1	18.3759	18.3842	18.3168	18.3063	18.3156	18.3061	18.2773	18.2798	17.4774	17.5101	17.6245	17.978
K.DTWVEHWPEAEECQDQK.Y	4.16059	13.7943	CO3	1	17.5759	17.7328	17.6813	17.6885	17.6745	17.6694	17.5877	17.745	19.6302	19.6338	19.2132	19.3896
K.DVHETLGFPVAFECR.I	3.49617	12.6327	TITIN	3	21.2769	21.283	21.4099	21.3109	21.2884	21.3724	21.3523	21.3748	20.1457	20.3271	20.0961	19.8798
K.DVNCPFK.I	4.24457	7.19706	CN166	2	19.4544	19.3947	19.3638	19.5	19.4483	19.3806	19.5344	19.4885	19.3464	19.4741	19.3681	19.2198
K.DVVDPGKVKCSGPGLGTGVR.A	6.54693	13.7161	FLNC	1	19.2795	19.1941	19.1338	19.2935	19.1869	19.2525	19.3811	19.4021	18.7092	18.7544	18.5328	18.3026
K.DWHRPCLK.C	6.97603	29.0056	CRIP1	1	18.4249	18.6179	18.4677	18.3434	18.6214	18.4809	18.4889	18.3877	17.5706	17.8028	17.2385	18.2213
K.DWHRPCLR.C	8.7308	17.3423	CRIP2	1	15.8395	16.163	16.2454	15.9713	16.0477	16.067	15.9547	16.0455	15.6052	16.2092	15.8758	16.0331
K.DYEEIGPSICR.H	1.76211	20.013	ARP3	1	17.9115	17.8434	17.8883	17.8542	17.8536	17.8425	17.8906	17.8748	18.0434	17.4757	17.8959	18.1905
K.DYLLCDYNR.D	2.61628	43.1296	CAPZB	1	22.6689	22.6883	22.6123	22.7113	22.6672	22.7029	22.7375	22.662	20.2339	20.135	19.8601	21.1366
K.DYLLCDYNRDGDSYR.S	2.73898	4.73487	CAPZB	2	19.3872	19.3014	19.3436	19.2843	19.3057	19.2652	19.2813	19.3085	19.4059	19.2445	19.2929	19.323
[truncated: 2,530 more rows]

## Sheet: Redox_Plex1_Cys_SiteLvl
Cys_ID	Total_Thiol_1	Total_Thiol_2	Total_Thiol_3	Total_Thiol_4	Total_Thiol_5	Total_Thiol_6	Total_Thiol_7	Total_Thiol_8	Total_Oxidation_5	Total_Oxidation_6	Total_Oxidation_7	Total_Oxidation_8	Avg_Percent_Occ	Avg_Percent_sd	Protein	PSM_cnt
[truncated: 2,368 more rows]

[truncated: 4 more sheets: Global_Plex2_PeptideLvl, Global_Plex2_ProteinLvl, Phospho_Plex2_PeptideLvl, Phospho_Plex2_STY_SiteLvl]
