# Supplementary material for: Integrative Multi-PTM Proteomics Reveals Dynamic Global, Redox, Phosphorylation, and Acetylation Regulation in Cytokine-Treated Pancreatic Beta Cells
Source: Mol Cell Proteomics. 2024 Nov 15;23(12):100881. doi: 10.1016/j.mcpro.2024.100881 (PMC11700301; doi:10.1016/j.mcpro.2024.100881)
Supplement: Table S6 [file mmc6.xlsx]

## Sheet: Legend
Supplementary Data 6: Automated Sample Processing and Integrated Enrichments of Multiple PTMs (Label-free; Supplemental Fig. S6D)
Overview: Data used for Pearson correlations of label-free samples generated from automated SP3 using 200 μg protein inputs.
Spreadsheet Name	Description
Label-free_Global	Crosstab of LFQ intensities (no normalization or imputation)
Column Header (where available)	Description
Protein	Common protein nomenclature
-NEM #	LFQ intensity of analyzed samples derivied from SP3 cleanup of 200 μg protein inputs
+NEM #	LFQ intensity of analyzed samples derivied from SP3 cleanup of 200 μg protein inputs

## Sheet: Label-free_Global
Protein	-NEM 1	-NEM 2	-NEM 3	-NEM 4	-NEM 5	-NEM 6	+NEM 1	+NEM 2	+NEM 3	+NEM 4	+NEM 5	+NEM 6
1433B	28.0401	27.6403	27.8307	28.1055	28.1394	27.3167	27.1797	27.301	27.5156	27.3565	27.5849	NA
1433E	31.3127	31.8511	31.4581	31.8032	31.2031	31.5466	31.245	31.3706	31.251	31.3765	31.1846	31.1527
1433F	27.2278	27.3008	27.1415	27.2542	27.1665	27.4213	27.6172	27.4738	27.6994	27.6407	27.7512	27.6553
1433G	31.0373	30.8642	30.829	30.9218	31.0556	30.8439	30.8486	31.138	31.1846	31.2725	31.1629	31.1384
1433T	26.214	26.5581	26.4876	26.5678	26.4034	26.5516	26.1378	NA	26.2917	26.0911	26.933	26.9542
1433Z	27.5609	27.7762	28.2712	28.3066	27.8091	28.3967	28.9618	28.6218	28.6933	28.7275	28.9884	28.9311
2AAA	28.7142	28.7693	28.4521	28.2376	28.5573	28.7203	28.9412	28.731	28.9015	28.8045	28.9735	29.0467
3HIDH	27.7956	27.9158	28.1511	28.2683	28.2694	27.9387	27.7102	28.0462	27.8076	27.6597	27.8166	27.7761
6PGD	25.8771	26.2399	24.7112	25.138	25.5066	NA	26.4826	27.0713	26.8837	26.3185	26.4188	26.0082
AATC	31.8663	31.5375	31.7458	31.9037	31.6913	31.6382	32.0389	32.113	32.0459	31.9846	32.0813	32.2623
AATM	31.6045	31.3503	31.4341	31.5882	31.5854	31.5211	31.2902	31.6583	31.5403	31.6509	31.4716	31.6417
ABEC2	29.915	28.8426	30.0671	30.299	30.1289	30.1061	30.5309	30.4442	30.2042	30.3936	30.4915	30.5511
ABLM1	27.3791	27.2668	27.5495	27.228	27.5471	27.816	27.5928	27.4069	27.524	27.5254	27.5326	27.5639
ACADL	30.353	30.4643	30.3276	30.548	30.5076	30.2802	30.3049	29.9487	30.0462	29.922	29.9194	30.0158
ACADM	28.9881	29.0972	29.1944	29.2044	29.1653	28.9731	28.4251	28.7082	28.4763	28.5967	28.6624	28.8633
ACADS	27.3096	27.26	27.8761	27.1675	27.847	27.4618	27.7296	27.4875	27.7579	27.6665	27.9141	28.0084
ACADV	29.2701	29.2611	29.1889	29.0469	29.1035	29.2561	29.0603	29.4772	29.3441	29.2706	29.3159	29.2884
ACBP	31.4736	30.4026	31.0364	31.0149	31.4518	31.4227	30.933	31.204	31.3386	31.2199	31.1785	31.0564
ACOC	26.9943	26.8195	26.6335	26.5664	26.4834	27.1053	27.3144	27.5054	27.4874	27.5818	27.2552	27.3987
ACON	31.6656	31.7273	31.6456	31.595	31.6258	31.595	31.6132	31.7061	31.5167	31.5407	31.5561	31.6666
ACOT1	27.504	27.0869	27.3805	26.9453	27.3278	27.3247	26.9792	27.0905	26.9	27.0106	27.0061	27.507
ACSL1	29.734	29.6239	29.9392	29.6933	29.9567	30.14	29.6534	29.7082	29.7039	30.0146	29.6197	29.7066
ACSL6	27.0635	26.2059	27.3104	26.9867	26.2677	26.9291	27.605	27.4321	27.3991	27.2483	27.5005	27.5303
ACTB	31.4304	31.4385	31.6186	31.3115	31.6653	31.7034	31.337	31.1883	30.9983	31.1615	31.0924	31.0632
ACTN1	NA	26.1903	26.5792	26.6641	26.2813	24.6748	26.8561	26.7876	NA	26.9957	26.6632	26.9129
ACTN2	32.8081	32.8328	32.8297	32.7528	32.7698	33.0056	32.7619	32.833	32.7667	32.7798	32.7053	32.7831
ACTN3	33.917	34.0449	33.9376	33.9209	33.9666	33.9284	33.9318	33.9558	33.9652	34.0015	33.9247	33.9466
ACTS	36.4139	36.5713	36.4254	36.3314	36.3809	36.4784	36.143	36.1929	36.1573	36.0828	36.16	36.1803
ACYP2	30.5574	30.3551	30.3944	30.4349	30.7157	30.4784	30.1823	30.4371	30.4627	30.4464	30.6004	30.5007
ADT1	33.006	32.7737	32.7369	32.8666	32.6736	32.7769	33.2116	33.2324	33.0495	33.1359	33.1952	33.2127
AIFM1	27.846	27.3761	27.4636	27.4893	27.4815	28.3633	26.0253	26.0713	25.7628	25.7259	26.1105	25.8171
AINX	26.4418	27.6614	26.6889	26.6457	26.7679	26.9774	26.6543	NA	27.0177	26.7574	27.0591	26.8819
AK1A1	28.166	27.6019	28.1513	27.9183	27.7732	27.7789	28.2716	28.0628	28.3299	28.427	28.2716	28.2305
AL1L1	28.1579	27.856	28.1301	28.5228	27.9065	28.5597	28.0438	28.0658	28.0262	28.1038	28.1373	28.0252
ALAT1	26.4654	26.7883	27.0217	26.4628	26.8689	27.0572	27.4458	27.8665	27.1869	27.4868	27.327	27.6925
ALBU	33.6431	33.5927	33.5694	33.8305	33.5837	33.6455	34.0213	33.8529	33.7905	33.7787	33.8992	33.861
ALD1	29.1702	29.094	28.439	29.0885	28.8833	29.0146	29.415	29.0533	29.2617	29.2416	29.0911	29.1915
ALDH2	28.3657	28.4824	28.3669	28.2597	28.4188	28.1716	28.7119	28.7112	28.7374	28.7277	28.6208	28.7828
ALDOA	35.1282	35.3064	35.1143	35.1265	35.0884	35.2928	35.4411	35.5643	35.4395	35.4489	35.4431	35.5449
ALDR	31.4351	31.2525	30.982	31.2168	30.9394	31.08	31.9896	32.0106	32.0918	31.9918	31.9393	32.1822
AMPD1	31.1312	31.1286	31.058	30.9391	31.0811	31.018	31.4122	31.3978	31.4043	31.3275	31.3377	31.3351
AMPL	25.9845	26.6339	25.843	25.8592	25.9562	25.7655	26.018	26.6418	26.526	26.3617	26.2072	26.6359
ANKR2	28.4459	28.3312	28.2848	28.1917	28.0386	28.6916	28.9185	28.9115	28.8542	29.0257	28.8784	28.9836
ANX11	28.2896	28.0612	28.2177	27.683	28.1029	28.4361	27.3275	27.6632	27.6005	27.5012	27.4408	27.7802
ANXA2	28.4787	28.7918	28.5351	28.5836	28.923	29.0115	28.0304	28.1059	28.0715	27.9951	28.0083	27.8775
ANXA4	26.8658	26.7175	26.4785	26.8975	27.399	27.5946	27.7992	28.1006	27.97	27.2683	27.7584	28.2729
ANXA5	27.2891	27.8738	27.5563	26.5942	26.5905	27.887	27.6351	27.1722	27.6083	27.4819	28.1789	27.883
ANXA6	29.5559	29.5535	29.3908	29.5288	29.5663	29.5909	29.7428	29.6072	29.5211	29.6493	29.6024	29.6713
APOE	26.9828	27.0864	26.9954	27.0198	26.8006	26.856	27.0627	26.7979	27.1441	26.9643	27.191	27.1982
AQP1	27.0068	27.14	27.7836	27.8872	28.1865	28.4182	NA	28.4139	27.7631	28.7827	28.4914	28.6513
ARF2	NA	27.8483	27.4214	27.4407	27.2332	27.2484	27.2415	27.5784	27.5035	27.2615	27.2561	27.0947
ASNA	26.7081	25.9591	26.4895	26.4887	26.6871	NA	26.4222	26.4443	26.1587	25.8409	26.2347	26.269
ASPN	28.3627	28.0228	28.2951	28.1637	28.2542	28.2641	28.6777	28.5856	28.7108	28.4979	28.5453	28.6252
AT1A1	26.4519	26.7372	26.5419	26.707	26.9996	27.4143	27.2818	27.1165	27.1401	27.1772	26.9793	26.9807
AT1A2	28.7363	28.5666	28.7702	28.6345	28.7094	28.8964	28.8189	28.6261	28.7833	28.8727	28.7818	28.7371
AT1B1	27.7658	27.3959	27.5035	27.6247	27.472	NA	27.2486	27.3223	27.413	27.5484	27.2364	27.5411
AT2A1	34.5304	34.9641	34.6397	34.577	34.6669	34.6626	34.6182	34.7225	34.6321	34.5864	34.4718	34.5092
AT2A2	29.3512	29.4887	29.3763	29.539	29.2957	29.091	29.602	29.8245	29.8158	29.7718	29.5979	29.695
AT2A3	32.8765	32.7366	32.7712	32.6356	32.6952	32.5776	33.0041	33.2474	32.9956	33.2266	33.026	33.2199
AT5F1	30.2194	30.3327	30.678	30.2451	30.5155	30.6662	30.1833	30.0846	30.2279	30.1803	30.3058	30.3529
ATLA2	27.3178	27.2318	27.1814	27.4227	27.2858	27.6914	27.7031	27.7516	27.6521	28.06	27.5941	27.8286
ATP5H	32.1505	30.4531	31.5135	31.7852	30.9392	30.7039	30.336	30.9378	30.9405	30.8612	30.867	31.0977
ATP5I	29.4967	28.7169	29.2001	29.2528	29.2457	29.3325	29.1557	28.3864	28.4426	28.7611	28.8281	28.467
ATPA	32.6503	32.7702	32.6378	32.5189	32.3602	32.2053	32.592	32.6554	32.7801	32.614	32.7624	32.7338
ATPB	32.6763	32.5597	32.7039	32.7299	32.5756	32.8381	32.6105	32.5602	32.613	32.5472	32.5936	32.6154
ATPD	30.6015	30.9126	30.5973	30.4946	30.4892	30.6629	30.7551	30.72	30.6287	NA	30.7549	30.8412
ATPG	29.6167	29.9975	29.5111	29.6509	29.426	29.7672	30.7204	30.0659	30.0813	30.2532	30.1893	30.0594
ATPK	29.7286	29.8232	29.601	29.8933	29.7853	29.55	29.4211	NA	29.5451	29.7764	29.473	29.5275
ATPO	30.6614	31.4162	30.9389	30.8277	30.7853	30.9575	31.1175	31.0642	31.0658	31.1969	31.3509	31.2655
BAF	26.4664	25.7086	26.1499	25.6968	25.7135	25.4495	26.1363	26.0801	26.0023	25.6831	25.7705	26.4106
BAG3	27.1	27.2664	NA	27.1659	27.3363	27.2803	27.0179	26.8737	27.0849	26.8804	27.0732	NA
BIN1	30.6371	30.2632	30.4441	30.6657	30.6056	30.6858	30.6757	30.8432	30.9209	30.8183	30.7847	30.7564
BIP	27.9704	28.1615	27.9628	27.9463	27.9324	28.2624	27.741	27.844	27.8927	28.104	28.0307	27.8089
C1TC	26.9406	26.8778	26.7998	26.9147	27.019	27.698	26.9203	26.9039	27.0689	26.9409	27.0662	26.8485
CA2D1	28.8864	28.573	28.8512	28.7463	28.708	28.9237	28.8956	28.957	28.9134	28.9997	28.9512	28.9134
CAB39	25.8439	25.0823	25.6009	25.3714	25.3164	25.3385	25.7993	26.1343	26.0176	26.2232	26.2474	26.3254
CAC1S	27.7229	27.6427	27.9981	27.7554	27.7609	27.9166	27.6234	27.629	27.7709	27.5591	27.4036	27.5601
CACB1	27.7479	27.6925	27.5244	27.9658	27.8541	27.8873	28.2044	28.015	28.1506	28.0286	28.2127	28.2794
CACP	27.0717	27.3848	26.9024	26.9748	27.1657	26.8992	27.1307	27.4525	27.3682	27.2364	27.3361	27.4071
CAD13	29.0253	28.7642	29.0329	28.9587	29.0712	29.2224	28.844	29.0292	28.8698	28.8814	28.9161	28.6262
CAH3	33.848	33.5537	33.6597	33.9037	33.5384	33.5268	34.2355	34.5422	34.4982	34.5062	34.4176	34.4903
CALL3	30.8935	30.8519	31.1217	30.8818	31.1007	31.4307	30.4769	30.2151	30.0671	30.2684	30.3043	30.0612
CALU	26.9121	27.1442	27.4862	27.0917	27.4923	26.9348	26.9964	27.0984	26.6175	27.0927	27.1567	26.7766
CANB1	26.6939	26.8684	27.0595	27.0166	26.973	27.5189	27.1745	27.743	26.9583	27.2479	27.7329	27.7804
CAND2	26.5241	26.5542	26.699	26.3132	26.7997	26.5256	27.2008	27.2617	27.2961	26.8931	27.4645	26.9884
CAP2	27.4832	26.717	27.1165	27.1206	27.0945	27.3279	27.8993	27.3815	27.1659	27.3908	27.5186	27.4317
CAPZB	29.7781	29.9991	29.8195	29.7204	29.7704	29.8261	30.0877	29.9074	30.0506	29.6809	29.6304	29.789
CARME	26.8706	NA	27.1083	26.9657	26.8955	26.9101	27.5643	28.1329	27.5826	27.5603	27.4015	27.4168
CASQ1	33.9564	33.8069	34.1023	34.0123	33.9893	33.9563	33.8256	34.0193	33.943	33.9199	33.9197	34.0934
CASQ2	28.4521	29.1817	28.2868	29.4975	27.6366	28.7251	27.8902	28.6471	28.1208	28.1173	28.1698	28.5499
CAV1	29.1632	28.6552	28.8548	28.9427	28.928	29.1101	28.5565	29.1945	29.0698	29.0107	28.6048	28.8824
CAVN1	29.2233	29.1339	29.0774	29.0519	28.6595	29.1997	29.0498	28.8743	28.9758	28.9824	29.0826	29.156
CAZA2	30.1785	30.4092	30.167	30.3632	30.4584	30.6258	30.2938	30.2201	30.2893	30.3345	30.3075	30.4564
CH10	28.5419	NA	28.4347	28.3519	29.024	28.6124	28.7466	28.7194	28.7911	28.7462	28.6514	28.6196
CH60	29.9527	29.9037	29.9633	29.9651	29.8608	29.918	30.1557	29.6588	29.953	30.0088	30.0182	30.0519
CISD1	29.9998	30.2647	30.3369	30.0601	30.4129	30.3257	30.6762	30.7264	30.8233	30.7911	30.7004	30.4577
CISY	30.0434	30.1159	30.0691	29.9499	29.9676	30.2167	30.174	30.1252	30.1804	30.2179	30.1794	30.1636
CLH1	26.8697	25.9491	26.4596	26.0436	26.0435	26.1954	27.0203	26.7484	26.7019	26.6964	26.5761	26.9456
CMBL	28.4943	27.5296	27.5818	27.3702	27.438	26.8347	28.6238	28.6904	28.5091	28.5933	28.376	28.5446
CMC1	29.8797	29.6901	29.838	29.8868	29.7835	29.7789	30.1082	30.0066	29.8921	29.8049	29.9178	29.8959
CO1A1	33.616	33.0011	33.5633	33.5196	33.4549	33.551	31.278	31.5325	31.4589	31.2048	31.1895	31.278
CO1A2	31.0359	31.3603	30.8364	30.6283	31.0589	30.8126	29.8964	29.9093	30.0034	29.8926	29.8917	29.8006
CO6A1	29.5829	29.8787	29.4091	29.4166	29.6398	29.5419	29.6982	29.6398	29.6162	29.5206	29.4702	29.7389
CO6A2	29.2575	28.976	29.0213	29.0618	29.2074	29.1272	29.1969	29.1588	29.1082	29.2534	29.2843	29.268
COCA1	26.6881	27.6724	27.2021	26.8866	26.996	27.3415	27.4027	27.4128	26.9223	27.5165	27.1835	27.6873
COF1	26.6807	26.5657	26.674	26.573	26.9708	26.8701	NA	27.1725	27.2881	27.2726	27.3984	27.1417
COF2	31.1734	31.504	31.1095	30.9259	30.8613	31.0034	31.337	30.7173	30.8936	31.2201	30.9224	31.039
COFA1	26.2984	24.9709	25.9806	25.7472	NA	24.8218	27.6221	26.6461	26.9361	26.9319	26.7029	26.4936
COQ8A	28.6195	28.857	28.468	28.4766	28.4145	28.0873	28.8286	28.5377	28.4975	28.4928	28.736	28.2759
COQ9	28.6365	28.8313	28.9185	28.5169	28.6684	28.9451	29.1049	28.8669	28.9884	29.1027	29.0661	28.9965
COX2	31.2013	31.1684	31.4368	31.3903	31.3733	31.8773	31.8661	31.8955	31.7258	31.5697	31.8337	31.6213
COX5A	31.526	31.0585	31.3495	31.3937	31.4257	31.261	31.1226	31.2652	31.2922	31.3279	31.2017	31.4323
COX5B	29.4042	29.7551	29.3793	29.436	29.7359	29.532	29.1823	28.7428	29.6764	29.6138	NA	29.4084
CPNS1	27.2374	26.6101	27.1599	26.606	26.4192	27.0759	27.401	27.9798	28.0966	27.6134	28.033	27.5494
CPT1B	28.0488	27.1983	28.2592	27.9084	27.9351	28.4964	26.7553	27.6317	26.9548	27.6066	NA	27.532
CPT2	27.1663	27.4278	27.4902	27.1364	27.394	27.3497	27.1479	27.0402	27.1736	27.2781	27.0746	27.0068
CRYAB	32.1664	31.9907	31.8692	31.9378	32.0707	31.8356	32.0288	31.9961	32.1767	32.139	32.0168	32.1328
CSN2	26.4032	25.762	26.1846	26.2336	25.9667	26.3012	26.1102	26.229	26.3929	26.2273	26.4944	26.2268
CSN5	25.6113	25.99	25.3663	25.5997	25.2772	NA	25.3745	25.8974	25.81	25.4783	25.3954	25.8194
CSRP1	27.6192	NA	26.9997	27.8502	27.5476	27.0761	NA	27.2165	26.2746	26.23	26.1959	26.217
CUL5	26.9585	27.3796	26.9807	27.4112	27.3257	27.792	27.5323	27.2606	27.9575	27.7554	28.1451	27.825
CX6B1	28.9394	28.2793	28.4726	28.9878	28.89	28.1801	27.7877	27.97	27.9367	27.889	28.0237	27.9883
CX7A2	30.9615	31.075	31.1765	31.1405	31.6775	31.6465	30.9142	30.966	30.6621	30.7036	30.956	30.9143
CY1	29.753	29.3313	29.8967	29.8497	30.1435	30.4876	29.5716	29.7435	29.7093	29.9221	29.72	29.798
CYC	31.9511	31.9429	32.1879	32.0184	32.0934	31.8658	31.5624	31.5127	31.531	31.3644	31.3695	31.4842
DCTN2	25.8793	25.6389	25.7376	25.2672	25.7539	26.4852	25.0318	25.2063	25.2512	25.2892	NA	25.0539
DDX3Y	26.6461	27.0522	26.7576	26.4775	27.0526	27.0383	27.3337	27.336	26.8771	27.4134	27.2719	27.4042
DECR	27.8338	27.8173	27.2947	28.0577	27.5578	27.8022	28.2494	28.5672	28.6749	28.3617	28.401	28.3663
DESM	31.7883	32.0781	31.748	31.8642	31.8137	31.9465	31.9538	32.0206	32.0707	32.1057	32.067	32.1089
DHE3	28.0421	28.4418	28.2763	28.1839	27.8554	28.1926	28.7906	28.7899	28.8589	28.6672	28.7472	28.6969
DHPR	27.7498	27.5764	27.6509	27.6454	27.7626	27.9579	28.009	28.2052	28.2114	28.2411	28.1612	27.7889
DLDH	29.1317	29.2438	29.2926	29.5149	29.5375	29.299	29.2308	29.2879	29.2385	29.1117	29.0022	29.0461
DMD	27.452	27.8402	27.4581	27.4922	27.4301	27.8916	27.7864	27.8732	27.8725	27.8046	27.8187	27.8698
DNM1L	26.0336	26.7873	26.4595	26.3901	26.5685	26.6009	26.4626	26.5828	26.64	26.8747	26.3191	27.0514
DNPEP	26.6792	26.8667	26.7733	26.8799	26.8134	27.0975	27.3199	26.9371	27.1972	26.924	27.0421	26.9795
DOPD	27.6061	28.2684	27.9338	27.7788	28.2534	27.7843	28.4367	28.4521	28.6424	28.4881	28.2111	28.5122
DPYL2	26.5915	26.6783	26.2179	27.3729	25.7769	NA	26.4794	26.8145	26.2747	26.6883	26.5103	27.1591
DRS7C	28.0518	28.0346	28.104	27.8647	28.2599	28.1291	28.1908	28.2651	28.3662	28.099	28.3307	28.2197
DTNA	27.6248	27.3356	27.6511	27.7206	27.6657	27.6563	27.8959	28.085	28.062	27.9359	27.6204	NA
DUS3	28.1625	28.391	28.1283	27.9373	28.1388	28.0255	28.0314	27.6776	27.6186	27.882	27.8401	28.0506
DX39A	26.1252	26.0889	25.9971	26.1099	26.1386	26.1943	26.6113	26.5813	26.4316	26.6422	26.2042	26.1997
DYHC1	26.8197	26.6055	26.9803	26.7213	26.8986	27.2708	26.6106	26.6171	26.7111	26.5334	26.5388	26.2973
DYSF	27.7739	27.3728	27.5447	27.3644	27.3975	27.7529	27.7539	27.8169	27.5973	27.8274	27.901	27.8072
ECHA	29.4513	29.5507	29.4764	29.5442	29.6683	29.6785	29.5942	29.7621	29.7742	29.8725	29.9053	29.5898
ECHB	29.1286	29.3181	29.2242	29.0814	29.2328	29.0843	29.2137	29.1413	29.283	29.4824	29.3372	29.3231
ECHM	28.43	28.6199	28.5844	28.7326	28.495	29.3714	29.0448	28.9638	29.0122	28.993	28.989	29.0624
EF1A2	32.5853	32.7044	32.4781	32.5046	32.3237	32.683	32.7207	32.6291	32.5184	32.7203	32.6701	32.7657
EF1D	28.2233	28.9676	28.6171	28.2392	28.0777	28.7142	28.0535	28.408	27.7503	28.0558	28.054	28.0615
EF1G	27.3293	27.5166	27.7842	27.7189	27.1691	27.4053	28.0089	27.6389	27.4092	27.4319	27.4723	27.4584
EF2	29.2829	29.3314	28.9451	29.0394	29.3097	29.0787	29.5451	29.6065	29.768	29.6642	29.7089	29.7818
EFTU	29.0226	28.2718	28.9136	28.9325	28.6013	28.8463	28.8331	28.8883	28.8254	28.8791	28.7356	28.7055
EHD2	28.1837	27.9728	28.277	28.3165	28.1463	28.4548	28.4906	28.2005	28.24	28.539	28.5204	28.4991
EI3JB	27.6922	27.4895	27.7299	27.432	27.7731	27.7009	27.6543	28.0481	NA	28.2361	28.1669	28.1603
ELOB	26.9448	27.4394	26.4549	27.2475	26.3923	26.1241	28.3936	28.0874	28.2841	28.0473	28.1142	28.6565
ELOC	27.0224	NA	26.4964	26.3614	26.4281	26.1271	26.3723	26.7582	26.5575	26.5704	26.3991	26.8422
ENOA	32.7931	32.6458	32.8045	32.7851	32.6468	32.6698	33.207	32.8502	33.2828	33.2796	33.2038	33.1456
ENOB	34.3401	34.7781	34.3425	34.3557	34.45	34.3274	34.4801	34.3571	34.3951	34.5023	34.427	34.4225
ENOG	28.0557	29.5482	28.927	28.3779	29.6758	29.8245	28.4907	28.4042	28.4216	28.5637	28.401	28.4101
ETFA	29.5981	30.2297	30.0255	29.807	30.0419	30.0201	29.8487	29.846	29.8387	30.0523	29.8694	29.9495
ETFB	29.7806	30.0184	29.2777	29.7626	29.3693	29.3378	29.1151	29.31	29.1851	29.5102	29.6181	29.3526
ETFD	27.1175	27.6621	27.4275	27.2379	27.5333	27.7545	28.0059	27.1907	27.5557	27.8301	28.0187	27.5838
F10A1	27.7294	27.8455	27.8391	27.3918	27.6742	27.5678	27.4382	27.1791	27.3985	27.4176	27.4446	27.6137
F16P2	28.2551	28.0858	28.0284	27.9897	27.9948	28.6261	28.3301	28.1247	27.929	28.1999	28.188	27.9825
FABP4	28.1706	28.9657	26.2354	29.1132	29.3662	28.9372	NA	28.5661	27.5486	28.9738	27.6577	28.8411
FABPH	31.7152	32.114	31.3729	31.3383	32.3221	32.3863	31.2852	30.7808	31.174	31.4037	30.9521	30.7427
FHL1	32.2622	32.3394	31.6345	31.9176	31.5591	31.6415	32.1605	32.0463	31.8705	32.0521	31.8438	32.1747
FIS1	27.6659	27.5464	27.628	26.1693	27.3238	27.1255	27.7708	28.4783	28.5162	28.2407	27.6606	28.352
FKBP3	28.488	28.5193	28.6082	28.8256	29.1077	28.7652	28.7426	29.0504	29.1452	29.0171	29.0569	29.1778
FLNA	26.6466	26.2949	26.4151	26.3925	26.6509	26.8348	26.741	26.6559	26.5707	26.7501	26.5752	26.7437
FLNC	30.5001	30.632	30.5924	30.5391	30.7353	30.6095	30.6216	30.6739	30.7011	30.7551	30.6851	30.7178
FLOT2	25.6629	26.2266	25.6435	25.9495	25.7661	26.3668	26.0253	25.9945	NA	26.1479	26.1222	26.0593
FMOD	29.34	29.2582	29.3854	29.2854	29.2394	29.0834	30.1899	30.1273	30.2407	30.0895	30.2341	30.3865
FUMH	29.1972	29.2788	29.306	29.4744	29.1904	29.6945	29.4774	29.4075	29.5112	29.6804	29.5208	29.5749
FXR1	27.0768	27.1753	27.2039	27.2891	27.2013	27.1421	26.9773	27.0784	27.2822	27.1472	27.1973	27.0821
G3P	35.3583	35.8725	35.4432	35.4169	35.4357	35.8027	35.1605	35.201	35.0681	35.024	35.1036	35.1597
GAL3A	33.6815	33.7134	34.2078	33.9386	33.4957	34.3696	32.9447	33.4773	32.7817	32.9087	32.9916	33.188
GDIA	27.0109	26.7579	26.7411	26.7584	26.6729	27.0329	27.1263	27.1371	27.4289	27.2537	27.1107	27.3963
GDIB	27.8674	28.2182	28.0244	27.6688	27.7653	27.9335	28.2917	28.2087	28.1932	28.2679	28.1978	28.2311
GDIR1	28.2096	28.074	28.0096	28.0839	28.0892	27.8118	28.9278	29.1817	29.301	29.2176	29.1369	29.4879
GLYG	28.2379	28.5545	28.7146	28.7093	28.5921	28.4259	28.9936	28.8543	28.6765	28.9704	28.7955	28.8919
GPD1L	NA	27.6291	27.9284	28.4895	28.2959	28.6705	27.3787	28.4369	28.1187	27.7864	27.7307	27.8016
GPDA	31.6073	31.5527	31.3084	31.3824	31.3634	31.191	31.8384	31.7326	31.7916	31.8605	31.7997	31.9042
GPDM	26.952	26.0203	26.764	26.7096	26.6729	26.7167	27.0829	26.7035	26.6181	26.8789	27.1177	27.1533
GPX1	27.4029	27.4979	27.4304	27.3061	27.5591	27.897	27.5798	27.8266	27.2807	27.3921	27.4753	27.646
GRHPR	29.1036	28.9074	28.518	29.6426	29.3826	28.5852	28.8777	29.0521	28.7396	28.9202	29.1964	29.0629
GRP75	29.3618	29.1235	29.0576	29.1526	29.0014	29.1698	28.9698	28.9213	28.962	28.9064	28.8257	28.9633
GSTM7	29.9109	30.4747	29.9631	29.9954	29.7368	29.6126	30.4302	30.6621	30.6273	30.8501	30.7082	30.5797
GSTP2	28.5834	29.2849	28.6106	28.6139	28.4325	28.8247	29.6394	29.164	29.3721	29.4236	29.4552	29.2756
GYS1	29.7092	29.4301	29.413	29.5809	29.5454	29.7013	29.6601	29.5051	29.2956	29.2288	29.4412	29.4639
H10	29.8915	29.9203	29.655	29.7679	29.9272	29.8876	30.0519	30.2302	29.5403	29.8418	29.5509	29.6665
H2A1B	31.4166	31.3776	30.5319	31.8135	31.2474	30.8636	31.4878	31.2639	31.3749	31.1916	31.1867	31.2991
H2AY	27.2453	27.4068	27.3644	27.2901	NA	27.1786	26.4878	26.5848	26.4148	26.5218	26.388	26.5359
H2B2E	32.0078	31.4285	32.067	32.5248	32.2344	32.6391	31.5033	31.7906	31.9486	31.5138	31.4155	31.5025
H3C	31.4545	29.9143	30.8418	31.1653	31.5606	31.1596	31.1333	31.0885	31.1131	31.139	30.854	31.1877
H4	31.988	31.9777	31.9414	31.8706	32.0388	31.9451	32.0795	31.923	32.0529	32.0472	31.9117	32.0116
HBA	31.3866	31.524	31.5358	31.439	29.8862	31.0504	32.442	32.2303	32.0994	32.1936	32.1703	32.1363
HBB2	33.1182	33.025	32.8685	33.1196	33.0709	33.2232	32.4501	32.7354	32.5563	32.5981	32.4924	32.7637
HCDH	28.0672	27.9889	27.7192	27.6804	27.266	27.2718	29.1168	29.2515	29.3891	29.1959	29.2398	29.315
HEMO	27.7148	26.6811	27.6141	27.3571	27.1052	27.0103	27.9876	28.2353	27.8869	27.8971	28.119	28.3146
HHATL	28.7994	29.0273	28.6645	28.7496	28.6219	29.1464	29.5306	29.4205	29.3368	29.4083	29.3844	29.5795
HINT1	30.5273	30.7635	30.635	30.3389	30.6496	29.608	30.6681	30.8522	30.8436	31.0095	30.9391	31.0335
HMGB1	28.9343	28.715	29.3487	28.8123	29.2071	28.8845	28.881	28.5247	28.5693	28.4149	28.0473	28.2482
HNRPK	26.8393	26.9555	26.7033	26.6711	26.5309	26.6622	27.0686	27.0878	26.9214	27.1005	27.0802	27.3369
HPRT	26.8344	26.8877	26.9093	26.6917	26.7851	27.1596	27.1472	27.1753	27.1327	27.1874	26.9783	27.0478
HS71B	26.9979	27.4901	27.1814	27.2378	27.1762	27.8168	27.8309	27.6587	27.6892	27.7718	27.8931	27.7216
HS90B	30.2433	30.3432	30.3591	30.2712	30.4585	30.4313	30.1598	30.4142	30.3577	30.2739	30.3114	30.1823
HSP74	27.0616	26.9633	27.0632	27.219	27.0501	27.2757	26.8169	26.9416	26.6564	26.8103	26.4335	26.3937
HSP7C	31.2285	31.6062	31.3381	31.3006	31.5362	31.5774	31.6008	31.5734	31.6218	31.6803	31.6728	31.6978
HSPB1	31.3855	30.4273	31.0971	31.0851	31.1415	31.0258	30.8003	30.8989	30.8119	30.8361	30.8339	30.8554
HSPB2	30.403	29.6385	30.17	29.9927	29.7484	29.4915	29.9626	30.0208	29.8805	30.0659	30.1255	30.1687
HSPB6	30.5887	30.2035	29.9845	29.8967	29.9775	30.0234	30.9926	31.0975	31.1828	30.7715	30.6799	30.9292
HSPB7	29.2605	29.066	28.9402	28.9342	28.8431	28.2835	29.1648	NA	28.8943	29.1061	28.7778	28.4587
IDH3A	30.2861	30.109	30.3814	30.215	30.1719	29.9676	30.5464	30.56	30.575	30.4295	30.4952	30.4351
IDHC	27.5723	27.2677	27.8577	27.0963	27.1338	27.4926	27.8384	NA	27.2013	27.1948	27.1399	27.4269
IDHG1	28.0469	28.1683	28.1912	28.1775	28.2392	28.3398	28.8709	28.9705	28.7326	28.5229	28.8993	28.7082
IDHP	31.7058	31.4745	31.4481	31.5828	31.4749	31.3882	32.0391	32.0665	32.0527	32.0045	31.9117	31.9556
IF4A2	28.7933	28.4107	28.9022	28.7241	28.7755	28.3409	28.8605	28.8209	28.8533	28.8774	28.8328	29.202
IF4G1	25.6628	24.1585	25.7217	25.1431	25.6734	25.7734	26.1035	25.1786	25.2476	25.656	25.3052	25.5157
IF5A1	29.2456	28.9372	29.3336	29.1982	29.1191	28.9703	28.8339	29.1865	28.989	28.7549	28.5845	28.8702
IMB1	27.0656	27.3107	26.699	27.2528	27.0173	27.5427	27.5818	26.9493	27.2721	27.5325	27.3323	27.157
IMPA1	27.0227	NA	26.6565	27.028	26.77	27.243	26.822	25.9246	26.6659	25.7342	26.7809	26.7893
IPYR	26.8513	27.0314	26.5489	27.0028	26.3344	26.3972	27.1279	26.8781	26.6634	26.691	26.8769	26.7028
JPH2	29.1644	27.9381	28.8013	28.7657	28.689	28.88	27.6907	27.7816	27.8115	28.1318	27.6111	27.779
KAD1	33.4914	32.954	33.1883	33.4194	33.3196	32.8623	32.579	32.0947	31.9593	32.1541	32.0055	32.1104
KAP0	26.929	26.8555	26.7278	26.7603	26.7509	27.0023	26.879	26.827	26.8149	26.8851	26.9636	26.9567
KAP2	27.9565	27.5246	27.5743	27.8082	27.9994	28.2794	28.091	28.2464	28.2019	28.1369	28.0558	28.2164
KAPCB	26.9625	27.0742	27.4687	27.2195	27.1834	26.9824	27.6912	27.7464	27.6005	27.6703	27.4124	27.6975
KCC2A	28.3449	28.446	28.5034	28.0888	28.2427	29.0327	28.2378	28.3801	27.8555	28.1751	28.1062	28.0983
KCC2B	27.2962	27.9141	27.5171	27.2105	27.4188	27.851	27.7579	27.6154	27.9497	27.75	27.6679	27.7488
KCRM	35.7067	35.6859	35.704	35.6186	35.6571	35.7987	35.3337	35.4068	35.4487	35.4435	35.436	35.4422
KCRS	32.8733	32.8602	32.9481	32.8369	32.9444	33.2898	32.1591	32.2626	32.2467	32.1049	32.133	32.1457
KLH40	26.8348	NA	27.213	27.5141	27.945	27.8554	27.9435	27.9508	27.6039	27.9449	27.7016	27.5886
KLH41	30.146	29.8228	30.3174	30.1494	30.182	29.7379	30.0975	29.7133	29.7481	29.6642	29.6944	30.0339
KPB1	28.1861	28.5091	28.2226	28.1419	28.1528	28.4245	29.3783	29.2891	29.09	29.158	29.189	29.3296
KPBB	28.7636	28.8142	29.0433	28.5165	28.9827	29.0893	29.027	28.7797	28.6893	28.7477	28.7811	28.6793
KPYM	33.6819	33.6761	33.7764	33.6662	33.7288	33.7588	33.687	33.8586	33.7646	33.8549	33.7766	33.8181
LAMA2	27.7186	27.7077	27.6745	27.7507	27.5767	28.0852	27.9846	27.681	27.6571	27.6062	27.5517	27.8698
LAMB2	27.1433	27.2244	27.1518	27.5543	27.5441	28.0112	27.3658	27.18	27.4788	27.4852	26.4552	27.2447
LAMC1	27.7218	27.4622	27.6427	27.4525	27.7676	27.9394	28.3699	28.0551	27.6847	28.2953	28.3407	27.9865
LDB3	33.2901	33.0996	33.3032	33.312	33.289	33.216	33.3266	33.3474	33.3765	33.507	33.3078	33.3276
LDHA	34.028	33.9465	33.6349	34.0242	33.6948	34.0943	34.4864	34.0587	34.0889	34.0984	34.1938	34.094
LDHB	31.8591	31.6189	31.8688	31.9953	31.9729	32.174	32.1053	32.2031	32.4156	32.5192	32.4502	32.2225
LEG1	29.5807	30.0501	29.9962	29.9541	29.727	29.7625	29.8722	29.1278	28.8031	29.1106	29.0169	28.4566
LGUL	30.1344	29.8553	30.0842	29.9262	29.9524	29.8992	30.9516	30.7862	30.7954	30.711	30.7187	30.8059
LMCD1	27.704	27.6488	27.467	27.2473	27.5866	27.5894	27.7523	27.7041	27.8428	27.8894	27.7594	27.794
LMNA	28.5908	28.8338	28.6446	28.7322	28.7967	29.0569	29.1073	29.0362	29.1128	29.052	28.9272	28.9268
LUM	29.4361	30.0053	29.4411	29.5841	29.9334	29.1874	29.6289	29.7524	30.1081	29.7709	29.8366	29.9327
M2OM	28.4017	28.3452	28.4626	28.2619	28.1612	28.2695	28.6059	28.4519	28.4737	28.5971	28.6568	28.9778
MBP	30.0652	29.7165	30.255	30.285	30.2445	30.3731	28.7217	29.0138	28.8622	29.0993	29.1202	29.0258
MDHC	32.1852	31.9899	31.8828	31.9316	31.9757	31.5665	32.0932	32.178	32.1851	32.2131	32.395	32.1214
MDHM	32.7834	33.1734	32.763	32.6849	32.66	33.0191	33.3264	33.2843	33.4287	33.2301	33.2961	33.2717
MIC19	NA	28.3572	28.1278	27.985	28.2993	28.1124	28.5082	28.3699	28.3279	28.6473	28.7081	28.1837
MIC60	29.1252	29.1516	29.0664	29.1763	29.1957	29.5323	29.3777	28.8348	28.9522	29.1159	28.9601	28.9068
MIF	28.2006	27.8928	27.9044	27.9929	27.7679	27.3437	28.471	28.0657	28.3244	28.3182	28.6604	28.1819
MIME	30.6259	29.4437	30.7478	30.7114	30.1768	30.5605	30.9751	31.1571	30.9948	31.2608	30.9739	30.978
MK12	27.506	26.8221	27.6424	27.2859	27.5068	NA	27.571	27.4128	27.6293	27.661	27.399	27.5269
ML12B	27.1284	27.2204	27.0082	27.1283	27.1865	26.9532	27.0839	27.1119	26.9218	27.2554	27.3389	27.1856
MLRS	34.9316	35.146	34.7639	34.8025	34.8502	35.1289	35.1062	35.3341	35.3031	35.1841	35.3887	35.2661
MLRV	33.0018	33.0741	33.0358	32.9702	32.9317	33.3346	32.9528	33.0392	33.2023	33.1481	33.0364	33.1551
MMSA	28.1304	28.1571	27.9509	28.1816	28.224	28.4133	28.3814	28.3346	28.2831	28.5496	28.3738	28.458
MPCP	30.9117	31.1899	30.9393	30.8342	31.1483	31.2025	31.0361	30.7423	30.7189	30.7916	30.6771	30.817
MTCH2	26.7339	27.4562	27.0713	27.8239	25.4833	25.173	28.7144	28.2511	28.2222	28.6954	28.4116	27.9751
MUG1	28.6879	28.3274	28.8215	28.7756	28.6014	28.723	28.5475	28.4194	28.3594	28.4328	28.0664	28.5892
MYBPH	29.1804	28.7418	29.1402	29.1493	29.4782	29.1047	29.8032	29.7608	29.8	29.9341	29.9193	29.6853
MYG	34.6057	34.1132	34.0086	34.4198	34.4662	34.1994	34.6088	34.6371	34.8416	35.0315	34.9999	35.0031
MYH1	36.065	36.2646	36.0657	36.0379	36.0561	36.1629	35.7174	35.8015	35.8244	35.7949	35.7446	35.7803
MYH4	35.7177	35.9162	35.6884	35.6852	35.6941	35.7046	35.3788	35.4623	35.4518	35.4766	35.4084	35.374
MYH6	28.8312	28.4323	27.4551	27.8416	28.2125	27.3935	30.5823	30.6213	30.9495	31.1581	30.383	30.8793
MYH7	34.8595	35.0528	34.8286	34.8902	34.9677	34.8448	34.7196	34.7843	34.7679	34.7977	34.7766	34.7311
MYH8	34.6294	34.8452	34.4081	34.5818	34.4484	34.8947	34.5693	34.3819	34.4366	34.5101	34.6213	34.4742
MYH9	26.8825	26.6978	26.9719	26.9595	27.2712	27.8791	26.8767	26.6074	26.5095	26.9129	26.5882	26.6146
MYL1	35.5264	35.8374	35.5753	35.4188	35.5782	35.7906	35.211	35.2493	35.2867	35.374	35.2608	35.2572
MYL3	33.8047	33.8913	33.4449	33.5506	33.6993	33.8819	33.8323	33.8172	33.9274	33.9847	33.8464	33.8311
MYL6	31.2216	31.6169	31.4151	30.9858	31.2163	31.7948	31.7499	31.1632	31.4057	31.5308	31.4158	31.3176
MYL6B	31.5089	30.2656	30.8506	31.1645	30.4585	30.8261	30.6242	30.9775	31.0917	31.3064	31.0781	31.2582
MYLK2	28.9917	28.5073	28.4099	28.5739	28.814	28.5975	29.7051	29.3511	29.5163	29.6939	29.7603	29.8833
MYOM1	31.5622	31.603	31.4801	31.4914	31.5383	31.5258	31.6309	31.7226	31.5892	31.5896	31.5511	31.5721
MYOM3	27.3679	27.8132	27.3937	27.5669	27.3125	26.9895	27.5272	27.2332	27.0564	27.1356	27.2324	27.0277
MYOTI	31.0018	31.0526	30.8571	31.0558	30.8336	31.0837	30.9814	31.1213	31.0566	30.9856	31.0735	31.0042
MYOZ1	32.6506	32.7251	32.6722	32.6113	32.6264	32.5914	32.4708	32.5751	32.5745	32.6037	32.557	32.5517
MYOZ2	29.3968	29.9232	29.4549	29.6103	29.3642	29.4772	29.3143	29.7111	29.4879	29.7332	29.3794	29.6517
MYOZ3	28.3726	28.2842	28.4325	28.17	28.2446	NA	28.132	27.745	27.9268	27.9678	27.9803	27.8916
MYP0	30.1512	30.3192	30.0087	29.7459	29.945	30.1694	29.9261	29.2516	30.0312	29.9567	30.204	30.269
MYPC2	33.2223	33.2837	33.2831	33.2484	33.3318	33.1791	33.3565	33.3897	33.3017	33.3128	33.3336	33.3403
MYPN	27.1969	26.0462	26.7069	26.7374	26.0225	27.0245	23.2275	24.022	24.2201	24.2745	24.0686	25.5411
NAMPT	26.7992	26.9535	26.9419	26.8686	27.1548	27.3386	27.026	27.2069	27.111	27.0652	27.2144	27.3674
NB5R1	28.2894	28.1309	NA	28.3794	28.5146	28.2281	28.547	28.7459	28.4451	28.6481	28.6849	28.4168
NDKA	31.043	30.9781	31.0861	30.9805	31.0065	30.9977	31.2508	31.2135	31.111	31.2979	31.3319	31.2125
NDRG2	28.7954	29.2786	28.9809	28.6601	29.4124	28.8985	29.4248	28.9799	29.4487	29.4556	29.0935	29.3462
NDUA4	30.7952	30.6713	30.2715	30.4313	30.4528	31.0395	30.7036	30.8929	30.6582	30.7517	30.2205	30.7114
NDUA6	28.862	28.7503	28.5289	28.5707	28.6956	28.9496	27.7452	28.4954	28.4645	28.1526	27.3426	29.2916
NDUA8	29.3904	28.7389	29.1654	29.1912	29.3187	29.7157	28.7932	28.6196	28.9734	28.8954	28.6684	28.7178
NDUA9	28.2506	27.7723	28.3485	28.3921	28.3221	27.4601	29.2817	29.2861	28.9929	29.2223	29.2109	29.1089
NDUAD	28.7168	28.1354	28.537	28.7603	28.4351	29.0765	28.4071	28.2586	29.0613	28.2099	28.4608	28.4758
NDUB1	28.9212	28.3912	28.0475	NA	28.5417	28.3206	28.0818	27.4724	27.0046	27.1578	26.9919	27.1726
NDUB4	28.0452	27.7104	28.4851	28.0677	28.1616	28.1669	27.8362	28.0443	28.1067	28.3068	27.9669	27.9536
NDUBA	27.8005	NA	27.7119	28.5136	27.69	28.7774	28.6708	28.9473	28.6733	28.7044	28.7648	28.6214
NDUS1	29.3099	29.4433	29.2309	29.2179	29.5229	29.5756	29.8453	29.5101	29.5588	29.6449	29.8491	29.713
NDUS2	28.1443	27.7779	28.2017	28.2487	28.3691	28.252	28.8736	28.4074	28.3688	28.3339	28.7347	28.2687
NDUS3	28.7364	28.5672	28.8865	28.6952	28.7485	29.0603	28.4995	28.5516	28.6682	28.422	28.4166	28.5026
NDUS8	29.1582	28.2352	28.2526	29.3067	29.1707	29.0113	26.2349	26.5983	26.4829	27.738	26.7473	26.6267
NDUV1	29.1422	28.7936	29.3337	29.494	29.5542	29.0267	28.5882	28.3649	28.5957	28.6064	28.5788	28.6518
NDUV2	29.3266	28.9905	29.0472	29.1295	28.9823	29.2954	29.0591	29.0935	29.0645	29.1729	29.1645	29.1808
NFL	27.8218	28.0369	27.5388	27.6085	27.4627	26.3272	25.987	25.69	25.4615	26.0538	25.7064	25.8672
NID1	28.1015	NA	27.1668	27.3772	27.3475	27.7446	27.7056	27.8439	27.7116	27.6583	27.6693	27.5606
NID2	25.9709	25.7126	26.1876	26.3748	26.4463	25.2753	26.2399	26.6559	26.3698	26.2969	26.1859	26.8578
NIPS2	27.7919	28.0773	27.5621	27.5045	27.9895	27.645	28.6515	29.0327	29.1413	28.7655	29.261	29.1921
NNRE	NA	26.6057	26.9333	27.0833	26.4016	26.518	27.5491	27.2626	27.4605	27.4513	27.2541	27.5686
NNTM	29.4252	29.2221	29.4179	29.4706	29.4576	29.4641	29.4911	29.6058	29.5405	29.5606	29.5717	29.5186
NSF1C	26.9259	26.7761	26.9007	26.9591	27.0896	27.1782	27.0928	26.8731	27.0024	27.0299	26.8397	26.7949
OBSCN	28.8775	28.6946	28.401	28.4634	28.5028	28.8028	28.5809	28.4876	28.3136	28.2839	28.5831	28.3321
ODO1	29.6674	29.4033	29.5723	29.5323	29.5894	29.3738	29.5825	29.6561	29.6886	29.6556	29.7186	29.6633
ODO2	28.8004	28.8189	28.8139	28.6888	28.8271	28.9029	28.8194	28.609	28.8364	28.7894	28.9589	28.5355
ODP2	30.2182	30.3779	30.1051	30.1079	30.0858	30.467	29.6011	29.7261	29.5528	29.6495	29.7035	29.6677
ODPA	29.7368	29.8327	29.5183	29.7852	29.8599	29.8438	29.9276	30.0392	30.017	30.1461	30.1296	30.025
ODPB	30.0116	30.5313	30.1597	29.9144	29.984	30.0136	30.106	29.8808	29.9528	30.0038	30.1425	29.855
ODPX	28.0302	28.4535	27.7625	28.0146	27.9185	28.0829	27.7468	27.9025	27.9459	27.9741	27.8123	27.9003
OLA1	28.2686	28.1799	28.1493	28.177	27.9988	28.4054	28.5061	28.4287	28.4929	28.4097	28.5989	28.5578
OTUB1	25.9211	NA	26.2529	25.7634	26.353	26.8022	26.5805	26.4185	26.6122	26.2411	NA	26.394
PACN3	26.6842	27.2552	26.8931	27.2458	27.3649	27.6927	27.058	27.3748	27.1322	27.1284	27.2025	27.1722
PADI2	28.0277	27.9581	28.0259	27.6839	27.9641	28.1342	28.5026	28.4451	28.2438	28.1834	28.3268	28.2784
PAIRB	28.4075	27.7775	28.6497	28.9975	28.8684	28.6593	25.4764	26.2792	26.2946	26.2176	26.0518	26.0614
PARK7	30.9326	31.3671	31.3705	31.0875	31.0181	31.3066	30.9826	30.6572	30.6765	30.999	30.7094	30.6225
PBIP1	26.717	25.5012	NA	26.181	26.5723	26.0039	26.5293	27.0542	27.0564	27.242	26.4672	27.3752
PCBP1	27.5995	27.4839	27.5804	27.4105	27.6748	27.4223	27.4015	27.2382	27.2039	27.4912	27.5009	27.7191
PCYOX	26.6894	27.4145	26.7366	26.5629	26.8024	26.2172	27.3116	26.8236	26.578	27.1534	26.923	27.0136
PDC6I	28.3546	28.5054	28.4805	28.9768	29.0089	29.2479	28.4241	28.3949	28.296	28.5484	28.645	28.761
PDCD5	27.1071	26.7857	27.0324	27.0142	27.4079	27.3961	27.559	27.1382	27.421	27.3406	27.2578	27.3235
PDIA1	27.5961	27.8627	27.8111	27.6647	27.7936	27.0814	28.1861	28.1535	28.2464	28.0939	27.9511	27.9991
PDIA3	26.8443	26.7221	26.9146	26.9267	27.0418	27.6019	27.0348	27.2625	26.9534	26.9987	27.3259	27.0065
PDLI1	28.0587	26.9091	28.1188	27.9826	27.1258	28.0546	28.1824	27.6288	27.8801	27.4497	27.9781	28.1677
PDLI3	30.5343	30.8212	30.3702	30.4528	30.4174	30.1455	30.3409	30.7516	30.5931	30.6175	30.7227	30.7677
PDLI5	32.417	32.1384	32.3609	32.2793	32.3648	32.3177	32.41	32.384	32.4353	32.504	32.3514	32.301
PDLI7	31.3968	30.9776	31.0909	31.1389	31.2112	31.1813	31.1618	31.279	31.5003	31.5581	31.587	31.7306
PEBP1	32.4758	31.3971	31.9373	32.1284	32.1211	32.6073	32.4605	32.1961	31.998	32.1903	32.218	32.2374
PFKAM	32.045	32.3867	32.162	32.1139	32.1469	32.2436	32.4384	32.2803	32.3328	32.2082	32.2067	32.2888
PGAM2	34.2872	34.2273	34.0944	34.3576	34.1854	34.3459	34.1807	34.324	34.2172	34.2144	34.224	34.1651
PGBM	27.7054	27.6619	27.8101	27.4147	27.589	27.7154	28.2862	28.1185	28.0325	28.2584	28.34	28.2562
PGK1	33.8548	33.6051	33.8725	33.8474	33.8417	33.8333	33.8252	33.9712	33.8936	33.8608	33.8361	33.8433
PGM1	33.3347	33.4821	33.3636	33.4074	33.4275	33.4208	33.698	33.5883	33.71	33.7318	33.6604	33.7264
PGS1	29.0163	29.4676	29.229	29.0857	29.1929	29.5196	29.1265	29.0544	29.1039	29.3124	29.1094	28.8697
PGS2	31.4642	30.7229	31.4417	31.2602	31.1799	31.1576	31.4909	30.8001	30.9367	30.8068	31.3629	30.9408
PHB	27.4713	27.3509	27.7116	27.8466	27.7523	27.7763	27.7784	27.8364	27.8497	27.6535	27.8722	27.8957
PHB2	27.5982	28.1716	27.9267	27.8709	27.9607	28.2577	28.3495	28.5217	28.1688	28.2389	28.0948	28.1684
PHKG1	27.914	28.0593	28.0118	27.9976	28.0696	28.15	28.2882	28.0136	28.048	28.0813	28.2566	28.15
PHP14	28.2341	27.6392	27.5818	27.0696	27.4835	27.6726	28.3433	27.9641	28.3022	28.2505	28.1399	28.2953
PIMT	27.6186	28.0056	27.8306	27.5791	27.8206	28.3221	28.5009	28.3339	28.7047	28.7906	28.817	28.6607
PLEC	29.9954	29.9153	29.884	29.9168	30.0267	30.0135	29.7965	29.8979	29.8332	29.8935	29.8903	29.8385
PP1B	27.3023	26.582	26.9953	27.3939	27.2196	26.2602	28.3262	28.3746	28.4242	28.0981	28.1634	28.0852
PP2BA	27.5444	27.4613	27.8517	27.1598	27.3533	27.7366	27.1074	27.0013	27.3643	27.6024	27.5955	27.6495
PPR3A	26.9632	27.1282	27.2197	26.8077	27.1673	26.4695	27.4619	26.7475	26.8344	27.5297	26.8482	27.581
PRAF3	26.8401	27.0436	26.8942	26.4715	26.7223	27.2345	26.6521	26.4899	25.9891	26.8992	26.3288	26.4218
PRDX1	29.6494	30.2633	29.7635	29.8067	29.9521	29.867	30.3745	30.0751	29.9068	30.0241	30.0313	29.8209
PRDX2	29.1177	30.6101	29.6167	29.5452	29.3093	29.8375	29.8487	29.3308	29.4119	29.4636	29.6256	29.5365
PRDX3	29.3776	30.0247	29.5214	29.4227	29.1553	29.5264	29.8145	29.9484	29.9978	29.9068	29.8445	30.003
PRDX5	29.1936	29.2211	28.8087	28.8261	28.6553	28.7672	28.6016	28.0868	28.0776	28.2664	28.2799	28.2258
PRDX6	28.3622	28.6805	28.8645	28.3839	28.7024	28.6599	28.8965	28.9397	28.8825	28.8848	29.0946	29.0778
PRELP	30.8317	30.8437	31.1127	31.0582	30.9927	31.2576	30.9345	30.6424	30.5816	30.6618	30.6677	30.5994
PROF1	28.5784	28.5273	28.1353	28.2984	28.3715	27.9453	29.1057	28.6398	28.7066	28.7432	28.9692	28.9441
PRS10	26.2628	26.2109	26.3234	25.7601	25.4402	NA	26.6147	26.4099	26.5904	26.205	26.4906	26.1882
PRS4	27.4982	25.7333	26.7204	26.6503	26.9174	NA	26.4352	26.9322	26.5738	26.4269	26.5714	26.5819
PRS6A	26.2238	26.5394	26.0687	26.4391	26.8218	25.9545	26.8005	26.764	26.8116	26.2115	26.6978	26.289
PRS7	25.7561	NA	26.2134	25.9757	26.5641	26.4824	26.3375	26.0234	26.5427	26.242	26.3863	26.3841
PRVA	34.4197	34.2291	34.552	34.1299	34.2713	35.1748	34.8712	34.7525	35.0095	34.6491	34.9324	34.5766
PSA	27.9286	28.2107	28.0112	27.7525	27.916	27.9179	28.2096	28.1503	28.1891	28.1284	28.2636	28.0553
PSA1	26.2173	26.8776	26.6328	26.3359	26.3083	26.2199	27.1911	27.3945	27.3269	27.4436	27.3057	27.1831
PSA2	27.2882	25.8337	27.5355	27.1677	27.2385	26.4738	27.6132	26.9895	27.4062	26.8897	27.1999	27.1993
PSA5	28.1947	28.2167	28.0235	28.0021	28.0136	28.3917	28.3709	27.8392	28.1705	28.1985	27.9725	27.8819
PSA6	27.3939	27.3133	27.3753	27.31	27.3234	27.2274	27.4762	27.1992	27.2947	27.2876	27.3654	27.1816
PSB1	26.8099	26.6006	NA	26.2083	26.5408	26.3242	26.3877	26.9374	26.7108	27.153	26.363	26.4619
PSB2	27.0008	27.0447	26.8479	26.603	27.4169	27.0511	28.2187	28.017	27.8805	28.034	27.9748	27.8777
PSMA8	26.8898	27.5667	27.1882	27.1854	27.2607	27.0524	27.5915	27.8612	27.8515	27.7352	27.7468	28.0001
PSMD2	26.2043	25.88	25.9898	26.2933	26.0008	26.1409	26.058	26.0143	26.1501	25.7102	26.0827	26.1389
PSMD3	NA	26.4318	26.5774	26.9714	26.5776	26.1825	26.2834	26.5671	26.6529	26.8454	26.5088	26.7427
PSMD6	26.3705	26.0326	25.9816	26.0626	25.9939	25.9708	26.7544	26.1601	26.2776	26.7632	26.4023	26.3246
PSMD7	26.6729	27.0749	26.8521	27.0735	26.8163	27.3236	26.7558	26.9242	27.0294	NA	26.5371	26.7586
PSME1	26.5032	26.4796	26.8361	26.8696	26.7571	26.9826	26.6328	26.7651	26.7341	26.9951	26.7407	26.6725
PUR8	29.6474	29.0337	29.1966	29.0703	28.3944	28.4871	29.7398	29.7218	29.7668	29.6885	29.7117	29.7969
PUR9	27.1598	26.9748	27.0713	27.2237	26.8781	26.998	27.3371	27.3767	27.4366	27.1755	27.3806	27.6133
PURA1	31.3324	31.5794	31.477	31.3403	31.393	31.2958	31.7224	31.7225	31.795	31.8348	31.7917	31.7803
PYGM	34.4208	34.4199	34.4686	34.4285	34.4086	34.4079	34.3768	34.45	34.5364	34.4312	34.3937	34.4163
QCR1	30.3711	30.2695	30.0654	30.2116	30.6311	30.5221	29.9575	29.6165	29.6652	29.8785	29.9736	29.8513
QCR2	31.5123	31.306	31.3824	31.4306	31.215	31.6255	30.7926	31.021	30.6369	30.9355	30.5421	30.9931
QCR6	29.3235	29.4027	29.4165	29.6441	29.5246	30.0448	28.5301	28.1723	28.5514	28.6039	28.3189	28.6062
QCR8	28.6042	29.3392	28.542	28.6813	28.9254	28.7486	29.3612	29.6315	29.415	29.3917	29.4332	29.3054
RAB10	27.3413	27.5614	27.845	27.4249	27.4748	27.8723	28.2079	28.0665	27.7103	27.9918	27.9119	27.8318
RAB2B	27.7631	27.7507	27.9248	27.3083	27.6646	27.7498	NA	27.1845	27.1624	27.4622	27.0959	27.9909
RACK1	26.8886	26.465	26.833	26.8706	26.9556	26.9917	26.8326	26.8808	26.841	27.1194	26.4969	27.0477
RADI	26.9643	27.1731	27.3758	27.0941	27.1557	27.564	26.6661	27.1364	27.3284	27.2951	26.9731	27.3787
RANT	27.7793	27.9994	27.6501	27.7531	27.8139	27.6194	28.5765	28.1795	28.1095	28.2088	27.8837	27.9453
RB11A	26.1782	NA	26.5756	25.9621	27.0613	26.9992	26.9963	27.4256	27.1207	27.2557	27.1766	27.4393
RHOA	27.6175	26.5925	27.1088	27.3229	26.9376	26.9993	26.9152	27.0141	27.0136	27.1391	27.3612	27.0098
RL10L	26.8318	NA	26.9301	26.9132	26.7369	26.9072	27.6164	27.5886	27.1414	27.6192	27.3674	27.5881
RL13	28.0123	27.9782	27.3622	27.6369	27.6696	28.3611	28.0994	27.9864	28.7283	28.862	28.7009	28.741
RL15	26.8733	24.8556	26.7603	27.1658	27.0339	27.3746	26.9151	27.0028	26.9273	26.5988	26.7672	26.991
RL18	27.4093	27.3013	27.698	27.7987	27.6127	27.8992	28.2141	28.1498	28.048	27.9301	28.1203	28.0869
RL4	27.4654	27.8191	27.8258	27.7834	27.6663	28.1703	27.9226	27.2204	27.4196	27.307	27.4348	27.4669
RL5	27.298	26.616	26.7811	26.8067	26.6079	26.6529	27.0158	27.0263	27.1448	27.553	27.0792	27.1523
RL7	26.9892	26.9789	27.0003	26.9606	27.0052	27.293	27.3566	27.6399	NA	27.3283	27.4277	27.4822
RL7A	26.9801	27.1247	27.1115	27.1717	26.9124	27.2059	26.9547	27.1579	26.8008	26.6843	27.2405	26.9351
RLA0	26.8945	27.031	26.7543	26.7389	26.9779	26.9842	26.967	27.4732	27.0037	26.9857	27.4875	26.859
ROA2	28.1876	28.5583	28.1284	28.1667	28.346	28.2304	28.3092	28.3373	28.3425	28.5581	28.2803	28.1505
ROA3	27.2335	27.822	27.15	27.4465	27.2597	27.1628	27.8881	NA	27.8013	28.5321	28.1993	28.2177
RS13	27.6378	28.6136	27.3689	27.6005	28.5654	28.0446	27.8038	28.6698	25.8231	28.5397	26.1653	26.0524
RS15A	27.3516	27.5398	27.2807	27.3646	27.0481	26.6946	27.2777	27.0907	26.9294	27.4603	27.1476	27.0512
RS16	27.5144	27.947	27.6605	27.7071	27.6694	27.7087	27.5142	27.8281	27.7626	28.0531	28.2043	27.7462
RS18	28.2594	28.1502	28.139	28.0343	28.1488	28.0058	28.4715	27.8541	27.9954	27.7984	27.9899	27.93
RS19	27.805	27.9686	27.7285	27.6916	27.7849	28.0351	27.1503	27.7833	27.3072	27.6768	27.6431	27.6381
RS3	26.6357	27.0832	26.9976	26.6513	27.3914	27.468	27.2298	26.8588	27.0398	26.9474	26.9538	27.0167
RS3A	28.9687	28.5874	28.7744	28.7474	28.6475	29.2824	27.3746	28.0045	27.5064	27.5936	27.6339	27.7294
RS5	26.8243	26.7041	26.4585	27.0223	NA	26.702	27.4669	27.1488	27.1659	26.8682	26.7642	26.8461
RS7	27.1792	26.8826	27.2842	27.4109	27.318	28.5782	27.612	27.0779	27.1696	27.1884	27.2043	27.3151
RS9	27.597	27.2217	27.678	27.4674	27.6946	27.7204	27.2838	27.2103	27.2188	27.1847	27.1126	27.199
RSSA	27.1518	27.8272	27.3371	27.3009	27.1428	27.4321	27.7331	27.9748	27.6146	27.7818	27.5057	27.7116
RTCB	26.18	26.5985	26.5469	26.4663	26.5839	26.5065	26.4318	26.4898	26.3627	26.5302	26.302	26.3584
RTN2	28.5866	29.2229	28.7084	29.1252	28.3674	29.741	29.7273	30.4067	30.4987	30.289	30.0901	30.4257
RTN4	30.2793	29.1507	30.253	30.2844	30.2909	29.3226	29.8333	29.8668	29.9424	30.1564	29.918	30.0467
RTRAF	25.8955	24.7057	24.7387	25.8591	25.9426	25.8387	26.0649	26.506	26.7095	26.6364	25.6099	26.4983
RYR1	29.3995	29.5896	29.3591	29.4772	29.4746	29.588	29.646	29.6423	29.4896	29.5331	29.7303	29.692
S10AA	26.3799	26.0816	26.3506	NA	26.4356	27.2889	27.5356	28.0032	27.7028	27.6623	NA	28.2684
SAHH	27.0523	27.3636	27.4019	27.1504	27.771	27.0965	27.4489	27.4746	27.2578	27.6036	27.922	27.5603
SAR1B	28.9033	28.626	28.529	28.4004	28.5256	28.3553	28.5402	28.5863	28.7312	28.7354	28.831	28.7143
SC22B	26.2784	25.4876	26.146	26.2474	25.9303	26.3846	24.7517	25.6176	25.0865	25.5958	25.7654	NA
SCOT1	28.1417	27.9429	28.0801	28.0574	28.1866	28.1194	28.404	28.3598	28.5483	28.412	28.518	28.3478
SDHA	28.5355	28.7661	28.5433	28.4749	28.8733	28.7932	29.2592	29.1543	29.1464	29.2702	29.1131	29.1619
SDHB	29.6917	29.582	29.6259	29.5027	29.7786	29.8162	29.7661	29.545	29.6397	29.7512	29.5637	29.5983
SGCA	25.6154	26.3662	25.8149	26.378	26.6063	25.7474	26.7563	27.1247	26.7195	26.3523	27.2199	26.673
SH3BG	29.093	29.2033	29.2894	29.5115	28.7423	29.1716	29.3478	29.0165	28.989	29.0284	29.2578	28.981
SMTL2	27.2418	27.4165	27.3065	27.1927	27.1688	27.3001	27.8738	27.6855	27.5337	27.727	27.8512	27.7073
SMYD1	30.3157	30.2325	30.2034	30.6967	30.3951	30.0239	30.0287	30.2368	29.9816	30.016	29.7284	30.0333
SNTA1	27.1393	27.7376	27.879	27.3346	27.5027	27.019	27.3892	27.4877	27.6446	27.5393	27.1899	27.1181
SODM	30.0499	30.2459	30.7466	30.3752	30.6374	29.9342	29.8832	30.0531	30.1599	30.4293	30.2406	30.1834
SPEG	29.8611	29.133	29.8197	29.9198	29.9679	30.3539	28.6907	29.0111	28.6431	28.8378	28.6023	28.9708
SPTB1	26.2308	24.8961	25.7848	26.3802	26.0825	26.9486	26.6148	26.2664	26.094	26.2824	25.7899	25.9231
SPTN1	26.3002	26.1227	26.4021	26.1225	26.4745	26.286	26.1902	26.2418	26.0958	26.2837	26.0731	26.1179
SRCA	31.4299	31.2262	31.363	31.3039	31.1248	31.4318	31.5456	31.4725	31.5977	31.6132	31.6271	31.5209
STAC3	27.3383	27.1636	27.5606	27.7238	28.3466	27.6316	28.3994	27.7776	27.8012	27.7882	28.3515	NA
STIP1	27.3278	27.3997	27.0724	26.9167	27.3602	27.2272	NA	27.7231	27.5442	27.1807	27.4264	27.1497
SUCA	29.537	28.967	29.4765	29.5672	29.2685	29.8239	28.9991	29.5625	29.2438	29.1988	28.8532	29.2614
SUCB1	29.3255	29.549	29.049	29.0598	29.2383	29.078	29.7059	29.6533	29.5885	29.5196	29.5916	29.5149
SYNEM	27.5309	27.4127	27.5738	27.6203	27.7833	27.6508	27.5452	27.8234	27.4885	27.5178	27.59	27.6817
SYNP2	30.8784	30.4323	30.4888	30.4262	30.4497	30.6222	30.8019	30.7253	30.7308	30.8339	30.8717	30.6984
SYNPO	27.3996	26.566	27.1881	27.4451	27.1489	27.1907	26.6869	26.8265	26.7524	26.9264	26.884	26.9983
SYP2L	28.1734	28.4302	27.997	28.1475	28.0485	28.526	26.6963	26.9644	26.8484	27.1257	26.974	27.0645
TAGL2	26.8733	27.0283	26.8923	27.0611	26.3989	27.5892	26.6983	26.7938	27.1472	27.2666	27.0092	27.1082
TBA1B	29.9803	29.6626	30.0868	30.0527	29.8984	30.0534	30.2299	30.2718	30.1934	30.1713	30.1793	30.0654
TBA4A	30.3665	29.999	30.559	30.4012	30.572	28.3783	29.8254	29.5187	29.7423	29.7963	29.7041	29.827
TBB4A	30.2307	30.1892	30.1534	30.1015	30.003	30.3348	30.5627	30.3733	30.5796	30.5481	30.5404	30.6073
TBB5	26.9515	27.2141	NA	26.9505	27.2854	27.5137	26.6248	27.23	26.8623	26.8446	NA	26.991
TCPA	27.1452	25.9321	26.8841	27.1039	27.2371	26.5996	27.2628	26.9781	27.2882	27.0886	26.923	27.0034
TCPB	27.0002	26.9729	26.898	26.9599	26.5973	26.7031	27.3716	27.3135	27.1438	27.5563	27.222	27.6111
TCPD	26.2943	26.1683	26.6308	26.38	26.3198	26.5647	26.759	26.4795	26.7285	26.5792	26.8964	26.9625
TCPG	27.2866	27.0535	27.1643	27.3622	27.0307	27.0182	27.6491	27.3845	27.5113	27.7016	27.4291	27.6916
TCPQ	26.5973	26.504	26.9266	26.5679	26.5317	26.4437	26.4539	NA	26.3462	26.4065	26.1846	26.4434
TCPZ	26.8956	26.5089	27.1485	27.0238	27.144	26.8371	27.5412	27.3743	27.3265	27.5042	27.2469	27.6218
TCTP	30.8096	30.4682	30.72	30.3654	30.6903	30.6097	29.0081	29.4536	29.2727	29.3653	29.486	29.6127
TELT	28.4559	28.2221	28.1139	28.1294	28.2566	28.5054	28.6692	28.2248	28.7819	28.382	28.2417	28.5166
TERA	28.8811	28.9465	28.8822	28.9728	29.0108	29.0151	29.5054	29.3975	29.5584	29.731	29.6351	29.4952
THIL	29.3787	29.6704	29.3003	29.307	29.5275	29.6943	29.6556	29.6615	29.6881	29.8741	29.7925	29.7262
THIM	29.2647	29.1714	29.2617	29.3197	29.1629	29.1476	29.44	29.4574	29.5316	29.625	29.5978	29.5837
THTM	27.998	28.0512	28.2892	28.4219	28.0778	28.3337	27.9625	27.7786	27.7011	28.0549	28.1314	27.8201
TIM13	27.3738	27.1019	27.5819	27.5058	27.5438	27.9632	27.4667	26.4754	27.4333	27.1795	27.3054	27.0255
TIM44	26.4754	25.1001	26.5717	26.43	27.131	26.0709	28.1304	27.8385	NA	28.2666	28.1724	27.9329
TITIN	33.2293	33.2375	33.2041	33.2003	33.2703	33.2255	32.5831	32.5903	32.5413	32.549	32.5646	32.5574
TLN1	25.9415	25.767	25.619	26.0072	25.8491	25.6776	25.9395	25.5634	25.8526	25.7084	25.6852	26.029
TM38A	27.3061	28.4916	28.6433	28.4099	28.7057	28.7828	28.3353	27.8541	26.578	26.5831	27.3518	26.7623
TMOD1	27.4745	26.9464	27.505	27.1068	27.6203	28.175	27.4682	27.6657	27.5182	27.718	27.5242	27.5712
TMOD4	30.4435	30.0044	30.1257	30.04	30.2477	29.9798	30.5803	30.4051	30.3372	30.3977	30.2246	30.1394
TNNC1	31.3324	31.0634	31.6628	31.9479	31.5986	31.6727	31.1157	30.9216	31.3854	31.0823	31.5612	31.2429
TNNC2	33.9874	34.521	34.0086	34.1019	33.9656	34.176	33.8346	33.8695	33.7899	33.8853	33.7613	33.7255
TNNI1	31.5988	31.6952	31.2848	31.2642	31.6959	31.488	31.3449	31.5274	31.3881	31.6631	31.5457	31.6262
TNNI2	33.8959	34.2067	33.9801	33.6523	34.0263	33.9037	33.4527	33.403	33.3196	33.2993	33.1331	33.1705
TNNT1	32.5002	31.7221	32.1386	32.2498	32.155	32.1117	31.848	31.8877	31.8551	31.6555	31.7901	31.6857
TNNT3	34.6007	34.6729	34.5516	34.5472	34.5894	34.2286	35.0078	35.1759	35.1284	35.0995	34.986	35.2073
TPIS	34.5456	34.9725	34.5153	34.4045	34.4787	34.7604	34.5444	34.424	34.4874	34.5508	34.5125	34.4963
TPM1	35.0414	35.2875	35.0196	35.0037	35.0923	35.2104	34.7444	34.6801	34.802	34.8056	34.5912	34.7248
TPM3	34.9149	35.1163	35.0001	35.023	34.9864	35.0872	34.8233	34.8137	35.0132	34.8664	34.8097	34.8144
TRFE	30.123	29.8144	30.0318	30.2452	30.0976	30.3024	30.6273	30.5788	30.5955	30.54	30.4113	30.4273
TRI72	29.946	29.9668	29.9295	29.8311	30.01	30.147	30.2525	30.11	30.1192	30.309	30.2529	30.0543
TRXR1	26.1168	NA	26.5114	26.2411	26.4727	26.3773	26.7488	26.9508	NA	26.8535	26.9866	26.7925
TTHY	29.0967	29.4366	29.4053	29.1637	29.3435	29.4125	29.7568	29.6621	29.4461	29.2431	29.2793	29.6804
UB2V2	28.6936	28.0318	27.9085	27.8805	28.1932	28.3365	28.9958	29.0153	29.2244	29.1586	29.1447	29.088
UBA1	28.1561	28.0572	27.8176	28.0856	28.0538	28.3737	27.68	27.5465	27.7885	27.8564	27.926	27.9993
UBC	31.652	32.1658	31.7913	31.7937	31.9353	31.3255	32.0871	32.0813	31.9701	31.9186	31.5786	31.6641
UCRI	29.2222	29.2254	29.2828	28.832	28.8552	29.3573	29.2193	29.2701	29.3361	29.2344	29.2771	29.3327
UGPA	29.986	29.8735	30.0392	30.1978	30.2542	29.4347	29.9104	30.1294	30.1784	30.0136	30.0558	30.1938
UN45B	26.0399	26.0862	25.715	25.8027	26.0214	26.089	26.3477	26.1993	26.091	26.0885	26.1717	26.231
VAPA	28.3664	27.6179	27.5639	27.5238	27.8736	28.2686	27.5482	27.766	27.6586	27.532	27.9744	27.421
VDAC1	32.5285	32.6317	32.4441	32.3533	32.3567	31.9643	32.4193	32.4311	32.3064	32.0187	32.1947	32.1554
VDAC2	30.9745	31.1192	31.1369	31.0262	30.9931	30.6532	31.2701	31.3199	31.2288	31.1042	31.157	31.0861
VIME	29.5452	29.8114	29.4638	29.4731	29.588	29.8526	29.6583	29.777	29.9378	29.8715	29.737	29.8023
VINC	27.8227	27.2005	27.8143	27.8034	27.6897	27.6919	28.0917	28.0445	28.0656	28.0095	28.1915	27.9545
WDR1	28.5307	28.2142	28.3731	28.3603	28.2377	28.3006	29.0243	28.4122	28.0255	28.2294	28.161	28.3876
