# Supplementary material for: Integrative Multi-PTM Proteomics Reveals Dynamic Global, Redox, Phosphorylation, and Acetylation Regulation in Cytokine-Treated Pancreatic Beta Cells
Source: Mol Cell Proteomics. 2024 Nov 15;23(12):100881. doi: 10.1016/j.mcpro.2024.100881 (PMC11700301; doi:10.1016/j.mcpro.2024.100881)
Supplement: Table S7 [file mmc7.xlsx]

## Sheet: Legend
Supplementary Data 7: Automated Sample Processing and Integrated Enrichments of Multiple PTMs (Supplemental Fig. S7)
Overview: Data for deep global and redox profiling using the automated SP3 workflow to process 1 mg inputs.
Note: Peptide spectra matches (PSMs) were filtered using the following criteria: 1) mass accuracy within 10 ppm; 2) PepQ value < 0.01 to a final false-discovery rate < 1%.
Spreadsheet Name	Description
Global_PeptideLvl	Unique global peptide level data (median normalization)
Global_ProteinLvl	Unique median normalized global protein level data
Redox_PeptideLvl	Unique cysteine-containing peptide level data (median normalization)
Redox_Cys_SiteLvl	Unique peptide data scaled by global peptide data then median normalized and aggregated to unique Cys site level
Column Header (where available)	Description
Peptide	Peptide sequence
TotalThiol_CV	Coefficient of variation for -NEM samples
TotalOxidation_CV	Coefficient of variation for +NEM samples
Protein	Common protein nomenclature
PSM_cnt	Peptide spectrum match count (total number of spectra identified for the peptide or protein depending on aggregation level)
Total_Thiol_#	-NEM samples
Total_Oxidation_#	+NEM samples
Cys_ID	Protein symbol (UniProt) with unique Cys site ID
Avg_Percent_Occ	Average percent occupancy of oxidation as follows: 100% * 2^(Average(+NEM Samples Normalized Intensities)/Average(-NEM Samples Normalized Intensities))
Avg_Percent_sd	Standard deviation of percent oxidation occupancy

## Sheet: Global_PeptideLvl
Symbols
* = Methionine Oxidation
# = N-ethylmaleimide alkylated Cys site
Peptide	TotalThiol_CV	TotalOxidation_CV	Protein	PSM_cnt	Total_Oxidation_1a	Total_Oxidation_2a	Total_Oxidation_3a	Total_Oxidation_4a	Total_Oxidation_1b	Total_Oxidation_2b	Total_Oxidation_3b	Total_Oxidation_4b	Total_Thiol_2	Total_Thiol_3
R.KEPLETLK.S	29.9986	7.67085	MARC1	2	20.0098	20.1137	19.8088	20.0954	19.9527	20.1035	19.8972	20.0934	20.0874	20.7089
K.GVSVC#ETEC#TDMGLR.C	6.98219	6.99515	MARC2	1	16.2646	16.0594	16.3907	16.3478	16.2546	16.3227	16.3147	16.3802	15.641	15.7835
K.VWIYPIK.S	2.37143	8.83829	MARC2	2	21.4335	21.1251	21.3723	21.2346	21.2984	21.0839	21.3532	21.1515	21.2249	21.1765
R.C#VLTTVDPDTGIIDR.K	36.3969	6.76056	MARC2	1	17.5434	17.6665	17.8237	17.7384	17.5703	17.7601	17.6433	17.7528	17.8481	18.6078
R.FWMVVK.E	13.4732	7.24092	MARC2	1	17.5519	17.7668	17.4562	17.7526	17.601	17.717	17.6399	17.6186	17.3284	17.6041
R.LC#DPSVK.S	7.76795	0.733007	MARC2	3	20.812	20.8027	20.8069	20.8236	20.8092	20.8006	20.8096	20.8317	19.231	19.3896
R.LVQFDTSM*K.G	6.57738	3.35347	MARC2	1	17.6393	17.7171	17.6298	17.6613	17.7103	17.7234	17.615	17.7394	17.6759	17.8102
R.LVQFDTSMK.G	7.51671	5.85843	MARC2	2	18.9857	18.7976	18.8652	18.8492	19.0567	18.9052	18.9768	18.9158	19.0334	18.8799
R.QLQQVGTVSK.V	11.8144	6.18475	MARC2	2	20.4626	20.2771	20.4402	20.2878	20.4479	20.3	20.477	20.3019	20.359	20.1173
R.VGDPVYR.M	8.33271	2.61511	MARC2	1	18.5025	18.4808	18.539	18.5747	18.4869	18.5439	18.535	18.4655	18.4276	18.5978
K.ASIPFSVVGSNQLIEAK.G	14.8806	8.22653	SEPT2	1	19.2893	19.0542	19.3888	19.3281	19.2725	19.095	19.2835	19.1347	19.493	19.1883
K.QQPTQFINPETPGYVGFANLPNQVHR.K	28.6932	9.6143	SEPT2	2	15.7129	15.6323	15.5784	15.7195	15.3256	15.6203	15.7809	15.7715	15.724	16.3177
K.TIISYIDEQFER.Y	12.8963	4.45771	SEPT2	2	20.3195	20.3316	20.2798	20.3723	20.1521	20.3067	20.2777	20.3359	20.0634	20.3272
K.VNIVPVIAK.A	8.10162	2.45354	SEPT2	2	19.629	19.6697	19.5646	19.6141	19.607	19.5938	19.644	19.6624	19.5823	19.4168
R.ILDEIEEHSIK.I	16.3273	6.36576	SEPT2	1	18.7903	18.6973	18.7187	18.6084	18.8589	18.8768	18.8133	18.6974	19.0264	18.6918
R.LTVVDTPGYGDAINC#R.D	29.2691	7.4357	SEPT2	1	17.0482	17.0336	17.2649	17.1034	16.9874	16.9748	17.2073	17.028	13.8722	14.4781
R.M*QEMIAR.M	3.39887	5.3438	SEPT2	1	16.7411	16.7557	16.7846	16.8058	16.6088	16.6572	16.6079	16.6829	16.8458	16.9152
R.MQEMIAR.M	11.6151	5.54291	SEPT2	1	20.8561	20.8862	20.924	20.9292	20.741	20.7514	20.738	20.8399	20.7222	20.9598
R.YLHDESGLNR.R	2.61589	17.189	SEPT2	1	16.1546	16.4465	16.3168	16.5031	16.6519	16.61	15.8615	16.2513	16.5837	16.637
K.ADTLTPEEC#QQFK.K	6.05879	4.46685	SEPT7	1	18.8063	18.8463	18.6476	18.7834	18.6969	18.7148	18.7822	18.7786	17.6376	17.5139
K.ADTLTPEEC#QQFKK.Q	4.90763	6.89133	SEPT7	1	17.8761	17.9763	17.8942	17.7554	17.6956	17.7311	17.7387	17.7916	15.0897	15.1899
K.ANWEAQQR.I	17.6596	4.4287	SEPT7	1	21.5175	21.3929	21.4174	21.3751	21.3592	21.3827	21.455	21.3095	21.4484	21.8106
K.DVTNNVHYENYR.S	4.72133	4.58775	SEPT7	1	16.7871	16.8462	16.6807	16.6974	16.7158	16.6871	16.6433	16.7125	16.785	16.8813
K.FEDYLNAESR.V	1.78069	7.22416	SEPT7	1	16.8352	16.6956	16.8247	16.6279	16.8837	16.8979	16.7026	16.6732	17.0461	17.0097
K.IYEFPETDDEEENK.L	8.88046	10.8215	SEPT7	2	17.6601	17.9863	17.718	17.7644	17.7954	17.8335	17.6843	18.0887	17.9397	17.7583
K.LAAVTYNGVDNNK.N	55.9393	16.1726	SEPT7	1	19.542	19.2008	19.9774	19.5559	19.7769	19.6415	19.9033	19.6466	19.6106	20.8177
K.MEMEMEQVFEMK.V	3.35182	6.36038	SEPT7	1	17.7406	17.972	17.9903	18.0385	17.9246	17.9019	17.9442	17.8376	18.081	18.0127
R.THM*QDLK.D	4.28733	4.59671	SEPT7	1	16.3071	16.0947	16.2351	16.2489	16.1742	16.1526	16.1885	16.2456	16.4818	16.3943
R.THMQDLK.D	27.016	6.24657	SEPT7	1	18.8686	18.9117	18.7262	18.8001	18.9835	18.9699	18.9679	18.9464	19.1121	18.5541
K.VNIIPIIAK.A	11.3268	4.10842	SEPT8	4	22.2265	22.1542	22.2632	22.2376	22.1676	22.1306	22.2642	22.1185	22.3114	22.0798
R.VNMEDLR.E	10.1507	5.48209	SEPT8	1	20.4905	20.3614	20.5976	20.4179	20.4955	20.4726	20.5504	20.3978	20.2079	20.4154
K.EFDEDAEDRLVNEK.F	10.8634	6.57441	SEPT9	1	18.4945	18.7125	18.6488	18.7748	18.5089	18.6409	18.6312	18.5881	18.6324	18.4103
K.FINDQYEK.Y	2.26689	5.5099	SEPT9	2	19.4787	19.626	19.486	19.6873	19.5572	19.6176	19.5057	19.6454	19.5766	19.6228
R.LVDSLSQR.S	22.8719	3.5071	SEPT9	1	18.0742	18.0655	18.1447	18.0555	18.1434	18.0109	18.0437	18.0231	17.9118	18.3826
K.AAAQLLQSQAQQSGAQQTK.K	6.48322	2.30563	SEP11	2	18.9499	18.849	18.8666	18.8696	18.8526	18.8688	18.8926	18.8999	18.7611	18.8935
K.DTDPDSKPFSLQETYEAK.R	29.7669	6.1546	SEP11	1	16.6919	16.8604	16.7241	16.9128	16.8405	16.803	16.6684	16.859	16.8876	16.2711
K.ELEEEVSNFQK.K	2.52994	5.10297	SEP11	2	18.1085	18.0647	18.0512	17.8883	17.9492	17.9377	18.0295	18.0197	18.2568	18.2052
K.LEEMGFK.D	20.2647	7.13346	SEP11	2	19.3238	19.146	19.2595	19.0962	19.1655	19.1014	19.2621	19.0186	19.3758	18.9594
K.RNEFLGELQK.K	20.0508	6.494	SEP11	1	19.3436	19.1567	19.4119	19.185	19.3612	19.2083	19.3473	19.2655	19.3998	18.9879
K.STLM*DTLFNTK.F	15.4454	8.51388	SEP11	1	16.4133	16.2866	16.4982	16.2366	16.2804	16.59	16.4566	16.3663	16.0867	16.4031
R.EQTHTR.H	20.861	16.7689	SEP11	1	14.8652	14.397	14.6472	14.5521	14.5176	14.0537	14.7319	14.8031	14.6892	15.1179
R.GSDPVLK.L	2.82085	3.19931	SEP15	2	20.5037	20.502	20.4378	20.5036	20.601	20.479	20.5003	20.5126	20.6248	20.5673
K.AVTEQGHELSNEER.N	0.96851	7.13957	1433B	2	22.0249	21.9279	21.8223	21.7181	22.0069	21.9148	22.0032	21.8718	21.9753	21.9951
K.QTTVSNSQQAYQEAFEISK.K	5.07629	5.43684	1433B	3	20.2014	20.3034	20.1368	20.2959	20.2918	20.3731	20.254	20.3654	20.4815	20.3779
K.QTTVSNSQQAYQEAFEISKK.E	5.30874	19.6585	1433B	1	16.9801	17.2818	16.8243	17.269	16.9182	17.0386	17.0402	17.6438	16.9614	16.8531
K.YLILNATQAESK.V	11.108	7.13864	1433B	3	19.1445	19.0015	19.05	18.966	19.1444	18.9327	19.1038	18.8589	19.1292	18.9021
N.KQTTVSNSQQAYQEAFEISK.K	11.6929	4.30121	1433B	1	17.4185	17.4449	17.4914	17.4681	17.3596	17.3681	17.3198	17.3508	17.3553	17.1162
R.DNLTLWTSENQGDEGDAGEGEN.-	0.638041	5.36758	1433B	2	17.4635	17.367	17.6244	17.5549	17.447	17.4741	17.4598	17.5006	17.6801	17.667
R.YLSEVASGENK.Q	10.1086	2.90313	1433B	3	22.4483	22.4619	22.3571	22.3584	22.4578	22.4281	22.422	22.3927	22.5885	22.3819
K.AAFDDAIAELDTLSEESYK.D	25.274	6.93765	1433E	1	17.4596	17.2777	17.6133	17.3787	17.4254	17.3923	17.4822	17.3722	17.2209	17.7421
K.AASDIAM*TELPPTHPIR.L	11.3211	3.88222	1433E	8	19.5621	19.6098	19.6447	19.6479	19.6873	19.739	19.6708	19.7113	19.8862	19.6547
K.AASDIAMTELPPTHPIR.L	0.132731	5.62315	1433E	9	21.5525	21.4431	21.6311	21.497	21.5955	21.51	21.4431	21.397	21.4769	21.4742
K.EAAENSLVAYK.A	12.8495	5.82741	1433E	6	21.7276	21.6285	21.5863	21.5047	21.7746	21.6178	21.6912	21.6544	21.8611	21.5982
K.EALQDVEDENQ.-	14.3087	4.85544	1433E	1	18.7904	18.6636	18.7239	18.6627	18.6491	18.7526	18.7802	18.5936	18.7104	19.0033
K.HLIPAANTGESK.V	21.0145	5.83915	1433E	6	22.5172	22.3844	22.5452	22.3898	22.5708	22.3475	22.5184	22.4356	22.7178	22.2858
K.LAEQAERYDEM*VESMK.K	7.5013	4.84889	1433E	3	18.4647	18.518	18.5895	18.5455	18.4816	18.6513	18.4499	18.4881	18.3642	18.211
K.LAEQAERYDEMVESM*K.K	4.17093	6.43782	1433E	2	18.093	18.234	18.2987	18.3367	18.3107	18.2312	18.1647	18.1025	18.5969	18.5118
K.LAEQAERYDEMVESMK.K	10.4216	6.27635	1433E	2	21.5753	21.6945	21.7083	21.8818	21.6561	21.6972	21.6437	21.7232	21.6096	21.3966
K.LAEQAERYDEMVESMKK.V	21.4664	8.44554	1433E	1	19.2335	19.3491	19.437	19.6303	19.4626	19.5015	19.3316	19.4816	19.4106	18.9692
K.LIC#C#DILDVLDK.H	57.0815	2.19965	1433E	4	24.8874	24.8942	24.8637	24.9166	24.8179	24.8988	24.886	24.8463	18.8962	17.6614
K.VAGM*DVELTVEER.N	6.80354	1.88523	1433E	7	20.7217	20.6926	20.6914	20.6384	20.669	20.6576	20.7035	20.701	20.7923	20.9312
K.VAGMDVELTVEER.N	7.62225	1.68952	1433E	9	20.9476	20.9008	20.9147	20.9177	20.8672	20.8933	20.885	20.894	20.8058	20.9615
R.DNLTLWTSDM*QGDGE.E	3.19726	2.22643	1433E	5	19.0026	18.9876	19.0017	19.069	19.0408	19.0442	18.9983	18.9782	19.1109	19.1761
R.DNLTLWTSDM*QGDGEEQNK.E	28.595	6.1811	1433E	2	18.8575	19.042	18.7997	18.996	18.9433	19.0108	18.9357	19.0602	19.0505	18.4589
R.DNLTLWTSDMQGDGEEQNK.E	12.6316	8.64269	1433E	2	17.2928	17.3108	17.4415	17.3575	17.6001	17.3769	17.5781	17.3084	17.5288	17.2704
R.EDLVYQAK.L	16.1384	6.49501	1433E	2	20.3465	20.5229	20.278	20.3741	20.2842	20.4683	20.4141	20.499	20.6328	20.3021
R.IISSIEQK.E	15.4643	5.10164	1433E	5	22.0983	22.0449	21.9808	21.9204	22.1359	22.0636	22.1306	22.0224	22.2967	21.9799
R.IISSIEQKEENK.G	32.3791	9.26307	1433E	1	19.6781	19.668	19.9779	20.0069	19.8954	19.7551	19.7874	19.7343	19.7462	19.0736
R.KEAAENSLVAYK.A	30.1758	7.12614	1433E	2	19.7145	19.5398	19.7418	19.7799	19.8215	19.6956	19.692	19.5298	19.8314	19.2061
R.QM*VETELK.L	7.94819	5.84435	1433E	4	20.2263	20.3271	20.1625	20.3343	20.1347	20.3577	20.2123	20.2061	20.4064	20.244
R.QMVETELK.L	17.6985	4.93176	1433E	4	23.4675	23.4961	23.3183	23.3342	23.4803	23.4753	23.4064	23.496	23.6072	23.2442
R.YDEM*VESMK.K	14.0144	3.60149	1433E	2	20.1796	20.2254	20.1587	20.1157	20.2555	20.2579	20.1907	20.2546	20.3799	20.093
R.YDEM*VESMKK.V	26.5439	4.51582	1433E	3	20.1891	20.3449	20.2693	20.3888	20.2641	20.3183	20.2447	20.3474	20.4193	19.8712
R.YDEMVESM*K.K	20.7464	4.47918	1433E	3	20.5919	20.6052	20.5039	20.4074	20.5948	20.575	20.5544	20.5855	20.5727	20.1463
R.YDEMVESM*KK.V	17.0853	5.8666	1433E	1	17.5437	17.6015	17.7284	17.7068	17.7109	17.757	17.6253	17.797	17.8966	17.5463
R.YDEMVESMK.K	20.5253	6.75419	1433E	4	20.7997	20.8719	20.6262	20.5809	20.7855	20.6719	20.7199	20.7818	20.9539	20.5322
R.YDEMVESMKK.V	45.64	5.43938	1433E	3	21.0643	21.0189	21.182	21.0551	21.2079	21.0345	21.1525	21.0137	21.238	20.2723
R.YLAEFATGNDR.K	11.4246	12.4751	1433E	3	19.4423	19.1085	19.3186	18.9663	19.3353	19.1028	19.3037	19.4994	19.4335	19.6671
R.YLAEFATGNDRK.E	11.4493	4.68655	1433E	4	24.0301	23.98	23.9876	23.9089	24.1348	24.0143	24.0239	23.9502	24.227	23.9929
K.AVTELNEPLSNEDR.N	15.9569	5.30223	1433F	3	19.7312	19.5691	19.6615	19.484	19.625	19.5531	19.6554	19.5858	19.7212	20.0482
K.AVTELNEPLSNEDRNLLSVAYK.N	0.905595	9.53242	1433F	2	18.6703	18.7986	18.9529	19.058	18.7356	18.901	18.6948	18.7964	18.5904	18.572
K.EAFEISK.E	8.36051	2.89072	1433F	2	22.3212	22.3753	22.2689	22.3564	22.2887	22.2718	22.2864	22.3497	22.4488	22.278
K.ELETVCNDVLALLDK.F	3.42423	10.2017	1433F	1	15.5698	15.7916	15.6828	15.6261	15.4163	15.5563	15.7595	15.3795	18.3065	18.2366
K.NC#NDFQYESK.V	2.53824	4.65997	1433F	2	19.9813	20.1832	20.0462	20.0213	20.0804	20.1564	20.0732	20.104	18.1886	18.1368
K.NSVVEASEAAYK.E	21.348	4.13359	1433F	4	19.7805	19.9361	19.7574	19.8418	19.9028	19.8085	19.8405	19.8332	20.0142	19.5753
K.QAFDDAIAELDTLNEDSYK.D	5.96534	3.01633	1433F	2	21.7675	21.8651	21.7601	21.8715	21.7698	21.7932	21.8162	21.7967	21.8497	21.7279
K.TMADGNEK.K	17.2211	6.27543	1433F	1	19.0459	19.1632	19.1465	19.2704	19.2442	19.3342	19.2807	19.1891	19.2974	18.9442
R.YDDMASAM*K.A	6.57456	12.2245	1433F	1	15.3136	15.2969	15.0846	15.618	15.158	15.3883	15.4746	15.4933	15.4811	15.3469
R.YDDMASAMK.A	15.8099	3.64316	1433F	1	19.0477	19.0531	18.9837	18.9746	19.0746	19.0396	19.0592	18.9214	19.0592	18.7352
R.YLAEVASGEK.K	4.16024	4.70417	1433F	2	19.6303	19.5942	19.5065	19.4416	19.6504	19.585	19.5427	19.6033	19.8661	19.7812
K.AYSEAHEISK.E	45.2347	7.08719	1433G	3	21.6329	21.5012	21.4446	21.3614	21.3549	21.3273	21.4435	21.3953	21.5882	22.5447
K.ELEAVC#QDVLSLLDNYLIK.N	12.9294	7.63282	1433G	3	17.83	17.672	17.7784	17.8617	17.5601	17.8417	17.7175	17.6172	16.1817	16.4462
K.NC#SETQYESK.V	18.2208	3.98302	1433G	2	21.2009	21.3532	21.1818	21.2738	21.3059	21.2822	21.2229	21.2882	16.3772	16.0034
K.NCSETQYESK.V	27.4853	7.10464	1433G	3	17.8937	17.9349	18.1662	18.1995	18.0715	18.0587	18.0446	18.0821	21.8119	21.2439
K.NVTELNEPLSNEER.N	4.61676	4.8719	1433G	2	20.5489	20.5223	20.6558	20.7424	20.6167	20.5788	20.6121	20.5735	20.8383	20.7441
K.TAFDDAIAELDTLNEDSYK.D	29.1296	6.61318	1433G	2	24.3321	24.5791	24.3597	24.5669	24.4304	24.5341	24.4244	24.5378	24.6255	24.0225
K.TSADGNEK.K	42.8302	9.03451	1433G	2	22.0589	22.1068	21.8224	21.8024	22.1877	22.0191	22.0674	22.0234	22.2897	21.3876
R.ATVVESSEK.A	18.6192	7.48998	1433G	3	23.0597	23.0444	22.9559	22.8927	23.2317	22.9671	23.1273	23.0736	23.1935	22.8114
R.DNLTLWTSDQQDDDGGEGNN.-	10.8438	2.80659	1433G	5	19.3235	19.3393	19.3325	19.2461	19.3413	19.313	19.373	19.2709	19.4061	19.6277
R.LAEQAERYDDMAAAMK.N	3.75825	13.5702	1433G	2	18.8222	18.8752	19.3055	19.2886	19.0182	18.9981	18.8519	18.9503	18.4511	18.3744
R.VISSIEQK.T	12.0397	6.97892	1433G	1	22.3391	22.2456	22.1286	22.0608	22.3587	22.2055	22.2809	22.1923	22.5175	22.2712
R.YDDM*AAAM*K.N	8.14576	5.45251	1433G	2	18.3197	18.1147	18.1882	18.2521	18.2481	18.2066	18.3074	18.3585	18.3338	18.5002
R.YDDM*AAAMK.N	0.484859	3.5592	1433G	6	21.6341	21.6229	21.5705	21.6361	21.4891	21.6132	21.5783	21.6493	21.6824	21.6726
R.YDDMAAAM*K.N	6.10836	4.12085	1433G	3	21.6818	21.6213	21.6028	21.4884	21.6402	21.55	21.639	21.5881	21.8243	21.949
R.YDDMAAAMK.N	22.3149	6.96602	1433G	4	22.2093	22.2039	22.0445	22.0255	22.2745	22.1306	22.2092	22.0081	22.2586	21.7995
R.YLAEVATGEK.R	9.72938	6.9513	1433G	5	22.7804	22.8514	22.5564	22.6347	22.8129	22.6915	22.7213	22.8204	22.9599	22.7611
R.YLAEVATGEKR.A	5.05993	9.64833	1433G	2	20.4148	20.5912	20.3548	20.6406	20.3766	20.5616	20.309	20.6591	20.3785	20.4817
R.VLSSIEQK.S	20.6839	8.96154	1433S	3	21.7248	21.5177	21.4926	21.4026	21.7758	21.5092	21.659	21.5546	21.8711	21.446
K.AVTEQGAELSNEER.N	21.4422	6.35475	1433T	2	21.1671	20.9421	20.9493	21.0218	20.9512	20.9188	20.9548	20.8787	21.0099	21.4507
K.QTIENSQGAYQEAFDISK.K	11.439	4.78985	1433T	3	18.7894	18.8242	18.7673	18.8185	18.889	18.7617	18.8864	18.9563	19.03	18.7961
K.QTIENSQGAYQEAFDISKK.E	24.9413	3.78373	1433T	2	19.8338	19.9525	19.9495	20.0255	19.9293	19.9901	19.9444	19.9662	20.1588	19.6446
K.YLIANATNPESK.V	2.63796	5.19644	1433T	1	18.2984	18.3605	18.4771	18.5216	18.5072	18.4484	18.4167	18.4	17.9034	17.8496
R.DNLTLWTSDSAGEEC#DAAEG.A	8.32186	9.94857	1433T	1	14.9924	15.2008	15.2435	15.0261	15.3399	15.306	14.9827	15.259	15.0797	15.2497
R.SIC#TTVLELLDK.Y	3.63353	7.79929	1433T	1	18.4133	18.6114	18.4611	18.4725	18.2932	18.6041	18.4345	18.608	16.3902	16.316
R.YDDMATC#MK.A	4.95801	4.59554	1433T	1	18.3469	18.3659	18.3152	18.3131	18.2828	18.3891	18.2546	18.4626	16.7741	16.8753
R.YLAEVAC#GDDR.K	12.71	4.49755	1433T	1	19.0107	18.8576	18.9165	18.9037	18.8486	18.8348	18.962	18.8394	17.2693	17.0093
R.YLAEVAC#GDDRK.Q	10.0159	2.9415	1433T	1	19.2481	19.1875	19.1681	19.1667	19.2698	19.2471	19.2002	19.1662	17.2883	17.0836
A.KLAEQAER.Y	2.48415	8.31659	1433Z	1	20.5875	20.733	20.5059	20.7976	20.469	20.7545	20.6109	20.7179	20.6414	20.6921
K.DSTLIM*QLLR.D	1.66851	3.322	1433Z	6	24.3934	24.3129	24.2928	24.236	24.2561	24.28	24.3123	24.2849	24.3673	24.4013
K.DSTLIMQLLR.D	1.63687	2.87887	1433Z	6	25.1546	25.1047	25.0254	25.0924	25.0737	25.0421	25.1105	25.0614	25.1805	25.2139
K.FLIPNASQPESK.V	10.9074	2.17069	1433Z	6	21.047	21.1214	21.1081	21.1185	21.1295	21.0714	21.1408	21.1191	21.2017	20.9787
K.GIVDQSQQAYQEAFEISK.K	1.18261	3.86378	1433Z	5	20.1298	20.2363	20.0575	20.11	20.0968	20.159	20.1054	20.1735	20.3042	20.28
K.KGIVDQSQQAYQEAFEISK.K	15.095	9.71882	1433Z	2	19.9194	19.64	20.014	19.9213	19.9156	19.675	19.9117	19.6926	19.7858	19.4766
K.KQQMAR.E	3.32463	6.78294	1433Z	2	19.1603	18.9654	19.1721	19.016	19.1501	18.9397	19.0948	18.9607	19.0607	18.9929
K.LAEQAER.Y	5.51435	12.1684	1433Z	2	22.0859	21.8624	21.7349	21.5857	21.9876	21.6682	21.9575	21.7255	21.9448	22.0574
K.MKGDYYR.Y	0.456064	4.17731	1433Z	4	21.2217	21.1821	21.1962	21.083	21.2515	21.146	21.1114	21.2385	21.1995	21.1901
K.SVTEQGAELSNEER.N	20.5938	5.9836	1433Z	2	20.5753	20.4539	20.4794	20.2942	20.5202	20.3889	20.4471	20.3906	20.512	20.9352
R.DIC#NDVLSLLEK.F	9.49286	2.66094	1433Z	3	20.0656	20.1523	20.0447	20.1218	20.0773	20.1026	20.1414	20.1294	18.2536	18.4475
R.DNLTLWTSDTQGDEAEAGEGGEN.-	10.5481	12.2017	1433Z	2	16.1496	16.5468	16.5884	16.2892	16.3762	16.3308	16.5369	16.1319	17.1081	16.8925
R.EKIETELR.D	3.29144	5.85408	1433Z	1	20.0421	20.0384	19.9098	20.0757	20.0561	19.9694	20.1116	20.1886	20.2809	20.2137
R.NLLSVAYK.N	14.4548	6.48972	1433Z	12	23.3009	23.4391	23.3562	23.496	23.199	23.4214	23.3103	23.3223	23.4527	23.1568
R.VVSSIEQK.T	11.7964	3.27003	1433Z	5	23.4313	23.4523	23.3061	23.3596	23.4319	23.3711	23.3852	23.3819	23.5104	23.2691
R.YDDMAAC#MK.S	39.7247	3.33826	1433Z	5	21.483	21.5109	21.5235	21.5583	21.4855	21.4403	21.5485	21.4227	19.4542	18.6213
R.YDDMAACMK.S	19.7787	5.03941	1433Z	1	17.5265	17.5998	17.7321	17.6897	17.5828	17.5966	17.7066	17.5876	19.5967	19.1905
R.YLAEVAAGDDK.K	10.1801	6.03366	1433Z	2	19.19	19.147	19.0336	19.0079	19.0608	18.9874	19.2193	19.1348	19.0732	18.8651
R.YLAEVAAGDDKK.G	36.0343	9.49498	1433Z	1	21.8866	22.2463	21.8923	22.1556	22.0664	22.1639	21.9961	22.2036	22.2101	21.4583
K.DATSNEQQELFC#QK.L	2.8878	3.25177	2A5A	1	18.4603	18.5209	18.6107	18.5652	18.4983	18.5756	18.5301	18.5451	16.5972	16.6561
K.KLEELQLK.K	21.9285	5.74475	2A5A	1	18.5032	18.6581	18.5649	18.643	18.7108	18.6523	18.4924	18.6932	18.3907	17.9396
K.VLIPMHTAK.G	33.8142	11.9616	2A5A	1	18.9689	18.5133	18.9485	18.6941	18.7552	18.6473	18.7397	18.523	18.6989	19.4024
R.ATLNELVEYVSTNR.G	15.3655	4.97328	2A5A	2	19.6882	19.5098	19.6849	19.6063	19.5649	19.535	19.6869	19.5835	19.4814	19.7962
R.FLESPDFQPSIAK.R	8.56943	5.94084	2A5A	2	20.2725	20.3382	20.1725	20.3515	20.3746	20.3036	20.1299	20.3231	20.1813	20.0062
R.GVIVESAYSDIVK.M	3.6354	10.6173	2A5A	1	17.1317	17.2004	16.8116	17.1908	16.942	17.1378	16.8661	17.1791	18.025	18.0992
R.SQGSQAELHPLPQLK.D	3.93611	4.4166	2A5A	1	17.9041	17.791	17.892	17.9267	17.8773	17.868	17.8878	18.0171	17.8714	17.791
K.IQEPLFK.Q	10.4266	6.59368	2A5B	1	19.1487	19.353	19.1439	19.2384	19.0402	19.1164	19.2298	19.2046	19.2012	18.9881
K.DVPTSEQPELFLK.K	13.07	5.56782	2A5E	1	19.1918	19.0246	19.1023	19.1923	19.2096	18.9937	19.0903	19.1592	19.2557	18.9882
R.FLESQEFQPSIAK.K	0.550141	8.52793	2A5E	1	18.5983	18.8475	18.483	18.7871	18.6824	18.7521	18.5555	18.6407	18.6117	18.6229
K.AVGPEITK.T	2.96814	4.19876	2AAA	2	22.129	22.1365	22.0578	22.1239	21.9823	22.0118	22.0403	22.0137	22.0812	22.0206
K.DNTIEHLLPLFLAQLK.D	12.2057	8.68783	2AAA	1	18.3411	18.511	18.3805	18.4942	18.4196	18.7041	18.4052	18.6005	18.6647	18.9143
K.EFC#ENLSADC#R.E	3.70913	4.9255	2AAA	4	20.8174	20.7259	20.6786	20.6144	20.6906	20.6701	20.8033	20.6655	18.6061	18.6818
K.ELVSDANQHVK.S	16.8703	4.68118	2AAA	2	21.5015	21.3959	21.3862	21.4265	21.4728	21.4267	21.4593	21.2766	21.2358	21.5816
K.EWAHATIIPK.V	35.5034	7.52498	2AAA	1	20.4491	20.237	20.2492	20.1958	20.2475	20.097	20.2049	20.1378	20.1034	20.8436
K.HM*LPTVLR.M	12.5753	17.0076	2AAA	1	16.19	16.1274	16.6691	16.3597	16.7575	16.3186	16.2258	16.2307	15.9467	16.204
K.HMLPTVLR.M	10.8942	5.95275	2AAA	2	17.3418	17.2066	17.2515	17.2195	17.1748	17.0924	17.2671	17.3554	17.3276	17.5503
K.IGPILDNSTLQSEVKPILEK.L	36.0795	3.19853	2AAA	2	22.3263	22.4322	22.3549	22.4595	22.3526	22.4151	22.3613	22.3757	22.2657	21.513
K.LTQDQDVDVK.Y	24.4557	3.98566	2AAA	3	21.8364	21.9493	21.7874	21.8739	21.9517	21.8358	21.8536	21.897	21.876	21.372
K.SEIIPM*FSNLASDEQDSVR.L	9.3299	5.54717	2AAA	3	17.9524	17.8468	18.0218	18.0638	17.883	17.9537	17.8449	17.911	17.9198	18.1104
K.SEIIPMFSNLASDEQDSVR.L	0.594557	2.38709	2AAA	2	19.9754	19.9076	19.9405	19.9854	19.9253	19.9052	19.9721	19.9881	19.7589	19.7711
K.TDLVPAFQNLM*K.D	6.60774	8.35991	2AAA	1	17.9273	17.8859	17.9126	17.7219	18.0239	17.8487	18.0052	17.6796	17.8704	17.7355
K.TDLVPAFQNLMK.D	11.8514	7.52226	2AAA	1	20.4323	20.5821	20.3211	20.5798	20.4634	20.6368	20.4761	20.63	20.5076	20.2652
K.VLAM*SGDPNYLHR.M	6.44981	5.98689	2AAA	1	17.9383	17.9833	17.733	17.8186	17.8877	17.804	17.9595	17.8375	17.8662	17.9979
K.VLAMSGDPNYLHR.M	3.45873	9.1785	2AAA	3	18.8721	18.9823	19.0492	18.9351	18.9228	18.9777	19.0375	19.2815	19.2183	19.2889
K.VLELDNVK.S	13.0668	3.98226	2AAA	2	21.2305	21.2544	21.0753	21.1258	21.1805	21.1936	21.159	21.1432	21.1848	20.9175
K.YFAQEALTVLSLA.-	17.8597	3.90364	2AAA	5	19.052	19.0508	18.918	19.0415	18.9088	18.9783	18.9828	19.0116	18.97	19.3363
R.ENVIMTQILPC#IK.E	1.27203	1.94564	2AAA	1	22.6098	22.5844	22.5694	22.6334	22.6517	22.6356	22.5933	22.6111	20.4269	20.4009
R.LAGGDWFTSR.T	19.5701	3.61274	2AAA	3	22.1048	22.0465	22.1673	22.115	22.0367	22.0707	22.1802	22.1028	21.9481	22.3499
R.MAGDPVANVR.F	10.3273	3.74441	2AAA	4	22.4736	22.4063	22.4303	22.3553	22.3088	22.348	22.4059	22.3477	22.4242	22.6353
R.NLC#SDDTPM*VR.R	1.59875	4.43706	2AAA	1	17.1542	17.2735	17.2464	17.2501	17.2333	17.1061	17.1202	17.1735	15.9973	15.9647
R.NLC#SDDTPMVR.R	1.73064	8.39092	2AAA	1	17.2625	16.9258	17.2027	17.2683	17.1018	17.0203	17.2483	17.1763	15.2545	15.2899
R.NLCSDDTPMVR.R	2.8961	9.25346	2AAA	1	15.8855	15.9005	16.1979	16.0028	16.101	15.9887	15.9111	16.2132	20.337	20.2779
K.DEC#PEVR.L	11.5135	2.76781	2AAB	1	21.1286	21.0687	20.9942	21.0608	21.0501	21.036	21.0966	21.0727	19.2952	19.0597
K.ELVSDTNQHVK.S	1.96886	7.11186	2AAB	1	17.7406	17.9374	17.9637	17.817	17.9874	17.7814	17.7273	17.8291	17.873	17.9132
K.LSTIALALGVER.T	12.1346	3.39049	2AAB	3	21.0484	20.9596	20.9337	20.9492	20.9058	20.8896	20.9352	20.9699	21.0888	21.337
R.DC#EAEVR.A	12.4887	4.85506	2AAB	1	21.8059	21.6566	21.6643	21.6544	21.5784	21.7192	21.7325	21.6379	18.0715	18.327
R.DCEAEVR.A	3.02509	8.6211	2AAB	1	18.8477	19.0312	18.7465	18.9981	18.7975	18.8455	19.0987	18.8904	21.3378	21.2761
R.LNIISNLDC#VNEVIGIR.Q	3.12727	7.41638	2AAB	2	19.4907	19.7016	19.6528	19.7344	19.4421	19.6035	19.7012	19.719	19.8905	19.8267
R.TSAC#GLFSVC#YPR.A	3.1479	1.55968	2AAB	3	20.6388	20.6629	20.6629	20.703	20.6899	20.6617	20.7013	20.6659	19.523	19.4588
R.YM*VADK.F	6.2938	4.69536	2AAB	1	19.8517	19.9728	19.9135	20.0419	19.9853	20.0505	19.915	19.9954	19.7764	19.9049
R.YMVADK.F	7.47942	2.80281	2AAB	2	22.4749	22.4974	22.4332	22.4276	22.429	22.4157	22.5303	22.4547	22.591	22.4383
K.DEISVDSLDFNKK.I	32.0874	6.72918	2ABA	2	18.7617	18.9463	18.8581	19.0502	18.9433	18.9426	18.773	18.9405	19.2265	18.5602
K.ENIIAVATTNNLYIFQDK.V	0.682207	6.98609	2ABA	1	17.639	17.65	17.8212	17.8965	17.7855	17.8216	17.714	17.8989	17.5975	17.6114
K.LFEEPEDPSNR.S	11.9364	4.02154	2ABA	1	19.9326	19.8343	19.9522	19.9486	19.9992	19.9577	20.0392	19.9484	20.0744	20.3186
K.NAAQFLLSTNDK.T	10.1506	10.7877	2ABA	1	17.4691	17.4864	17.5068	17.1829	17.7257	17.379	17.6078	17.5149	17.6915	17.8989
R.ASALC#DR.H	6.80425	5.56604	2ABA	1	20.7144	20.486	20.7	20.568	20.5303	20.6481	20.5835	20.5837	18.2368	18.3757
R.DITLEASR.E	8.76333	1.80327	2ABA	1	21.3391	21.2811	21.3391	21.3147	21.2896	21.3306	21.2808	21.3351	21.4155	21.5946
R.INLWHLEITDR.S	3.53028	4.86556	2ABA	2	18.3266	18.2563	18.3403	18.4249	18.2846	18.4459	18.4209	18.4024	18.2549	18.3269
R.KKDEISVDSLDFNK.K	36.2717	7.24003	2ABA	1	19.3538	19.5741	19.2887	19.5169	19.5723	19.5304	19.549	19.5549	19.6606	18.9037
R.VPVFRPMDLM*VEASPR.R	14.1247	2.44108	2ABA	1	18.3357	18.2661	18.2851	18.2551	18.2505	18.2147	18.2899	18.2687	18.1564	18.4456
R.VPVFRPMDLMVEASPR.R	15.991	2.14581	2ABA	1	20.8211	20.7867	20.8463	20.815	20.8353	20.7995	20.7698	20.7586	20.8017	21.1294
R.VVIFQQEQENK.I	11.6146	4.30323	2ABA	1	20.0529	20.1024	20.0816	20.1866	20.2325	20.1928	20.115	20.1237	20.148	19.9105
R.YRDPTTVTTLR.V	25.8882	4.04033	2ABA	1	18.2215	18.0667	18.2388	18.1889	18.1746	18.125	18.1518	18.2313	18.3604	18.8946
K.FFEEPEDPSSR.S	12.1211	7.58166	2ABD	1	17.6048	17.3849	17.5956	17.4134	17.5986	17.323	17.5523	17.4613	17.4295	17.6774
K.DFSSVFQYLR.E	8.05528	7.19003	3HIDH	1	19.2275	19.1388	19.111	19.1221	19.0112	19.2614	19.1431	18.9383	19.2021	19.3666
K.DLGLAQDSATSTK.T	4.93278	2.9263	3HIDH	4	21.507	21.5097	21.4511	21.4167	21.4867	21.5172	21.4462	21.4122	21.203	21.1023
K.EAGEQVASSPAEVAEK.A	10.7809	3.61946	3HIDH	4	20.3911	20.4402	20.3733	20.3837	20.3211	20.4285	20.3502	20.4827	20.3306	20.1102
K.GSLLIDSSTIDPSVSK.E	11.0692	9.49923	3HIDH	4	20.8024	20.5088	20.7786	20.5411	20.8102	20.5075	20.7567	20.5824	20.6563	20.43
K.ILNM*SSGR.C	0.205985	7.39498	3HIDH	1	19.3461	19.1405	19.2171	19.0806	19.1692	19.1102	19.29	19.0372	19.2821	19.2863
K.ILNMSSGR.C	34.2455	14.1005	3HIDH	2	19.4034	19.7348	19.1457	19.5225	19.2881	19.6343	19.2671	19.5891	18.9629	19.6757
K.M*GAVFMDAPVSGGVGAAR.S	8.51136	4.71992	3HIDH	1	16.7128	16.7058	16.8802	16.7544	16.7768	16.8787	16.8246	16.8205	17.4886	17.6625
K.MGAVFMDAPVSGGVGAAR.S	0.40656	5.75785	3HIDH	2	18.2739	18.2699	18.3696	18.1885	18.3212	18.4688	18.2939	18.3303	18.3832	18.3915
K.TPILLGSLAHQIYR.M	20.4788	14.819	3HIDH	1	18.2012	17.7979	18.1374	17.6896	18.0383	17.7435	18.0229	17.6574	17.8433	18.264
K.TPVGFIGLGNM*GNPMAK.N	6.56947	9.00236	3HIDH	1	16.8378	16.6664	16.8835	17.0376	16.7661	17.0362	16.807	16.9461	16.9193	16.7852
K.TPVGFIGLGNMGNPM*AK.N	8.88652	7.82136	3HIDH	1	18.7153	18.5933	18.881	18.7638	18.7701	18.5649	18.7958	18.6028	18.767	18.5854
K.TPVGFIGLGNMGNPMAK.N	8.14668	12.8065	3HIDH	1	20.8924	21.1009	20.6538	21.0656	20.8347	21.1747	20.7799	21.1215	20.8097	20.9761
K.DLPAIPGVTSPTSDEPPMQASQSQLPSSPEDK.R	12.2371	8.18024	4EBP1	1	15.9402	16.0219	15.7259	16.0693	15.9539	16.0676	15.8149	15.9973	15.5537	15.3034
K.FLMEC#R.N	14.431	17.4542	4EBP1	1	18.663	18.3111	18.7747	18.3098	18.4893	18.1372	18.6717	18.1189	16.8843	16.5889
K.GLVLGPIHK.N	15.1045	3.71394	4F2	1	17.7253	17.8098	17.7926	17.827	17.751	17.8774	17.8727	17.8346	17.7698	18.0792
K.GQNEDPGSLLTQFR.R	10.3504	5.64621	4F2	1	17.2268	17.2998	17.4805	17.2941	17.3436	17.3022	17.3728	17.2481	17.4011	17.6127
K.QINPTLGSQEDFK.D	6.58942	2.78571	4F2	1	19.1544	19.2275	19.155	19.241	19.1884	19.2475	19.2384	19.2487	19.2844	19.1499
R.LGASNLPAGISLPASAK.L	8.3237	4.28959	4F2	1	17.3423	17.3841	17.295	17.3754	17.3931	17.3439	17.3276	17.1969	17.4697	17.2996
K.ADVLSEEAILK.W	16.2758	8.61282	5MP1	1	17.7179	17.7113	17.5892	17.3932	17.8194	17.7373	17.6046	17.6764	17.5859	17.2524
K.AFSEAEQTK.L	7.11436	4.25471	5MP1	1	17.6158	17.5345	17.6222	17.4936	17.6527	17.4923	17.6151	17.5694	17.703	17.8483
K.AWMAEK.D	8.51958	6.51915	5MP1	2	19.756	19.6493	19.561	19.4381	19.688	19.571	19.6433	19.6044	19.699	19.5249
K.EELVAEQALK.H	7.08203	4.37345	5MP1	1	17.9246	18.087	17.9658	18.0845	18.0054	18.0994	18.0028	18.0569	18.0059	17.8613
K.EGIAASFAVK.L	2.25916	8.04156	5MP1	1	20.6829	20.5986	20.5178	20.7699	20.6154	20.7973	20.5856	20.466	20.3569	20.3108
K.EVVLYVK.E	3.08062	4.28358	5MP1	2	19.5521	19.4843	19.4154	19.381	19.4247	19.4038	19.3696	19.4699	19.2695	19.3324
K.FEPTVFR.D	4.1139	3.58839	5MP1	1	18.6888	18.5522	18.5474	18.6727	18.6386	18.591	18.6349	18.6309	18.551	18.6349
K.FLDSTGSR.L	9.89266	2.70108	5MP1	2	19.9363	19.9265	19.832	19.8414	19.8835	19.8753	19.8661	19.9182	19.8106	20.0127
K.HQKPVLTGQR.F	3.55119	8.28746	5MP1	1	17.0479	16.9314	16.8052	16.8767	16.9336	16.7829	16.6764	16.9912	16.9238	16.8513
K.KEELVAEQALK.H	5.90112	6.36213	5MP1	2	19.1014	19.3649	19.0982	19.2541	19.1841	19.2391	19.1453	19.2546	19.8567	19.7363
K.SVFLDQM*K.K	23.5956	15.4521	5MP1	1	17.3611	17.1375	17.643	17.1541	17.4776	17.0912	17.5499	17.1241	17.4272	16.9412
K.SVFLDQMK.K	14.366	2.64692	5MP1	1	18.3956	18.3706	18.3253	18.4078	18.3692	18.3331	18.3124	18.3087	18.3138	18.0197
K.YFTDAGLK.E	9.38703	5.77228	5MP1	1	18.8648	18.8719	18.7564	18.713	18.9583	18.7367	18.8667	18.8362	18.7881	18.5963
R.LLELFPVNR.Q	15.6891	2.44111	5MP1	2	21.6636	21.6857	21.6633	21.6902	21.7339	21.7118	21.6159	21.6892	21.1929	21.5143
R.LSQEC#PIK.E	5.52674	2.66817	5MP1	3	19.7527	19.6584	19.7521	19.7267	19.7658	19.7722	19.7266	19.6931	18.5482	18.4353
R.NYAQVFNK.L	7.93758	6.32585	5MP1	2	19.8021	19.7863	19.668	19.6075	19.9106	19.773	19.8112	19.7675	19.8517	19.6896
R.VQQSLGTR.K	2.02877	13.0899	5MP1	1	19.2183	18.8243	19.1089	18.7853	19.0315	18.7566	19.1743	18.8325	18.9848	19.0262
R.YADTLFDILVAGSM*LAPGGTR.I	9.64116	5.33599	5MP1	1	17.6227	17.4469	17.5989	17.4919	17.4657	17.5596	17.6239	17.6406	17.6587	17.8557
K.EGVSAAFAVK.L	9.25668	6.96726	5MP2	1	18.9436	19.0334	18.7963	18.8411	18.7911	19.0381	18.849	18.8649	19.0052	18.8161
K.FLDASGAK.L	19.3087	5.96711	5MP2	2	19.0547	18.9133	19.0456	18.9159	19.0127	18.893	19.1007	18.8808	19.1757	18.7792
K.KEELVAEQAIK.H	28.9034	6.86734	5MP2	1	19.2788	19.4747	19.2266	19.3508	19.47	19.412	19.2647	19.4524	19.3984	18.8002
K.QQKPTLSGQR.F	4.42102	8.63632	5MP2	1	16.0598	16.139	16.1481	16.3572	16.0493	16.2123	16.2054	16.3787	16.4717	16.5619
K.SVFLEQM*K.K	4.66455	5.30579	5MP2	1	17.0741	17.0036	17.146	17.092	17.0064	16.8828	17.0516	17.029	17.3023	17.2071
K.SVFLEQMK.K	22.8219	7.44332	5MP2	1	16.458	16.6735	16.8068	16.665	16.6015	16.5859	16.6093	16.5133	16.7926	16.3228
R.LMELFPANK.Q	6.24535	4.91021	5MP2	1	18.7657	18.7715	18.711	18.8786	18.7793	18.7493	18.6975	18.8883	18.9059	18.7784
K.ALEAVNK.R	1.55316	3.21709	5NT1A	2	19.4496	19.4117	19.3763	19.4005	19.4346	19.3255	19.4755	19.4354	19.76	19.7283
K.ALEAVNKR.L	51.5105	23.3243	5NT1A	1	17.7762	18.4045	17.5758	18.0162	17.7868	18.3653	17.6144	18.2582	17.8794	18.9809
R.DVVVSQSQLR.V	7.67003	5.8691	5NT1A	2	19.3845	19.2517	19.3292	19.1397	19.3618	19.1925	19.3428	19.2892	19.5403	19.6969
R.EPGPGAETAAVPR.W	10.5065	3.90015	5NT1A	1	18.7727	18.7631	18.7531	18.6825	18.6062	18.726	18.7721	18.7521	19.035	19.2497
R.FFEHEK.A	15.4853	4.33516	5NT1A	1	17.9031	17.8397	17.9073	17.8126	18.0042	17.9025	17.9702	17.9307	18.3853	18.0681
R.IYTEQGVEEYVR.Y	3.68866	5.7319	5NT1A	2	18.4624	18.4066	18.5359	18.435	18.2795	18.3065	18.4255	18.3762	18.6279	18.7032
E.MMPEFQK.S	7.73236	5.00217	5NT3A	2	19.7039	19.5395	19.671	19.5492	19.695	19.5777	19.6294	19.5297	19.5453	19.3874
K.DNSNIILLGDSQGDLR.M	7.38043	3.31103	5NT3A	5	21.3174	21.2875	21.4141	21.3463	21.3385	21.3329	21.412	21.2982	21.2308	21.08
K.EESLEVVNSILQK.T	3.89748	5.72767	5NT3A	2	20.7367	20.8988	20.8079	20.8328	20.7317	20.8618	20.6835	20.909	20.6588	20.5792
K.EGYENFFGK.L	47.3979	5.83165	5NT3A	2	18.9857	18.8753	18.8951	18.8028	19.0661	18.8653	18.9581	18.9771	19.291	20.2969
K.EIVADSDVMLK.E	0.184262	5.13241	5NT3A	1	18.0763	18.17	18.3111	18.2283	18.2369	18.2117	18.2363	18.307	18.2282	18.2244
K.EQYYAIEVDPVLTVEEK.F	8.04955	3.06507	5NT3A	1	20.342	20.4578	20.4839	20.3894	20.4433	20.4522	20.4179	20.4147	20.2282	20.0638
K.FPYMVEWYTK.S	0.406392	6.40679	5NT3A	1	19.454	19.3937	19.6075	19.5174	19.3763	19.3408	19.519	19.3912	19.4632	19.4714
K.GELIHVFNK.H	6.78652	8.39124	5NT3A	2	21.658	21.4288	21.5635	21.4094	21.5993	21.4493	21.545	21.2779	21.5777	21.4391
K.IGYLNDRVDELLEK.Y	30.5454	17.3298	5NT3A	1	19.6548	19.1776	19.7657	19.3041	19.5854	19.1394	19.5985	19.1855	19.531	18.8978
K.LVTDEC#R.R	0.696814	4.30658	5NT3A	1	22.1723	22.1726	22.1744	22.1005	22.0434	22.0109	22.1536	22.1123	19.4249	19.4107
K.LVTDECR.R	11.8383	10.1042	5NT3A	1	16.1276	16.2192	16.3346	16.0322	16.0745	16.0442	15.9347	16.3254	19.438	19.6801
K.NTDYFSQLK.D	20.5757	4.65895	5NT3A	3	20.3573	20.2758	20.4182	20.3318	20.453	20.331	20.4709	20.3578	20.3585	19.9357
K.SHGLLIEQGIPK.A	15.6249	2.72305	5NT3A	4	20.2022	20.1656	20.2403	20.2447	20.2929	20.2319	20.196	20.2006	20.2592	19.9391
K.VVSNFM*DFDENGVLK.G	5.2862	5.28122	5NT3A	1	17.622	17.7178	17.5547	17.6286	17.7279	17.7025	17.5609	17.5437	18.0017	17.8938
K.YM*DSYDIVLVK.E	2.52739	5.92427	5NT3A	1	17.707	17.7977	17.7174	17.9505	17.7641	17.861	17.8411	17.8895	17.9539	18.0054
K.YMDSYDIVLVK.E	2.95887	3.50562	5NT3A	1	20.3531	20.3494	20.4225	20.4927	20.3674	20.3516	20.3655	20.385	20.2746	20.335
R.C#PTC#HNIIDNC#K.L	5.623	4.43353	5NT3A	1	18.7563	18.9246	18.8372	18.8832	18.8013	18.75	18.8764	18.885	17.8752	17.99
R.FSYNGK.R	4.93183	4.38311	5NT3A	1	19.9382	19.8442	19.8012	19.8511	19.9483	19.9348	19.7863	19.8953	19.7819	19.6813
R.MADGVANVEHILK.I	9.14858	8.96811	5NT3A	2	19.1855	18.9965	19.225	19.0685	19.374	19.0513	19.2638	19.0884	19.1015	18.9146
R.QAGVYHSNVK.V	0.591211	9.98799	5NT3A	2	20.2518	20.0894	20.1528	19.9058	19.9095	19.9665	20.2219	20.2315	20.1348	20.1227
R.VEEIIC#GLIK.G	1.75719	3.46424	5NT3A	2	21.1308	21.2105	21.0587	21.0771	21.0824	21.1302	21.157	21.1011	18.7299	18.6941
K.IGFLNDK.V	9.10217	5.66775	5NT3B	1	18.5428	18.6088	18.4515	18.4595	18.5108	18.3255	18.503	18.5315	18.2029	18.017
K.NSSVC#ENSSYFQQLQNK.T	9.06161	4.57096	5NT3B	1	17.4404	17.5037	17.3673	17.5533	17.5327	17.4177	17.5078	17.541	16.5012	16.6864
R.VQEIVGALR.R	4.61333	5.90076	5NT3B	1	18.2032	18.2056	18.2291	18.2032	18.0724	18.0981	18.268	18.3375	18.2829	18.1887
K.DGDLFMSYR.S	1.39774	4.83197	5NTC	1	18.332	18.2883	18.3377	18.2108	18.298	18.2771	18.382	18.1639	18.3097	18.2812
R.KPLFFGEGTVLR.Q	1.96987	1.91061	5NTC	1	18.2029	18.1333	18.2119	18.1757	18.2146	18.1942	18.1875	18.218	18.1405	18.1807
K.ADINQWR.I	6.04601	2.86675	5NTD	1	17.4923	17.5212	17.5132	17.4971	17.4319	17.4521	17.4188	17.5252	17.5666	17.6901
K.VVYPAVEGR.I	8.03042	7.31167	5NTD	1	17.846	17.6733	17.68	17.5847	17.8709	17.6471	17.7784	17.6394	17.9827	17.8187
K.AGQAVDDFIEK.L	17.0485	6.37985	6PGD	2	18.907	18.8183	18.8059	18.6458	18.9153	18.7861	18.936	18.8753	18.8894	18.5399
K.AIFQAIAAK.V	2.49699	4.71947	6PGD	2	20.9397	20.9293	20.8282	20.7886	20.8637	20.7528	20.9021	20.81	20.6706	20.7216
K.GILFVGSGVSGGEEGAR.Y	8.24624	6.3566	6PGD	2	18.4567	18.2106	18.4163	18.2805	18.4952	18.3434	18.3675	18.3495	18.4398	18.6082
K.LVPLLDTGDIIIDGGNSEYR.D	3.08873	5.59749	6PGD	2	20.1944	20.1123	20.348	20.1635	20.2501	20.1605	20.2529	20.1207	20.2439	20.307
K.SAVDNC#QDSWR.R	18.2745	1.22901	6PGD	4	19.4519	19.3974	19.4345	19.4075	19.4367	19.4403	19.429	19.4326	18.5588	18.1839
K.TELDSFLIEITANILK.Y	11.6219	10.9713	6PGD	1	17.2815	17.3347	17.509	17.3787	17.0687	17.5284	17.495	17.2038	17.4188	17.1811
K.VDDFLANEAK.G	4.7374	9.26727	6PGD	1	18.7146	18.4317	18.7647	18.5438	18.7197	18.4137	18.6351	18.5296	18.8353	18.932
K.VGTGEPC#C#DWVGDEGAGHFVK.M	2.66956	2.43325	6PGD	1	19.4292	19.3899	19.3968	19.474	19.4195	19.4545	19.3675	19.4358	15.7429	15.7974
K.VGTGEPCCDWVGDEGAGHFVK.M	14.9804	13.5392	6PGD	1	14.5171	14.9102	14.7935	14.93	14.83	15.1376	14.5906	14.7951	18.7025	18.3957
K.VVGAQSLK.D	2.55158	5.67697	6PGD	2	21.027	20.9642	20.8487	20.8005	20.9152	20.9322	21.0039	20.8346	20.9784	20.9263
K.VVQLEGSK.K	3.13121	4.26153	6PGD	1	18.904	18.901	18.7968	18.7339	18.8402	18.9088	18.8188	18.8798	18.8674	18.9313
R.HEEMAQAFEEWNK.T	7.15137	7.07041	6PGD	1	17.5942	17.6451	17.7566	17.8904	17.6446	17.7974	17.6406	17.752	17.9524	17.8063
R.YGPSLM*PGGNK.E	21.4918	6.80748	6PGD	1	17.2367	17.2285	17.4763	17.384	17.1874	17.2615	17.2568	17.2678	17.3982	16.9563
R.YGPSLMPGGNK.E	2.13466	6.69391	6PGD	2	19.5373	19.7216	19.5111	19.6746	19.5793	19.7041	19.5332	19.7517	19.334	19.2904
K.EGTLPAALVQPR.T	0.845441	3.58671	6PGL	2	18.8891	18.7553	18.8428	18.7318	18.81	18.7556	18.8029	18.8016	18.8463	18.8636
K.IVAPISDSPKPPPQR.V	27.409	7.15934	6PGL	2	19.1613	18.9744	19.2335	19.0695	19.1889	19.0058	19.1874	18.9882	19.1998	18.6335
K.LPIPDSQVLTINPALPVEDAAEDYAR.K	4.26055	6.21586	6PGL	2	19.0902	19.0933	19.2767	19.3344	19.2612	19.238	19.263	19.1512	19.247	19.3339
R.AASC#LEGDR.G	14.7623	6.83677	6PGL	1	20.2379	20.1584	20.0381	19.8971	20.1426	20.098	20.056	20.0891	16.4946	16.7969
R.DLPAAAAPAGPASFAR.W	6.89972	3.83424	6PGL	2	20.0394	19.9856	20.0424	19.9046	20.032	19.9927	19.9948	19.9021	19.7809	19.9218
R.LLSVPFEK.H	2.72325	4.14334	6PGL	2	20.9489	20.8911	20.8708	20.8787	21.0003	20.9493	20.8694	20.8126	20.721	20.7765
R.LVPFDHAESTYGLYR.T	32.0046	5.19276	6PGL	1	17.4345	17.258	17.4301	17.4143	17.3336	17.2464	17.3946	17.3194	17.3488	18.0133
R.TGALC#WFLDEAAAR.L	23.2928	2.40837	6PGL	1	18.5926	18.6552	18.5762	18.6187	18.6251	18.6411	18.5675	18.6579	18.9738	18.4942
R.WTLGFC#DER.L	14.8811	5.75031	6PGL	1	19.9966	19.8318	19.8813	19.7574	19.7991	19.8217	19.9288	19.9515	18.5701	18.2654
K.LLISEGNTLRPGVPSR.F	10.4169	12.6707	A0A075B5J9	1	18.2713	18.5704	18.2044	18.3966	18.2043	18.454	18.0621	18.5601	18.0398	18.2527
S.ETTVTQSPASLSVATGEK.V	2.08613	8.90082	A0A075B5J9	1	16.4377	16.9022	16.6325	16.6964	16.7508	16.7197	16.7397	16.6622	16.489	16.4465
-.DIQMTQSPSSLSASLGER.V	0.651636	5.30279	A0A075B5K2	1	17.3902	17.4245	17.4877	17.4392	17.4808	17.5855	17.3375	17.5082	17.3516	17.3649
R.TSNLASGVPAR.F	1.68641	7.07243	A0A075B5L2	1	16.3223	16.3099	16.5373	16.4532	16.3683	16.4558	16.4909	16.2402	16.3667	16.3323
-.ENVLTQSPAIMSASPGEK.V	20.5755	6.22914	A0A075B5M1	1	16.9415	16.8344	17.0279	16.8013	17.0586	16.9732	17.0037	16.9128	16.2315	15.8087
K.VTMTCR.A	5.56505	5.55602	A0A075B5M4	1	17.6513	17.5836	17.7409	17.5224	17.6294	17.5972	17.6059	17.4779	18.0457	18.1593
K.YASQSISGIPSR.F	13.5847	7.35785	A0A075B5M7	1	17.627	17.6718	17.4668	17.5574	17.5608	17.3553	17.684	17.5694	17.2962	17.5743
K.LLIYGASNR.Y	0.781706	4.20006	A0A075B5N2	1	18.2577	18.1948	18.1237	18.1455	18.2083	18.0756	18.1932	18.1061	18.0904	18.1063
-.DIVMTQSPSSLSVSAGEK.V	0.219893	7.46173	A0A075B5N3	1	16.7042	16.8419	16.6995	16.8421	16.5932	16.6227	16.6161	16.8368	16.552	16.5565
K.LLIYGASTR.E	8.0129	5.1192	A0A075B5N3	1	18.2368	18.2451	18.4531	18.37	18.3086	18.2778	18.3299	18.3731	18.6224	18.7861
-.NIMMTQSPSSLAVSAGEK.V	29.9369	8.08486	A0A075B5N4	1	17.5678	17.7294	17.8227	17.6883	17.7888	17.6478	17.9121	17.6124	17.9355	17.3153
K.NTLYLQMSSLR.S	18.6655	6.0209	A0A075B5Q2	2	18.5219	18.3741	18.397	18.3107	18.5466	18.4704	18.409	18.3281	18.2221	18.6052
K.NTLYLEMSSLR.S	2.69979	13.2161	A0A075B5Q9	1	15.8857	16.1372	15.7222	15.8476	15.7777	16.1703	15.6854	16.0535	15.6774	15.7325
S.EVQLQQSGAELVKPGASVK.L	8.55793	5.59307	A0A075B5R7	1	17.9127	17.971	17.786	17.9479	17.862	18.0395	17.8626	17.9816	17.6526	17.4778
K.SLEWIGR.I	9.33186	7.7131	A0A075B5V4	1	19.8435	19.5655	19.7113	19.6053	19.6324	19.57	19.6261	19.4844	19.1193	19.31
R.INPYNGDTFYNQK.F	1.38807	5.07728	A0A075B5V4	1	17.5838	17.666	17.688	17.7392	17.7425	17.8274	17.7368	17.7769	17.4582	17.4865
K.SSSTAYMQLK.S	13.7332	7.48558	A0A075B5V7	1	17.5235	17.4863	17.7486	17.7509	17.4875	17.6542	17.5813	17.5874	17.5543	17.8354
K.ATLTVDK.S	5.27398	5.02194	A0A075B5X3	3	22.3338	22.2013	22.3191	22.2267	22.3368	22.1748	22.348	22.2046	22.4417	22.3341
K.SSSTAYMELAR.L	4.49488	6.80783	A0A075B5X6	1	16.9207	16.7983	16.8934	16.9187	16.6725	16.6708	16.811	16.8271	16.7143	16.806
C.DIQMTQSPSSLSASLGGK.V	2.71822	6.40191	A0A075B6D5	1	16.8562	17.0726	16.9772	17.1009	16.9593	17.0549	17.0853	17.1475	16.9521	17.0076
I.LDEAQNIKNFK.S	25.5157	16.2833	A0A087WQ44	1	19.9327	19.4357	20.0034	19.6376	19.6412	19.5407	19.7844	19.3321	17.8596	17.3332
K.AM*QNNAK.S	0.0299125	6.26633	A0A0A6YVU8	1	16.7136	16.5796	16.6256	16.8291	16.6819	16.7366	16.653	16.8267	16.9025	16.9018
K.SSSTAYMELR.S	7.5376	8.39008	A0A0A6YVW3	1	17.9248	17.8356	17.89	17.8296	17.8157	17.7649	17.6413	17.5564	17.9948	18.1487
K.YYNPSLK.S	10.3015	8.65168	A0A0A6YY60	1	17.5523	17.6171	17.2679	17.4714	17.3213	17.5608	17.4152	17.577	17.5596	17.7702
R.FSGSGSGTSYSLTISR.M	11.856	6.70102	A0A0A6YYE7	2	18.5148	18.7497	18.5113	18.6717	18.6205	18.7143	18.5908	18.7528	18.6631	18.9055
R.VQPDSVVQVWTK.V	14.7622	3.93728	A0A0B4J1F3	1	17.515	17.5618	17.5609	17.6221	17.4941	17.644	17.5689	17.4886	17.1731	17.4754
R.MSNLASGVPDR.F	13.0468	6.12414	A0A0B4J1H6	1	17.8165	17.5931	17.7097	17.5502	17.7108	17.577	17.6904	17.6771	17.4668	17.7338
R.FTGSGSGTDFTLK.I	7.75844	6.19802	A0A0B4J1H7	1	18.1025	17.9344	18.061	17.9173	18.0998	18.1203	17.94	18.1231	18.3699	18.2114
K.LWIYSTSNLASGVPAR.F	8.50001	6.11842	A0A0B4J1I3	1	17.8846	18.0392	18.0842	18.1283	18.1704	18.0689	18.007	18.138	19.0343	19.208
K.LASGVPAR.F	16.0472	3.89925	A0A0B4J1I5	1	18.5014	18.5969	18.4553	18.5135	18.4533	18.4632	18.414	18.5114	18.7876	19.1165
R.WIYDTSK.L	12.9644	3.04977	A0A0B4J1I5	2	19.6052	19.6519	19.6292	19.5869	19.5024	19.5748	19.5738	19.5875	20.0323	19.767
T.QSPALMSASPGEK.V	8.72875	8.13805	A0A0B4J1I7	1	17.1186	17.0177	17.3242	17.1233	17.3138	17.1135	17.1978	17.0324	18.3531	18.1748
K.NEDTATYFCAR.-	1.35958	7.15221	A0A0B4J1J4	2	18.4401	18.5751	18.2829	18.3851	18.5377	18.44	18.3756	18.307	17.528	17.5557
K.SNNYATYYADSVK.D	9.97399	4.38844	A0A0B4J1J6	1	18.0736	18.1609	18.2601	18.1196	18.1284	18.1053	18.161	18.2278	18.0434	17.8396
R.IYPGDGDTNYNGK.F	15.8897	8.47084	A0A0B4J1J7	1	18.0873	18.2424	18.0462	18.1833	18.0202	18.1733	17.8332	18.0847	17.7017	18.0273
R.LLAALLHNPQLVER.L	44.892	5.33244	A0A0J9YTR2	1	18.0897	18.0494	17.9713	17.9629	18.0299	18.0718	17.9239	17.8665	17.8552	18.8039
K.LNQNIELLEDQIR.I	79.762	21.6331	A0A140LI28	2	21.9161	21.2237	21.7522	21.1937	21.4813	21.207	21.6451	21.1063	21.469	23.3118
R.DLSTSTFPEPQLLQSIQR.N	3.78594	7.70839	A0A140LIF8	2	18.7415	18.8797	18.9896	18.7686	19.0354	18.8938	18.7616	18.8087	19.6956	19.7728
R.LIGHEEK.D	0.924003	3.71455	A0A140LIF8	1	17.2846	17.2871	17.3445	17.4089	17.3734	17.3831	17.4368	17.3665	18.0942	18.113
K.GLQEEPVEGFR.V	18.3736	5.67277	A0A140T8I4	2	19.7722	19.6774	19.9308	19.8448	19.8608	19.8367	19.7318	19.7535	19.8735	20.2505
R.FSGSGSGTDFTLK.I	9.59737	4.79509	A0A140T8M0	1	21.3753	21.3831	21.3374	21.4835	21.2854	21.3163	21.4375	21.3058	21.6118	21.4157
R.ASQDISNYLNWYQQKPDGTVK.L	21.3238	12.887	A0A140T8M1	1	18.2072	17.964	18.3766	17.9991	18.2802	17.9331	18.2414	17.8908	17.6954	17.257
R.LHSGVPSR.F	40.9652	3.22331	A0A140T8M1	2	18.1501	18.1573	18.1639	18.1842	18.1009	18.2506	18.1112	18.1558	18.0674	18.9278
G.DIVMSQSPSSLAVSVGEK.V	5.7817	5.41849	A0A140T8M3	1	17.1693	17.3926	17.4379	17.3836	17.3115	17.3662	17.3346	17.3758	17.7711	17.6531
K.SSQSLLYSSNQK.N	11.2137	3.49585	A0A140T8M3	1	17.754	17.6855	17.7247	17.6784	17.7807	17.7556	17.6283	17.7467	18.0371	17.8078
K.ASQNVGTNVAWYQQK.P	1.28059	11.207	A0A140T8M5	2	17.7578	17.5304	17.6567	17.3918	17.8169	17.521	17.8626	17.6002	17.766	17.7399
K.ASQDVGTAVAWYQQK.P	3.6399	6.33779	A0A140T8N5	1	18.7006	18.8552	18.7161	18.8865	18.6452	18.8394	18.7762	18.8855	18.433	18.5073
G.SIVMTQTPK.F	3.80501	4.36419	A0A140T8N9	1	17.2999	17.3777	17.3582	17.3436	17.1787	17.2586	17.3398	17.3028	17.4152	17.3375
K.ASQSVSNDVAWYQQK.P	0.927239	4.31594	A0A140T8N9	1	17.4086	17.2194	17.2326	17.2521	17.2359	17.2904	17.2523	17.2807	17.1164	17.1353
R.YTGVPDR.F	21.2167	3.11105	A0A140T8N9	1	20.6973	20.7701	20.6609	20.6411	20.6393	20.6394	20.6899	20.6816	20.5714	21.0076
R.ASENIYSNLAWYQQK.Q	2.60162	6.06276	A0A140T8P6	1	17.8059	17.9046	18.0299	17.9305	17.8237	17.8093	17.7699	17.8401	17.6877	17.6346
R.FSGSGSGTQYSLK.I	9.07729	4.78853	A0A140T8P6	2	20.1556	20.1626	19.9717	20.1265	20.1077	20.1805	20.0345	20.1152	19.9701	19.7846
K.SSQSLLNSR.T	0.359958	5.53605	A0A140T8P7	1	17.7451	17.7994	17.8287	17.689	17.6912	17.9102	17.8382	17.7212	17.564	17.5714
K.FLDGIYVSEK.G	6.50612	6.80094	A0A140T8T4	2	21.9608	21.8309	21.7272	21.703	21.9421	21.7758	21.78	21.9006	21.9928	21.8599
K.TILSNQTVDIPENVEITLK.G	16.7116	5.8663	A0A140T8T4	2	22.6104	22.5523	22.7872	22.7621	22.6478	22.7036	22.7835	22.6735	22.8375	22.4949
R.DFNHINVELSLLGK.K	25.3509	15.4502	A0A140T8T4	2	20.8926	20.596	21.1617	20.8442	20.9377	20.5904	21.1333	20.6937	21.2738	20.7509
R.KFLDGIYVSEK.G	23.5678	13.2461	A0A140T8T4	1	18.5524	18.2777	18.8313	18.5859	18.5512	18.3403	18.6424	18.3197	18.6143	18.1289
R.TGVAC#SVSQAQK.D	7.48749	8.58806	A0A140T8T4	2	18.5042	18.2836	18.5189	18.4185	18.612	18.4232	18.6071	18.3027	17.8541	17.7012
R.TIC#SHVQNM*IK.G	13.2205	7.27636	A0A140T8T4	1	17.409	17.5935	17.5695	17.7502	17.6664	17.5906	17.6223	17.7332	16.5201	16.2496
R.TIC#SHVQNMIK.G	9.31727	2.4419	A0A140T8T4	3	21.0649	20.9818	21.085	21.098	21.0449	21.0774	21.0759	21.0629	19.5375	19.7279
K.IGVTVLSR.I	0.198105	4.46933	A0A1B0GRG8	1	20.7589	20.7957	20.687	20.5973	20.7119	20.74	20.7432	20.801	20.1194	20.1154
K.SPEEGAETPVYLALLPPDAEGPHGQFVQDK.T	3.12878	4.65431	A0A1B0GRG8	1	19.1406	19.1113	19.1668	19.2693	19.0849	19.1537	19.1777	19.0498	19.0617	19.1256
K.TNFFGTR.D	17.9789	4.24186	A0A1B0GRG8	1	18.3366	18.3117	18.3093	18.2344	18.3943	18.3613	18.3431	18.2121	18.4217	18.0528
R.SETITEEELVGLM*NK.Y	2.97465	7.92771	A0A1B0GRG8	1	16.6412	16.734	16.826	16.8257	16.9887	16.9759	16.8699	16.8204	16.8282	16.7675
R.SETITEEELVGLMNK.Y	4.11262	8.87349	A0A1B0GRG8	1	19.8686	20.1269	19.7577	20.0335	19.9394	20.11	19.876	19.9154	18.3528	18.2689
A.QNIIPASTGAAK.A	12.2142	6.81287	A0A1D5RLD8	1	17.6425	17.8244	17.7768	17.8581	17.6019	17.8796	17.7182	17.7891	18.0078	17.758
E.GLMTTVHAITATQK.T	7.35397	4.90036	A0A1D5RLD8	1	17.2546	17.2984	17.3512	17.1153	17.2703	17.3404	17.2936	17.2985	17.511	17.6612
E.STGVFTTMEK.A	39.7207	14.3596	A0A1D5RLD8	1	16.9385	16.7822	16.9584	16.6853	17.2409	16.5734	16.8656	16.8442	20.4096	19.5768
F.DAGAGIALNDNFVK.L	23.5338	15.0382	A0A1D5RLD8	1	20.2596	19.7834	20.266	19.8686	20.1183	19.8476	20.2656	19.8368	20.3613	19.8766
G.KVIPELNGK.L	17.2731	4.84472	A0A1D5RLD8	2	20.9517	21.0891	21.0509	21.1406	20.9466	21.0866	21.0494	21.1114	21.3297	20.9755
H.SSTFDAGAGIALNDNFVK.L	14.4524	5.12818	A0A1D5RLD8	10	23.023	23.0344	22.9537	22.93	23.0988	23.0778	23.142	23.1041	23.1499	22.854
K.GILGYTED.Q	17.3928	11.4189	A0A1D5RLD8	1	16.5588	16.9598	16.7263	16.7065	16.5145	16.7475	16.4782	16.8151	16.6602	17.0168
K.GILGYTEDQ.V	12.2646	5.80377	A0A1D5RLD8	1	16.0935	16.1428	16.1235	16.2724	16.1539	15.9786	16.1032	16.1893	16.8832	17.134
K.GILGYTEDQVVS.C	13.8351	1.9736	A0A1D5RLD8	2	18.9837	19.0631	19.0379	19.003	18.9776	18.998	19.003	19.0131	20.6817	20.9649
K.GILGYTEDQVVSC#DFNSNSH.S	29.7082	16.1155	A0A1D5RLD8	1	19.6369	19.1503	19.5144	19.1145	19.496	19.1464	19.4841	19.0331	18.1365	17.5212
K.GILGYTEDQVVSCDFN.S	21.8828	5.49282	A0A1D5RLD8	1	17.403	17.5224	17.5655	17.6304	17.4967	17.5307	17.4141	17.5892	19.3281	19.7781
K.GILGYTEDQVVSCDFNSN.S	14.8311	9.75795	A0A1D5RLD8	1	17.6353	17.927	17.5077	17.7507	17.6972	17.8088	17.5482	17.7988	20.0335	20.3372
K.GILGYTEDQVVSCDFNSNSH.S	66.3933	7.33806	A0A1D5RLD8	1	17.3444	17.3616	17.3636	17.4775	17.5303	17.5567	17.2463	17.3692	18.8059	20.2757
K.GILGYTEDQVVSCDFNSNSHSSTFDAGAGIALNDNFVK.L	90.6768	16.4934	A0A1D5RLD8	2	12.477	13.2536	13.3325	13.0414	13.126	13.0433	13.1381	12.9056	14.3617	16.5551
K.IVSNASC#TTN.C	0.373941	4.01807	A0A1D5RLD8	4	20.6177	20.4893	20.507	20.4142	20.5561	20.5053	20.5221	20.5033	19.7782	19.7706
K.IVSNASC#TTNC#.L	0.647455	17.5042	A0A1D5RLD8	1	15.8794	15.715	15.5879	15.5146	16.1241	15.3367	15.8934	15.6329	15.2614	15.2746
K.IVSNASC#TTNC#L.A	6.87905	3.99685	A0A1D5RLD8	1	17.828	17.8769	17.9368	17.9416	17.8395	17.773	17.8951	17.9094	17.3026	17.4431
K.IVSNASC#TTNC#LAPLAK.V	9.37549	1.73889	A0A1D5RLD8	44	27.5635	27.5804	27.5807	27.6049	27.6105	27.6208	27.6119	27.6405	22.6671	22.8587
K.IVSNASC#TTNCLAPLAK.V	0.119783	3.62527	A0A1D5RLD8	4	22.5603	22.6573	22.7176	22.7265	22.6621	22.7036	22.6687	22.7075	21.0245	21.0269
K.IVSNASCTTN.C	13.7692	9.15386	A0A1D5RLD8	3	17.0479	17.2547	17.278	17.2744	17.5115	17.2142	17.2056	17.3255	20.551	20.8328
K.IVSNASCTTNC#LAPLAK.V	5.91386	7.02061	A0A1D5RLD8	7	22.1867	22.0871	22.3258	22.1969	22.2542	22.0491	22.3191	22.1405	20.8781	20.7574
K.IVSNASCTTNCLAPLAK.V	6.32603	7.05772	A0A1D5RLD8	41	24.3191	24.4972	24.2797	24.464	24.2763	24.4791	24.3043	24.4925	28.3451	28.216
K.LISWYDNEYGY.S	17.8043	2.85723	A0A1D5RLD8	1	20.661	20.5663	20.5552	20.5908	20.5899	20.5826	20.6549	20.562	20.5983	20.9635
K.LISWYDNEYGYSNR.V	26.1256	2.5259	A0A1D5RLD8	64	26.6582	26.5699	26.639	26.6377	26.5719	26.5959	26.6336	26.5706	26.6956	27.2348
K.LTGM*AFR.V	10.9537	5.80395	A0A1D5RLD8	24	25.8882	25.759	25.7574	25.6249	25.7465	25.6724	25.7961	25.6729	25.8167	26.0406
K.LTGMAFR.V	19.4211	5.65242	A0A1D5RLD8	22	27.9951	27.9852	27.8732	27.8256	27.7876	27.7972	27.9228	27.9337	27.9932	28.392
K.LVINGKPITIFQER.D	15.7764	19.2478	A0A1D5RLD8	23	27.8741	27.3156	27.9738	27.4724	27.8752	27.4089	27.969	27.4368	28.0545	27.7313
K.LVINGKPITIFQERD.P	26.3222	13.9482	A0A1D5RLD8	2	21.4653	21.8087	21.5448	21.9446	21.5139	21.8709	21.5045	21.8778	21.621	22.1644
K.LVINGKPITIFQERDPTNIK.W	14.4853	5.8646	A0A1D5RLD8	12	25.689	25.7784	25.9081	25.9414	25.7733	25.8906	25.7949	25.7919	25.8889	25.5923
K.PITIFQER.D	12.4445	6.94022	A0A1D5RLD8	6	23.8526	23.8323	23.6532	23.6652	23.8611	23.8691	23.9464	23.7947	24.2825	24.028
K.PITIFQERDPTNIK.W	34.996	5.13945	A0A1D5RLD8	14	25.0064	25.1402	25.1104	25.2078	25.1802	25.2628	25.1634	25.1407	25.4777	24.7486
K.QASEGPLK.G	4.51212	2.45127	A0A1D5RLD8	41	28.2824	28.3336	28.2449	28.276	28.2246	28.2816	28.2459	28.2366	28.3532	28.2611
K.RVIISAPSADAPM*FVMGVNHEK.Y	2.86868	11.5179	A0A1D5RLD8	2	17.953	17.9661	18.2897	18.342	18.2636	18.3672	18.0301	18.2308	17.9392	17.8807
K.TVDGPSGK.L	8.8916	6.58193	A0A1D5RLD8	21	28.4719	28.6554	28.5679	28.6004	28.3365	28.5738	28.494	28.5537	28.6885	28.5069
K.VEIVAIND.P	12.1324	4.62037	A0A1D5RLD8	1	18.9462	18.8689	19.0229	18.9222	18.9255	18.8568	19.0021	18.8413	18.4922	18.7403
K.VEIVAINDPFIDL.N	4.56468	10.9329	A0A1D5RLD8	1	18.7518	19.122	19.1331	19.3136	19.0352	19.131	19.0435	19.2224	17.4012	17.308
K.VEIVAINDPFIDLNY.M	10.5533	15.5844	A0A1D5RLD8	1	17.4009	17.4654	17.8518	17.6244	17.1463	17.7779	17.7799	17.6763	17.8497	18.0654
K.VEIVAINDPFIDLNYM*VY.M	8.83944	7.31849	A0A1D5RLD8	1	16.9527	17.0518	16.9355	16.8244	16.8625	17.1363	16.8883	16.9086	17.6457	17.4651
K.VEIVAINDPFIDLNYMVY.M	2.82912	4.51122	A0A1D5RLD8	2	19.0825	19.1154	19.0377	19.0336	19.1729	19.1641	19.216	19.1151	19.4212	19.479
K.VGVNGFGR.I	9.94848	4.65448	A0A1D5RLD8	26	25.6664	25.6792	25.6159	25.6086	25.4757	25.5275	25.6298	25.6097	25.7123	25.9156
K.VIHDNFGIVE.G	1.27616	8.06658	A0A1D5RLD8	1	17.3471	17.1499	17.1715	17.1766	17.1505	16.9421	17.1216	17.0454	17.3324	17.3064
K.VIHDNFGIVEGL.M	8.62732	5.68469	A0A1D5RLD8	1	18.8621	18.7685	18.7463	18.6194	18.8018	18.6487	18.8237	18.7666	18.5307	18.7069
K.VIHDNFGIVEGLM*TTVH.A	18.4108	2.66745	A0A1D5RLD8	13	21.7558	21.6679	21.7334	21.6915	21.6645	21.7083	21.7105	21.7696	21.7806	22.1584
K.VIHDNFGIVEGLM*TTVHAITATQK.T	0.96251	6.65968	A0A1D5RLD8	35	25.3239	25.2976	25.349	25.3053	25.2201	25.2665	25.31	25.0306	25.6698	25.6501
K.VIHDNFGIVEGLMTTVH.A	27.1377	4.38999	A0A1D5RLD8	7	24.109	23.9838	23.9957	23.923	23.9327	24.0539	23.9895	23.9551	24.356	24.9166
K.VIHDNFGIVEGLMTTVHAITAT.Q	17.3788	6.60874	A0A1D5RLD8	1	17.4317	17.5342	17.5903	17.3101	17.4117	17.4107	17.3775	17.5408	17.4132	17.7696
K.VIHDNFGIVEGLMTTVHAITATQK.T	12.6262	7.52091	A0A1D5RLD8	14	24.8586	24.8223	24.9209	24.8247	24.8891	24.8296	24.8306	24.5405	25.197	24.9387
K.VIPELNGK.L	0.195208	3.22961	A0A1D5RLD8	43	29.1215	29.201	29.0841	29.1583	29.0712	29.1598	29.0791	29.1091	29.2072	29.2111
K.WGEAGAEYVVE.S	9.57899	7.88699	A0A1D5RLD8	1	16.6939	16.5294	16.6031	16.3928	16.593	16.5476	16.5577	16.3345	17.0908	17.2865
K.WGEAGAEYVVESTGVFT.T	3.89819	3.73172	A0A1D5RLD8	1	18.1832	18.3136	18.1993	18.1739	18.2505	18.1591	18.2576	18.2591	18.8927	18.9723
K.WGEAGAEYVVESTGVFTTM*EK.A	18.5685	4.05993	A0A1D5RLD8	47	26.0984	26.1991	26.2129	26.2935	26.1914	26.252	26.2302	26.2669	26.3104	25.9293
K.WGEAGAEYVVESTGVFTTMEK.A	20.4405	3.59929	A0A1D5RLD8	100	26.991	27.0858	27.0865	27.1573	27.0865	27.128	27.1088	27.1538	27.2616	26.8416
L.ISWYDNEYGYSNR.V	1.11416	10.2734	A0A1D5RLD8	3	18.9163	19.2348	18.8346	18.8918	18.938	18.9308	18.7475	18.9286	18.4406	18.4634
M.TTVHAITATQK.T	20.2696	5.97066	A0A1D5RLD8	1	18.361	18.3427	18.4525	18.2724	18.52	18.3055	18.3761	18.2911	19.4835	19.0671
N.ASC#TTNC#LAPLAK.V	5.16901	3.90101	A0A1D5RLD8	2	20.1779	20.1	20.1552	20.0652	20.2174	20.0872	20.1911	20.0963	18.7474	18.8529
N.IIPASTGAAK.A	7.02578	7.23064	A0A1D5RLD8	2	20.2438	20.0957	19.9821	19.9091	20.1511	20.0457	20.1399	20.1315	20.7237	20.5802
R.GAAQNIIPA.S	4.94916	8.03579	A0A1D5RLD8	1	18.4589	18.452	18.7539	18.7353	18.6418	18.633	18.6296	18.7351	18.7838	18.6828
R.GAAQNIIPASTGAAK.A	6.42296	5.31984	A0A1D5RLD8	40	26.9184	26.9606	26.87	26.9142	26.9057	26.8441	26.992	26.7367	26.9825	26.8514
R.VIISAPSAD.A	17.8508	9.77739	A0A1D5RLD8	1	18.2562	18.2062	18.3135	18.3795	18.0882	17.9642	18.1678	18.3778	18.1463	18.5125
R.VIISAPSADAPM*FVM*GVNHEK.Y	4.50427	2.99903	A0A1D5RLD8	48	24.7935	24.8045	24.8831	24.9278	24.8575	24.8579	24.8826	24.863	24.9843	24.8924
R.VIISAPSADAPM*FVMGVNHEK.Y	4.64705	7.13763	A0A1D5RLD8	54	25.7281	25.5808	25.9185	25.8176	25.7901	25.7561	25.8692	25.7078	25.9945	25.8996
R.VIISAPSADAPMF.V	3.96306	5.09603	A0A1D5RLD8	1	17.4598	17.6163	17.5109	17.4314	17.4904	17.6158	17.4927	17.4404	19.5563	19.6372
R.VIISAPSADAPMFVM*GVNHEK.Y	9.29237	5.89835	A0A1D5RLD8	22	25.2645	25.3815	25.3283	25.4524	25.3141	25.4974	25.3786	25.4888	25.5088	25.6986
R.VIISAPSADAPMFVMGVNHEK.Y	0.0764995	3.29748	A0A1D5RLD8	22	26.3271	26.2802	26.4326	26.4026	26.3641	26.3502	26.3997	26.3687	26.5277	26.5293
R.VIISAPSADAPMFVMGVNHEKYDNSLKIVSNASC#TTNCL.A	6.441	4.78685	A0A1D5RLD8	2	17.794	17.7661	17.7587	17.8524	17.783	17.8276	17.8363	17.967	17.6793	17.8108
R.VVDLM*AY.M	12.2851	4.42618	A0A1D5RLD8	8	21.9202	21.9577	21.906	21.825	21.7805	21.8784	21.923	21.9696	22.1669	22.4182
R.VVDLM*AYM*ASK.E	2.64079	3.0237	A0A1D5RLD8	20	23.498	23.524	23.4727	23.4582	23.4133	23.5417	23.5333	23.4675	23.709	23.7629
R.VVDLM*AYM*ASKE.-	0.244909	3.9495	A0A1D5RLD8	15	22.7244	22.8061	22.8594	22.8773	22.744	22.8183	22.7392	22.8192	22.6991	22.6941
R.VVDLM*AYMASK.E	7.02737	5.47165	A0A1D5RLD8	43	25.1739	25.0727	25.1061	24.9694	25.192	25.0341	25.1803	25.0602	25.325	25.1815
R.VVDLM*AYMASKE.-	4.50558	4.88355	A0A1D5RLD8	35	24.281	24.2333	24.429	24.4384	24.3303	24.3226	24.3171	24.306	24.3111	24.2192
R.VVDLMAY.M	7.14133	12.1154	A0A1D5RLD8	5	22.7656	22.5858	22.5261	22.3311	22.5537	22.3212	22.7983	22.511	22.871	23.0169
R.VVDLMAYM*ASK.E	4.52245	5.97462	A0A1D5RLD8	15	26.1524	26.0729	25.9388	25.9067	26.1104	26.0658	26.0511	25.9654	26.2943	26.202
R.VVDLMAYM*ASKE.-	0.404391	4.27116	A0A1D5RLD8	16	25.2589	25.2606	25.3904	25.4093	25.3214	25.2753	25.2586	25.2898	25.2709	25.2791
R.VVDLMAYM.A	26.1969	3.87435	A0A1D5RLD8	1	19.1425	19.1304	18.987	19.0805	19.1204	19.1578	19.1054	19.1657	19.7603	20.301
R.VVDLMAYMA.S	15.1264	4.30773	A0A1D5RLD8	1	18.2524	18.2993	18.426	18.413	18.4207	18.374	18.3423	18.3994	18.424	18.7338
R.VVDLMAYMASK.E	0.850151	4.44232	A0A1D5RLD8	28	26.9562	26.9097	26.8107	26.7716	26.9313	26.8714	26.9362	26.9136	27.0879	27.1052
R.VVDLMAYMASKE.-	2.00051	3.43024	A0A1D5RLD8	18	28.2864	28.3629	28.3974	28.4007	28.3098	28.3291	28.3002	28.2736	28.2976	28.3384
S.NASCTTNCLAPLAK.V	25.8447	11.9087	A0A1D5RLD8	1	16.9272	17.0548	16.8852	16.68	16.5275	16.8324	16.6268	16.8623	21.5574	21.0241
S.TGVFTTMEK.A	27.6339	9.53687	A0A1D5RLD8	1	18.1845	17.9975	18.2445	18.0324	18.1792	18.058	18.3973	18.0668	18.4907	17.9195
T.TVHAITATQK.T	18.9384	3.17769	A0A1D5RLD8	2	17.6428	17.5914	17.712	17.6632	17.5912	17.631	17.5779	17.6019	19.5342	19.9229
V.HAITATQK.T	40.1901	9.29474	A0A1D5RLD8	1	16.2422	16.5832	16.4252	16.4793	16.2489	16.3806	16.2743	16.5446	16.7023	17.5455
V.KLISWYDNEYGYSNR.V	13.8852	5.28944	A0A1D5RLD8	1	17.8622	17.8156	17.9323	18.0351	17.947	18.0175	17.8668	17.9368	17.839	18.1232
V.KVGVNGFGR.I	8.29187	4.33065	A0A1D5RLD8	1	21.0301	20.9872	20.9463	21.0971	21.0159	20.9647	20.998	20.8854	20.8867	21.0561
Y.M*FQYDSTHGK.F	18.7212	25.8788	A0A1D5RLD8	1	18.9205	18.1738	18.9305	18.2559	18.6195	18.0721	18.8593	18.1453	19.4732	19.8574
Y.MFQYDSTHGK.F	41.2665	10.2255	A0A1D5RLD8	1	21.3595	21.0432	21.3387	20.9553	21.2017	21.0882	21.3271	21.1989	21.7603	22.6275
Y.VVESTGVFTTMEK.A	0.443555	5.83359	A0A1D5RLD8	1	17.1751	17.2616	17.0985	17.1206	17.185	17.0902	17.3314	17.1821	17.1448	17.1538
I.ELTEAEC#SELKK.T	11.2293	74.1099	A0A1D5RLM8	1	20.6174	22.087	20.0749	20.5946	20.2437	19.9224	19.3287	21.9592	16.8021	16.5725
K.TLENMLTTNK.S	21.1726	10.1843	A0A1L1SUP2	3	24.3685	24.5414	24.7117	24.8222	24.6809	24.8215	24.7369	24.7707	24.666	24.2307
R.AAGIEIQK.K	18.8059	5.57209	A0A1W2P6Q8	1	17.6224	17.614	17.6517	17.5995	17.4332	17.5708	17.5302	17.4467	18.9501	19.3361
K.AQLEVGFPPVLER.Y	4.65216	4.51414	A0A1W2P7J1	2	18.1622	18.1413	18.2474	18.1916	18.2591	18.07	18.1399	18.1114	18.3149	18.22
K.AVC#TDGK.L	4.08723	3.4313	A0A1W2P7J1	3	20.7489	20.703	20.6515	20.6039	20.7341	20.6593	20.7282	20.7168	17.8615	17.9449
K.FGPETAIPR.E	0.0753163	6.90593	A0A1W2P7J1	2	21.6669	21.4892	21.5188	21.4276	21.4827	21.3723	21.5261	21.3618	21.3225	21.321
R.EFVPWC#K.K	7.81134	2.18782	A0A1W2P7J1	3	22.4908	22.496	22.5068	22.4993	22.4678	22.432	22.4857	22.4223	21.0116	20.852
R.ELMFHEVHQT.-	24.3197	5.86422	A0A1W2P7J1	2	21.6051	21.4961	21.422	21.3616	21.3878	21.4553	21.5252	21.3843	21.0492	21.5504
R.FSPGIPSYPR.T	11.7234	4.11045	A0A1W2P7J1	2	20.3348	20.3119	20.2243	20.2984	20.2338	20.3538	20.243	20.3838	20.0183	20.258
R.YTSAVSMVK.P	5.97965	6.54579	A0A1W2P7J1	1	20.4498	20.3016	20.1685	20.1533	20.282	20.2584	20.3329	20.2913	20.2161	20.094
S.FM*GFAAPFTNK.R	1.59656	7.45904	A0A1W2P7J1	1	17.5307	17.4151	17.6831	17.4728	17.5755	17.4872	17.5438	17.7281	17.2439	17.2765
S.FMGFAAPFTNK.R	0.502944	2.77245	A0A1W2P7J1	2	22.4677	22.5034	22.4172	22.5335	22.4479	22.5295	22.468	22.4718	22.2501	22.2603
Y.SMQEMFEVVSNVQEYR.E	30.4328	5.47577	A0A1W2P7J1	1	18.4318	18.3916	18.4359	18.4178	18.3804	18.2679	18.4231	18.2217	18.4078	19.0386
K.AYGELPEHAK.I	2.89863	6.3866	A0A1Y7VLT7	2	20.1883	19.9834	20.2076	20.0342	20.1419	19.9799	20.1185	20.0143	20.4562	20.397
R.DYQDNK.A	13.0504	4.85725	A0A1Y7VLT7	1	20.5883	20.8025	20.6441	20.7214	20.6654	20.7364	20.6179	20.7032	20.7572	20.4901
K.FLDLWNK.F	1.35691	3.24534	A0A1Y7VP24	2	20.4279	20.4471	20.3095	20.3715	20.3317	20.3832	20.3548	20.3513	20.3752	20.3475
K.KLEQLYTR.Y	2.6096	3.24637	A0A1Y7VP24	1	21.1174	21.1494	21.134	21.1332	21.011	21.098	21.1647	21.1426	21.1736	21.2269
K.LDVATDNFFQNPELYIR.E	2.80759	6.28862	A0A1Y7VP24	1	18.6798	18.6076	18.6234	18.5059	18.534	18.5786	18.7867	18.6696	19.0065	19.0638
K.TAVSC#LSQNDWK.L	18.9897	4.89744	A0A1Y7VP24	1	17.5696	17.5646	17.5797	17.5746	17.7543	17.5726	17.6801	17.6308	16.9517	16.5619
R.YKDPQDENK.I	38.1025	8.35922	A0A1Y7VP24	1	19.2556	19.5285	19.1658	19.3287	19.3679	19.4305	19.2036	19.3624	19.4192	18.6221
K.QSAAQQGAFLR.E	2.19541	5.48112	A0A286YCX6	1	17.1143	17.1136	17.0488	17.0641	17.1535	16.8973	17.1382	17.1228	17.1634	17.2082
R.DPNNQLHIIK.N	4.05199	6.23716	A0A286YCX6	1	17.0189	17.2083	17.1	17.2646	17.2286	17.2817	17.2112	17.2756	17.2332	17.3159
K.SSPVFQVPK.D	18.9896	13.5988	A0A338P6I9	1	18.8079	19.0418	18.7882	19.1754	18.9066	19.1896	18.6623	19.1268	18.7323	19.1221
K.DNIEGGIWSK.I	20.1251	16.639	A0A338P6S8	1	18.1137	18.3817	17.8181	18.2587	17.9478	18.4344	17.9959	18.4663	17.4685	17.8819
K.FTEAVVDAEPK.Y	0.954163	7.62186	A0A338P6S8	1	16.4396	16.4237	16.5001	16.1545	16.3861	16.3064	16.4325	16.5011	15.7329	15.7134
K.FYNIGDQR.G	12.3796	4.36683	A0A338P6S8	1	18.6378	18.5379	18.7287	18.6269	18.5512	18.655	18.6247	18.6827	18.5734	18.8266
K.IYLSDSLTGK.F	8.5326	11.5052	A0A338P6S8	1	17.5319	17.231	17.4459	17.186	17.5293	17.2125	17.5782	17.2539	17.4216	17.2473
K.NPLGEGPASNTVAFSTESADPR.V	12.7091	7.84863	A0A338P6S8	1	16.1186	16.2184	16.1896	16.4164	16.166	16.4224	16.285	16.2623	16.4977	16.7577
R.TGQQLTSEQLPTK.E	9.275	7.34624	A0A338P6S8	1	17.8785	17.7024	17.9563	17.8494	17.8939	17.9146	17.9718	17.6817	17.6469	17.4574
K.IVWQALSEEEK.E	14.6612	3.82029	A0A571BE33	2	19.5873	19.5701	19.5402	19.5577	19.4637	19.4898	19.4915	19.6243	17.9085	18.2087
R.LASLSQLR.R	14.4923	3.24444	A0A571BE98	1	19.7291	19.7461	19.7632	19.7587	19.6761	19.6879	19.6701	19.6369	19.5331	19.8298
R.TQEETLLK.L	8.77999	8.96974	A0A571BE98	2	19.7749	20.0915	19.7123	19.8984	19.8151	19.8388	19.7185	19.9275	19.7515	19.5722
E.EWSLGESPAGGEEQDK.Q	17.865	3.97719	A0A571BEN1	3	20.7049	20.7298	20.6385	20.6825	20.7908	20.6331	20.7215	20.7747	20.6074	20.2409
F.INNC#SLTDDSEYYVTAGDEK.C	19.4748	5.23915	A0A571BEN1	2	18.2299	18.3017	18.2242	18.4077	18.1869	18.2614	18.363	18.3183	14.9896	15.3895
K.ADSAEYSAM*TTGGQSSAK.L	11.605	2.78455	A0A571BEN1	12	21.3065	21.2582	21.2586	21.2815	21.3386	21.3295	21.3588	21.3505	21.1169	20.8796
K.ADSAEYSAMTTGGQSSAK.L	9.89457	4.24287	A0A571BEN1	9	23.0151	22.9467	22.965	22.8595	23.0334	23.0434	22.9868	23.0405	22.7186	22.5164
K.AIM*EGSGR.I	12.4868	8.29141	A0A571BEN1	1	19.6204	19.419	19.3868	19.2509	19.5353	19.384	19.5103	19.3352	19.1169	19.3723
K.AINAAGASEPK.Y	14.8854	3.00892	A0A571BEN1	6	23.8217	23.8668	23.8005	23.7451	23.8746	23.8465	23.8079	23.7842	23.5286	23.2238
K.AVNDLGTVEIEC#K.L	15.2851	3.38518	A0A571BEN1	15	23.5717	23.6691	23.5948	23.7108	23.6257	23.6833	23.6388	23.6927	20.5417	20.8548
K.AVNDLGTVEIECK.L	22.7575	38.3921	A0A571BEN1	5	19.7655	19.7553	21.1031	20.0566	20.699	20.1441	20.9484	20.0497	23.9238	23.4554
K.C#EISENVPGK.W	3.02619	2.3588	A0A571BEN1	10	23.9213	23.9934	23.9897	23.9441	23.9763	23.9538	24.0301	23.9571	20.3357	20.3974
K.C#STELFVR.E	11.3055	2.43398	A0A571BEN1	7	23.9442	23.8827	23.9108	23.857	23.9434	23.8673	23.94	23.9226	21.2925	21.0613
K.CEISENVPGK.W	32.4858	4.92371	A0A571BEN1	2	18.2894	18.2375	18.357	18.2633	18.3445	18.1332	18.3013	18.225	21.181	20.5062
K.CSTELFV.R	10.6144	8.89914	A0A571BEN1	1	15.7939	15.8826	16.1194	15.8547	16.0114	16.0736	16.0215	16.1477	18.2713	18.0543
K.CSTELFVR.E	7.04461	9.82463	A0A571BEN1	1	19.6802	19.771	19.8869	20.0582	19.649	19.8259	19.6705	19.7651	22.2723	22.1284
K.DDGNAAITGYTIQK.A	18.8824	6.09013	A0A571BEN1	6	21.9444	21.927	21.8461	21.8271	22.1011	21.9718	21.9825	22.0029	21.7604	21.3728
K.DGEEIDK.N	43.2166	9.19354	A0A571BEN1	2	22.5019	22.8987	22.7274	22.9015	22.808	22.8419	22.6565	22.857	22.4887	21.5778
K.EENEVSAPAPPPEEWSLGESPAGGEEQDK.Q	16.7718	7.43151	A0A571BEN1	1	16.9997	17.1354	17.0527	17.2388	17.0895	16.9352	16.9507	16.9667	15.9409	15.5971
K.ENYAGNYR.C	7.20526	4.08667	A0A571BEN1	8	22.2412	22.1335	22.1527	22.1272	22.2444	22.1003	22.2429	22.1596	21.9851	22.1322
K.ESAVIAKDGK.I	18.3043	7.22283	A0A571BEN1	2	20.4382	20.6422	20.6082	20.7339	20.4784	20.5704	20.4432	20.5797	20.348	19.9725
K.ETTFEPK.K	22.025	9.93217	A0A571BEN1	4	21.728	21.5721	21.624	21.4023	21.8829	21.5562	21.7234	21.6262	21.6447	21.1916
K.ETTFEPKK.M	5.24022	15.9279	A0A571BEN1	1	19.0004	19.4964	19.1882	19.6015	19.3144	19.6242	19.1062	19.4861	18.8362	18.7292
K.FTINGLPTDAK.I	18.9618	3.75384	A0A571BEN1	7	21.4058	21.4407	21.4545	21.4222	21.3291	21.3765	21.3534	21.3028	21.1511	20.7619
K.HTLIIEGATK.A	5.84204	10.253	A0A571BEN1	6	22.1823	22.5132	22.1624	22.346	22.3377	22.504	22.2187	22.5015	21.8313	21.9506
K.IILDGLDADNTVTVIAGSK.L	7.29943	1.39492	A0A571BEN1	9	23.7494	23.7207	23.7706	23.7823	23.7376	23.7487	23.7318	23.7537	23.5228	23.3737
K.ILDPAYQVDK.G	4.39446	1.38158	A0A571BEN1	7	22.3291	22.302	22.2761	22.2759	22.2849	22.2784	22.3156	22.3004	21.8355	21.7458
K.ITTPLTDQTVK.L	10.3318	4.77129	A0A571BEN1	9	23.4022	23.5166	23.2739	23.4067	23.4243	23.4525	23.4011	23.4629	23.2603	23.0491
K.KDGEEIDK.N	50.4178	9.63119	A0A571BEN1	1	23.6788	24.0785	23.7593	23.9927	23.9391	23.9253	23.8814	24.0777	23.8147	22.7388
K.KEENEVSAPAPPPEEWSLGESPAGGEEQDK.Q	26.6257	3.3068	A0A571BEN1	5	18.9234	19.0739	18.9912	19.0336	19.0115	19.0157	19.0742	19.0267	19.0466	18.4968
K.KHTLIIEGATK.A	11.5008	4.41098	A0A571BEN1	7	21.7913	21.8996	21.8587	21.9906	21.8163	21.8716	21.8184	21.8507	21.7673	21.5322
K.LRLEIPVTGEPPPK.A	19.7355	5.88088	A0A571BEN1	3	19.1429	19.2486	19.3609	19.3591	19.331	19.4261	19.3648	19.3448	19.3776	18.9723
K.LSVDLRPLK.I	4.44786	3.56905	A0A571BEN1	6	24.2709	24.2407	24.2664	24.1689	24.2984	24.2207	24.3119	24.1828	24.5653	24.4746
K.M*IEGVAYEVR.I	17.4531	3.01767	A0A571BEN1	4	21.295	21.2193	21.3552	21.2742	21.2737	21.2605	21.2363	21.2349	21.1289	21.4868
K.MIEGVAYEVR.I	7.5089	2.09729	A0A571BEN1	12	22.5088	22.4959	22.4952	22.5062	22.4677	22.5475	22.4821	22.4458	22.4072	22.5606
K.NANPNEYEK.I	33.0649	5.62258	A0A571BEN1	7	24.1331	24.2449	24.0658	24.2411	24.2889	24.1882	24.2089	24.3182	24.0237	23.3363
K.NGEEIFPGPK.S	41.4812	6.13901	A0A571BEN1	5	22.9045	23.1061	22.8441	22.8857	23.0442	22.9331	22.9184	22.9837	22.7331	21.8611
K.NGLPVQEGER.L	17.0948	4.30941	A0A571BEN1	2	23.615	23.6811	23.5009	23.5142	23.6357	23.6187	23.6355	23.6357	23.3515	23.001
K.NGQEIRPSTK.Y	22.1415	4.12655	A0A571BEN1	4	22.9343	23.0586	22.9539	23.0415	23.0301	23.0953	23.0175	23.1002	22.8377	22.3822
K.PQTGSVK.V	24.9895	5.98849	A0A571BEN1	4	22.7138	22.7332	22.8355	22.864	22.9421	22.8504	22.8303	22.6909	22.6417	22.1264
K.PRPELTWK.K	18.8032	5.214	A0A571BEN1	1	19.6665	19.7562	19.6937	19.7914	19.6365	19.7648	19.5763	19.7693	19.442	19.8279
K.QLEDM*NAYC#GER.V	13.7728	2.63963	A0A571BEN1	8	20.5017	20.4235	20.5352	20.4799	20.426	20.4614	20.4976	20.4694	19.2937	19.5756
K.QLEDM*NAYCGER.V	19.5718	12.1029	A0A571BEN1	1	15.8878	15.7456	16.0765	16.2077	16.1145	16.2754	16.1271	16.2525	20.0196	20.4215
K.QLEDMNAYC#GER.V	5.96903	5.84276	A0A571BEN1	6	21.4764	21.2592	21.2892	21.2281	21.3982	21.2675	21.3362	21.2935	18.766	18.8879
K.QLEDMNAYCGER.V	14.5405	4.72179	A0A571BEN1	5	18.3502	18.3356	18.2553	18.2281	18.3239	18.2107	18.1676	18.33	22.7037	23.0014
K.QNANSQLSTLFVEK.P	12.1734	3.28055	A0A571BEN1	13	23.2753	23.2797	23.2452	23.2556	23.348	23.2037	23.3204	23.3232	22.9925	22.7435
K.QNANSQLSTLFVEKPQTGSVK.V	12.2949	16.0706	A0A571BEN1	1	17.8385	18.009	18.2668	18.5436	17.9538	18.2192	18.0117	18.182	17.1513	17.4028
K.QQEEEPEIDVWELLK.N	4.32977	6.69588	A0A571BEN1	3	24.467	24.629	24.4553	24.6327	24.43	24.6085	24.4277	24.6262	24.1941	24.1057
K.RSGEGQEDAGELDFSGLLK.R	25.6383	1.72883	A0A571BEN1	2	20.8876	20.9332	20.8813	20.9382	20.9136	20.9146	20.8671	20.9053	20.8798	20.3509
K.SM*EWFTVIEHYHR.T	13.4437	6.57987	A0A571BEN1	1	16.6499	16.391	16.6472	16.5993	16.701	16.654	16.5202	16.6207	16.783	17.0581
K.SMEWFTVIEH.Y	6.28174	5.6381	A0A571BEN1	1	18.9681	18.9523	18.9591	18.9278	19.1583	19.0755	18.9742	19.0587	19.2225	19.3507
K.VAIVDDPR.Y	6.73623	4.82763	A0A571BEN1	6	21.6611	21.5139	21.4356	21.4584	21.5635	21.5119	21.5246	21.5386	21.3596	21.4971
K.VGANITFVAK.V	14.2985	1.89596	A0A571BEN1	9	23.1404	23.092	23.1463	23.1208	23.1131	23.1084	23.1586	23.0791	22.977	22.6843
K.VHVIDPPK.I	16.1177	3.18114	A0A571BEN1	9	22.9626	23.0331	23.0015	23.0598	22.9522	23.0137	23.0775	23.0591	22.7676	22.4373
K.WM*DLASK.A	6.09712	2.51356	A0A571BEN1	7	22.4701	22.4531	22.4055	22.3638	22.4568	22.4723	22.4317	22.4455	22.393	22.2685
K.WMDLASK.A	20.7849	17.7359	A0A571BEN1	8	22.318	21.8972	22.3193	21.7896	22.3377	21.8172	22.3365	21.8853	22.1269	21.6998
K.YYSQPILVK.E	0.426784	6.12134	A0A571BEN1	10	22.4844	22.3597	22.3337	22.2074	22.4736	22.3313	22.4054	22.3374	22.1038	22.0951
N.SQLSTLFVEK.P	14.9689	5.19169	A0A571BEN1	1	17.5925	17.5128	17.4679	17.4655	17.5453	17.4439	17.5483	17.35	18.8073	18.5007
R.AESYPDSSTLVIDVAER.D	0.112695	12.9982	A0A571BEN1	2	20.3046	19.9165	20.074	19.9277	20.1136	19.7736	20.3118	20.1019	19.955	19.9527
R.AESYPDSSTLVIDVAERDDSGVYNINLK.N	6.70252	2.32012	A0A571BEN1	10	24.6514	24.6535	24.6696	24.7238	24.6682	24.6996	24.6128	24.684	24.3541	24.2172
R.C#EVTYK.D	5.77676	3.97474	A0A571BEN1	9	23.0693	23.1361	23.0265	23.0645	23.2159	23.1063	23.1024	23.1008	20.1381	20.256
R.CEVTYK.D	31.8119	9.32147	A0A571BEN1	2	19.7015	19.8406	19.8592	19.7684	20.1223	19.7991	19.8735	19.765	23.2416	22.5813
R.DDSGVYNINLK.N	17.0948	9.27266	A0A571BEN1	4	20.2365	20.1505	20.0778	19.9584	20.3939	20.1775	20.2771	20.2901	20.2489	19.8984
R.EPPIM*VTK.Q	1.97536	4.17248	A0A571BEN1	7	21.7687	21.7194	21.7555	21.7313	21.76	21.6875	21.8362	21.8671	21.443	21.4833
R.EPPIMVTK.Q	3.48358	4.66689	A0A571BEN1	6	22.2525	22.3703	22.1874	22.3151	22.243	22.3629	22.2529	22.3539	21.7881	21.8592
R.FVVELADPK.L	18.5852	5.10089	A0A571BEN1	7	24.0114	24.0935	23.9798	24.0008	23.9266	24.1045	24.0278	24.1486	23.8138	23.4324
R.FVVELADPKLEVK.W	26.3091	18.7328	A0A571BEN1	4	24.1945	24.7535	24.42	24.954	24.4251	24.7905	24.2989	24.7507	23.7235	23.1804
R.IFAVNAIGISK.P	7.27246	5.13262	A0A571BEN1	5	25.0618	25.0216	24.8158	24.931	25.0109	25.0106	24.9993	24.9532	24.8409	24.6924
R.IFAVNAIGISKPSM*PSK.P	27.8667	19.5452	A0A571BEN1	2	18.3743	17.7617	18.5907	18.0766	18.3936	18.0362	18.3477	17.886	18.1509	17.5748
R.IFAVNAIGISKPSMPSK.P	17.0491	25.2932	A0A571BEN1	1	19.4887	20.1196	19.4996	20.2259	19.6715	20.3203	19.4465	20.1319	19.2723	19.6218
R.IMFINNC#SLTDDSEYYVTAGDEK.C	12.5773	6.99728	A0A571BEN1	1	17.2884	17.4155	17.3526	17.5759	17.5174	17.3149	17.4708	17.4679	15.9248	16.1821
R.KPSPYDGGTYC#C#K.A	6.75412	1.16921	A0A571BEN1	9	24.0798	24.049	24.0523	24.0548	24.0619	24.077	24.0484	24.0272	20.2316	20.0937
R.KPSPYDGGTYCCK.A	2.23229	12.7634	A0A571BEN1	1	17.0501	17.1263	17.3405	17.4362	16.8962	17.1399	17.0227	17.3164	23.3249	23.2793
R.LEIPVTGEPPPK.A	20.6178	3.47722	A0A571BEN1	9	22.2218	22.2689	22.2424	22.2494	22.3796	22.2521	22.2808	22.3042	22.0989	21.6752
R.LNFDLC#K.E	12.1972	5.32657	A0A571BEN1	3	24.6894	24.6968	24.5477	24.5016	24.7088	24.6811	24.6861	24.6044	19.0728	18.8233
R.LNFDLCK.E	8.88426	5.7885	A0A571BEN1	4	18.4789	18.4562	18.2873	18.308	18.5126	18.3683	18.4743	18.4567	22.3266	22.1451
R.M*FSNQGVC#TLEIR.K	1.39846	1.727	A0A571BEN1	8	21.0575	21.0123	21.0671	21.0131	21.0458	21.0616	21.0659	21.0135	20.318	20.3466
R.M*FSNQGVCTLEIR.K	14.4526	6.63589	A0A571BEN1	2	17.9914	18.0357	18.1351	18.1328	18.2287	18.2271	18.2718	18.1559	18.3756	18.6716
R.MFSNQGVC#TLEIR.K	4.77316	1.81499	A0A571BEN1	8	23.5176	23.4959	23.5527	23.5325	23.4671	23.4949	23.5204	23.5039	20.7178	20.6204
R.MFSNQGVCTLEIR.K	11.767	3.80304	A0A571BEN1	5	19.0276	18.9998	19.1544	19.0641	19.016	19.0308	19.0714	19.1238	21.93	22.1707
R.NSETDTIIFIR.K	14.4336	3.84818	A0A571BEN1	9	22.8781	22.9081	22.8796	22.8903	22.9158	22.8639	22.9836	23.0166	22.6602	22.3647
R.RVGEAVNLVIPFQGK.P	4.2379	9.83785	A0A571BEN1	1	16.9008	16.9474	17.0854	17.2201	17.0482	17.2613	17.0326	17.2734	16.9172	17.0037
R.SGEGQEDAGELDFSGLLK.R	28.0647	3.67509	A0A571BEN1	4	25.1213	25.2281	25.1084	25.2537	25.2185	25.2107	25.2299	25.2274	24.9092	24.3289
R.SHSGKYDLQVK.V	9.57825	24.6282	A0A571BEN1	1	17.947	17.3878	18.3442	17.7322	17.8341	17.3655	17.8571	17.4112	17.7434	17.5476
R.TNATITELVIGNEYYFR.V	6.09881	6.22108	A0A571BEN1	6	23.2038	23.313	23.2276	23.41	23.2795	23.4149	23.2064	23.3847	23.4152	23.5397
R.VEM*EVEVSEDDANVK.W	19.0679	4.72953	A0A571BEN1	5	20.3532	20.4506	20.4121	20.4347	20.5759	20.4712	20.4119	20.506	20.4118	20.0204
R.VEMEVEVSEDDANVK.W	20.1362	4.74241	A0A571BEN1	12	23.8458	23.9856	23.9403	24.025	23.9153	23.9886	23.9207	24.0616	23.262	22.8483
R.VFAENM*C#GLSEDATM*TK.E	19.4984	2.52744	A0A571BEN1	5	19.6174	19.7083	19.6517	19.7017	19.7122	19.6434	19.636	19.6804	18.9829	18.5825
R.VFAENM*C#GLSEDATMTK.E	2.24631	3.84941	A0A571BEN1	8	21.086	21.0922	21.0333	21.1174	21.2024	21.0559	21.066	21.1497	19.0689	19.023
R.VFAENMC#GLSEDATM*TK.E	1.82151	3.78422	A0A571BEN1	5	22.1367	22.2419	22.1376	22.2276	22.1861	22.2949	22.1719	22.2151	20.4354	20.4726
R.VFAENMC#GLSEDATMTK.E	0.672317	8.87878	A0A571BEN1	5	23.0462	23.3214	23.0849	23.3182	23.1327	23.3406	23.0722	23.2992	19.3425	19.3288
R.VFAENMCGLSEDATM*TK.E	8.3877	7.09756	A0A571BEN1	3	17.3751	17.5204	17.4747	17.3191	17.5353	17.4235	17.4443	17.645	20.2188	20.0475
R.VFAENMCGLSEDATMTK.E	13.328	4.40216	A0A571BEN1	2	20.0432	20.0365	20.2057	20.1366	20.1312	20.1082	20.178	20.0525	22.8162	22.5434
R.VGEAVNLVIPFQGK.P	14.4917	4.25929	A0A571BEN1	5	25.1545	25.3086	25.1117	25.1777	25.2476	25.1616	25.2006	25.1901	24.8455	24.5488
R.VYTFEM*QIIK.A	2.61168	3.20843	A0A571BEN1	7	20.3881	20.4194	20.5002	20.421	20.5276	20.4754	20.4487	20.4733	20.3708	20.3175
R.VYTFEMQIIK.A	1.37146	2.3785	A0A571BEN1	6	25.6568	25.6826	25.6945	25.7147	25.6444	25.7463	25.6735	25.6562	25.4655	25.4935
K.KQAGSMR.V	12.4814	4.23593	A0A571BEV2	1	17.7248	17.7628	17.8054	17.6779	17.677	17.6124	17.703	17.6608	17.7085	17.9638
I.VLEDSVRTK.I	32.9282	12.4786	A0A571BEV3	1	17.6807	17.2757	17.5782	17.2777	17.4582	17.2978	17.6271	17.2517	17.5491	18.2335
A.YVLDTPEMR.R	0.429576	6.46468	A0A571BF58	1	17.9223	18.094	18.0581	18.0575	18.2185	17.9821	18.0304	17.9645	18.1233	18.1321
C.SVPADAPEFIQHR.V	5.34741	4.78272	A0A571BF58	1	16.138	16.2565	16.2261	16.1645	16.1106	16.2603	16.0699	16.198	16.378	16.4872
D.SPVMVQAK.Q	24.3391	7.56658	A0A571BF58	1	18.1039	18.2295	18.2101	18.3974	18.2197	18.3253	18.0616	18.2746	18.6314	18.1298
F.FSATSTAYK.H	1.0584	5.01447	A0A571BF58	1	19.8961	19.8601	19.7414	19.7291	19.8988	19.8688	19.7708	19.7569	19.6826	19.661
F.MQTETPEYK.M	3.37026	3.91295	A0A571BF58	2	20.4052	20.4286	20.3882	20.441	20.5208	20.544	20.4767	20.4182	20.3708	20.3021
F.TPVVTDPITER.V	16.2922	6.11535	A0A571BF58	1	18.1701	18.0467	18.2518	18.0668	18.2509	18.2534	18.2841	18.213	18.248	18.5819
F.TSIVDTPEVVLAK.A	3.73794	7.1137	A0A571BF58	1	16.7476	16.9966	16.9764	16.9926	16.9573	17.048	17.1161	17.0283	17.0905	17.0143
F.TSLPDPPEVEFAK.K	7.79972	5.77906	A0A571BF58	1	18.0694	18.1986	18.0537	18.1697	18.1969	18.228	17.9886	18.1469	17.853	17.6937
F.TSVVDTPEIIHAQQVK.N	31.7045	10.9236	A0A571BF58	1	16.0228	15.7274	15.924	15.8396	15.7947	15.6256	15.7961	15.5226	16.002	16.66
G.KATPTPVTPEMQR.V	2.58373	5.30882	A0A571BF58	4	19.8604	19.8197	19.9624	19.928	19.9268	19.9406	19.7524	19.7969	19.8281	19.8809
G.LEVTPALLHVR.H	10.7294	4.68951	A0A571BF58	1	16.2929	16.2933	16.4202	16.2164	16.3621	16.4171	16.3271	16.3385	16.3134	16.5327
G.TPIPDLPEVK.R	10.3758	10.0182	A0A571BF58	1	16.7186	16.8366	16.6632	16.8749	16.6284	16.8997	16.5416	16.9469	16.4804	16.6924
G.WIPIGSLEVEK.A	3.16842	8.35175	A0A571BF58	2	19.2809	19.5105	19.254	19.4787	19.2559	19.4978	19.243	19.4231	19.2598	19.3244
H.AGNQTTALQHAK.D	14.3444	5.8803	A0A571BF58	1	16.7964	16.7303	16.731	16.753	16.9641	16.7499	16.833	16.8758	17.167	17.4607
H.AVPDTPQILLAK.T	14.4131	13.5912	A0A571BF58	1	18.6897	18.3905	18.7825	18.3564	18.7183	18.3139	18.7585	18.4513	19.3832	19.0881
H.C#LDFQQM*R.S	0.617842	3.54896	A0A571BF58	1	17.8307	17.8875	17.7433	17.8257	17.8372	17.8339	17.8084	17.7312	17.6916	17.679
H.C#LDFQQMR.S	12.7479	8.77669	A0A571BF58	1	18.9839	19.1073	18.7365	18.7653	18.8724	18.7992	18.8822	18.8287	17.1189	16.8581
H.HIGFLSVQDDPK.L	6.49478	9.4106	A0A571BF58	1	17.3103	17.5472	17.3484	17.23	17.5558	17.3069	17.3215	17.5603	17.4672	17.5998
H.IMPDTPEIMLAR.M	6.01988	4.28195	A0A571BF58	1	18.9649	18.8848	18.8979	18.8293	18.7833	18.8243	18.9425	18.8578	19.3179	19.4408
H.IMPDTPEVILAK.Q	11.692	9.30569	A0A571BF58	1	19.0008	18.7222	18.985	18.7385	18.9477	18.7232	18.9928	18.7447	20.2877	20.0486
H.M*ISLPYTPQVLHC#R.Y	9.15723	9.54192	A0A571BF58	2	18.0596	17.9472	18.252	17.9401	18.1206	18.0367	18.2982	17.991	17.8101	17.623
H.MINVQAQR.R	10.4627	7.50022	A0A571BF58	1	19.3482	19.1466	19.1402	19.0046	19.1696	19.1783	19.2972	19.1078	19.6876	19.9014
H.MISLPYTPQVLHC#R.Y	4.08133	7.40223	A0A571BF58	1	19.1845	19.1489	19.343	19.3191	19.0652	19.1284	19.3471	19.2163	17.8877	17.971
H.MISLPYTPQVLHCR.Y	19.1498	13.8934	A0A571BF58	1	16.0994	16.0527	16.4027	15.8953	16.4041	15.9555	15.9879	16.124	17.0706	17.4637
H.QWTC#LPDQNDVIHAR.Q	1.57832	6.38412	A0A571BF58	2	17.8363	17.6574	17.7915	17.5543	17.6079	17.7033	17.7336	17.7009	17.8228	17.855
H.TIPDNLEQLHHR.E	3.29391	4.00117	A0A571BF58	1	19.1014	19.1691	19.2362	19.289	19.1617	19.2251	19.1858	19.2361	19.4224	19.4896
H.VLNTSQLASSYQYK.K	6.53135	6.08184	A0A571BF58	1	18.3238	18.2869	18.2106	18.181	18.1476	18.0803	18.3145	18.1583	18.4668	18.6001
H.VMPDTPEIMLAK.L	8.71233	3.26819	A0A571BF58	1	18.8044	18.7462	18.8296	18.812	18.8696	18.902	18.8081	18.803	19.1511	19.3291
H.VMPDTPEIMLAR.Q	11.0088	4.84264	A0A571BF58	1	17.7172	17.7747	17.6191	17.5913	17.6188	17.6528	17.5831	17.7146	17.6673	17.8923
K.AAYVLDTPEM*R.R	21.9775	6.12688	A0A571BF58	4	20.3411	20.2737	20.3982	20.2074	20.3213	20.1249	20.3397	20.2193	20.1443	20.5964
K.AAYVLDTPEMR.R	10.7622	5.56356	A0A571BF58	5	22.5717	22.6038	22.5463	22.47	22.5135	22.3874	22.487	22.641	22.4869	22.7069
K.ADLEWLR.G	6.86923	7.78131	A0A571BF58	13	26.3124	26.1405	26.0552	25.9965	26.2011	25.9795	26.1701	26.0996	26.2699	26.4102
K.ADLEWM*K.G	12.0968	6.15129	A0A571BF58	2	22.3547	22.2672	22.2162	22.0908	22.3835	22.2476	22.3004	22.305	22.4349	22.1875
K.ADLEWMK.G	3.56962	6.8321	A0A571BF58	4	21.5017	21.6256	21.6823	21.728	21.4392	21.634	21.592	21.504	21.6677	21.5948
K.ADLQWLK.G	7.80235	4.63331	A0A571BF58	5	24.1612	24.0984	24.0685	24.0009	24.2165	24.0612	24.1362	24.0881	24.2634	24.1041
K.ADYADFM*K.G	10.4758	4.29437	A0A571BF58	4	22.0818	21.9852	22.0164	21.9537	22.0504	21.9709	22.0911	21.92	22.1803	21.9662
K.ADYADFMK.G	0.539736	6.83245	A0A571BF58	5	23.7277	23.8691	23.7426	23.8927	23.6808	23.8665	23.6861	23.9217	23.8213	23.8103
K.ADYNSWM*K.G	0.885875	5.50174	A0A571BF58	8	21.8799	21.6913	21.8574	21.6961	21.8316	21.7322	21.8485	21.7195	21.8448	21.8629
K.ADYNSWMK.G	9.53051	8.74383	A0A571BF58	6	24.3282	24.1553	24.3474	24.0721	24.4114	24.1424	24.3176	24.1315	24.3653	24.1706
K.ADYNVLPASENPL.L	2.85164	6.67082	A0A571BF58	2	17.0887	17.1036	17.0621	17.0622	17.2188	17.1893	16.982	17.27	17.143	17.2012
K.ADYNVLPASENPLLR.Q	14.3603	2.70121	A0A571BF58	7	20.2219	20.2233	20.125	20.2036	20.2184	20.2478	20.2226	20.2544	20.2486	20.5426
K.AEYEEDK.G	30.2802	7.47421	A0A571BF58	4	24.4079	24.4075	24.1597	24.212	24.4738	24.3852	24.4025	24.4357	24.545	23.9175
K.AEYEEDRGK.G	20.1275	3.56573	A0A571BF58	8	24.4834	24.5657	24.4812	24.483	24.6069	24.5562	24.5318	24.5963	24.5708	24.1573
K.AGDALSEK.K	11.9428	5.59046	A0A571BF58	6	24.3116	24.4293	24.1862	24.3583	24.2006	24.3361	24.3064	24.3537	24.4846	24.2403
K.AGDALSEKK.Y	26.828	8.04784	A0A571BF58	1	20.9094	21.0031	21.1394	21.3045	21.0867	21.1198	21.0527	21.0757	20.9483	20.3942
K.AGEALNER.K	8.64233	4.13975	A0A571BF58	4	23.7634	23.7581	23.6578	23.6613	23.6683	23.7704	23.7958	23.6622	23.7512	23.9277
K.AGEILSER.K	7.21687	7.4513	A0A571BF58	3	20.3801	20.2611	20.2682	20.1423	20.4842	20.3111	20.2696	20.2002	20.408	20.5554
K.AGWEEEK.T	13.991	10.6207	A0A571BF58	4	23.9771	24.2177	24.0785	24.3673	23.8773	24.0934	24.0208	24.1115	24.2263	23.9399
K.AKGEEILH.K	9.61205	1.71949	A0A571BF58	1	17.6558	17.6347	17.621	17.6462	17.6734	17.6855	17.6164	17.6304	17.6461	17.8425
K.AKGEEILHK.Y	23.9067	3.10513	A0A571BF58	3	21.8087	21.7972	21.8466	21.7889	21.8857	21.7623	21.7921	21.7483	21.9731	21.4806
K.ALFYPYNDSPELR.R	15.9833	3.35968	A0A571BF58	7	21.0854	21.0177	20.9555	21.0563	21.0064	21.0738	21.0145	20.9597	21.1078	21.4353
K.ALFYPYNDSPELRR.V	22.5563	2.65201	A0A571BF58	5	20.5884	20.5375	20.5927	20.6317	20.6235	20.5818	20.5193	20.5937	20.3998	20.864
K.ALSDIAYK.K	9.55909	12.6645	A0A571BF58	3	21.9805	21.6874	21.7168	21.4269	21.9692	21.6342	21.8798	21.7199	22.0131	21.8178
K.ALSDIAYKK.G	11.902	5.6952	A0A571BF58	5	21.9703	21.8763	21.9603	21.8833	22.1021	21.8792	21.8778	21.8922	21.9214	21.678
K.ALYTLPK.S	10.1254	5.26785	A0A571BF58	8	22.3988	22.5346	22.3653	22.5406	22.357	22.4468	22.3575	22.4483	22.4963	22.7032
K.AM*EIISEK.K	1.92975	1.64058	A0A571BF58	7	22.6862	22.7128	22.6905	22.6873	22.6641	22.6359	22.6601	22.6897	22.7966	22.7572
K.AMEIISEK.K	7.39077	6.12475	A0A571BF58	9	22.8669	22.8751	22.6716	22.6627	22.8619	22.7757	22.7374	22.8573	22.9633	22.8124
K.AMEIISEKK.Y	26.371	9.55706	A0A571BF58	1	22.0532	22.2252	22.1861	22.4315	22.1623	22.275	21.9799	22.2099	22.0062	21.4617
K.ANAINM*SDK.L	9.8323	7.9217	A0A571BF58	4	22.101	22.3867	22.2538	22.4553	22.2541	22.4017	22.2153	22.2987	22.268	22.0671
K.ANAINMSDK.L	20.0864	11.8406	A0A571BF58	5	21.4704	21.1463	21.3539	21.071	21.5089	21.1489	21.4289	21.1833	21.5392	21.1266
K.ANFTSVVD.T	7.59449	4.31244	A0A571BF58	1	17.8276	17.7188	17.7801	17.7059	17.6716	17.6999	17.7742	17.8385	17.7378	17.8929
K.ANFTSVVDTPEIIH.A	17.8413	3.70465	A0A571BF58	2	18.3447	18.4223	18.3587	18.4581	18.342	18.4198	18.3486	18.2998	18.8188	19.1847
K.ANFTSVVDTPEIIHAQQ.V	34.0179	13.2492	A0A571BF58	1	17.1533	17.0151	16.9546	16.5937	16.6985	16.7202	16.878	16.7475	16.7554	17.4633
K.ANFTSVVDTPEIIHAQQVK.N	1.84302	1.98199	A0A571BF58	8	23.5022	23.5412	23.5775	23.5608	23.5278	23.5657	23.506	23.5646	23.6692	23.6316
K.ANGYTLGPK.D	6.60042	5.56711	A0A571BF58	5	24.2941	24.1724	24.2012	24.0972	24.3427	24.1433	24.219	24.1831	24.356	24.2213
K.ANLINTSDK.L	9.67635	4.09334	A0A571BF58	2	24.8013	24.8314	24.6945	24.7077	24.7407	24.655	24.7525	24.6996	24.8106	24.6129
K.ANSLQM*SER.L	14.05	2.61862	A0A571BF58	4	23.3405	23.2214	23.2815	23.3004	23.2667	23.2871	23.266	23.2327	23.445	23.7326
K.ANSLQMSER.L	5.18931	8.17948	A0A571BF58	5	23.4811	23.2484	23.3059	23.1177	23.3964	23.2809	23.423	23.2267	23.5516	23.6575
K.ANVHIPNDM*M*NHVLAK.R	14.5275	4.76247	A0A571BF58	3	19.2418	19.1673	19.2148	19.3284	19.3141	19.148	19.2008	19.1666	19.6029	19.9004
K.ANVHIPNDM*MNHVLAK.R	5.29534	3.65806	A0A571BF58	2	19.8408	19.8331	19.7654	19.8324	19.8092	19.889	19.7477	19.8983	20.092	20.2001
K.ANVHIPNDMM*NHVLAK.R	3.10952	2.68628	A0A571BF58	2	20.2559	20.2432	20.2853	20.2223	20.1559	20.2033	20.2165	20.2478	20.1978	20.2613
K.ANVHIPNDMMNHVLAK.R	1.84429	5.72383	A0A571BF58	2	18.8193	18.6771	18.9013	18.7417	18.7653	18.6704	18.8567	18.7454	18.8946	18.9323
K.ANVNVPADIPVM*LQSK.L	0.111494	5.26004	A0A571BF58	6	20.1882	20.2918	20.1857	20.3977	20.2542	20.3501	20.3253	20.3332	20.3625	20.3648
K.ANVNVPADIPVMLQSK.L	0.703497	1.93653	A0A571BF58	6	22.8182	22.8077	22.7895	22.8152	22.7534	22.7904	22.7902	22.8489	22.8499	22.8642
K.AQDVISNTNYK.H	4.40592	7.14389	A0A571BF58	5	23.5281	23.4607	23.3775	23.2342	23.5903	23.4382	23.4738	23.4563	23.657	23.567
K.ASIHVM*PDTPEILLAK.S	37.3978	16.5022	A0A571BF58	1	17.3307	16.8004	17.1664	16.8522	16.8264	16.7213	17.1897	16.8064	16.709	17.4906
K.ASIHVMPDTPEILLAK.S	55.7803	18.4221	A0A571BF58	1	20.8378	20.377	20.8621	20.4367	20.2306	20.272	20.6351	20.2689	20.8458	22.0491
K.ATEYASDQK.Y	12.741	8.7129	A0A571BF58	4	23.7697	23.6567	23.5527	23.4313	23.8017	23.6103	23.7811	23.622	23.8463	23.5856
K.ATGYILPPDAVPFVHAH.H	14.2732	8.36509	A0A571BF58	1	16.87	16.719	16.4459	16.599	16.6445	16.6153	16.6973	16.6988	16.8549	17.1471
K.ATPTPFTPEM*ER.V	1.50884	5.24048	A0A571BF58	2	18.6225	18.8359	18.7556	18.8129	18.7291	18.8545	18.7008	18.7712	18.7967	18.7659
K.ATPTPFTPEMER.V	13.2085	5.5168	A0A571BF58	3	19.2712	19.1024	19.2804	19.1376	19.1716	19.1115	19.2927	19.1518	19.3321	19.6024
K.ATPTPVTPDM*ER.A	20.4056	5.20274	A0A571BF58	1	19.1963	19.111	19.0463	18.9664	19.0949	19.0991	19.1127	18.9821	19.0353	19.4546
K.ATPTPVTPDMER.A	6.9726	4.43291	A0A571BF58	2	19.6788	19.6418	19.6468	19.6026	19.5592	19.6625	19.4848	19.5719	19.6999	19.8422
K.ATPTPVTPEM*QR.V	24.5168	4.88835	A0A571BF58	2	19.7852	19.7001	19.6784	19.6049	19.571	19.7065	19.6334	19.6081	19.5977	20.103
K.ATPTPVTPEMQR.V	18.2613	3.36977	A0A571BF58	5	22.0966	22.0583	22.1442	22.0252	22	22.0418	22.0398	22.0084	22.0696	22.4443
K.ATSYNLPTSTL.S	14.522	7.73249	A0A571BF58	1	17.6351	17.3941	17.5189	17.3824	17.5338	17.366	17.6113	17.3808	17.4351	17.7324
K.ATSYNLPTSTLSLTHAK.N	68.2924	13.4162	A0A571BF58	3	20.3714	19.9425	20.2784	20.0272	19.9942	19.8513	20.1136	19.8743	20.0543	21.5742
K.AWEDVK.M	11.0591	7.63849	A0A571BF58	4	22.512	22.4547	22.2985	22.238	22.5709	22.3616	22.473	22.4505	22.6668	22.4407
K.AYALQSDVEYK.A	7.07675	3.34061	A0A571BF58	13	23.4337	23.4045	23.2887	23.3407	23.4328	23.3807	23.3854	23.4063	23.5677	23.4232
K.AYDLQSDAIYK.A	7.39446	6.38734	A0A571BF58	6	23.8355	23.7309	23.6905	23.6542	23.9257	23.7103	23.7312	23.8236	23.9632	23.8122
K.AYDLQSDAVYK.A	8.95151	6.25082	A0A571BF58	9	22.4483	22.313	22.4558	22.3177	22.5486	22.3295	22.4978	22.3737	22.5934	22.4105
K.AYDLQSDNLYK.A	0.824014	4.79715	A0A571BF58	6	22.6757	22.7021	22.5173	22.6299	22.7008	22.6844	22.6525	22.7585	22.8103	22.7935
K.AYELQSDAVYK.A	3.44546	2.76152	A0A571BF58	8	22.754	22.7246	22.7349	22.6735	22.7827	22.6949	22.7899	22.7336	22.9148	22.8445
K.AYELQSDNVYK.S	3.85499	6.46631	A0A571BF58	6	22.5374	22.4311	22.2812	22.3166	22.5466	22.475	22.426	22.454	22.4835	22.5621
K.AYELQSDSVYK.A	19.6297	13.2296	A0A571BF58	9	23.8178	23.4042	23.7453	23.4295	23.7957	23.3883	23.7436	23.468	23.8724	23.4693
K.AYGYTLDER.Y	20.2492	7.85604	A0A571BF58	3	23.6925	23.3769	23.5389	23.3893	23.6599	23.4794	23.5404	23.5253	23.6087	24.0247
K.AYNDHK.A	33.9915	11.3595	A0A571BF58	6	24.3669	24.2036	24.2233	23.997	23.9943	23.8425	24.1316	24.0667	24.4125	25.1199
K.C#HIPPDAPAFIQHR.V	0.700964	5.88124	A0A571BF58	2	16.8602	17.0053	16.9377	16.9348	16.9746	16.9283	16.725	16.866	16.9146	16.9003
K.C#NAYNISD.V	9.47479	5.70235	A0A571BF58	1	17.6194	17.6447	17.5911	17.7513	17.7826	17.6416	17.5308	17.653	17.1479	17.3415
K.C#NAYNISDVC#.Y	17.4099	8.3164	A0A571BF58	1	16.6701	16.8391	16.9836	16.8111	16.9799	16.9279	16.7005	16.9391	16.1987	15.8417
K.C#NAYNISDVC#YK.R	5.28324	8.83629	A0A571BF58	1	17.3384	17.6975	17.4367	17.4505	17.3986	17.6022	17.3767	17.5611	16.1908	16.2986
K.C#QALVSDADYR.N	11.4305	4.10402	A0A571BF58	4	20.6879	20.7228	20.797	20.8505	20.7417	20.758	20.7848	20.8553	20.1997	19.966
K.C#QILVSDIDYK.H	1.63	4.67917	A0A571BF58	6	22.7985	22.8982	22.7116	22.8198	22.882	22.8484	22.817	22.9309	21.674	21.7073
K.C#QILVSDIDYKHPLHEWTC#LPDQNDVIQAR.K	2.48396	7.35325	A0A571BF58	1	16.3707	16.496	16.3251	16.602	16.4111	16.4619	16.3524	16.5871	15.8747	15.9253
K.C#QTLVSDADYR.N	8.14322	3.66555	A0A571BF58	10	22.8807	22.9396	22.8669	22.9315	22.9233	22.8659	22.8599	23.0117	20.3391	20.5054
K.C#QTLVSDIDYR.N	16.3832	2.69152	A0A571BF58	7	22.9617	22.9622	22.9276	22.9074	22.8669	22.8627	22.8909	22.8924	20.4047	20.0689
K.C#QTLVSDVDYK.H	5.70684	6.7151	A0A571BF58	5	22.1334	22.2145	21.944	22.0989	22.2653	22.144	22.0832	22.2037	19.1268	19.2433
K.C#QTLVSDVDYR.N	16.4584	2.24292	A0A571BF58	7	21.5417	21.5664	21.5694	21.5672	21.6476	21.6057	21.5747	21.5857	20.3507	20.0134
K.C#QVLVSDVDYR.N	4.33889	2.91684	A0A571BF58	9	22.774	22.7022	22.6768	22.6405	22.7017	22.6783	22.7426	22.6809	19.5122	19.6008
K.C#SVPADAPEFIQHR.V	4.63604	5.77733	A0A571BF58	4	21.445	21.6286	21.5802	21.7434	21.5458	21.606	21.5921	21.6048	20.4095	20.3149
K.C#YFPQTITQEYESIK.K	2.44948	2.95712	A0A571BF58	4	23.5363	23.6204	23.536	23.6365	23.5844	23.6317	23.5797	23.6387	19.6448	19.6948
K.CNAYNISDVC#YK.R	11.1993	4.85008	A0A571BF58	1	17.4024	17.4893	17.4233	17.5278	17.5949	17.5848	17.5483	17.4855	16.3543	16.1253
K.CNAYNISDVCYK.R	32.7996	5.96245	A0A571BF58	5	19.401	19.3411	19.404	19.3034	19.4502	19.2768	19.5026	19.2645	22.3788	21.6972
K.CNAYNISDVCYKR.D	23.2853	8.73036	A0A571BF58	1	17.3875	17.6762	17.6494	17.7835	17.5918	17.5004	17.5254	17.4941	20.1197	19.6402
K.CQALVSDADYR.N	12.63	10.7288	A0A571BF58	2	17.1988	16.9483	17.2764	16.8851	17.2561	17.0427	17.1759	16.9347	20.6188	20.3604
K.CQILVSDIDYK.H	22.3675	2.86363	A0A571BF58	4	22.1146	22.1614	22.0542	22.0818	22.0442	22.1411	22.0778	22.0817	23.3437	22.8835
K.CQTLVSDADYR.N	10.3599	5.61464	A0A571BF58	7	19.942	20.0589	19.9587	20.0428	19.9649	19.9645	19.8917	20.1415	24.4525	24.2407
K.CQTLVSDIDYR.N	0.841247	14.1848	A0A571BF58	4	18.6753	19.059	18.5663	18.9668	18.577	18.9756	18.5875	18.842	20.7516	20.7345
K.CQTLVSDVDYK.H	30.9476	2.62393	A0A571BF58	5	19.2127	19.2396	19.2678	19.2585	19.2952	19.2712	19.1857	19.2916	22.9337	22.2919
K.CQTLVSDVDYR.N	12.0582	3.12118	A0A571BF58	7	19.5474	19.6142	19.6516	19.6114	19.6664	19.6923	19.6557	19.6673	22.7943	22.5476
K.CQVLVSDVDYR.N	7.80887	6.40542	A0A571BF58	6	19.4364	19.6454	19.5456	19.6111	19.563	19.7427	19.5098	19.597	23.9109	23.7515
K.CSVPADAPEFIQHR.V	12.0015	3.96936	A0A571BF58	4	18.7024	18.7308	18.7442	18.6407	18.6403	18.7266	18.5766	18.7018	20.1107	20.3562
K.CYFPQTITQEYESIK.K	25.3485	5.99243	A0A571BF58	2	19.2448	19.3356	19.3597	19.336	19.5032	19.4571	19.3517	19.2795	22.4335	21.9107
K.DALANYPNFTSVED.P	2.21473	8.49331	A0A571BF58	1	17.303	17.0214	17.3792	17.0842	17.3056	17.1218	17.2314	17.2501	17.4423	17.4875
K.DALANYPNFTSVEDPPEIVLAK.I	15.0095	1.99404	A0A571BF58	3	23.3265	23.3618	23.3568	23.3872	23.3074	23.3349	23.3266	23.3831	23.4893	23.1819
K.DALDIVYHR.K	19.9623	6.27372	A0A571BF58	3	22.1622	22.1272	22.1926	22.2543	22.0671	21.9829	22.0287	22.0714	22.3092	22.7192
K.DANNLASEVK.Y	23.9937	4.71913	A0A571BF58	4	24.3126	24.4715	24.3262	24.4719	24.3236	24.4239	24.3876	24.4534	24.5458	24.0515
K.DANNLASEVKY.K	9.40626	4.27386	A0A571BF58	1	17.9541	18.0056	18.0082	17.9454	18.0976	18.0142	17.9847	18.1128	18.0599	17.8678
K.DAQANITNTNYK.R	2.18015	6.07402	A0A571BF58	8	23.1629	23.1872	23.0362	22.9716	23.2449	23.1404	23.1873	23.1789	23.9545	23.91
K.DAQANITNTNYKR.L	13.2265	5.79691	A0A571BF58	5	22.1782	22.1792	22.3686	22.3361	22.3478	22.2112	22.1823	22.224	22.2333	21.9627
K.DDLNWLK.G	24.6559	8.30531	A0A571BF58	7	23.1144	23.2177	22.8896	22.8931	23.1483	23.0904	23.1094	23.1808	23.3367	22.8285
K.DDLTWLK.G	22.7463	11.0728	A0A571BF58	1	20.4224	20.4089	20.185	19.9982	20.4815	20.3579	20.4882	20.4458	20.5657	20.0976
K.DEVSDLK.Y	33.4032	7.90879	A0A571BF58	3	22.3152	22.4565	22.1862	22.2724	22.5184	22.3395	22.3718	22.4939	22.5993	21.9047
K.DEYNSFFK.G	4.45787	6.1728	A0A571BF58	7	23.2804	23.436	23.2054	23.4166	23.3127	23.453	23.3082	23.4255	23.4403	23.3493
K.DGDAIVNAQAIDEGWM*YGTVQR.T	3.72553	3.1358	A0A571BF58	9	19.9177	19.8624	19.9154	19.8913	19.945	19.9679	19.8621	19.9824	19.94	20.016
K.DGDAIVNAQAIDEGWMYGTVQR.T	5.60055	3.64377	A0A571BF58	5	21.9731	22.0519	22.1457	22.0643	22.0951	22.1328	22.0862	22.0761	22.1984	22.084
K.DIEHAKK.V	16.1553	9.91843	A0A571BF58	2	19.9992	20.2486	20.1644	20.3712	20.1322	20.3305	19.9757	20.2634	19.9347	19.6036
K.DKYTPVADTPILIR.A	13.3639	5.43	A0A571BF58	3	21.7056	21.6289	21.8756	21.8039	21.7573	21.6753	21.7549	21.7026	21.6294	21.3559
K.DM*VLALR.N	14.5803	4.03164	A0A571BF58	4	22.9991	23.0791	22.996	23.1024	22.9243	23.037	22.9654	23.0295	22.9799	23.2784
K.DMVLALR.N	15.6262	18.5667	A0A571BF58	3	24.9961	24.3219	24.9621	24.5568	24.8463	24.4327	24.9656	24.5076	25.0123	24.6922
K.DMVSEKK.Y	36.2506	8.82045	A0A571BF58	1	20.3115	20.4863	20.6692	20.7211	20.5712	20.5943	20.4483	20.5346	20.2909	19.5344
K.DQIYFM*QTETPEYK.M	8.24127	3.33566	A0A571BF58	3	20.9407	20.9859	20.982	21.0869	20.9387	20.9797	21.0053	21.0214	21.0201	20.8517
K.DQIYFMQTETPEYK.M	17.7286	3.51212	A0A571BF58	7	20.7406	20.8476	20.7443	20.7712	20.8326	20.782	20.7838	20.88	20.9621	20.5985
K.DVPFVH.V	5.80155	4.0505	A0A571BF58	1	17.9392	17.8943	17.8899	17.8456	17.9766	18.0284	17.9502	17.8944	18.1489	18.2673
K.DVPFVHVR.R	1.13437	7.75128	A0A571BF58	7	20.6731	20.4024	20.5797	20.3823	20.5766	20.4113	20.6209	20.4709	20.7639	20.7407
K.DWDEAK.Q	38.035	9.15026	A0A571BF58	4	23.1959	23.2216	22.9895	22.9453	23.3115	23.042	23.2274	23.242	23.4217	22.6261
K.DWNAIK.S	2.73318	7.46692	A0A571BF58	1	19.6207	19.4832	19.6451	19.3607	19.534	19.4134	19.6338	19.4508	19.7092	19.6535
K.DYDLREDAISIK.S	22.6357	3.56084	A0A571BF58	3	23.8276	23.8018	23.7786	23.7205	23.8883	23.8031	23.8446	23.8571	23.9807	23.5149
K.DYEESIK.G	30.9638	3.8835	A0A571BF58	4	23.0097	23.062	22.9382	22.9261	23.0803	23.0143	23.0472	23.0494	23.0177	22.3755
K.EAIGQGTPIPDLPEVK.R	14.5015	4.42038	A0A571BF58	7	22.3904	22.4901	22.4279	22.5225	22.5245	22.5485	22.5794	22.5492	22.5066	22.2097
K.EAIGQGTPIPDLPEVKR.V	5.55566	5.17018	A0A571BF58	3	21.4332	21.4568	21.5844	21.5337	21.5128	21.5046	21.4087	21.3522	21.9512	21.8378
K.EAYEHIK.A	16.725	12.0084	A0A571BF58	3	23.0637	22.7215	22.9753	22.6743	23.0485	22.7208	23.0753	22.7823	23.2318	22.8889
K.EDLTWLK.G	44.867	29.0993	A0A571BF58	3	21.4995	20.6122	21.4481	20.6587	21.3227	20.7069	21.4811	20.6005	21.3512	20.4031
K.EDVSPGTAIGK.T	8.00835	2.70222	A0A571BF58	4	22.7954	22.9082	22.8548	22.8841	22.8793	22.8757	22.835	22.9151	22.9104	22.7468
K.EDYNTWM*K.G	9.56126	3.58901	A0A571BF58	4	21.5343	21.5353	21.4508	21.4268	21.5602	21.5044	21.5791	21.5013	21.6627	21.4673
K.EDYNTWMK.G	12.6064	5.6405	A0A571BF58	4	23.9481	23.887	23.773	23.7399	23.9697	23.8613	23.9412	23.8882	24.2221	23.9642
K.EGQALASNVDYR.Q	9.314	4.51936	A0A571BF58	8	23.9483	23.8754	23.8438	23.7842	23.8906	23.7571	23.8964	23.7981	24.0947	24.285
K.EGQNLVSDIDYR.Q	8.42632	5.24043	A0A571BF58	8	24.3079	24.1979	24.2174	24.0966	24.1909	24.1448	24.3167	24.2516	24.1644	24.3366
K.EGSHGLSM*LGRPDIEM*AK.K	3.1964	5.03662	A0A571BF58	4	21.0146	20.8492	21.0131	20.8697	20.9662	20.8874	20.9758	20.8433	21.0934	21.0282
K.EGSHGLSM*LGRPDIEMAK.K	6.10311	3.21506	A0A571BF58	1	19.6182	19.6096	19.5886	19.4816	19.553	19.5158	19.5764	19.5844	19.7861	19.9107
K.EGSHGLSMLGRPDIEM*AK.K	2.65163	2.25879	A0A571BF58	2	20.0617	20.0558	20.1068	20.0338	20.0336	19.9909	20.0453	20.0422	20.3556	20.4097
K.EGSHGLSMLGRPDIEMAK.K	0.49374	4.88243	A0A571BF58	5	21.71	21.6185	21.6804	21.5294	21.6066	21.5224	21.6906	21.6013	21.9283	21.9182
K.EISEFPGVVH.C	16.7863	8.34872	A0A571BF58	1	19.5181	19.5091	19.3902	19.3185	19.4911	19.6496	19.5275	19.686	20.3049	20.649
K.EISEFPGVVHC#LDFQQM*R.S	5.4696	3.7535	A0A571BF58	5	22.3418	22.2988	22.3792	22.2648	22.2648	22.2555	22.3949	22.3012	19.7831	19.8948
K.EISEFPGVVHC#LDFQQMR.S	14.1872	6.46047	A0A571BF58	1	22.6147	22.392	22.621	22.5276	22.4277	22.4024	22.5706	22.4725	18.7161	19.0065
K.EISEFPGVVHCLDFQQM*R.S	24.1047	5.16804	A0A571BF58	2	19.9112	19.936	19.9212	19.9463	19.9165	20.0314	19.7948	20.0323	22.7988	23.2954
K.EISEFPGVVHCLDFQQMR.S	18.5296	7.27757	A0A571BF58	3	20.2231	20.5422	20.4305	20.4418	20.4812	20.5186	20.3874	20.3106	24.2395	24.6197
K.ENLGTGIPIPITPEMQR.V	2.04139	8.01127	A0A571BF58	1	18.5522	18.3056	18.4987	18.4973	18.3158	18.3693	18.4877	18.6308	18.6341	18.5924
K.ENLHYTTVADRPDIK.K	18.919	14.3175	A0A571BF58	2	19.7797	19.441	19.5346	19.1784	19.5296	19.2027	19.5658	19.2963	19.8753	20.2636
K.ENLHYTTVADRPDIKK.A	16.1824	7.09134	A0A571BF58	1	17.8248	17.7279	18.0756	17.8381	17.8172	17.862	17.8784	17.8661	18.3979	18.7295
K.ENLQNYNLVTDTPVYVT.A	5.29436	4.97199	A0A571BF58	1	17.9186	17.7668	17.9862	17.9425	17.9381	17.9582	17.8301	17.9419	17.9359	17.8278
K.ENLQNYNLVTDTPVYVTALQSGINASEVK.Y	11.0721	2.17982	A0A571BF58	4	23.0996	23.1914	23.1792	23.1954	23.1869	23.2	23.1813	23.1714	23.2396	23.0132
K.ENPGTGIPTTVTPEIER.V	1.08992	3.2189	A0A571BF58	2	19.7992	19.8533	19.8368	19.7877	19.9164	19.7955	19.7977	19.8726	19.8907	19.913
K.ENYHQIK.D	1.70439	8.11193	A0A571BF58	8	24.728	24.9337	24.6114	24.9072	24.7986	24.8986	24.7171	24.9218	24.9227	24.9574
K.ESLIMHHVLN.T	19.7337	6.94275	A0A571BF58	1	16.2559	16.2543	16.4221	16.3214	16.2825	16.3121	16.4611	16.5104	16.4543	16.8596
K.ESQQM*QSGK.E	1.97737	4.11164	A0A571BF58	2	19.2355	19.3575	19.2211	19.3214	19.1888	19.2856	19.2738	19.3368	19.3876	19.3473
K.ESQQMQSGK.E	13.4189	4.0866	A0A571BF58	2	22.5924	22.569	22.4431	22.4226	22.5468	22.5341	22.5116	22.5508	22.7689	22.4943
K.FM*TPYIQHSQK.M	4.31459	12.4619	A0A571BF58	1	17.5188	17.2496	17.6511	17.2956	17.3601	17.2416	17.5173	17.1238	18.3968	18.4848
K.FMTPYIQHSQK.M	3.5246	11.7348	A0A571BF58	3	21.1614	20.8951	21.3077	21.1036	21.1574	20.9384	21.2314	20.826	20.7517	20.6798
K.FQLDTVLQNFSSDTK.Y	29.6287	11.9778	A0A571BF58	6	24.9964	24.7677	25.154	24.8549	25.0353	24.7614	25.1459	24.7463	25.2042	24.5906
K.FQSPVDM*LSILH.S	7.33683	7.54961	A0A571BF58	1	18.3738	18.1696	18.1089	18.1829	18.244	18.0336	18.3154	18.2338	18.8833	19.0331
K.FQSPVDM*LSILHSK.K	14.1576	5.55696	A0A571BF58	4	20.4163	20.2745	20.4759	20.3055	20.4029	20.2819	20.3862	20.2619	20.6668	20.9566
K.FQSPVDMLSILH.S	14.838	4.30059	A0A571BF58	1	18.4527	18.3746	18.3217	18.2923	18.2522	18.3328	18.3179	18.3814	18.482	18.7859
K.FQSPVDMLSILHSK.K	19.4815	7.48851	A0A571BF58	3	25.2232	25.052	25.2715	25.198	25.066	25.0295	25.2322	24.996	25.3316	25.7317
K.FSSLM*DSM*PM*VLAK.N	2.64694	4.31216	A0A571BF58	1	18.4467	18.5076	18.3863	18.4424	18.4032	18.4908	18.3549	18.5333	19.3343	19.3883
K.FSSLM*DSM*PMVLAK.N	0.0418389	7.01812	A0A571BF58	2	19.2317	19.3414	19.5072	19.4598	19.4201	19.4397	19.2373	19.4371	19.575	19.5758
K.FSSLM*DSMPM*VLAK.N	3.09366	4.15963	A0A571BF58	2	19.3519	19.2349	19.3772	19.3831	19.3877	19.2643	19.3689	19.2843	19.5471	19.4839
K.FSSLM*DSMPMVLAK.N	15.1917	6.34892	A0A571BF58	3	21.4817	21.4597	21.575	21.4929	21.4785	21.2558	21.5253	21.4137	21.6005	21.2893
K.FSSLMDSM*PM*VLAK.N	2.98002	3.96181	A0A571BF58	3	20.1798	20.1874	20.1396	20.297	20.1279	20.2335	20.2075	20.2527	20.1385	20.0777
K.FSSLMDSM*PMVLAK.N	5.54028	6.23332	A0A571BF58	5	22.3416	22.4943	22.3642	22.5467	22.3428	22.5006	22.3555	22.5224	22.4637	22.3506
K.FSSLMDSMPM*VLAK.N	10.0313	2.649	A0A571BF58	4	22.8936	22.8695	22.8463	22.9405	22.8686	22.9286	22.8546	22.936	23.027	22.822
K.FSSLMDSMPMVLAK.N	10.9412	4.83574	A0A571BF58	2	25.2691	25.2499	25.2869	25.3994	25.1695	25.291	25.197	25.264	25.411	25.1874
K.FSSPVDM*LGVVLAK.K	13.6968	6.10171	A0A571BF58	3	22.0286	21.9092	22.1686	22.0249	22.0472	21.9424	22.1198	21.9702	22.0746	21.7943
K.FSSPVDMLGVVLAK.K	13.7273	4.56447	A0A571BF58	2	25.6631	25.6238	25.631	25.5585	25.4542	25.6313	25.6342	25.5608	25.7267	25.4457
K.FTC#ITDTPEIVLAK.S	12.6509	1.35919	A0A571BF58	10	24.4263	24.4613	24.4718	24.4667	24.4344	24.4724	24.4648	24.4838	21.8281	21.5693
K.FTCITDTPEIVLAK.S	13.1474	4.22849	A0A571BF58	7	20.7378	20.6921	20.8647	20.8538	20.7948	20.7807	20.8582	20.8164	24.9699	24.7009
K.FTQVTDSPVL.V	15.9136	8.82205	A0A571BF58	1	16.8654	16.8869	17.048	17.1606	17.0813	17.1017	17.2431	17.1245	18.2436	17.9175
K.FTQVTDSPVLVQ.A	26.5886	7.70556	A0A571BF58	1	17.7382	17.8331	17.7169	17.9779	17.7254	17.9405	17.6826	17.7868	18.0542	18.6032
K.FTQVTDSPVLVQAQVN.S	10.2649	4.23389	A0A571BF58	1	17.8826	17.9249	17.8238	17.8025	17.7901	17.8676	17.8023	17.9508	17.6369	17.8467
K.FTQVTDSPVLVQAQVNS.K	20.9328	3.85331	A0A571BF58	2	18.9292	18.8538	18.8989	18.8326	18.8979	18.8156	18.801	18.7677	18.3955	18.8257
K.FTQVTDSPVLVQAQVNSK.Q	14.3986	2.34542	A0A571BF58	7	20.4455	20.5492	20.5037	20.5179	20.5134	20.5555	20.5361	20.5137	20.6247	20.3299
K.FTSIEDAPITVQ.S	33.7626	5.92777	A0A571BF58	1	16.9767	16.9266	16.9208	16.7374	16.88	17.011	16.8755	16.9952	16.6469	17.3494
K.FTSIEDAPITVQSK.I	6.87844	4.59394	A0A571BF58	9	21.8907	21.8331	21.7806	21.7299	21.9454	21.8693	21.8335	21.8175	21.8989	21.7585
K.FTSIPDAM*DIVLAK.T	11.2546	3.37502	A0A571BF58	4	21.8867	21.912	21.8739	21.9136	21.8066	21.9277	21.795	21.8875	21.9054	21.6753
K.FTSIPDAMDIVLAK.T	5.68442	2.40037	A0A571BF58	3	25.8812	25.7987	25.783	25.8578	25.8251	25.7852	25.8309	25.8177	25.8784	25.7623
K.FTSITDSLEQVLAK.N	6.59245	6.65854	A0A571BF58	1	20.7116	20.7848	20.7245	20.8421	20.9727	20.7014	20.7355	20.7272	20.8998	20.7652
K.FTSIVDSPV.M	3.12241	7.25497	A0A571BF58	2	18.528	18.2719	18.4757	18.2366	18.3623	18.4396	18.4307	18.2946	18.3375	18.2738
K.FTSIVDSPVM*.V	1.71313	3.51745	A0A571BF58	1	17.9999	18.0925	18.0818	18.1473	18.0271	18.1391	18.0819	18.0534	18.1892	18.1542
K.FTSIVDSPVM*VQAK.Q	15.1623	4.08793	A0A571BF58	3	20.4287	20.4359	20.3692	20.5046	20.546	20.4276	20.4652	20.5245	20.574	20.2634
K.FTSIVDSPVMVQAK.Q	7.00042	5.02651	A0A571BF58	3	23.0561	23.1571	23.0329	23.1674	22.9453	23.124	23.0491	23.0955	23.1259	22.9829
K.FTSIVDTPEVILAK.T	8.40319	3.13486	A0A571BF58	5	25.1239	25.1613	25.0984	25.1337	25.0164	25.1067	25.0684	25.0677	25.1581	24.9865
K.FTSIVDTPEVVLAK.A	11.8222	2.35287	A0A571BF58	6	26.2064	26.144	26.2486	26.2214	26.1724	26.2268	26.2302	26.222	26.3345	26.0927
K.FTSVPDSM*GM*VLAQQNTK.Q	16.9031	4.13962	A0A571BF58	4	18.2438	18.2873	18.3666	18.2196	18.3238	18.3132	18.3613	18.217	18.4383	18.0918
K.FTSVPDSM*GMVLAQQNTK.Q	1.3852	3.29913	A0A571BF58	5	22.8386	22.8834	22.7871	22.8376	22.7223	22.8157	22.783	22.8026	22.8822	22.8539
K.FTSVPDSMGM*VLAQQNTK.Q	7.83438	3.39562	A0A571BF58	7	21.3603	21.4179	21.398	21.4603	21.3811	21.5042	21.4484	21.4701	21.442	21.282
K.FTSVPDSMGMVLAQQNTK.Q	13.4565	2.84942	A0A571BF58	3	23.5174	23.5196	23.4936	23.4676	23.5915	23.4876	23.5338	23.5639	23.655	23.3796
K.FTSVTDSLEQVLAK.N	10.9318	2.59672	A0A571BF58	4	27.2493	27.2786	27.2186	27.1843	27.3004	27.2278	27.217	27.2225	27.3536	27.1301
K.FTSVVDTPEHLR.T	5.05854	4.9484	A0A571BF58	4	19.5688	19.4489	19.6922	19.511	19.5075	19.5481	19.5576	19.5658	19.6108	19.714
K.FTSVVDTPEHLRTTK.V	7.05813	6.7542	A0A571BF58	1	18.3906	18.5003	18.5107	18.5697	18.5071	18.692	18.4084	18.4634	18.5259	18.6701
K.FTYSM*DTM*EQALNK.S	7.80136	6.60102	A0A571BF58	7	20.5069	20.7687	20.5411	20.506	20.5954	20.5298	20.4902	20.5361	20.6153	20.456
K.FTYSM*DTMEQALNK.S	11.9753	3.79619	A0A571BF58	8	21.8122	21.7067	21.8159	21.6958	21.8339	21.73	21.7988	21.7346	21.867	21.6221
K.FTYSMDTM*EQALNK.S	4.76239	2.49938	A0A571BF58	6	20.734	20.7736	20.7054	20.7234	20.7779	20.7522	20.7451	20.8193	20.8058	20.7086
K.FTYSMDTMEQ.A	1.18051	9.46946	A0A571BF58	1	17.1726	17.0546	17.2023	17.027	17.2232	16.868	17.2106	16.9151	17.3031	17.3272
K.FTYSMDTMEQALNK.S	11.903	2.92029	A0A571BF58	4	24.9581	24.9387	24.9322	24.9427	25.0085	25.0427	24.9817	25.0216	25.0939	24.8504
K.GAQDLVNER.L	14.5673	5.13045	A0A571BF58	5	21.7254	21.5375	21.5827	21.4762	21.5926	21.5371	21.6177	21.5825	21.7087	22.0069
K.GAWEGTK.A	1.22723	8.10476	A0A571BF58	6	22.7463	22.767	22.4916	22.538	22.8161	22.7391	22.654	22.7925	22.9087	22.8837
K.GC#FTPVVTDPITER.V	3.22042	3.8302	A0A571BF58	15	22.5695	22.5437	22.4692	22.5774	22.4434	22.4519	22.552	22.5566	20.8544	20.7887
K.GC#GWVPFGSLEM*EK.A	5.58798	2.48947	A0A571BF58	3	21.5781	21.598	21.6278	21.6667	21.6335	21.597	21.6606	21.6741	20.0333	19.9192
K.GC#GWVPFGSLEMEK.A	2.22302	3.20749	A0A571BF58	4	22.5822	22.6667	22.5788	22.7001	22.6375	22.6906	22.6084	22.6473	19.1907	19.1453
K.GCFTPVVTDPITER.V	16.1461	9.31086	A0A571BF58	7	18.7239	18.5819	19.0052	18.8368	18.9483	18.7657	18.7569	18.7473	21.6712	22.0021
K.GCGWVPFGSLEMEK.A	6.03123	5.22086	A0A571BF58	2	20.0374	20.0987	19.9395	20.1507	19.9713	20.0162	19.9455	20.0591	23.2819	23.1588
K.GFFPQTITQEYEAIK.K	5.1664	2.37114	A0A571BF58	3	23.9063	23.9126	23.8969	23.9074	23.9488	23.9014	23.9261	23.9973	24.0236	23.9181
K.GFFPQTITQEYEAIKK.L	33.7292	8.15168	A0A571BF58	2	21.5734	21.4486	21.785	21.6839	21.7164	21.6281	21.7091	21.4785	21.9506	21.249
K.GHHIGAQSVEDDPR.I	27.8452	3.04255	A0A571BF58	7	20.4255	20.3943	20.3374	20.3569	20.3521	20.3372	20.4032	20.2885	20.4561	21.0317
K.GHYHTIPDNLEQLHHR.E	5.21205	10.6533	A0A571BF58	1	16.4709	16.2979	16.4269	16.1975	16.4205	16.3667	16.5463	16.0547	16.4921	16.5985
K.GHYIGC#PSAK.E	3.70649	5.8031	A0A571BF58	7	21.7299	21.5838	21.69	21.5495	21.5537	21.468	21.5839	21.5697	20.3724	20.4481
K.GHYIGCPSAK.E	27.5697	5.98281	A0A571BF58	4	19.0602	19.2274	19.0909	19.2604	19.0903	19.2176	19.1209	19.2765	21.74	22.3098
K.GHYLAGK.E	6.48757	23.8184	A0A571BF58	5	22.1787	21.545	22.2781	21.5503	21.917	21.5428	22.1461	21.4557	22.1398	22.2723
K.GHYVGTLTAR.D	25.5017	7.89568	A0A571BF58	6	22.872	22.6492	22.8654	22.5881	22.7755	22.6444	22.7649	22.61	23.2023	23.7284
K.GIGC#YAYDTPDLTLAEQNK.T	8.57382	2.03102	A0A571BF58	6	23.3282	23.2688	23.2605	23.2813	23.3343	23.2809	23.3167	23.3229	19.8584	19.6832
K.GIGC#YVWDTPEILHAK.H	1.4345	3.33424	A0A571BF58	4	25.2556	25.1692	25.2997	25.2455	25.2019	25.209	25.2762	25.1721	20.1077	20.0784
K.GIGC#YVWDTPQILH.A	14.0555	7.93758	A0A571BF58	1	18.6329	18.3811	18.6744	18.3886	18.4727	18.3954	18.4882	18.5517	17.7612	18.049
K.GIGC#YVWDTPQILHAK.K	5.41622	6.58254	A0A571BF58	3	23.7338	23.5645	23.8318	23.652	23.6781	23.5728	23.7244	23.5841	20.8279	20.7174
K.GIGCYAYDTPDLTLAEQNK.T	6.52276	6.62448	A0A571BF58	8	19.7251	19.9314	19.6136	19.7751	19.7096	19.7447	19.7611	19.8478	22.8799	22.7467
K.GIGCYVWDTPEILHAK.H	14.9	2.32453	A0A571BF58	5	20.3284	20.3066	20.3509	20.3242	20.2964	20.3593	20.3303	20.2522	24.5884	24.8936
K.GIGCYVWDTPQILHAK.K	15.0672	2.79777	A0A571BF58	4	20.5718	20.4806	20.553	20.5472	20.4691	20.5088	20.4725	20.492	23.6456	23.9542
K.GIGWIPIGSLDQEK.V	9.73496	3.14772	A0A571BF58	4	24.1715	24.2711	24.1243	24.2077	24.2284	24.2024	24.165	24.167	24.3233	24.1243
K.GIGWIPIGSLEVEK.A	8.1602	2.4973	A0A571BF58	4	24.2162	24.2543	24.1372	24.1895	24.1991	24.1572	24.1749	24.1862	24.2606	24.0939
K.GIGWIPSGSLEDEK.N	10.2963	3.79039	A0A571BF58	13	23.3808	23.4657	23.3831	23.488	23.3337	23.4387	23.3587	23.4402	23.5049	23.2945
K.GIGWLPLGSLEAEK.N	6.72908	2.39843	A0A571BF58	5	23.98	24.0705	23.9977	24.0737	24.0112	24.0291	24.006	24.0499	24.1237	23.9863
K.GIGWLTEGSVEVM*R.V	16.7771	2.91828	A0A571BF58	11	20.8619	20.7694	20.8732	20.7916	20.7666	20.8052	20.7823	20.7767	20.7836	21.1275
K.GIGWLTEGSVEVMR.V	10.6282	4.75727	A0A571BF58	6	22.2288	22.1076	22.3184	22.1615	22.2239	22.1261	22.2273	22.1707	22.3477	22.565
K.GIGWVPIDSLEVEK.A	7.20404	3.78811	A0A571BF58	5	26.6829	26.771	26.6373	26.797	26.6835	26.6977	26.6896	26.7582	26.879	26.7319
K.GIGWVPIGSLEVVK.A	7.16154	3.96765	A0A571BF58	6	24.4673	24.3695	24.529	24.4263	24.4904	24.3939	24.506	24.412	24.647	24.5007
K.GIPIPITPEMER.V	8.61055	4.23166	A0A571BF58	2	19.0275	18.927	18.9994	18.8296	18.9059	18.9765	18.9767	18.9449	19.0069	19.1828
K.GIYNTPLDM*M*SIVQAK.K	1.02268	3.88778	A0A571BF58	3	19.5315	19.5648	19.6098	19.562	19.4133	19.5354	19.5557	19.5709	19.5652	19.5443
K.GIYNTPLDM*MSIVQAK.K	2.10415	2.34493	A0A571BF58	2	21.9563	21.9692	22.0503	22.0172	21.9539	21.9783	21.972	21.9679	22.0882	22.0453
K.GIYNTPLDMM*SIVQAK.K	5.86336	4.60165	A0A571BF58	3	20.8888	20.7497	20.9719	20.9102	20.9177	20.9005	20.8717	20.8208	21.0822	20.9625
K.GIYNTPLDMMSIVQAK.K	10.5875	7.53299	A0A571BF58	7	24.4777	24.2452	24.5254	24.3651	24.4651	24.2958	24.4818	24.2748	24.5935	24.3771
K.GKADYNVLPASENPLLR.Q	4.01479	8.9417	A0A571BF58	2	19.6246	19.6564	19.9548	19.9442	19.739	19.7508	19.6944	19.6992	19.3942	19.4761
K.GLGC#FLYDTPDM*VR.S	17.6832	3.04291	A0A571BF58	4	22.4867	22.4197	22.4515	22.3551	22.4185	22.3827	22.4134	22.367	19.3909	19.0282
K.GLGC#FLYDTPDMVR.S	10.5697	3.04078	A0A571BF58	3	23.0019	22.8942	23.0219	22.9364	22.97	22.9218	22.9657	22.92	18.6076	18.8236
K.GLGCFLYDTPDM*VR.S	17.6587	5.47876	A0A571BF58	1	18.8698	18.9045	18.7976	18.9656	18.7085	18.9225	18.8922	18.9052	20.0243	20.3865
K.GLGCFLYDTPDMVR.S	23.5214	7.29862	A0A571BF58	4	20.6504	20.7018	20.791	20.5214	20.7705	20.7261	20.6871	20.4984	25.2037	25.6881
K.GLTEQQTQFT.S	5.50903	13.7392	A0A571BF58	1	17.5958	17.9029	17.4925	17.9858	17.7019	17.9499	17.5817	17.9699	18.4546	18.567
K.GLTEQQTQFTSLPD.P	8.17869	5.32082	A0A571BF58	1	15.9284	15.9364	16.0363	15.8375	15.9428	15.7894	15.9066	15.9789	16.0992	16.2662
K.GLTEQQTQFTSLPDPPEVEFAK.K	0.211326	2.6181	A0A571BF58	8	22.5767	22.4963	22.507	22.5799	22.5157	22.5852	22.5039	22.5493	22.6094	22.6051
K.GLTEQQTQFTSLPDPPEVEFAKK.V	34.2534	6.54219	A0A571BF58	1	17.266	17.49	17.5591	17.5568	17.4963	17.4898	17.3963	17.5308	18.6291	17.916
K.GNNVLADAIPITAAK.S	3.11725	3.18749	A0A571BF58	13	23.3822	23.3185	23.2836	23.4094	23.343	23.3372	23.3849	23.4148	23.4573	23.5209
K.GQPYAITSDTPELR.R	19.1418	5.77665	A0A571BF58	3	19.4255	19.2009	19.3482	19.2498	19.4249	19.2643	19.3121	19.3841	19.5737	19.9666
K.GQPYAITSDTPELRR.I	15.5623	6.0486	A0A571BF58	1	18.8905	18.7423	19.0446	18.8686	18.8425	18.8489	18.8233	18.8627	18.8506	19.1694
K.GTPLPVTPEM*ER.A	12.8113	5.08609	A0A571BF58	3	18.2945	18.498	18.4448	18.4059	18.3027	18.3111	18.4006	18.3758	18.5375	18.7996
K.GTPLPVTPEMER.A	15.3985	8.37838	A0A571BF58	4	20.8687	20.6397	20.7286	20.5688	20.7671	20.5776	20.7977	20.5478	20.7689	21.0843
K.GWDESK.M	14.8494	8.8927	A0A571BF58	2	25.41	25.2623	25.1363	24.9957	25.3702	25.199	25.2705	25.2236	25.5335	25.2294
K.GYDLKPDAIAIK.A	11.8443	7.24433	A0A571BF58	11	23.9108	24.1151	23.8113	23.954	24	24.0888	23.9092	24.0706	24.1619	23.9197
K.GYDLPVDAIPIK.A	0.939639	5.13163	A0A571BF58	6	24.0645	23.9535	24.0711	23.9871	24.1984	24.0333	24.0707	24.0865	24.3074	24.3265
K.GYDLPVDAISVQLAK.T	0.373117	1.25468	A0A571BF58	5	23.6234	23.6008	23.5888	23.6185	23.5751	23.5927	23.6098	23.626	23.7346	23.727
K.GYDLRIDAIPIK.A	14.9945	3.39107	A0A571BF58	1	18.7504	18.7165	18.6517	18.7079	18.7299	18.7351	18.7638	18.6194	18.1743	18.4813
K.GYDLRPDAIPIVAAK.S	11.417	11.0422	A0A571BF58	10	22.2356	22.4832	22.1051	22.394	22.2535	22.4486	22.2442	22.5832	22.3475	22.581
K.HAADIFSEK.K	11.4226	6.77135	A0A571BF58	5	23.1752	23.0173	23.042	22.9296	23.1942	22.9867	23.1718	23.0722	23.419	23.1854
K.HADLVNSELK.Y	13.5847	3.00137	A0A571BF58	7	22.2637	22.3004	22.2835	22.2674	22.3941	22.3311	22.3199	22.3327	22.1069	21.8289
K.HAM*EVAK.K	10.006	2.53201	A0A571BF58	4	22.6517	22.6298	22.665	22.6632	22.5967	22.6814	22.6071	22.7038	22.8849	22.6805
K.HAMEVAK.K	8.24836	8.06647	A0A571BF58	8	22.8223	23.053	22.8127	23.0365	22.8494	23.0234	22.7865	23.0191	23.1518	22.9833
K.HLAQGSYTTLPETR.D	23.8929	8.36102	A0A571BF58	4	20.7308	20.9513	20.6716	20.8208	20.5746	20.7406	20.6388	20.8165	20.8994	21.3916
K.HLAQGSYTTLPETRDTVHVK.A	13.2756	8.71088	A0A571BF58	1	17.4887	17.37	17.1527	17.1775	17.152	17.3717	17.3315	17.2316	19.5328	19.8045
K.HLASHIK.Y	25.1388	3.73487	A0A571BF58	3	20.8868	20.9262	20.775	20.8448	20.7884	20.8892	20.8198	20.8108	21.0953	21.6137
K.HLYTEAWDADK.A	12.0542	1.72817	A0A571BF58	8	20.9961	20.9876	21.0026	20.9553	21.0359	20.9643	20.9996	20.9821	21.6415	21.888
K.HLYTIDWNK.D	10.6823	4.3993	A0A571BF58	4	20.6213	20.4653	20.6065	20.5531	20.6348	20.4887	20.6196	20.5501	20.8078	20.5894
K.HNQENFSSVLYK.E	5.61469	5.51693	A0A571BF58	1	18.3737	18.3093	18.2421	18.1528	18.2699	18.1508	18.1996	18.3059	18.2738	18.3884
K.HNQENISSVLYK.E	4.63905	7.62803	A0A571BF58	1	19.0786	18.9655	19.0013	18.9182	19.1355	18.8043	19.0583	18.8778	19.1045	19.1992
K.HPLHEWTC#LPDQNDVIHAR.Q	10.5948	3.87084	A0A571BF58	6	19.8115	19.804	19.8649	19.8891	19.8977	19.7777	19.8577	19.9456	19.3616	19.145
K.HPLHEWTC#LPDQNDVIQAR.K	12.1455	1.38207	A0A571BF58	8	20.4605	20.4487	20.4822	20.4361	20.4143	20.4543	20.4501	20.4631	19.2421	19.4905
K.HPLHEWTCLPDQNDVIHAR.Q	20.2673	7.75384	A0A571BF58	1	15.1521	15.1816	15.0261	15.3564	15.0152	15.1304	15.1392	15.0709	16.8755	17.2919
K.HPLHEWTCLPDQNDVIQAR.K	3.68695	9.46926	A0A571BF58	6	19.6214	19.8691	19.8624	19.9538	19.7928	20.0303	19.6637	19.8974	21.9428	22.018
K.HVLHNY.S	18.3225	10.262	A0A571BF58	1	16.2643	16.0889	16.406	16.2412	16.0412	16.1972	16.1196	15.9328	16.0855	16.4615
K.HVSDTNYK.K	73.8009	20.3901	A0A571BF58	1	15.7603	15.1171	15.6325	15.2272	15.2679	14.9763	15.4537	15.0251	15.5638	17.2341
K.IAYDLQSDNVYK.A	10.4463	3.60625	A0A571BF58	12	24.5844	24.5735	24.4734	24.4571	24.5897	24.5115	24.5567	24.5776	24.6884	24.4749
K.IETLNFTPVDDR.V	0.463417	9.78538	A0A571BF58	2	19.419	19.3569	19.1778	19.0583	19.3011	19.0697	19.1392	19.0985	19.5366	19.5271
K.IETLNFTPVDDRVDYVTAK.Q	12.488	3.86031	A0A571BF58	11	23.0477	23.115	23.151	23.2169	23.0525	23.0855	23.1324	23.1228	23.2506	22.9951
K.IHIM*PDIPEIVLAK.A	12.4602	5.13938	A0A571BF58	3	21.2217	21.087	21.2487	21.1964	21.2719	21.1544	21.2451	21.0741	21.4044	21.1495
K.IHIMPDIPEIVLAK.A	10.0049	1.12885	A0A571BF58	6	24.2992	24.2889	24.2602	24.2787	24.2697	24.2791	24.2745	24.3104	24.4568	24.2523
K.IHTTPDTPEIR.Q	58.9147	24.65	A0A571BF58	1	20.9046	20.1303	20.5499	20.136	20.1321	19.9401	20.1945	20.063	20.3984	21.6782
K.IHVM*PDTPDILQAK.Q	16.0306	2.67044	A0A571BF58	6	20.7069	20.6893	20.6882	20.7151	20.8023	20.7498	20.7476	20.7186	20.9134	20.5849
K.IHVMPDTPDILQAK.Q	13.4744	3.10279	A0A571BF58	2	20.8249	20.7852	20.8348	20.7372	20.8821	20.7657	20.7926	20.8041	20.8974	20.6217
K.INIPADM*VSVVAAK.E	5.69934	4.13379	A0A571BF58	3	20.9142	20.9453	20.9636	20.9086	20.7993	20.9217	21.0115	20.9387	21.0067	20.8904
K.INIPADMVSVVAAK.E	16.8785	3.1027	A0A571BF58	6	25.8117	25.7893	25.7291	25.8305	25.7331	25.7468	25.7504	25.7011	25.8447	25.4987
K.INIVPDM*VEM*VTAK.D	10.6283	4.93569	A0A571BF58	1	19.4701	19.3557	19.399	19.3816	19.2928	19.3023	19.362	19.2415	19.4945	19.7118
K.INIVPDM*VEMVTAK.D	7.32531	6.48531	A0A571BF58	3	22.3381	22.0855	22.3299	22.2456	22.2131	22.1437	22.3029	22.1514	22.3967	22.5462
K.INIVPDMVEM*VTAK.D	14.3854	3.209	A0A571BF58	5	22.7353	22.8174	22.8073	22.8971	22.8103	22.8488	22.8509	22.8139	22.9201	22.6256
K.INIVPDMVEMVTAK.D	21.2687	3.97473	A0A571BF58	1	22.9089	22.9084	22.8147	22.966	22.8138	22.9401	22.8713	22.8393	23.1164	22.6792
K.INSVNQSDVK.Y	24.5258	5.14845	A0A571BF58	4	24.2605	24.211	24.2231	24.0979	24.3531	24.1595	24.2379	24.2333	24.3983	23.8928
K.INYSESLYR.Q	12.5646	4.14132	A0A571BF58	7	24.1797	24.055	24.0722	24.0255	24.0186	23.9832	24.0891	24.0688	24.1007	24.3577
K.IQIHVM*PDTPEIM*LAR.Q	5.89206	3.61102	A0A571BF58	5	20.3962	20.2413	20.4014	20.3584	20.3173	20.3274	20.3856	20.3369	20.4208	20.5411
K.IQIHVM*PDTPEIMLAR.Q	2.06328	4.8031	A0A571BF58	8	21.4567	21.6411	21.4756	21.5393	21.4566	21.55	21.4712	21.5871	21.5293	21.4872
K.IQIHVMPDTPEIM*LAR.Q	2.359	3.76149	A0A571BF58	4	19.9557	19.966	20.0194	20.0414	19.9393	19.933	19.8639	19.951	20.0856	20.1337
K.IQIHVMPDTPEIMLAR.Q	16.6205	4.46932	A0A571BF58	5	22.2401	22.1835	22.3125	22.2654	22.3861	22.2956	22.3539	22.329	22.3319	22.6726
K.IQSDREYK.K	12.0114	7.50026	A0A571BF58	1	19.8151	19.8742	19.9952	20.0971	19.8137	19.8124	19.9794	19.8644	19.7306	19.4849
K.ISIPVDM*VSINAAK.E	7.63999	2.7807	A0A571BF58	9	21.1499	21.2219	21.1242	21.1087	21.1537	21.108	21.101	21.1252	20.9551	20.7991
K.ISIPVDMVSINAAK.E	18.4258	6.18952	A0A571BF58	5	24.5941	24.4798	24.5905	24.4674	24.6814	24.4841	24.6703	24.4885	24.704	24.326
K.ITVVQDTPEILR.V	12.1835	3.0616	A0A571BF58	4	19.8817	19.9244	19.8347	19.8097	19.8201	19.8847	19.8365	19.9161	19.7152	19.9644
K.ITVVQDTPEILRVK.E	7.48772	6.60826	A0A571BF58	1	18.4813	18.4237	18.5303	18.5868	18.4113	18.6751	18.448	18.4332	18.2706	18.1177
K.IYSDREYK.K	18.4748	14.8041	A0A571BF58	1	18.77	18.4276	18.8774	18.582	18.9877	18.4413	18.7167	18.4838	18.501	18.1219
K.KAGEALNER.K	8.22637	2.87014	A0A571BF58	2	22.4094	22.3763	22.3821	22.3333	22.4183	22.3164	22.3472	22.3088	22.3796	22.2116
K.KAGEILSER.K	10.522	3.08636	A0A571BF58	3	23.1688	23.1393	23.1349	23.2569	23.2199	23.1536	23.1621	23.1395	23.2696	23.0545
K.KAQDVISNTNYK.H	23.3785	4.03066	A0A571BF58	2	20.2374	20.2486	20.3376	20.3018	20.4003	20.2301	20.3206	20.2982	20.3753	19.8939
K.KATEYASDQK.Y	30.6531	3.57994	A0A571BF58	3	22.6842	22.8044	22.7759	22.7742	22.8363	22.7239	22.7045	22.7799	22.8128	22.1773
K.KATQAAK.Q	5.7739	27.3825	A0A571BF58	1	19.9156	20.6322	19.8499	20.6441	19.8903	20.5558	19.7837	20.6147	20.1364	20.2543
K.KC#QALVSDADYR.N	8.83798	8.85632	A0A571BF58	3	22.4487	22.3966	22.6739	22.708	22.4574	22.4247	22.4346	22.4182	18.7618	18.9424
K.KC#QILVSDIDYK.H	5.49489	12.9109	A0A571BF58	2	19.8402	19.728	20.2221	20.1329	20.0085	19.883	19.9424	19.7025	17.1989	17.0867
K.KC#QTLVSDADYR.N	8.38926	21.0306	A0A571BF58	1	21.4507	21.9874	21.4653	22.0837	21.5171	22.0369	21.4505	22.0586	21.1946	21.0232
K.KC#QTLVSDIDYR.N	15.2506	14.0042	A0A571BF58	1	21.6768	21.6468	22.1343	22.122	21.8946	21.7427	21.7222	21.764	17.3535	17.6659
K.KC#QTLVSDVDYK.H	11.7614	8.16526	A0A571BF58	2	19.909	19.9942	20.232	20.2465	20.0201	20.119	20.027	20.0784	18.2837	18.5242
K.KC#QTLVSDVDYR.N	9.00127	9.0655	A0A571BF58	2	24.1549	24.1826	24.4585	24.4869	24.25	24.268	24.2187	24.196	20.1008	20.2847
K.KC#QVLVSDVDYR.N	8.33645	6.45271	A0A571BF58	1	21.1266	21.1093	21.3102	21.2769	21.1318	21.1594	21.0367	21.1093	17.1243	17.2946
K.KCQALVSDADYR.N	10.0099	7.37638	A0A571BF58	1	18.0458	17.8813	18.0812	18.0003	17.872	17.8353	17.7939	17.8738	20.4937	20.2891
K.KCQTLVSDADYR.N	20.227	13.7646	A0A571BF58	1	18.3398	17.969	18.4926	18.2104	18.399	18.0124	18.3404	18.0188	20.6667	20.2511
K.KCQVLVSDVDYR.N	6.76751	7.4	A0A571BF58	1	16.7135	16.8761	16.7458	16.8842	16.7693	16.9832	16.7857	16.988	20.0589	20.1971
K.KEGYDLR.S	0.772318	9.64407	A0A571BF58	1	20.5036	20.3241	20.1995	20.098	20.5057	20.3021	20.3898	20.2951	20.5163	20.5006
K.KGYDLPVDAIPIK.A	20.8724	3.54176	A0A571BF58	5	20.2386	20.3146	20.3459	20.2432	20.3832	20.3435	20.2978	20.2798	20.2819	19.8529
K.KGYDLPVDAISVQLAK.T	21.9033	5.88438	A0A571BF58	2	21.8536	21.9184	22.1015	22.0961	21.9865	21.9512	21.9528	22	22.0256	21.5751
K.KGYEASK.T	27.2331	8.0701	A0A571BF58	1	19.3578	19.3157	19.4215	19.1981	19.4632	19.1611	19.4057	19.1904	19.537	18.9743
K.KLTDSM*DM*VLAK.Q	11.878	10.3292	A0A571BF58	1	15.9336	16.4633	16.3605	16.337	16.2336	16.354	16.3177	16.3966	16.345	16.1021
K.KLTDSM*DMVLAK.Q	1.84868	8.20704	A0A571BF58	2	20.4037	20.567	20.4345	20.6843	20.4515	20.6528	20.4571	20.676	20.5153	20.553
K.KLTDSMDM*VLAK.Q	17.6612	6.40702	A0A571BF58	2	18.9061	18.8917	18.9416	18.7698	19.0774	18.9213	19.0169	18.8803	19.1763	18.8141
K.KLTDSMDMVLAK.Q	1.77648	15.1004	A0A571BF58	5	23.0236	23.4202	22.9097	23.3479	23.0405	23.3804	22.9931	23.4293	23.2011	23.2373
K.KLYTEDWEADK.A	37.5793	5.10797	A0A571BF58	2	20.77	20.9032	20.9428	20.9964	20.9452	20.9176	20.8257	20.9648	20.9997	20.2142
K.KNTQDFSDINYR.G	4.02298	4.28939	A0A571BF58	2	21.1305	21.159	21.0269	21.0383	21.1277	21.1248	21.1082	21.2187	20.9518	21.0339
K.KQSDVAYK.K	16.0163	3.9933	A0A571BF58	3	21.3831	21.4874	21.4095	21.483	21.5584	21.4675	21.4718	21.5335	21.8164	21.4882
K.KSQAIASDVDYK.H	33.5465	6.67096	A0A571BF58	2	21.1243	21.235	21.3309	21.3729	21.3515	21.2545	21.1847	21.1372	21.1659	20.4682
K.KSQEVATNANYR.N	8.78626	11.7558	A0A571BF58	2	22.4947	22.4911	22.7454	22.8493	22.4739	22.5882	22.3654	22.4473	22.2119	22.3914
K.KSQEVATNSNYR.Q	3.74268	8.95914	A0A571BF58	1	21.9477	21.9569	22.1865	22.2591	22.0127	21.918	21.9924	21.9646	21.86	21.7836
K.KTQEAVSELIYK.S	36.9319	13.8664	A0A571BF58	5	21.8154	21.4813	21.9755	21.5468	21.8802	21.5296	21.868	21.5325	21.8855	21.1141
K.KVQDQLSEVK.Y	21.3514	7.01469	A0A571BF58	3	20.8944	21.0309	20.8206	20.9525	21.1064	21.0757	20.9936	21.1033	21.0802	20.6412
K.KVSEIDYR.L	5.59533	9.21586	A0A571BF58	3	23.8284	24.1081	23.7825	23.9498	23.826	24.0607	23.8697	24.0946	23.9616	24.0759
K.KVSQQVSK.V	8.91566	21.0332	A0A571BF58	1	18.3536	18.8769	18.1228	18.8362	18.5095	18.8053	18.1643	18.8351	18.4626	18.6447
K.KVTNQVSK.Q	14.282	3.77453	A0A571BF58	5	21.4237	21.3462	21.4019	21.3656	21.4303	21.3141	21.3895	21.2722	21.4461	21.1537
K.KVYELQSENM*YK.S	26.8154	21.4092	A0A571BF58	1	17.0168	16.6304	17.4944	17.1753	17.1502	16.8625	17.2306	16.5745	17.1342	16.5804
K.KVYELQSENMYK.S	11.1173	9.29063	A0A571BF58	2	19.7371	19.9974	19.8059	20.0939	20.0014	19.9446	19.7215	19.9491	19.6811	19.4538
K.LANEEAK.K	8.10427	4.28691	A0A571BF58	4	23.0878	23.101	22.9705	23.0422	23.1682	23.088	23.1061	23.1565	23.6723	23.5068
K.LDREFLK.G	41.2885	21.4293	A0A571BF58	5	23.347	22.7958	23.3817	22.8667	23.4921	22.8211	23.3967	22.8258	23.4095	22.5419
K.LGLEEAKR.K	17.7004	2.20065	A0A571BF58	3	22.5388	22.4831	22.5785	22.5576	22.5749	22.5664	22.5569	22.5826	22.5867	22.2236
K.LHKPVTDMK.E	15.5923	4.90134	A0A571BF58	4	21.2081	21.1932	21.3458	21.1498	21.2677	21.1523	21.2926	21.1943	21.3761	21.0567
K.LNAIQISNK.H	19.7697	7.44941	A0A571BF58	5	22.2583	22.1225	22.0571	21.9836	22.3016	22.0743	22.1863	22.1992	22.2851	21.8791
K.LNQENLSSVLYK.E	3.84862	5.79485	A0A571BF58	1	18.149	18.1311	18.3594	18.1604	18.2077	18.3071	18.2823	18.1996	18.0612	18.1397
K.LQSENLYK.K	10.9224	9.53786	A0A571BF58	5	22.2005	22.0458	21.9506	21.8183	22.2553	22.0082	22.1276	22.0789	22.3024	22.0791
K.LQSENLYKK.G	17.4699	9.10143	A0A571BF58	3	22.2894	22.2817	22.4861	22.612	22.4557	22.4273	22.2098	22.3803	22.1241	21.7659
K.LQSQYLYVELATK.E	5.20537	3.98598	A0A571BF58	5	24.8771	24.8561	24.9011	24.9569	24.8461	24.8474	24.996	24.8514	25.1112	25.005
K.LSLEESRK.K	7.58181	8.17624	A0A571BF58	1	22.2509	22.4023	22.2846	22.5749	22.2802	22.4512	22.2808	22.4514	22.1708	22.0159
K.LSSQVKYR.E	18.0832	12.7346	A0A571BF58	1	15.9663	15.7954	16.2198	16.0792	16.2056	15.8009	15.9414	15.7683	15.9126	16.2836
K.LSVTDDK.D	9.13856	15.0939	A0A571BF58	6	22.4149	22.8555	22.233	22.6151	22.4839	22.7199	22.3657	22.7808	22.6193	22.4325
K.LTDSM*DM*VLAK.Q	45.4705	6.08088	A0A571BF58	3	19.607	19.4068	19.5662	19.3737	19.3827	19.4219	19.4703	19.4307	19.4191	20.381
K.LTDSM*DMVLAK.Q	6.54685	4.64276	A0A571BF58	5	21.0484	20.9655	21.0268	20.9244	21.0708	20.944	20.9369	20.881	21.2969	21.1633
K.LTDSMDM*VLAK.Q	7.54352	2.95156	A0A571BF58	6	21.0229	21.0281	21.0516	20.9824	21.0128	20.9615	21.0406	20.9263	21.0205	20.8664
K.LTDSMDMVLAK.Q	6.71319	5.29407	A0A571BF58	4	24.0657	24.1618	23.9131	23.9594	24.0105	24.0743	24.0055	24.0441	24.1604	24.0233
K.LVHFM*QVAK.I	1.72225	7.72451	A0A571BF58	1	18.7074	18.7447	18.5202	18.5332	18.8427	18.6563	18.625	18.7556	18.8209	18.856
K.LVHFMQVAK.I	0.50762	2.20698	A0A571BF58	5	21.7332	21.6937	21.7873	21.765	21.7227	21.733	21.7642	21.7067	21.9295	21.9399
K.LVHSM*QVAK.M	2.4552	3.13529	A0A571BF58	4	20.4303	20.5163	20.4602	20.4625	20.4799	20.5554	20.4459	20.5356	20.6294	20.6795
K.LVHSMQVAK.M	4.31102	6.9662	A0A571BF58	4	20.6304	20.5401	20.4759	20.3224	20.6609	20.5153	20.5143	20.5204	20.7353	20.6474
K.LVHYM*NVAK.I	4.76498	5.83618	A0A571BF58	4	21.4109	21.3066	21.5093	21.3107	21.4514	21.284	21.433	21.3173	21.6322	21.5349
K.LVHYMNVAK.I	10.9398	6.12464	A0A571BF58	9	22.0396	21.8746	22.0088	21.8115	22.0168	21.8589	21.9434	21.8498	22.2177	22.4414
K.LVLSM*NVAK.M	4.08401	2.08189	A0A571BF58	4	22.0338	21.981	21.9583	21.9598	22.0076	21.9632	22.0084	21.9535	22.2226	22.1393
K.LVLSMNVAK.M	11.807	12.354	A0A571BF58	4	22.0586	22.2881	21.8216	22.1243	22.0321	22.2585	21.9616	22.3532	22.2016	22.443
K.LVTDTPVYVQAVK.S	8.32335	9.87628	A0A571BF58	9	22.375	22.1061	22.3947	22.1243	22.3544	22.1086	22.4331	22.1742	22.4082	22.2382
K.LVWAANVLK.M	4.08322	3.46081	A0A571BF58	4	24.692	24.6324	24.6318	24.5547	24.6261	24.5391	24.622	24.5749	24.5858	24.5025
K.LVWFEH.A	9.0293	6.06101	A0A571BF58	1	17.5124	17.3642	17.4491	17.3432	17.4805	17.4085	17.6033	17.3945	17.723	17.9075
K.LVWFEHAGQIQNDR.L	42.3933	14.7934	A0A571BF58	9	22.5356	22.9759	22.6863	22.9728	22.4135	22.9295	22.5971	22.6748	22.6491	23.5415
K.LWSNYLY.T	11.9059	13.4629	A0A571BF58	1	17.4491	17.014	17.2571	17.2748	17.2465	17.0172	17.5749	17.3756	17.5708	17.8143
K.LWSNYLYTDNAR.K	27.5429	10.0384	A0A571BF58	12	22.8391	23.0403	22.6299	22.8532	22.736	22.9559	22.6537	22.9165	22.7832	23.3524
K.LYREGWDEVK.M	35.1808	7.47723	A0A571BF58	1	19.3507	19.3596	19.5811	19.6195	19.6107	19.5666	19.433	19.5229	20.2886	19.5554
K.LYSTILYK.G	2.9155	5.31532	A0A571BF58	6	23.2904	23.2106	23.1493	23.0507	23.2878	23.2078	23.2388	23.2396	23.2377	23.1782
K.LYTEDWEADK.A	9.55568	3.04783	A0A571BF58	5	22.2713	22.268	22.1441	22.1997	22.2765	22.2507	22.2307	22.2442	22.4576	22.2623
K.M*GYEELK.K	13.0618	2.79696	A0A571BF58	6	21.7179	21.7686	21.6978	21.7119	21.7991	21.7658	21.7921	21.7922	21.9533	21.686
K.M*IGALSINDDPK.M	8.70808	5.27773	A0A571BF58	9	21.6964	21.8678	21.6726	21.7602	21.7423	21.8088	21.7022	21.864	21.9296	21.7517
K.M*QDLFSSNK.Y	10.7344	3.57111	A0A571BF58	6	23.1963	23.1585	23.0961	23.2305	23.2173	23.0986	23.1733	23.1272	23.4019	23.1825
K.M*QGHMISLPYTPQVLHC#R.Y	42.3272	6.46558	A0A571BF58	1	16.3404	16.5042	16.4539	16.414	16.3519	16.2215	16.2644	16.3812	16.9295	16.0386
K.M*SC#DVR.L	0.891238	5.65554	A0A571BF58	1	22.365	22.1977	22.244	22.2233	22.086	22.1699	22.1676	22.2461	17.6865	17.7047
K.M*SCDVR.L	12.795	10.8296	A0A571BF58	1	18.9186	18.5092	18.8432	18.7283	18.6614	18.6019	18.7139	18.464	20.5113	20.773
K.M*TGYDIR.A	8.46223	3.24106	A0A571BF58	2	22.2006	22.1084	22.0832	22.1331	22.137	22.224	22.1712	22.1424	22.4137	22.5865
K.M*VGFQSLQDDPK.L	18.4338	4.59585	A0A571BF58	3	20.728	20.7688	20.5907	20.7499	20.8094	20.727	20.6851	20.7805	20.8894	20.5111
K.MGYEELK.K	22.9249	7.31334	A0A571BF58	7	23.408	23.3283	23.2565	23.1338	23.4691	23.2828	23.4243	23.3537	23.5554	23.0835
K.MGYEELKK.K	32.6428	5.26039	A0A571BF58	2	20.5664	20.5324	20.4914	20.4282	20.6727	20.499	20.5852	20.4887	20.6684	19.9902
K.MIGALSINDD.P	0.863647	9.31601	A0A571BF58	1	17.5111	17.6843	17.5907	17.669	17.749	17.6055	17.7489	17.9408	18.5776	18.5953
K.MIGALSINDDPK.M	23.8945	2.83508	A0A571BF58	7	25.1522	25.1916	25.1654	25.1814	25.2675	25.2171	25.1976	25.254	25.388	24.8957
K.MM*WSMHVAK.I	37.3205	10.6166	A0A571BF58	2	18.8171	18.5422	18.96	18.6434	18.639	18.5888	18.7669	18.5434	18.9555	19.7354
K.MMWSLHIAK.V	49.0491	8.45041	A0A571BF58	1	17.5137	17.2365	17.4514	17.304	17.2491	17.2722	17.4759	17.218	17.845	18.889
K.MMWSMHVAK.I	49.3202	8.51207	A0A571BF58	1	17.8469	17.7595	17.7334	17.6085	17.67	17.4679	17.6639	17.5306	17.7703	18.8206
K.MQDLFSSNK.Y	21.6046	8.17703	A0A571BF58	4	23.2463	23.0428	23.2286	23.0835	23.2879	22.986	23.2933	23.107	23.5309	23.0867
K.MQGHM*ISLPYTPQVLHC#R.Y	0.536288	4.51688	A0A571BF58	1	16.7511	16.6259	16.6849	16.8105	16.6324	16.7502	16.755	16.7544	16.5106	16.5215
K.MQSDREYK.K	11.9196	26.6773	A0A571BF58	1	19.6357	19.4922	20.2531	20.1713	20.572	20.1575	19.7437	19.692	19.5206	19.2768
K.MSC#DVR.L	32.4345	8.67675	A0A571BF58	3	22.006	21.7749	21.972	21.712	21.9275	21.7299	21.9563	21.7308	18.9915	19.6653
K.MSCDVR.L	7.65012	3.53537	A0A571BF58	3	20.4717	20.4889	20.5324	20.5036	20.5477	20.4865	20.411	20.5779	23.945	24.1012
K.MTGYDIR.A	3.10284	5.19023	A0A571BF58	4	22.3774	22.2551	22.2528	22.1978	22.3203	22.1412	22.3226	22.2456	22.4358	22.4991
K.MVGFQSLQDD.P	13.6464	6.05264	A0A571BF58	1	19.6529	19.7795	19.4943	19.7138	19.5923	19.7098	19.7277	19.6695	18.4318	18.7111
K.MVGFQSLQDDPK.L	18.2946	4.09624	A0A571BF58	8	22.0626	22.0598	22.0045	22.0474	22.172	22.0602	22.1204	22.1603	22.2121	21.8368
K.NAQEILC#DSVYR.T	14.6627	2.60425	A0A571BF58	9	22.9066	22.8515	22.9365	22.9114	22.8509	22.8251	22.8987	22.8748	20.4174	20.1171
K.NAQEILCDSVYR.T	4.46801	8.88988	A0A571BF58	5	19.314	19.4713	19.1625	19.482	19.4737	19.2509	19.222	19.4396	21.9505	21.8593
K.NAQNLLNER.L	4.75928	3.9557	A0A571BF58	7	23.0015	23.0177	22.9356	22.8682	23.021	22.9944	22.9278	23.0324	23.1355	23.0384
K.NASDVM*YK.K	20.1193	4.9509	A0A571BF58	6	23.3242	23.4141	23.172	23.2587	23.2611	23.3389	23.3348	23.3227	23.5958	23.1825
K.NASDVM*YKK.D	33.1519	7.36181	A0A571BF58	3	20.7691	20.761	20.9461	20.9923	20.8828	20.9238	20.7439	20.72	20.7456	20.0564
K.NASDVMYK.K	31.0785	11.3431	A0A571BF58	5	23.0851	22.8689	22.9197	22.691	23.1817	22.8173	23.0679	22.8551	23.3568	22.7122
K.NASDVMYKK.D	24.2754	6.24873	A0A571BF58	2	21.0127	21.131	21.1421	21.2449	21.1464	21.2405	20.9973	21.1125	21.059	20.5587
K.NATQILN.E	7.84145	5.51396	A0A571BF58	1	16.4832	16.3253	16.4463	16.3994	16.4583	16.5685	16.5544	16.5118	16.1601	16.3203
K.NATQILNEK.E	30.4619	4.93029	A0A571BF58	4	23.4817	23.5415	23.3824	23.4634	23.62	23.5369	23.5392	23.5613	23.6008	22.9694
K.NFSLLQYQC#DLK.N	6.75021	5.94034	A0A571BF58	1	21.4034	21.5825	21.4855	21.5585	21.5921	21.6553	21.5299	21.666	21.2078	21.07
K.NFSLLQYQCDLK.N	23.0307	6.63555	A0A571BF58	1	19.2403	19.3238	19.386	19.4914	19.2328	19.4667	19.4074	19.3292	21.7283	21.2542
K.NFSSVLYK.E	16.2786	4.23626	A0A571BF58	2	22.9773	22.8729	22.8789	22.8391	22.9729	22.8631	22.9972	22.9403	22.9226	22.589
K.NM*M*HIQSDNAYK.E	15.969	6.59453	A0A571BF58	3	18.0315	18.3171	18.1616	18.0898	18.1577	18.0254	18.1511	18.18	18.505	18.1778
K.NM*M*QIQSDNQYK.A	25.0971	6.53702	A0A571BF58	5	20.1865	20.0236	20.2192	20.0085	20.0834	19.9604	20.0493	19.9955	20.1944	19.6768
K.NM*MHIQSDNAYK.E	17.8851	3.52107	A0A571BF58	4	20.5343	20.6234	20.5362	20.5191	20.5712	20.4752	20.6228	20.5647	20.9426	20.5757
K.NM*MQIQSDNQYK.A	15.8501	3.58108	A0A571BF58	5	21.3507	21.4368	21.3525	21.3519	21.4814	21.4404	21.3871	21.4463	21.5871	21.2624
K.NMM*HIQSDNAYK.E	1.11669	4.4787	A0A571BF58	4	19.2605	19.2249	19.1395	19.1298	19.1256	19.1441	19.2242	19.0706	19.4365	19.4592
K.NMM*QIQSDNQYK.A	27.988	6.17665	A0A571BF58	4	21.9379	22.1477	21.9221	22.0656	21.9843	22.0001	21.908	22.1014	22.1214	21.5427
K.NMMHIQSDN.A	8.3149	8.08181	A0A571BF58	1	17.4725	17.3195	17.2949	17.3538	17.3743	17.5113	17.1298	17.4345	17.4176	17.5874
K.NMMHIQSDNAYK.E	12.9122	3.40756	A0A571BF58	4	21.6086	21.6598	21.5435	21.5434	21.6421	21.6033	21.6714	21.6445	21.9495	21.6853
K.NMMQIQSDNQYK.A	26.8277	5.57657	A0A571BF58	4	21.7425	21.7763	21.742	21.6218	21.9086	21.7395	21.7131	21.7562	21.9335	21.3794
K.NNAITM*N.H	10.3041	5.19352	A0A571BF58	1	17.692	17.833	17.6489	17.5935	17.7129	17.7561	17.7135	17.6425	18.0653	17.8547
K.NNAITM*NHHLYTEAWNK.D	16.4902	5.07207	A0A571BF58	2	18.804	18.9886	18.8602	18.9661	18.9332	18.9662	18.819	18.9695	18.7871	18.4491
K.NNAITM*NK.R	31.6912	3.41262	A0A571BF58	5	23.7506	23.8221	23.6798	23.7959	23.7332	23.8038	23.7798	23.825	23.9468	23.2891
K.NNAITMNHHLYTEAWNK.D	9.24364	5.95343	A0A571BF58	2	19.3456	19.2299	19.3251	19.3215	19.1638	19.1857	19.223	19.1069	19.5228	19.7117
K.NNAITMNK.R	32.8421	6.26286	A0A571BF58	4	24.7799	24.9393	24.678	24.8446	24.7812	24.8894	24.7899	24.942	24.9879	24.3054
K.NNAITMNKR.L	33.7599	4.50002	A0A571BF58	2	20.6121	20.6659	20.7076	20.6975	20.8001	20.6394	20.5972	20.6836	20.8071	20.1048
K.NQEM*VNQIK.Y	11.2321	3.4398	A0A571BF58	5	22.4809	22.5771	22.5027	22.5861	22.4969	22.5755	22.5152	22.612	22.6813	22.4516
K.NQEMVNQIK.Y	42.4134	6.84926	A0A571BF58	5	21.7466	21.6291	21.6548	21.5648	21.8413	21.6302	21.7891	21.6088	21.9743	21.0815
K.NQSDREYR.K	0.89664	5.1527	A0A571BF58	3	22.4064	22.4989	22.6379	22.5613	22.5147	22.4537	22.4513	22.4674	22.2434	22.2251
K.NTAM*FSK.K	10.527	7.07012	A0A571BF58	8	21.9486	22.2128	21.9691	22.1423	22.0329	22.1255	21.9598	22.1452	22.205	21.9898
K.NTAMFSK.K	23.2363	34.7769	A0A571BF58	4	22.4711	23.4602	22.0767	23.2221	22.6353	23.3097	22.4119	23.3918	22.8206	23.299
K.NTQDFSDINY.R	7.55049	5.7186	A0A571BF58	1	19.2389	19.2519	19.178	19.1701	19.2571	19.3949	19.1386	19.291	19.3439	19.4981
K.NTQDFSDINYR.G	9.47331	4.43577	A0A571BF58	6	22.5525	22.501	22.4314	22.3744	22.5627	22.4612	22.5376	22.4804	22.7327	22.5391
K.NTQDFSDINYRGIQR.K	2.5057	5.84401	A0A571BF58	1	18.2068	18.1747	18.17	18.2027	18.062	18.0208	18.2757	18.0946	18.1428	18.0917
K.NYENTK.T	35.1387	11.8813	A0A571BF58	3	21.9383	21.8721	21.6793	21.5881	22.1465	21.9133	21.9831	21.9345	22.1629	21.4306
K.QAGVAASK.V	7.04758	3.73863	A0A571BF58	11	24.5592	24.5747	24.4153	24.4851	24.5808	24.5374	24.5042	24.5344	24.668	24.5241
K.QASEVEY.R	12.6544	12.8854	A0A571BF58	1	18.5199	18.8018	18.4583	18.4066	18.4039	18.3816	18.2489	18.6962	18.1627	18.4216
K.QASEVEYR.A	7.96999	5.59671	A0A571BF58	3	23.0904	22.9318	22.9503	22.9328	22.8633	22.9017	23.0077	22.8439	23.099	23.2618
K.QAWEADK.T	28.1088	8.32883	A0A571BF58	4	22.8897	22.767	22.7279	22.6296	23.0321	22.8031	22.8456	22.8439	23.1021	22.5209
K.QAYEQSK.G	10.4631	2.6452	A0A571BF58	6	26.1143	26.0788	26.0506	26.0939	26.105	26.1757	26.082	26.0716	26.2808	26.0669
K.QDYREWYR.G	13.9073	8.34292	A0A571BF58	1	18.5137	18.5468	18.8207	18.7235	18.5433	18.5697	18.4826	18.5624	18.9757	18.691
K.QIGFLSLQDDPK.L	23.0335	2.74578	A0A571BF58	12	22.9219	22.8859	22.941	22.9297	22.926	22.9133	22.9665	22.8331	23.1328	22.6587
K.QISDILYK.L	0.533237	2.34006	A0A571BF58	8	22.3954	22.3029	22.3619	22.3514	22.358	22.3207	22.2961	22.3239	22.5081	22.4972
K.QLGHHIGAR.N	19.5268	3.21695	A0A571BF58	15	20.4606	20.5571	20.4883	20.5668	20.4698	20.5533	20.5009	20.5753	20.6454	21.0464
K.QLGHHIGFLSVQDD.P	11.6443	5.77798	A0A571BF58	1	17.22	17.0321	17.0603	17.2187	17.1793	17.0987	17.0304	17.2023	18.474	18.7121
K.QLGHHIGFLSVQDDPK.L	9.36931	2.22071	A0A571BF58	5	20.1254	20.146	20.1985	20.1418	20.153	20.0857	20.1648	20.1466	20.3654	20.5568
K.QLGHHVGFR.S	15.7107	4.77082	A0A571BF58	6	21.4065	21.236	21.2483	21.2418	21.2426	21.2316	21.3577	21.2432	21.5321	21.854
K.QLSDAVYHYDYVHSVR.G	17.0901	4.97082	A0A571BF58	1	18.0268	17.9409	17.9217	18.0039	18.1099	18.0149	17.9752	17.8807	17.9983	18.3487
K.QLSDLNY.K	12.8009	5.28265	A0A571BF58	1	17.346	17.2995	17.3218	17.2741	17.2735	17.2126	17.2429	17.4551	16.7136	16.9755
K.QLSDLNYK.A	5.58078	7.40416	A0A571BF58	10	25.0489	24.9507	24.9309	24.7664	25.083	24.8443	24.9976	24.8644	25.1771	25.0632
K.QNAHTM*NK.H	4.26229	2.53733	A0A571BF58	5	22.6618	22.5922	22.626	22.5991	22.651	22.5552	22.5827	22.6362	22.8333	22.7463
K.QNAHTMNK.H	9.52582	3.89216	A0A571BF58	6	24.104	23.98	23.9813	24.0524	24.138	24.0102	24.0489	24.0581	24.3305	24.1359
K.QNQTLYSQK.S	14.0866	7.80078	A0A571BF58	6	23.2527	23.1143	23.2627	23.049	23.3002	23.128	23.3753	23.1302	23.3544	23.066
K.QNTQQASDILYK.A	11.8759	4.47266	A0A571BF58	6	21.904	21.8981	21.8929	21.8534	22.0486	21.8965	21.9574	21.9881	22.1491	21.9062
K.QNWEDTK.D	13.1953	3.72846	A0A571BF58	7	22.6418	22.7981	22.6378	22.7048	22.747	22.7239	22.6883	22.6847	22.8377	22.5677
K.QSAEM*EK.A	16.4545	4.55728	A0A571BF58	1	21.3061	21.3853	21.2009	21.1931	21.3341	21.3133	21.3159	21.3324	21.3888	21.0516
K.QSAEMEK.A	17.1206	5.6468	A0A571BF58	4	23.3914	23.4049	23.2895	23.2364	23.5071	23.365	23.4154	23.3743	23.5115	23.1605
K.QSDVAYK.K	10.1765	9.21175	A0A571BF58	3	21.5334	21.4075	21.32	21.1287	21.5583	21.387	21.5053	21.4179	22.6424	22.4344
K.QSDVAYKK.D	17.3537	6.07574	A0A571BF58	3	22.207	22.273	22.3978	22.3851	22.2921	22.3396	22.2036	22.1618	22.4154	22.0595
K.QSSEIRDDIK.Y	23.5931	2.98902	A0A571BF58	5	23.7575	23.8324	23.7355	23.7853	23.8454	23.7756	23.7999	23.8562	23.9943	23.5084
K.QTQDHISSVK.Y	82.1105	23.7662	A0A571BF58	2	21.058	20.3916	20.9455	20.3304	20.4819	20.1573	20.7071	20.2663	20.7202	22.6343
K.QYEANK.A	12.6771	2.6429	A0A571BF58	4	24.4412	24.443	24.3428	24.3664	24.4328	24.4425	24.4236	24.4319	24.6019	24.3425
K.RDLELEVK.G	11.3079	7.34581	A0A571BF58	1	18.5464	18.6998	18.707	18.7283	18.8222	18.5955	18.4945	18.6588	18.5657	18.3345
K.RDWHDLIAK.G	7.11641	4.08074	A0A571BF58	3	20.1443	20.0823	20.168	20.0526	20.2358	20.1213	20.0805	20.1159	19.8569	19.7115
K.RNDQDQDTITGLR.V	15.1914	3.83739	A0A571BF58	4	24.4763	24.3706	24.4693	24.4895	24.3933	24.3525	24.4458	24.3685	24.3085	24.6197
K.RNQENISSVLYK.E	0.837422	6.04518	A0A571BF58	1	18.2974	18.3107	18.5558	18.4094	18.3754	18.3678	18.3691	18.301	18.1828	18.1657
K.RNQENISSVLYSDSFR.K	7.81441	7.24698	A0A571BF58	2	18.3111	18.3016	18.5537	18.4833	18.2534	18.4789	18.4091	18.4364	18.3195	18.4791
K.SDFTHWM*K.G	17.1719	4.79244	A0A571BF58	1	20.0724	19.9135	20.0074	19.9498	20.0301	19.9169	20.0653	19.9097	20.3269	20.679
K.SDFTHWMK.G	16.9468	4.88632	A0A571BF58	6	22.2959	22.1686	22.2182	22.1976	22.1372	22.1657	22.1759	22.0467	22.3777	22.7252
K.SDLEWLR.G	0.956539	6.22922	A0A571BF58	2	18.7848	18.6406	18.6502	18.6087	18.7978	18.5651	18.768	18.7583	18.9057	18.8861
K.SDLEWM*K.G	13.0325	6.78021	A0A571BF58	5	21.438	21.5855	21.2884	21.4589	21.484	21.5593	21.4461	21.5916	21.5413	21.2746
K.SDLEWMK.G	24.7742	7.33212	A0A571BF58	6	22.5734	22.4117	22.3638	22.2985	22.6019	22.4965	22.5463	22.4381	22.703	22.1923
K.SDLQWM*R.G	5.24698	7.92632	A0A571BF58	6	22.5322	22.3457	22.5707	22.3248	22.5163	22.3054	22.5392	22.3377	22.5734	22.4663
K.SDLQWMR.G	3.10237	2.03625	A0A571BF58	6	22.2048	22.1864	22.2229	22.2543	22.1715	22.2103	22.2435	22.1837	22.333	22.3963
K.SIFTSVPDTPDLLR.A	14.4419	4.08522	A0A571BF58	4	25.4408	25.3063	25.3147	25.2421	25.3012	25.3027	25.3175	25.2752	25.3791	25.6748
K.SIFTSVPDTPDLLRAK.R	17.1687	3.0861	A0A571BF58	1	19.3192	19.3178	19.2584	19.2935	19.2983	19.2192	19.2607	19.363	19.8457	19.4937
K.SLYSSNIYK.E	5.43048	6.79275	A0A571BF58	8	22.8839	22.7074	22.7631	22.6097	22.8795	22.6965	22.8601	22.7634	23.0338	22.923
K.SM*NYC#ETPK.Y	0.95565	2.80426	A0A571BF58	6	21.7746	21.8324	21.6949	21.7453	21.7787	21.7833	21.7976	21.7975	20.6087	20.6282
K.SM*NYCETPK.Y	9.18705	6.22416	A0A571BF58	3	18.6136	18.5543	18.7786	18.6625	18.6644	18.7918	18.7973	18.7478	20.9718	20.7841
K.SM*SYYETVLDTPEM*QR.V	10.6858	7.2772	A0A571BF58	1	16.3027	16.4337	16.5129	16.2447	16.3595	16.2543	16.3019	16.2113	16.5129	16.7313
K.SM*SYYETVLDTPEMQR.V	8.27487	3.34065	A0A571BF58	3	19.2342	19.2082	19.3161	19.2958	19.2434	19.3368	19.2197	19.2953	19.3375	19.5065
K.SMNYC#ETPK.Y	5.35508	9.86319	A0A571BF58	5	23.0104	23.2171	23.1522	23.2877	22.8944	23.2291	22.9937	22.9889	19.3307	19.44
K.SMNYCETPK.Y	6.66735	4.71637	A0A571BF58	2	18.2992	18.3287	18.4528	18.3621	18.3469	18.4048	18.4515	18.4887	22.5754	22.4392
K.SMSYYETVLDTPEM*QR.V	13.4155	2.35756	A0A571BF58	3	19.7086	19.6411	19.6452	19.6241	19.6409	19.5904	19.6378	19.6175	19.7056	19.9801
K.SMSYYETVLDTPEMQR.V	15.9147	3.04096	A0A571BF58	5	20.1407	20.0089	20.0502	20.0647	20.0486	20.0187	20.1072	20.0615	20.219	20.5451
K.SNAENISIPK.Y	25.5465	9.43772	A0A571BF58	9	23.1095	22.9403	23.09	22.877	23.2339	22.895	23.2027	23.0183	23.3147	22.7877
K.SNAITM*SK.H	19.2955	1.68066	A0A571BF58	6	22.8261	22.8065	22.8538	22.8286	22.881	22.82	22.846	22.8585	23.0744	22.6783
K.SNAITMSK.H	1.42446	11.4359	A0A571BF58	6	23.2849	23.5036	23.0502	23.2678	23.3753	23.4655	23.2135	23.5538	23.4618	23.4328
K.SNALNM*NK.R	8.28018	2.51196	A0A571BF58	4	21.295	21.2392	21.2844	21.2298	21.3016	21.2741	21.3237	21.226	21.3517	21.1825
K.SNALNMNK.R	29.3687	10.5442	A0A571BF58	5	24.4449	24.2099	24.2343	24.0935	24.5152	24.1255	24.3731	24.2551	24.5888	23.9808
K.SNALNMNKR.L	26.8211	10.0575	A0A571BF58	3	21.6811	21.4385	21.6787	21.3711	21.7649	21.4612	21.5942	21.4437	21.7544	21.2005
K.SNC#TIKPDAVHIK.A	0.0830919	4.61356	A0A571BF58	4	22.9391	23.1096	23.0205	23.167	23.0694	23.0732	23.0299	23.0662	18.9586	18.9603
K.SNSANISHK.L	6.74184	3.8793	A0A571BF58	10	23.4494	23.4568	23.2792	23.4147	23.3641	23.3724	23.3681	23.4012	23.7276	23.8652
K.SNYSIM*QEPPEVK.H	18.7487	3.96435	A0A571BF58	6	20.5087	20.6289	20.5502	20.6569	20.6056	20.6757	20.5736	20.6471	20.7213	20.3365
K.SNYSIMQEPPEVK.H	9.68748	3.84178	A0A571BF58	6	22.8411	22.9504	22.9636	23.0108	22.8946	22.9733	22.8833	22.9557	22.5672	22.3693
K.SQAIASDVDYK.H	17.0513	4.46891	A0A571BF58	8	23.4893	23.448	23.3965	23.3444	23.5596	23.4553	23.493	23.4517	23.6642	23.3146
K.SQEVATNANYR.N	9.83368	5.11774	A0A571BF58	8	22.9361	22.7719	22.8006	22.7311	22.878	22.7263	22.855	22.798	22.9582	23.1592
K.SQEVATNSNYR.Q	8.33299	3.47984	A0A571BF58	9	22.9405	22.7874	22.8949	22.9055	22.9122	22.8737	22.9338	22.9458	22.9602	23.1305
K.SSLQQSDFEYK.L	8.21768	5.36307	A0A571BF58	1	17.3632	17.4505	17.4729	17.5412	17.3598	17.4456	17.5576	17.5425	17.5578	17.39
K.SSLQQSDFEYKLDR.E	21.6483	13.3569	A0A571BF58	2	20.8549	20.8833	21.3211	21.3324	21.0683	21.0158	20.9895	20.9236	20.6308	20.1856
K.SVDDDPNTAR.C	10.737	4.89121	A0A571BF58	3	21.8669	21.678	21.7275	21.6446	21.8093	21.757	21.7696	21.7368	21.8804	22.0999
K.SYDLQSQLQ.Y	5.58569	20.9547	A0A571BF58	1	16.6143	16.7665	17.0588	16.8042	17.378	16.7838	16.8526	16.4282	17.4745	17.5885
K.SYDLQSQLQY.T	7.252	5.82876	A0A571BF58	1	17.8031	17.8886	17.8402	17.8383	17.7406	17.6942	17.8869	17.9572	17.825	17.9731
K.SYDLQSQLQYTAASK.E	0.815535	6.64401	A0A571BF58	9	22.5441	22.3472	22.5002	22.3751	22.6104	22.4042	22.5715	22.5122	22.6762	22.6596
K.SYKAEYEEDK.G	16.9324	15.5389	A0A571BF58	1	18.5883	18.7862	19.1375	19.2203	18.7834	18.8195	18.6997	18.8265	18.4965	18.1493
K.TAGNVLSDK.L	28.6213	5.20092	A0A571BF58	9	22.6803	22.7102	22.585	22.5436	22.7684	22.636	22.7356	22.6813	22.8028	22.2107
K.THLSELVYR.A	70.0248	16.1169	A0A571BF58	1	17.8361	17.3852	17.6605	17.2441	17.3884	17.3202	17.4743	17.1579	17.6594	19.2257
K.TIC#HVDEK.A	22.8635	9.35339	A0A571BF58	4	23.0881	23.2916	23.1926	23.4037	22.9645	23.1974	23.0915	23.1826	19.4796	19.9502
K.TICHVDEK.A	17.6397	11.0077	A0A571BF58	3	19.3153	19.4423	19.5083	19.4467	19.7245	19.3524	19.2612	19.2872	22.4865	22.1248
K.TIHVM*PDTPEIM*LAK.L	12.2381	2.58022	A0A571BF58	6	20.08	20.0757	20.0637	20.1466	20.0939	20.1106	20.0397	20.1411	20.3142	20.0638
K.TIHVM*PDTPEIMLAK.L	6.8916	4.63583	A0A571BF58	4	21.2364	21.1457	21.2299	21.1086	21.1783	21.0756	21.2243	21.0807	21.3517	21.211
K.TIHVMPDTPEIM*LAK.L	0.143038	2.66287	A0A571BF58	5	20.7626	20.6704	20.741	20.6935	20.742	20.6653	20.6994	20.6686	20.7355	20.7326
K.TIHVMPDTPEIMLAK.L	3.24548	4.53308	A0A571BF58	3	22.3365	22.2742	22.3889	22.4839	22.3703	22.3166	22.3753	22.3077	22.5889	22.5226
K.TIYTAPLDM*IQVTQAK.K	7.2543	3.13778	A0A571BF58	3	21.3995	21.5188	21.3796	21.4209	21.4415	21.4542	21.3875	21.4259	21.4714	21.3232
K.TIYTAPLDM.I	7.719	7.53432	A0A571BF58	1	17.1964	16.8575	17.0445	17.0687	16.9282	17.0761	16.979	16.9302	17.2187	17.3763
K.TIYTAPLDMIQVTQ.A	1.88105	8.40179	A0A571BF58	1	17.5183	17.5133	17.7584	17.8019	17.6143	17.6321	17.5336	17.776	17.4484	17.4868
K.TIYTAPLDMIQVTQAK.K	4.21856	3.07542	A0A571BF58	4	23.4297	23.3703	23.4683	23.4404	23.3992	23.4468	23.4912	23.5023	23.5385	23.4524
K.TNALQISEPLYR.D	0.347756	2.54492	A0A571BF58	4	20.6046	20.601	20.6288	20.62	20.5625	20.5821	20.5381	20.652	20.725	20.7179
K.TNISLPLDTPAM*LQAQINALQISNK.L	22.5765	4.68595	A0A571BF58	7	22.5349	22.6909	22.6733	22.7474	22.6424	22.6843	22.6873	22.7585	22.8202	22.3556
K.TNISLPLDTPAMLQAQINALQISNK.L	21.9744	5.66322	A0A571BF58	2	20.6885	20.7642	20.9018	20.9358	20.8035	20.7985	20.7905	20.7438	21.0788	20.6268
K.TQEAVSELIYK.S	17.334	5.25763	A0A571BF58	6	22.591	22.5936	22.4362	22.4515	22.6645	22.5711	22.5698	22.5947	22.6844	22.329
K.TQIHIM*PDTPDIILAK.A	10.2015	12.1227	A0A571BF58	9	22.2751	22.58	22.3624	22.7077	22.3914	22.7005	22.3632	22.6597	22.4869	22.2784
K.TQIHIM*PDTPEIM*LAR.M	4.45901	3.33708	A0A571BF58	5	21.4248	21.4793	21.41	21.5512	21.4218	21.4633	21.4518	21.505	21.6348	21.7258
K.TQIHIM*PDTPEIMLAR.M	4.6591	5.17158	A0A571BF58	4	21.7817	21.9545	21.8284	21.9512	21.8033	21.926	21.9668	21.9343	21.5674	21.6625
K.TQIHIMPDTPDIILAK.A	15.0086	3.05646	A0A571BF58	4	24.3527	24.2656	24.3889	24.369	24.3864	24.3046	24.3788	24.3807	24.4971	24.1897
K.TQIHIMPDTPEIM*LAR.M	6.87492	4.4986	A0A571BF58	8	22.0814	22.2048	22.0474	22.185	22.1651	22.2315	22.1408	22.2175	22.1985	22.3388
K.TQIHIMPDTPEIMLAR.M	8.69743	5.03655	A0A571BF58	9	20.6978	20.5447	20.7055	20.6967	20.6806	20.5477	20.7422	20.6406	21.0596	20.8819
K.TSFHTPVDMFSVVAAK.K	44.9996	26.2629	A0A571BF58	2	17.0565	16.3727	17.1599	16.4864	16.7071	16.3154	16.874	16.0913	17.0583	18.0094
K.TSIHIM*PDTPEINLAR.A	23.8526	6.41346	A0A571BF58	3	19.5518	19.4122	19.6021	19.4133	19.4307	19.3472	19.5807	19.4667	21.2346	21.726
K.TSIHIMPDTPEINLAR.A	20.4841	4.333	A0A571BF58	4	21.234	21.1863	21.2369	21.1292	21.0547	21.1092	21.1914	21.1833	21.167	21.5879
K.TSIHVM*PDTPDILLSR.V	41.1152	9.62697	A0A571BF58	2	18.0238	17.739	17.9865	17.7136	17.8726	17.651	17.9786	17.9091	18.0929	18.9567
K.TSIHVMPDTPDILLSR.V	48.965	5.17764	A0A571BF58	4	19.6119	19.4716	19.6849	19.5311	19.4994	19.5082	19.5411	19.48	19.6533	20.6954
K.TSYHTPADMLSVTAAK.D	27.6048	7.50456	A0A571BF58	1	18.1398	17.9225	18.2207	18.0229	18.0351	17.8971	17.9894	18.0387	17.8406	18.4112
K.TSYHTPGDM*VSITAAR.M	63.0083	12.8578	A0A571BF58	2	17.5365	17.1285	17.3781	17.2307	17.0476	17.0585	17.3862	17.1067	17.4776	18.8601
K.TSYHTPGDMVSITAAR.M	63.2081	12.3538	A0A571BF58	4	19.5537	19.1035	19.4498	19.1567	19.2181	19.1117	19.3611	19.1336	19.5045	20.892
K.TTQLPQQR.S	5.85515	4.77441	A0A571BF58	5	23.8734	23.7559	23.8169	23.7705	23.9277	23.7917	23.896	23.7485	23.9974	23.8778
K.TTVHIM*PDTPEVILAK.Q	4.65021	2.24997	A0A571BF58	5	22.1031	22.1957	22.1688	22.1401	22.0991	22.1393	22.1361	22.1612	22.3377	22.2428
K.TTVHIMPDTPEVILAK.Q	10.0504	3.59977	A0A571BF58	11	22.7422	22.7614	22.8181	22.8623	22.6963	22.7583	22.7346	22.764	22.8827	22.6773
K.TVSNLVSENK.Y	10.0132	6.44486	A0A571BF58	6	22.2814	22.3011	22.1035	22.1139	22.323	22.2847	22.2457	22.3649	22.6336	22.4289
K.VDAIPLLA.A	11.3062	7.14558	A0A571BF58	1	16.9366	17.2387	16.9883	17.1384	16.9525	17.1079	17.0943	17.0835	17.27	17.5012
K.VDAIPLLAAK.A	44.7666	17.1819	A0A571BF58	4	25.4706	25.0733	25.6155	25.161	25.4787	25.0908	25.5869	25.0231	25.6043	24.6585
K.VKDEVSDLK.Y	40.9602	8.59724	A0A571BF58	4	24.1053	24.343	23.9749	24.1121	24.3071	24.2571	24.1578	24.2879	24.3762	23.5159
K.VNAINM*SDAHYK.A	47.9178	5.7984	A0A571BF58	4	19.6734	19.5786	19.6313	19.5615	19.4629	19.5805	19.4894	19.4307	19.8056	20.8235
K.VNAINMSDAHYK.A	56.0807	19.6787	A0A571BF58	2	19.5989	18.9764	19.2448	18.88	19.0962	18.8539	19.2377	18.8151	19.1888	20.3994
K.VNAYNIS.E	0.686418	6.56507	A0A571BF58	1	16.898	16.6792	16.9941	16.9553	16.899	16.9653	16.9761	16.9166	16.8068	16.8208
K.VNAYNISEN.M	10.4212	7.55604	A0A571BF58	2	18.6642	18.7948	18.6114	18.776	18.6632	18.8774	18.5683	18.8134	18.8189	19.0319
K.VNAYNISENM*YK.A	4.48133	2.45408	A0A571BF58	7	22.4502	22.498	22.4328	22.4755	22.4969	22.5367	22.4644	22.5215	22.5674	22.4759
K.VNAYNISENM.Y	10.2311	3.52227	A0A571BF58	2	17.9812	18.0349	18.0788	18.0735	18.1303	17.9971	17.999	18.0365	17.8487	17.6396
K.VNAYNISENMYK.A	7.1861	4.03028	A0A571BF58	9	24.493	24.366	24.5225	24.4928	24.4801	24.4326	24.436	24.3685	24.5002	24.3535
K.VNTNLDYK.K	25.0349	15.2049	A0A571BF58	4	21.6119	21.2487	21.2921	21.0173	21.6632	21.2308	21.5443	21.3442	21.7041	21.1879
K.VNTNLDYKK.Q	13.7935	10.7916	A0A571BF58	4	21.4818	21.9187	21.6759	21.887	21.7085	21.9259	21.6801	21.9003	21.9327	21.6504
K.VNYSESLYK.L	4.93805	8.7259	A0A571BF58	8	22.5069	22.6675	22.306	22.4192	22.5181	22.624	22.4437	22.658	22.653	22.5522
K.VQDQLSEVK.Y	16.5654	3.90545	A0A571BF58	2	18.3574	18.4505	18.4107	18.4506	18.4192	18.2888	18.4394	18.3593	19.0055	18.6659
K.VQDQLSEVKY.R	2.0832	16.1961	A0A571BF58	1	17.7878	18.2967	17.9395	18.3033	17.9237	18.3739	17.8864	18.2914	17.8755	17.918
K.VQSDREYK.K	7.64195	4.67088	A0A571BF58	1	21.5464	21.6829	21.6477	21.7605	21.6192	21.6762	21.5747	21.626	21.3481	21.1921
K.VSAQNSDK.S	29.8221	4.79364	A0A571BF58	3	21.6085	21.4931	21.4576	21.4245	21.6145	21.48	21.5326	21.4893	21.7456	21.1279
K.VSEIDYR.L	9.25132	6.56074	A0A571BF58	3	25.046	24.9153	24.8871	24.7016	24.8911	24.8574	24.8603	24.8457	24.927	25.116
K.VSLEEAR.R	6.35128	5.33459	A0A571BF58	1	19.8991	19.834	19.9243	19.8511	20.0239	19.876	19.9483	19.7737	19.9044	20.0341
K.VSQQVSK.V	7.74766	3.53902	A0A571BF58	6	24.8123	24.7951	24.7428	24.7617	24.7233	24.809	24.7051	24.6718	24.9061	24.7479
K.VTAQNSDK.N	18.553	4.92408	A0A571BF58	3	23.9557	23.9931	23.8425	23.7738	23.969	23.9133	23.9472	23.9222	24.0497	23.669
K.VTDDISK.V	17.4462	4.33423	A0A571BF58	3	24.1798	24.1483	24.0733	24.0423	24.2399	24.1056	24.1641	24.1433	24.2664	23.9086
K.VTDQISDIVYK.D	15.5274	4.41098	A0A571BF58	5	22.01	21.9827	21.9294	21.887	22.097	21.9954	22.0104	21.9474	22.2535	21.9354
K.VTDQISDIVYKDDLTWLK.G	22.8051	7.63195	A0A571BF58	4	24.1222	24.2529	24.3278	24.45	24.1488	24.2837	24.1772	24.3183	24.1496	23.6802
K.VTNQVSK.Q	2.41085	7.83618	A0A571BF58	5	21.883	21.8036	21.62	21.5719	21.8871	21.8118	21.7852	21.8377	21.8545	21.8053
K.VVEM*EQK.R	16.9309	4.1509	A0A571BF58	4	21.8119	21.8081	21.6623	21.7324	21.7719	21.7789	21.7256	21.8549	22.0101	21.663
K.VVEMEQK.R	15.3028	9.72347	A0A571BF58	4	22.7601	22.6483	22.4074	22.3934	22.7359	22.4778	22.6048	22.6433	22.6617	22.3483
K.VVLDTPEYR.K	8.9383	3.84597	A0A571BF58	6	21.7165	21.5836	21.6913	21.583	21.679	21.5824	21.6809	21.625	21.6928	21.8754
K.VVLDTPEYRK.V	0.54203	4.87773	A0A571BF58	2	18.9686	18.9631	19.127	19.084	19.1523	19.0754	19.0198	19.0147	18.6796	18.6906
K.VYELQSENM*YK.S	3.57409	2.50695	A0A571BF58	8	21.6189	21.5883	21.5928	21.5288	21.6408	21.5823	21.6289	21.6306	21.7642	21.6913
K.VYELQSENMYK.S	0.335561	3.83928	A0A571BF58	7	24.0412	24.0278	24.0019	23.8794	24.06	23.9992	24.0337	24.046	24.1463	24.1394
K.WSETPC#FEIATAR.M	4.11685	3.39465	A0A571BF58	3	23.0767	22.9728	23.0085	22.9199	23.0103	22.9579	23.0089	22.9484	19.5398	19.4558
K.WSETPCFEIATAR.M	11.8508	6.40072	A0A571BF58	4	18.6465	18.4909	18.6771	18.5178	18.5515	18.5267	18.7498	18.6409	21.6249	21.8673
K.WTPDRPDFIQAAK.S	12.5844	11.1212	A0A571BF58	6	24.0952	23.8016	24.1914	23.8696	24.0778	23.821	24.1339	23.8419	24.187	23.9295
K.YATQLM*NEK.K	9.4617	4.08205	A0A571BF58	3	20.2722	20.3056	20.1456	20.1727	20.2411	20.2624	20.2657	20.3137	20.1517	19.9583
K.YATQLMNEK.K	9.4806	7.42395	A0A571BF58	3	22.8228	22.9604	22.707	22.7369	22.8946	22.963	22.7061	22.7922	22.4564	22.2627
K.YHEDFEK.H	7.46862	5.14447	A0A571BF58	5	22.9128	22.8337	22.7542	22.7435	22.9302	22.826	22.9303	22.8221	23.0861	22.9335
K.YHLVVDEPR.H	22.2776	12.6207	A0A571BF58	3	20.7722	20.9766	20.6681	20.7401	20.5654	20.9843	20.4923	20.9038	20.3781	20.8365
K.YIFSPDTPYISHSK.D	34.1567	8.89882	A0A571BF58	11	22.4645	22.2004	22.5329	22.3226	22.4499	22.2314	22.3491	22.2071	22.4522	23.1631
K.YILLPDAM*NIELTR.N	6.77984	4.13476	A0A571BF58	4	22.2224	22.1306	22.3369	22.212	22.1764	22.2286	22.2473	22.2289	22.5222	22.6606
K.YILLPDAMNIELTR.N	9.79652	7.83618	A0A571BF58	6	23.6884	23.3076	23.6512	23.5203	23.6109	23.4955	23.5746	23.5765	23.8108	24.011
K.YKAEHVK.Q	7.86493	4.28313	A0A571BF58	4	20.1551	20.184	20.3059	20.293	20.2533	20.1816	20.1449	20.215	20.0947	19.9341
K.YKDSYVK.N	4.2462	22.4448	A0A571BF58	1	19.3948	19.7824	19.735	20.3659	19.6592	19.9129	19.4687	19.9138	19.1144	19.2011
K.YKEDAEK.S	33.7376	8.81146	A0A571BF58	3	21.8061	21.9005	21.7458	21.7455	22.0756	21.96	21.774	21.9916	21.9759	21.274
K.YKEDLQILK.G	28.8068	3.80336	A0A571BF58	6	23.3125	23.2658	23.2312	23.2161	23.3823	23.2854	23.3384	23.2903	23.4864	22.8903
K.YKEDLTWLK.G	18.37	3.80839	A0A571BF58	4	22.2601	22.2433	22.3398	22.3829	22.2845	22.3027	22.305	22.2101	22.3288	21.9519
K.YKEDYEK.K	38.9781	3.82856	A0A571BF58	7	24.7972	24.7805	24.8067	24.6968	24.8938	24.7756	24.829	24.7868	24.9627	24.1463
K.YKENYEK.A	24.8931	26.8361	A0A571BF58	1	18.0871	17.784	18.8538	18.4148	18.3079	17.91	18.2527	17.8127	17.6795	17.1663
K.YKETFNK.A	2.05687	24.5556	A0A571BF58	1	18.657	19.2424	18.6647	19.4646	19.0237	19.4233	18.6098	19.3626	18.5727	18.5307
K.YKETYEK.Q	13.3496	7.68323	A0A571BF58	5	22.6469	22.9131	22.7278	22.9249	22.7693	22.8762	22.6951	22.9157	22.7188	22.4456
K.YKEVFER.T	2.49462	13.1428	A0A571BF58	1	19.744	19.7777	20.1952	20.2326	19.9476	19.9236	19.8306	19.8706	19.3011	19.352
K.YKLDHEK.Q	1.41409	8.46201	A0A571BF58	2	21.8905	21.6463	21.7314	21.5224	21.7434	21.5567	21.7679	21.6264	21.9278	21.899
K.YKQDYEK.N	43.0083	16.426	A0A571BF58	8	23.0082	22.6437	23.1399	22.7618	23.0622	22.6215	23.0935	22.5526	23.1315	22.2254
K.YLLPPDAPELVQAVK.N	1.64608	2.02339	A0A571BF58	6	22.7379	22.6969	22.7595	22.7494	22.7754	22.7417	22.766	22.6979	22.732	22.6984
K.YNLPADLPQFIQAK.V	10.0467	1.30862	A0A571BF58	7	23.527	23.5636	23.5766	23.5757	23.5557	23.591	23.5603	23.5578	23.7066	23.5012
K.YNTPHDM*FDVVAAK.K	7.81078	3.47261	A0A571BF58	4	21.3132	21.1732	21.2263	21.2074	21.2654	21.1723	21.2356	21.1804	21.5775	21.4179
K.YNTPHDMFDVVAAK.K	5.08703	3.5388	A0A571BF58	7	22.5835	22.6515	22.478	22.5335	22.5785	22.5621	22.5694	22.6108	22.8385	22.9423
K.YNTPHDMFDVVAAKK.A	32.2905	11.2346	A0A571BF58	1	17.8827	17.8581	18.1962	18.1315	18.1798	18.0577	18.1526	17.7714	17.8274	17.1567
K.YQEDFENM*K.D	3.69328	2.7172	A0A571BF58	5	21.0292	20.9994	21.0526	21.0704	21.1046	21.1148	21.0799	21.0352	21.1951	21.1198
K.YQEDFENMK.D	3.70804	5.57651	A0A571BF58	4	21.1693	21.2281	21.0605	21.1528	21.2087	21.2747	21.2354	21.3274	21.3222	21.3978
K.YQLDTLLK.N	13.0089	5.82499	A0A571BF58	5	24.222	24.0318	24.0322	23.9996	24.1991	24.0431	24.0855	24.0573	24.2541	23.9879
K.YREEYEK.F	8.97382	2.55832	A0A571BF58	5	24.0167	24.0763	23.978	24.0803	24.0279	24.0018	23.995	24.0309	24.1632	23.9799
K.YRENFDK.E	1.56419	8.40944	A0A571BF58	1	18.529	18.6056	18.619	18.7607	18.6182	18.7678	18.695	18.9016	18.7076	18.7395
K.YRQPADQLK.F	4.46002	5.82132	A0A571BF58	4	21.879	21.9924	21.8426	21.96	21.9475	22.0454	21.9295	22.098	21.9672	21.8762
K.YRQPPDR.N	9.3466	4.41887	A0A571BF58	3	16.0969	15.9967	16.111	16.0019	15.9399	15.9808	16.0921	15.9992	16.193	16.384
K.YSSPVDM*LGVVLAK.K	8.55443	2.80034	A0A571BF58	5	23.9479	23.8642	23.914	23.8722	23.923	23.8615	23.8681	23.8244	23.983	23.8082
K.YSSPVDML.G	6.32154	8.48628	A0A571BF58	1	16.1728	16.389	16.4579	16.1887	16.2384	16.289	16.3452	16.092	16.2986	16.1695
K.YSSPVDMLGVVLAK.K	1.74772	3.96467	A0A571BF58	8	26.9304	26.9704	26.9907	27.0025	26.8316	26.956	26.8988	26.8908	27.0723	27.0366
K.YSTLM*DSM*NM*VLAQNNAK.I	4.9587	12.6247	A0A571BF58	1	15.1081	15.2668	15.203	15.487	14.8651	15.2322	15.3055	15.4027	15.137	15.2382
K.YSTLM*DSM*NMVLAQNNAK.I	12.4183	6.60114	A0A571BF58	4	19.0141	18.8634	19.1023	18.9687	18.9854	18.8843	19.072	18.8494	19.1276	18.8736
K.YSTLM*DSMNM*VLAQNNAK.I	6.65657	2.00558	A0A571BF58	9	20.976	20.9278	20.9696	20.9728	21.0163	21.0002	20.9917	21.0159	20.9123	20.7764
K.YSTLM*DSMNMVLAQNNAK.I	4.97236	1.91762	A0A571BF58	3	21.3612	21.4238	21.4222	21.4128	21.3797	21.4373	21.3718	21.3936	21.566	21.4645
K.YSTLMDSM*NM*VLAQNNAK.I	2.57568	3.82222	A0A571BF58	3	19.7345	19.7817	19.8798	19.8569	19.8538	19.8172	19.7661	19.8818	20.0382	19.9857
K.YSTLMDSM*NMVLAQNNAK.I	7.82137	6.82376	A0A571BF58	5	20.6567	20.8291	20.8015	21.001	20.7853	20.8564	20.7787	20.8737	20.413	20.2532
K.YSTLMDSMNM*VLAQNNAK.I	7.22452	2.29959	A0A571BF58	4	22.5222	22.5264	22.5728	22.5943	22.514	22.5278	22.5075	22.5014	22.5947	22.4471
K.YSTLMDSMNMVLAQNNAK.I	14.5203	5.62009	A0A571BF58	4	23.9889	23.8136	24.0109	23.9982	23.9547	23.8827	23.9921	23.8174	24.0678	23.7705
K.YTLNPDLPQFLQAK.C	5.67784	2.03523	A0A571BF58	7	24.5579	24.546	24.6121	24.5962	24.5746	24.5792	24.5933	24.5219	24.6421	24.5262
K.YTLTETPLLH.T	23.0915	5.54995	A0A571BF58	1	17.4904	17.3458	17.3243	17.4209	17.337	17.2449	17.2821	17.4076	17.6666	18.142
K.YTLTETPLLHTAQEAAR.I	14.5075	2.6624	A0A571BF58	11	22.4603	22.4281	22.4969	22.4871	22.3795	22.4313	22.4212	22.4251	22.6007	22.8977
K.YTM*DPELPQFIQAK.V	4.52193	3.88578	A0A571BF58	3	21.9669	21.8541	22.0241	21.9235	22.0087	22.0033	22.0029	21.944	22.1645	22.0722
K.YTMDPELPQFIQAK.V	5.3376	2.97849	A0A571BF58	4	23.5536	23.5656	23.5258	23.4509	23.603	23.5278	23.551	23.543	23.6651	23.5561
K.YTPVADTPILIR.A	21.1971	8.12656	A0A571BF58	6	23.5451	23.3934	23.3172	23.1912	23.3888	23.219	23.441	23.3082	23.472	23.9077
K.YTSIVDTPEVVLAK.S	8.60057	2.08861	A0A571BF58	9	24.787	24.7393	24.7087	24.7602	24.8002	24.7589	24.7464	24.7887	24.8458	24.6701
K.YTSPVDM*LGVVLAK.K	8.13266	1.5384	A0A571BF58	4	22.0025	21.9762	22.0317	22.0234	21.9692	22.0192	21.9976	21.9944	22.1478	21.9817
K.YTSPVDMLGVVLAK.K	7.92895	1.72214	A0A571BF58	3	25.2078	25.218	25.2212	25.251	25.1737	25.2266	25.1805	25.2103	25.5799	25.4179
K.YTTVLETADYDR.T	12.5265	2.61945	A0A571BF58	9	22.2707	22.2679	22.1772	22.1791	22.1978	22.2541	22.2188	22.2334	22.3339	22.5902
K.YTTVLETADYDRTK.H	9.02879	18.3435	A0A571BF58	2	19.7251	20.167	20.2124	20.5866	20.0435	20.3782	19.9487	20.3108	19.5687	19.3842
K.YVADC#PINR.H	4.07472	4.78232	A0A571BF58	10	22.6742	22.5181	22.5872	22.4798	22.5589	22.4627	22.5847	22.52	20.4114	20.4946
K.YVADCPINR.H	13.2864	3.02413	A0A571BF58	5	20.081	20.0071	20.1028	20.0106	19.9696	20.0398	20.0052	20.0288	22.7943	23.0662
L.LQAQLNTK.Q	4.69596	4.21821	A0A571BF58	1	18.0013	18.1031	17.982	18.1275	18.0944	18.1611	18.1127	18.1038	18.2624	18.3583
L.YKEDVSPGTAIGK.T	12.4542	7.64044	A0A571BF58	4	21.0667	21.2219	21.0787	21.2852	21.2264	21.3612	21.0652	21.1794	20.9236	20.6688
L.YTEAWDNDKK.T	15.407	4.3147	A0A571BF58	1	18.577	18.7561	18.6066	18.6976	18.6923	18.6235	18.601	18.6879	17.4655	17.1499
L.YTEDWEADK.A	3.94244	5.37629	A0A571BF58	2	20.2893	20.4005	20.3232	20.3481	20.1262	20.3222	20.3393	20.29	19.1196	19.2001
M.IGALSINDDPK.M	4.08402	5.41664	A0A571BF58	1	17.4048	17.5458	17.6233	17.525	17.6005	17.5587	17.4501	17.6211	16.9679	16.8845
M.LDFETPTYITAK.E	9.37243	5.56315	A0A571BF58	1	17.8591	17.9997	18.0208	18.0674	18.0184	18.0947	17.9069	17.9352	17.594	17.7855
M.QIQSDNLYK.S	31.119	3.68061	A0A571BF58	2	19.5605	19.5762	19.6663	19.6327	19.6342	19.5351	19.5946	19.5121	20.4154	21.0608
M.SYYETVLDTPEMQR.V	28.3511	15.0635	A0A571BF58	1	18.6756	18.2772	18.7219	18.4015	18.5657	18.1674	18.7517	18.3514	16.9699	17.5563
N.ITNTNYK.R	54.3548	26.0611	A0A571BF58	1	18.1425	17.3996	18.0752	17.4882	18.0262	17.3093	18.0715	17.2801	19.1191	17.95
N.MLPDAMSFELAK.N	7.41523	4.74172	A0A571BF58	1	18.1316	18.2528	18.1687	18.1285	18.16	18.296	18.2897	18.199	18.6079	18.4565
N.YLYTDNAR.K	23.8335	6.28194	A0A571BF58	1	18.6944	18.7534	18.563	18.6738	18.4593	18.65	18.5693	18.6138	18.7289	19.2198
Q.AIASDVDYK.H	2.25807	8.51834	A0A571BF58	1	18.7736	18.7255	18.4692	18.4036	18.6982	18.6078	18.6413	18.632	18.4502	18.4963
Q.LASSYQYK.K	13.9648	3.2318	A0A571BF58	2	20.5087	20.3993	20.4301	20.3413	20.4139	20.4272	20.433	20.4055	19.9249	20.2107
Q.SGINASEVK.Y	19.5441	8.24447	A0A571BF58	2	19.5922	19.4999	19.5684	19.6631	19.8171	19.7986	19.7279	19.7949	21.0177	20.6164
R.AAEILSDNIYR.Q	17.4682	4.74594	A0A571BF58	10	24.3794	24.2962	24.1854	24.1587	24.2805	24.2533	24.2421	24.2789	24.2927	24.651
R.ADAIGIQHAK.A	36.3788	32.5375	A0A571BF58	5	21.9133	22.8158	21.6695	22.4818	21.9598	22.7357	21.7909	22.7627	22.2066	22.9659
R.ADYEQR.K	14.7255	3.52193	A0A571BF58	1	21.3848	21.4291	21.365	21.4258	21.268	21.3654	21.3504	21.4037	21.3077	21.0062
R.AGEILSDRK.Y	13.9686	3.41474	A0A571BF58	4	24.6734	24.821	24.7565	24.8035	24.7733	24.7771	24.7013	24.7781	24.7706	24.4847
R.AIHDDPK.M	13.1102	4.61379	A0A571BF58	3	24.1581	24.3146	24.1661	24.2469	24.2633	24.1837	24.1326	24.2805	24.4829	24.2147
R.AIYDYIAADADEVSFK.D	4.72836	1.76384	A0A571BF58	5	23.9141	23.8826	23.9214	23.9068	23.91	23.8588	23.9375	23.881	24.035	23.9385
R.ANALNVSNK.L	9.92917	7.91759	A0A571BF58	5	25.5825	25.3298	25.5135	25.2973	25.5367	25.3135	25.5342	25.4233	25.5809	25.3779
R.ARNATDIASQIK.Y	1.03964	4.57047	A0A571BF58	1	19.3168	19.2978	19.2027	19.1562	19.2622	19.3001	19.2682	19.1469	18.921	18.9422
R.ASEIISEK.K	18.3132	8.73243	A0A571BF58	3	23.7373	23.6489	23.5047	23.4459	23.84	23.5732	23.6629	23.6472	23.7721	23.3964
R.ASEIISEKK.Y	11.8991	18.2019	A0A571BF58	2	20.3275	20.8891	20.4203	20.8984	20.6228	20.913	20.2683	20.8113	20.444	20.2007
R.ASEILNEK.K	12.0023	3.93686	A0A571BF58	2	22.4351	22.3705	22.3171	22.326	22.4253	22.3006	22.3487	22.4419	22.3945	22.149
R.ASEILNEKK.Y	16.2002	10.3519	A0A571BF58	1	19.1838	19.3872	19.4209	19.592	19.3827	19.5068	19.1337	19.3944	18.833	18.501
R.ATEILSDK.I	13.5247	5.80499	A0A571BF58	7	21.5468	21.5104	21.4536	21.356	21.6358	21.4533	21.557	21.4841	21.6992	21.4224
R.ATEILSDNIYR.Q	20.1962	2.26732	A0A571BF58	5	21.7562	21.7284	21.7164	21.731	21.6628	21.6852	21.7125	21.7589	21.7941	22.209
R.ATQILSDHVYR.Q	47.1488	16.0591	A0A571BF58	1	19.3347	18.7914	19.182	18.8292	18.9729	18.6322	19.1175	18.9172	19.417	20.4171
R.AVTDAVSDVK.Y	8.73233	1.94642	A0A571BF58	8	22.1995	22.2499	22.2045	22.2456	22.1945	22.1631	22.2104	22.2201	22.3496	22.1713
R.AYWNASDLR.Y	17.2392	6.93958	A0A571BF58	5	23.7492	23.5965	23.6782	23.5631	23.4729	23.6036	23.6286	23.4445	23.6999	24.0533
R.C#QYILSDLEYR.H	4.00872	2.72527	A0A571BF58	4	22.2444	22.2166	22.2026	22.1662	22.2602	22.2205	22.1456	22.176	19.1604	19.2422
R.CQYILSDLEYR.H	0.153917	4.53152	A0A571BF58	3	19.8878	20.0083	19.9451	19.9486	19.906	19.8713	19.8216	20.0074	24.3149	24.3117
R.DIASDFK.Y	15.1606	5.04272	A0A571BF58	5	23.9906	24.0804	23.9279	24.1076	24.0116	24.1585	24.0503	24.0118	24.16	23.8495
R.DIASDFKYK.Q	56.5721	9.25293	A0A571BF58	2	20.5179	20.783	20.4405	20.6877	20.7726	20.7223	20.5434	20.7878	20.6583	19.4358
R.DIASDYK.Y	20.0549	2.98117	A0A571BF58	15	26.4054	26.4011	26.2889	26.3561	26.4214	26.3714	26.3808	26.4203	26.5411	26.1291
R.DIASDYLYK.T	12.9126	6.03784	A0A571BF58	7	24.2697	24.2521	24.1875	24.0861	24.3518	24.1366	24.305	24.2203	24.4173	24.1531
R.DWHDLIAK.G	6.7595	13.9063	A0A571BF58	6	21.2167	20.8042	21.1735	20.8191	21.1943	20.8159	21.1662	20.8076	21.351	21.213
R.DYEDTK.A	11.5204	13.8115	A0A571BF58	1	21.1046	21.395	21.209	21.5775	20.9103	21.3866	21.3125	21.2331	21.1773	20.9417
R.EATELQSIVK.Y	0.33448	4.01267	A0A571BF58	6	22.1735	22.2424	22.0854	22.1404	22.2432	22.2249	22.1586	22.2403	22.4241	22.4309
R.EGWDEVK.M	29.87	8.27102	A0A571BF58	4	23.4644	23.4224	23.1836	23.2225	23.5203	23.3785	23.4507	23.4826	23.6763	23.0575
R.EIASDYK.Y	17.1938	6.90729	A0A571BF58	9	24.9166	24.7712	24.8049	24.6727	24.954	24.7243	24.9082	24.7899	25.0262	24.6737
R.EIASEYK.Y	7.64967	7.80974	A0A571BF58	6	23.8975	23.8156	23.7207	23.7307	24.0489	23.8232	23.9536	23.906	24.1445	24.3008
R.FLPTGYR.L	19.6727	5.94297	A0A571BF58	5	23.605	23.5785	23.4725	23.3553	23.3841	23.5071	23.4564	23.4854	23.4224	23.8264
R.FTAVTDTPV.L	19.651	4.83611	A0A571BF58	1	16.2999	16.355	16.2967	16.4231	16.2646	16.4125	16.2742	16.2372	16.1459	16.5495
R.FTAVTDTPVLL.Q	10.6477	2.60324	A0A571BF58	1	18.7414	18.6506	18.7442	18.7218	18.652	18.7335	18.6958	18.7219	19.5959	19.8136
R.FTAVTDTPVLLQAQLNTK.Q	10.3416	2.09337	A0A571BF58	3	23.5005	23.531	23.506	23.5534	23.4669	23.5506	23.4867	23.5171	23.4724	23.261
R.GHYVGVPTM*R.D	17.3677	13.572	A0A571BF58	4	20.6459	20.3312	20.6412	20.2354	20.3663	20.1968	20.5188	20.1673	20.5784	20.9346
R.GHYVGVPTMR.D	26.293	16.5869	A0A571BF58	5	20.9329	20.5373	21.0957	20.6869	20.801	20.3958	20.8861	20.5199	20.8809	21.4237
R.GIGWIPLDSVDHVR.V	9.40135	13.1067	A0A571BF58	6	21.9423	21.4966	21.8641	21.641	21.7149	21.4201	21.766	21.4909	21.9098	22.1019
R.GIGWM*PEGSIEM*TR.V	17.611	4.20293	A0A571BF58	2	20.6356	20.5876	20.7085	20.5426	20.5515	20.5444	20.6304	20.6539	20.7219	21.083
R.GIGWM*PEGSIEMTR.V	12.9141	6.66096	A0A571BF58	6	20.4833	20.2665	20.5589	20.4101	20.4914	20.391	20.4405	20.3087	20.4788	20.743
R.GIGWM*PEGSPEVLR.V	21.1284	10.5441	A0A571BF58	4	21.2772	21.071	21.4117	21.1877	21.2965	21.129	21.3416	20.9409	21.5721	21.1378
R.GIGWM*PNDSVSVNHAK.H	48.3436	13.202	A0A571BF58	4	19.1125	18.7884	19.1184	18.8057	18.9136	18.7188	18.928	18.5589	19.2583	20.286
R.GIGWMPEGSIEM*TR.V	8.41049	4.43455	A0A571BF58	6	20.4939	20.3275	20.4919	20.3801	20.4148	20.3674	20.4757	20.3755	20.5938	20.7656
R.GIGWMPEGSIEMTR.V	11.3107	5.79696	A0A571BF58	5	20.9611	20.8114	21.0679	20.9369	21.0495	20.9027	21.0149	20.9251	21.1083	21.3395
R.GIGWMPEGSPEVLR.V	24.4377	6.14288	A0A571BF58	8	24.2768	24.1039	24.1255	23.9829	24.1915	24.1245	24.1669	24.0537	24.1732	24.6769
R.GIGWMPNDSVSVNHAK.H	41.2934	19.3271	A0A571BF58	2	19.4643	18.8588	19.3475	18.7967	19.0119	18.7179	19.2778	19.0017	19.6616	20.5293
R.GIGWSPLGSLEAEK.N	10.6602	1.4331	A0A571BF58	5	22.9804	22.9978	23.0317	23.0249	23.0415	22.9935	23.0128	23.0181	23.1753	22.9574
R.GIGWVPIGSLDVEK.C	9.08935	7.04631	A0A571BF58	1	21.1989	21.188	21.1602	21.2929	21.0296	21.0083	21.2619	21.24	21.3101	21.1243
R.GIGWVPIGSLDVVK.C	0.989806	2.53888	A0A571BF58	9	25.2634	25.3011	25.3501	25.381	25.3085	25.3003	25.3436	25.3331	25.4337	25.4135
R.GIGWVPIGSVEVEK.V	6.93951	2.96712	A0A571BF58	5	23.881	23.9632	23.909	23.9628	24.0084	23.9419	23.9819	23.9947	24.0901	23.9484
R.GIHDDPK.M	10.7596	2.37117	A0A571BF58	4	23.12	23.1976	23.1025	23.1193	23.1375	23.1178	23.0815	23.1344	23.3642	23.1443
R.GKPM*LDFETPTYITAK.E	9.05442	3.18498	A0A571BF58	8	21.5552	21.6149	21.6087	21.6728	21.5225	21.5898	21.5617	21.6073	21.3923	21.2073
R.GKPMLDFETPTY.I	20.5453	3.70502	A0A571BF58	1	17.2808	17.3047	17.421	17.3067	17.3881	17.3218	17.3285	17.409	18.1685	18.5907
R.GKPMLDFETPTYITAK.E	3.11525	4.9868	A0A571BF58	14	23.0905	23.2337	23.1294	23.2696	23.0822	23.2288	23.12	23.1918	23.1926	23.129
R.GLGWSPAGSLEVEK.A	9.67466	3.34029	A0A571BF58	7	22.1925	22.1367	22.1355	22.1356	22.2064	22.1834	22.1425	22.2689	22.2503	22.0526
R.GLNAM*ANETPDFM*R.A	15.6158	5.74215	A0A571BF58	2	19.3559	19.5	19.5201	19.6066	19.413	19.5281	19.4137	19.5448	19.2519	19.5718
R.GLNAM*ANETPDFMR.A	12.4385	8.37733	A0A571BF58	4	20.1703	19.9294	20.1772	20.0089	20.0241	19.8885	20.1395	19.8971	19.945	20.1994
R.GLNAMANETPDFM*R.A	0.758972	6.27119	A0A571BF58	2	20.0166	19.9335	20.0305	19.9254	19.871	19.8738	19.8857	19.7414	20.3221	20.3376
R.GLNAMANETPDFMR.A	18.159	5.73835	A0A571BF58	4	19.6518	19.4803	19.5877	19.3924	19.5486	19.4495	19.5278	19.4757	19.829	20.2016
R.GLTEM*EDTPDM*LR.A	9.8166	7.82601	A0A571BF58	1	19.2154	18.8842	19.0845	19.0596	19.1306	18.9834	19.2178	19.161	19.1435	19.3441
R.GLTEM*EDTPDMLR.A	15.3916	3.33869	A0A571BF58	5	20.3142	20.2106	20.2442	20.282	20.247	20.1835	20.2885	20.1884	20.3342	20.6495
R.GLTEM*EDTPDMLRAK.N	17.1041	9.19489	A0A571BF58	1	16.3491	16.0608	16.304	16.3578	16.4776	16.4244	16.4976	16.281	16.6087	16.9594
R.GLTEMEDTPDM*LR.A	18.3646	5.3476	A0A571BF58	7	20.4877	20.334	20.4063	20.2939	20.3533	20.2693	20.3607	20.4612	20.292	20.6688
R.GLTEMEDTPDMLR.A	17.3158	4.73595	A0A571BF58	5	20.2084	20.0714	20.0559	20.0325	20.1339	19.9929	20.0643	20.0428	20.0439	20.399
R.GLTEMEDTPDMLRAK.N	1.19874	4.0231	A0A571BF58	1	18.2509	18.2231	18.1657	18.1962	18.2658	18.2884	18.305	18.1422	17.6108	17.5863
R.GSC#HAVPDTPQILLAK.T	1.69888	9.02625	A0A571BF58	1	18.3196	18.0951	18.3872	18.1479	18.2409	18.0916	18.403	18.1335	17.326	17.3607
R.GSCHAVPDTPQILLAK.T	66.6353	7.17571	A0A571BF58	1	16.5727	16.6635	16.4227	16.7163	16.5327	16.5908	16.499	16.711	18.4314	19.9076
R.GYTTIHDTPMLLHVR.K	56.2535	11.0964	A0A571BF58	2	18.6596	18.4804	18.8614	18.4011	18.5121	18.4758	18.6948	18.4799	19.0308	20.2455
R.HYFHQWTSLPEEPNVIR.A	36.2962	4.73502	A0A571BF58	3	19.8	19.7791	19.8139	19.8895	19.7817	19.6777	19.7142	19.7124	19.8083	20.5657
R.ILC#AM*HAGK.I	6.27693	12.8641	A0A571BF58	3	20.8316	21.1074	20.7329	21.0881	20.8168	21.1103	20.7973	21.2156	20.067	19.9389
R.ILC#AMHAGK.I	3.3429	4.28791	A0A571BF58	4	22.2194	22.2574	22.3085	22.1853	22.1216	22.1625	22.2177	22.1463	20.2574	20.1892
R.ILCAM*HAGK.I	31.2455	7.11079	A0A571BF58	1	17.2791	17.4312	17.4628	17.6428	17.541	17.5194	17.5099	17.5285	19.5503	20.1985
R.ILDQYLYK.E	0.200772	5.98163	A0A571BF58	8	24.8178	24.6747	24.5822	24.5908	24.6988	24.5977	24.682	24.5682	24.8036	24.7995
R.INYSESLYK.L	15.655	7.66586	A0A571BF58	6	22.5377	22.403	22.3617	22.3028	22.6199	22.3681	22.5264	22.3948	22.5324	22.2116
R.IRPEAYK.F	9.14367	3.47198	A0A571BF58	4	21.5957	21.5557	21.5551	21.4797	21.6377	21.5188	21.6083	21.5718	21.6867	21.4999
R.KDWNAIK.S	17.6506	4.47003	A0A571BF58	1	19.1575	19.1656	19.2299	19.2078	19.3531	19.1669	19.2268	19.2157	19.452	19.09
R.KGYDMR.L	11.9524	7.98438	A0A571BF58	1	22.2444	22.0258	22.2678	22.102	22.2736	21.9887	22.2061	22.054	22.2954	22.0509
R.KVTDDISK.V	31.1205	7.05161	A0A571BF58	4	23.1056	23.1372	22.9311	22.9997	23.2712	23.0698	23.132	23.136	23.2676	22.6221
R.KVTDQISDIVYK.D	48.8993	26.1886	A0A571BF58	5	22.6684	21.9882	22.8359	22.1331	22.7594	22.0189	22.7996	22.0847	22.8647	21.8241
R.KVVEM*EQK.R	21.4756	5.62941	A0A571BF58	2	21.341	21.4815	21.3163	21.5308	21.3235	21.4463	21.3471	21.4083	21.5008	21.0592
R.KVVEMEQK.R	33.2859	11.1416	A0A571BF58	5	22.9773	22.807	23.1588	22.8055	23.0844	22.8322	23.1237	22.7774	23.1392	22.4471
R.KYQEDFENM*K.D	29.6088	4.73973	A0A571BF58	2	20.9515	20.8796	20.8231	20.7927	20.9888	20.891	20.929	20.83	21.0409	20.4278
R.KYQEDFENMK.D	3.63813	13.188	A0A571BF58	3	21.2465	21.6741	21.3071	21.6343	21.4029	21.6169	21.2604	21.6816	21.6576	21.5833
R.LDAIPIQAAK.A	21.3041	4.57185	A0A571BF58	6	23.5903	23.5431	23.4613	23.4171	23.5994	23.4824	23.5752	23.5586	23.6606	23.2226
R.LGWEEALK.K	25.4683	12.8159	A0A571BF58	5	23.2886	23.0041	23.1773	22.8808	23.3826	22.9459	23.2845	23.023	23.4159	22.8906
R.LGWEEALKK.G	30.4075	4.85303	A0A571BF58	4	23.0381	23.1449	23.1314	23.2249	23.2109	23.2327	23.0959	23.2163	23.1318	22.5015
R.LPVDTPHFNH.T	20.2677	5.56924	A0A571BF58	1	17.1895	17.0643	17.1333	17.1128	17.2568	16.9914	17.1257	17.1773	16.8358	17.2522
R.LPVDTPHFNHTK.D	4.55345	11.4753	A0A571BF58	5	21.4103	21.1052	21.4847	21.1462	21.3575	21.1178	21.4254	21.1038	21.5208	21.4279
R.LSTYSDGGAFFSA.T	11.0557	5.10572	A0A571BF58	1	17.4053	17.4861	17.4569	17.382	17.4049	17.2969	17.2635	17.3941	17.6874	17.9135
R.LSTYSDGGAFFSATSTAYK.H	4.15884	5.25942	A0A571BF58	15	22.1429	22.1224	22.1254	22.0254	22.0255	21.9587	22.0564	21.9429	22.1827	22.0979
R.LYQEAWNK.D	22.0897	18.3231	A0A571BF58	7	22.6141	22.0629	22.5293	22.0774	22.6318	22.0824	22.5671	22.1471	22.6336	22.1792
R.LYTEAWDK.D	4.35857	3.96843	A0A571BF58	8	24.4445	24.453	24.4316	24.4896	24.2901	24.4316	24.4014	24.4104	24.5025	24.4136
R.LYTEAWDNDK.K	16.7126	7.88475	A0A571BF58	4	22.6427	22.5293	22.3803	22.3271	22.6133	22.4589	22.6171	22.5444	22.7729	22.4303
R.LYTEAWDNDKK.T	42.676	5.02243	A0A571BF58	6	23.1583	23.3023	23.1907	23.2358	23.3915	23.2611	23.2583	23.2976	23.4794	22.5807
R.M*AQDVATNVNYK.Q	0.776367	3.79681	A0A571BF58	9	21.9364	21.8289	21.8395	21.7701	21.8999	21.8296	21.9104	21.8909	21.9877	21.9718
R.M*NADNLSSR.K	17.5701	4.06461	A0A571BF58	2	21.2037	21.0554	21.012	21.1239	21.0721	21.0582	21.1092	21.0737	21.0745	21.4348
R.MAQDVATNVN.Y	13.7916	6.10587	A0A571BF58	1	19.0129	18.9804	19.1731	19.1529	19.033	19.0595	19.2002	18.9905	19.2872	19.5695
R.MAQDVATNVNY.K	7.03346	7.32116	A0A571BF58	1	17.294	17.1399	17.2031	17.0237	17.1562	17.0415	17.3183	17.2043	17.3032	17.4469
R.MAQDVATNVNYK.Q	0.973111	4.16738	A0A571BF58	7	22.3795	22.4046	22.2808	22.3172	22.4377	22.3709	22.3403	22.4595	22.5295	22.5494
R.MDGDVAK.T	16.2905	4.16552	A0A571BF58	2	21.4978	21.5595	21.4785	21.5008	21.5191	21.5217	21.3866	21.593	21.6789	21.345
R.MNADNLSSR.K	8.80535	3.87486	A0A571BF58	4	23.3413	23.2696	23.2058	23.2073	23.25	23.1707	23.2774	23.2984	23.4362	23.6161
R.MNADNLSSRK.Y	6.28613	6.81422	A0A571BF58	1	18.3403	18.4707	18.2779	18.356	18.2571	18.4462	18.1969	18.2481	18.5678	18.6962
R.NAM*QIQSDNLYK.S	15.4072	2.11848	A0A571BF58	6	22.6375	22.6414	22.6178	22.604	22.6834	22.6437	22.682	22.6816	22.9066	22.591
R.NAMQIQSDNLYK.S	34.9039	5.11121	A0A571BF58	4	23.5618	23.6713	23.5209	23.5869	23.7257	23.667	23.6225	23.7188	23.6548	22.9277
R.NANQIQSDNVYK.D	20.2561	3.96174	A0A571BF58	6	24.1875	24.2977	24.1209	24.1788	24.2105	24.1267	24.2116	24.2274	24.3069	23.8908
R.NANQIQSDNVYKDEYNSFFK.G	47.8325	6.71152	A0A571BF58	2	22.372	22.4909	22.5548	22.6783	22.6436	22.508	22.5051	22.4853	22.5678	21.5519
R.NAQEILSDNVYK.D	8.36249	9.38063	A0A571BF58	8	22.5335	22.7408	22.3392	22.507	22.5902	22.6923	22.5292	22.7417	22.7648	22.5939
R.NAQEILSDNVYKDDLNWLK.G	42.4116	7.78654	A0A571BF58	3	24.2908	24.5298	24.5133	24.6872	24.4847	24.5779	24.4385	24.5395	24.4526	23.5599
R.NATDIASQIK.Y	14.6529	27.7982	A0A571BF58	5	20.8993	21.7225	20.7613	21.4374	21.106	21.6732	20.8809	21.7206	21.0716	21.3716
R.NDQDQDTITGLR.V	12.2644	7.77135	A0A571BF58	2	20.1388	19.9293	19.9297	19.9907	20.0123	20.0046	20.1851	20.2042	20.0449	19.794
R.NIASDC#K.Y	8.80811	6.83847	A0A571BF58	9	23.4013	23.3314	23.2732	23.1946	23.5243	23.3008	23.3587	23.379	21.9149	22.0948
R.NIASDCK.Y	1.41457	6.67612	A0A571BF58	1	15.9073	15.9264	16.0025	16.0085	15.9236	16.0923	15.8053	16.0849	19.8325	19.8036
R.NIASDYK.Y	2.83545	4.02125	A0A571BF58	8	23.8372	23.8444	23.7325	23.8895	23.7641	23.809	23.7377	23.753	23.8088	23.8667
R.NIEDDPK.M	40.8675	5.69153	A0A571BF58	2	24.8424	25.0653	24.8061	24.9471	24.9355	24.9485	24.916	25.0016	25.1479	24.2896
R.NIIHTYNM*LPDAMSFELAK.N	9.12277	5.82382	A0A571BF58	5	21.6883	21.5962	21.8146	21.6513	21.6687	21.5822	21.7481	21.5861	21.9883	21.8019
R.NIIHTYNMLPDAM*SFELAK.N	6.63903	3.61287	A0A571BF58	2	19.3009	19.3363	19.4269	19.3626	19.2784	19.2821	19.3812	19.3608	19.4544	19.3188
R.NIIHTYNMLPDAMSFELAK.N	5.78406	3.82582	A0A571BF58	3	22.1056	22.0752	22.1809	22.179	22.1079	22.0328	22.1473	22.0558	22.394	22.2759
R.NIKDDPK.M	52.0478	9.98136	A0A571BF58	3	23.9956	24.2453	23.9303	24.0448	24.3502	24.1462	24.0349	24.209	24.2491	23.1349
R.NLTGLEVTPALLHVR.H	5.44267	4.59966	A0A571BF58	3	18.2889	18.3835	18.4068	18.3887	18.3323	18.1967	18.349	18.3617	18.4218	18.5329
R.NM*NHIQSDNEYK.Q	19.1106	3.56982	A0A571BF58	3	19.9009	19.9628	19.9531	19.9105	20.0339	19.9328	20.0291	20.0018	20.2405	19.8482
R.NMNHIQSDNEYK.Q	13.8901	4.09154	A0A571BF58	7	21.8212	21.7577	21.8773	21.7113	21.8156	21.8413	21.8102	21.7176	21.8986	22.183
R.NMNHIQSDNEYKQDYR.E	1.93487	11.4209	A0A571BF58	1	18.1073	18.0203	18.3599	18.2592	17.9477	17.9354	17.9691	17.9877	17.8367	17.7972
R.NQENFSSVLYK.E	10.2585	4.76689	A0A571BF58	2	18.4772	18.6141	18.4816	18.5055	18.5014	18.6537	18.5903	18.5958	18.3854	18.1757
R.NQENISSVLYK.E	5.40688	14.4637	A0A571BF58	3	20.3851	20.7773	20.1856	20.6526	20.4666	20.7226	20.4027	20.7551	20.3234	20.213
R.NQENISSVLYSDSFR.K	2.11446	6.49653	A0A571BF58	3	20.6745	20.8402	20.6276	20.8406	20.7354	20.8883	20.7513	20.8629	20.6771	20.634
R.NQENISSVLYSDSFRK.Q	3.07075	2.97004	A0A571BF58	2	19.5794	19.5263	19.5772	19.6296	19.6548	19.6221	19.555	19.6183	19.5186	19.5812
R.NSLIESDLK.Y	41.0007	8.69203	A0A571BF58	5	21.1253	21.241	21.2895	21.2817	21.5299	21.3608	21.3646	21.448	21.5784	20.7171
R.NYLHEWTC#M*PDQNDVIQAK.K	8.64759	4.69986	A0A571BF58	6	20.4187	20.4256	20.5847	20.5901	20.5586	20.4981	20.5457	20.4733	18.5102	18.6869
R.NYLHEWTC#MPDQNDVIQAK.K	0.38919	3.05686	A0A571BF58	8	21.0967	21.2043	21.1731	21.1972	21.1719	21.2058	21.1047	21.2036	19.4528	19.4607
R.NYLHEWTCM*PDQNDVIQAK.K	19.0197	5.67304	A0A571BF58	4	18.8339	19.0376	18.9471	19.0897	18.9876	19.0351	18.9203	18.921	20.1047	19.7143
R.NYLHEWTCMPDQNDVIQAK.K	27.6904	7.59656	A0A571BF58	6	18.9587	19.2363	19.0231	19.0753	19.0616	19.0594	19.0668	19.276	22.4275	21.8551
R.NYLHNWTC#LPDQNDIIQAK.K	14.865	5.89329	A0A571BF58	9	22.579	22.7694	22.6435	22.8254	22.6871	22.7731	22.6328	22.7572	20.3408	20.0364
R.NYLHNWTCLPDQNDIIQAK.K	38.8152	3.27483	A0A571BF58	2	17.7126	17.721	17.7464	17.6668	17.8017	17.6614	17.6903	17.7495	21.668	20.8552
R.NYLHQWTC#LPDQNDVIHAR.Q	7.70816	2.14311	A0A571BF58	7	20.9133	20.9412	20.882	20.8936	20.8833	20.8526	20.8617	20.8539	20.1982	20.0408
R.NYLHQWTC#LPDQNDVIQAK.K	1.67903	1.78714	A0A571BF58	10	23.6949	23.7239	23.6971	23.7631	23.7586	23.7164	23.7309	23.7091	21.2609	21.2951
R.NYLHQWTCLPDQNDVIHAR.Q	15.5126	4.64764	A0A571BF58	3	19.3395	19.3191	19.2587	19.345	19.4814	19.3037	19.3815	19.327	21.398	21.0802
R.NYLHQWTCLPDQNDVIQAK.K	29.4168	4.28937	A0A571BF58	11	19.9046	19.9969	19.9714	20.0747	19.9921	20.0514	20.0189	20.1004	23.433	22.824
R.QAASDIHYK.K	12.7603	10.2364	A0A571BF58	5	20.907	20.546	20.8018	20.5131	20.764	20.5801	20.7765	20.5725	21.0567	21.3178
R.QAM*EEAK.K	15.2017	7.70133	A0A571BF58	1	21.1242	21.3846	21.1525	21.253	21.0195	21.262	21.2579	21.2793	21.3813	21.07
R.QAM*EEAKK.E	45.4823	4.18171	A0A571BF58	1	19.4411	19.5899	19.4476	19.5266	19.5524	19.5046	19.4446	19.5741	19.6543	18.6922
R.QAMEEAK.K	6.10076	3.13657	A0A571BF58	2	19.7665	19.7552	19.6731	19.7455	19.7476	19.6755	19.6449	19.7196	19.863	19.7385
R.QAMEEAKK.E	34.2599	9.26893	A0A571BF58	4	23.2963	23.6319	23.4745	23.6828	23.5029	23.6476	23.3897	23.6046	23.5441	22.8309
R.QAYDLQSDNM*YK.S	13.3872	4.60008	A0A571BF58	8	22.1729	22.3176	22.2651	22.3501	22.3133	22.3763	22.2941	22.3803	22.459	22.1851
R.QAYDLQSDNMYK.S	12.5508	5.70827	A0A571BF58	7	23.6006	23.5464	23.573	23.4292	23.6874	23.5828	23.6919	23.6227	23.801	23.5442
R.QAYDLQSDNVYK.A	14.1294	6.0231	A0A571BF58	14	24.5106	24.3661	24.4003	24.3104	24.5511	24.3598	24.512	24.413	24.679	24.3897
R.QHPDTIK.F	3.93793	7.84759	A0A571BF58	5	21.778	21.5691	21.5053	21.4097	21.7007	21.5939	21.6253	21.5692	21.8021	21.7218
R.QHPDTLK.F	9.698	2.67844	A0A571BF58	12	24.5926	24.6298	24.5216	24.5863	24.5939	24.5284	24.6075	24.6129	24.7605	24.5624
R.QHPSTFQFK.K	81.1574	20.9934	A0A571BF58	1	19.8681	19.3668	19.6412	19.0784	19.3433	18.9732	19.4355	19.202	19.4922	21.3772
R.QPADQLK.F	22.3665	3.28563	A0A571BF58	3	23.5763	23.6747	23.5203	23.6267	23.6067	23.5876	23.5497	23.6068	23.7862	23.326
R.QPYHNYTLLPDALNVEH.S	23.0291	3.51389	A0A571BF58	3	19.0462	18.9791	18.9851	18.9284	18.9533	18.9683	19.0083	19.0824	18.938	19.4121
R.QPYHNYTLLPDALNVEHSR.N	20.851	4.28321	A0A571BF58	5	19.4694	19.4606	19.4455	19.3334	19.4174	19.3334	19.5041	19.402	19.6106	20.0391
R.QYLHQWSC#FPDQNDVIQAR.K	2.6139	1.85518	A0A571BF58	10	21.1226	21.0668	21.0571	21.0476	21.0331	21.0598	21.0732	21.0548	19.8275	19.7741
R.QYLHQWSCFPDQNDVIQAR.K	21.5158	5.05178	A0A571BF58	3	17.9245	18.0605	18.0012	17.9421	17.959	17.825	17.9354	18.0353	20.5635	21.006
R.QYLHQWTC#HPDQNDVIQAK.I	4.56292	3.53842	A0A571BF58	5	21.1851	21.2385	21.2823	21.3205	21.2202	21.2579	21.1793	21.295	19.1113	19.2044
R.QYLHQWTCHPDQNDVIQAK.I	4.16677	6.09561	A0A571BF58	2	17.3682	17.4662	17.5646	17.6652	17.5122	17.5994	17.554	17.5247	19.621	19.5359
R.RVNNVTSER.L	21.2887	3.12896	A0A571BF58	2	17.6862	17.5941	17.639	17.6046	17.5944	17.6992	17.6302	17.5768	17.3319	17.7696
R.SASALSISGGEEK.S	30.5821	5.08893	A0A571BF58	6	23.2145	23.1229	23.2066	23.1769	23.2615	23.0952	23.2726	23.078	23.4006	22.7667
R.SDAIPIVAAK.A	33.6199	14.0323	A0A571BF58	7	23.0039	22.7481	23.0481	22.6324	23.1159	22.6581	23.0828	22.7306	23.1252	22.4259
R.SINYC#ETPK.F	2.63088	2.9268	A0A571BF58	7	22.4041	22.4427	22.3193	22.3618	22.3737	22.4202	22.3546	22.3395	19.1384	19.0847
R.SINYCETPK.F	23.0662	4.00338	A0A571BF58	5	19.138	19.1711	19.1603	19.1127	19.1875	19.0519	19.0198	19.1335	23.071	22.5962
R.SLEDDPK.L	31.4219	5.63643	A0A571BF58	7	24.8225	24.8848	24.6994	24.7369	24.9335	24.7746	24.8277	24.8978	25.0298	24.3778
R.SLHMINVQAQR.R	47.891	8.5463	A0A571BF58	1	19.6868	19.6308	19.6299	19.6653	19.4366	19.5033	19.387	19.4024	19.7221	20.7394
R.SLQDDPK.L	26.1892	6.15089	A0A571BF58	4	24.8018	24.8297	24.6195	24.6596	24.8793	24.7736	24.8083	24.8435	25.0425	24.502
R.SSSVATQQTT.L	12.1224	4.64916	A0A571BF58	1	18.9534	18.8863	18.9723	18.8932	18.8451	18.7952	18.974	18.975	19.009	19.257
R.SSSVATQQTTL.S	12.1742	3.68574	A0A571BF58	1	19.0553	19.0374	19.0297	19.0286	18.906	19.007	18.928	19.0158	18.502	18.253
R.SSSVATQQTTLSSIPSHPSTAGK.I	93.1565	27.9987	A0A571BF58	1	16.4982	15.603	16.3366	15.6329	15.8047	15.5701	16.1224	15.5254	16.0117	18.2927
R.TDAIPIK.A	28.3053	4.54028	A0A571BF58	5	25.3748	25.4611	25.2928	25.2898	25.4403	25.3643	25.4438	25.3742	25.5543	24.9689
R.TGM*LPANYVE.A	11.7465	4.38866	A0A571BF58	1	17.3169	17.2824	17.342	17.2124	17.3437	17.1796	17.3356	17.2397	18.3185	18.5588
R.TGM*LPANYVEAI.-	12.7	2.73435	A0A571BF58	6	19.4543	19.5215	19.5223	19.4476	19.5182	19.5231	19.5645	19.5343	18.767	19.0269
R.TGMLPANY.V	0.29934	5.56605	A0A571BF58	1	17.6006	17.6908	17.5111	17.4739	17.448	17.5566	17.5386	17.4858	20.1224	20.1163
R.TGMLPANYVE.A	2.88743	7.49729	A0A571BF58	1	19.64	19.6324	19.513	19.6058	19.5665	19.8338	19.7227	19.5357	22.5534	22.4945
R.TGMLPANYVEAI.-	23.7089	5.09448	A0A571BF58	2	21.0297	21.0507	21.2102	21.1475	21.0503	21.0948	21.1413	20.9895	21.1348	20.6465
R.TKIETLNFTPVDDR.V	24.4271	3.68603	A0A571BF58	1	20.6276	20.6321	20.5898	20.5498	20.7249	20.6473	20.5812	20.6333	20.7501	20.2467
R.TKIETLNFTPVDDRVDYVTAK.Q	36.6987	5.90586	A0A571BF58	3	22.9747	23.0983	23.1781	23.2752	23.1555	23.1617	23.0933	23.155	23.0074	22.2411
R.TNPGSVFDYDPAEDNIQSR.S	0.180819	2.48827	A0A571BF58	9	20.0539	19.9937	20.0777	20.0867	20.1149	20.0859	20.047	20.0778	20.0807	20.0771
R.TSDYGQSETATPAL.A	1.52207	2.42247	A0A571BF58	1	17.1057	17.1167	17.1721	17.137	17.0853	17.0636	17.1491	17.1074	17.2275	17.1965
R.TSDYGQSETATPALA.Q	8.77732	9.72729	A0A571BF58	1	16.1511	16.2955	16.2291	16.4575	16.1694	15.9811	16.1313	16.2585	17.5183	17.6976
R.TSDYGQSETATPALAQPQPAK.P	19.1135	8.18413	A0A571BF58	1	17.4979	17.3462	17.2666	17.4225	17.5424	17.6196	17.3356	17.4739	17.6767	17.2843
R.TSDYGQSETATPALAQPQPAKPVER.K	16.4679	3.73821	A0A571BF58	9	21.341	21.4796	21.4949	21.4694	21.3786	21.4838	21.4416	21.4341	21.3908	21.0533
R.VDAIPIVAAK.A	5.6579	13.4584	A0A571BF58	11	22.8387	23.1878	22.7273	23.1713	22.8815	23.1124	22.7699	23.1681	22.9705	22.855
R.VDYVTAK.Q	35.9824	16.1147	A0A571BF58	4	22.2819	21.9424	22.102	21.7143	22.2951	21.8044	22.2676	21.8531	22.4138	21.6632
R.VNAYNLSDNVY.K	10.0851	8.32413	A0A571BF58	1	16.6211	16.6976	16.9159	16.7098	16.5359	16.6748	16.8289	16.7766	16.5517	16.7578
R.VNAYNLSDNVYK.Q	19.0571	11.1928	A0A571BF58	11	23.9166	23.5797	23.7981	23.4799	23.9016	23.6492	23.8567	23.6303	24.1225	23.7313
R.VNAYNLSDNVYKQDWEK.S	20.894	10.4843	A0A571BF58	4	21.0068	21.1423	21.4021	21.4651	21.2896	21.317	21.1386	21.1996	21.1004	20.671
R.VNNVTSER.L	16.948	9.5373	A0A571BF58	4	21.1656	21.0424	21.45	21.3794	21.3346	21.4028	21.2808	21.1725	21.4594	21.8069
R.VNQITM*SDK.L	15.2813	1.56895	A0A571BF58	5	21.8897	21.8665	21.8368	21.8595	21.9105	21.8742	21.853	21.8721	21.9834	21.6704
R.VNQITMSDK.L	22.1609	5.06144	A0A571BF58	4	23.9435	23.7343	23.7737	23.7936	23.7978	23.7775	23.9098	23.8081	23.9597	23.5038
R.VWRTNPGSVFDYDPAEDNIQSR.S	24.0055	3.95129	A0A571BF58	1	18.438	18.5082	18.4411	18.4575	18.3907	18.4696	18.5745	18.4287	18.4016	18.8962
R.WALIAGK.I	6.20686	6.43632	A0A571BF58	5	23.3555	23.1669	23.1668	23.0523	23.3002	23.1798	23.2224	23.1769	23.2634	23.1367
R.YHTPLDM*FSVTAAK.K	6.62257	3.15178	A0A571BF58	7	20.3918	20.3439	20.4592	20.4146	20.3376	20.3332	20.4103	20.3583	20.8712	20.736
R.YHTPLDMFSVTAAK.K	0.285555	4.0158	A0A571BF58	3	21.2508	21.3762	21.1986	21.3076	21.2713	21.2919	21.2124	21.313	21.4364	21.4305
R.YIPIVGAK.H	0.159882	5.10249	A0A571BF58	6	22.847	22.7205	22.8269	22.6832	22.863	22.6849	22.8285	22.7571	22.7867	22.79
R.YKETFQK.T	42.0309	28.1485	A0A571BF58	1	18.0593	17.5445	18.544	17.9753	18.1926	17.3554	18.2251	17.532	17.8329	16.9487
R.YM*SSYFK.Y	9.46931	4.64488	A0A571BF58	3	22.7057	22.6924	22.6965	22.7892	22.6104	22.7831	22.7184	22.609	22.7362	22.9297
R.YMSSYFK.Y	6.65318	5.03562	A0A571BF58	6	23.2472	23.205	23.3093	23.2832	23.1667	23.1458	23.2854	23.1116	23.26	23.3959
R.YSSPVDM*LGIVLAK.K	10.4709	5.71449	A0A571BF58	4	23.0037	22.8749	23.0632	22.9235	23.0529	22.9304	23.0967	22.9148	23.1802	22.9662
R.YSSPVDMLGIVLAK.K	3.79694	3.71273	A0A571BF58	3	25.3906	25.436	25.4627	25.3633	25.5176	25.4584	25.3771	25.3902	25.5407	25.4633
R.YVGDITSDIK.Y	14.6994	7.42569	A0A571BF58	4	22.3691	22.3092	22.2483	22.1627	22.4775	22.1893	22.3977	22.3449	22.3851	22.0841
S.NYLYTDNAR.K	17.4501	11.8558	A0A571BF58	1	14.7876	14.5841	14.9041	15.0765	14.8379	14.8974	14.9853	15.1431	18.4364	18.7942
S.QLASSYQYK.K	7.76033	15.2582	A0A571BF58	1	17.7185	18.1491	17.7381	18.2047	17.8048	18.1246	17.6687	18.0531	17.7828	17.9413
T.ALQSGINASEVK.Y	13.1326	7.13245	A0A571BF58	2	18.4128	18.4801	18.3363	18.1887	18.4684	18.2307	18.3934	18.3809	19.7701	19.5014
T.ATPALAQPQPAKPVER.K	4.15339	3.9804	A0A571BF58	2	18.4038	18.4596	18.5269	18.4725	18.4947	18.3961	18.565	18.4578	17.8904	17.9752
T.SIVDTPEVVLAK.A	0.526611	5.37759	A0A571BF58	1	16.5453	16.5849	16.7523	16.5215	16.569	16.5929	16.6789	16.5817	17.265	17.2543
T.SLPDPPEVEFAK.K	3.85459	4.771	A0A571BF58	1	16.905	16.8069	16.9026	17.01	17.0308	16.9248	16.9297	16.9161	18.9841	19.0628
W.SC#FPDQNDVIQAR.K	1.20973	8.90307	A0A571BF58	1	17.2654	17.4452	17.057	17.2126	17.0809	17.2456	17.1259	17.1637	14.2497	14.2251
W.SNYLYTDNAR.K	3.89882	6.12099	A0A571BF58	1	17.6573	17.6743	17.5009	17.5587	17.5364	17.7244	17.5898	17.4786	19.5772	19.6568
W.TC#LPDQNDVIHAR.Q	6.38818	5.41496	A0A571BF58	3	19.2673	19.3425	19.1932	19.3895	19.4006	19.3918	19.3651	19.436	19.1463	19.0159
W.TSLPEEPNVIR.A	3.28545	6.46204	A0A571BF58	1	17.7795	17.8242	18.0024	18.0079	17.8731	17.9798	17.9153	18.0365	17.5523	17.4853
Y.AITSDTPELR.R	9.24075	4.33677	A0A571BF58	2	20.2782	20.2821	20.1296	20.1256	20.2339	20.2663	20.2649	20.2286	20.957	21.1458
Y.AITSDTPELRR.I	5.87697	4.12847	A0A571BF58	1	19.1146	19.2163	19.149	19.127	19.1154	19.2776	19.1306	19.1933	19.1795	19.2995
Y.AYDTPDLTLAEQNK.T	9.58235	8.01073	A0A571BF58	1	18.3014	18.4164	18.391	18.6562	18.4793	18.5475	18.3686	18.399	18.6605	18.4647
Y.EEVPGETITEVYETTTTR.T	4.79459	7.14236	A0A571BF58	2	17.2887	17.3939	17.2839	17.3589	17.2107	17.4837	17.3937	17.5142	17.1978	17.2956
Y.KDEYNSFFK.G	35.4318	24.9881	A0A571BF58	1	18.7141	18.0471	19.005	18.336	18.722	18.2307	18.7113	18.0237	18.4187	17.6801
Y.KEDVSPGTAIGK.T	14.1899	9.57411	A0A571BF58	1	17.5009	17.7178	17.482	17.8153	17.5387	17.7318	17.5121	17.771	17.6262	17.3357
Y.KENPGTGIPTTVTPEIER.V	7.2426	8.32837	A0A571BF58	1	18.1377	18.1047	18.2301	18.3545	18.3311	18.3521	18.0662	18.1259	17.5324	17.6803
Y.KLQSENLYK.K	26.0221	3.7162	A0A571BF58	1	21.5722	21.503	21.6076	21.5895	21.5734	21.5093	21.5649	21.4462	21.5957	21.0587
Y.KQNWEDTK.D	26.0551	7.6874	A0A571BF58	1	20.4505	20.5194	20.5827	20.494	20.7484	20.6969	20.4828	20.5089	20.4284	19.8907
Y.KVNTNLDYK.K	32.6811	11.025	A0A571BF58	1	20.4168	20.1754	20.3615	20.1306	20.5353	20.1509	20.4799	20.2369	20.5985	19.9194
Y.LYVELATK.E	5.8799	5.37791	A0A571BF58	1	17.0176	17.0616	17.1075	16.8983	16.921	16.926	17.018	17.0668	16.888	16.7679
Y.NISENMYK.A	24.6325	12.8303	A0A571BF58	1	18.2166	18.443	18.2023	18.2386	18.26	18.3092	18.5773	18.6677	18.6617	18.154
Y.NLSDNVYK.Q	22.8708	10.9319	A0A571BF58	1	17.69	17.7072	17.4359	17.2268	17.6558	17.4929	17.6628	17.5086	17.8965	17.4258
Y.SIMQEPPEVK.H	8.2744	2.24473	A0A571BF58	2	18.8254	18.8473	18.8034	18.8082	18.8239	18.906	18.8344	18.8344	18.7796	18.6106
Y.SMDTMEQALNK.S	7.86336	9.83967	A0A571BF58	1	17.1933	17.4517	17.0328	17.3881	17.177	17.406	17.2234	17.2071	17.5026	17.6632
Y.SYPPDSINVDLAK.K	13.3795	6.89803	A0A571BF58	1	16.7214	16.8959	16.8964	16.8416	17.0268	16.7648	16.8309	16.9566	17.1067	16.8329
Y.TEDWEADK.A	28.5857	4.29425	A0A571BF58	2	19.853	19.9118	19.8552	19.9336	20.0031	19.9771	19.8454	19.9671	19.8249	19.2335
Y.TLLPDALNVEHSR.N	8.90593	6.08301	A0A571BF58	1	16.66	16.7221	16.6939	16.6471	16.879	16.6398	16.7504	16.6138	16.9097	16.7278
Y.TTLPETRDTVHVK.A	8.7012	6.26621	A0A571BF58	2	18.2065	18.3024	18.1398	18.3762	18.2427	18.4125	18.2675	18.2255	18.3899	18.5676
K.ADSIQGTAR.T	6.27723	4.33248	A0A5F8MPH8	1	20.2155	20.2964	20.3177	20.3728	20.2679	20.3408	20.2644	20.185	20.1535	20.2816
K.DAQGQPQSVPIEGDENEVTVPGLESNRK.Y	4.43831	7.96852	A0A5F8MPH8	1	16.2732	16.3243	16.4143	16.1438	16.2069	16.0969	16.3489	16.3938	16.297	16.3876
K.DRDGQLQTVSLAADQR.E	4.41817	5.06144	A0A5F8MPH8	1	20.0958	20.0901	20.0058	20.1796	20.1348	20.2248	20.1596	20.2213	20.0379	19.9477
K.DSDGRPQVMR.V	16.8271	6.38277	A0A5F8MPH8	1	21.4273	21.2206	21.3343	21.2016	21.2311	21.2756	21.4117	21.216	21.2977	21.6426
K.DTQGQPQMVPVSGDLGEVTVSGLEPAR.K	32.2089	6.72718	A0A5F8MPH8	1	15.668	15.4946	15.5496	15.5161	15.6347	15.3852	15.4661	15.436	14.0117	14.6806
K.EAVFAQYDFFR.V	5.32809	3.39278	A0A5F8MPH8	1	19.5985	19.6492	19.7388	19.7156	19.7506	19.7001	19.6966	19.7156	20.0219	20.1306
K.FFLYGLR.E	24.043	5.83077	A0A5F8MPH8	1	19.47	19.5067	19.2926	19.4086	19.3055	19.5163	19.4688	19.415	19.044	19.5393
K.FLLFGVQDGK.R	12.624	3.96124	A0A5F8MPH8	1	19.7698	19.743	19.7318	19.7282	19.6474	19.8491	19.7432	19.7097	19.3966	19.1384
K.GDFDSFTVQYK.D	5.34235	2.73789	A0A5F8MPH8	4	20.7202	20.7361	20.6578	20.643	20.7063	20.6969	20.6239	20.7038	20.5117	20.6208
K.ILIQSDPDPGSPPR.L	21.2798	6.14444	A0A5F8MPH8	1	16.8305	16.8708	16.9153	16.9383	16.9994	17.0872	17.0392	17.026	16.7594	17.1969
K.LNLYGIHSGQR.F	57.4024	15.4302	A0A5F8MPH8	1	18.8151	18.6342	18.7157	18.5686	18.8152	18.6006	18.2258	18.2227	18.1815	19.4242
K.M*NLYGIYSGQR.V	9.59536	19.4457	A0A5F8MPH8	1	19.2421	18.6706	19.3137	18.7296	19.0782	18.7332	19.2691	18.7439	18.9453	18.7493
K.MNLYGIHSGQR.V	12.0673	6.83587	A0A5F8MPH8	2	18.6463	18.4703	18.7705	18.6365	18.5269	18.519	18.6075	18.529	18.6371	18.8839
K.MNLYGIYSGQR.V	7.30136	3.35685	A0A5F8MPH8	2	19.6771	19.5832	19.5747	19.6215	19.6824	19.5452	19.5979	19.623	19.4658	19.6149
K.MNLYGLHEGR.R	14.6183	7.97564	A0A5F8MPH8	1	19.2685	19.0747	19.1671	19.0804	19.0425	18.8762	19.1389	19.0139	19.1837	19.483
K.QVVFTHR.I	1.61303	17.4339	A0A5F8MPH8	1	17.2007	16.7904	17.2771	17.1989	17.3105	16.9746	17.2597	17.6443	17.1712	17.2041
K.TITTMIDGPQDLR.V	0.80759	7.82745	A0A5F8MPH8	1	17.7757	17.5068	17.536	17.5183	17.6887	17.4715	17.6995	17.5582	17.4996	17.5161
K.TTTIFLNGNR.E	6.27777	7.94126	A0A5F8MPH8	2	19.3831	19.2799	19.3291	19.1995	19.5522	19.2106	19.3451	19.3202	19.2871	19.159
K.VLISGLEPK.T	9.38268	3.13699	A0A5F8MPH8	2	19.1083	19.1889	19.0886	19.1485	19.0563	19.1179	19.1742	19.1605	18.9826	18.7909
R.AGFSGPDCSQR.S	13.0264	7.30442	A0A5F8MPH8	1	18.5055	18.3299	18.4531	18.2335	18.3131	18.2031	18.3242	18.2741	18.8975	19.164
R.AQEQPGKPSVQPR.L	3.52544	4.02889	A0A5F8MPH8	1	18.9908	18.9857	19.01	19.0233	19.0067	18.8939	18.9587	18.8594	18.6898	18.7618
R.DLQFSDIGETSAK.V	10.7942	3.82903	A0A5F8MPH8	2	19.5097	19.3624	19.4017	19.4808	19.4172	19.353	19.4577	19.4453	19.4116	19.1909
R.ELMVPGVR.R	16.8765	4.51167	A0A5F8MPH8	1	18.1583	18.2588	18.2789	18.1845	18.3409	18.2151	18.2582	18.1554	17.9953	18.3412
R.FGPLTAEGITEPTNAADHTK.S	18.5089	6.6154	A0A5F8MPH8	1	17.7781	17.9739	17.7625	17.9849	17.9799	17.8337	17.9683	17.9703	17.6648	17.285
R.FTLFGIANK.K	8.50574	7.82404	A0A5F8MPH8	1	16.5815	16.622	16.778	16.7321	16.5573	16.897	16.7196	16.7133	16.6458	16.472
R.FVVSYVSAGNQR.V	3.44689	9.22157	A0A5F8MPH8	1	16.9536	16.7093	16.8789	16.5269	16.7768	16.6921	16.892	16.7744	16.5104	16.4401
R.GGQVQVVPAAADQR.E	2.73274	10.0243	A0A5F8MPH8	2	19.1572	19.4735	19.1614	19.4092	19.1846	19.427	19.1494	19.4136	19.1331	19.1889
R.GLAPGQDYQVTVR.A	1.11291	6.59986	A0A5F8MPH8	2	19.5599	19.3248	19.5197	19.4407	19.5311	19.3089	19.5056	19.3968	19.3747	19.3974
R.GPFDSFVILYK.D	4.09267	3.7792	A0A5F8MPH8	1	18.6346	18.672	18.7762	18.704	18.6521	18.5911	18.6874	18.6706	18.3482	18.2647
R.GTSWGPPASK.T	5.83293	4.81949	A0A5F8MPH8	1	18.4526	18.3751	18.4517	18.3684	18.4956	18.3314	18.3647	18.521	18.3398	18.2207
R.LGELWVTDPTTDSLR.L	13.8003	11.5201	A0A5F8MPH8	1	18.538	18.7748	18.4508	18.8762	18.5041	18.693	18.4369	18.7342	18.2385	18.521
R.LGPVSVEGTTAPVEK.T	19.0147	5.64851	A0A5F8MPH8	1	18.9923	18.7871	18.9781	18.8221	18.9663	18.9145	18.8827	18.8065	18.8117	18.4213
R.LSQLSVSDVTTSSLR.L	22.6051	8.04451	A0A5F8MPH8	1	17.0192	16.8631	17.0645	17.2247	17.2044	17.0005	17.0431	17.0212	16.8665	17.3317
R.LSWAVAR.G	15.4831	5.79089	A0A5F8MPH8	1	21.8298	21.7161	21.6986	21.7508	21.6339	21.6594	21.7078	21.5454	21.5225	21.8396
R.MHLLEETTVR.T	13.4418	10.5901	A0A5F8MPH8	1	18.7656	19.0893	19.2113	19.1356	19.0674	18.9937	18.8963	18.8388	18.7562	19.0313
R.SQVSVEAK.T	9.87985	4.73606	A0A5F8MPH8	1	20.4803	20.6487	20.545	20.6843	20.5256	20.6245	20.5705	20.619	20.6091	20.4072
R.STPISGLEPGR.K	12.5488	7.43616	A0A5F8MPH8	1	18.0494	18.1539	18.2956	18.2819	18.3591	18.173	18.1045	18.14	17.6807	17.9374
R.TATITALDAGR.K	19.2252	14.8206	A0A5F8MPH8	1	19.8207	19.5277	19.907	19.4391	19.7524	19.3539	19.8268	19.4446	19.6173	19.2226
R.TLSPVLESPR.D	12.1072	7.30256	A0A5F8MPH8	1	19.1137	18.8879	19.039	18.821	19.008	18.9078	19.0417	18.8536	19.7856	20.0332
R.TQTQILQGLIPDTR.Y	5.96757	7.81334	A0A5F8MPH8	1	16.8785	16.8268	16.7604	16.5555	16.6621	16.5904	16.673	16.677	16.4999	16.6217
R.VGPVSTVGM*TEK.E	8.63843	8.58292	A0A5F8MPH8	1	17.3658	17.3641	17.6466	17.3202	17.5428	17.3455	17.4392	17.3153	17.4207	17.5972
R.VGPVSTVGVTDPK.E	2.22902	7.45231	A0A5F8MPH8	1	17.5975	17.7486	17.9706	17.8545	17.8766	17.8753	17.8213	17.793	17.488	17.5335
R.VGPVSVVAK.T	1.43043	2.98475	A0A5F8MPH8	2	19.5794	19.5656	19.5225	19.6105	19.6151	19.6496	19.6522	19.6031	19.449	19.4199
R.VPGHEDQVTISGLEPDHK.Y	0.985822	12.8671	A0A5F8MPH8	1	17.6372	17.1785	17.7862	17.3393	17.4729	17.4155	17.5666	17.4784	17.5976	17.5775
R.VPSSASAYDQR.G	0.0845909	3.99509	A0A5F8MPH8	4	20.1013	19.9946	20.0851	20.0304	20.0064	20.035	20.1173	19.9491	19.9784	19.9767
R.VSGLDPGR.R	9.25366	5.71812	A0A5F8MPH8	1	18.2061	18.1134	18.0247	18.0007	18.0838	17.9515	18.1269	18.0227	18.26	18.449
R.VVAVTPTTLDLSWLRPQAEVDR.F	23.2271	4.04335	A0A5F8MPH8	1	20.303	20.2084	20.2963	20.1508	20.229	20.3123	20.2438	20.1897	19.8917	20.37
R.VVPVEGPDR.S	6.63896	4.49646	A0A5F8MPH8	1	19.4834	19.372	19.2929	19.3408	19.3197	19.3141	19.3838	19.4268	19.1692	19.3048
R.YEVTVVSVR.G	2.7188	5.70073	A0A5F8MPH8	1	19.9527	19.8797	19.7899	19.8776	19.7583	19.7519	19.9338	19.7662	19.7424	19.7979
R.YGPLTADGTTAAETK.E	1.16883	5.05015	A0A5F8MPH8	1	17.3272	17.4564	17.5533	17.4914	17.4429	17.5658	17.4579	17.4623	17.046	17.0698
A.APAAGSAPAAAEEK.K	13.4018	4.59439	A0A5F8MPY2	1	18.2324	18.2919	18.2235	18.2776	18.3448	18.2048	18.1272	18.2913	18.6852	18.411
K.KEESEESDDDM*GFGLFD.-	7.99914	8.16101	A0A5F8MPY2	1	16.4917	16.422	16.258	16.5513	16.6034	16.5871	16.3532	16.5254	17.6317	17.4683
K.KEESEESDDDMGFGLFD.-	33.3285	4.77086	A0A5F8MPY2	1	19.079	18.9259	19.0766	18.9668	18.9874	18.9721	19.0755	18.9125	18.6739	19.3669
K.LASVPAGGAVAVSAAPGSAAPAAGSAPAAAEEK.K	23.7608	2.40609	A0A5F8MPY2	6	20.5186	20.5402	20.499	20.5606	20.5144	20.487	20.4587	20.4689	20.5314	20.042
K.NIEDVIAQGVGK.L	22.1025	6.32062	A0A5F8MPY2	7	23.0872	22.9764	22.9961	22.8561	23.1596	22.9583	23.0272	22.9722	23.0106	22.5559
K.VISELNGK.N	0.567375	5.13877	A0A5F8MPY2	2	18.6877	18.8346	18.8388	18.8695	18.7477	18.6923	18.7322	18.7016	18.7556	18.744
K.CDNGFSPPSGYSWDYLR.C	11.0337	8.04641	A0A668KLU9	1	17.4064	17.4784	17.368	17.3562	17.516	17.1415	17.3733	17.5115	17.5925	17.3669
K.AGQVGVK.L	1.1966	3.75568	A0A7N9VR94	2	18.0958	18.1085	18.0298	18.111	18.1648	18.0208	18.1662	18.0732	18.597	18.6214
K.GPHVDLK.G	0.0672948	4.6506	A0A7N9VR94	1	20.418	20.5123	20.3234	20.3259	20.4292	20.3384	20.353	20.4185	20.7984	20.7971
K.LEGELALADK.D	1.41961	11.8552	A0A7N9VR94	1	17.9914	18.2479	18.0044	18.4598	18.2509	18.3454	18.0411	18.2703	18.3976	18.3686
K.LPEGQLPEAELPAAQAAAAAGAGLK.G	2.93853	3.66118	A0A7N9VR94	1	20.159	20.304	20.1962	20.2552	20.2896	20.2413	20.1735	20.2552	20.4735	20.4135
K.TPDLSVQLPSADLELK.A	14.7102	4.20966	A0A7N9VR94	1	18.6547	18.6742	18.7362	18.7359	18.6024	18.6193	18.7504	18.7541	19.6301	19.3289
K.VQMPSLK.M	3.76156	7.53443	A0A7N9VR94	3	18.5357	18.7235	18.5148	18.7224	18.573	18.7338	18.5143	18.7586	18.7074	18.6307
K.SAPATGGVK.K	7.36545	4.59774	A0A8I4SYN6	2	22.3478	22.3402	22.4384	22.4343	22.3231	22.2635	22.2709	22.3141	21.0036	20.8531
R.EIAQDFK.T	8.60707	3.0352	A0A8I4SYN6	8	25.7321	25.7465	25.6498	25.7082	25.6223	25.681	25.6868	25.7372	25.5221	25.3462
R.EIAQDFKTDLR.F	10.7833	13.816	A0A8I4SYN6	1	18.6544	18.8026	19.0573	19.191	18.6898	18.7028	18.7838	18.8789	17.7701	17.5496
R.FQSSAVM.A	14.689	13.2147	A0A8I4SYN6	1	17.4022	17.5119	17.566	17.4834	17.5663	17.3439	17.6133	17.9337	17.9187	17.6179
K.EALALANGTPR.G	18.2986	4.38044	A16A1	1	18.0814	18.0869	18.1566	18.2053	18.0612	18.2319	18.1103	18.1774	18.1968	18.5723
K.VAFC#GAVEEGR.V	25.8659	8.21566	A16A1	1	17.5785	17.4362	17.7272	17.6374	17.3913	17.4371	17.5769	17.4676	16.6031	17.1369
R.GAVEAAHQAAPGWGAQSPR.A	26.6052	10.1848	A16A1	1	16.1045	16.0252	16.1565	16.1276	16.34	16.3304	16.3451	15.9735	16.3397	16.8891
R.LLIQESVWDEAMR.R	1.76471	5.9511	A16A1	1	17.1299	16.9493	17.0872	16.995	16.9672	16.8602	17.0428	17.066	17.9582	17.9222
R.VQDQGQTLQVTGLR.G	5.73202	7.0879	A16A1	2	18.1282	18.0443	18.2836	18.0949	18.2516	18.0321	18.0927	18.0155	18.1004	17.9834
K.ITALDLNPER.T	5.53817	7.05315	A16L1	1	17.697	17.6778	17.9287	17.8218	17.5958	17.712	17.7525	17.7407	17.7038	17.8168
K.RPDITPELR.E	20.9043	3.53223	A1AG1	1	18.2436	18.2441	18.2241	18.1182	18.1631	18.1526	18.2277	18.1388	18.9519	19.3816
K.YEGGVETFAHLIVLR.K	18.8804	8.69915	A1AG1	1	17.8244	17.4682	17.7972	17.5713	17.6771	17.5452	17.578	17.6348	18.0576	18.4452
R.GLSLYAK.R	38.8488	22.0481	A1AG1	2	20.4982	19.9134	20.7332	20.0997	20.4298	19.9897	20.5937	20.0072	20.9371	20.1236
A.EDVQETDTSQK.D	21.6727	3.39833	A1AT1	5	22.7229	22.8006	22.6965	22.8118	22.725	22.7544	22.6915	22.8023	23.2341	22.7885
F.AMLSLGSK.G	5.48774	4.87145	A1AT1	2	20.3372	20.2295	20.1831	20.217	20.3452	20.3536	20.3637	20.2866	20.6782	20.5661
K.DQSPASHEIATNLGDFAISLYR.E	31.9182	5.80278	A1AT1	3	21.835	21.6385	21.7473	21.6817	21.6844	21.5893	21.7338	21.5959	21.9446	22.6072
K.KPFDPENTEEAEFHVDESTTVK.V	18.856	3.71919	A1AT1	7	20.9124	21.0254	20.8927	21.0121	21.02	21.0356	20.9645	20.9622	21.5133	21.1263
K.KVINDFVEK.G	24.0016	3.14524	A1AT1	4	21.8051	21.8362	21.8362	21.8565	21.9297	21.8447	21.7829	21.8811	21.9972	21.5027
K.LSQAVHK.A	4.16042	11.8374	A1AT1	4	23.892	23.4852	23.8125	23.5934	23.7202	23.5288	23.7957	23.4284	24.1268	24.2117
K.M*QHLEQTLSK.E	3.11694	4.24516	A1AT1	5	21.8351	21.7175	21.8917	21.8152	21.7985	21.7272	21.7334	21.7691	22.1228	22.0592
K.MQHLEQTLSK.E	14.65	9.04083	A1AT1	5	21.5947	21.2959	21.5433	21.3671	21.5643	21.2585	21.5202	21.3665	21.936	21.636
K.NHYQAEVFSVNFAESEEAK.K	22.8163	7.71627	A1AT1	3	18.8992	19.1427	18.9945	19.0233	19.1347	19.1878	18.8849	19.063	19.3893	18.9197
K.NHYQAEVFSVNFAESEEAKK.V	30.655	7.20305	A1AT1	2	18.1695	18.43	18.3751	18.4799	18.217	18.3041	18.3265	18.3933	18.4406	17.8051
K.PFDPENTEEAEFHVDESTTVK.V	9.86976	7.66791	A1AT1	1	15.7352	15.8027	15.8907	15.7906	15.637	15.7523	15.9977	15.7566	16.1395	15.9378
K.SFQHLLQTLNRPDSELQLSTGNGLFVNNDLK.L	19.0792	10.0314	A1AT1	3	20.8838	20.5676	20.9112	20.6694	20.7337	20.6243	20.8425	20.5409	20.9176	21.3093
K.TLM*SPLGITR.I	21.9434	2.81898	A1AT1	3	21.8887	21.8223	21.8179	21.7697	21.7734	21.7936	21.8435	21.7853	21.9481	22.3995
K.TLMSPLGITR.I	6.31633	4.09034	A1AT1	6	22.1727	22.1037	22.0557	22.0133	22.0691	21.9752	22.0642	22.0566	22.2505	22.3795
K.VINDFVEK.G	11.7493	12.9991	A1AT1	6	20.928	20.6623	20.9595	20.5487	21.0558	20.7126	20.9955	20.6695	21.1928	20.9526
K.VVDPTHK.-	5.19521	5.66571	A1AT1	3	19.9495	20.1225	19.8441	19.9745	19.9291	20.0256	19.9486	20.0088	20.1151	20.2212
R.IFNNGADLSGITEENAPLK.L	10.267	4.05584	A1AT1	5	24.1563	24.1931	24.1251	24.1481	24.3048	24.2022	24.2471	24.2011	24.4837	24.2738
R.LAQIHFPR.L	15.1013	8.37634	A1AT1	3	19.3424	19.5429	19.5065	19.6115	19.3462	19.4983	19.2824	19.5762	19.5946	19.9039
R.LSISGEYNLK.T	13.0933	4.42222	A1AT1	7	21.2075	21.1089	21.1733	21.0573	21.2444	21.1055	21.215	21.1732	21.3996	21.1317
K.KPFDPENTEEAEFHVDK.S	21.2372	2.68477	A1AT2	2	20.9365	20.9601	21.0016	20.9229	20.9884	20.9167	21.0155	20.9282	21.2696	20.833
K.M*QHLEQTLNK.E	0.20291	4.46833	A1AT2	7	20.6098	20.7604	20.6148	20.7358	20.7266	20.7428	20.6381	20.7553	20.6384	20.6343
K.MQHLEQTLNK.E	11.868	11.5914	A1AT2	4	21.5464	21.8471	21.4292	21.6124	21.6123	21.8454	21.4722	21.8029	21.8545	22.0972
K.PFDPENTEEAEFHVDK.S	25.1758	3.37449	A1AT2	2	18.3663	18.2816	18.3352	18.3763	18.4236	18.3231	18.2921	18.3854	18.6271	18.108
R.LSISGDYNLK.T	8.64468	5.61808	A1AT2	3	22.2111	22.0883	22.0155	21.9873	22.1962	22.0435	22.13	22.0933	22.3043	22.1277
R.LVQIHIPR.L	12.629	12.3359	A1AT2	3	18.2784	17.9613	18.2092	17.9929	18.1231	17.8504	18.2488	17.8195	18.1742	18.4325
K.QPFDPENTEEAEFHVDESTTVK.V	57.4266	12.6579	A1AT4	1	17.3626	17.0247	17.3568	17.1613	16.9913	16.9214	17.3554	17.0613	17.2481	18.4914
R.LSISGNYNLK.T	5.18181	4.31666	A1AT4	2	19.825	19.8839	20.0112	19.958	19.9259	19.9927	19.9791	19.8996	20.5058	20.4001
R.YQGVNLYVK.N	2.37322	4.38473	A2A5N3	2	18.5339	18.4638	18.6637	18.5328	18.5458	18.4937	18.582	18.4967	18.7837	18.8321
K.KKNQLVQK.A	41.472	29.5809	A2A7B5	1	12.4704	13.3976	13.2707	12.5118	12.2233	12.8394	12.6669	12.6373	12.5085	13.3802
K.ETPENLVFYSENVDR.A	19.0602	9.75609	A2AEN9	1	17.0512	17.1784	17.2033	17.1173	17.4295	17.123	17.2444	17.4131	17.5592	17.168
K.ELEQMLTPIEELLK.E	39.1554	12.2959	A2AG10	3	21.6706	21.1889	21.5276	21.244	21.4108	21.286	21.5868	21.3143	21.5097	22.33
R.LAEIIDAELK.R	9.35495	11.7292	A2AG10	1	15.5777	16.0059	15.6953	15.9653	16.0811	16.0067	15.8689	16.031	16.1223	16.3135
R.FVYEAC#GAR.L	21.9447	11.2902	A2AHY8	1	18.0446	18.2992	18.0366	18.0429	18.0596	18.2735	18.0475	18.4339	16.7979	17.2493
K.RKHMKKHKER.H	29.9124	31.8159	A2AMD0	1	11.5234	11.5796	12.2511	11.3534	12.6049	12.4122	12.2775	11.7863	11.584	12.2037
K.DDFLEQSER.L	7.5875	6.42089	A2AP	1	19.0175	19.0668	18.9791	18.8563	19.1208	19.1492	19.0494	18.9613	19.2505	19.0955
K.DFFHLDER.F	3.28847	11.6274	A2AP	1	19.2889	19.0101	19.3965	19.2206	19.3174	19.052	19.4064	18.9945	19.4917	19.4246
K.GFPIKDDFLEQSER.L	9.75775	6.73897	A2AP	1	20.5343	20.3648	20.6855	20.5995	20.59	20.4796	20.611	20.4979	20.7649	20.5655
K.QEEDLANINQWVK.E	10.8958	7.34239	A2AP	1	18.2156	18.0815	18.2312	18.1187	18.2616	17.9177	18.1388	18.1921	18.3975	18.1747
K.INGEWHTIILASDK.R	8.06735	4.94884	A2BIN1	1	17.8259	17.8693	17.8624	18.0391	17.9089	17.9042	17.8909	17.8147	17.6737	17.509
R.ENIIDLSNANR.C	13.5943	3.88739	A2BIN1	4	21.5721	21.5054	21.4953	21.4139	21.5989	21.4918	21.4958	21.4972	21.2789	21.5571
R.LFLEQIHVLEK.S	18.4751	12.6036	A2BIN1	1	19.0678	19.2619	18.8726	19.2251	18.8532	19.2844	18.8853	19.1829	18.9316	19.3107
R.NFNVEK.I	2.9708	6.34306	A2BIN1	1	19.8535	19.9118	19.7051	19.9899	19.9904	19.933	19.8352	19.9226	19.8093	19.7486
R.GEAFTLK.A	3.16206	9.02382	A2MG	1	19.0676	18.9428	18.988	18.6649	19.0869	19.009	19.1032	18.9682	19.2724	19.2079
K.LKDEGLLPNK.Y	25.8987	2.88476	A2RTH5	1	19.1991	19.281	19.1525	19.215	19.2366	19.2707	19.2179	19.2559	19.2882	18.7537
R.DLSELEEK.L	26.9863	3.54428	A2RTH5	2	20.3671	20.4062	20.3334	20.3248	20.4576	20.3719	20.3266	20.4356	20.4834	19.926
R.GGQELGLK.E	9.44571	6.0798	A2RTH5	2	19.6153	19.5107	19.5423	19.3786	19.6668	19.4679	19.5678	19.5237	19.5419	19.3489
R.SC#DLAGVETC#K.S	7.47961	10.1036	A2RTH5	1	17.9881	17.7264	18.0449	17.886	18.0497	17.7099	18.1112	17.9214	17.4317	17.279
R.VHGVSQLIK.A	0.450349	3.65127	A2RTH5	1	18.5448	18.413	18.5282	18.5321	18.4326	18.4648	18.4648	18.425	18.532	18.5411
K.GVVPLAGTNGETTTQGLDDLSGR.C	10.9961	5.70226	A6ZI47	3	18.1579	18.2963	18.4122	18.3528	18.327	18.4142	18.2719	18.2844	18.4754	18.7002
M.SYPYPALTPEQK.K	18.7509	12.1246	A6ZI47	1	15.6468	15.6706	15.925	16.0761	15.8185	15.8276	15.5472	15.9332	16.5384	16.1536
K.AAVSGLWGK.V	4.89078	5.63744	A8DUK4	2	22.5734	22.4582	22.4822	22.3598	22.5854	22.4861	22.5909	22.4356	22.4199	22.5197
K.VNADEVGGEALGR.L	1.87751	3.19898	A8DUK4	4	20.9329	20.8499	20.9302	20.9142	20.9773	20.9112	20.9328	21.0055	20.8705	20.9088
K.VVAGVAAALAHK.Y	6.24955	5.15652	A8DUK4	5	20.0351	20.0668	20.1935	20.1376	20.2468	20.2301	20.1952	20.1478	19.9247	19.7971
K.VTSLESTLEK.R	4.97149	12.842	A9XX86	1	16.087	16.4157	15.9887	16.4733	16.1656	16.2911	16.073	16.4238	16.1245	16.2259
R.SFATSYEPK.D	4.53529	6.03198	AAAT	1	18.0323	17.9378	17.9499	18.0521	17.8065	17.9343	17.818	17.9309	17.796	17.8886
K.AQSYEYVYR.C	26.2811	7.1662	AACS	1	17.9834	17.7122	17.7359	17.7596	17.7193	17.8194	17.7932	17.653	17.7411	18.2836
K.KVEVAVK.Q	21.675	3.23668	AACS	1	19.1928	19.1703	19.2341	19.1457	19.2896	19.2259	19.1643	19.2118	19.1271	19.5728
K.VTFEELR.Q	8.46238	2.15309	AACS	1	20.0858	20.0583	19.9867	20.0672	20.0143	20.044	20.0529	20.0561	19.967	20.1399
R.FSQIQPK.L	3.83307	4.52855	AACS	2	18.6123	18.627	18.6636	18.7029	18.6247	18.5116	18.6617	18.7302	18.6455	18.5672
R.NLGMAVEAWDEEGK.A	15.3938	5.37991	AACS	1	17.5666	17.6808	17.6143	17.5643	17.7735	17.5752	17.5705	17.5757	17.6032	17.2879
R.QQVALFAAAMR.K	8.295	4.74636	AACS	2	17.8433	17.7671	17.7756	17.8139	17.7575	17.8452	17.6441	17.8597	18.0112	18.1806
K.VENILLHDR.G	0.772411	4.17835	AAK1	1	16.5729	16.5405	16.6193	16.4847	16.4937	16.4893	16.5154	16.4237	15.7268	15.7426
R.EQGSSGLGSGSSGGGGSSSGLGSGYIGR.V	22.1514	14.956	AAK1	1	12.6334	13.1612	13.2506	13.4096	13.1341	13.1262	13.3619	13.2876	13.4871	13.0314
K.YVTTLLYKPI.-	4.52554	2.06704	AAKB1	2	20.7381	20.6878	20.7327	20.6871	20.733	20.6644	20.6801	20.6755	20.4742	20.5666
K.EFVPWQQDLDDSVK.P	13.9251	5.97073	AAKB2	1	18.8413	19.0343	18.8318	18.9322	18.8109	18.9006	18.7674	18.8325	18.8359	18.5508
K.EFVPWQQDLDDSVKPAQQAR.P	8.45188	4.45096	AAKB2	2	17.9469	17.9036	18.0603	17.8718	17.9028	17.8776	17.9862	17.9435	18.0636	17.8909
K.IM*VGSTDDPSVFSLPDSK.L	0.585304	6.43804	AAKB2	1	16.7742	16.8454	16.8583	16.724	16.6548	16.6544	16.6084	16.7874	17.0387	17.0506
K.IMVGSTDDPSVFSLPDSK.L	16.8793	5.85402	AAKB2	1	19.7181	19.4522	19.5687	19.4902	19.5307	19.6108	19.5661	19.5058	19.2301	18.8841
K.KSDFEVFDALK.L	23.9931	6.25376	AAKB2	3	21.4566	21.6679	21.4905	21.6083	21.5908	21.6283	21.4872	21.7011	21.6799	21.1856
K.LDSMESSETSC#R.D	1.24573	4.40723	AAKB2	2	19.3317	19.3059	19.2636	19.2024	19.3384	19.1594	19.2851	19.3226	17.8308	17.8054
K.LDSMESSETSCR.D	6.50487	14.9899	AAKB2	1	14.7692	14.6758	14.562	15.0863	14.674	14.5505	14.4796	14.4867	18.2705	18.4033
K.SDFEVFDALK.L	29.3002	6.20483	AAKB2	1	18.4207	18.5887	18.3995	18.472	18.5184	18.6378	18.6035	18.5954	18.4681	17.8615
K.SHNDFVAILDLPEGEHQYK.F	0.275978	3.15094	AAKB2	1	17.3127	17.2531	17.3149	17.2802	17.3814	17.3808	17.3428	17.3489	17.8781	17.8725
E.NEHFQETPESNNSVYTSFMK.S	5.84804	15.8792	AAKG1	1	14.8084	14.6653	14.7135	15.0665	14.7788	14.9367	15.1725	14.46	14.7361	14.8554
K.AFFALVTNGVR.A	11.328	4.72702	AAKG1	1	17.8305	17.8079	17.9807	17.9205	17.8809	17.8505	17.7924	17.9458	17.5034	17.735
K.FDVINLAAEK.T	20.8454	3.57665	AAKG1	2	20.748	20.7966	20.8255	20.7879	20.8233	20.9179	20.8212	20.8651	20.7959	20.3675
K.GIVSLSDILQALVLTGGEK.K	1.18536	14.0402	AAKG1	1	15.3099	15.7231	15.6524	15.5941	15.1567	15.754	15.6703	15.4479	15.632	15.6562
K.LFITEFPKPEFMSK.S	13.8206	4.96375	AAKG1	1	18.8592	18.8853	18.8743	18.9928	18.8273	18.9536	19.0329	18.8981	19.0447	18.7618
K.TYNNLDVSVTK.A	13.9683	3.51913	AAKG1	2	19.4236	19.4323	19.5114	19.4905	19.5825	19.4903	19.4936	19.457	19.6164	19.3305
R.AAPLWDSK.K	9.46534	3.63541	AAKG1	3	21.0947	21.0589	21.0781	21.0225	21.0875	21.0429	21.1058	20.9404	21.06	20.8666
R.C#YDLIPTSSK.L	5.75481	5.21708	AAKG1	1	17.4876	17.4963	17.4099	17.643	17.5873	17.5601	17.5271	17.6126	16.9629	17.0803
R.LVEAEVHR.L	5.52315	11.8684	AAKG1	1	18.9343	18.5943	18.966	18.8657	18.8989	18.6145	19.0118	18.6141	18.9195	19.0323
R.LVVVDEHDVVK.G	1.94017	4.28811	AAKG1	3	21.4061	21.3112	21.2207	21.2401	21.2357	21.2986	21.2468	21.2677	21.2143	21.2539
R.VSALPVVDEK.G	17.3399	7.22616	AAKG1	1	19.7229	19.9023	19.8623	19.9987	19.701	19.7676	19.773	19.8987	19.8403	19.4848
R.VVDIYSK.F	8.9487	9.21226	AAKG1	3	21.4854	21.2206	21.5185	21.2934	21.4591	21.2247	21.5206	21.2732	21.4937	21.3109
R.QEAVEEAEPPGLGEGAQSR.P	2.26054	6.19932	AAKG3	1	16.0961	16.2418	16.2117	16.1648	16.2594	16.1829	16.0198	16.299	16.4263	16.4725
R.TIQDLGIGTFR.D	6.47266	3.12223	AAKG3	1	19.3541	19.4155	19.3744	19.4499	19.3506	19.4529	19.3818	19.4574	19.581	19.7132
R.VSALPVVNESGQVVGLYSR.F	5.00071	5.49305	AAKG3	1	17.9453	17.9408	17.9666	17.7573	17.9853	17.8178	17.9305	17.8534	18.0701	17.9681
K.EYNALVAQGVR.V	15.6851	6.26076	AAMDC	2	20.213	20.107	20.1232	19.9671	20.2298	20.1595	20.1525	20.0099	20.2926	20.6139
K.GVQTLVIGR.G	10.8296	11.1053	AAMDC	3	20.2451	19.878	20.1762	19.8872	20.1845	19.9563	20.1249	19.8534	20.1498	20.3712
K.IASLSWGQMK.V	3.03948	5.84322	AAMDC	1	19.9873	19.8295	19.9433	19.8283	20.0125	19.8098	19.9744	19.8396	19.8716	19.9336
K.VPPSTVEYLEK.Q	2.5719	2.71187	AAMDC	3	19.8854	19.8996	19.8112	19.8777	19.8975	19.8638	19.7925	19.8538	20.0327	19.9802
K.VQGSTLTYK.D	6.89111	9.07746	AAMDC	2	19.7038	19.569	19.5051	19.4469	19.8451	19.5526	19.5811	19.5375	19.741	19.6003
R.ETGTEHSPGVQPADVK.E	NA	37.9138	AAMDC	1	18.2161	18.362	16.9145	18.317	17.2393	18.4427	17.1436	18.1477	17.1004	NA
R.GMSEALK.V	29.2872	18.5856	AAMDC	2	19.5596	19.0494	19.5747	18.9994	19.5428	19.0289	19.4977	19.0845	19.4736	18.8673
R.VLQTEQAVK.E	9.38839	12.8935	AAMDC	4	21.558	21.3984	21.7393	21.4505	21.9188	21.6757	21.7642	21.4583	21.5912	21.3994
R.SIDDEITEAK.S	5.44379	1.98534	AAPK1	1	18.2385	18.3175	18.2765	18.2969	18.2735	18.2761	18.3307	18.2961	18.3245	18.2134
R.TYLLDFR.S	0.292397	3.89137	AAPK1	1	17.9179	18.0144	18.0831	17.9831	17.9971	18.0052	17.9645	17.9081	18.0251	18.0311
K.AC#DIMAEVYR.A	7.73911	3.41932	AAPK2	3	19.937	19.9261	19.8747	19.8882	19.8157	19.9403	19.8171	19.9053	18.081	18.239
K.IGEHQLTGHK.V	0.183765	10.3478	AAPK2	2	19.7613	20.0029	19.7409	19.9887	19.7707	20.059	19.6787	19.993	19.9713	19.9751
K.IGHYVLGDTLGVGTFGK.V	10.2057	4.77369	AAPK2	1	18.2692	18.4079	18.4167	18.5198	18.375	18.4163	18.3978	18.4362	18.5046	18.296
K.MSLQLYLVDSR.S	10.312	3.54101	AAPK2	1	17.5697	17.4534	17.5859	17.5699	17.6188	17.5496	17.4999	17.545	17.3475	17.1367
K.QLGFEWK.V	7.13393	6.97757	AAPK2	1	17.845	18.1049	17.9561	18.0943	17.9409	18.1298	17.9979	18.1049	18.2249	18.0792
K.VVNAYHLR.V	23.5281	7.74059	AAPK2	1	17.5458	17.6729	17.5085	17.726	17.6184	17.7125	17.3986	17.6806	17.6307	18.1153
R.C#PLDALNTTKPK.S	3.17954	3.12308	AAPK2	3	19.4438	19.4421	19.5216	19.5259	19.5599	19.5184	19.5291	19.4564	17.883	17.9479
R.DLKPENVLLDAQMNAK.I	20.1611	3.00954	AAPK2	2	19.7628	19.899	19.7867	19.8458	19.8239	19.8538	19.8599	19.8581	19.8658	19.4517
R.EHEWFK.Q	5.98195	5.08423	AAPK2	2	20.6787	20.6099	20.6154	20.5136	20.7664	20.6364	20.589	20.6267	20.7356	20.8577
R.GGVFYIPDYLNR.S	22.0129	5.66411	AAPK2	2	19.6379	19.5635	19.7765	19.518	19.6305	19.5588	19.6748	19.6232	19.6656	20.1184
R.MPPLIADSPK.A	9.3974	5.23898	AAPK2	2	19.1158	19.1623	19.0126	18.9716	19.0517	19.0993	18.9353	19.0664	19.2737	19.4657
R.SLDVVGK.I	10.1516	3.0831	AAPK2	2	22.5937	22.5815	22.603	22.5525	22.5463	22.605	22.6676	22.5262	22.7262	22.5187
R.SVATLLMH.M	1.73557	7.6174	AAPK2	1	17.2984	17.1103	17.1072	17.192	16.9961	17.0771	16.9969	16.9979	17.311	17.3464
R.SYLLDFK.S	2.32523	3.30721	AAPK2	2	21.4471	21.4641	21.4683	21.5398	21.3825	21.4286	21.4053	21.4582	21.5684	21.521
R.TSC#GSPNYAAPEVISGR.L	29.8935	4.2531	AAPK2	3	19.0872	19.0648	19.1897	19.0822	19.0185	19.0587	18.9877	19.0349	17.6605	18.2797
R.TSCGSPNYAAPEVISGR.L	3.6053	17.9924	AAPK2	1	13.2605	13.6618	13.6344	13.3561	13.6938	13.3964	12.8647	13.6501	16.8791	16.9527
R.VEEVEAR.R	2.58977	3.60475	AAPK2	1	20.4966	20.4279	20.3961	20.419	20.399	20.3978	20.4169	20.5332	20.4442	20.497
R.DRLPVSVR.E	8.69872	4.63616	AASD1	1	18.0867	17.9958	18.0909	18.0494	18.0367	18.0217	18.1115	17.8966	18.1188	18.2965
R.ELSLDDPEVEQVR.G	8.37825	3.75427	AASD1	2	18.8477	18.7289	18.8834	18.7864	18.804	18.7996	18.8512	18.7391	19.5018	19.6729
R.GAQADHFTESPLSPGSQVQVR.V	25.6921	9.77332	AASD1	1	16.5319	16.3262	16.5064	16.4033	16.1886	16.3949	16.4489	16.1257	16.4874	17.0175
F.SFTGLNPK.Q	5.1184	3.15038	AATC	2	18.425	18.3669	18.3692	18.3302	18.4633	18.368	18.3672	18.4363	18.672	18.5676
H.AC#AHNPTGTDPTPEQWK.Q	1.83797	8.74066	AATC	2	20.076	19.9399	19.8805	19.802	19.9301	19.9122	20.1476	20.1288	17.6457	17.6832
K.DIRPYC#YWDAEK.R	2.54017	3.66696	AATC	5	23.472	23.3754	23.4644	23.4207	23.4618	23.3559	23.4752	23.3545	19.9426	19.9944
K.DIRPYCYWDAEK.R	7.85146	3.64862	AATC	2	18.3624	18.3809	18.4242	18.4437	18.5266	18.3876	18.4198	18.3906	22.3315	22.1711
K.ESDSVLR.V	4.80289	3.9435	AATC	1	22.0092	21.9007	21.8697	21.9069	22.0233	21.9172	21.9358	21.9926	22.1908	22.2888
K.HIYLLPSGR.I	6.07342	5.71679	AATC	2	20.2802	20.1262	20.1715	20.1772	20.145	20.013	20.1598	20.2653	20.27	20.394
K.IANDNSLNHEYLPILGLAEFR.S	45.0768	8.91369	AATC	3	21.6393	21.3588	21.5977	21.413	21.4025	21.316	21.5136	21.3071	21.279	22.2319
K.LTADFRDDPDPR.K	19.7262	3.89802	AATC	4	24.5518	24.5152	24.4331	24.4102	24.4286	24.4412	24.4278	24.3876	24.5164	24.9215
K.LTADFRDDPDPRK.V	10.5755	7.78553	AATC	3	22.3058	22.4151	22.5894	22.5839	22.4267	22.5266	22.3016	22.4245	22.0687	21.8526
K.NFGLYNER.V	9.7586	5.89365	AATC	4	21.358	21.4312	21.1934	21.2841	21.3782	21.3508	21.2792	21.4543	21.4344	21.235
K.NLDYVATSIHEAVTK.I	60.8834	10.2653	AATC	5	20.618	20.409	20.547	20.2624	20.332	20.2039	20.3618	20.2665	20.5209	21.8497
K.NTPIYVSSPTWENHNAVFSAAGFK.D	12.5143	6.57567	AATC	4	20.4839	20.2877	20.4913	20.4101	20.3842	20.226	20.4334	20.3084	20.5843	20.8402
K.QIAAVM*QR.R	9.42816	7.49345	AATC	6	21.0347	20.8197	20.8675	20.7261	20.8482	20.6925	20.8967	20.7951	20.9224	21.115
K.QIAAVMQR.R	1.93221	14.4873	AATC	2	17.1487	16.5727	17.1292	16.7181	17.0345	16.8698	17.1661	16.8973	17.1461	17.1855
K.QVEYLVNEK.H	13.3928	12.7274	AATC	4	23.2463	22.8432	23.1	22.7676	23.2166	22.9133	23.1891	22.9276	23.2135	22.9394
K.TPGTWSH.I	7.78392	10.6237	AATC	1	18.2743	17.8974	17.9206	17.818	18.1468	18.0472	18.1418	17.9967	18.3438	18.5028
K.VNLGVGAYR.T	9.57285	7.70698	AATC	5	22.7767	22.713	22.5609	22.4092	22.613	22.5657	22.6829	22.5907	22.6231	22.8187
M.APPSVFAQVPQAPPVLVFK.L	13.1622	5.58747	AATC	6	22.7838	22.9523	22.7865	22.9349	22.8146	22.9321	22.797	22.9591	22.3651	22.6344
R.FLFPFFDSAYQGFASGDLEK.D	4.89695	2.698	AATC	1	19.6382	19.7608	19.7016	19.7581	19.7243	19.7376	19.7256	19.7438	19.6938	19.5938
R.IGADFLGR.W	6.858	4.52109	AATC	3	21.2159	21.1268	21.1539	21.0504	21.1464	21.0705	21.1839	21.0335	21.1338	21.2739
R.INM*C#GLTTK.N	2.27343	2.77458	AATC	4	20.314	20.3587	20.3751	20.3161	20.3951	20.4169	20.3167	20.3848	18.6049	18.5585
R.INM*CGLTTK.N	5.11987	8.00054	AATC	2	18.93	19.0592	18.8956	18.9394	18.8303	18.9857	18.9792	19.1987	20.9211	20.8166
R.INMC#GLTTK.N	0.478577	2.70413	AATC	6	20.7686	20.7233	20.751	20.6721	20.795	20.7107	20.7033	20.7358	18.515	18.5248
R.INMCGLTTK.N	8.05155	4.08915	AATC	4	17.895	17.9518	17.979	17.8667	18.03	18.0068	17.9992	17.9066	21.2566	21.0922
R.ITWSNPPAQGAR.I	15.8225	4.53196	AATC	7	22.3351	22.3384	22.4026	22.4322	22.2821	22.2222	22.3621	22.3261	22.3719	22.6961
R.IVAATLSDPELFK.E	14.4278	3.85516	AATC	4	23.6205	23.6354	23.5719	23.5029	23.6893	23.5777	23.6432	23.6065	23.7192	23.4238
R.KVNLGVGAYR.T	5.95802	3.05963	AATC	1	20.3402	20.214	20.2398	20.2825	20.3126	20.2752	20.3375	20.2837	20.3839	20.5055
R.TDESQPWVLPVVR.K	5.24422	2.77563	AATC	5	20.9546	20.9309	20.8709	20.891	20.9472	20.9462	21.0015	20.947	20.9695	20.8624
R.VGGVQSLGGTGALR.I	8.84614	3.24738	AATC	6	21.9988	22.0162	21.9398	21.9041	21.8694	21.9508	21.9503	21.9468	22.0238	22.2045
R.VGNLTVVGK.E	11.6701	20.3639	AATC	8	21.7797	22.3392	21.5589	22.0236	21.8331	22.2608	21.698	22.2693	21.7991	22.0378
R.VLSQM*EK.I	19.3553	9.87326	AATC	3	22.3519	22.0829	22.3142	22.0158	22.3016	22.0564	22.2956	22.0552	22.3664	21.969
R.VLSQMEK.I	77.9712	60.8945	AATC	2	20.4507	22.2919	20.0567	21.8261	20.4977	22.1343	20.185	22.1563	20.3736	22.1634
R.WYNGTDNK.N	26.2461	7.79318	AATC	6	23.0078	23.1075	22.9004	22.9076	23.2255	23.0204	23.0128	23.1326	24.589	24.0472
Y.C#YWDAEK.R	21.0713	5.63033	AATC	1	18.7788	18.6882	18.6634	18.5778	18.7752	18.559	18.7224	18.655	16.3568	15.9236
A.SSWWTHVEM*GPPDPILGVTEAFK.R	15.1902	5.29251	AATM	1	18.6118	18.4648	18.7123	18.646	18.5332	18.5991	18.5371	18.5693	18.4339	18.745
F.TGLKPEQVER.L	12.5318	3.97937	AATM	1	17.5405	17.4038	17.4565	17.4779	17.553	17.5311	17.4395	17.5539	18.6152	18.3588
H.AC#AHNPTGVDPRPEQWK.E	6.91502	8.5227	AATM	2	18.8349	18.9921	18.6596	18.9323	18.7263	18.9433	18.7566	18.9634	17.3037	17.1625
K.AEAQIAAK.N	0.991711	2.3639	AATM	4	22.8947	22.8315	22.815	22.8013	22.87	22.8479	22.8599	22.8917	22.7948	22.7746
K.ASAELALGENNEVLK.S	12.8877	3.66775	AATM	19	23.4978	23.4587	23.5078	23.4652	23.6195	23.5266	23.5593	23.5386	23.5132	23.2495
K.DAWAVR.H	17.3805	13.6091	AATM	2	22.3204	21.9146	22.2046	21.8687	22.2683	21.9304	22.2416	21.8765	22.1947	21.8382
K.EFSVYM*TK.D	11.0042	7.36221	AATM	7	22.9079	23.0972	22.7794	23.0148	22.8831	23.0489	22.8995	23.038	22.778	23.003
K.EFSVYMTK.D	35.2248	27.7195	AATM	7	22.4994	21.6479	22.5692	21.7696	22.446	21.7488	22.4643	21.7783	22.2555	21.5213
K.EIASVVK.K	11.5459	7.00496	AATM	6	25.7705	25.6846	25.6057	25.4846	25.8074	25.6341	25.6319	25.6161	25.5945	25.3584
K.EYLPIGGLAEFC#K.A	23.7017	3.10274	AATM	2	21.9564	21.9307	21.985	22.0756	21.9561	22.0028	22.002	22.0079	18.5023	18.9905
K.EYLPIGGLAEFCK.A	9.13377	5.44724	AATM	4	19.8298	19.8079	19.8316	19.9949	19.8587	19.9852	19.9288	19.9792	24.261	24.4476
K.ILIRPLYSNPPLNGAR.I	13.9418	4.94591	AATM	3	22.0107	22.0055	22.1467	21.987	21.9493	21.9171	22.0519	21.9777	21.5632	21.8486
K.IPEQSVLLLH.A	9.82167	6.6432	AATM	3	18.5937	18.3581	18.4827	18.2808	18.4525	18.38	18.457	18.3795	17.8384	18.0391
K.IPEQSVLLLHAC#AHNPTGVDPR.P	12.1771	3.43482	AATM	2	18.0633	18.0562	18.1676	17.9903	18.0589	18.0911	18.089	18.0666	17.4098	17.1607
K.IPEQSVLLLHAC#AHNPTGVDPRPEQWK.E	2.05705	3.32671	AATM	1	19.8713	19.7706	19.7477	19.8605	19.8316	19.7875	19.7988	19.8716	17.9646	17.9226
K.IPEQSVLLLHACAHNPTGVDPR.P	22.5068	10.616	AATM	2	16.8361	16.6587	16.7482	16.53	16.9784	16.5605	16.8628	16.7623	17.4484	17.9115
K.IPEQSVLLLHACAHNPTGVDPRPEQWK.E	3.06228	14.2378	AATM	1	16.2331	16.1484	16.6024	15.9541	16.1702	16.1674	16.0936	16.0931	19.0649	19.0024
K.M*NLGVGAYR.D	10.1639	5.54185	AATM	3	22.2864	22.1201	22.1523	22.0509	22.2316	22.1	22.2249	22.119	22.0791	22.2869
K.M*NLGVGAYRDDNGK.P	13.0982	4.3509	AATM	2	20.3775	20.3428	20.4484	20.4622	20.4975	20.3541	20.3325	20.3697	20.205	19.937
K.MNLGVGAYR.D	8.66561	8.98901	AATM	3	23.6848	23.4038	23.4225	23.2947	23.539	23.3878	23.6132	23.4846	23.382	23.5591
K.MNLGVGAYRDDNGK.P	28.6493	8.44086	AATM	2	20.9107	20.7204	20.919	20.6943	20.9298	20.6701	20.8758	20.6549	20.7036	20.1109
K.MNLGVGAYRDDNGKPYVLPSVR.K	37.3142	16.3649	AATM	1	21.1196	20.6907	21.3762	21.033	21.038	20.7937	21.0472	20.7141	20.422	21.2017
K.NLFAFFDM*AYQGFASGDGDK.D	21.9972	4.98171	AATM	2	21.9218	22.077	22.0004	22.1536	22.0474	22.0979	21.996	22.0847	22.0708	21.6183
K.NLFAFFDMAYQGFASGDGDK.D	8.74035	3.49614	AATM	2	21.2706	21.3764	21.2937	21.3326	21.3076	21.3805	21.2312	21.3201	21.2114	21.0329
K.NM*GLYGER.V	12.0203	5.71454	AATM	2	21.2406	21.1637	21.2279	21.0467	21.2719	21.1256	21.3046	21.2185	21.2399	20.994
K.NMGLYGER.V	14.4514	5.80032	AATM	4	21.0322	20.8536	20.9896	20.8753	21.0289	20.8576	21.0474	20.9092	20.9393	20.6434
K.PSWGNHTPIFR.D	15.8622	23.4832	AATM	1	18.411	17.8864	18.8946	18.4561	18.7084	18.1757	18.7416	18.134	18.593	18.268
K.PYVLPSVR.K	19.5433	16.3579	AATM	4	21.9869	22.3235	21.6334	22.1939	21.9309	22.3139	21.8407	22.1836	21.9571	22.3584
K.QWLQEVK.G	21.7695	7.38506	AATM	8	24.0313	23.888	23.8999	23.7827	24.0995	23.8341	24.007	23.9215	23.9125	23.4648
K.RVESQLK.I	5.45757	7.05192	AATM	1	18.6466	18.6264	18.4797	18.4768	18.7323	18.507	18.6982	18.5327	18.4966	18.3851
K.TC#GFDFSGALEDISK.I	4.92311	3.80414	AATM	6	24.8995	25.009	24.9097	25.0451	24.9614	25.0035	24.9644	25.0404	21.2647	21.3651
K.TCGFDFSGALEDISK.I	20.831	5.54377	AATM	3	20.4633	20.567	20.5098	20.6713	20.5378	20.6868	20.5799	20.508	23.9931	23.565
R.DAGM*QLQGYR.Y	21.0446	4.77316	AATM	4	20.5191	20.3774	20.5465	20.4386	20.428	20.3515	20.4857	20.5047	20.2011	20.6337
R.DAGMQLQGYR.Y	9.01276	6.15768	AATM	7	22.9179	22.734	22.7657	22.6677	22.8822	22.7129	22.8614	22.7772	22.7016	22.8857
R.DDNGKPYVLPSVR.K	14.0099	2.12075	AATM	5	21.4024	21.4108	21.386	21.422	21.4608	21.3563	21.4152	21.3893	21.1684	20.8816
R.FVTVQTISGTGALR.V	5.87069	2.08515	AATM	16	21.8151	21.7566	21.8203	21.7628	21.7954	21.7823	21.7321	21.7933	21.724	21.8438
R.HFIEQGINVC#LC#QSYAK.N	3.76687	2.98502	AATM	3	20.7861	20.6676	20.7176	20.6807	20.72	20.6505	20.6788	20.6864	19.1224	19.1993
R.IAATILTSPDLR.K	35.7706	17.4276	AATM	8	21.8118	22.2463	21.6029	22.0218	21.6751	22.174	21.7212	22.1528	21.5698	22.3158
R.IAATILTSPDLRK.Q	9.94712	3.44811	AATM	4	20.8826	20.9405	21.0203	20.9939	21.0264	20.9406	21.0002	21.0099	20.6944	20.4911
R.ISVAGVTSGNVGYLAH.A	9.36916	0.927604	AATM	11	20.947	20.9513	20.9669	20.9343	20.9404	20.956	20.9697	20.936	20.773	20.9644
R.KAEAQIAAK.N	25.2741	5.71972	AATM	12	23.8439	23.7482	23.823	23.7068	23.9166	23.7249	23.878	23.7092	23.7698	23.2486
R.PLYSNPPLNGAR.I	7.24924	8.14882	AATM	2	19.0334	19.2123	18.8476	19.0452	19.0517	19.1952	18.9707	19.1222	18.9049	19.0529
R.TQLVSNLK.K	24.4344	34.9052	AATM	7	24.3269	25.2706	23.9283	24.7923	24.3652	25.1351	24.1376	25.1638	24.1291	24.6327
R.TQLVSNLKK.E	19.405	12.9883	AATM	5	21.2541	21.6559	21.3138	21.6352	21.4752	21.6457	21.2328	21.6692	20.9633	20.5648
R.VGAFTVVC#K.D	0.411885	3.17953	AATM	7	22.3021	22.2438	22.2932	22.2792	22.3955	22.3035	22.311	22.348	20.4759	20.4675
R.VGAFTVVCK.D	15.9053	7.89137	AATM	5	19.3518	19.5849	19.332	19.4989	19.4675	19.5898	19.3413	19.5879	23.6538	23.3279
R.VGASFLQR.F	41.6438	25.2556	AATM	6	23.5416	24.1214	23.2012	23.8794	23.3463	24.0419	23.3208	24.0278	23.3412	24.2168
R.ASGIYYVPK.G	0.629846	6.79893	AB1IP	1	16.9857	17.144	17.0219	17.0971	16.909	16.8811	16.8984	16.9419	17.224	17.2111
K.C#AGSSLFLK.K	0.293257	5.07902	ABC8A	1	17.1257	17.0975	17.3029	17.2363	17.2257	17.2481	17.1159	17.1933	15.7721	15.7781
K.DLTLDVYK.G	6.58379	5.34286	ABC8A	2	18.3276	18.4314	18.4343	18.4805	18.2651	18.3651	18.2844	18.3359	18.338	18.2036
K.EQELDGFEEELDPSVK.W	6.07391	3.74334	ABC8A	1	17.1781	17.2379	17.2339	17.1001	17.175	17.2283	17.2637	17.1512	17.2648	17.1407
K.GQITAILGHSGAGK.S	0.475715	4.88932	ABC8A	1	18.0073	18.032	18.1283	18.1911	18.0034	18.0268	18.1134	18.1282	17.8714	17.8811
K.GWVTIHNNK.L	3.15551	14.3735	ABC8A	1	18.1785	17.8027	18.3717	17.9349	18.105	17.9321	18.2772	17.8774	18.4001	18.4645
K.LSEMTDLENISK.L	3.01205	2.72721	ABC8A	2	19.293	19.3	19.257	19.3117	19.1987	19.2927	19.2272	19.2523	18.9721	18.9106
R.EDVQPLSQAFFK.L	23.0566	6.06961	ABC8A	1	17.8133	17.7854	17.8512	18.0247	17.8314	17.941	17.7671	17.8777	20.4356	19.961
R.VAIMVSGR.L	1.60451	5.55494	ABC8A	1	18.4732	18.2926	18.3852	18.3571	18.399	18.3482	18.4624	18.233	18.5356	18.5029
R.VSLVSYMTGR.K	4.64847	5.56245	ABC8A	1	15.8668	15.8437	15.9726	15.942	15.81	15.7714	15.7501	15.7991	15.1054	15.0105
R.VWNFLK.E	2.58584	3.20146	ABC8A	1	20.7827	20.8108	20.71	20.8166	20.6885	20.7895	20.7942	20.7609	20.5346	20.5874
R.VWTANALTSADFQEK.P	6.15099	7.04011	ABC8A	1	16.9154	17.0755	17.0823	16.9584	17.1461	16.8456	16.9317	16.9728	16.905	16.7795
R.QQGIALDLDALGTR.N	10.8156	5.17822	ABCA9	1	15.6892	15.725	15.679	15.7307	15.6818	15.5595	15.5348	15.5951	15.5034	15.7245
K.GSIYLAGQNLQDVSLESLR.R	1.90226	10.5812	ABCB7	1	20.4104	20.4734	20.7342	20.849	20.7296	20.7734	20.7498	20.8186	20.8553	20.8941
K.LAGLHDAILR.M	11.9684	5.31273	ABCB7	1	18.3339	18.2845	18.1979	18.3913	18.2404	18.253	18.3077	18.1502	18.3648	18.6096
K.VAIVGGSGSGK.S	30.6596	38.51	ABCB7	1	17.7987	16.6083	17.8251	16.8191	17.7666	16.5901	17.6944	16.7411	17.7356	17.1
K.VAQNSIR.R	15.8783	4.11087	ABCB7	1	20.9059	20.8416	20.8863	20.8237	20.8948	20.897	20.7738	20.9691	20.6755	21.0008
K.VLNGVSFEVPAGK.K	8.32863	6.35916	ABCB7	2	18.0446	17.9826	18.0337	17.9693	18.1921	18.0712	18.2038	18.1517	18.1357	17.9656
R.M*PHGYDTQVGER.G	15.4818	10.0253	ABCB7	1	15.9295	15.9784	15.8028	15.8177	15.7286	16.0868	16.125	16.0543	16.0054	16.3225
R.QTGALSK.A	12.3113	7.30469	ABCB7	3	19.4269	19.3103	19.3939	19.2391	19.4403	19.2289	19.3888	19.1498	19.3413	19.0895
R.TSIFIAHR.L	2.48574	6.2408	ABCB7	2	16.7897	16.7692	16.9761	16.7292	16.8387	16.9202	16.7695	16.9174	16.902	16.9528
K.ATQDSLAEATQLAEER.I	5.34638	5.52804	ABCBA	1	17.1733	17.0542	17.0581	17.2105	17.029	17.0084	17.0158	17.1521	17.0344	17.1435
K.GILLSGGQK.Q	11.2546	2.90049	ABCBA	1	17.3896	17.4039	17.3225	17.3842	17.468	17.4194	17.3684	17.3835	17.1424	17.3725
R.SVTENLSDGLR.A	5.32324	5.00431	ABCBA	1	17.6597	17.8411	17.6578	17.8155	17.7377	17.7946	17.8338	17.7817	17.8095	17.7008
K.DVELYEHWK.T	11.0167	4.94841	ABCC9	1	17.9085	17.9131	17.9661	18.0508	17.8597	17.8593	17.8576	17.8546	18.1859	17.9607
K.EAYEEQK.K	8.56178	4.0252	ABCC9	2	20.2614	20.3606	20.2604	20.2916	20.2078	20.3429	20.1961	20.2904	20.3045	20.1296
K.NGLFSTLVM*TNK.-	5.72278	4.50092	ABCC9	1	18.9671	18.8123	18.7681	18.8063	18.8429	18.9067	18.8318	18.8904	18.9337	19.0505
K.SLPGGLDATVTEGGENFSVGQR.Q	32.105	6.90382	ABCC9	1	17.4203	17.3772	17.608	17.3718	17.3055	17.4153	17.5436	17.4251	17.5064	18.173
K.STLDYSTER.L	9.09614	2.61028	ABCC9	1	18.6913	18.6173	18.5831	18.6204	18.5849	18.6299	18.6173	18.5739	18.7136	18.8995
K.VKPPEDLQDLGVR.F	12.0981	6.9365	ABCC9	1	19.594	19.4351	19.6491	19.5528	19.5596	19.4534	19.5644	19.334	19.7103	19.4628
R.AVTNYVC#LK.E	2.64358	3.96918	ABCC9	1	17.808	17.8258	17.7915	17.8518	17.8475	17.8385	17.8473	17.6736	16.8758	16.8218
R.EMFPETLSSK.E	3.24427	7.76223	ABCC9	1	16.4418	16.7272	16.5192	16.6252	16.7055	16.6145	16.4206	16.6035	16.6169	16.5507
R.GALLAMIYNK.I	4.03755	6.11721	ABCC9	1	18.5211	18.6602	18.6012	18.7193	18.4922	18.7107	18.5201	18.6041	19.3252	19.4076
R.MVDIFDGK.I	11.7284	30.9568	ABCC9	1	19.4559	20.5954	19.62	19.5843	19.8055	19.6394	19.5303	19.7249	19.9183	19.6785
R.YENNLKPVLK.H	18.3281	2.96275	ABCC9	1	19.554	19.5329	19.5779	19.6319	19.5618	19.649	19.5569	19.6214	19.6576	19.2816
R.YSVAYAAQK.P	22.3604	13.3838	ABCC9	2	18.7189	19.0428	18.6727	19.0952	18.7587	19.1049	18.7486	19.0915	18.8114	19.2714
K.LESQLAGIPK.M	33.1347	7.01037	ABCD2	2	19.442	19.3453	19.3491	19.211	19.2868	19.2662	19.3372	19.1019	19.2668	19.9557
R.TEAFTTAR.N	1.50011	5.99709	ABCD2	1	19.8579	20.0607	19.9382	20.0915	19.9781	20.0705	19.9896	20.1171	19.5991	19.5685
R.GISDQVLK.E	3.15495	3.55237	ABCD3	2	19.2746	19.1827	19.1213	19.1461	19.1944	19.2524	19.1963	19.1699	18.9437	18.8793
R.IANPDQLLTQDVEK.F	2.35573	4.49462	ABCD3	1	18.3512	18.2655	18.448	18.4059	18.43	18.2849	18.3463	18.3553	18.3566	18.3085
R.LITNSEEIAFYNGNK.R	17.7013	5.67605	ABCD3	1	18.4217	18.227	18.466	18.3659	18.453	18.4732	18.4708	18.3639	18.6298	18.9928
R.MSQALGR.I	7.57031	19.1288	ABCD3	1	18.8306	18.2677	18.8194	18.2321	18.7559	18.203	18.8206	18.5243	18.8172	18.6626
R.SGANVLIC#GPNGC#GK.S	7.88073	8.41723	ABCD3	1	17.5796	17.5089	17.6512	17.6437	17.6774	17.6778	17.8771	17.8205	17.205	17.3659
R.IGELQEALLDMSR.K	0.591495	6.72812	ABCD4	1	16.3426	16.3124	16.1893	16.347	16.087	16.2397	16.3751	16.3478	16.1047	16.0927
K.AIIKPQYVDQIPK.A	16.7953	2.54769	ABCE1	2	19.0777	19.0899	19.0798	19.132	19.1334	19.122	19.1885	19.1156	19.1263	18.782
K.GTVGSILDR.K	0.569241	5.83315	ABCE1	1	20.1401	20.1402	20.0689	19.928	20.0465	19.9414	20.1406	20.0711	21.1428	21.1544
K.LC#IEVTPQSK.I	9.02489	2.25896	ABCE1	2	18.7925	18.7942	18.8228	18.8329	18.7956	18.8811	18.7804	18.8173	17.2187	17.4031
K.NTVANSPQTLLAGMNK.F	4.87065	6.135	ABCE1	2	17.7548	17.85	17.8928	17.9677	17.9202	18.0065	17.8465	17.7716	17.7369	17.6375
K.PADVYLIDEPSAYLDSEQR.L	5.20619	3.89608	ABCE1	2	18.3772	18.3909	18.4125	18.4952	18.509	18.3553	18.4656	18.4336	18.5512	18.4449
K.TQAIVC#QQLDLTHLK.E	7.22347	3.16585	ABCE1	2	20.1914	20.2153	20.2959	20.2867	20.1794	20.2737	20.2441	20.2847	18.8687	19.0163
K.VAETANEEEVKK.M	17.7646	5.55125	ABCE1	1	18.7633	18.9489	18.8411	18.9643	18.7387	18.8609	18.823	18.8232	18.8297	18.4653
R.EGINIFLDGYVPTENLR.F	12.3016	4.11227	ABCE1	1	20.3512	20.2967	20.2986	20.2028	20.2609	20.1617	20.2745	20.2363	20.1415	20.3931
R.GSELQNYFTK.I	2.22012	3.08863	ABCE1	2	19.4932	19.3965	19.4969	19.395	19.434	19.3965	19.4703	19.4079	19.4309	19.4762
R.NVEDLSGGELQR.F	0.783283	2.44643	ABCE1	2	19.7437	19.6534	19.6657	19.6566	19.7146	19.6966	19.648	19.7106	19.7385	19.7545
R.VIVFDGVPSK.N	3.34177	4.77194	ABCE1	1	17.1198	17.165	17.0913	17.0291	17.0969	17.2227	17.2241	17.0938	17.2081	17.1399
K.ANDPYANLSK.K	5.38903	5.94465	ABCF1	1	16.2569	16.456	16.2976	16.3087	16.2677	16.3845	16.282	16.4669	16.5107	16.4007
K.NLDFGIDM*DSR.I	9.74127	6.29892	ABCF1	1	16.2476	16.3956	16.1737	16.1362	16.3166	16.2959	16.3526	16.1991	16.2459	16.445
K.NLDFGIDMDSR.I	1.44356	3.64887	ABCF1	1	16.4992	16.5248	16.6219	16.5568	16.4691	16.4603	16.5456	16.5461	16.3941	16.4235
K.QQPPEPEWIGDGEGTSPADK.V	22.8991	8.6698	ABCF1	1	16.0438	15.8034	15.8004	15.9095	15.8703	15.9939	15.6367	15.9282	15.9297	15.4583
R.EVLEALGEVMVNRPR.D	7.78557	4.80709	ABCF1	1	19.292	19.1404	19.2804	19.1422	19.2355	19.2981	19.2785	19.1584	19.167	19.326
R.IC#IVGPNGVGK.S	22.2661	6.21357	ABCF1	1	17.0128	16.8093	16.9675	16.9344	16.812	17.0037	16.8678	16.8004	16.4608	16.9189
R.LQGQLEQGDDTAAEK.L	15.7587	4.95288	ABCF1	1	18.2335	18.4157	18.383	18.4575	18.3633	18.4562	18.4043	18.4478	18.6507	18.3278
K.GHEENGDAVTEPQVAEEK.I	10.9761	10.3693	ABCF2	1	16.4633	16.3718	16.2433	16.4443	16.1287	16.633	16.4382	16.3857	16.5811	16.3567
K.IPPPVIMVQNVSFK.Y	2.91233	1.69826	ABCF2	1	19.282	19.265	19.2895	19.2627	19.2174	19.2947	19.2576	19.2824	19.2222	19.2816
K.LLTGELLPTDGMIR.K	10.4958	6.14009	ABCF2	1	17.7855	17.5468	17.5128	17.6173	17.5386	17.6294	17.5701	17.5847	17.7758	17.9904
K.LMELYER.L	6.61534	5.92311	ABCF2	1	19.551	19.482	19.5392	19.4189	19.3859	19.4588	19.6408	19.429	19.8654	20.0005
K.LVDEEPQLTK.R	9.31379	2.59402	ABCF2	2	19.5546	19.6138	19.5397	19.5574	19.5722	19.6267	19.5149	19.5523	19.6252	19.4349
K.SMLLSAIGK.R	6.33486	3.33704	ABCF2	2	21.045	20.9733	20.964	20.9644	20.9622	21.0309	21.0657	20.9331	20.8156	20.6862
K.TRLELEENQMK.R	18.3136	8.51431	ABCF2	1	16.9633	17.1629	17.0844	17.2097	17.2391	17.2517	17.0149	16.947	17.3616	16.9858
R.ETTGDGEVDLLTK.E	9.73605	5.52312	ABCF2	1	18.0038	18.143	17.9549	17.9268	17.9131	18.0841	17.9828	17.9942	18.7723	18.5733
R.EVPIPEHIDIYHLTR.E	15.0508	8.00034	ABCF2	1	15.5778	15.6081	15.5001	15.4585	15.4386	15.7554	15.6933	15.6702	15.5907	15.899
R.FHWEQDQIAH.M	8.91303	7.12761	ABCF2	1	17.3113	17.2606	17.145	17.4045	17.3298	17.3734	17.2574	17.4823	16.8112	16.9933
R.FHWEQDQIAHMK.N	7.05031	4.33561	ABCF2	1	17.1229	17.1816	17.0884	17.1175	17.1091	17.23	17.2616	17.1789	17.2066	17.3506
R.ILHGLGFTPAMQR.K	9.68918	6.3406	ABCF2	1	18.2505	18.3671	18.3939	18.4164	18.4175	18.301	18.1634	18.4158	18.4334	18.6314
R.LAHEDAEC#EK.L	62.6871	4.82765	ABCF2	1	19.9227	19.9106	19.9725	20.0697	19.888	19.9731	19.852	19.9982	18.8681	20.2424
R.LEELDADK.A	17.3326	5.53479	ABCF2	1	19.3668	19.4343	19.2665	19.4193	19.4918	19.5182	19.4481	19.4943	19.5307	19.1753
R.LEELDADKAEMR.A	16.9785	8.15482	ABCF2	1	18.5649	18.6758	18.7872	18.9427	18.6594	18.7564	18.7259	18.639	18.9987	18.6506
R.YGLIGLNGIGK.S	6.40048	3.88441	ABCF2	2	20.3993	20.32	20.3722	20.3327	20.2571	20.3257	20.3732	20.2378	20.4168	20.2861
R.EFSGGWR.M	11.2065	7.56706	ABCF3	1	19.1145	18.8753	19.1587	18.9899	19.1102	18.8909	19.0892	18.9485	19.1125	19.3417
R.GDFETFIK.S	16.0244	6.36439	ABCF3	1	17.3722	17.51	17.3875	17.4032	17.2671	17.386	17.2071	17.3232	17.7176	18.046
R.GGVILVSHDER.F	33.3721	15.3316	ABCF3	1	19.2827	18.8409	19.3492	18.8269	19.2635	18.8815	19.1901	18.9244	19.5302	20.2241
R.IENFDVSFGDR.V	3.93651	7.32281	ABCF3	1	17.3106	17.2433	17.3663	17.3104	17.2467	17.0293	17.2403	17.1282	17.6797	17.5994
K.AELDQLPGAQEK.K	4.00107	5.35065	ABCG2	1	17.9143	17.9777	18.0314	17.9526	17.8484	18.0902	17.9094	18.0089	18.6064	18.5248
K.FANDENMK.H	5.74688	7.07727	ABD12	1	17.4556	17.6689	17.3052	17.474	17.499	17.4408	17.5354	17.5154	17.4252	17.3079
K.SHPFSVIYR.Y	24.2204	12.9709	ABD12	1	16.6463	16.6189	16.6372	16.2443	16.6393	16.3068	16.8361	16.576	16.1094	16.6085
R.ETPPDALILESPFTNIR.E	1.86198	9.42762	ABD12	1	17.1326	17.1912	17.2776	17.4107	17.1644	17.0734	17.1784	17.4445	17.5521	17.5141
A.APASQNGDDLENLEDPEK.L	7.67257	4.12462	ABEC2	3	18.5963	18.6249	18.5029	18.6873	18.6484	18.6969	18.6433	18.6488	19.0563	18.8996
K.AFEPWEDIQENFLYYEEK.L	9.87849	11.9486	ABEC2	1	18.8857	18.8783	18.8702	18.8427	18.7384	19.1467	18.6795	18.5885	19.4712	19.2694
K.EEAAEAAAPASQNGDDLENLED.P	21.7992	13.1969	ABEC2	1	15.4757	15.6329	15.5376	15.6175	15.3101	15.3539	15.8405	15.7916	15.7436	16.1919
K.EEAAEAAAPASQNGDDLENLEDPEK.L	28.6985	4.55303	ABEC2	10	22.3	22.4598	22.329	22.4867	22.358	22.4286	22.4142	22.4426	22.7417	22.1479
K.ELIDLPPFEIVTGVR.L	13.5313	3.76039	ABEC2	4	25.6773	25.5168	25.6838	25.6068	25.5685	25.5959	25.6141	25.6019	25.7546	26.0316
K.GGQAQATQGYLEDEHAGAHAEEAFFN.T	18.6882	11.9829	ABEC2	2	17.3316	17.1001	17.5265	17.2739	17.1868	17.0147	17.3433	17.0784	17.6553	18.0388
K.GGQAQATQGYLEDEHAGAHAEEAFFNTILPAFDPALK.Y	21.7561	7.25892	ABEC2	1	21.1894	21.0115	21.2514	21.1146	21.1083	21.1282	21.1172	20.8998	21.1464	21.5939
K.TFLC#YVVEVQSK.G	4.86812	2.46904	ABEC2	8	23.7529	23.7076	23.724	23.7821	23.7971	23.7304	23.7751	23.703	22.3053	22.206
K.TFLCYVVEVQSK.G	12.716	3.84287	ABEC2	4	19.8494	19.887	19.847	19.7607	19.8258	19.9017	19.8139	19.938	23.9081	23.6479
K.YNVTWYVSSSPC#AAC#ADR.I	41.3115	11.1781	ABEC2	2	19.9159	19.6149	20.0511	19.8419	20.0116	19.6799	19.9985	19.7452	18.4832	17.6151
K.YNVTWYVSSSPCAACADR.I	11.3919	4.33028	ABEC2	3	17.4366	17.4734	17.5249	17.4496	17.5617	17.3788	17.4527	17.39	19.9149	20.1478
R.IM*KPQDFEYIWQNFVEQEEGESK.A	4.14918	3.10885	ABEC2	1	20.4512	20.4997	20.4316	20.5335	20.4069	20.5251	20.4657	20.4963	21.7679	21.8526
R.LFM*WEEPEVQAALK.K	4.92601	4.56692	ABEC2	1	19.4574	19.4656	19.4756	19.5735	19.4114	19.5788	19.4357	19.4203	19.4858	19.3853
R.LFMWEEPEVQAALK.K	10.3827	4.52359	ABEC2	1	18.891	19.0546	18.9167	18.9401	18.8923	18.8624	18.8912	18.8558	19.04	18.8277
R.LFMWEEPEVQAALKK.L	5.70247	11.562	ABEC2	3	21.9516	22.2876	22.0475	22.3792	22.0588	22.3317	21.9984	22.2569	21.8664	21.75
R.LPVNFFK.F	0.0227194	3.95468	ABEC2	4	22.8936	22.8042	22.7871	22.7299	22.8019	22.715	22.8117	22.7497	22.963	22.9634
R.NVEYSSGR.N	2.14557	4.20377	ABEC2	6	24.9732	24.964	24.8006	24.8802	24.9515	24.8738	24.8462	24.8981	25.0267	24.9829
R.AYC#ASNTEDLETVVK.H	0.529059	10.2989	ABHD1	1	16.2253	16.4362	16.1668	16.5102	16.3921	16.6366	16.3771	16.4045	15.7082	15.6974
R.VLLQSQPVVPYR.S	8.65706	4.97798	ABHD1	2	18.5388	18.5067	18.5117	18.479	18.4244	18.5032	18.4528	18.3047	18.2769	18.4538
R.YTSVAFGYK.D	5.09985	5.8822	ABHD1	1	17.9315	17.9534	17.9456	18.0613	17.8794	18.0998	17.942	18.0958	18.0671	17.963
R.SSLDDLSIVGQVK.R	9.47468	4.35817	ABHD6	1	17.6777	17.5225	17.5959	17.6007	17.6246	17.5228	17.6401	17.692	17.7315	17.5379
K.IMTFPQQR.E	19.3651	3.45601	ABHDB	1	21.1498	21.1586	21.0629	21.0291	21.0453	21.0903	21.0391	21.0696	20.8963	21.2939
K.QLSSVVK.E	3.30628	4.75687	ABHDB	2	22.3163	22.4034	22.3233	22.3007	22.251	22.3878	22.2642	22.1985	22.3429	22.2754
K.TAMLLALQRPDVVER.L	3.95591	1.74247	ABHDB	1	18.7468	18.7924	18.7418	18.757	18.7686	18.7905	18.8142	18.7634	18.5673	18.4866
K.TNFNSLAK.A	45.9457	17.8943	ABHDB	2	19.7769	19.3269	19.7706	19.2629	19.7931	19.2038	19.715	19.3355	19.729	18.7564
R.LNLDTLAQHLDK.I	13.0426	2.21835	ABHDB	1	21.2549	21.1502	21.2111	21.1882	21.2067	21.2185	21.1964	21.1686	21.3	21.0331
R.QFLLTNLVEVGGR.F	21.5543	9.28303	ABHDB	3	21.0705	21.2707	20.9354	21.201	20.9868	21.212	20.929	21.1747	20.9269	21.3701
K.GLLDFLQGLA.-	3.80419	14.6045	ABHEB	1	15.7252	15.4327	15.6507	15.116	15.6284	15.3112	15.5582	15.7635	15.8074	15.7298
R.AVAIDLPGLGR.S	4.61555	9.0602	ABHEB	1	14.6125	14.9387	14.6714	14.7546	14.5515	14.7053	14.5535	14.7335	14.9228	15.017
R.GFVPVAPIC#TDK.I	4.32047	1.45064	ABHEB	1	19.2178	19.2441	19.2486	19.2752	19.2742	19.2762	19.2731	19.2689	18.5792	18.491
K.ALMPVLLQGQAR.L	7.73062	4.67647	ABHGA	1	16.6398	16.8111	16.8526	16.7259	16.7193	16.7809	16.6954	16.752	16.7906	16.9485
R.AASSVPETPTAVPAASSSSWDTYYQPR.A	6.31744	8.9639	ABHGA	2	16.9914	17.1964	17.0365	17.3182	17.1598	17.1046	16.962	17.2667	16.94	17.069
R.FQGPVLLVR.R	11.3032	3.5476	ABHGA	1	19.4756	19.3584	19.5028	19.4608	19.5205	19.4232	19.451	19.4189	19.1295	19.3606
R.GTADTFLNR.V	16.0122	5.27575	ABHGA	2	20.1901	20.1042	20.0553	19.9505	20.0935	19.9953	20.074	19.9997	20.1273	20.4554
R.GVALLRPEPLHR.G	10.0072	8.77713	ABHGA	1	15.975	16.081	16.0742	16.2683	16.0355	16.3039	16.0217	16.2295	16.1133	15.9088
R.LVEEC#NGR.R	22.5204	4.99192	ABHGA	1	18.6036	18.4456	18.4338	18.4057	18.4933	18.4638	18.5661	18.5574	17.4242	16.9608
R.QFITILEATHR.N	16.836	26.3299	ABHGA	1	16.6404	15.9743	16.7055	15.7828	16.6045	16.1167	16.7149	15.9407	16.7021	16.3569
R.QHLNLNNSEQLC#R.F	2.10224	10.3948	ABHGA	1	16.9274	16.7057	17.1635	17.0235	16.8896	16.8199	17.0657	16.8322	16.4236	16.3807
R.QHLNLNNSEQLCR.F	21.1442	8.32845	ABHGA	1	17.3993	17.1203	17.3714	17.1868	17.3358	17.1706	17.3752	17.126	18.0287	18.4634
R.QLANYNFDFR.S	20.4487	5.66161	ABHGA	2	20.3452	20.2384	20.3165	20.1315	20.1939	20.1845	20.2664	20.1238	20.2848	20.705
R.TKDEIITTTVPEDIMSNR.G	13.5853	5.79856	ABHGA	2	18.5913	18.6718	18.7427	18.7378	18.7037	18.6282	18.5168	18.7611	18.8704	18.5923
R.VMVEEGLR.A	9.59894	4.31486	ABHGA	1	18.9583	18.8938	18.9259	18.7561	18.9189	18.8955	18.8601	18.8337	19.2085	19.4046
R.WTNPQYR.Q	6.65183	7.24257	ABHGA	1	18.8801	18.7656	19.0451	18.9269	18.956	18.854	18.9772	18.7374	18.9774	19.1132
R.ALIESYQNLTR.V	0.186714	8.78087	ABI1	1	17.3488	17.0789	17.3593	17.094	17.3777	17.1026	17.2234	17.1876	17.5382	17.5344
K.EASC#SSNC#AGC#GR.D	22.6124	11.4554	ABLM1	1	16.4259	16.1251	16.0693	16.251	16.0496	16.121	15.9412	15.9614	13.4025	12.9371
K.QHAALAAQSK.A	6.99917	10.0998	ABLM1	1	15.302	15.4682	15.4665	15.6123	15.2941	15.4527	15.3013	15.6717	15.2788	15.4217
K.VLTGEYISK.D	2.76671	3.54816	ABLM1	2	19.5035	19.4555	19.4468	19.5465	19.5035	19.4441	19.5628	19.5661	19.6776	19.7341
R.HSYTPTTSR.S	5.99469	24.2408	ABLM1	1	15.7959	15.3827	15.0652	15.1102	15.0487	15.0062	14.8934	14.851	15.6533	15.5309
R.TLSPTPSAEGYQDVR.D	15.5666	10.5541	ABLM1	1	16.1299	16.0662	16.0017	15.8822	15.7491	16.0079	16.1975	15.8253	16.0606	16.3795
K.EC#MC#QK.C	27.1456	10.7577	ABLM2	1	17.0214	16.7747	17.1381	16.8203	17.0128	16.9944	17.1155	16.7194	15.2713	15.8321
K.IYPYDSLIVTNR.I	1.02064	2.63267	ABLM2	2	17.9153	17.91	17.9846	17.9908	17.9986	17.9171	17.926	17.9704	18.1367	18.1575
K.LLNAEYISK.D	0.633514	6.59418	ABLM2	1	18.8639	18.8084	18.8979	18.9605	18.6909	18.8923	18.9965	18.8083	18.852	18.8649
R.C#DGC#EK.Y	31.0176	3.97614	ABLM2	1	17.9246	17.8964	17.8964	17.9397	18.0256	17.9942	18.0466	17.9719	15.9589	15.3156
R.FIEGEVVSALGK.T	2.88965	6.23203	ABLM2	1	19.4684	19.6233	19.4635	19.5876	19.3625	19.5273	19.5518	19.6287	19.6365	19.6955
R.TNSPDLDSQSLSLSSGTDQEPLQR.M	36.2169	10.3139	ABLM2	1	14.9281	14.7735	14.9539	14.8713	14.8657	14.6747	15.1673	14.8393	16.8439	16.0881
R.VLEAGEK.H	10.0011	7.82688	ABLM2	1	16.9873	17.1156	17.1345	17.2453	17.2702	17.2869	17.1637	17.3425	18.3182	18.5226
R.VLEAGGK.H	8.03399	4.85132	ABLM3	1	18.833	18.7653	18.8587	18.8411	18.9879	18.9197	18.8515	18.8031	19.2213	19.0572
K.EAGPYQHAPK.T	12.7382	9.95054	ABRA	1	16.5843	16.7431	16.9574	16.7137	16.8272	16.6757	16.8157	16.5032	16.5532	16.2926
K.YSQVDNLK.G	17.1082	6.3725	ABRA	1	16.5523	16.6364	16.5043	16.6629	16.5664	16.6677	16.4239	16.6939	17.9103	17.5595
R.DGEGQHSEEATEVSHIK.R	9.42303	5.74788	ABRA	1	19.3124	19.1494	19.059	19.1279	19.1158	19.1504	19.1531	19.051	19.9476	20.1402
R.GGDVNYLSHR.Y	11.0705	6.5187	ABRA	1	17.7035	17.6006	17.6773	17.4561	17.687	17.5084	17.5978	17.5009	17.4597	17.2334
R.YENDGGVSEAIQPENDIDR.I	4.25778	7.14017	ABRA	1	16.6697	16.6934	16.662	16.6825	16.6247	16.3599	16.6646	16.5807	17.0511	16.9642
K.VIGWYR.F	19.3091	4.42075	ABRX2	1	18.3402	18.4139	18.2066	18.324	18.2919	18.3877	18.3257	18.3777	18.3565	18.7529
K.VQAVC#ADVEK.S	47.1008	10.9488	ABRX2	1	18.9542	18.5525	18.8562	18.5974	18.7002	18.5768	18.8235	18.5755	18.5993	19.5984
K.VSSVPNTSQSYAK.V	0.135633	4.52405	ABRX2	3	18.5524	18.4467	18.5521	18.4049	18.4984	18.3917	18.5255	18.5411	18.5637	18.5609
K.AAEEVGYPVMIK.A	11.4511	13.3838	ACACA	1	21.7185	21.943	21.9227	22.2719	21.8573	22.2281	21.9361	22.134	21.9658	22.2
K.ANAEYIK.M	9.62777	7.0218	ACACA	1	20.233	20.1018	20.1178	20.0683	20.0945	20.2905	20.1159	20.326	20.0498	20.2466
K.ASEGGGGK.G	6.57165	3.95553	ACACA	1	19.245	19.2708	19.1391	19.1821	19.3211	19.2316	19.2474	19.1882	19.2734	19.1393
K.ATLVEHGIR.R	10.1349	20.3103	ACACA	1	17.9766	17.8528	17.8382	17.6671	17.8369	17.6419	18.0409	18.4791	17.658	17.8651
K.AVVMDLLR.Q	19.6142	4.433	ACACA	1	20.6217	20.6251	20.4665	20.5302	20.5486	20.6248	20.5596	20.4765	20.4097	20.8125
K.AYVWDNNK.D	24.0272	13.2524	ACACA	1	19.4727	19.063	19.507	19.2168	19.4053	19.0771	19.4633	19.1032	19.2688	18.7738
K.DLVEWLEK.Q	7.28907	3.38723	ACACA	2	20.1768	20.3231	20.3144	20.2687	20.2228	20.2647	20.2684	20.2219	19.9238	19.7749
K.DMYDQVLK.F	15.1425	3.31117	ACACA	1	19.415	19.4428	19.3531	19.3279	19.3842	19.4271	19.3332	19.443	19.0195	18.7093
K.EASFEYLQNEGER.L	12.8565	5.8855	ACACA	2	19.5898	19.5051	19.6502	19.5628	19.7703	19.7195	19.6515	19.6575	19.5744	19.8374
K.EEGLGAENLR.G	6.39292	6.90822	ACACA	1	19.5989	19.4945	19.3816	19.3239	19.4472	19.3666	19.5795	19.4892	19.4005	19.531
K.GVINDILDWK.T	9.90477	3.09209	ACACA	1	20.1568	20.289	20.2122	20.269	20.2335	20.2659	20.1998	20.1964	20.1541	19.9517
K.IHNANPELTDGQIQAMLR.R	20.0021	5.98523	ACACA	1	18.6249	18.6066	18.6087	18.4921	18.3935	18.6566	18.4978	18.5753	18.2628	18.6736
K.ITDIIGKEEGLGAENLR.G	2.9488	7.41316	ACACA	1	16.399	16.2922	16.6193	16.5874	16.5416	16.4204	16.4474	16.4643	16.5242	16.5844
K.MQLDNPSK.V	15.6465	9.9561	ACACA	2	18.7142	18.57	18.7763	18.4421	18.7901	18.5575	18.8327	18.5286	18.5265	18.206
K.QLTEEDGVR.S	20.6487	7.91887	ACACA	1	18.5535	18.4392	18.7034	18.4407	18.5263	18.3634	18.5895	18.4037	18.3838	17.9594
K.QVNC#EVDQR.F	26.0153	3.42329	ACACA	1	18.736	18.6097	18.6487	18.5743	18.6735	18.6549	18.6093	18.6369	16.7066	17.2435
K.TC#VFEK.E	1.90879	8.40239	ACACA	1	19.3449	19.0358	19.2896	19.2078	19.2087	19.0889	19.3873	19.1605	17.5598	17.5988
K.TLELNQHSR.F	10.2492	6.99633	ACACA	1	17.9118	18.1069	17.9428	18.0661	17.9795	18.0723	17.791	18.011	18.0023	18.2118
K.VLIANNGIAAVK.C	6.91497	3.38414	ACACA	2	20.8243	20.8147	20.7457	20.8184	20.7229	20.8457	20.8565	20.8513	20.6322	20.491
K.VNNADDFPNLFR.Q	7.83532	5.03763	ACACA	2	19.2363	19.1264	19.0138	19.0735	19.0604	19.1677	19.0507	19.1126	18.6534	18.8135
K.VQQAELHTGSLPQIQSTALR.G	10.2764	5.72469	ACACA	1	16.6575	16.5416	16.3843	16.5906	16.5998	16.6419	16.5323	16.5847	16.6181	16.8282
K.YLYLTPQDYK.R	4.43317	4.35624	ACACA	2	19.0434	19.0838	19.0827	18.9331	18.9746	19.0946	19.0901	18.981	18.842	18.9325
R.DEPIHILNVAIK.T	15.9605	4.97167	ACACA	1	18.7953	18.7713	18.7475	18.8071	18.8201	18.9785	18.8324	18.8249	18.7358	18.4088
R.DFTVASPAEFVTR.F	8.3499	2.84419	ACACA	2	19.1531	19.2102	19.1977	19.1095	19.1452	19.1181	19.2108	19.195	18.8424	18.6719
R.DIIVIGNDITYR.I	8.3776	7.64784	ACACA	1	17.8462	17.7112	17.7103	17.5011	17.6916	17.6325	17.811	17.6041	17.8209	17.6498
R.EFTQQNK.A	6.76759	4.38466	ACACA	1	19.3927	19.2782	19.2356	19.1947	19.207	19.2437	19.2642	19.2341	19.0176	18.8794
R.FVVMVTPEDLK.A	0.131829	16.6835	ACACA	1	19.058	19.4144	18.9717	19.4409	19.0421	19.5349	18.979	19.4396	18.8903	18.8929
R.GFSGGM*K.D	9.28598	6.14885	ACACA	1	19.9114	20.0672	19.8382	20.017	19.8981	20.0393	19.8622	20.0226	19.6954	19.8852
R.GFSGGMK.D	5.70085	6.77956	ACACA	1	21.3751	21.1273	21.1367	21.1432	21.1616	21.0902	21.2629	21.1303	21.0356	20.9192
R.GHVIAAR.I	24.7648	3.42667	ACACA	2	19.7082	19.673	19.6081	19.7299	19.6134	19.6418	19.6283	19.5964	19.3243	19.8348
R.GSVLEPEGTVEIK.F	8.84577	3.25052	ACACA	3	19.1029	19.0828	19.0443	19.1448	19.0143	19.141	19.0674	19.0465	18.9937	18.813
R.HLEPALAFQLELNR.M	2.90054	8.71589	ACACA	1	16.9741	16.9335	16.9208	16.8462	16.8497	16.9502	17.2257	16.9527	16.9052	16.9644
R.HSDLVTK.E	36.9081	8.14665	ACACA	1	18.0617	18.0178	18.1165	17.9854	18.3501	18.0979	18.1261	18.0536	18.2599	17.4891
R.IGSFGPQEDLLFLR.A	14.2129	3.45186	ACACA	2	20.5578	20.4604	20.451	20.4864	20.3891	20.4549	20.4203	20.4584	20.1045	20.3955
R.IIEFVPTK.A	5.57704	7.52887	ACACA	1	18.1745	17.9917	18.2208	17.992	18.0475	17.9104	18.0984	17.9657	17.8888	17.775
R.ILNVPQDLYEK.G	12.6527	3.04018	ACACA	1	19.076	18.9601	19.0571	18.9845	19.0467	19.0471	19.0869	19.0616	19.0787	18.8198
R.ITSENPDEGFKPSSGTVQELNFR.S	14.5909	3.80297	ACACA	2	20.7483	20.7871	20.8313	20.8502	20.753	20.9109	20.8278	20.8502	20.6344	20.3357
R.IYVAANSGAR.I	42.4346	12.7188	ACACA	2	19.1629	19.4413	18.9845	19.3845	19.0343	19.3916	19.0632	19.3566	18.8288	19.7221
R.KVNNADDFPNLFR.Q	1.07738	4.69232	ACACA	1	17.9433	18.0146	18.0612	18.1463	18.0525	18.0047	18.0927	18.1318	17.8758	17.8538
R.LGGIPVGVVAVETR.T	5.39021	3.83182	ACACA	2	18.9663	18.9159	19.0191	18.8602	19.0204	18.903	18.9554	18.947	18.8646	18.7546
R.LGTPELSPTER.K	3.55752	4.73443	ACACA	1	18.2128	18.1023	18.197	18.0511	18.0718	18.0571	18.0885	18.1929	17.9574	18.03
R.LLLEDLVK.K	15.6924	4.30881	ACACA	2	21.5354	21.6599	21.4617	21.5622	21.5138	21.5858	21.5701	21.4917	21.3796	21.0581
R.LPGGNEIGMVAWK.M	1.37355	4.52694	ACACA	1	19.4304	19.483	19.4333	19.443	19.5021	19.3703	19.3928	19.5729	19.3217	19.2936
R.LSDGGLLLSYDGSSYTTYMK.E	16.2264	4.8605	ACACA	1	18.1272	18.2026	18.2418	18.2592	18.0736	18.1956	18.2062	18.2934	18.319	18.6516
R.MAALEVYVR.R	21.0314	5.00665	ACACA	1	17.4872	17.511	17.4702	17.3353	17.4559	17.5825	17.4522	17.4077	17.4998	17.9321
R.MGGMVSFR.T	2.30603	4.54752	ACACA	1	18.0043	17.9761	17.923	17.9339	17.779	17.9232	17.9577	17.9601	17.72	17.673
R.NFDLTAIPC#ANHK.M	0.0521342	6.48875	ACACA	1	16.6158	16.762	16.8087	16.7531	16.8952	16.8093	16.6331	16.815	15.7042	15.7053
R.NSISNFLHSLER.G	15.7454	5.96287	ACACA	1	17.3855	17.3569	17.2581	17.2778	17.1933	17.157	17.1889	17.186	17.1208	17.4434
R.QVLIASHLPSYELR.H	20.0802	9.3873	ACACA	1	17.4413	17.2737	17.2403	17.1506	17.1116	16.977	17.2529	17.2479	17.0738	17.4863
R.QVQAEVPGSPIFVMR.L	17.2383	3.89071	ACACA	2	17.8388	17.8805	17.9419	17.9285	17.9556	17.8756	17.9984	17.9863	17.6423	17.9958
R.RVDPVYIR.L	11.4088	8.2481	ACACA	1	18.4898	18.4641	18.4773	18.7628	18.392	18.4942	18.5372	18.6215	18.6472	18.8805
R.TAQIMFQAYGDK.Q	12.9068	5.56155	ACACA	1	17.1076	17.1097	17.1328	17.2249	17.0413	17.2788	17.0784	17.1029	17.0483	16.7843
R.TIQVENSHLILTGAGALNK.V	0.604783	5.72228	ACACA	2	18.5855	18.6544	18.7054	18.7981	18.7918	18.6469	18.5843	18.6815	18.5866	18.5742
R.TTVEYLIK.L	8.29819	5.60465	ACACA	1	18.6013	18.5854	18.4929	18.5234	18.713	18.5866	18.6628	18.7097	18.9478	18.7783
R.TVELSIPADPANLDSEAK.I	14.7387	8.83459	ACACA	2	18.293	18.4709	18.4722	18.6482	18.463	18.5528	18.3392	18.6425	18.3488	18.0469
R.VDWQENDFSK.R	18.5108	4.52472	ACACA	2	19.5744	19.6918	19.5549	19.6863	19.6263	19.6354	19.6439	19.7553	19.3755	18.9957
K.AC#TSLYSEEDSK.S	13.9501	5.34259	ACACB	2	18.6424	18.7394	18.7522	18.6791	18.5721	18.6112	18.5765	18.7567	17.4301	17.7156
K.AVVLDLLR.K	8.21941	13.1163	ACACB	1	18.8607	18.4493	18.9203	18.6186	18.867	18.5809	18.9139	18.5313	18.5669	18.399
K.DANLGVENLR.G	3.29126	3.28515	ACACB	1	20.4115	20.4107	20.3495	20.3448	20.3962	20.3327	20.4325	20.4678	20.4747	20.5419
K.DVDEGLQAAEK.I	18.1966	5.36509	ACACB	1	18.1715	18.1648	18.1736	18.2362	17.9905	18.0943	18.0821	18.2011	18.0817	17.7084
K.EIMAPWAQTVVTGR.A	7.26089	3.11445	ACACB	1	20.204	20.3023	20.2233	20.2797	20.2508	20.2996	20.1941	20.2025	20.572	20.7203
K.HILVDYGLR.R	14.966	7.74009	ACACB	1	16.6247	16.4377	16.7188	16.5188	16.5213	16.3479	16.5497	16.5322	16.4064	16.7129
K.IIQQAGQVWFPDSAYK.T	7.25583	6.82391	ACACB	1	18.8823	18.8287	19.0022	18.8634	18.8158	18.8824	19.0944	18.8678	18.9975	18.8493
K.LWGSPEK.Y	2.89111	4.94105	ACACB	2	18.7899	18.6717	18.8215	18.6469	18.7532	18.7507	18.7652	18.622	18.7743	18.8333
K.QIFQVAWVDPEDPHK.G	7.09638	4.85803	ACACB	1	18.5586	18.572	18.6712	18.7594	18.6603	18.655	18.672	18.7402	18.9483	18.8034
K.RPGVILEAGC#VVAR.L	32.0056	8.92464	ACACB	1	17.3279	17.1981	17.4847	17.2652	17.3709	17.1164	17.4571	17.223	16.5081	17.1726
K.VHAAQPFTGELPAQQTLPILGEK.L	7.15648	5.45917	ACACB	1	18.7914	18.9194	18.716	18.972	18.8155	18.856	18.8452	18.8146	18.3358	18.1896
R.ALGIGAYLVR.L	21.7454	4.10093	ACACB	1	18.8893	18.7802	18.8934	18.7334	18.8176	18.7804	18.7719	18.7678	18.5628	19.01
R.ENINYLK.R	2.91532	2.75386	ACACB	4	21.1173	21.0713	21.0243	21.0206	21.0733	21.043	20.9921	21.0745	20.9867	21.0461
R.HSDLITK.E	4.02134	7.40505	ACACB	1	19.6051	19.7317	19.4273	19.7062	19.7292	19.6509	19.6316	19.7869	19.7439	19.6619
R.IQVAQLLSTTESPASS.-	0.57698	5.71736	ACACB	1	17.7261	17.8597	17.8279	17.9968	17.9525	17.8335	17.8454	17.8536	17.8706	17.8588
R.ITFLVAQER.E	3.5472	5.74441	ACACB	1	19.1711	19.129	19.3197	19.1209	19.1283	19.0486	19.2011	19.1074	18.6641	18.7365
R.KAESAEDFPMLFR.Q	1.83414	7.84691	ACACB	1	17.9817	18.1609	17.9345	18.1651	18.0133	18.1867	17.9157	18.1552	17.8532	17.8158
R.LELDDPSK.V	24.6537	3.86872	ACACB	1	17.6098	17.5154	17.5598	17.663	17.6323	17.5919	17.5803	17.4982	17.7384	17.2302
R.LGGIPVGVIAVETR.T	9.33892	9.33698	ACACB	1	17.7707	17.5469	17.9679	17.6859	17.672	17.743	17.9115	17.7644	17.8777	18.0685
R.LLLEAMDELEVAFNNTSVR.T	5.41104	3.0109	ACACB	2	16.923	16.9268	17.0343	16.989	16.9208	16.9683	16.9106	16.9753	16.92	16.8095
R.LPGC#NEVGM*VAFK.M	21.3255	6.59841	ACACB	1	17.7674	17.6199	17.7094	17.5506	17.6059	17.5272	17.7767	17.613	17.7018	18.1402
R.MAVPISVSNPDLLR.H	6.81686	4.31967	ACACB	2	17.4679	17.3642	17.5013	17.4812	17.4389	17.394	17.338	17.4978	17.5304	17.6695
R.MGLAEEIK.Q	9.37261	7.95362	ACACB	1	17.9207	18.0721	17.8776	17.7103	18.0055	18.0017	17.8398	17.846	17.5863	17.3948
R.NFDLTAVPC#ANHK.M	4.3598	6.28526	ACACB	1	17.9383	18.096	17.8198	17.9102	17.8428	17.9242	17.8412	17.9516	16.555	16.6439
R.QTTSDSAIPIR.L	5.21919	7.40637	ACACB	1	18.2878	18.1946	18.1299	18.1482	18.3959	18.0587	18.2699	18.1933	18.3244	18.4309
R.SPVPITTPSDPIDR.E	7.1161	4.71441	ACACB	2	17.6062	17.484	17.6308	17.6269	17.5681	17.4795	17.5413	17.6615	17.8342	17.9795
R.SPVPITTPSDPIDREIEFTPTK.A	4.52406	2.57952	ACACB	2	18.1651	18.2455	18.2899	18.2117	18.2424	18.1985	18.2096	18.2205	18.3858	18.4781
R.TC#MTEFLHSLER.G	6.46432	4.39119	ACACB	1	19.086	18.9239	19.0802	19.013	19.1071	19.0773	19.046	18.9685	19.2521	19.1202
R.TEGIPQIYLAANSGAR.M	0.849742	10.799	ACACB	1	16.6719	16.6492	16.5691	16.8669	16.6675	16.6298	16.5864	16.9931	16.712	16.6946
R.TVEVAVPADPANLDSEAK.I	5.50151	6.68816	ACACB	1	17.8449	17.7351	18.0168	18.0051	17.9452	17.9344	18.0248	17.8952	17.8052	17.6929
R.VLQAEVK.I	15.1237	2.42711	ACACB	2	19.7798	19.7727	19.7345	19.8385	19.7617	19.7969	19.7526	19.8205	19.8363	19.5266
R.WFVETEGAVK.A	8.84965	5.60851	ACACB	1	16.0932	16.078	16.2193	16.1675	15.9643	16.1862	16.1701	16.1841	16.0071	16.1879
R.YVIVDVIGK.D	10.0233	4.61838	ACACB	1	19.4252	19.3058	19.482	19.4508	19.3345	19.4246	19.4177	19.3123	19.9387	19.7339
K.AAQLGFGGVYVR.T	19.4588	6.63082	ACAD8	2	20.8017	20.9343	20.7646	20.9352	20.7688	20.9311	20.7106	20.9416	20.7638	21.1633
K.DYAVQQYMR.D	6.83058	5.64854	ACAD8	2	19.0649	18.9328	19.2035	19.0891	19.1642	19.0425	19.1059	19.0521	19.0989	19.2384
K.ELFPVDVMR.K	24.6113	4.87435	ACAD8	1	21.0586	20.8902	20.9981	20.9028	20.869	20.9204	20.9434	20.8531	20.901	21.4083
K.GISC#IVVEK.G	5.35603	2.84661	ACAD8	4	20.6683	20.654	20.6662	20.7175	20.5709	20.6808	20.6515	20.6435	18.5086	18.6179
K.GTPGLSFGK.K	5.45641	5.54783	ACAD8	1	20.2008	20.3769	20.1677	20.2823	20.2416	20.3129	20.1741	20.3493	20.2193	20.3307
K.QFGAPLAR.S	5.45506	13.3315	ACAD8	1	19.0719	18.97	19.3418	19.1428	19.5031	19.0514	19.0354	19.0761	19.2286	19.3399
K.QQGDHYILNGSK.A	39.6722	5.0882	ACAD8	1	18.526	18.3818	18.4388	18.3688	18.2686	18.4068	18.4492	18.4183	18.5207	19.3524
K.VAFDFAAR.E	6.20014	5.9693	ACAD8	1	19.7709	19.6164	19.6635	19.4948	19.6594	19.6936	19.7653	19.6493	19.6349	19.7615
R.EMAPNMAEWDQK.E	4.49042	5.837	ACAD8	1	18.3767	18.4968	18.5247	18.548	18.3865	18.3464	18.5592	18.4212	18.1528	18.0612
R.TAAVALQEER.E	2.74064	8.29156	ACAD8	1	17.7763	17.8856	18.1327	18.0047	17.9873	17.9953	18.1505	18.0041	17.8132	17.8691
R.TDVGGSGLSR.L	7.22153	3.71484	ACAD8	1	20.8942	21.0186	20.9957	21.0391	20.9502	21.0519	20.9548	20.9491	20.9927	21.1402
R.VHQILEGSNEVM*R.M	14.5103	7.12337	ACAD8	1	18.691	18.9802	18.868	18.9003	18.9633	18.7894	18.8236	18.7388	19.1828	18.8857
R.VHQILEGSNEVMR.M	3.54064	7.48907	ACAD8	2	18.8912	18.5985	18.7394	18.8455	18.8075	18.6667	18.8075	18.6186	18.6575	18.7297
S.ITFC#IDPSLGLNEEQK.G	17.4689	2.92343	ACAD8	1	19.3321	19.4436	19.3943	19.4457	19.4462	19.4082	19.4155	19.4686	18.5023	18.1441
K.ELFLGNIEQK.G	9.32587	5.05897	ACAD9	3	21.1302	21.1166	20.9576	21.109	21.0224	21.1346	21.0916	21.199	21.034	20.8434
K.FALMAQK.A	10.5924	1.9351	ACAD9	2	19.8139	19.85	19.8632	19.8149	19.7852	19.8408	19.8361	19.7904	19.6624	19.4459
K.GIILVGNEEQK.A	22.092	3.66409	ACAD9	2	19.6469	19.6111	19.6508	19.6442	19.7335	19.5885	19.711	19.593	19.7225	19.2681
K.IPVDTLEK.L	4.8982	3.73976	ACAD9	3	21.4196	21.4397	21.3233	21.4496	21.3554	21.4316	21.3833	21.3105	21.3336	21.2336
K.LEENVHYFGR.T	21.047	7.15062	ACAD9	1	18.7372	18.8231	18.7638	18.6222	18.5315	18.6042	18.6347	18.5722	18.8744	19.3071
K.MTAFIVER.D	0.799602	3.34266	ACAD9	1	19.1732	19.0704	19.0339	19.0295	19.0459	19.0636	19.1028	19.1009	19.1516	19.1353
K.NIVEEQLVLK.R	4.53646	10.7989	ACAD9	2	17.6287	17.8125	17.4541	17.7565	17.6794	17.9367	17.5535	17.8181	17.5198	17.4272
K.SGNVTTVM*ETIGR.K	16.8109	10.4437	ACAD9	1	18.226	18.3679	18.1839	18.2662	18.016	18.3027	18.2262	18.5327	18.1338	18.4784
K.SGNVTTVMETIGR.K	5.59773	9.28442	ACAD9	2	19.819	19.8225	19.9102	19.7823	20.1375	19.8086	19.7819	19.7473	19.7214	19.8357
K.TEVVDSDGSK.T	17.8316	8.49935	ACAD9	1	17.8773	18.0156	18.1747	18.2727	18.0707	18.2302	18.1118	18.1287	17.9967	17.631
K.YFILNGSK.V	0.00473087	5.32094	ACAD9	2	18.7314	18.8139	18.6385	18.7489	18.8982	18.7966	18.8079	18.8335	18.7668	18.7669
R.AYIC#AHPLDR.A	3.10996	8.95235	ACAD9	1	16.3419	16.3943	16.6043	16.268	16.6182	16.3917	16.4513	16.3364	15.8943	15.8309
R.DFGGITNGKPEDK.L	43.6816	7.14069	ACAD9	2	20.315	20.512	20.2783	20.5682	20.3936	20.4904	20.4039	20.5215	20.4143	19.493
R.FSMGSAVAGMLK.K	5.64159	5.12322	ACAD9	1	18.7548	18.8745	18.8862	18.9326	18.9052	19.0202	18.8706	18.9238	18.5945	18.4793
R.GSNTC#EVHFENTR.V	10.2781	6.06059	ACAD9	1	19.386	19.1469	19.3531	19.2215	19.2741	19.1959	19.266	19.1598	17.8626	17.6526
R.NLSEFGLIQEK.F	13.6284	4.21426	ACAD9	2	19.5311	19.589	19.5219	19.5703	19.6754	19.667	19.62	19.6616	19.6722	19.3933
[truncated: 35,614 more rows]

## Sheet: Global_ProteinLvl
Protein	Total_Oxidation_1a	Total_Oxidation_2a	Total_Oxidation_3a	Total_Oxidation_4a	Total_Oxidation_1b	Total_Oxidation_2b	Total_Oxidation_3b	Total_Oxidation_4b	Total_Thiol_2	Total_Thiol_3	PSM_cnt
1433B	23.5399	23.5314	23.4265	23.4087	23.5395	23.5016	23.5444	23.4919	23.6487	23.4992	15
1433E	26.5771	26.5767	26.554	26.5442	26.5874	26.5713	26.5922	26.5651	26.2259	25.9089	109
1433F	23.733	23.8138	23.7221	23.7817	23.7364	23.7435	23.7682	23.775	23.8228	23.6511	21
1433G	26.0267	26.1188	25.9557	26.0243	26.0774	26.0427	26.0644	26.0856	26.2455	25.915	50
1433S	21.7171	21.5215	21.4921	21.3997	21.7621	21.5013	21.6731	21.5631	21.8908	21.4327	3
1433T	22.4921	22.4407	22.4314	22.4738	22.4211	22.4342	22.4536	22.4419	22.1571	22.2078	13
1433Z	26.6491	26.6505	26.5674	26.6062	26.5795	26.582	26.6354	26.6062	26.6856	26.5856	68
2A5A	21.8291	21.7887	21.8095	21.8379	21.8223	21.7918	21.7688	21.8253	21.6719	21.7333	9
2A5B	19.1411	19.3568	19.1434	19.2355	19.0265	19.1085	19.2439	19.213	19.2209	18.9748	1
2A5E	19.9177	19.9425	19.8251	20.001	19.9563	19.87	19.8616	19.9316	19.989	19.8038	2
2AAA	25.3897	25.3954	25.3532	25.3835	25.3449	25.3561	25.3929	25.3675	25.1643	25.1271	47
2AAB	24.0909	24.0886	24.0392	24.0635	24.0114	24.0429	24.1246	24.0744	23.8563	23.7887	15
2ABA	23.3541	23.3227	23.372	23.3699	23.3617	23.3743	23.3668	23.3757	23.2723	23.3227	14
2ABD	17.5972	17.3886	17.5951	17.4105	17.5849	17.3151	17.5663	17.4698	17.4492	17.6641	1
3HIDH	23.432	23.4371	23.3615	23.3837	23.375	23.4477	23.3906	23.4142	23.3167	23.2945	23
4EBP1	18.8588	18.5834	18.9387	18.5838	18.7052	18.4376	18.8724	18.4258	17.387	17.0715	2
4F2	20.0871	20.1692	20.1383	20.1709	20.1276	20.176	20.1999	20.1573	20.2342	20.2056	4
5MP1	23.6297	23.6041	23.5631	23.5758	23.6253	23.6058	23.5976	23.5872	23.4475	23.4489	26
5MP2	21.2029	21.2655	21.1767	21.217	21.2151	21.2215	21.2091	21.2476	21.3663	21.021	8
5NT1A	21.3456	21.3659	21.3108	21.2735	21.29	21.3003	21.3522	21.3702	21.6185	21.7505	9
5NT3A	24.6725	24.643	24.6938	24.6209	24.6418	24.6012	24.6923	24.6312	24.3268	24.2223	37
5NT3B	19.7089	19.7638	19.6706	19.702	19.6642	19.5729	19.7506	19.7894	19.4641	19.3394	3
5NTC	19.2612	19.2166	19.2757	19.1905	19.2432	19.2284	19.3021	19.1996	19.2473	19.2186	2
5NTD	18.6723	18.603	18.5985	18.5387	18.6543	18.545	18.6238	18.5919	18.8093	18.7425	2
6PGD	23.2224	23.1956	23.1878	23.1358	23.1828	23.1655	23.2284	23.1699	23.1041	23.0302	23
6PGL	22.8474	22.7778	22.8046	22.7352	22.8237	22.7854	22.8121	22.7652	22.4076	22.3503	14
A0A075B5J9	18.6204	18.9688	18.6222	18.7808	18.6396	18.8253	18.5615	18.9115	18.4832	18.6022	2
A0A075B5K2	17.3825	17.4283	17.4872	17.4363	17.4671	17.5776	17.3515	17.5166	17.3713	17.3516	1
A0A075B5L2	16.3146	16.3137	16.5368	16.4503	16.3545	16.4479	16.505	16.2487	16.3864	16.319	1
A0A075B5M1	16.9339	16.8382	17.0274	16.7984	17.0448	16.9653	17.0177	16.9213	16.2512	15.7954	1
A0A075B5M4	17.6437	17.5873	17.7404	17.5195	17.6156	17.5893	17.62	17.4863	18.0654	18.146	1
A0A075B5M7	17.6193	17.6756	17.4663	17.5545	17.5471	17.3474	17.6981	17.5778	17.3159	17.561	1
A0A075B5N2	18.25	18.1985	18.1232	18.1426	18.1946	18.0678	18.2072	18.1146	18.1101	18.093	1
A0A075B5N3	18.6574	18.7115	18.8273	18.7966	18.6784	18.6677	18.7279	18.8089	18.9502	19.0516	2
A0A075B5N4	17.5602	17.7331	17.8221	17.6854	17.775	17.6399	17.9261	17.6208	17.9552	17.302	1
A0A075B5Q2	18.5143	18.3778	18.3965	18.3078	18.5329	18.4626	18.4231	18.3365	18.2418	18.5919	2
A0A075B5Q9	15.878	16.1409	15.7217	15.8447	15.764	16.1624	15.6995	16.062	15.6971	15.7192	1
A0A075B5R7	17.905	17.9748	17.7855	17.945	17.8483	18.0316	17.8767	17.9901	17.6723	17.4645	1
A0A075B5V4	20.1094	19.9118	20.0281	19.9521	19.9633	19.9394	19.9849	19.8782	19.5354	19.6557	2
A0A075B5V7	17.5158	17.4901	17.7481	17.748	17.4737	17.6463	17.5954	17.5959	17.574	17.8221	1
A0A075B5X3	22.3261	22.2051	22.3186	22.2238	22.323	22.167	22.3621	22.2131	22.4615	22.3208	3
A0A075B5X6	16.9131	16.802	16.8928	16.9158	16.6588	16.6629	16.8251	16.8355	16.734	16.7927	1
A0A075B6D5	16.8485	17.0763	16.9767	17.098	16.9455	17.047	17.0994	17.156	16.9718	16.9943	1
A0A087WQ44	19.925	19.4394	20.0029	19.6347	19.6275	19.5328	19.7984	19.3406	17.8793	17.3199	1
A0A0A6YVU8	16.7059	16.5833	16.6251	16.8262	16.6681	16.7288	16.6671	16.8351	16.9222	16.8885	1
A0A0A6YVW3	17.9171	17.8393	17.8895	17.8267	17.802	17.7571	17.6554	17.5649	18.0145	18.1354	1
A0A0A6YY60	17.5447	17.6208	17.2674	17.4685	17.3075	17.5529	17.4293	17.5855	17.5793	17.7569	1
A0A0A6YYE7	18.5071	18.7535	18.5108	18.6688	18.6068	18.7064	18.6049	18.7613	18.6828	18.8922	2
A0A0B4J1F3	17.5073	17.5655	17.5604	17.6192	17.4804	17.6361	17.5829	17.497	17.1928	17.4621	1
A0A0B4J1H6	17.8088	17.5969	17.7092	17.5473	17.6971	17.5691	17.7044	17.6856	17.4865	17.7205	1
A0A0B4J1H7	18.0948	17.9381	18.0604	17.9144	18.086	18.1124	17.954	18.1315	18.3896	18.1981	1
A0A0B4J1I3	17.8769	18.0429	18.0837	18.1254	18.1567	18.061	18.0211	18.1465	19.054	19.1947	1
A0A0B4J1I5	20.1487	20.2225	20.158	20.1449	20.0574	20.1156	20.1215	20.156	20.5599	20.4648	3
A0A0B4J1I7	17.1109	17.0215	17.3237	17.1204	17.3001	17.1056	17.2119	17.0409	18.3728	18.1615	1
A0A0B4J1J4	18.4325	18.5788	18.2824	18.3822	18.5239	18.4322	18.3897	18.3154	17.5477	17.5424	2
A0A0B4J1J6	18.0659	18.1647	18.2596	18.1167	18.1147	18.0975	18.175	18.2363	18.0631	17.8263	1
A0A0B4J1J7	18.0796	18.2462	18.0457	18.1804	18.0064	18.1654	17.8473	18.0932	17.7215	18.014	1
A0A0J9YTR2	18.0821	18.0532	17.9708	17.96	18.0162	18.0639	17.938	17.8749	17.8749	18.7906	1
A0A140LI28	21.9084	21.2274	21.7517	21.1908	21.4676	21.1991	21.6592	21.1147	21.4887	23.2985	2
A0A140LIF8	19.182	19.2966	19.3893	19.2405	19.4178	19.3198	19.2602	19.2692	20.1262	20.1562	3
A0A140T8I4	19.7645	19.6812	19.9303	19.8419	19.8471	19.8288	19.7459	19.762	19.8932	20.2372	2
A0A140T8M0	21.3676	21.3869	21.3369	21.4806	21.2717	21.3085	21.4516	21.3143	21.6315	21.4024	1
A0A140T8M1	19.1713	19.0676	19.2737	19.0917	19.1796	19.0927	19.1918	19.0378	18.913	19.3085	3
A0A140T8M3	18.4834	18.5502	18.5879	18.5356	18.5513	18.5661	18.503	18.5816	18.9299	18.7192	2
A0A140T8M5	17.7502	17.5341	17.6562	17.3889	17.8032	17.5132	17.8766	17.6087	17.7857	17.7266	2
A0A140T8N5	18.6929	18.859	18.7156	18.8836	18.6314	18.8315	18.7903	18.8939	18.4527	18.494	1
A0A140T8N9	20.9494	21.0133	20.9164	20.8978	20.8709	20.8875	20.9553	20.942	20.8582	21.192	3
A0A140T8P6	20.4064	20.4403	20.305	20.4084	20.3634	20.4276	20.3213	20.3946	20.2595	20.0645	3
A0A140T8P7	17.7374	17.8032	17.8282	17.6861	17.6775	17.9024	17.8523	17.7296	17.5837	17.5581	1
A0A140T8T4	23.8833	23.7804	23.9593	23.8939	23.8966	23.8396	23.9761	23.8811	23.9237	23.6107	13
A0A1B0GRG8	21.828	21.923	21.7807	21.8224	21.8261	21.8989	21.8574	21.8576	21.2666	21.1856	5
A0A1D5RLD8	31.7703	31.794	31.7924	31.7773	31.7292	31.7565	31.8037	31.7553	31.9603	31.8935	1073
A0A1D5RLM8	20.6097	22.0908	20.0744	20.5917	20.23	19.9145	19.3428	21.9676	16.8218	16.5592	1
A0A1L1SUP2	24.3608	24.5451	24.7112	24.8193	24.6672	24.8136	24.751	24.7792	24.6857	24.2174	3
A0A1W2P6Q8	17.6148	17.6177	17.6512	17.5966	17.4194	17.5629	17.5443	17.4551	18.9698	19.3228	1
A0A1W2P7J1	24.4826	24.4508	24.4101	24.4138	24.3967	24.4044	24.4593	24.4027	23.8812	23.9394	19
A0A1Y7VLT7	21.3945	21.4541	21.4418	21.4154	21.4136	21.3993	21.4038	21.4079	21.6342	21.431	3
A0A1Y7VP24	22.2243	22.2872	22.1907	22.2163	22.1536	22.218	22.2553	22.2465	22.2961	22.1923	6
A0A286YCX6	18.0597	18.1655	18.0741	18.165	18.1778	18.0944	18.1892	18.2097	18.2184	18.2497	2
A0A338P6I9	18.8002	19.0455	18.7876	19.1725	18.8929	19.1817	18.6764	19.1353	18.752	19.1088	1
A0A338P6S8	20.2823	20.2612	20.2711	20.2668	20.2152	20.3404	20.3093	20.3415	20.0878	20.1891	6
A0A571BE33	19.5796	19.5739	19.5397	19.5548	19.45	19.4819	19.5055	19.6328	17.9282	18.1954	2
A0A571BE98	20.7445	20.9329	20.7375	20.8273	20.7336	20.7574	20.7086	20.7979	20.6661	20.6934	3
A0A571BEN1	29.3307	29.4149	29.3277	29.388	29.3729	29.3935	29.3821	29.4101	29.0764	28.8072	481
A0A571BEV2	17.7171	17.7665	17.8049	17.675	17.6632	17.6045	17.717	17.6692	17.7282	17.9505	1
A0A571BEV3	17.673	17.2795	17.5777	17.2748	17.4445	17.2899	17.6411	17.2601	17.5688	18.2202	1
A0A5F8MPH8	24.9762	24.9254	24.9588	24.9303	24.9195	24.908	24.972	24.9018	24.8669	24.963	64
A0A5F8MPY2	23.4833	23.4145	23.4234	23.327	23.5338	23.3776	23.4499	23.4014	23.4687	23.0705	18
A0A668KLU9	17.3987	17.4821	17.3675	17.3533	17.5023	17.1337	17.3874	17.52	17.6122	17.3536	1
A0A7N9VR94	21.8893	22.0178	21.8778	21.9567	21.949	21.9247	21.9095	21.9864	22.3466	22.2473	9
A0A8I4SYN6	25.8701	25.8953	25.8154	25.8658	25.7637	25.8167	25.8459	25.8914	25.6168	25.4083	12
A16A1	19.8851	19.8139	19.9884	19.9117	19.8718	19.8568	19.911	19.8572	19.9779	20.1359	6
A16L1	17.6893	17.6815	17.9282	17.8189	17.582	17.7041	17.7666	17.7491	17.7235	17.8035	1
A1AG1	20.9408	20.5002	21.1182	20.6093	20.8556	20.5313	21.0057	20.5685	21.4303	21.0441	4
A1AT1	26.177	26.0893	26.1447	26.0881	26.1665	26.0735	26.1805	26.0865	26.4801	26.389	77
A1AT2	23.5304	23.5932	23.4423	23.477	23.5575	23.5547	23.5165	23.5807	23.7413	23.6409	21
A1AT4	20.0578	20.0739	20.2234	20.1491	20.0895	20.147	20.21	20.0968	20.669	20.7274	3
A2A5N3	18.5262	18.4676	18.6632	18.5299	18.5321	18.4858	18.596	18.5051	18.8034	18.8188	2
A2A7B5	12.4628	13.4014	13.2702	12.5089	12.2096	12.8315	12.681	12.6458	12.5282	13.3669	1
A2AEN9	17.0435	17.1821	17.2028	17.1144	17.4157	17.1151	17.2585	17.4215	17.579	17.1547	1
A2AG10	21.6839	21.2318	21.5522	21.2778	21.4325	21.3148	21.6281	21.3594	21.5635	22.3388	4
A2AHY8	18.0369	18.303	18.0361	18.04	18.0458	18.2656	18.0615	18.4424	16.8176	17.236	1
A2AMD0	11.5157	11.5834	12.2506	11.3505	12.5912	12.4043	12.2915	11.7947	11.6038	12.1904	1
A2AP	21.5061	21.3708	21.6096	21.4937	21.5575	21.4269	21.5906	21.4321	21.7537	21.5559	4
A2BIN1	22.201	22.2078	22.1103	22.1666	22.2217	22.1968	22.1535	22.1969	22.0121	22.1823	7
A2MG	19.0599	18.9465	18.9875	18.662	19.0732	19.0011	19.1173	18.9767	19.2921	19.1946	1
A2RTH5	21.6894	21.6749	21.6605	21.6179	21.7314	21.6421	21.6884	21.7048	21.7275	21.3223	7
A6ZI47	18.3834	18.5167	18.6485	18.6206	18.5469	18.6285	18.4892	18.551	18.8299	18.9149	4
A8DUK4	23.1438	23.0647	23.1099	23.0182	23.1812	23.1058	23.1966	23.1002	23.0428	23.071	11
A9XX86	16.0793	16.4195	15.9882	16.4704	16.1519	16.2832	16.0871	16.4323	16.1442	16.2126	1
AAAT	18.0247	17.9416	17.9494	18.0492	17.7928	17.9265	17.8321	17.9394	17.8157	17.8753	1
AACS	21.41	21.3866	21.3716	21.3889	21.3854	21.3726	21.3874	21.4107	21.3788	21.5505	8
AAK1	16.6563	16.6766	16.7521	16.6436	16.6141	16.6152	16.6831	16.5876	16.0236	15.9343	2
AAKB1	20.7304	20.6916	20.7322	20.6842	20.7193	20.6566	20.6942	20.6839	20.4939	20.5533	2
AAKB2	22.454	22.5614	22.4534	22.4998	22.493	22.5239	22.4687	22.5786	22.5372	22.1465	13
AAKG1	23.5959	23.5338	23.6006	23.5502	23.5652	23.5356	23.6249	23.5356	23.6024	23.4009	20
AAKG3	19.9131	19.9757	19.9478	19.9447	19.9271	19.9566	19.9447	19.9929	20.1499	20.1895	3
AAMDC	23.1695	23.0098	23.1644	22.9852	23.2797	23.1051	23.1903	23.0065	23.1814	23.0939	18
AAPK1	19.0794	19.1776	19.1825	19.1456	19.1282	19.1391	19.1732	19.1235	19.2023	19.1118	2
AAPK2	24.1635	24.1832	24.1728	24.1655	24.1326	24.1779	24.1821	24.1748	24.1783	24.1049	30
AASD1	19.6807	19.5732	19.7065	19.6248	19.5982	19.6171	19.7036	19.5309	20.1133	20.2862	4
AATC	27.0197	27.0363	26.9577	26.943	26.9895	26.9765	26.9939	27.0095	27.1305	27.1584	124
AATM	28.0567	28.1514	27.9576	28.0266	28.066	28.1062	28.0278	28.137	28.0019	27.9554	213
AB1IP	16.978	17.1478	17.0214	17.0942	16.8953	16.8732	16.9124	16.9503	17.2437	17.1978	1
ABC8A	22.0628	22.0642	22.0749	22.0989	21.9998	22.0539	22.0885	22.0408	22.3074	22.1545	13
ABCA9	15.6815	15.7288	15.6785	15.7278	15.6681	15.5517	15.5489	15.6035	15.5231	15.7112	1
ABCB7	22.2652	22.2101	22.3529	22.3199	22.3518	22.3131	22.3419	22.3642	22.3486	22.4063	12
ABCBA	18.9986	19.0578	18.9516	19.0751	19.0117	19.0199	19.0442	19.0563	18.976	18.9956	3
ABCC9	22.5138	22.7371	22.5394	22.5801	22.5248	22.5845	22.5166	22.5656	22.7004	22.6118	14
ABCD2	20.6572	20.7506	20.673	20.7145	20.6598	20.7158	20.714	20.7055	20.4622	20.7617	3
ABCD3	20.9107	20.7169	20.9007	20.7589	20.8918	20.787	20.9464	20.8439	20.8454	20.8537	6
ABCD4	16.335	16.3161	16.1888	16.3441	16.0732	16.2318	16.3892	16.3562	16.1245	16.0794	1
ABCE1	22.8236	22.827	22.8317	22.7989	22.7905	22.7853	22.848	22.8235	22.8537	22.834	18
ABCF1	20.4079	20.3895	20.4361	20.388	20.3832	20.4668	20.4438	20.4054	20.4469	20.4229	7
ABCF2	23.1181	23.1134	23.1029	23.1264	23.0645	23.1398	23.1436	23.1016	23.1194	23.1252	19
ABCF3	20.5446	20.3051	20.6033	20.3309	20.511	20.2732	20.4936	20.3303	20.7582	21.1561	4
ABCG2	17.9067	17.9815	18.0309	17.9497	17.8347	18.0823	17.9235	18.0174	18.6261	18.5115	1
ABD12	18.6928	18.8109	18.689	18.7242	18.7143	18.5905	18.8105	18.8304	18.7632	18.7642	3
ABEC2	26.9009	26.8488	26.8649	26.8697	26.8473	26.8475	26.8661	26.8622	27.0886	27.1181	55
ABHD1	19.4245	19.4512	19.416	19.479	19.3592	19.517	19.4222	19.4061	19.3204	19.3355	4
ABHD6	17.67	17.5262	17.5954	17.5978	17.6108	17.5149	17.6541	17.7004	17.7512	17.5246	1
ABHDB	23.6886	23.7279	23.654	23.6488	23.6193	23.6942	23.6364	23.6231	23.6632	23.6532	10
ABHEB	19.3864	19.4136	19.4173	19.4092	19.4211	19.4138	19.4431	19.4552	18.8925	18.7851	3
ABHGA	22.4447	22.3661	22.4458	22.3343	22.3977	22.3396	22.4186	22.3443	22.4225	22.6099	17
ABI1	17.3411	17.0827	17.3588	17.0911	17.364	17.0948	17.2374	17.196	17.5579	17.5211	1
ABLM1	19.9243	19.8568	19.8241	19.9136	19.8289	19.8162	19.9214	19.9106	19.9643	19.9974	6
ABLM2	20.9186	20.9632	20.9558	21.0066	20.8784	20.9715	21.0412	21.0015	21.0381	21.0321	8
ABLM3	18.8253	18.769	18.8581	18.8382	18.9741	18.9118	18.8655	18.8115	19.241	19.0439	1
ABRA	20.1419	20.0699	20.0417	20.0251	20.0468	20.0095	20.068	19.9764	20.6909	20.6931	5
ABRX2	20.2157	20.061	20.1469	20.0288	20.0777	20.0319	20.1719	20.0941	20.1151	20.6163	5
ACACA	25.2357	25.2584	25.2174	25.2731	25.2004	25.2806	25.2637	25.2823	25.0961	25.0837	75
ACACB	23.8579	23.8487	23.8615	23.8543	23.846	23.8303	23.8695	23.8682	23.8804	23.8528	43
ACAD8	23.6614	23.6882	23.6894	23.6999	23.6497	23.6871	23.673	23.6793	23.498	23.6971	20
ACAD9	23.8966	23.9326	23.8592	23.9076	23.8926	23.9029	23.9096	23.9179	23.8362	23.6512	30
ACADL	27.1491	27.051	27.155	27.0612	27.1564	27.0301	27.2007	27.0587	27.0001	26.7982	132
ACADM	27.0038	27.0317	26.9178	26.9651	26.9227	26.9492	26.9691	26.9887	26.9197	27.0343	65
ACADS	25.1528	25.0739	25.1549	25.0634	25.145	25.0834	25.1688	25.1306	24.8852	24.8317	54
ACADV	27.3457	27.3293	27.3181	27.2802	27.3145	27.3056	27.3336	27.3043	27.0394	27.092	141
ACBD5	17.567	17.6059	17.4251	17.627	17.5547	17.6047	17.6281	17.5344	17.5904	17.7696	1
ACBP	25.051	25.0989	24.9626	24.9972	25.1516	25.1419	24.9065	25.0216	24.1559	24.3806	22
ACD10	21.2728	21.3335	21.3612	21.3466	21.2831	21.3309	21.2959	21.3671	20.9792	20.8721	5
ACD11	21.7319	21.816	21.7589	21.7739	21.6929	21.7192	21.7605	21.8226	21.5126	21.6944	11
ACDSB	23.5384	23.486	23.5942	23.4745	23.5904	23.4832	23.6252	23.5245	23.5489	23.2808	24
ACE	21.2231	21.1517	21.2025	21.1609	21.1799	21.1147	21.2347	21.1001	21.3087	21.1609	7
ACES	17.2119	16.8455	17.0678	16.9084	16.9329	17.0538	17.1158	17.0503	17.2884	17.2555	1
ACL6A	18.323	18.3212	18.2929	18.0743	18.2943	18.372	18.4098	18.2148	18.4024	18.5311	2
ACLY	26.2895	26.3312	26.2674	26.3146	26.2686	26.3039	26.3004	26.3154	26.1356	26.0975	94
ACNT2	17.7541	17.8314	17.7751	17.788	17.765	17.7124	17.7824	17.6426	18.0741	18.1257	1
ACO13	23.4263	23.4417	23.3132	23.4132	23.4109	23.418	23.3417	23.4612	23.7865	23.4208	14
ACOD1	19.1929	19.2293	19.3772	19.3744	19.1918	19.2218	19.282	19.2738	19.311	18.8769	2
ACOHC	23.3983	23.4183	23.3946	23.43	23.3339	23.4234	23.4128	23.4357	23.2748	23.3672	25
ACON	29.4639	29.4978	29.4521	29.4731	29.4232	29.4557	29.482	29.4718	29.4195	29.2703	326
ACOT1	14.123	13.9628	14.1958	14.1799	13.8442	13.8776	14.4725	13.9995	13.7584	13.9459	1
ACOT2	24.0919	24.0141	24.0354	23.9911	23.9972	23.9799	24.0551	24.0483	24.0573	24.1142	19
ACOT3	19.7408	19.6761	19.65	19.5363	19.5696	19.5564	19.6566	19.627	19.5758	19.9924	2
ACOT6	21.1086	21.0391	21.1627	21.0681	21.0803	21.095	21.1516	21.0866	20.4579	20.5658	3
ACOT9	23.0766	23.0401	23.0691	23.0727	22.997	23.0206	23.023	23.0315	23.0648	23.1331	18
ACOX1	19.3885	19.4913	19.4295	19.4362	19.4464	19.5061	19.362	19.4529	19.499	19.2982	3
ACOX3	16.2332	15.9285	16.4119	16.2099	16.4028	16.052	16.4971	16.2642	16.749	16.3597	1
ACPH	23.3573	23.3263	23.3499	23.3107	23.3162	23.2978	23.3498	23.3563	23.3318	23.3183	19
ACPM	24.9739	24.9948	24.9739	25.0045	24.9399	24.9654	24.9667	24.9545	23.7149	23.8752	22
ACS2L	22.3142	22.309	22.3633	22.3112	22.3008	22.2835	22.387	22.3215	22.18	22.1308	11
ACSA	19.3765	19.4242	19.4004	19.3526	19.3673	19.3787	19.3572	19.4238	19.2773	19.3108	4
ACSF2	19.1047	19.208	19.1399	19.316	19.1487	19.2194	19.2321	19.4186	19.0234	18.9926	4
ACSF3	17.8356	18.0096	17.8979	17.8515	17.8624	17.9056	17.9167	18.0577	17.9133	17.754	2
ACSL1	27.7329	27.769	27.7278	27.7576	27.7032	27.7403	27.7584	27.753	27.591	27.4267	138
ACSL3	20.8941	20.9695	20.9172	20.947	20.8912	20.9046	20.9386	21.0003	20.9527	20.8223	7
ACSL4	20.4565	20.4091	20.6194	20.4337	20.5142	20.5418	20.5695	20.4168	20.3675	20.3102	5
ACSL6	22.3608	22.3986	22.3126	22.3443	22.3065	22.3332	22.2963	22.3432	22.159	22.3049	13
ACTB	24.7497	24.567	24.7161	24.5587	24.5904	24.5241	24.68	24.5683	24.7713	25.5288	114
ACTBL	32.1742	32.2141	32.1402	32.1466	32.1166	32.1492	32.1389	32.144	32.2897	32.1649	927
ACTN1	27.4727	27.3735	27.3462	27.2177	27.3455	27.2478	27.3837	27.2913	27.2478	27.546	78
ACTN2	29.5266	29.5245	29.4924	29.4918	29.4861	29.4998	29.5245	29.5107	29.3392	29.2362	453
ACTN4	28.671	28.6457	28.5962	28.588	28.5845	28.5761	28.6264	28.6459	28.92	28.9867	265
ACTS	29.083	29.0504	29.1177	29.1056	29.0256	29.0868	29.1241	29.1048	29.7045	29.694	907
ACTT1	18.897	18.9531	18.8955	18.9802	18.8825	18.883	19.0261	18.9458	19.2182	18.8412	2
ACTY	23.5938	23.5977	23.5763	23.5566	23.5339	23.5151	23.5751	23.5629	23.5999	23.4329	17
ACTZ	20.2941	20.3062	20.3888	20.402	20.3376	20.28	20.3567	20.3255	20.4562	20.4651	5
ACY1	21.4669	21.553	21.398	21.4881	21.3869	21.5246	21.4306	21.5312	21.3723	21.7062	11
ACY2	20.389	20.3305	20.3719	20.4355	20.3768	20.3556	20.4393	20.3925	20.8869	20.7107	5
ACYP1	23.3216	23.3439	23.3457	23.3416	23.3184	23.3655	23.3281	23.3643	23.5281	23.5336	15
ACYP2	24.5162	24.5954	24.5035	24.5992	24.5142	24.56	24.572	24.6017	24.8036	24.7917	37
ADA	18.9427	19.1208	18.6813	18.9944	18.9236	18.9407	18.9562	19.2517	19.1994	18.8335	1
ADA10	18.1693	18.1024	18.3281	18.21	18.1459	18.1337	18.219	18.17	18.9663	19.1299	2
ADA17	12.5731	12.0243	12.829	12.5138	12.3807	12.05	12.8192	11.981	12.451	12.5933	1
ADAS	16.4769	16.764	16.6011	16.568	16.6479	16.6395	16.5911	16.5397	16.6735	16.7489	1
ADCK1	17.8559	17.8496	17.889	17.8345	17.8787	17.7337	17.945	17.8176	18.0978	18.2939	1
ADCK5	18.2176	18.2223	18.3273	18.1787	18.3629	18.2911	18.4142	18.4781	18.9104	18.5041	1
ADCY9	20.2361	20.237	20.3535	20.2831	20.1908	20.2306	20.331	20.2629	20.4778	20.5044	4
ADDA	19.4209	19.4752	19.6038	19.5243	19.4143	19.4515	19.5423	19.5923	19.5171	19.4607	2
ADDG	19.4162	19.3716	19.256	19.2696	19.2359	19.3176	19.308	19.276	19.1897	19.4453	2
ADH1	23.7198	23.7066	23.6782	23.6893	23.72	23.6855	23.7129	23.7369	23.8022	23.7613	15
ADHX	24.5886	24.7948	24.5415	24.7463	24.5874	24.7841	24.6075	24.8207	24.6913	24.8407	29
ADIPO	20.9663	21.0326	21.0259	21.0264	20.9739	20.9986	21.0629	21.11	21.1732	21.1519	6
ADK	23.6503	23.7052	23.6014	23.6408	23.6368	23.6536	23.6432	23.6863	23.5024	23.2194	12
ADPGK	17.3618	17.411	17.5078	17.5436	17.3615	17.5262	17.3726	17.5446	17.4233	17.5188	2
ADPRH	22.2757	22.2754	22.2728	22.2401	22.2948	22.2789	22.3239	22.2904	22.4537	22.3908	15
ADPRS	17.5907	17.5069	17.4554	17.4485	17.4843	17.2799	17.4198	17.3919	17.1176	17.2995	1
ADRO	15.8883	15.8967	16.1985	15.9923	16.109	15.8334	15.8846	16.0144	15.7297	15.646	1
ADT2	29.1065	29.0788	29.0673	28.9945	29.1255	29.071	29.0784	29.0024	29.0359	28.8612	121
ADT4	26.7716	26.7164	26.6567	26.6482	26.7337	26.7308	26.7166	26.7189	26.7114	26.7251	45
ADX	20.0328	19.9845	19.9681	19.9884	19.9749	19.9623	19.9501	19.8432	19.6898	19.7611	2
AEBP1	17.6881	17.851	17.7552	17.9083	17.657	17.8492	17.8486	17.7988	17.7423	17.9863	1
AEDO	21.4448	21.3792	21.3709	21.3339	21.2843	21.2931	21.4016	21.3603	21.372	21.505	5
AFAD	18.6249	18.6272	18.658	18.7285	18.6347	18.6302	18.6898	18.6491	18.5123	18.3855	4
AFAM	18.4083	18.4139	18.5566	18.5701	18.4662	18.5737	18.5578	18.436	18.5009	18.4126	1
AFG1L	21.301	21.1806	21.3613	21.2689	21.3012	21.2434	21.2821	21.2533	21.1497	21.1445	7
AFG31	20.8299	20.9221	20.7872	20.8168	20.8365	20.8802	20.8185	20.8796	20.8077	20.8334	4
AFG32	23.2319	23.3171	23.1999	23.2033	23.1837	23.2285	23.2256	23.309	23.1613	23.1518	23
AGAP3	16.0174	15.8418	16.0596	15.9941	15.8935	15.9322	16.0388	16.0555	15.7249	16.1887	1
AGFG2	15.5021	15.324	15.4263	15.5506	15.3944	15.3979	15.6402	15.4097	15.8381	16.1868	1
AGK	19.634	19.6153	19.7436	19.5918	19.5444	19.6191	19.6431	19.7148	19.6557	19.6061	5
AGO2	22.6344	22.605	22.6027	22.6125	22.6036	22.5842	22.6511	22.6001	22.7185	22.6843	18
AGRF2	13.6607	13.1179	14.017	13.9289	13.7619	13.8486	13.7135	13.648	12.1497	13.1135	1
AGRG7	19.0443	18.9614	19.187	19.1935	19.0212	19.131	19.1054	19.1032	18.9058	19.0887	1
AGRIN	19.0376	19.0889	19.2985	19.2936	19.226	19.2472	19.1448	19.2393	19.2447	19.2934	3
AHSA1	22.9317	22.8777	22.9497	22.8816	22.9058	22.8837	22.9495	22.8643	23.1757	23.1342	14
AHSA2	16.5984	16.8186	16.5252	16.7325	16.6382	16.6802	16.5993	16.7459	16.9029	16.6902	1
AIFM1	25.032	25.0603	25.0322	25.0384	25.0368	25.028	25.0499	25.0644	24.9002	24.7617	44
AIMP1	23.2433	23.3382	23.2199	23.2592	23.2124	23.3061	23.2316	23.2977	23.1034	23.1504	26
AIMP2	21.8533	21.8719	21.7684	21.7543	21.7815	21.7981	21.7272	21.8245	21.6991	21.8219	7
AINX	24.3051	24.3097	24.2366	24.3688	24.1782	24.2775	24.2223	24.1861	24.7662	24.7609	12
AIP	20.0073	20.0569	20.1088	20.175	19.9769	20.0951	20.0469	20.1812	20.2395	20.1506	2
AK1A1	23.31	23.3129	23.3018	23.2719	23.263	23.2729	23.2888	23.2761	23.4416	23.3496	15
AKA12	18.2496	18.3508	18.3232	18.2383	18.3659	18.397	18.3327	18.3541	18.4425	18.3399	2
AKAP2	20.0386	20.0525	20.0878	20.1923	20.0061	20.0739	19.9885	20.0562	19.8821	19.8151	4
AKAP8	18.3579	18.3396	18.3377	18.287	18.2732	18.2351	18.3073	18.2328	18.3453	18.3718	3
AKCL2	21.0251	21.0352	20.9161	20.9834	20.9802	20.9698	20.973	20.936	22.0216	21.4035	5
AKIP	18.5085	18.4006	18.4996	18.4514	18.4441	18.3374	18.4452	18.4106	18.5221	19.1421	2
AKP13	14.8235	15.1314	15.1399	15.3974	15.2001	15.5397	15.4926	15.3448	15.339	14.5797	1
AKP8L	17.4956	17.498	17.7752	17.4781	17.4766	17.5256	17.6102	17.5858	17.9082	17.9125	1
AKT2	22.0906	22.1335	22.1319	22.1156	22.0543	22.0556	22.1369	22.126	22.0278	21.8901	16
AKTS1	18.4156	18.3242	18.3567	18.3911	18.2001	18.4538	18.3025	18.3371	18.3446	18.4773	1
AL1A1	21.3453	21.368	21.4629	21.3822	21.2405	21.3766	21.3909	21.3688	21.2905	21.2992	6
AL1A2	21.2686	21.2161	21.3277	21.3171	21.2464	21.3916	21.268	21.1619	21.0375	21.203	1
AL1A7	20.2223	20.2568	20.1868	20.2459	20.2285	20.1982	20.2232	20.2994	20.8342	20.6321	4
AL1B1	21.6646	21.6637	21.6067	21.6801	21.6545	21.6584	21.7001	21.6618	21.5923	21.3368	4
AL1L1	21.774	21.7943	21.7493	21.7722	21.7056	21.7359	21.769	21.8142	21.7835	21.863	13
AL1L2	19.7743	19.7483	19.9737	19.8703	19.8245	19.837	19.8624	19.7927	19.7621	19.695	6
AL3A2	20.1607	20.2045	20.2008	20.229	20.155	20.145	20.1932	20.1744	20.1945	20.1805	4
AL4A1	24.4618	24.435	24.4429	24.4245	24.385	24.3617	24.464	24.4131	24.3025	24.3528	28
AL7A1	23.4879	23.5735	23.5376	23.571	23.4573	23.5478	23.5213	23.5457	23.5221	23.51	17
AL9A1	19.8307	19.9405	19.9628	20.0832	19.8744	20.0786	20.0033	20.0826	20.0302	19.9045	4
ALAT1	21.9692	21.9327	21.9155	21.9266	21.9074	21.8995	21.9046	21.8933	21.5082	21.6637	16
ALAT2	22.5515	22.5102	22.5396	22.5184	22.5065	22.5134	22.5479	22.5345	22.5375	22.4883	12
ALBU	30.0607	30.1257	29.9899	30.0489	30.0345	30.0677	30.0504	30.0912	30.2703	30.1482	679
ALDH2	25.8351	25.7984	25.8103	25.8219	25.7787	25.8187	25.8477	25.8412	25.7598	25.6979	55
ALDOA	32.164	32.1489	32.1186	32.1085	32.105	32.1058	32.1248	32.1064	32.1412	31.9995	1571
ALDOC	22.7385	22.7743	22.7047	22.7688	22.7886	22.7604	22.7321	22.75	22.8841	22.6605	10
ALDR	26.3315	26.3123	26.3382	26.3018	26.3198	26.3216	26.3356	26.2934	26.3119	26.2912	86
ALG1	17.4034	17.3036	17.2742	17.5067	17.4102	17.3604	17.3742	17.4683	17.3183	17.3193	1
ALG2	18.5051	18.6389	18.5819	18.6638	18.5269	18.6101	18.6054	18.6366	18.5501	18.472	1
ALPK3	20.1004	20.0323	20.1202	20.0816	20.1515	20.0826	20.0669	20.0815	19.9647	20.111	6
ALR	19.1236	18.9912	19.0747	19.0067	19.0334	18.9379	19.1201	18.9895	19.4934	19.5373	2
AM2A5	19.7761	19.8083	19.8743	19.7971	19.7153	19.7113	19.76	19.7746	20.1973	20.0769	3
AMACR	20.1187	19.9817	20.1684	19.9321	20.0658	19.909	20.1249	19.9502	19.8421	19.8509	3
AMBP	17.4959	17.4004	17.6068	17.3913	17.4478	17.4836	17.5646	17.4753	17.7319	17.3325	1
AMPB	21.755	21.8227	21.8105	21.81	21.7863	21.8267	21.8272	21.8442	21.7636	21.7302	12
AMPD1	27.5667	27.5718	27.5506	27.5412	27.5308	27.5545	27.587	27.5571	27.3825	27.3104	188
AMPD3	25.0377	25.0401	25.0004	24.9243	24.9929	25.002	25.0123	25.0076	24.8712	24.7435	12
AMPE	19.4246	19.4874	19.4817	19.3453	19.3849	19.397	19.4712	19.4906	19.4518	19.4357	1
AMPL	24.1046	24.1036	24.0626	24.1343	24.0302	24.0889	24.0998	24.0838	23.7687	23.8504	33
AMPN	20.8432	20.8158	20.8356	20.8709	20.8173	20.8449	20.8723	20.8703	21.0717	20.8748	9
AMRP	22.9814	22.9992	22.9549	22.9715	22.9561	22.9721	22.9704	22.9788	23.1571	23.062	15
AMY1	17.8853	17.9611	17.9891	17.8848	17.8958	17.9271	17.9701	17.9781	18.1024	18.2897	2
AN32A	21.5441	21.6005	21.5415	21.6038	21.4849	21.5796	21.5588	21.5598	21.1758	21.0676	7
AN32B	21.9654	22.0369	21.9979	22.0182	21.914	21.984	21.9701	22.0008	21.1144	21.1728	9
AN32C	21.0966	21.0982	21.081	21.0552	21.1789	21.088	21.1457	21.0953	21.1539	20.9853	6
AN32E	20.7181	20.7649	20.6509	20.7305	20.6747	20.7209	20.7081	20.753	20.7759	20.5075	3
ANGL2	17.6353	18.1726	17.6582	17.7097	17.5547	17.6321	17.6204	18.1619	18.2609	18.261	1
ANGL4	17.1287	15.5047	16.3764	15.8375	15.9151	15.6935	17.3412	17.3296	15.2225	15.899	1
ANGT	17.3354	17.3388	17.3827	17.4483	17.1934	17.4617	17.4715	17.4879	17.5012	17.6122	1
ANK1	22.9233	22.8999	22.9303	22.8879	22.8846	22.8719	22.9741	22.9124	23.0974	23.1254	27
ANK2	19.299	19.4357	19.4198	19.4832	19.3119	19.3973	19.4088	19.3537	19.4705	19.554	4
ANK3	23.4757	23.4861	23.5088	23.5079	23.4694	23.4841	23.5111	23.5014	23.5149	23.5556	37
ANKR2	23.9683	23.8679	23.9252	23.8825	23.8735	23.8864	23.9415	23.8585	24.1185	24.1859	29
ANM1	22.9186	22.9129	22.9184	22.9254	22.8997	22.9463	22.9532	22.9538	22.7424	22.7935	19
ANM5	20.4412	20.3762	20.4393	20.4586	20.3714	20.4315	20.4604	20.421	20.4631	20.4926	4
ANM7	17.0258	16.8328	17.0111	16.8432	16.9191	16.9133	16.8396	16.9833	16.9876	17.2545	1
ANO10	22.6269	22.7001	22.6754	22.6813	22.591	22.6247	22.6571	22.6311	22.8694	22.6975	9
ANO6	16.1423	15.9715	16.0585	15.8568	15.8711	15.9044	15.7448	15.9659	15.5822	15.9107	1
ANR11	#NAME?	#NAME?	#NAME?	#NAME?	#NAME?	#NAME?	#NAME?	#NAME?	#NAME?	#NAME?	3
ANR28	17.6468	17.6909	17.7728	17.6591	17.4647	17.5881	17.6785	17.7517	17.07	17.3358	1
ANT3	21.5413	21.6623	21.4964	21.572	21.5364	21.5682	21.5878	21.6105	21.9437	21.6339	6
ANX11	25.3317	25.3741	25.2896	25.3394	25.3178	25.3468	25.3429	25.3358	25.1708	25.0175	43
ANXA1	23.0701	23.1056	23.0455	23.052	23.0882	23.0657	23.0596	23.0636	22.9317	23.1053	25
ANXA2	26.0107	26.0248	25.9612	25.987	26.0139	25.9729	25.9898	26.0193	25.9465	25.9505	54
ANXA3	23.5278	23.4686	23.4759	23.442	23.48	23.4362	23.5369	23.4949	23.6398	23.6813	17
ANXA4	23.4065	23.507	23.481	23.496	23.3968	23.4815	23.4438	23.5031	23.5877	23.6293	21
ANXA5	25.635	25.5845	25.5989	25.5778	25.5766	25.5832	25.6351	25.5943	25.6508	25.5689	40
ANXA6	28.8168	28.8383	28.7282	28.7452	28.7759	28.7468	28.7936	28.7918	28.7523	28.6543	191
ANXA7	24.3883	24.372	24.3467	24.3291	24.2951	24.3399	24.374	24.3468	24.4374	24.5492	29
AOC3	23.3152	23.3174	23.2974	23.2975	23.267	23.2843	23.3113	23.2887	23.2157	23.3725	13
AOFA	22.1347	22.109	22.203	22.1529	22.1481	22.116	22.1716	22.1627	22.548	22.6403	15
AOFB	22.6381	22.6357	22.6369	22.6109	22.6062	22.6101	22.622	22.6384	22.8965	22.9453	18
AOXD	18.5045	18.4721	18.3453	18.2912	18.4142	18.5142	18.3658	18.3681	18.651	18.6031	1
AP1B1	21.6429	21.6543	21.6355	21.6612	21.6431	21.6529	21.6303	21.6578	21.7251	21.8068	9
AP1G1	19.0467	19.0656	19.0611	19.0852	19.035	19.017	19.0371	19.0807	19.1419	19.0864	3
AP1G2	15.5573	15.4093	15.9784	15.3767	15.4737	15.4104	15.7597	15.197	15.5445	15.527	1
AP1M1	20.9305	20.9246	20.9437	20.9623	20.9472	20.9444	20.9654	20.9504	21.1116	21.0592	10
AP1S1	17.3916	17.2351	17.2671	17.283	17.2613	17.4263	17.2802	17.3563	17.5549	17.8566	1
AP1S2	20.1274	20.0503	20.0155	20.0019	19.9616	19.8869	20.017	20.0411	19.7792	20.0885	1
AP2A1	21.3438	21.2868	21.4363	21.4144	21.4049	21.3973	21.3696	21.3964	21.3447	21.3864	11
AP2A2	22.765	22.7345	22.7263	22.6841	22.7061	22.6988	22.7327	22.7463	22.7551	22.7724	20
AP2B1	23.5439	23.6162	23.4869	23.5579	23.4752	23.5788	23.5224	23.589	23.106	23.0768	25
AP2M1	22.6607	22.6828	22.6757	22.7046	22.6304	22.6974	22.6948	22.718	22.7107	22.6682	12
AP2S1	20.5512	20.3488	20.4053	20.4734	20.281	20.3647	20.4703	20.4492	20.4771	20.6683	4
AP3D1	15.7873	15.7354	15.7351	15.8785	15.7777	15.6529	15.8398	15.6868	15.8354	15.7185	1
AP3M1	17.7099	17.7989	17.7741	17.7392	17.877	17.6924	17.7327	17.8184	18.3544	17.9969	1
AP4A	22.3452	22.2564	22.373	22.2539	22.2531	22.2557	22.32	22.2519	22.3198	22.4533	6
AP4M1	16.8595	16.9213	16.6804	16.8454	16.804	16.9148	16.9232	17.1389	16.9804	17.0393	1
APC4	16.2483	16.3668	16.4042	16.4625	16.4318	16.4295	16.2589	16.4705	16.6757	16.8797	1
APEX1	20.7673	20.8448	20.974	20.9247	20.8447	20.9137	20.9383	20.9331	20.6827	20.6805	5
API5	19.5719	19.6491	19.6801	19.7136	19.6353	19.5943	19.7216	19.6805	19.4962	19.4871	5
APMAP	22.8012	22.7528	22.7046	22.7039	22.7445	22.6912	22.7794	22.7654	22.7272	22.687	17
APOA1	26.3296	26.291	26.2236	26.1871	26.2083	26.2487	26.3017	26.2455	26.5235	26.6463	52
APOA2	16.3569	16.3888	16.5546	16.4802	16.6027	16.4713	16.4979	16.437	16.4385	16.4772	1
APOA4	24.2619	24.2644	24.2579	24.2582	24.277	24.2608	24.2328	24.232	24.5003	24.4591	34
APOC1	20.6198	20.7173	20.8303	20.8174	20.7248	20.8443	20.5729	20.5695	20.232	20.5598	3
APOC3	20.557	20.5505	20.4954	20.5064	20.4993	20.5675	20.4691	20.5952	20.8726	21.2387	6
APOD	17.7422	18.0793	17.8616	18.1004	17.8439	17.9866	17.8328	18.1715	18.2376	17.968	1
APOE	21.4551	21.4461	21.4127	21.4184	21.3964	21.4282	21.4183	21.4015	22.1594	21.9658	10
APOH	22.5972	22.7033	22.4962	22.6238	22.5385	22.6432	22.5617	22.7075	22.704	22.71	12
APT	20.903	20.8774	21.0214	20.98	20.8563	20.954	20.9963	20.8863	20.6057	20.7967	5
AQP1	24.0861	24.1066	24.0126	24.0244	23.9168	24.0303	24.0776	24.0391	24.1261	24.1373	8
AQP4	20.0344	20.0042	20.1008	20.1251	19.9516	20.1331	20.0556	20.0797	20.061	20.0919	2
AR6P1	17.4351	17.2681	17.4071	17.3222	17.2178	17.3428	17.4285	17.2039	17.4769	17.5122	2
AR6P4	13.0335	12.8468	12.9796	12.9739	13.3899	13.0633	12.5872	13.0957	11.9203	13.0574	1
ARC1A	21.8572	21.8356	21.88	21.7964	21.8002	21.772	21.9184	21.8214	22.0445	21.9379	9
ARC1B	19.5112	19.4723	19.4163	19.48	19.4398	19.3877	19.5606	19.7019	19.8046	19.9303	4
ARCH	20.2347	20.1655	20.2813	20.2512	20.1898	20.1708	20.3027	20.1836	20.478	20.2429	3
ARF3	23.7434	23.7759	23.7112	23.7091	23.7514	23.7633	23.773	23.7521	23.8963	23.6803	16
ARF4	17.7433	17.7657	17.8035	17.781	17.7504	17.6371	17.7106	17.7421	17.8132	17.5837	1
ARF5	19.4206	19.3788	19.6315	19.4607	19.3324	19.4608	19.5705	19.4199	19.6574	19.4222	2
ARF6	18.0156	17.8859	18.1092	17.8361	18.0228	17.8698	18.0019	17.8888	17.9955	17.7356	1
ARFG1	18.6787	18.6579	18.8388	18.7745	18.7184	18.7379	18.6957	18.7602	18.7287	18.5123	4
ARFG2	21.9138	21.8923	21.8674	21.8755	21.846	21.8283	21.9038	21.8915	21.792	22.0036	8
ARGAL	19.0365	18.9946	19.0374	19.1873	18.9546	19.066	18.9927	19.1492	19.0772	18.8336	1
ARGL1	19.9865	19.9406	20.0199	20.1253	19.9894	19.952	20.1573	20.0689	20.135	20.3154	1
ARHG1	16.0598	15.6804	16.1546	15.7059	16.0332	15.8936	16.0114	15.7781	16.0258	16.2127	1
ARHG7	19.5639	19.4707	19.6395	19.5924	19.5901	19.4943	19.4796	19.4998	19.647	19.6546	4
ARHGC	17.2089	17.1458	17.3072	17.1185	17.0871	17.2331	17.309	17.3083	17.4559	17.3949	1
ARHL1	19.5434	19.6179	19.5146	19.5053	19.4781	19.5517	19.4973	19.5802	19.6646	19.5756	4
ARI1	21.4283	21.4142	21.3922	21.4016	21.3816	21.477	21.3882	21.4093	21.3749	21.3533	8
ARI2	20.6606	20.6933	20.6304	20.6744	20.6365	20.6778	20.6335	20.6868	20.3509	20.4184	6
ARK72	24.0252	23.9746	24.0158	23.9544	23.9529	23.9322	23.9877	23.9281	23.8855	23.9538	18
ARL1	18.6179	18.2547	18.5908	18.2934	18.6508	18.4261	18.574	18.1936	18.7752	18.4704	1
ARL2	19.7302	19.6528	19.7822	19.6748	19.6567	19.7481	19.7866	19.6538	19.841	19.8698	2
ARL3	22.719	22.7389	22.7321	22.8125	22.7563	22.783	22.7403	22.7655	22.7484	22.7143	12
ARL8A	19.9592	20.109	19.963	20.0033	19.9555	20.0915	19.9131	20.0925	20.1336	20.273	4
ARL8B	22.626	22.6769	22.6676	22.7138	22.6463	22.7041	22.6678	22.6586	22.7976	22.6099	5
ARLY	20.0392	20.051	20.1221	20.0902	20.0379	19.9846	20.0417	20.0881	20.3035	20.1972	5
ARM10	17.6897	17.7655	17.8869	17.7573	17.7071	17.798	17.9293	17.8413	17.736	17.8379	1
ARMC1	20.8639	20.8692	21.0305	20.8449	20.9298	20.8689	20.9664	20.7576	20.3624	20.3224	5
ARMC6	18.1045	17.9632	18.0092	18.0287	18.1208	17.9939	18.2435	18.0607	18.5017	18.2915	1
ARMD3	18.4447	18.3986	18.5241	18.4333	18.3111	18.4452	18.4986	18.5144	18.8068	19.4261	2
ARMT1	21.8055	21.8926	21.8141	21.8188	21.7795	21.8186	21.8341	21.7894	22.0187	21.8177	11
ARP10	19.887	19.9516	19.9274	20.0554	19.981	19.982	19.8896	20.0536	19.8748	19.5485	3
ARP19	18.1577	18.2325	18.2525	18.3259	18.3395	18.4269	18.306	18.2006	18.1093	18.0753	2
ARP2	22.3603	22.3475	22.3822	22.3253	22.2978	22.2843	22.39	22.3099	22.3519	22.4513	17
ARP3	23.2342	23.2629	23.2254	23.2942	23.1841	23.2662	23.2274	23.2925	23.0433	23.1185	16
ARP5L	21.1502	21.1432	21.0087	21.0908	21.0345	21.0848	21.0684	21.1131	21.3174	21.4611	9
ARPC2	21.6308	21.6243	21.6115	21.5862	21.6183	21.6072	21.6639	21.6188	21.7869	21.6895	8
ARPC3	21.6027	21.7196	21.5722	21.6589	21.4974	21.6556	21.5286	21.6654	21.5717	22.05	5
ARPC4	22.4277	22.4441	22.4836	22.4643	22.3771	22.446	22.4332	22.452	22.5581	22.5334	7
ARPC5	20.9117	20.9706	20.9633	20.9847	20.9133	20.8865	20.9776	20.9107	21.1368	20.9429	6
ARPIN	18.8103	18.8513	18.7211	18.7827	18.7023	18.813	18.7109	18.8381	18.6126	18.384	2
ARRB1	15.8017	15.5427	15.7684	15.689	15.7095	15.5236	15.6739	15.5493	16.1718	15.8059	1
AS3MT	23.1484	23.0891	23.1314	23.1399	23.1087	23.0902	23.1337	23.1323	22.8682	23.0939	11
ASAH1	17.8774	17.7822	17.7465	17.5398	17.7564	17.7818	17.7931	17.5574	17.6934	17.9584	2
ASB10	18.1065	17.9629	18.1927	18.15	18.1309	18.1361	18.2067	18.0844	18.2828	18.3277	2
ASB13	16.3688	16.3823	16.2628	16.1859	16.1677	16.487	16.3296	16.2654	16.649	16.9663	1
ASB2	20.4053	20.4328	20.4705	20.4477	20.3106	20.3588	20.4059	20.416	20.661	20.7249	8
ASB5	18.2551	18.3061	18.2215	18.1528	18.2819	18.2421	18.1259	18.4033	18.4583	18.1703	1
ASGL1	23.4162	23.591	23.3295	23.4818	23.4061	23.5453	23.3933	23.5478	23.3405	23.3534	19
ASPC1	20.0415	20.062	20.0456	20.0489	20.0576	20.0044	19.9931	20.0409	20.1298	20.0645	3
ASPG	17.5389	17.4327	17.5911	17.5413	17.6092	17.4072	17.6912	17.484	17.5804	17.5282	3
ASPH	22.3278	22.3654	22.3255	22.3298	22.3267	22.3399	22.3723	22.3818	22.4608	22.137	17
ASPN	23.8219	23.8139	23.8335	23.7948	23.8428	23.8143	23.8493	23.7952	24.204	23.9046	23
ASSY	19.5333	19.206	19.5438	19.3252	19.4729	19.208	19.5836	19.2796	19.9366	19.5564	3
AT131	21.1472	21.189	21.211	21.1819	21.1135	21.1415	21.168	21.2055	20.9554	21.1246	8
AT1A1	25.5368	25.5536	25.4787	25.5101	25.504	25.5197	25.5303	25.5484	25.6592	25.5451	94
AT1A2	26.5503	26.5022	26.5158	26.4912	26.5458	26.4786	26.549	26.5362	26.3325	26.227	88
AT1A3	22.2386	22.3119	22.0717	22.2249	22.124	22.2995	22.2037	22.2974	21.6569	21.9904	4
AT1A4	22.2982	22.3133	22.2779	22.3157	22.3621	22.2982	22.3601	22.305	22.1079	21.8485	7
AT1B1	24.7702	24.7903	24.7474	24.7717	24.7704	24.7637	24.7904	24.7631	24.8467	24.8167	27
AT1B2	22.5609	22.522	22.5757	22.4934	22.556	22.4824	22.5734	22.5173	22.3935	22.3381	16
AT1B3	19.8911	19.9046	19.7888	19.8664	19.8127	19.9033	19.8829	19.8244	19.9813	20.029	3
AT1B4	20.7568	20.8141	20.7859	20.8063	20.6762	20.7964	20.748	20.8855	19.9543	20.168	5
AT2A2	23.6536	23.6446	23.6431	23.6367	23.6553	23.6163	23.6729	23.6699	23.7368	23.5448	27
AT2A3	22.6154	22.7593	22.712	22.7566	22.6758	22.7169	22.729	22.7626	21.7844	21.6609	12
AT2B1	21.2302	21.2462	21.2312	21.3044	21.1589	21.1894	21.2201	21.2556	21.0936	21.0237	7
AT2B2	21.359	21.522	21.3693	21.4962	21.4138	21.5104	21.3533	21.5488	21.4312	21.5516	8
AT2B4	17.778	17.7415	17.8362	17.8037	17.8176	17.796	17.7983	17.6127	17.6475	18.1188	1
AT2L2	20.1908	20.1398	20.2033	20.1507	20.206	20.1547	20.1934	20.1422	20.2533	20.2449	6
AT5F1	26.5459	26.6134	26.5745	26.6295	26.5185	26.5942	26.6209	26.5596	26.5429	26.3957	88
AT5G2	21.3654	21.5617	21.6385	21.8217	21.5533	21.769	21.6456	21.7049	21.7869	21.5547	3
AT8A1	19.3172	19.2297	19.4193	19.2938	19.2358	19.3002	19.3828	19.221	19.3853	19.5344	3
ATAD1	22.8308	22.9178	22.7987	22.8429	22.7772	22.8509	22.8296	22.881	22.7601	22.7473	20
ATAD3	23.384	23.2868	23.3535	23.258	23.2981	23.2347	23.3535	23.2534	23.2295	23.2337	20
ATE1	19.1274	19.1717	19.0136	19.1093	18.9875	18.9788	19.0371	19.1	18.8591	19.1144	1
ATG3	19.577	19.4747	19.5169	19.5759	19.4633	19.4702	19.5888	19.5598	19.7864	19.7192	3
ATG5	18.7557	18.7077	18.8037	18.771	18.6104	18.6974	18.6718	18.8138	18.7695	18.7989	2
ATG9A	18.8781	18.9273	19.023	19.0134	18.9497	18.935	18.9613	18.9403	18.4768	18.5151	2
ATIF1	20.6214	20.5972	20.4319	20.3854	20.5983	20.5582	20.572	20.5318	20.6775	20.456	2
ATLA2	24.4872	24.5365	24.4462	24.517	24.455	24.5004	24.4889	24.5183	24.407	24.3006	34
ATLA3	19.994	20.1244	20.0463	20.0782	20.0266	20.0678	20.0381	20.1674	20.067	20.1305	5
ATM	17.0358	17.0611	16.8868	17.1226	17.073	17.0381	17.1442	17.3051	17.1084	16.8435	1
ATOX1	22.1067	22.3103	21.9824	22.2275	22.0845	22.2576	22.023	22.2781	21.9841	22.091	9
ATP5E	25.2828	25.1689	25.1788	25.1097	25.2569	25.1512	25.2208	25.1654	24.3833	24.4448	12
ATP5H	27.1701	27.1528	27.1356	27.1081	27.0967	27.1133	27.1516	27.1289	27.0554	26.824	65
ATP5I	24.7842	24.8118	24.8039	24.825	24.7875	24.7922	24.8001	24.7792	24.4641	24.5901	43
ATP5J	25.898	25.9295	25.8482	25.8931	25.9597	25.9169	25.9086	25.9168	25.1117	25.2537	50
ATP5L	24.1808	24.2136	24.2844	24.3021	24.1933	24.2916	24.1781	24.2014	23.8653	23.9644	21
ATP5S	18.2105	18.2431	18.3721	18.4079	18.1419	18.3026	18.1784	18.32	18.313	18.1925	1
ATP6	20.4051	20.5055	20.2971	20.4534	20.4199	20.5625	20.298	20.433	21.0238	20.899	3
ATP68	23.6079	23.5693	23.4409	23.4067	23.6691	23.5987	23.4644	23.4638	23.1673	23.195	13
ATP8	20.1835	20.3434	20.1401	20.1512	20.3333	20.3467	20.0913	20.1607	19.8788	20.4165	6
ATPA	29.6691	29.6481	29.6518	29.6318	29.6743	29.6413	29.6793	29.6746	29.569	29.4319	446
ATPB	29.8109	29.7572	29.7423	29.7295	29.7234	29.7252	29.7721	29.6892	29.6922	29.7695	403
ATPD	25.7433	25.6799	25.6841	25.6128	25.7076	25.6059	25.7161	25.6829	25.5767	25.5431	28
ATPF1	19.2975	19.0455	19.1067	18.9014	18.9075	19.0382	19.3979	19.3374	18.959	18.9168	1
ATPF2	17.9527	18.0668	18.0155	18.1039	17.8688	18.1315	18.043	18.0271	17.9374	17.8086	1
ATPG	26.4937	26.4846	26.4074	26.3674	26.4729	26.3999	26.48	26.4888	26.342	26.1974	83
ATPK	25.6664	25.6395	25.6431	25.6101	25.5883	25.5867	25.6658	25.5813	25.4907	25.4961	19
ATPMK	22.555	22.5668	22.7648	22.7698	23.0893	23.0709	22.605	22.6158	22.2171	22.1542	10
ATPO	27.4856	27.4433	27.428	27.3965	27.4997	27.4497	27.4689	27.4413	26.9675	26.8603	85
ATRX	#NAME?	#NAME?	#NAME?	#NAME?	#NAME?	#NAME?	#NAME?	#NAME?	#NAME?	#NAME?	1
ATS20	15.9751	16.324	16.1897	15.9731	15.8989	15.8609	15.8698	16.228	15.7382	15.9898	1
ATX2	20.2042	20.2359	20.2163	20.2862	20.2363	20.1938	20.2287	20.2261	20.128	19.9685	5
AUHM	23.8503	23.8107	23.8586	23.8022	23.8304	23.8018	23.8319	23.8174	23.7074	23.4735	17
AUP1	21.2541	21.1954	21.1972	21.1534	21.2318	21.2004	21.1913	21.1566	21.3198	21.3081	6
AZI2	17.6286	17.8428	17.7442	17.9911	17.7092	18.019	17.7573	17.9482	17.922	17.5242	1
B1AUN2	21.3914	21.3776	21.5303	21.476	21.4549	21.446	21.5665	21.4523	21.4617	21.3809	8
B1AWC9	16.8172	16.8301	16.8351	16.9326	17.112	17.0625	16.9169	16.9776	16.9511	17.1333	1
B2L13	21.103	21.0763	21.0423	20.9777	21.0717	21.028	21.0735	21.0294	21.0171	21.329	5
B2MG	21.1779	21.1953	21.1842	21.1363	21.1047	21.1384	21.1869	21.1588	22.028	22.0267	5
B2RXC8	19.6194	19.3746	19.5612	19.2832	19.4916	19.4167	19.4892	19.4701	19.5744	20.1057	4
B2RXQ2	26.081	25.8875	25.9776	25.9018	25.8256	25.9298	25.9973	25.8851	27.1609	27.634	29
B2RXT3	21.9138	22.536	21.6304	22.2473	21.8407	22.3653	21.7434	22.4274	21.8569	21.5501	5
B3AT	20.7841	20.812	20.8708	20.7606	20.8404	20.8121	20.8486	20.7437	20.6295	20.5041	5
B8JJ69	17.3508	17.361	17.3304	17.4246	17.3091	17.3835	17.3425	17.5343	17.4404	17.3263	1
B9EJ54	19.1667	19.3552	19.1712	19.3211	19.1206	19.2377	19.1896	19.3885	18.8936	19.0329	3
BABA2	18.6737	18.8665	18.8681	18.8054	19.0416	18.7805	18.8408	18.8065	19.0357	18.9651	2
BAF	24.5682	24.5643	24.4601	24.513	24.5899	24.5515	24.5574	24.5243	23.8423	23.6979	17
BAG1	20.2897	20.455	20.3912	20.4651	20.3204	20.3903	20.3856	20.5565	20.3723	20.1663	4
BAG2	21.5503	21.468	21.5693	21.4952	21.457	21.4572	21.5349	21.5524	21.5375	21.5895	5
BAG3	23.5785	23.6397	23.5394	23.5968	23.6133	23.6445	23.5983	23.6414	23.6657	23.5234	20
BAG5	19.4176	19.4323	19.3923	19.422	19.471	19.4313	19.4406	19.5374	19.7522	19.668	3
BAG6	20.3714	20.4149	20.4182	20.4644	20.3765	20.404	20.457	20.4234	20.523	20.6311	4
BAK	15.3806	15.5212	15.2554	15.3542	15.6464	15.269	15.3683	15.4869	14.2256	14.3003	1
BAP18	18.0416	18.0211	17.9364	18.0669	18.0179	18.0893	18.0648	18.0745	17.8535	17.9523	1
BAP29	23.2867	23.2461	23.2204	23.2453	23.2731	23.3287	23.1805	23.1983	23.2944	23.1802	14
BAP31	24.212	24.3019	24.2143	24.2748	24.2278	24.2895	24.2425	24.262	24.3323	24.001	20
BASI	23.5529	23.5496	23.4744	23.5031	23.5407	23.5399	23.551	23.5458	23.7067	23.6414	15
BAX	19.8992	20.0084	19.8732	19.8955	19.8427	19.8745	19.9267	19.9753	19.8782	19.8457	4
BCAM	22.7131	22.6701	22.6934	22.7065	22.6964	22.6813	22.7289	22.7168	22.8064	22.7843	12
BCAS3	16.0097	15.621	15.5888	15.7073	15.7205	15.5216	15.3177	15.8127	15.9293	16.0405	1
BCAT2	24.2836	24.26	24.2841	24.269	24.3052	24.2418	24.3142	24.2875	24.0255	24.0433	25
BCKD	23.2381	23.2139	23.1121	23.1029	23.1054	23.1856	23.1486	23.1084	23.2386	23.237	11
BCS1	20.3289	20.2767	20.3997	20.3911	20.3192	20.3155	20.4263	20.353	20.3006	20.0868	7
BDH	21.0559	21.0192	21.1419	21.0066	21.0813	21.0317	21.1255	21.0446	21.5732	21.7864	7
BFAR	17.2559	17.252	17.333	17.3775	17.2255	17.2694	17.4483	17.3464	17.2664	17.2645	1
BGH3	22.6887	22.7688	22.8442	22.8656	22.7989	22.8001	22.8194	22.8466	22.6514	22.4313	12
BI1	21.217	21.326	21.2017	21.3098	21.1419	21.3328	21.2406	21.272	21.4717	21.1669	2
BICD2	16.8639	16.6206	16.9135	16.8424	16.7694	16.7866	16.8994	16.9166	16.8861	17.1574	1
BIEA	21.8328	21.9124	21.8528	21.9305	21.8469	21.914	21.8493	21.8781	21.9966	21.8955	8
BIG1	17.862	17.7608	17.8128	18.2172	17.6338	17.6386	17.7344	17.7832	17.9293	18.2888	1
BIN1	26.9766	26.9975	26.9649	26.9518	26.9291	26.9772	27.0052	26.9582	27.1823	27.1205	102
BIN2	23.7167	23.5502	23.4918	23.535	23.4809	23.5297	23.6208	23.5076	23.7294	24.1219	2
BIP	26.4835	26.5062	26.4593	26.4927	26.4684	26.4834	26.4859	26.4776	26.5704	26.3573	85
BIRC6	18.0661	18.0239	17.9725	17.933	17.8838	17.8194	18.0138	17.936	17.8707	18.3489	1
BLMH	23.4016	23.3905	23.4161	23.427	23.3385	23.3978	23.4386	23.449	23.3958	23.2319	12
BLVRB	21.8839	21.9371	21.8724	21.9258	21.8477	21.9008	21.9034	21.9373	21.9777	21.8689	6
BNIP3	19.7189	19.8381	19.6106	19.7275	19.5958	19.6977	19.6943	19.7767	19.5159	19.465	1
BOLA1	22.0558	21.9998	22.0639	22.0415	22.1206	22.0357	22.0213	21.999	21.7949	21.9268	9
BOLA2	21.6229	21.5417	21.7135	21.6283	21.6815	21.5084	21.7042	21.5478	21.7761	21.7525	7
BOLA3	21.3043	21.4537	21.2922	21.3977	21.4262	21.4146	21.3025	21.3897	21.4954	21.1368	6
BPHL	23.4711	23.4828	23.4831	23.5079	23.4279	23.4775	23.5021	23.4673	23.0357	23.1001	18
BPIB1	18.3097	18.4282	18.3832	18.383	18.475	18.3895	18.4399	18.4458	18.3653	18.6921	1
BPNT1	20.9263	20.9379	20.8984	20.9404	20.8823	20.8694	20.9749	20.9587	20.9108	20.7231	3
BRAF	18.7791	18.4649	18.8074	18.5914	18.8512	18.5023	18.8371	18.4239	18.8408	18.3361	1
BRC3L	18.9106	18.9778	18.9521	18.9464	18.8744	18.8847	19.0332	18.9121	19.0964	19.0461	2
BRCA1	19.0372	19.2714	19.3986	19.4342	19.1016	19.395	19.2508	19.4756	19.8571	19.3735	1
BRD9	22.9296	22.8678	22.7797	22.6952	23.002	22.893	22.92	22.9299	23.132	22.9259	6
BRPF1	16.0902	17.0444	15.9214	16.747	16.31	16.9496	16.0193	17.1131	16.411	17.2072	1
BSDC1	17.7874	17.7723	17.6939	17.76	17.7178	17.6025	17.6667	17.675	17.6941	17.6952	1
BT3L4	23.1508	23.3102	23.2074	23.2956	23.1399	23.2486	23.2307	23.2704	23.3691	22.941	6
BTF3	21.3073	21.3747	21.401	21.3634	21.3287	21.3001	21.3924	21.4066	21.6067	21.6107	7
BUB3	20.0822	20.0144	20.0801	20.0471	19.9896	19.9803	20.0601	20.0013	20.2491	20.4307	4
C163A	19.7893	19.8465	19.8617	19.8552	19.8444	19.8161	19.8082	19.7948	20.0838	20.1452	4
C19L2	#NAME?	#NAME?	#NAME?	#NAME?	#NAME?	#NAME?	#NAME?	#NAME?	#NAME?	#NAME?	1
C1QA	19.4315	19.4463	19.4836	19.4458	19.4885	19.4594	19.4317	19.5018	20.0298	20.0042	2
C1QBP	24.4842	24.7442	24.3885	24.6138	24.4606	24.5923	24.4703	24.622	24.5321	24.2868	18
C1QR1	15.3749	15.388	15.9075	15.5608	15.6715	15.499	15.8154	15.5357	14.8698	14.7174	1
C1QT9	18.5599	18.8006	18.6487	18.7064	18.9656	18.752	18.5594	18.7897	18.7814	18.5888	2
C1TC	24.8942	24.9013	24.8626	24.8747	24.873	24.8398	24.9012	24.9137	24.8927	24.7858	41
C1TM	20.3755	20.2964	20.2546	20.197	20.2917	20.2361	20.2535	20.2925	20.3116	20.389	1
C2CD2	19.3926	19.3939	19.3256	19.3733	19.4468	19.366	19.2533	19.4369	19.7322	19.6767	4
C2CD3	17.0465	16.7806	17.2049	17.1091	16.9122	16.8268	17.0736	16.8458	17.2476	17.172	1
C2D1B	19.5022	19.5686	19.4275	19.4554	19.3119	19.4286	19.4209	19.5844	19.4508	19.4772	3
C4BPA	14.6769	14.2556	14.3316	14.5004	14.486	14.1894	14.4455	14.4843	14.7543	15.8027	1
C560	21.8067	21.911	21.7115	21.8189	21.8164	21.855	21.7999	21.8183	20.7434	20.4875	4
C99L2	19.8244	19.8367	19.8753	19.8626	19.9022	19.8262	19.9408	19.8359	19.7627	19.4186	2
CA131	16.2811	16.1831	16.2671	16.3083	16.0911	16.4369	16.1071	16.373	15.6372	15.4811	1
CA2D1	26.958	26.9305	26.9267	26.8852	26.9538	26.9125	26.9542	26.9348	26.9335	26.8874	151
CA2D2	19.7831	19.6814	19.6491	19.5388	19.7796	19.6286	19.7397	19.7007	19.6851	19.5843	3
CAB39	23.8934	23.8567	23.862	23.868	23.8767	23.8225	23.8645	23.85	23.9856	23.8827	18
CAC1S	26.1922	26.0962	26.1566	26.0951	26.1383	26.0925	26.1688	26.0707	26.1529	26.0795	102
CACB1	26.0837	26.049	26.045	26.0637	26.0173	26.053	26.0571	26.049	26.0835	25.964	61
CACB3	19.0884	19.1844	19.0501	19.1278	19.0848	19.165	19.1758	19.2465	19.1713	19.2132	2
CACP	26.1718	26.1605	26.1327	26.112	26.1314	26.108	26.1666	26.1892	25.7959	25.7475	58
CAD13	25.068	25.1163	25.0657	25.0706	25.0252	25.072	25.0857	25.0878	24.9514	24.896	36
CAD15	16.0197	16.1965	16.2364	16.1718	16.1542	16.1658	16.1257	16.1832	16.0349	16.1532	1
CADH5	19.1484	19.1013	19.174	19.0008	19.2045	18.9894	19.1735	19.1138	19.3158	19.254	4
CADM4	16.2936	16.0429	16.2934	16.3124	16.4339	16.3131	16.2989	16.3337	16.7067	16.7169	1
CAF17	19.7215	19.7355	19.696	19.8381	19.6335	19.7005	19.6705	19.7305	19.7508	19.8418	4
CAH1	18.4763	18.8354	18.5911	18.7583	18.5604	18.7608	18.6262	18.8415	18.8191	18.8346	3
CAH14	17.5226	17.5477	17.6024	17.4769	17.4152	17.6411	17.6531	17.5765	17.5661	17.8813	2
CAH2	22.9036	23.0198	22.8075	22.9349	22.8615	22.9619	22.8666	23.0158	22.9966	23.1556	22
CAH3	29.021	29.0794	28.9607	28.9861	28.9788	29.0206	28.9535	28.9843	29.3321	29.2373	133
CAH4	19.8857	20.0258	19.9999	19.9911	19.9036	19.9458	19.9353	19.9312	19.8642	19.6515	6
CAH5B	18.4244	18.3127	18.4735	18.4612	18.335	18.3808	18.3594	18.3391	18.462	18.3679	2
CALM1	27.3001	27.3053	27.1708	27.1429	27.2588	27.1913	27.2765	27.2497	27.5083	27.2332	63
CALR	26.0853	26.1228	26.0316	26.0609	26.0612	26.0706	26.0582	26.0789	26.1542	26.0842	47
CALU	22.8917	22.9556	22.9271	22.9973	22.9303	22.9334	22.9568	22.9627	22.888	22.6905	20
CALX	24.3659	24.4485	24.3615	24.403	24.3838	24.3959	24.4148	24.4077	24.418	24.164	25
CAN1	25.412	25.4792	25.3887	25.4269	25.3807	25.46	25.4191	25.4452	25.346	25.3844	62
CAN2	23.7895	23.7758	23.7684	23.7859	23.7329	23.7687	23.8196	23.7768	23.8501	23.7856	25
CAN3	24.694	24.7234	24.6391	24.7	24.6676	24.6978	24.702	24.7198	24.2504	24.2698	51
CAN8	20.1388	20.1786	20.0209	20.0748	20.0649	20.1429	20.1472	20.099	17.331	17.4229	1
CANB1	24.1582	24.17	24.1966	24.0751	24.2616	24.1804	24.0939	24.1254	23.8787	23.6333	16
CANB2	20.6371	20.8767	20.4923	20.7275	20.5588	20.8387	20.5178	20.7869	20.2381	20.4438	4
CAND1	24.2257	23.8626	24.1901	23.9341	24.0091	23.823	24.2386	23.8193	24.3465	23.8078	14
CAP1	22.7203	22.7133	22.8273	22.7809	22.7365	22.7545	22.795	22.7666	22.7996	22.6317	15
CAP2	23.7917	23.7511	23.807	23.8012	23.8061	23.7636	23.8517	23.8292	23.8517	23.5887	35
CAPG	21.249	21.1993	21.1475	21.0705	21.1649	21.1111	21.1235	21.1053	21.4958	21.6426	8
CAPR1	21.307	21.2505	21.3604	21.306	21.2938	21.2774	21.337	21.2954	21.149	21.025	8
CAPZB	25.6481	25.6595	25.6068	25.6119	25.6335	25.6094	25.648	25.6715	25.7199	25.7679	98
CAR19	18.9738	18.9705	19.1052	19.0935	19.0283	19.1052	19.1007	19.0425	18.604	18.6922	2
CARM1	21.2251	21.2716	21.2303	21.2109	21.238	21.237	21.3105	21.2475	21.3671	21.3745	7
CARME	23.9433	23.9868	23.8776	23.9031	23.9347	23.925	23.9512	23.9665	23.9984	23.862	22
CASQ1	30.1624	30.1767	30.0963	30.1223	30.1049	30.0962	30.1446	30.1218	30.2583	30.2475	355
CASQ2	25.3277	25.4123	25.2884	25.3471	25.3352	25.3537	25.335	25.3687	24.9043	24.6064	19
CAT8	20.1929	20.0111	19.9867	19.9997	19.934	19.9333	19.9645	20.0205	17.8681	17.9314	2
CATA	23.2367	23.1946	23.2568	23.1987	23.2003	23.1817	23.2298	23.2026	23.3304	23.351	20
CATB	22.1552	22.1423	22.1138	22.0973	22.0654	22.1412	22.0867	22.1618	22.3792	22.4163	22
CATD	24.3134	24.3863	24.3014	24.3425	24.3364	24.3704	24.3514	24.3946	24.5533	24.4656	27
CATH	17.4293	17.3419	17.1519	17.2578	17.3817	17.3504	17.2564	17.2128	17.8377	17.5534	1
CATL1	21.1494	21.0609	21.0906	21.0443	21.1234	21.0441	21.1444	21.0176	20.9031	20.8349	8
CATS	15.8759	16.9604	15.5732	16.0658	15.7621	15.6301	15.1137	16.9538	15.4917	15.5121	1
CATZ	20.3248	20.3267	20.3066	20.2715	20.2642	20.2432	20.314	20.3452	20.5624	20.5339	3
CAV1	25.371	25.4509	25.3038	25.4101	25.4139	25.4055	25.3365	25.4573	25.697	25.403	28
CAV2	20.6482	20.4752	20.6057	20.4977	20.5252	20.4654	20.5714	20.5344	20.551	20.8887	3
CAV3	22.6381	22.7601	22.5823	22.6651	22.7038	22.6856	22.7209	22.8231	22.8724	22.3369	4
CAVN1	25.835	25.9306	25.8451	25.926	25.814	25.9011	25.8454	25.8857	25.8795	25.7397	54
CAVN2	24.2909	24.2751	24.2726	24.2793	24.2958	24.2415	24.3023	24.2653	24.2551	24.2757	35
CAVN3	20.1454	20.1867	20.221	20.2323	20.1971	20.1702	20.2377	20.2399	20.2313	20.2808	5
CAVN4	24.5117	24.5627	24.4396	24.4929	24.5114	24.4995	24.5186	24.5675	24.1198	24.0726	26
CAZA1	21.2967	21.3642	21.2824	21.4064	21.2581	21.4117	21.2705	21.4065	20.9678	20.8527	6
CAZA2	26.2056	26.2916	26.1465	26.2088	26.1601	26.2391	26.1974	26.2442	26.196	26.2332	82
CB39L	20.9013	20.809	20.9045	20.8997	20.7482	20.7736	20.8015	20.6983	20.9502	21.1327	1
CBG	21.4007	21.3849	21.4298	21.3641	21.4248	21.3802	21.4291	21.3429	21.4699	21.4368	5
CBPA3	22.4308	22.4668	22.3457	22.3747	22.3674	22.4218	22.3784	22.4037	23.0583	23.0227	9
CBPE	18.9435	19.105	18.9761	19.0945	19.0115	19.1109	18.9773	19.1567	19.1492	19.043	2
CBPM	15.827	15.609	15.8615	15.5412	15.3965	15.6932	15.6623	15.8797	15.6305	16.0377	1
CBPQ	17.7844	17.7108	17.8585	17.6822	17.7385	17.7862	18.0479	17.5846	18.1921	17.6257	1
CBR1	23.5643	23.5499	23.5222	23.4823	23.4894	23.5289	23.5106	23.4964	23.7333	23.7811	19
CBR2	21.8916	21.919	21.9112	21.9517	21.8464	21.921	21.9282	21.9021	22.5383	22.7128	8
CBR3	19.5502	19.2044	19.439	19.2242	19.4926	19.258	19.4803	19.378	19.6757	19.8463	2
CBR4	22.4014	22.3972	22.3844	22.3934	22.3731	22.3971	22.3779	22.3766	22.5704	22.6009	12
CBX1	19.6744	19.9093	19.6453	19.9058	19.8094	19.8915	19.6991	19.8971	19.5722	19.472	2
CBX3	21.7245	21.982	21.828	21.8963	21.7959	21.9239	21.8016	21.9775	21.8721	21.429	6
CC124	20.0017	20.0167	20.013	19.9653	19.96	20.0335	20.0348	19.9656	20.0924	20.2088	5
CC127	16.9508	16.7507	17.1327	16.6411	17.1407	16.7574	16.9505	16.7454	17.4621	17.3127	1
CC134	21.4623	21.5118	21.4983	21.4808	21.4739	21.4941	21.4666	21.4758	21.6277	21.5515	5
CC167	17.5378	17.4265	17.4096	17.5256	17.3556	17.4626	17.4494	17.2816	17.3136	17.4848	1
CC50A	18.7627	18.674	18.7193	18.6753	18.7207	18.6933	18.7069	18.5591	18.2454	18.2264	1
CC90B	20.4201	20.5609	20.4933	20.4719	20.4737	20.4852	20.5254	20.5088	20.4424	20.3077	6
CCAR1	17.9596	17.999	17.9611	17.9923	17.9046	17.9722	17.8803	17.9325	18.0007	17.9522	1
CCAR2	16.8815	16.7601	16.9106	16.6276	16.7441	16.8323	16.7446	16.6353	16.9985	17.1029	1
CCD22	18.9939	18.9499	19.0146	19.0051	18.9206	19.0227	18.942	18.9659	18.807	18.7439	3
CCD25	20.8963	20.9722	20.9449	20.9855	20.9358	20.9799	20.9893	20.9697	20.8074	20.5914	7
CCD43	18.4149	18.5675	18.3804	18.684	18.5607	18.5515	18.4628	18.532	18.6645	18.5714	1
CCD47	20.911	21.1761	21.0982	21.1466	21.0556	21.1735	21.1075	21.0572	21.1157	20.6563	5
CCD91	20.6298	20.6094	20.6555	20.6297	20.5785	20.5825	20.711	20.6363	20.7851	21.0534	7
CCD93	16.9497	17.3223	17.0444	17.2163	17.0408	17.2351	16.8267	17.3407	16.9561	17.3181	1
CCDC6	20.5512	20.5459	20.5535	20.5036	20.4498	20.4794	20.5217	20.5462	20.6181	20.6693	5
CCDC9	16.5246	16.5414	16.5944	16.4839	16.4935	16.381	16.4735	16.4275	16.9402	16.9233	1
CCG1	21.5034	21.3021	21.4081	21.1259	21.4956	21.1685	21.4379	21.1728	21.5423	21.4529	6
CCG6	21.2531	21.1753	21.1696	21.1456	21.172	21.14	21.1215	21.1273	21.1553	21.2396	5
CCHCR	15.3029	15.1122	17.0916	15.7364	16.8864	16.521	17.0899	15.6039	15.3895	15.5272	1
CCHL	20.6565	20.7644	20.5895	20.7186	20.6717	20.6742	20.6912	20.759	20.4124	20.0529	5
CCPG1	19.7123	19.7438	19.7634	19.7799	19.7339	19.798	19.6929	19.7099	19.8147	19.8076	4
CCS	19.9351	19.9271	19.8992	19.8306	19.8339	19.8802	19.904	19.9069	19.8674	20.2256	5
CD054	21.1011	21.1242	21.06	21.0638	21.0768	21.1021	21.094	21.1177	21.4243	21.4915	9
CD123	16.96	16.9655	16.891	16.7935	16.9097	17.0093	16.9186	17.0993	17.3006	17.1964	1
CD151	18.4049	18.5377	18.4162	18.4142	18.3867	18.5553	18.4505	18.3822	20.8649	20.7306	2
CD34	19.9669	19.8755	19.8761	19.8499	19.9006	19.8371	19.9158	19.882	20.001	19.9135	3
CD36	25.5952	25.5454	25.571	25.5214	25.5801	25.5276	25.6099	25.5689	25.6934	25.6002	38
CD38	18.9861	19.1308	18.998	18.9699	19.0591	19.0695	19.022	19.0311	18.9752	18.9177	2
CD44	15.4068	14.9818	15.2531	14.9958	15.6901	15.3564	15.4815	15.4601	15.711	15.9113	1
CD47	21.6479	21.6086	21.7672	21.7183	21.7019	21.601	21.7295	21.6198	21.6202	21.4323	6
CD5L	16.1926	16.2512	16.0182	16.0644	16.1965	16.1655	16.0629	16.182	16.0339	16.1499	1
CD63	17.7124	17.6344	17.6696	17.8018	17.655	17.643	17.8272	17.8232	18.4378	18.2445	1
CD81	19.4026	19.452	19.5813	19.4217	19.5991	19.4329	19.4949	19.4576	19.6646	19.3732	4
CD9	21.3882	21.0654	21.3849	21.0597	21.4277	21.1081	21.4125	21.0372	22.2207	21.8492	4
CD99	18.4991	18.4227	18.5545	18.2461	18.6858	18.4122	18.5238	18.3968	18.408	18.0394	2
CDC23	17.2261	17.2707	17.3092	17.3355	17.2907	17.3054	17.3224	17.4696	17.5651	17.3104	1
CDC37	23.0782	23.1474	23.0629	23.1351	23.0448	23.1173	23.0964	23.1151	23.2493	22.961	17
CDC42	22.852	22.9009	22.8782	22.8857	22.8462	22.8745	22.8958	22.9166	22.9246	22.4998	11
CDC73	17.8354	17.833	17.8811	17.8776	17.8059	17.8262	17.924	17.773	17.9004	18.2286	1
CDIPT	21.4797	21.4566	21.4709	21.4241	21.3805	21.4428	21.4544	21.4762	21.713	21.5717	4
CDK16	19.2969	19.2455	19.2237	19.2341	19.3041	19.3129	19.2975	19.2822	19.2853	19.4255	4
CDK18	18.3918	18.4712	18.5181	18.4422	18.4702	18.4435	18.3863	18.3896	18.6065	18.3814	1
CDK4	18.4966	18.5177	18.482	18.349	18.3904	18.3802	18.448	18.5085	18.3783	18.5439	1
CDK5	18.7011	18.6997	18.7101	18.727	18.6807	18.704	18.7068	18.73	18.6445	18.448	2
CDKL5	17.4429	17.7283	17.6559	17.5475	17.5912	17.5971	17.6528	17.7434	17.5339	17.5275	1
CDN1B	18.2343	18.4241	18.4379	18.4255	18.3201	18.4462	18.4356	18.5143	17.9715	17.9715	2
CDN2C	17.3964	17.281	17.587	17.492	17.4434	17.2997	17.4173	17.3553	17.6374	17.6531	1
CDNF	22.0707	22.0969	22.0178	22.0099	22.1008	22.0274	22.0972	22.0804	22.2143	21.9619	12
CDS2	17.4094	17.3893	17.3006	17.3353	17.57	17.4724	17.3986	17.4524	17.6686	17.738	1
CDV3	22.4534	22.5202	22.3453	22.323	22.2948	22.4034	22.4012	22.3562	22.3269	22.3214	11
CELF1	19.7241	19.7924	19.9201	19.9175	20.0438	19.8535	19.7398	19.7554	19.9065	19.8462	3
CELF2	17.3904	17.4472	17.3131	17.4012	17.2808	17.2983	17.3976	17.4481	17.386	17.447	1
CENPV	21.5324	21.5891	21.5701	21.5302	21.5931	21.576	21.5695	21.5707	21.4836	21.2489	8
CEPT1	18.3785	18.4261	18.3782	18.4487	18.2664	18.3536	18.3917	18.378	18.4198	18.3799	2
CERT	20.7984	20.8722	20.7895	20.8448	20.7683	20.7889	20.8214	20.8692	21.0388	21.0809	5
CERU	23.2309	23.1767	23.2704	23.1819	23.234	23.1564	23.2805	23.1613	23.4818	23.6179	25
CF047	17.9762	18.1149	17.9816	18.1218	18.0292	17.9651	18.0544	18.122	18.1571	18.199	1
CF163	17.0175	17.0263	17.1571	17.1384	17.1046	17.2022	17.1439	17.1001	17.3695	17.1193	1
CFA43	15.4848	15.6453	15.4791	15.7457	15.5189	15.8636	15.4026	15.3311	15.9245	15.7652	1
CFAB	22.0528	22.1432	22.0524	22.0999	22.092	22.1211	22.0619	22.1194	22.3226	22.2313	13
CFAD	20.8584	20.7155	20.7233	20.6831	20.7263	20.7715	20.7182	20.718	20.0885	20.2678	4
CFAH	20.6311	20.6961	20.6808	20.7562	20.638	20.6968	20.6852	20.6975	21.2893	20.9912	4
CFAI	19.4558	19.4877	19.4892	19.4478	19.4367	19.4844	19.5006	19.5026	19.4426	19.5015	5
CH082	22.5431	22.2708	22.5373	22.3382	22.4277	22.1963	22.5452	22.3168	22.3532	22.4511	6
CH10	23.6946	23.6962	23.6277	23.6248	23.6837	23.6617	23.6574	23.6584	23.7917	23.5881	23
CH1B1	19.794	19.8409	19.7365	19.8699	19.71	19.9388	19.8318	19.9068	19.9709	20.1277	2
CH1B2	20.26	20.3966	20.2328	20.3405	20.2913	20.3574	20.2921	20.4072	20.5025	20.4407	5
CH60	26.9912	27.0548	26.9865	27.0184	26.9963	27.0106	27.0239	27.0157	26.9096	26.6524	149
CHAC2	20.0524	20.1789	20.0102	20.1656	20.0285	20.1075	19.9889	20.0965	20.1222	20.1851	3
CHAD	19.2295	19.2865	19.3508	19.3396	19.2141	19.2603	19.5127	19.335	19.082	18.8176	1
CHCH5	18.4757	18.591	18.6252	18.575	18.5404	18.6052	18.7107	18.4671	18.4138	18.5584	3
CHCH7	16.586	17.0393	16.6057	16.8809	16.6264	17.0947	16.5283	16.9919	16.2186	16.4048	1
CHD2	18.3198	18.5318	18.2014	18.5468	18.2422	18.6585	18.2574	18.5279	18.3122	19.2133	1
CHERP	16.4675	16.4765	16.4571	16.5356	16.3566	16.527	16.4381	16.4405	16.6589	16.3581	1
CHIC1	23.8927	24.061	23.9782	24.0871	24.0332	24.1055	24.0399	24.0841	23.7874	23.1379	17
CHID1	19.0688	19.1482	19.0874	19.2632	19.0234	19.1574	19.1293	19.2451	18.9062	18.6775	2
CHIP	20.2976	20.2937	20.1964	20.3167	20.212	20.2908	20.249	20.2665	20.3615	20.4629	4
CHKB	17.301	17.4765	17.3796	17.4612	17.3893	17.397	17.2696	17.5092	17.5371	17.5707	1
CHM1A	21.1205	21.2871	21.1419	21.2247	21.0833	21.161	21.1976	21.1313	21.0958	20.8861	4
CHM2A	20.5836	20.5099	20.6222	20.5653	20.6209	20.52	20.6354	20.5938	20.8428	20.6568	7
CHM2B	20.9243	20.9772	20.9185	20.9834	20.8742	20.9226	20.8403	20.995	20.972	20.7848	8
CHM4B	22.6106	22.6601	22.6198	22.6809	22.6539	22.6737	22.7136	22.672	22.7826	22.7184	9
CHMP3	18.3248	18.3161	18.3019	18.361	18.3493	18.4164	18.3508	18.3796	18.3344	18.4788	1
CHMP5	19.4166	19.6451	19.4547	19.5972	19.3704	19.5198	19.3529	19.4604	19.4631	19.2132	2
CHMP6	20.0426	19.9944	20.0791	19.9774	19.97	19.96	20.0813	19.9348	19.6599	19.896	5
CHMP7	18.6605	18.6507	18.5813	18.6509	18.6439	18.5774	18.6771	18.6174	18.5575	18.7285	1
CHP1	21.4743	21.5044	21.4208	21.3707	21.3725	21.3998	21.3663	21.4203	21.4	21.6061	5
CHRD1	20.8028	20.8902	20.8354	20.9106	20.8289	20.8477	20.8566	20.9225	20.9885	20.7594	10
CHSP1	18.4561	18.5871	18.4492	18.5947	18.4306	18.5796	18.5722	18.6757	18.9765	19.0352	2
CHTOP	18.3802	18.4025	18.3912	18.3299	18.2936	18.425	18.3642	18.3776	18.4738	18.2959	2
CIA2A	16.4528	16.3483	16.4107	16.3942	16.2717	16.3617	16.3899	16.4348	16.6656	16.7596	1
CIA30	21.7616	21.6825	21.6569	21.6371	21.5975	21.6701	21.7371	21.7397	21.604	22.0651	11
CILP1	18.7587	18.599	18.7246	18.6877	18.6545	18.5072	18.6519	18.6856	18.6822	18.7648	3
CILP2	19.9834	19.8779	19.9424	19.8999	19.889	19.8735	19.991	19.8173	19.5445	19.515	4
CIP4	22.6627	22.694	22.6205	22.6848	22.6114	22.6498	22.6489	22.6769	22.6993	22.7037	17
CIR1	14.9414	14.5953	15.105	15.0751	14.9609	14.9023	15.1857	15.161	15.6706	15.8102	2
CIRBP	18.3991	18.3753	18.4896	18.2463	18.1902	18.2694	18.2958	18.1731	18.2152	18.43	2
CISD1	24.11	24.0796	24.0927	24.0227	24.1285	24.0407	24.1425	24.0981	24.2322	24.026	29
CISD2	22.266	22.2394	22.2356	22.176	22.2034	22.192	22.236	22.1976	22.1134	22.0855	9
CISD3	20.5703	20.7026	20.8476	20.7994	20.75	20.7136	20.6947	20.6673	20.6454	20.3246	7
CISY	26.6697	26.5236	26.6484	26.4652	26.6336	26.4932	26.652	26.4819	26.5354	26.3724	77
CK054	18.9868	19.097	19.0363	19.1176	18.9534	18.9516	19.0502	19.0879	18.8319	18.7586	2
CK068	18.0253	17.9702	18.1235	17.7933	18.0834	17.8963	17.9879	17.8894	18.0003	18.1242	1
CK5P2	22.9195	23.6504	22.7297	23.4737	23.1244	23.5421	22.9404	23.6072	22.5141	22.2256	3
CK5P3	21.0973	21.1675	21.0674	21.1695	21.0006	21.106	21.0756	21.1255	21.0552	21.1331	9
CKAP4	21.625	21.653	21.5809	21.6252	21.5737	21.5575	21.6144	21.6049	21.4796	21.5003	9
CKAP5	22.0299	22.0697	22.0254	22.0477	22.0305	22.0511	22.0385	22.0486	22.0027	22.0794	15
CKLF3	13.4019	13.474	13.3135	13.5727	13.1548	13.6577	13.2837	13.4906	13.4249	14.2282	1
CLAP1	19.8316	19.8674	19.8734	19.9085	19.7006	19.8145	19.9165	19.9185	19.9027	19.9072	4
CLAP2	18.922	18.9572	18.8589	18.9349	18.9458	18.8687	18.6868	18.8815	18.6657	18.4153	1
CLC10	20.6335	20.5475	20.5984	20.6459	20.4759	20.6226	20.652	20.5695	20.9979	21.2065	4
CLCA	21.6292	21.646	21.5312	21.5589	21.584	21.609	21.6061	21.6405	21.4189	21.325	8
CLCB	24.1963	24.2175	24.1366	24.1877	24.1409	24.1815	24.1926	24.1816	24.3657	24.2932	13
CLCN1	20.5844	20.6304	20.5932	20.5929	20.5701	20.5819	20.6002	20.5957	20.5565	20.53	5
CLCN6	17.2161	17.2252	17.1477	17.354	17.1356	17.381	17.1962	17.0836	16.7484	16.9999	1
CLH1	25.9673	25.9821	25.9341	25.96	25.9357	25.9435	25.9756	25.9746	26.0167	25.9903	96
CLIC1	21.0836	21.0914	21.1071	21.0734	21.0766	21.0107	21.1433	21.0271	21.173	21.37	4
CLIC4	21.4436	21.5378	21.4588	21.5355	21.3836	21.4903	21.4557	21.5466	21.9676	21.8677	8
CLIC5	20.4426	20.484	20.4304	20.4507	20.4326	20.4705	20.4592	20.4882	20.4323	20.3667	7
CLIP1	24.5339	24.5576	24.4913	24.5277	24.5167	24.5204	24.5427	24.56	24.559	24.4127	51
CLIP3	13.0228	11.9693	12.1169	12.714	#NAME?	12.4691	11.505	11.3985	13.0115	#NAME?	2
CLK3	20.0878	20.2083	20.0298	20.1582	20.1074	20.2135	20.0975	20.1653	20.3025	20.1191	3
CLM9	18.7803	18.8774	18.8306	18.8797	18.6479	18.7232	18.7068	18.7741	18.8227	18.7083	1
CLMN	23.6541	23.801	23.7023	23.8182	23.6943	23.784	23.6951	23.7784	23.9294	23.5206	12
CLPB	19.2832	19.2104	19.3251	19.1527	19.1443	19.0935	19.2939	19.178	19.2789	19.3821	2
CLPP	21.8981	21.9333	21.9967	21.9522	21.9378	21.9325	21.9704	21.8896	22.2975	22.1864	11
CLPT1	20.0717	20.2088	20.1592	20.2735	20.1718	20.2288	20.235	20.2324	20.204	20.036	6
CLPX	19.8003	19.7916	19.7958	19.8244	19.7643	19.8181	19.7506	19.7922	19.8487	19.7742	3
CLTRN	17.9512	18.0988	17.9664	17.948	17.9323	17.9603	17.9463	17.9354	18.1408	17.959	1
CLU	22.7017	22.8245	22.6965	22.8116	22.721	22.8343	22.731	22.8663	22.8945	22.9573	22
CLUS	21.3645	21.315	21.2934	21.3096	21.2589	21.3317	21.2922	21.3115	21.8667	21.8795	8
CLYBL	24.1051	24.1233	24.099	24.1367	24.088	24.1329	24.1232	24.0946	23.977	23.8582	25
CMA1	21.6343	21.7003	21.5231	21.5645	21.598	21.5939	21.6469	21.7987	22.395	22.1267	6
CMAH	16.1027	16.2872	16.1734	16.3846	16.0741	16.4882	16.1867	16.3517	14.0944	14.4814	1
CMBL	24.7618	24.7308	24.6887	24.6651	24.7183	24.6712	24.7041	24.6815	24.8309	24.699	34
CMYA5	25.7689	25.83	25.7758	25.8144	25.7724	25.8041	25.7928	25.7978	25.7867	25.7006	104
CN37	22.5273	22.6092	22.5262	22.6131	22.4984	22.5964	22.584	22.6326	22.9483	22.8615	16
CNBP	22.6405	22.7451	22.7538	22.7584	22.7101	22.7416	22.698	22.7557	21.8612	21.8202	13
CNDP2	22.9384	22.9754	22.9126	22.9855	22.9331	22.9371	22.968	22.9945	22.9706	23.0245	21
CNGA1	16.4081	16.5225	16.4357	16.5377	16.3281	16.4252	16.29	16.4421	16.7334	16.5646	3
CNIH4	20.0051	19.9677	20.0466	19.9712	20.0058	19.9712	20.0281	20.0095	19.7341	19.8737	2
CNN1	19.1004	19.0234	19.0699	19.0765	19.0171	19.094	19.0303	19.0358	18.2817	18.4934	1
CNN3	17.7251	17.9099	17.8034	17.9037	17.8522	17.9567	17.9259	17.9147	17.8907	17.9386	2
CNOT1	18.9601	19.1528	18.9373	19.1646	19.1115	19.0092	19.0313	19.1433	18.8383	18.7163	2
CNOT3	14.9382	15.0866	15.0837	15.3401	15.0391	14.9769	14.8611	14.9834	15.1204	15.4391	1
CNPY2	21.2858	21.2626	21.3302	21.3133	21.2975	21.3027	21.2599	21.2485	21.3359	21.2565	8
CNPY3	17.734	17.8271	17.7845	17.8178	17.635	17.7222	17.7984	17.8033	17.8955	17.7825	1
CNRP1	16.4667	16.5777	16.7655	16.5636	16.6534	16.5752	16.5662	16.4353	16.3419	16.5487	1
CNTF	17.0704	17.1504	17.152	17.0726	17.1598	17.2058	17.1711	17.2605	17.2988	17.7178	1
CNTN3	16.98	17.063	17.0004	17.1092	16.9097	17.0728	17.0788	16.9161	14.354	14.5475	1
CNTP2	16.5232	16.3379	16.3446	16.2616	16.3299	16.4939	16.2718	15.9293	16.363	16.1043	1
CO1A1	27.4958	27.5134	27.3613	27.4204	27.4178	27.4327	27.4527	27.4343	27.336	27.3472	81
CO1A2	27.3537	27.2562	27.2575	27.1873	27.2091	27.2339	27.2857	27.2216	27.1886	27.4812	68
CO2A1	23.7489	23.8171	23.7556	23.7917	23.7397	23.7469	23.7729	23.7578	23.681	23.4953	22
CO3	25.2805	25.2806	25.2804	25.2722	25.2865	25.2725	25.3008	25.2931	25.5539	25.4289	90
CO3A1	21.8125	21.8303	21.7828	21.7606	21.7133	21.7251	21.7341	21.7382	21.7939	21.9382	10
CO4A2	21.333	21.2784	21.2661	21.2615	21.2449	21.248	21.2547	21.3145	21.3133	21.3532	8
CO4B	21.0655	21.1384	21.0487	21.124	21.0449	21.1025	21.0958	21.0988	21.278	21.2247	9
CO5	16.969	17.2584	17.1123	17.2788	17.0918	17.1979	16.837	17.2159	16.8568	17.0453	1
CO5A1	20.3382	20.2723	20.3396	20.3574	20.3156	20.3418	20.3335	20.3273	20.1752	20.5425	4
CO6A1	25.7668	25.783	25.7025	25.7303	25.7133	25.7315	25.7689	25.7778	25.6545	25.5774	67
CO6A2	25.7611	25.9305	25.663	25.8195	25.7444	25.8958	25.7402	25.9009	25.695	25.7694	54
CO6A6	24.309	24.3388	24.2823	24.3019	24.2562	24.3014	24.3094	24.3084	24.2898	24.2597	29
CO8B	19.3202	19.1902	19.21	19.1393	19.2352	19.16	19.2038	19.1524	19.3377	19.2772	1
CO8G	17.7228	17.6807	17.7141	17.7056	17.7984	17.6568	17.9093	17.5579	18.0271	18.1533	1
CO9	20.219	20.366	20.3942	20.3337	20.2848	20.3601	20.2822	20.3206	20.3904	20.2464	3
COA3	19.7123	19.9604	19.7917	19.9347	19.8614	19.8829	19.8135	19.9068	19.5402	19.4537	3
COA7	22.3846	22.4136	22.4281	22.4411	22.3849	22.3963	22.3521	22.359	22.4288	22.3526	8
COASY	18.6847	18.7279	18.7674	18.7577	18.7468	18.8421	18.729	18.8377	18.6019	18.7028	2
COBA1	22.2925	22.29	22.2261	22.1272	22.1613	22.1969	22.247	22.2659	22.2981	22.59	3
COBL	22.7086	22.7078	22.7043	22.719	22.645	22.6354	22.7067	22.7297	22.9274	22.9219	12
COCA1	24.585	24.6019	24.5913	24.5953	24.5646	24.5781	24.5851	24.5565	24.1794	24.207	63
COEA1	23.9437	23.9172	23.9007	23.904	23.8536	23.9435	23.9349	23.9161	23.5754	23.7623	28
COF1	25.0725	25.082	25.0805	25.0733	25.1219	25.0736	25.1338	25.1011	25.1336	24.9012	36
COF2	26.2677	26.3479	26.2447	26.3553	26.2629	26.3433	26.2733	26.3559	26.9889	26.8755	44
COFA1	23.7468	23.7496	23.6726	23.6418	23.6669	23.6857	23.6957	23.6989	24.312	24.3741	23
COGA1	17.0964	16.7178	17.0943	16.7601	16.8807	16.9176	16.949	16.772	17.289	17.764	1
COIA1	20.0417	19.6887	19.9418	19.6767	19.8359	19.6766	20.0203	19.6421	20.0039	19.9605	3
COMD1	18.2383	18.1925	18.2661	18.3401	18.3018	18.3236	18.3793	18.2249	18.2231	18.5445	1
COMD2	17.9492	17.7655	17.7939	17.6767	17.7269	17.6777	17.7724	17.6249	17.8553	18.029	1
COMD3	19.2922	19.2536	19.3729	19.2085	19.3421	19.1834	19.325	19.3144	19.4075	19.657	1
COMD5	17.8831	17.8414	17.8706	17.9143	17.798	17.8604	17.8735	17.9123	18.1978	18.4427	2
COMD7	18.2633	18.3997	18.4122	18.3347	18.2987	18.3184	18.2873	18.3572	18.3744	18.6866	1
COMP	19.2159	19.3831	19.185	19.3113	19.2859	19.2217	19.2839	19.3675	19.0515	19.0026	5
COMT	21.8258	21.8545	21.8681	21.8464	21.8189	21.8254	21.858	21.8215	21.9427	21.929	8
COPA	23.7947	23.7751	23.6888	23.6896	23.7177	23.7141	23.7896	23.7443	23.7246	23.5416	28
COPB	22.7025	22.7045	22.6766	22.6837	22.6291	22.6867	22.6788	22.6793	22.6219	22.7182	19
COPB2	22.0957	22.1139	22.1462	22.1543	22.0838	22.0973	22.142	22.0922	22.2544	22.1029	15
COPD	22.6512	22.5104	22.6121	22.5435	22.5342	22.5211	22.5894	22.5088	22.2362	22.529	11
COPE	20.1103	20.2129	20.2578	20.2015	20.1384	20.2655	20.1261	20.22	20.1646	20.0787	5
COPG1	21.862	21.8557	21.8906	21.8548	21.7982	21.8763	21.878	21.8838	22.0058	21.8703	12
COPG2	20.0953	20.0455	20.0587	19.9954	20.0313	20.0025	20.0438	19.9289	20.0824	20.2755	3
COPZ1	19.7946	19.7679	19.8643	19.8302	19.7451	19.7474	19.8545	19.751	19.9559	20.0813	2
COPZ2	17.6297	17.4101	17.619	17.6115	17.5558	17.5623	17.6894	17.5514	17.6251	17.7085	1
COQ3	22.5296	22.6236	22.6074	22.6838	22.5489	22.6118	22.6256	22.7107	22.2788	22.1004	8
COQ5	23.3285	23.3368	23.343	23.3314	23.3234	23.3169	23.3491	23.3186	23.137	23.0744	20
COQ6	23.0468	23.1525	23.0047	23.0769	23.0113	23.1192	23.03	23.152	22.9207	22.9792	15
COQ7	23.5187	23.501	23.3972	23.4527	23.4337	23.4842	23.491	23.471	23.3716	23.4071	15
COQ8A	24.9683	24.9213	24.9426	24.8971	24.9378	24.9002	24.9727	24.9166	24.6304	24.6497	54
COQ9	24.8122	24.8547	24.7684	24.8206	24.8619	24.8371	24.8146	24.8056	24.7669	24.5695	33
COR1A	20.3245	20.3935	20.2927	20.3417	20.3312	20.2921	20.3637	20.3843	20.9754	20.8892	6
COR1B	20.6159	20.5546	20.6108	20.6513	20.5782	20.5418	20.627	20.6282	20.3848	20.2318	4
COR1C	20.8036	20.7795	20.7458	20.8123	20.7432	20.7366	20.8484	20.8451	20.5426	20.5638	6
CORO6	22.0134	21.9625	22.0151	21.9721	21.9845	21.9604	22.0052	21.9779	21.6083	21.6823	8
CORO7	19.755	19.7579	19.7998	19.8127	19.7305	19.7673	19.8125	19.8491	19.6289	19.725	5
COTL1	21.4312	21.3185	21.3883	21.2778	21.3729	21.2745	21.4099	21.2172	21.7163	21.6936	3
COX1	19.2541	18.8612	18.8506	18.7248	18.85	18.501	18.8764	18.7287	19.7355	20.3085	1
COX11	18.2668	18.2162	18.1367	18.1419	18.2028	18.2262	18.2839	18.2264	18.4687	18.4147	1
COX15	18.8408	18.8297	18.8678	18.9011	18.8544	18.9648	18.91	18.7701	18.8032	18.5786	1
COX2	28.2888	28.1992	28.2067	28.1964	28.1396	28.1256	28.2139	28.1207	27.944	28.25	48
COX3	19.6809	19.5028	19.5157	19.371	19.4516	19.3631	19.5426	19.4846	19.3695	20.0093	5
COX41	26.5245	26.4288	26.4079	26.3391	26.4185	26.3684	26.4449	26.4333	26.1775	26.3928	75
COX5A	26.0189	25.9985	26.0055	25.9817	26.0213	25.9788	25.999	25.9834	25.864	25.8297	20
COX5B	26.1651	26.1308	26.1536	26.1213	26.1614	26.1725	26.1219	26.0393	26.2779	26.1866	101
COX6C	27.4892	27.4861	27.3903	27.4177	27.5417	27.5109	27.4167	27.3412	26.3265	26.661	39
COX7B	20.2196	19.6869	19.8544	19.4721	19.7765	19.4219	19.8869	19.5764	19.9241	21.4491	1
COX7C	22.6855	22.7161	22.624	22.508	22.8345	22.7972	22.4746	22.4798	22.3107	22.4651	7
COX7R	19.939	20.216	19.9015	20.1506	20.0587	20.3025	19.9335	20.1203	19.6706	20.0574	3
COXM1	18.9604	19.1031	18.9706	19.2536	18.9748	19.0547	19.0519	19.1518	18.2761	18.2299	1
COXM2	15.3535	15.2346	15.4018	15.3529	15.4734	15.2064	15.2838	15.3791	15.5522	16.0236	1
CP096	18.5019	18.4776	18.6384	18.4666	18.465	18.5775	18.4149	18.5039	18.6459	18.6782	1
CP20A	17.1938	17.3158	17.2363	17.3217	17.2771	17.4434	17.4133	17.3894	17.6381	17.4863	1
CP27A	20.8067	20.7696	20.7933	20.7988	20.7694	20.767	20.7657	20.8268	20.9162	21.0833	8
CP2DQ	18.8149	20.0031	18.4405	19.8181	18.8573	19.978	18.8252	20.0509	19.2992	19.7638	1
CP2E1	20.9512	20.9612	21.0068	20.96	20.9428	21.0061	20.941	20.981	21.3719	21.3274	7
CPIN1	19.8488	19.9733	19.8536	19.874	19.8097	19.8879	19.9013	19.8518	19.994	19.9031	3
CPN2	19.7206	19.5898	19.5441	19.5887	19.477	19.5722	19.5136	19.5768	19.7455	19.9047	1
CPNE1	21.3212	21.3663	21.3032	21.3435	21.2856	21.2598	21.3279	21.3394	21.357	21.2813	7
CPNE2	20.1528	19.9272	20.0952	20.0563	20.0765	19.9041	20.1315	19.8898	20.6258	20.3754	2
CPNE3	21.3782	21.4692	21.4481	21.4437	21.412	21.5037	21.4071	21.4243	21.3892	21.126	7
CPNS1	23.5526	23.5222	23.4886	23.4711	23.5001	23.479	23.534	23.4694	23.7805	23.6313	17
CPPED	22.2528	22.3	22.2699	22.2712	22.269	22.2345	22.3346	22.3012	22.404	22.2215	12
CPSF6	18.4074	18.4165	18.4098	18.536	18.267	18.5631	18.4986	18.6051	18.5062	18.7431	2
CPT1A	20.7808	20.9668	20.8766	20.8967	20.8851	20.9477	20.9328	20.9414	20.4392	20.6272	7
CPT1B	26.3833	26.4142	26.3837	26.4132	26.3473	26.3692	26.4109	26.4063	26.1441	25.9762	84
CPT1C	22.6177	22.6597	22.5554	22.6493	22.4737	22.5149	22.5606	22.5071	22.5526	22.721	2
CPT2	25.7364	25.7792	25.7127	25.7222	25.7058	25.7448	25.7337	25.749	25.5282	25.5068	58
CPZIP	21.6878	21.7762	21.7295	21.7381	21.7129	21.7387	21.7574	21.7867	21.5067	21.4781	6
CQ10B	19.2756	19.1035	19.3972	19.0121	19.207	19.162	19.3674	19.2039	19.2154	19.2745	1
CR032	16.6705	16.235	16.9499	16.4844	16.7555	16.5716	16.6974	15.9965	16.164	15.8768	1
CR1L	19.8814	19.6043	19.8914	19.6962	19.8892	19.6479	20.0376	19.6981	21.5302	20.4126	1
CRACD	16.5859	16.3274	16.5521	16.4987	16.5249	16.4472	16.4877	16.6419	16.6679	17.6842	1
CRBN	17.9767	18.014	17.9428	17.899	17.8445	17.8283	17.9726	18.0067	17.9131	17.3929	1
CRCM1	17.3624	17.5542	17.3746	17.5382	17.2343	17.3642	17.4194	17.4266	17.6972	18.2433	1
CREL1	20.1323	20.2684	20.2146	20.342	20.0801	20.2444	20.143	20.2515	20.0091	20.1439	4
CREL2	17.2698	17.271	17.1493	17.0701	17.183	17.3627	17.2319	17.0981	17.1567	16.802	1
CRIP1	21.2604	21.1676	21.1525	21.1233	21.2699	21.1615	21.1931	21.1693	21.3745	21.5628	3
CRIP2	21.1076	21.2253	21.1555	21.2381	21.0968	21.2694	21.1191	21.2402	20.9395	20.9713	9
CRK	21.5901	21.5312	21.5234	21.5065	21.4728	21.498	21.6116	21.6748	21.6055	21.7165	6
CRKL	20.7471	20.7923	20.8044	20.8046	20.7667	20.7964	20.8087	20.8026	20.675	20.5578	8
CRNL1	18.5912	18.6922	18.8092	18.766	18.7865	18.8852	18.7936	18.8611	18.8255	18.4202	1
CRNS1	20.609	20.6803	20.6838	20.6518	20.6058	20.6152	20.6172	20.636	20.6451	20.651	6
CRYAB	25.3558	25.4067	25.3542	25.3725	25.4013	25.3872	25.3806	25.3863	25.8424	25.8006	40
CRYL1	18.5265	18.4198	18.7337	18.3457	18.6857	18.4545	18.5979	18.544	18.5556	18.676	1
CRYM	20.9509	20.9565	21.009	20.9119	20.8863	20.9109	20.9594	20.9399	20.916	21.0465	5
CSAD	18.0874	18.1133	18.1396	18.0437	18.1419	18.0988	18.0757	18.1365	17.8878	17.9402	2
CSCL1	16.8718	16.9886	16.8614	16.8816	16.8016	16.9055	16.8754	17.1088	18.4031	18.7484	1
CSDE1	23.0201	23.077	23.0479	23.0588	23.0367	23.0638	23.0752	23.1044	23.1128	22.9823	29
CSK21	22.7832	22.8311	22.7482	22.8113	22.7313	22.789	22.837	22.8447	22.9069	22.7464	11
CSK22	16.92	16.8676	16.7092	16.9285	16.8329	16.7462	16.7423	16.68	16.8899	16.9939	3
CSK2B	20.7496	20.6754	20.7702	20.759	20.6362	20.6856	20.6552	20.711	20.6868	20.8271	7
CSKP	16.8015	16.8186	16.9124	17.0958	16.6907	17.1404	16.9966	16.9834	16.6272	16.4959	1
CSN1	23.4823	23.5312	23.4793	23.5175	23.5014	23.5441	23.4792	23.5152	23.4792	23.5398	18
CSN2	23.7446	23.8184	23.7411	23.77	23.726	23.7522	23.7306	23.7636	23.8339	23.7926	20
CSN3	22.8926	22.8727	22.8965	22.8611	22.8849	22.8637	22.9304	22.8719	22.8635	22.7772	20
CSN4	24.2486	24.1713	24.2551	24.1914	24.2115	24.1838	24.2193	24.1662	24.2779	24.2989	30
CSN5	23.1349	23.1542	23.0888	23.103	23.0899	23.0839	23.1008	23.0865	23.0801	23.0005	14
CSN6	23.1442	23.2483	23.1555	23.1909	23.1158	23.1976	23.1295	23.1861	23.1182	23.3129	14
CSN7A	22.8095	22.813	22.8266	22.8285	22.7715	22.8097	22.7794	22.7928	23.0024	22.8866	15
CSN7B	18.7296	18.6363	18.8254	18.7307	18.7071	18.6394	18.737	18.5853	18.4579	18.1471	1
CSN8	21.9901	21.9019	21.9232	21.911	21.9335	21.8739	21.9976	21.9555	22.1192	22.2286	9
CSPG2	19.0908	19.0325	19.1266	19.0274	19.0419	18.9749	19.0321	19.039	18.931	19.0257	1
CSRP1	21.1678	21.1419	21.1882	21.0528	21.2012	21.088	21.2228	21.0991	22.0647	21.9566	11
CSRP3	24.4555	24.5549	24.4117	24.5612	24.4935	24.5361	24.522	24.5825	24.5564	24.2675	20
CTBL1	16.3531	16.137	16.2664	16.4615	16.0865	16.1005	16.2365	16.3045	16.5177	16.6598	1
CTBP1	21.3706	21.2029	21.3045	21.1457	21.3818	21.1948	21.3811	21.1452	21.1985	21.1378	7
CTBP2	19.1809	19.0259	19.2094	19.0653	19.1273	18.9063	19.1481	19.055	18.9846	19.2124	2
CTCF	16.4826	16.5766	16.6844	16.5049	16.556	16.508	16.5101	16.5262	16.801	16.8124	1
CTF1	16.5994	16.9256	16.6717	16.7032	16.6841	16.7215	16.7725	16.9834	16.8961	16.7145	1
CTL2	22.3983	22.2083	22.3328	22.1705	22.3453	22.1892	22.3439	22.1662	22.2737	22.2067	6
CTNA1	20.7192	20.7576	20.8044	20.8125	20.7797	20.7359	20.7935	20.7624	20.96	20.9054	6
CTNA2	18.8849	18.8523	18.9141	18.7602	18.874	18.8219	18.926	18.8549	18.7022	18.915	2
CTNB1	19.4449	19.5337	19.4993	19.4896	19.4679	19.5305	19.553	19.5284	19.5331	19.4848	6
CUED1	#NAME?	11.2014	#NAME?	#NAME?	#NAME?	#NAME?	11.496	#NAME?	#NAME?	#NAME?	1
CUED2	15.9496	15.9535	15.9733	16.0969	16.1067	16.0194	16.044	16.0092	16.133	16.1574	1
CUL1	22.7056	22.6662	22.7353	22.7005	22.6377	22.6497	22.7206	22.6429	22.7282	22.7266	26
CUL2	23.3056	23.371	23.3159	23.3854	23.2973	23.3309	23.342	23.3729	23.0881	23.1371	20
CUL3	22.6175	22.6358	22.6455	22.6352	22.5756	22.6312	22.6365	22.6572	22.5957	22.714	17
CUL4A	23.2257	23.2091	23.265	23.2138	23.1674	23.1571	23.2553	23.1847	23.2088	23.2411	20
CUL4B	18.5284	18.5413	18.4667	18.4824	18.4751	18.4547	18.45	18.4921	18.4605	18.2871	1
CUL5	24.5725	24.5593	24.5814	24.5769	24.6018	24.5787	24.5958	24.5778	24.6915	24.5773	39
CUTA	20.8037	20.7223	20.6953	20.6428	20.778	20.86	20.6458	20.6302	20.8472	20.8744	2
CUTC	19.4525	19.5204	19.4122	19.4883	19.4433	19.4101	19.4579	19.495	19.5052	19.5758	2
CX6A2	23.5598	23.4942	23.4155	23.3179	23.44	23.4402	23.45	23.4331	23.3763	23.7176	14
CX6B1	25.8287	25.7943	25.9193	25.8672	26.0294	25.9979	25.7576	25.6652	24.7352	25.1068	31
CX7A1	22.7065	22.7065	22.405	22.4461	22.873	22.8861	22.3387	22.4149	22.1514	22.586	13
CX7A2	23.6556	23.6775	23.5261	23.5984	23.6572	23.7707	23.4177	23.5489	22.9941	23.4023	8
CY1	25.8635	25.9293	25.8069	25.8595	25.7352	25.8588	25.81	25.8423	25.8253	26.0492	94
CYB	20.3522	20.2878	20.3179	20.2496	20.3608	20.3144	20.3322	20.3058	20.1362	20.2301	2
CYB5	20.8542	20.7681	20.7344	20.683	20.7966	20.6637	20.7443	20.7211	20.8663	20.9259	6
CYB5B	19.841	19.8204	19.7522	19.71	19.7275	19.7426	19.7958	19.8329	19.7724	19.9368	3
CYBC1	17.5379	17.303	18.0543	17.6289	17.8181	17.7081	17.8316	17.6924	17.9867	17.6923	1
CYBP	21.9393	22.0154	21.9243	22.0354	21.9591	22.002	21.989	21.991	22.2284	21.8308	9
CYC	26.4439	26.6848	26.2642	26.5185	26.4049	26.606	26.3817	26.6366	26.6932	26.7863	57
CYFP2	19.8235	19.9013	19.8278	19.8593	19.833	19.8163	19.7927	19.9247	19.8492	19.9613	3
CYGB	17.4838	17.6716	17.6825	17.4902	17.6323	17.4723	17.5214	17.5135	17.6147	17.4203	1
CYRIA	16.5107	16.6058	16.627	16.7284	16.3812	16.4264	16.5442	16.7473	16.913	16.7623	1
CYRIB	23.0492	23.0941	23.0255	23.05	23.0113	23.0688	23.0159	23.0506	23.1353	23.2012	20
CYTB	19.8843	19.9377	19.9642	19.9286	19.9157	19.9046	20.0084	19.9433	20.2291	20.1361	4
CYTC	20.4241	20.2136	20.5129	20.1701	20.413	20.1184	20.4513	20.2103	20.4736	20.3223	7
CYTSA	18.1836	18.3841	18.2587	18.2574	18.1184	18.3822	18.2546	18.2425	18.4597	18.6081	2
CYTSB	16.2568	15.8498	16.1534	16.1261	15.8326	15.9866	16.3344	16.4987	16.1255	16.7507	1
CZIB	22.4406	22.4148	22.4299	22.415	22.3906	22.4095	22.4724	22.4619	22.7885	22.8217	14
D2HDH	22.3627	22.4071	22.3123	22.3851	22.3676	22.3395	22.3716	22.3229	21.9403	21.7962	6
D39U1	22.9584	22.9935	22.9494	22.9174	22.9711	22.9921	22.9862	22.9461	23.0826	22.9435	15
D3YXF5	16.91	17.0049	16.8756	16.9885	16.8239	16.7374	16.9193	16.9231	17.0402	17.0651	1
D3YZZ5	19.947	20.0198	19.8758	19.9706	19.8766	20.0109	20.0679	20.1381	20.4723	20.5721	4
D3Z0M9	19.8426	19.8118	19.8673	19.7874	19.7708	19.8596	19.8837	19.855	19.9006	19.7282	3
D3Z298	21.3589	21.0868	21.2425	21.0552	21.2403	21.1065	21.2488	21.0176	21.2702	21.2051	3
D3Z2H9	20.9839	21.0343	21.1088	21.1732	21.0914	21.133	21.1177	21.1691	20.6517	20.7457	5
D3Z3N4	19.729	19.7082	19.8567	19.8216	19.723	19.7642	19.7874	19.8066	19.106	19.0769	4
D3Z5G7	20.2939	19.9422	20.2518	19.952	20.1551	19.8688	20.1739	20.015	20.0151	20.6947	3
D3Z7X0	20.5872	20.5835	20.6012	20.5199	20.6496	20.4662	20.4843	20.6202	20.3224	20.1914	4
D4AFX7	20.8824	20.7459	20.823	20.6868	20.7468	20.6558	20.8518	20.6657	20.9766	20.9775	2
DAD1	19.4518	19.1616	19.6348	19.2691	19.5696	19.4018	19.3369	19.0592	19.5083	19.1242	2
DAF2	18.9454	18.9434	19.0946	18.9912	18.9631	19.0819	19.0546	19.0031	19.2957	19.1757	2
DAG1	23.3711	23.3937	23.2944	23.3682	23.3532	23.346	23.3452	23.3598	23.5032	23.3971	18
DAPK2	17.5603	17.4269	17.7824	17.4867	17.5554	17.5416	17.588	17.338	17.5879	17.8403	1
DAPK3	18.3254	18.5692	18.3296	18.6203	18.4408	18.6964	18.2392	18.657	16.8876	17.9474	1
DAZP1	18.6668	18.6255	18.6794	18.7251	18.6719	18.6092	18.717	18.7216	18.5453	18.6372	1
DBNL	17.4789	17.59	17.6043	17.7209	17.4435	17.635	17.5616	17.6748	17.7853	17.6762	3
DBP	21.9787	22.123	21.791	21.9633	22	21.9202	21.9633	22.0117	22.4006	21.8106	2
DBR1	16.7681	17.0869	16.9013	16.8888	16.8401	17.1323	16.7961	17.0945	18.1431	16.8211	1
DC1I1	23.0348	23.0446	22.82	22.7825	23.104	22.96	23.0284	23.0292	23.2203	22.7335	4
DC1I2	22.5984	22.5278	22.5197	22.4207	22.5088	22.4145	22.5798	22.4846	22.6682	22.7047	6
DC1L1	22.1019	22.1596	22.0935	22.0737	22.1295	22.1021	22.1025	22.1006	22.4207	22.0925	16
DC1L2	19.128	19.0966	19.1381	19.0551	19.1298	19.0307	19.0914	19.1017	19.19	19.2893	4
DCA11	19.5767	19.6866	19.4199	19.5809	19.4443	19.5814	19.4729	19.6399	19.4597	19.9249	3
DCAF6	20.8507	20.825	20.8509	20.8322	20.7948	20.8179	20.9407	20.9805	20.771	20.7775	6
DCAF7	17.077	17.3175	17.0152	17.2439	17.0387	17.1457	17.0986	17.3812	16.6604	16.2127	1
DCAF8	22.03	22.067	21.9952	22.1172	21.9648	22.0788	22.0204	22.1016	22.0051	22.1221	7
DCAKD	19.4092	19.4634	19.4028	19.4463	19.4304	19.4333	19.4365	19.3729	19.4143	19.4603	3
DCAM2	19.2924	19.2498	19.585	19.3997	19.4448	19.4363	19.4687	19.2182	19.4646	19.7742	3
DCMC	21.5363	21.5742	21.5445	21.5487	21.5312	21.5272	21.5416	21.5394	21.4666	21.4416	12
DCNL1	19.6784	19.8326	19.8012	19.8804	19.8051	19.8018	19.8209	19.8757	19.6961	19.5561	2
DCNL2	21.8882	21.8838	21.8848	21.8785	21.861	21.8132	21.914	21.8613	21.3114	21.233	11
DCPS	19.565	19.7276	19.7262	19.7253	19.7758	19.7038	19.6814	19.7756	19.5762	19.4263	2
DCTN1	23.2575	23.3841	23.2921	23.3536	23.2708	23.3257	23.3118	23.3425	23.2687	23.1843	26
DCTN2	23.5331	23.5482	23.5216	23.5256	23.5497	23.5317	23.5342	23.5448	23.4641	23.6307	19
DCTN3	20.1617	20.1679	20.1214	20.1213	20.1747	20.1857	20.1062	20.149	20.2275	20.2211	6
DCTN4	19.055	19.0033	18.9843	19.0512	18.9356	18.9797	19.0069	19.0464	19.0451	19.3187	4
DCTP1	17.3087	17.2468	17.4568	17.3391	17.6455	17.252	17.0957	17.0447	17.3394	17.3103	1
DCUP	19.7982	19.8202	19.6981	19.734	19.6635	19.8269	19.6955	19.7983	19.1974	19.0918	1
DCXR	20.5882	20.4095	20.8162	20.5666	20.6665	20.5443	20.7234	20.5116	21.2571	21.0474	4
DD19A	23.3909	23.4357	23.4653	23.4165	23.3978	23.3942	23.4539	23.4287	23.4904	23.3474	26
DDAH1	20.8819	20.9262	20.9423	20.929	20.92	20.9241	20.9574	20.9605	21.1576	21.0075	7
DDAH2	21.1878	21.2714	21.2125	21.2845	21.1557	21.1901	21.2195	21.1944	21.3728	21.2726	6
DDB1	25.2212	25.2718	25.1902	25.2224	25.2096	25.2315	25.2215	25.2479	25.3634	25.2944	55
DDHD2	16.4265	16.4666	16.671	16.4277	16.5525	16.405	16.6588	16.3622	16.5938	16.3451	1
DDI2	17.9051	18.013	17.8961	18.1596	17.9289	17.9941	17.8877	18.1446	17.767	18.1173	1
DDX1	24.1316	24.2002	24.0974	24.1835	24.1098	24.1587	24.1357	24.2046	24.0158	23.9643	36
DDX17	21.4641	21.4582	21.4734	21.413	21.4313	21.4658	21.4901	21.4855	20.9772	21.1948	8
DDX21	19.3409	19.2974	19.3614	19.4012	19.3137	19.3501	19.4026	19.3693	19.5304	19.5414	4
DDX25	18.7247	18.769	18.7581	18.8114	18.7402	18.7662	18.6846	18.7886	17.738	17.8878	1
DDX3L	23.5743	23.6274	23.628	23.6524	23.5981	23.6244	23.627	23.6507	23.3186	23.2138	21
DDX3X	21.2313	21.2602	21.3486	21.3481	21.3322	21.4279	21.3492	21.3205	20.9564	20.7343	5
DDX3Y	22.3046	22.4315	22.3476	22.4781	22.2888	22.4475	22.346	22.4637	22.3994	22.2165	7
DDX4	20.6229	20.582	20.6112	20.6384	20.4764	20.6773	20.5536	20.6373	20.3302	20.2326	2
DDX42	17.4595	17.537	17.6204	17.6187	17.6235	17.7061	17.658	17.7285	17.5548	17.9138	1
DDX46	19.4381	19.6209	19.504	19.6618	19.3586	19.6158	19.4952	19.6377	19.6531	19.6824	3
DDX5	22.3009	22.2946	22.2589	22.2778	22.2702	22.2917	22.3029	22.3299	22.1672	22.0898	12
DDX6	21.8018	21.786	21.8528	21.746	21.8104	21.7827	21.8387	21.8409	21.8718	21.9797	14
DECR	26.0655	26.0169	26.0287	26.0056	26.056	26.0044	26.074	25.9935	25.9189	25.6306	45
DEN10	18.5012	18.4349	18.5298	18.4505	18.4374	18.5133	18.6027	18.4701	18.3463	18.4474	2
DENR	21.7411	21.7419	21.7033	21.6935	21.7621	21.7025	21.7717	21.76	21.8958	21.7672	4
DEOC	17.8141	17.8021	17.7622	17.8736	17.7897	17.7679	17.6183	17.7935	18.1025	17.9665	2
DERL1	21.052	21.08	21.1095	21.0586	21.0353	21.0477	21.0595	21.0614	20.938	20.7594	3
DERL3	18.6759	18.7521	18.7946	18.7524	18.614	18.8068	18.7705	18.7405	18.7414	18.9416	1
DERM	21.8647	21.7532	21.7176	21.6698	21.7877	21.7013	21.7978	21.7569	22.0313	22.3376	9
DESM	28.844	28.8253	28.795	28.7971	28.7769	28.79	28.8382	28.8302	29.025	29.1175	322
DEST	25.41	24.8875	25.5419	24.8621	25.355	24.9067	25.4739	24.8181	25.4562	24.872	19
DGAT1	17.5275	17.6061	17.5667	17.5114	17.5167	17.4722	17.5088	17.5243	17.5287	17.1843	2
DGAT2	17.0389	17.0699	17.0241	17.1969	17.0743	17.1066	17.1635	16.9362	16.3462	16.3291	1
DGKZ	16.4594	16.3747	16.635	16.5012	16.5573	16.4679	16.3745	16.5525	16.5631	16.6518	1
DGUOK	18.8483	18.9455	18.8205	18.9124	18.9204	18.9636	18.9702	18.9373	18.9554	19.0481	4
DHB11	19.0609	19.075	19.0392	19.0069	18.9905	19.0069	19.0347	19.0986	19.1941	19.4236	1
DHB12	20.7568	20.7654	20.7762	20.8096	20.7688	20.7269	20.7673	20.7609	20.8269	20.7756	4
DHB13	18.4333	18.4416	18.5186	18.4423	18.3255	18.5029	18.504	18.3914	18.6645	18.48	2
DHB4	23.3477	23.3005	23.3696	23.3575	23.3278	23.3264	23.395	23.3646	23.3632	23.4506	19
DHB8	23.0799	23.1548	22.9887	23.0487	23.051	23.0768	23.0587	23.1099	23.237	23.1867	18
DHCR7	18.7725	18.8198	18.8075	18.8089	18.7489	18.7502	18.7508	18.8057	18.8652	19.0648	2
DHDH	23.8098	23.8272	23.8622	23.8496	23.827	23.8385	23.8754	23.8862	24.182	24.1781	16
DHE3	24.8935	24.9401	24.8537	24.888	24.8939	24.8771	24.9051	24.9129	24.7372	24.5632	40
DHI1	17.3211	17.477	17.4161	17.5623	17.3202	17.6129	17.3098	17.433	17.6198	17.6828	1
DHPR	24.4464	24.3661	24.4308	24.3417	24.4041	24.3106	24.4874	24.3794	24.2847	24.2966	29
DHR11	20.6245	20.6149	20.7768	20.5876	20.7319	20.6646	20.8057	20.6607	20.6298	20.6859	4
DHRS1	20.6998	20.673	20.7608	20.7262	20.6039	20.6207	20.7058	20.655	20.4184	20.6032	7
DHRS4	22.8671	22.8878	22.871	22.876	22.8366	22.8146	22.9159	22.8302	22.5805	22.3297	13
DHRS7	20.6272	20.7108	20.7422	20.7448	20.6297	20.6287	20.7043	20.7348	20.7165	20.539	6
DHSD	21.4358	21.4364	21.3221	21.226	21.4992	21.4225	21.3161	21.2674	21.1627	21.077	5
DHSO	19.5893	19.5507	19.7195	19.5909	19.671	19.5767	19.7796	19.5159	19.777	19.4492	3
DHX15	20.2884	20.3781	20.3605	20.3108	20.3419	20.2834	20.4366	20.4273	20.1978	20.103	6
DHX58	19.6237	19.5684	19.602	19.575	19.4486	19.5365	19.5383	19.5396	19.6718	20.0677	2
DHX9	21.8177	21.7304	21.8558	21.813	21.79	21.7887	21.8267	21.8215	21.754	21.8564	10
DI3L2	18.5676	18.5809	18.5344	18.5684	18.5592	18.5196	18.5659	18.7011	18.6187	18.7069	3
DIAP1	21.1715	21.1415	21.1771	21.1791	21.1338	21.136	21.1954	21.1217	21.4998	21.4202	12
DIAP2	19.5698	19.485	19.3754	19.525	19.2558	19.4788	19.5981	19.6238	19.4398	19.5436	1
DIC	20.2272	20.2662	20.2287	20.1318	20.1858	20.2287	20.2179	20.1183	20.3864	20.5105	4
DJB11	21.9826	22.0468	22.0287	22.0329	21.9566	22	22.0253	22.0453	21.9824	21.7908	14
DJB12	21.2122	21.19	21.1992	21.1861	21.1372	21.1006	21.1435	21.1904	21.305	21.4699	5
DJC10	20.665	20.6607	20.7039	20.7315	20.6403	20.6904	20.6981	20.6914	20.7427	20.8317	6
DJC11	22.9994	22.9452	22.9254	22.9444	22.9245	22.9427	22.9492	22.9634	22.9782	23.0188	14
DJC15	19.2808	18.8175	19.2723	18.9338	19.2087	18.739	19.2432	18.8293	19.1474	18.7007	1
DJC25	20.437	20.4823	20.4631	20.4572	20.4542	20.4481	20.507	20.456	20.2793	20.2278	3
DKC1	20.5331	20.601	20.5105	20.5584	20.4455	20.5455	20.5473	20.5536	20.4593	20.7604	4
DLDH	27.3139	27.4016	27.3457	27.4256	27.3697	27.4077	27.4127	27.4309	27.283	27.0185	89
DLG1	19.3517	19.5262	19.2156	19.3727	19.2382	19.3532	19.2964	19.4823	19.238	19.7127	2
DLG2	17.4352	17.3699	17.435	17.5027	17.3226	17.1122	17.3505	17.3361	15.7967	16.1368	1
DLG3	16.196	16.1823	16.6833	16.2153	16.4143	16.3482	16.3165	16.4571	16.3285	16.464	1
DLGP1	22.8623	22.5066	22.7789	22.5582	22.6934	22.6117	22.7915	22.5706	19.9416	19.9195	21
DLRB1	19.3203	19.2307	19.2503	19.237	19.2471	19.2802	19.2168	19.2675	19.2187	19.5746	2
DMAC1	19.4876	19.6673	19.5565	19.7243	19.6943	19.738	19.4483	19.5543	19.3954	19.1286	1
DMD	27.081	27.0994	27.0657	27.0648	27.0762	27.0616	27.0982	27.0826	27.1664	27.0233	236
DNAI1	13.8418	13.9767	14.0989	14.0772	14.2661	13.8024	14.58	13.7459	14.3903	14.3322	1
DNJA1	20.532	20.5993	20.5992	20.7217	20.5668	20.5948	20.6225	20.7124	21.0188	20.8539	5
DNJA2	23.8425	23.7862	23.8011	23.7684	23.7935	23.7464	23.846	23.741	23.564	23.6079	18
DNJA3	22.7592	22.7567	22.7424	22.7518	22.7038	22.7571	22.7523	22.7492	22.8381	22.931	17
DNJA4	22.8194	22.7882	22.7771	22.8236	22.7875	22.7933	22.8095	22.8269	22.7788	22.6869	13
DNJB2	18.19	18.3522	18.193	18.3048	18.2247	18.2988	18.1621	18.3592	18.3301	18.5689	3
DNJB4	22.3529	22.5622	22.3751	22.4601	22.4391	22.5291	22.4226	22.5552	22.5896	22.2963	6
DNJB5	20.9166	21.0042	21.1089	21.0315	21.032	21.073	21.1479	21.0114	20.7111	20.8408	4
DNJB6	20.0746	20.1016	20.1536	20.0713	20.037	20.142	20.1258	20.1884	20.1509	20.1337	6
DNJC1	17.659	17.7757	17.8038	17.834	17.6672	17.8769	17.667	17.817	17.862	17.8432	1
DNJC3	23.0588	23.1009	23.0371	23.0862	22.984	23.0552	23.0667	23.0348	23.2297	23.1109	11
DNJC5	20.416	20.6538	20.4994	20.6604	20.4877	20.5807	20.4862	20.6248	20.6477	20.0277	2
DNJC7	22.6242	22.6379	22.6035	22.5997	22.5186	22.5827	22.6396	22.5819	22.7944	22.9424	8
DNJC8	20.4119	20.4149	20.4406	20.4278	20.4265	20.3734	20.4044	20.4243	20.4501	20.5278	4
DNJC9	17.4188	17.2784	17.4663	17.3071	17.3355	17.3121	17.406	17.4252	17.3804	17.5961	1
DNM1L	24.4523	24.4644	24.4452	24.3943	24.4055	24.3892	24.4616	24.423	24.4212	24.3115	34
DNPEP	22.1283	22.0738	22.1603	22.0947	22.0849	22.0532	22.1549	22.0821	22.13	22.267	12
DNPH1	16.856	16.8953	16.8875	16.8696	16.7835	16.8924	16.816	17.0249	17.0886	17.3149	1
DNSL1	20.9446	20.8648	20.9199	20.8252	20.85	20.8043	20.9886	20.867	21.0148	21.0665	3
DOCK1	19.8409	19.8326	19.8797	19.9313	19.8468	19.8548	19.8858	19.8401	19.882	19.9968	3
DOCK9	17.3724	17.3375	17.5851	17.5436	17.1968	17.4452	17.5259	17.4644	17.6287	17.6441	1
DOK6	18.3466	17.9976	18.2005	18.3224	18.1768	18.3284	18.1485	18.5711	17.0267	16.954	1
DOPD	22.4559	22.3438	22.4192	22.3402	22.3857	22.3523	22.4207	22.2692	22.3647	22.3124	10
DP13A	21.347	21.4317	21.3613	21.3951	21.3335	21.4031	21.3786	21.4024	21.3572	21.3674	10
DPEP1	19.2271	19.2359	19.1362	19.033	19.2778	19.2038	19.2658	19.1499	19.1512	19.2675	2
DPM1	19.2549	19.2079	19.17	19.1465	19.1783	19.1722	19.2128	19.1463	19.1026	19.1797	3
DPOLB	17.297	17.2558	17.2589	17.0485	17.0402	17.2065	17.1713	17.3145	17.0911	17.359	1
DPP2	18.547	18.6252	18.5597	18.626	18.4883	18.4928	18.5879	18.563	18.5393	18.6647	1
DPP3	22.5687	22.6161	22.5759	22.6352	22.5636	22.6254	22.5973	22.6326	22.6442	22.4617	17
DPP8	19.4152	19.3584	19.4653	19.315	19.3677	19.2922	19.4224	19.5152	19.4191	19.3735	2
DPP9	21.0777	21.1109	21.1411	21.0837	21.0946	21.12	21.1462	21.0848	20.6818	20.647	9
DPTOR	20.0492	20.0075	20.1	20.0003	19.9637	19.986	20.0838	20.1005	20.0502	20.1899	4
DPY30	17.9766	18.0461	18.0717	18.1548	18.0505	18.0609	17.9189	18.0025	17.6479	17.7446	1
DPYL1	21.5939	21.5531	21.585	21.5767	21.5872	21.5833	21.5726	21.5357	21.9504	21.8648	4
DPYL2	22.9824	23.0373	23.0081	23.0659	22.9878	23.0503	23.0307	23.0374	22.9958	22.9497	24
DPYL3	21.1082	21.1678	21.0268	21.1445	21.0937	21.1261	21.113	21.1316	21.0966	20.8623	6
DRG1	22.3364	22.3063	22.3052	22.3846	22.2713	22.3505	22.2932	22.3181	22.2917	22.5708	11
DRG2	20.8089	20.8252	20.804	20.9137	20.8221	20.7796	20.8595	20.8112	20.9723	21.0073	5
DRS7B	21.4509	21.4698	21.4201	21.4851	21.4226	21.4642	21.4672	21.4863	21.4994	21.4827	6
DRS7C	25.8658	25.891	25.8697	25.9257	25.8713	25.9254	25.8781	25.9186	25.8167	25.7393	47
DS13B	19.6232	19.1709	19.7368	19.1878	19.4841	19.1762	19.5877	19.2259	19.6865	20.7061	1
DTD1	19.0257	19.1457	19.1553	19.0923	19.1173	19.1008	19.1371	19.1493	19.1424	19.0506	3
DTD2	19.7448	19.8749	19.9172	19.7895	19.9	19.8255	19.8313	19.9186	19.8808	19.6082	3
DTNA	23.5263	23.4115	23.5033	23.4233	23.4856	23.3986	23.5052	23.4137	23.5239	23.6363	24
DUS23	21.7773	21.767	21.8053	21.7844	21.8117	21.787	21.7559	21.7523	21.2369	21.3313	9
DUS28	21.3592	21.1969	21.3718	21.1187	21.278	21.2052	21.3254	21.145	21.7234	21.9321	5
DUS29	21.8979	21.9366	21.9339	21.9871	21.9175	21.9758	21.9277	22.0202	21.7479	22.0191	14
DUS3	23.9079	23.7102	23.8618	23.7519	23.8008	23.6902	23.832	23.6839	24.0226	24.0138	11
DX39A	22.5548	22.4363	22.4639	22.4447	22.3477	22.3745	22.526	22.5754	22.3392	22.5707	4
DX39B	22.5466	22.6901	22.4944	22.6445	22.4853	22.6281	22.5423	22.6444	22.5422	22.5787	10
DYHC1	26.6495	26.6599	26.6504	26.6572	26.6203	26.6326	26.6602	26.6417	26.6907	26.6801	185
DYL1	22.6348	22.7388	22.6079	22.643	22.5608	22.6436	22.6079	22.681	22.5279	22.7251	6
DYL2	21.0829	21.3087	21.0942	21.2995	21.1456	21.3471	21.1371	21.3202	20.1771	20.135	9
DYN1	21.5617	21.4599	21.5064	21.4632	21.4677	21.4297	21.5059	21.4373	21.5817	21.6634	8
DYN2	21.0326	21.0928	21.0233	21.0663	21.0628	21.0846	21.01	21.0956	21.0343	21.1038	8
DYR1A	18.8293	18.9269	18.7968	18.8828	18.8572	18.8649	18.8466	18.9081	18.735	18.7658	2
DYSF	26.1778	26.206	26.1486	26.1719	26.1293	26.1815	26.1888	26.1951	26.0215	25.969	109
DYST	22.7013	22.7136	22.7158	22.7304	22.6569	22.6726	22.7175	22.7466	22.7004	22.8371	30
E41L2	21.1965	21.1996	21.2322	21.2241	21.1735	21.1312	21.2005	21.1743	21.6032	21.5536	7
E41L3	20.0105	20.0123	20.1498	19.9851	20.0517	19.9914	20.1245	19.9905	20.0197	19.9464	4
E41L5	16.8056	16.9029	16.7365	16.7823	16.9027	16.8099	16.8424	16.8957	17.1654	16.6779	1
E9PV66	21.8147	21.8418	21.8016	21.8494	21.7495	21.8131	21.8157	21.8039	21.8414	21.9554	15
E9PW10	20.1816	20.3248	20.2485	20.433	20.1857	20.3389	20.205	20.2806	20.2509	19.6947	1
E9PW43	21.7075	21.7261	21.6228	21.5896	21.6924	21.65	21.6062	21.6041	21.9087	21.7704	7
E9PWQ3	27.7388	27.7282	27.7823	27.6953	27.7598	27.7294	27.8142	27.7176	27.5812	27.5687	215
E9PWZ3	25.0359	25.0738	24.9806	25.0131	24.9893	25.059	25.0056	25.0792	24.7053	24.6018	34
E9PYF4	21.5451	21.5237	21.5283	21.5281	21.4975	21.4804	21.5286	21.5382	21.8395	22.0042	11
E9PZS7	19.4648	19.3941	19.4126	19.4479	19.4485	19.3365	19.4952	19.4146	19.4785	19.5117	3
E9Q0F0	22.2867	22.2681	22.1125	21.9546	22.8334	22.7421	22.129	22.2324	22.5121	22.1799	3
E9Q0X2	17.3111	17.5336	17.3714	17.6556	17.2934	17.6062	17.3633	17.6029	17.4328	17.7561	1
E9Q238	19.9288	20.1531	19.9137	20.1807	19.9511	20.1813	19.9054	20.2083	20.1518	20.346	4
E9Q264	19.01	18.7265	21.0605	19.4731	20.6389	20.3705	20.9386	19.1282	18.714	18.6926	2
E9Q3G8	19.5681	19.1342	19.3402	19.1997	19.1257	19.1892	19.5466	19.4826	19.5249	19.7406	4
E9Q3P4	18.5233	18.1802	18.5802	18.3785	18.6022	18.4051	18.5284	18.3625	18.4205	18.4363	1
E9Q411	17.5724	17.467	17.7011	17.6097	17.3923	17.5345	17.658	17.5626	17.566	17.9592	1
E9Q459	17.6557	17.1579	17.8961	17.1035	17.8564	17.2583	17.9346	17.3062	17.4315	16.3282	1
E9Q512	16.5362	16.6451	16.3682	16.432	16.4316	16.5326	16.5849	16.567	16.5815	16.5891	1
E9Q616	27.2981	27.3737	27.2774	27.3207	27.3035	27.3264	27.3166	27.3521	27.4029	27.2358	310
E9Q6R7	22.7501	22.6875	22.754	22.6854	22.7132	22.6512	22.7696	22.7139	22.94	22.8188	21
E9Q8B5	19.0339	19.0337	18.9436	18.9257	18.9707	18.8562	18.9381	19.086	18.9823	18.6656	1
E9Q9Z8	15.6032	15.1779	15.623	15.1986	15.7722	15.6504	15.4319	15.5192	15.5235	16.0113	1
E9QA15	21.7744	21.8716	21.9267	21.9664	21.958	21.9512	21.9423	21.9642	21.9516	21.8103	8
E9QA79	17.6135	17.6346	17.5338	17.5765	17.5315	17.5037	17.6163	17.4756	17.5754	17.54	1
ECH1	24.7888	24.7456	24.768	24.7404	24.805	24.7441	24.7841	24.7525	24.5652	24.4531	35
ECHA	28.3423	28.3395	28.2836	28.2881	28.3029	28.3106	28.3399	28.3241	28.0233	27.9457	176
ECHB	27.4848	27.481	27.4476	27.4279	27.4343	27.42	27.4782	27.4504	27.2373	27.1932	162
ECHD1	20.431	20.475	20.3919	20.4227	20.4568	20.5078	20.4568	20.5236	20.4882	20.3837	5
ECHD2	20.1995	20.1276	20.2419	20.2151	20.1036	20.1299	20.085	20.1056	20.2388	20.4355	3
ECHD3	19.7858	19.9367	19.8451	19.969	19.8691	19.9607	19.8761	20.0165	19.4721	19.5161	3
ECHM	26.1651	26.1443	26.1412	26.1426	26.1892	26.1416	26.1902	26.1838	26.1429	25.9888	67
ECI1	25.5707	25.6529	25.6043	25.6086	25.5671	25.5735	25.6056	25.5967	25.4693	25.3902	33
ECI2	23.7617	23.7156	23.7792	23.7443	23.7664	23.741	23.7914	23.74	23.6978	23.4218	26
ECM29	24.0374	24.0745	24.009	24.0773	24.0176	24.041	24.0279	24.0582	24.1133	24.1346	45
ECSIT	20.7098	20.6969	20.7891	20.8054	20.754	20.7299	20.7537	20.7735	20.7856	20.7802	4
EDC4	20.1859	20.0829	20.1665	20.0395	20.1833	20.0809	20.1321	20.1097	20.207	20.2194	4
EDF1	22.7851	22.7512	22.8828	22.8818	22.8548	22.8469	22.8337	22.8071	23.0506	22.8807	11
EEA1	21.6423	21.6994	21.6937	21.7353	21.6639	21.6831	21.6718	21.6917	21.9255	21.8289	11
EEPD1	18.5464	18.6385	18.5761	18.4594	18.4456	18.5934	18.5472	18.6795	18.515	18.8119	2
EF1A1	27.3489	27.3724	27.2765	27.2983	27.3517	27.3585	27.367	27.3599	27.4621	27.2894	92
EF1B	24.3009	24.3555	24.3154	24.3877	24.334	24.3313	24.3525	24.3651	24.4887	24.3142	19
EF1D	24.2845	24.2778	24.2489	24.2568	24.2677	24.266	24.3034	24.2564	24.0083	23.918	35
EF1G	26.0552	26.0637	25.999	26.0101	26.0175	26.0106	26.0302	26.0069	26.0798	25.8847	48
EF2	27.9576	27.9986	27.9138	27.986	27.9359	27.9942	27.9492	27.9917	27.8692	27.8625	202
EF2K	19.1119	19.1246	19.2125	19.0537	19.0707	19.0542	19.144	19.1295	19.11	19.1416	3
EFGM	23.2581	23.2741	23.1944	23.2196	23.2002	23.2021	23.2473	23.2621	23.2914	23.3824	22
EFHD2	20.1449	20.1862	20.1908	20.2089	20.1273	20.2164	20.1447	20.1447	20.2859	20.1673	3
EFMT1	18.195	18.3956	18.2401	18.3485	18.19	18.3261	18.3101	18.366	18.1992	18.2866	1
EFNMT	18.688	18.6609	18.6506	18.6722	18.6305	18.6977	18.8453	18.635	18.8181	19.0703	3
EFTS	21.7551	21.7332	21.7708	21.6875	21.7922	21.6953	21.7239	21.7853	21.6057	21.5126	8
EFTU	26.4668	26.4395	26.4408	26.4405	26.4547	26.443	26.4885	26.4554	26.4881	26.386	74
EGFLA	17.5158	17.371	17.4917	17.5505	17.8413	17.3836	17.2734	17.4381	17.859	17.8032	1
EGFR	19.7209	19.725	19.6997	19.6714	19.7145	19.6803	19.6573	19.6645	19.7828	19.8987	2
EH1L1	22.1028	22.1369	22.1584	22.1862	22.1127	22.136	22.1176	22.1713	22.23	22.3149	22
EHD1	23.9257	23.9104	23.9214	23.8797	23.8829	23.8925	23.9282	23.8947	23.9098	23.9736	27
EHD2	26.0394	25.9669	25.9656	25.919	25.952	25.9273	26.0085	25.9402	25.9748	25.961	51
EHD3	20.5242	20.5045	20.4951	20.4575	20.403	20.4694	20.4438	20.4846	21.0331	20.9568	4
EHD4	23.7637	23.6938	23.7781	23.7355	23.6929	23.6598	23.7619	23.6719	23.7458	23.6838	17
EI24	19.9721	20.1196	20.0731	20.2542	20.0285	20.1117	20.0528	20.0495	19.5263	19.2639	2
EI2BA	19.5383	19.5614	19.6639	19.5668	19.5898	19.5144	19.5626	19.4398	18.0877	18.3498	2
EI2BB	19.1566	19.099	19.1554	19.0842	19.0589	19.0734	19.0634	19.0554	19.1995	19.2924	2
EI2BD	19.5608	19.3873	19.4345	19.4479	19.6591	19.547	19.5194	19.642	19.5302	19.3897	3
EI2BE	19.9314	19.8567	20.0157	19.9626	20.1063	19.9406	19.8726	19.9306	19.9039	20.1173	2
EI3JB	23.0173	23.13	22.9398	23.0767	23.0618	23.07	22.9705	23.0927	22.9968	22.8784	17
EIF1B	20.4126	20.4331	20.4467	20.3237	20.6363	20.4279	20.4725	20.4446	20.604	20.0939	3
EIF2A	22.0817	22.0746	22.0997	22.0618	22.059	22.0514	22.0931	22.0655	22.3005	22.2395	15
EIF2D	17.6848	17.8899	17.6909	17.7776	17.6863	17.6879	17.6322	18.2086	17.6967	17.3966	1
EIF3A	23.6604	23.6567	23.6689	23.6713	23.6267	23.6122	23.6553	23.6411	23.776	23.7711	31
EIF3B	22.4081	22.4866	22.4765	22.5145	22.4126	22.416	22.4577	22.4947	22.4695	22.4961	18
EIF3C	22.6583	22.7135	22.634	22.7208	22.6282	22.6614	22.6395	22.7529	22.8085	22.8311	16
EIF3D	23.1522	23.1641	23.1269	23.0908	23.157	23.0869	23.1781	23.1487	23.3492	23.1733	17
EIF3E	23.0019	23.0192	22.9699	22.9879	22.9925	22.97	22.9812	22.964	22.9625	22.8452	20
EIF3F	22.3603	22.4216	22.3818	22.4072	22.3938	22.4006	22.4215	22.4175	22.3239	22.2114	9
EIF3G	22.2451	22.2028	22.2751	22.2339	22.2835	22.2366	22.286	22.2343	22.3815	22.4212	8
EIF3H	22.3658	22.3849	22.464	22.4339	22.3931	22.3966	22.4484	22.4363	22.69	22.4303	16
EIF3I	21.9471	22.0665	21.9171	22.0442	21.9436	22.0444	21.9907	22.0815	21.8652	22.0344	11
EIF3K	21.3012	21.2454	21.2515	21.2287	21.3176	21.2274	21.2485	21.1696	21.335	21.2054	4
EIF3L	22.7034	22.7512	22.7153	22.7369	22.7417	22.7472	22.7248	22.7445	22.8109	22.7226	17
EIF3M	20.6313	20.816	20.5518	20.7137	20.6006	20.7498	20.6316	20.7689	20.853	20.8731	4
EIPR1	18.337	18.121	18.246	18.0727	17.9307	17.946	18.0466	17.9217	18.2055	18.128	1
ELAV1	21.7208	21.7373	21.7385	21.7663	21.724	21.7137	21.7362	21.7445	21.694	21.6101	11
ELMD2	18.9341	18.6981	19.0844	18.7468	18.9738	18.7489	19.0439	18.6924	19.0539	18.7631	2
ELNE	18.4719	18.3455	18.3525	18.223	18.325	18.3934	18.3848	18.3271	17.2307	17.5368	1
ELOB	23.3361	23.4565	23.2739	23.3347	23.3186	23.4058	23.3715	23.3788	23.3704	22.9911	15
ELOC	23.0417	23.1239	23.0892	23.0308	22.9844	23.0079	22.9798	23.0077	22.7326	23.0117	16
ELP1	17.6089	17.7304	17.6514	17.655	17.7301	17.5778	17.7225	17.6778	17.6185	17.6591	3
ELP3	17.1123	16.9697	16.9716	16.9347	16.8671	17.0094	16.9087	16.9984	17.1634	17.3865	1
EM55	18.6239	18.6593	18.5742	18.6339	18.603	18.5564	18.5811	18.7016	18.6504	18.7905	2
EMAL1	23.8627	23.8263	23.8685	23.8362	23.8352	23.8007	23.8709	23.8229	23.9587	23.9809	26
EMAL2	20.9661	21.0338	20.987	21.0277	21.0183	20.9714	20.96	21.1018	20.9807	20.9904	6
EMC1	22.2787	22.2754	22.2756	22.2777	22.2677	22.2533	22.2862	22.2917	22.2946	22.235	15
EMC10	21.893	21.9129	21.8158	21.8716	21.8281	21.7978	21.8308	21.8874	21.843	22.0827	5
EMC2	21.2013	21.012	21.0661	21.0348	21.0078	20.9777	21.1794	21.1403	20.9695	21.0752	7
EMC3	19.9795	20.1154	19.972	20.0419	19.9606	20.0615	20.0226	20.0588	19.9004	19.9991	4
EMC4	17.7986	17.7737	17.761	17.8472	17.7689	17.7828	17.7487	17.8026	17.8111	17.6196	2
EMC5	20.0157	20.123	20.0952	20.1652	20.0112	20.0888	20.0624	20.062	20.2718	20.0139	4
EMC6	18.494	18.2639	18.4336	18.2899	18.3479	18.2954	18.4405	18.2367	16.8711	16.6597	1
EMC7	21.6758	21.6845	21.6324	21.6675	21.6157	21.6342	21.6702	21.7336	21.8471	21.8989	7
EMC8	20.8618	20.9054	20.9413	20.9042	20.8366	20.8893	20.9528	20.9551	20.9082	20.7731	6
EMD	21.0403	21.0607	21.0356	21.0124	21.0073	21.0159	21.0294	21.0493	21.0429	20.624	5
ENAH	16.8964	16.9252	16.9942	17.0439	16.9481	16.9874	16.847	17.0077	17.0359	16.8555	1
ENASE	18.8675	18.9692	18.855	18.9156	18.7314	18.8825	18.8634	18.9041	18.898	18.9626	1
ENOA	28.8763	28.881	28.8655	28.8344	28.8673	28.8643	28.893	28.8748	29.4248	29.2699	402
ENOB	31.3114	31.3821	31.2808	31.3626	31.2349	31.3373	31.3031	31.3126	31.3571	31.1886	814
ENOG	25.9183	26.1895	25.9477	26.3009	26.0071	26.1405	25.9963	26.1534	26.0989	25.154	6
ENOPH	19.9876	19.9761	20.0144	19.9769	19.9525	20.0388	19.98	20.0211	20.0364	20.1811	1
ENPL	25.5794	25.6493	25.5664	25.6119	25.5861	25.6031	25.6064	25.6502	25.6996	25.6005	62
ENPP4	19.3345	19.7137	19.3816	19.8281	19.3263	19.8154	19.3459	19.6973	19.3242	19.4107	2
ENSA	19.5848	19.732	19.5397	19.5706	19.5424	19.5464	19.5948	19.6823	19.7126	19.7226	3
ENTP1	19.2283	18.9198	19.2305	18.982	19.2017	19.0094	19.2152	19.0063	19.419	19.2436	1
ENTP2	20.9266	20.8968	20.8938	20.8422	20.8795	20.8001	20.8799	20.8433	20.9475	21.0885	4
EP15R	19.181	19.23	19.1729	19.1751	19.2018	19.216	19.0833	19.1548	19.1882	19.2033	3
EP400	25.042	24.7194	24.9485	24.672	24.7094	24.7064	24.9179	24.6886	24.8145	25.6601	11
EPAB2	18.1565	18.1846	18.2733	18.3163	18.2158	18.1583	18.2609	18.3147	16.9728	17.1104	1
EPB41	21.8443	21.8473	21.892	21.8344	21.8825	21.8827	21.8366	21.8473	22.0807	21.8342	10
EPDR1	21.0843	21.0368	21.0175	21.0139	21.0734	21.0659	21.0743	21.1053	21.1391	20.962	4
EPHA4	18.4752	18.2495	18.5808	18.424	18.4681	18.4768	18.4785	18.4908	19.2968	19.9868	1
EPMIP	20.7354	20.7466	20.7378	20.7571	20.7276	20.7467	20.7442	20.7538	20.8187	20.9869	6
EPN2	17.6288	17.6635	17.6857	17.5818	17.3373	17.5608	17.7521	17.6426	18.0014	18.3676	1
EPN4	18.9887	19.049	18.949	19.0652	19.0162	19.0572	19.0412	18.9747	19.167	18.877	1
EPS15	18.4887	18.7034	18.5118	18.6961	18.5538	18.5458	18.4299	18.8245	19.4512	19.0671	2
ERAP1	20.8669	20.9243	20.9123	20.9352	20.8176	20.8919	20.8913	20.9384	21.1259	21.1059	12
ERC6L	17.4557	17.395	17.522	17.328	17.2951	17.201	17.3566	17.2891	16.2316	16.5542	1
ERF1	22.5086	22.5477	22.5284	22.523	22.4991	22.5115	22.5342	22.5708	22.4867	22.4062	16
ERF3A	20.0417	20.0955	19.9495	20.0512	20.0015	20.1112	20.0439	20.0887	19.1963	18.9362	2
ERF3B	22.4634	22.4494	22.4893	22.4545	22.4935	22.4191	22.5183	22.4773	22.5719	22.3482	12
ERGI1	18.0179	17.8952	18.0802	17.944	17.9441	18.0437	18.0013	18.0231	18.1995	18.2489	1
ERGI2	18.3827	18.3085	18.3798	18.407	18.433	18.4023	18.3456	18.3098	18.344	18.3481	1
ERGI3	19.2842	19.4422	19.2647	19.3938	19.24	19.428	19.3473	19.3767	19.463	19.5366	2
ERH	22.3992	22.5309	22.3313	22.5083	22.4073	22.5072	22.4185	22.514	22.4575	22.4721	5
ERI3	21.3396	21.5631	21.357	21.5585	21.4005	21.5782	21.393	21.5843	21.392	21.1027	8
ERLEC	15.7382	15.5613	15.7252	15.5975	15.6723	15.6467	15.3281	15.4292	15.4609	15.4696	1
ERLN2	22.1678	22.1423	22.2407	22.1849	22.1461	22.1638	22.2341	22.1577	22.3585	22.2093	15
ERMP1	17.6669	17.4591	17.5829	17.4709	17.6476	17.4479	17.5899	17.5414	17.6492	17.7233	1
ERO1A	19.1417	19.1727	18.9893	18.982	19.028	18.9707	19.1324	19.1728	19.2848	19.3972	3
ERP29	22.0468	22.1383	22.0304	22.0647	21.9883	22.1166	22.0611	22.1194	22.0825	22.2643	7
ERP44	23.3442	23.4032	23.3736	23.3456	23.369	23.3764	23.4045	23.3744	23.4438	23.4083	15
ESAM	18.1248	18.1445	18.0661	17.972	17.9411	18.0303	18.1316	18.2203	18.2766	18.046	2
EST1	18.3077	18.3976	18.3808	18.2195	18.3693	18.3891	18.2955	18.3459	16.6005	16.9943	1
EST1C	24.71	24.7555	24.7113	24.7561	24.7013	24.7307	24.7623	24.7361	24.6227	24.5114	29
EST1D	24.3778	24.457	24.3447	24.3945	24.3729	24.4045	24.3949	24.415	24.7146	24.5599	34
EST1E	17.4603	17.6343	17.5386	17.614	17.5966	17.7446	17.6326	17.6253	17.5858	17.6676	1
EST1F	18.5229	18.2165	18.4483	18.2613	18.3346	18.1362	18.4572	18.2013	18.4858	18.6083	2
ESTD	23.6737	23.6812	23.6453	23.6705	23.6875	23.6721	23.726	23.7018	23.4032	23.3971	24
ESYT1	22.2025	22.4973	22.1644	22.4305	22.1686	22.4504	22.2182	22.4365	22.0869	22.2948	11
ESYT2	21.8949	22.0393	21.8869	22.1101	21.8668	22.0398	21.9462	22.0899	22.0084	21.9472	12
ETFA	26.432	26.3744	26.444	26.3632	26.4218	26.3623	26.449	26.3951	26.1308	26.084	98
ETFB	26.9883	26.9799	26.9178	26.9196	27.0083	26.941	26.9749	26.9578	26.7851	26.5291	74
ETFD	25.7337	25.651	25.7548	25.6503	25.7563	25.6359	25.7773	25.6443	25.7803	25.5644	68
ETFR1	20.1579	20.2431	19.976	20.1632	20.0342	20.1884	20.0085	20.216	19.9381	20.1623	3
ETHE1	22.1852	22.2449	22.1862	22.2761	22.1633	22.2539	22.1887	22.302	21.6312	21.7295	11
EWS	19.886	20.025	19.8975	19.9884	19.7631	19.9721	19.9372	19.9616	20.0094	19.9887	2
EXOC1	18.2874	18.1047	18.3472	18.3089	18.214	18.2635	18.2744	18.1884	18.3452	18.4009	3
EXOC2	19.3066	19.3831	19.3452	19.2764	19.3293	19.3271	19.3061	19.2884	19.4715	19.5514	3
EXOC3	18.8478	18.7232	18.95	18.789	18.9121	18.8428	19.022	18.9039	18.9116	18.6925	2
EXOC4	19.2008	19.2948	19.2395	19.3211	19.1775	19.2503	19.1392	19.2866	19.3234	19.6063	2
EXOC5	18.7316	18.9693	18.8589	18.9702	18.7174	18.9885	18.7623	18.8927	19.0135	18.8193	1
EXOC7	19.4205	19.316	19.422	19.2458	19.3559	19.3992	19.4197	19.3494	19.4581	19.2712	4
EXOC8	17.7436	17.8048	17.8344	17.9926	17.6872	17.7944	17.8567	17.9826	18.0258	17.8558	2
EYA4	18.4008	18.3729	18.4115	18.3401	18.2682	18.3482	18.315	18.2174	18.5338	19.0364	1
EZRI	25.3125	25.17	25.2832	25.1914	25.2771	25.1414	25.3379	25.1647	25.3609	25.0984	37
F10A1	23.3951	23.386	23.3834	23.4363	23.367	23.3858	23.4188	23.3762	23.5369	23.3577	16
F1142	20.317	20.3896	20.2685	20.4355	20.2079	20.3365	20.2834	20.3659	20.5385	20.6887	5
F120A	20.8953	20.8677	20.9324	20.8599	20.9261	20.8668	20.8656	20.8889	21.0073	20.9927	7
F120B	17.7267	17.8178	17.9845	17.7834	17.8784	17.7461	17.6713	17.7876	17.7588	17.7926	2
F120C	19.424	19.3769	19.4031	19.3795	19.3894	19.2831	19.4283	19.3977	19.178	19.1551	3
F136A	21.0139	21.0729	21.055	21.0085	21.0505	21.0209	21.0072	21.0541	20.9071	21.0059	5
F13A	23.1203	23.1667	23.1162	23.1578	23.0943	23.1175	23.1243	23.1278	23.4021	23.3027	22
F161B	24.3935	23.3912	24.0562	23.3238	23.5532	23.3587	23.8089	23.3111	23.9132	25.8559	2
F162A	18.9848	19.1523	19.0058	19.0781	18.9898	19.0986	19.0714	19.037	18.9053	18.777	3
F16P2	24.8043	24.7535	24.7949	24.7378	24.705	24.7057	24.7963	24.7095	24.67	24.7649	25
F210A	22.5716	22.6803	22.5768	22.7215	22.6623	22.6826	22.6311	22.6745	22.6456	22.0613	8
F261	23.0893	23.1104	23.0875	23.0793	23.0387	23.0471	23.088	23.0647	23.2221	23.0181	18
F264	20.6365	20.6897	20.6637	20.6264	20.6306	20.5995	20.6852	20.6644	20.7462	20.9216	5
F6QRE9	23.2008	22.7512	22.875	22.5358	22.935	22.8559	23.0127	22.6799	22.9763	24.1594	2
F6R7E8	19.9589	20.106	19.9193	20.03	20.1097	20.1208	20.1808	20.1851	20.3224	19.9825	3
F6RWR5	22.3746	22.2832	22.1252	22.1751	22.2381	22.3845	22.1754	22.1695	22.4288	22.3331	6
F6SNQ2	#NAME?	#NAME?	#NAME?	#NAME?	#NAME?	#NAME?	#NAME?	#NAME?	#NAME?	#NAME?	1
F6XET4	18.4547	18.5319	18.5437	18.3667	18.5293	18.508	18.4146	18.3887	18.5221	18.583	1
F6YVP7	23.9598	23.9565	23.8715	23.8675	23.9257	23.9126	23.9714	23.9219	24.1143	24.0173	16
F8VPK0	18.9534	18.6026	18.9922	18.6987	18.7101	18.7191	18.9081	18.4499	19.7848	20.1382	1
F8VPN4	28.6405	28.6122	28.5899	28.5582	28.5905	28.5621	28.62	28.5943	28.6007	28.6198	423
F8VPU6	21.639	21.6307	21.6274	21.6696	21.5878	21.6177	21.6512	21.577	21.6738	21.6231	9
F8VQC1	21.2944	21.2767	21.254	21.2836	21.2937	21.2893	21.2691	21.3139	21.292	21.2627	8
FA10	17.2572	17.4243	17.6594	17.5324	17.2539	17.5916	17.543	17.3819	17.7077	17.7752	1
FA12	12.6072	12.2378	11.8512	12.2294	12.0646	11.8929	12.7518	12.6959	12.0733	12.9356	1
FA83A	18.5371	18.4192	18.2447	18.394	18.4925	18.4496	18.3504	18.4882	18.352	18.4132	1
FA98A	20.7624	20.7369	20.7689	20.7476	20.7907	20.743	20.7847	20.7447	20.2315	20.3659	6
FA98B	20.0436	20.1957	20.1529	20.1556	20.1051	20.1664	20.1372	20.2695	20.0667	19.6807	2
FAAA	19.8121	19.8289	19.8543	19.8773	19.8381	19.7978	19.9028	19.8962	19.5969	19.5945	5
FABD	17.2401	16.5569	17.339	16.9434	17.194	17.0725	17.2732	17.2522	17.0368	16.5112	1
FABP4	27.9829	27.9425	28.0098	27.9256	27.9885	27.9458	28.0472	27.9902	27.7978	27.7424	100
FABP5	23.2483	23.3975	23.3574	23.4492	23.3746	23.4591	23.3393	23.382	22.9319	22.7663	16
FABP9	24.4685	24.4863	24.3539	24.3472	24.7134	24.4755	24.5553	24.6445	24.6311	23.8972	6
FABPH	27.6387	27.6517	27.532	27.5098	27.6094	27.5848	27.6081	27.631	27.566	27.3898	79
FABPL	18.3787	18.32	18.2936	18.1997	18.314	18.3591	18.4031	18.3014	18.3743	18.4924	1
FACE1	21.5815	21.656	21.5472	21.6413	21.5706	21.665	21.6088	21.6467	21.637	21.4047	7
FAD1	21.7052	21.6869	21.7179	21.6768	21.6625	21.6761	21.7229	21.6652	21.7878	21.7131	7
FAF1	21.612	21.5221	21.6276	21.5593	21.5698	21.5096	21.6209	21.5721	22.4621	22.468	7
FAHD1	22.9196	23.0835	22.8934	23.0254	22.9288	23.0297	22.9529	23.0059	22.745	22.5778	11
FAHD2	21.4422	21.4161	21.5139	21.4254	21.3985	21.4102	21.4598	21.4661	21.4737	21.4706	10
FAKD2	17.7686	18.0384	17.7316	17.7309	17.8307	17.7976	17.7683	17.9682	17.8781	17.7986	1
FAKD4	21.3187	21.2965	21.2831	21.2969	21.2059	21.2501	21.2329	21.2498	21.2851	21.3842	6
FAN	20.1814	20.2108	20.0221	20.2376	20.053	20.2031	20.1198	20.267	21.3595	21.0635	3
FANCM	20.9373	21.0987	20.8559	21.0208	20.9347	21.0348	20.9204	21.0546	21.0281	20.6397	2
FAS	27.9587	27.9185	27.9349	27.9175	27.9152	27.9252	27.9645	27.9233	27.7401	27.7461	233
FBF1	18.3354	18.6478	18.4129	18.5754	18.4149	18.6187	18.5074	18.6528	17.1143	16.8308	1
FBLL1	18.2258	18.2242	18.1896	18.0959	18.2532	18.3076	18.1939	18.2555	18.4948	18.3059	1
FBLN1	18.9733	19.0342	19.0285	19.0342	18.9785	18.9882	19.0977	19.1181	19.1356	19.2867	2
FBLN5	17.9587	17.9527	17.8577	17.8744	17.8703	17.9134	17.9567	18.0213	18.3799	18.4764	1
FBN1	24.5729	24.5593	24.4761	24.4667	24.5079	24.4871	24.5171	24.5366	25.4143	25.4302	59
FBRL	20.9164	21.0441	20.9334	21.0722	21.0486	21.0006	20.949	21.0765	20.957	20.6388	6
FBX3	17.4289	17.4923	17.4761	17.5626	17.4649	17.5168	17.4703	17.3993	16.9022	16.8616	1
FBX40	21.8006	21.879	21.8721	21.8527	21.794	21.8426	21.8541	21.8687	21.6755	21.48	14
FBX6	19.6508	19.4052	19.558	19.4704	19.538	19.4388	19.7055	19.4661	21.7365	21.6403	3
FCL	18.7561	18.8269	18.7755	18.7381	18.8845	18.8809	18.7983	18.9548	18.8722	19.1529	2
FERM2	23.2353	23.2263	23.2429	23.2446	23.2302	23.2425	23.2631	23.2325	23.2842	23.1846	26
FETUA	24.5497	24.626	24.5289	24.5811	24.5615	24.5814	24.5826	24.5893	24.7249	24.6483	40
FETUB	19.424	19.2106	19.3521	19.2995	19.2625	19.1871	19.3645	19.2783	20.0842	19.8506	2
FGD2	17.538	17.8844	17.7488	18.0236	17.7322	17.8748	17.6216	17.9513	16.0147	16.1046	1
FHL1	27.3421	27.2969	27.3977	27.3436	27.3446	27.3181	27.3956	27.3255	27.5676	27.4228	183
FHL3	24.5601	24.3956	24.5081	24.3949	24.4891	24.3722	24.5491	24.4157	24.4226	24.4625	29
FHOD1	23.0358	23.1527	22.986	22.9829	22.996	22.9315	22.9661	23.0959	22.8247	22.9687	23
FIBA	23.6331	23.6112	23.5834	23.5224	23.6158	23.5325	23.6157	23.5515	24.3542	24.2548	31
FIBB	23.3325	23.2776	23.2395	23.2429	23.2389	23.2534	23.2443	23.2584	23.6441	23.8014	23
FIBG	22.8681	22.9116	22.8232	22.8772	22.8186	22.8538	22.8731	22.8501	24.3747	24.3407	16
FIL1L	16.3672	16.4771	16.537	16.4198	16.2001	16.32	16.3418	16.3155	16.3069	16.6506	1
FINC	22.7474	22.7232	22.7885	22.7276	22.7608	22.7455	22.7864	22.7537	23.0811	23.0813	32
FIS1	22.6792	22.8832	22.609	22.8846	22.6347	22.88	22.6253	22.8323	22.3557	22.6123	8
FITM1	23.54	23.3092	23.3984	23.2646	23.3255	23.3387	23.5255	23.487	23.48	23.5479	12
FITM2	22.3987	22.3207	22.3618	22.445	22.3877	22.3481	22.2812	22.3414	22.3241	22.1367	2
FKB10	17.7765	17.7808	17.9827	17.75	17.8013	17.6559	17.6608	17.5977	17.5061	17.8844	1
FKB1A	23.4411	23.3495	23.3295	23.288	23.3924	23.2791	23.3674	23.3592	23.6222	23.8187	16
FKBP2	20.2747	20.2865	20.3047	20.3526	20.2096	20.3344	20.3425	20.3286	20.6236	20.7026	2
FKBP3	24.1515	24.1171	24.0692	24.0919	24.1418	24.0861	24.1185	24.1173	24.1426	23.9345	16
FKBP4	22.1868	22.2145	22.1458	22.1943	22.1632	22.168	22.2036	22.1686	22.2571	22.2244	14
FKBP5	19.6612	19.5914	19.6785	19.6612	19.64	19.5921	19.7302	19.6609	19.7903	19.777	4
FKBP8	19.8865	19.959	20.0511	20.051	19.9675	20.0019	19.9519	19.9719	20.1546	20.0977	4
FKBP9	17.2376	17.6873	17.3616	17.6949	17.4033	17.6345	17.4514	17.681	17.7342	17.7715	1
FLII	21.1562	21.3552	21.2255	21.2039	21.1633	21.2	21.0808	21.2221	21.2776	21.2892	6
FLIP1	19.8814	19.9369	19.9282	19.9341	19.9089	19.8808	19.9078	19.9465	20.1351	20.1345	5
FLNA	26.2641	26.4204	26.1933	26.3245	26.2448	26.3725	26.2648	26.3909	26.3712	26.4	113
FLNB	22.8269	22.83	22.8607	22.8566	22.8057	22.815	22.8502	22.841	22.8507	22.8216	29
FLNC	29.0138	28.9863	28.9936	28.9637	28.9885	28.968	29.0143	28.9739	29.1356	29.0452	503
FLOT1	20.1512	20.1282	20.2212	20.1532	20.1872	20.0946	20.1808	20.1621	20.264	20.4002	5
FLOT2	21.1541	21.1699	21.185	21.1889	21.129	21.1488	21.2236	21.1628	21.3329	21.2759	10
FM1AA	18.1378	17.8267	18.1427	17.9282	17.9524	17.7838	18.173	17.9897	18.1983	18.0322	2
FMC1	18.0933	18.0277	18.1035	18.112	18.1123	18.0836	18.0813	18.0445	17.9859	18.3221	2
FMO1	20.1132	20.1652	20.1273	20.0948	20.1892	20.1237	20.0979	20.1693	20.1364	19.8483	3
FMO2	20.8596	21.1142	20.8551	21.05	20.833	21.0232	20.9029	21.1141	21.1264	21.1371	5
FMO5	17.1122	17.2665	17.2391	17.2017	17.1654	17.1836	17.2476	17.2463	15.5461	15.5871	1
FMOD	23.212	23.2163	23.1491	23.1197	23.0307	23.0891	23.1269	23.0422	22.9627	23.3059	16
FN3K	22.0972	22.0748	22.1083	22.0983	22.0187	22.0455	22.0839	22.0514	22.38	22.4336	11
FNIP1	18.8943	19.1053	18.6206	18.7371	18.7828	18.8856	18.7746	18.922	18.8811	18.6598	2
FNTA	19.0137	19.0992	18.8524	18.9524	18.9048	19.0658	18.891	18.9614	19.0218	19.1806	2
FNTB	19.2162	19.0983	19.0843	19.127	19.1489	19.1363	19.1577	19.0917	19.2019	19.052	3
FOCAD	19.3508	19.2481	19.4472	19.3283	19.268	19.3946	19.3777	19.2456	19.4727	19.4228	3
FPPS	16.0945	16.2658	16.2126	16.4233	16.0672	16.4918	16.1048	16.1911	16.3656	16.067	1
FR1L5	20.3823	20.4132	20.4149	20.4243	20.3467	20.3145	20.4065	20.358	20.4498	20.3631	3
FRDA	18.5692	18.4388	18.4526	18.4805	18.5657	18.421	18.4081	18.545	18.5734	18.537	3
FRIH	22.8726	22.9059	22.8735	22.9285	22.86	22.8699	22.8479	22.9091	22.7366	22.5847	11
FRIL1	20.5745	20.4924	20.4468	20.4334	20.5156	20.5093	20.5476	20.4347	20.6758	20.7526	4
FRIL2	21.0982	21.1654	21.1269	21.1531	21.1272	21.1561	21.1022	21.149	21.4277	21.3975	5
FSCN1	21.1427	21.1646	21.081	21.1276	21.1	21.071	21.0974	21.0469	21.0129	21.3015	5
FSD2	22.9649	23.0084	22.9836	22.9779	22.9726	22.9947	22.9825	22.9939	22.8119	22.8807	15
FSP1	18.2394	18.5097	18.1577	18.4664	18.0614	18.5305	18.2476	18.5643	18.3646	18.5965	1
FUBP1	21.8994	21.8203	21.8684	21.8024	21.8048	21.8363	21.8328	21.7839	21.9208	22.0046	8
FUBP2	20.1978	20.2225	20.131	20.2637	20.1052	20.1955	20.1884	20.2558	20.1389	20.1469	6
FUMH	27.371	27.3919	27.2862	27.2955	27.3575	27.3469	27.3615	27.34	27.3761	27.2652	141
FUND2	22.7626	22.7793	22.7477	22.6699	22.9223	22.7992	22.7997	22.7476	22.8265	22.49	9
FUS	21.8128	21.8826	21.7054	21.7936	21.7456	21.7941	21.86	21.8767	21.865	21.7761	7
FXR1	23.8985	23.9032	23.8762	23.8705	23.8693	23.8944	23.927	23.8999	24.4187	24.3529	33
FXR2	18.4441	18.3019	18.4396	18.5056	18.3994	18.2941	18.3474	18.2835	17.8065	18.0804	3
FXRD1	14.7793	14.7471	14.744	14.4826	14.9231	14.9641	14.9581	14.9157	14.8038	14.8903	1
FYCO1	21.3759	21.2191	21.3706	21.2566	21.2988	21.2193	21.3512	21.314	21.5097	21.9994	11
G0S2	18.7629	19.1877	18.6817	19.1266	18.8394	19.1617	18.7446	19.1439	19.2011	19.5635	2
G3BP1	21.7201	21.7588	21.7204	21.7796	21.618	21.7386	21.7132	21.6986	21.4747	21.383	6
G3BP2	21.0251	20.9638	21.0178	20.9005	20.8748	20.9695	20.9857	20.8899	20.9018	21.2887	4
G3P	17.93	17.984	18.1126	18.0467	18.0364	18.2105	18.0461	18.0326	20.8217	20.7519	1
G3UW81	16.8007	16.638	16.7619	16.756	16.7339	16.7613	16.836	16.7759	16.7806	16.7165	1
G3UWE2	20.4497	20.4713	20.5379	20.506	20.4662	20.4296	20.5176	20.5152	20.8392	20.7427	6
G3X8U3	20.7952	20.8867	20.8055	20.8912	20.8115	20.917	20.8169	20.9118	20.8665	20.9986	7
G3X8Y1	20.4668	20.4952	20.4656	20.439	20.5599	20.5182	20.5088	20.4968	20.7219	20.5915	6
G3X972	19.5446	19.5363	19.563	19.449	19.5352	19.4656	19.5871	19.5639	19.4667	19.6553	4
G3X9Y6	20.8985	21.0379	20.889	21.1049	20.8557	21.0206	20.8504	21.024	21.0455	20.8956	2
G45IP	19.3329	19.2956	19.2838	19.3177	19.258	19.2228	19.3023	19.2828	19.5815	19.4872	1
G5E895	24.4449	24.4821	24.3734	24.4144	24.4033	24.4228	24.3933	24.4381	24.3435	24.3194	22
G5E8J6	24.3353	24.2733	24.2905	24.1668	24.2593	24.2091	24.2897	24.3015	24.1126	24.2937	23
G6PD1	20.0743	20.0347	20.0843	19.9421	20.0402	19.9489	20.075	20.0006	20.1624	20.0411	7
G6PE	20.1744	20.2409	20.2052	20.2559	20.2112	20.1986	20.2265	20.2563	20.1285	20.1295	5
G6PI	29.1176	29.078	28.9678	29.0358	28.9697	29.0677	29.0997	29.1053	29.2351	29.0964	209
GA2L1	20.9719	21.0198	21.0369	21.0252	20.9724	21.0269	20.9706	20.9338	20.9052	20.8859	1
GABPA	17.3503	17.2845	17.4833	17.2906	17.2974	17.3208	17.3976	17.2654	17.5259	17.3964	1
GABR2	17.1884	16.9743	17.2012	17.0422	17.1173	16.9776	17.1496	16.9849	17.1528	16.4906	1
GAK	15.4509	15.7425	15.8	15.8671	15.5891	15.4635	15.6575	15.4474	15.8657	16.3007	1
GAL3A	25.3875	25.5324	25.3618	25.4822	25.3971	25.4643	25.3543	25.4779	25.387	25.4119	39
GALK1	19.9656	20.1467	20.0591	20.1859	20.1	20.1402	20.1507	20.1699	20.3054	19.9511	5
GALK2	17.6442	17.721	17.6344	17.6857	17.599	17.7672	17.6981	17.7795	17.8031	17.6393	1
GALM	16.1957	16.2346	16.2044	16.1212	16.1014	16.3409	15.7446	16.2611	16.3152	16.148	1
GALT2	16.0338	16.0055	15.983	16.1698	16.135	15.8917	16.1676	16.047	16.2997	15.8728	1
GAMT	19.8591	20.1436	19.7629	20.1142	19.7533	20.2066	19.8002	20.143	19.8472	20.3049	1
GANAB	21.73	21.7099	21.6934	21.7352	21.6097	21.6683	21.6971	21.7038	21.6115	21.8219	10
GANC	19.1021	19.1344	19.2135	19.2512	19.2344	19.1827	19.2567	19.244	19.2891	19.2721	3
GAPD1	17.658	17.8482	17.7607	17.7279	17.6101	17.8381	17.6266	17.7422	17.866	17.8785	1
GAR1	16.8766	16.8407	16.9479	17.072	16.8345	17.0204	17.0757	16.9023	16.9374	16.7553	1
GARE1	17.1131	17.0927	16.9476	17.0744	17.2518	17.072	16.9624	17.2914	20.2617	20.488	1
GARS	24.7289	24.7497	24.6785	24.7216	24.6705	24.726	24.7393	24.7403	24.8016	24.7595	30
GATA	18.5747	18.6345	18.7986	18.7851	18.715	18.7576	18.7268	18.8174	18.8205	18.6997	2
GATB	18.5804	18.8511	18.6059	18.6109	18.4024	18.6331	18.4272	18.8677	18.341	18.7296	1
GBB1	22.0159	21.8537	21.9278	21.9579	22.0166	21.9208	22.0209	21.9682	22.0139	22.16	11
GBB2	20.7704	20.7943	20.7254	20.765	20.6647	20.7399	20.8862	20.9718	19.5658	19.6002	5
GBB4	22.9655	22.8743	23.0244	22.9441	22.9779	22.9164	23.0116	22.9646	23.096	22.8983	6
GBP1	19.782	19.8259	19.8609	19.7963	19.7938	19.7642	19.8772	19.8434	20.2395	20.041	4
GBP2	18.4181	18.4423	18.4359	18.2935	18.3108	18.3072	18.2583	18.3664	18.7359	18.5655	2
GBP7	19.117	19.2415	19.1729	19.2485	19.1664	19.1569	19.1211	19.2429	19.4683	19.355	3
GBRL2	17.9659	18.1851	18.0817	18.124	18.0215	18.1889	17.9955	18.2139	18.789	18.6984	1
GCAM	24.362	24.3419	24.3632	24.3141	24.3422	24.35	24.3599	24.3494	24.4809	24.4087	33
GCC2	18.8328	18.8383	18.7732	18.8015	18.8365	18.8529	18.8738	18.9292	17.792	17.75	1
GCDH	21.8892	22.0017	21.8859	21.9406	21.8135	21.9603	21.896	21.9693	21.4671	21.6262	10
GCN1	21.9202	21.9186	21.9857	21.9602	21.9128	21.9783	21.9294	21.9421	21.9186	21.9501	16
GCP60	17.9622	18.2172	18.112	18.3502	18.2555	18.1163	18.0919	18.2424	18.0919	18.005	2
GCSH	20.9246	20.9559	21.0105	20.9788	20.8817	20.9019	20.9362	20.9344	19.5869	19.2731	5
GCYA1	15.4449	15.2462	15.4629	15.3842	15.5654	15.4154	15.3627	15.396	17.2619	17.2274	1
GDE1	18.4214	18.6407	18.2235	18.6496	18.4655	18.75	18.5121	18.7976	18.4748	18.7908	1
GDIA	23.0511	23.0297	23.0674	23.0639	23.0346	23.0674	23.0819	23.0518	23.2878	23.1827	24
GDIB	25.7255	25.769	25.695	25.7298	25.6932	25.7523	25.7325	25.7512	25.7432	25.6696	62
GDIR1	23.1337	23.2944	23.0548	23.2151	23.1497	23.2396	23.1371	23.286	23.3009	23.1977	23
GDIR2	20.3223	20.538	20.4211	20.5109	20.4365	20.4727	20.4788	20.5185	20.5579	20.1961	4
GDN	19.8981	20.0885	19.9839	20.0393	19.9632	19.9596	19.9168	19.9764	20.1179	19.9361	3
GDPD1	18.5428	18.5763	18.6505	18.6099	18.6868	18.505	18.6737	18.696	18.682	18.5208	2
GDS1	21.6287	21.5939	21.6134	21.6232	21.5972	21.5987	21.6177	21.569	21.5416	21.3333	9
GELS	25.2427	25.2282	25.1917	25.1615	25.1834	25.156	25.2728	25.203	25.3381	25.2241	49
GEPH	21.4313	21.4305	21.3885	21.4187	21.3938	21.4119	21.3785	21.4294	21.5868	21.7413	10
GET3	22.2396	22.2801	22.2903	22.2681	22.194	22.2119	22.246	22.1919	22.192	22.3872	7
GET4	18.1313	18.2667	18.1469	18.2347	18.0743	17.9063	18.0072	18.198	18.4739	18.575	1
GFPT1	16.9239	16.9518	16.9386	16.8798	17.0169	16.8998	17.0356	16.8516	16.79	16.7095	1
GGA1	16.4894	16.4192	16.5112	16.5481	16.681	16.6728	16.6191	16.3823	16.6271	16.7671	1
GGCT	19.8893	19.9811	19.9367	19.9593	19.9051	20.0019	19.9316	19.9403	20.0835	19.848	3
GHC1	20.2266	20.188	20.1472	20.1683	20.1359	20.1709	20.1307	20.0903	20.1019	20.2794	3
GHITM	20.9524	20.9842	21.0462	21.1054	21.0661	21.046	20.9763	20.9975	20.8934	20.6954	7
GID8	18.1894	18.0634	18.1416	18.1588	18.1181	17.9985	18.0956	18.0756	18.336	18.4514	2
GIMA4	20.3298	20.6259	20.1853	20.4023	20.2462	20.5102	20.246	20.4564	20.3594	20.3942	2
GIT2	17.4171	17.6538	17.367	17.6483	17.38	17.5312	17.3319	17.4846	17.5092	17.6482	1
GLGB	23.9947	24.0225	24.0539	24.0842	24.0426	24.092	24.0535	24.0945	24.2874	24.2081	25
GLI1	17.2373	17.3087	17.6212	17.2636	17.405	17.4473	17.3496	17.1349	17.425	17.2793	1
GLNA	24.1107	24.11	24.1522	24.1316	24.0837	24.1019	24.1285	24.1138	23.5934	23.5836	36
GLO2	22.927	22.937	22.9316	22.8738	22.8303	22.8378	22.879	22.8429	22.9282	23.2171	13
GLOD4	23.8728	23.9182	23.8429	23.8927	23.8651	23.8907	23.8766	23.9062	23.9573	23.8066	23
GLPC	17.8854	17.9701	17.8765	17.8734	18.0093	17.9862	17.9993	17.9653	18.2385	18.0909	2
GLRX1	23.8822	23.955	23.8516	23.9718	23.8556	23.9373	23.9102	23.9065	24.0612	23.8007	9
GLRX2	19.886	19.7687	19.9079	19.8015	19.8163	19.7334	19.8625	19.7571	19.9503	19.4423	3
GLRX3	23.6795	23.772	23.7009	23.7304	23.6801	23.7477	23.7111	23.7291	23.7161	23.5019	15
GLRX5	22.453	22.4965	22.3583	22.3964	22.4737	22.4195	22.5025	22.4801	22.2737	22.0106	6
GLSK	19.5593	19.6602	19.6069	19.6348	19.5008	19.5716	19.6556	19.5788	19.908	19.7607	4
GLTP	16.9175	17.1023	16.7519	16.859	16.8557	16.8212	16.8114	17.0557	17.0055	17.0234	1
GLU2B	20.8987	21.0369	20.9446	21.0354	20.9174	21.0206	20.97	20.9957	20.9664	20.7824	5
GLUCM	21.2667	21.2577	21.3057	21.2502	21.262	21.2633	21.2847	21.2309	21.4294	21.5187	8
GLUT4	20.5627	20.555	20.7694	20.6489	20.5543	20.5234	20.6916	20.558	20.4942	20.6255	3
GLYC	22.0369	22.0069	22.0719	22.0082	22.0173	21.9846	22.0237	21.9674	22.0402	21.9288	9
GLYG	24.3346	24.3348	24.3452	24.3059	24.3802	24.3138	24.373	24.3817	24.5329	24.3099	45
GLYM	20.6951	20.7087	20.7012	20.7114	20.679	20.6714	20.7848	20.7686	20.8317	20.9087	6
GMFB	21.0669	21.0301	21.0684	20.967	21.0911	21.0263	21.1039	21.0899	21.1301	21.0603	8
GMFG	19.7057	19.5245	19.7134	19.5435	19.7079	19.4332	19.721	19.5724	19.8859	19.5236	3
GMPPA	18.3371	18.2579	18.3761	18.3107	18.3833	18.4222	18.4094	18.4202	18.4221	18.5443	2
GMPR1	22.9164	22.8519	22.8563	22.8903	22.8402	22.885	22.9435	22.8515	23.0464	22.8929	18
GMPR2	18.9526	18.4499	19.1039	18.536	18.8998	18.3334	19.0007	18.4259	15.5041	15.6545	1
GNA11	21.3921	21.2848	21.2624	21.3756	21.2709	21.2747	21.3669	21.2784	21.4875	21.4726	6
GNA13	21.0573	21.1444	21.0763	21.113	21.0594	21.0727	21.058	21.1027	21.2583	21.2339	9
GNAI1	19.5134	19.8285	19.4806	19.9218	19.6394	19.9936	19.5534	19.9773	19.7517	19.913	2
GNAI2	22.2652	22.2083	22.2857	22.1974	22.2538	22.1893	22.2757	22.2324	22.0032	22.179	20
GNAI3	19.0356	19.1519	19.05	19.2229	19.1628	19.2594	19.1168	19.1833	18.9042	18.8012	5
GNAL	19.2367	19.1521	19.291	19.1912	19.2331	19.1519	19.2438	19.1642	19.0377	19.2431	5
GNAO	21.5322	21.5303	21.6581	21.5077	21.7229	21.5303	21.5537	21.5177	21.7394	21.6339	4
GNAQ	19.9633	19.9445	19.9866	19.9426	19.9817	19.9014	19.9704	19.9068	20.0718	20.0996	4
GNAS1	23.3834	23.3562	23.3781	23.3274	23.3469	23.34	23.3822	23.3328	23.3892	23.2431	15
GNL1	17.2365	17.2249	17.2087	17.3741	17.1829	17.3796	17.2536	17.1023	17.2835	17.5785	2
GNPAT	18.6366	18.6383	18.6138	18.558	18.4493	18.5642	18.7225	18.6843	18.5552	18.5961	1
GNPI1	18.7487	19.1002	18.6362	18.6537	18.573	18.607	18.5652	18.973	18.6657	18.4264	2
GNPI2	16.9189	16.8767	17.0934	16.9581	17.0556	16.964	17.0124	16.9868	17.2169	17.2236	1
GNS	18.1788	18.1657	18.1826	18.2207	18.1311	18.1402	18.1183	18.1669	18.2291	18.1116	2
GOGA2	19.2244	19.2282	19.2509	19.2938	19.1839	19.2868	19.2175	19.295	19.4023	19.2336	2
GOGA3	19.4732	19.4558	19.6071	19.4656	19.509	19.4874	19.6198	19.487	19.6859	19.6481	5
GOGA4	19.9171	19.9638	19.9548	19.9227	19.9106	19.9843	19.9427	20.0418	20.7136	20.668	6
GOLI4	16.8037	16.8881	16.8859	16.8058	16.8496	16.8497	16.9005	16.9575	17.1104	17.2522	1
GORS2	18.8826	19.0543	18.8977	18.9367	18.8931	19.0277	18.8716	18.9901	18.023	18.0225	2
GOSR1	18.0749	17.6866	18.0202	17.767	17.9776	17.8146	18.0472	17.864	18.0616	17.5042	1
GOSR2	18.1478	18.2153	18.0292	18.2576	18.1791	18.1544	18.2457	18.1866	17.9077	18.0551	2
GPAA1	16.9161	16.6152	16.7483	16.3964	16.5586	16.609	16.6088	16.6323	16.5023	17.7572	1
GPAT1	18.9224	19.008	19.1202	19.2683	19.06	19.1296	19.0874	19.2351	19.1477	19.1375	3
GPAT3	17.5732	17.6762	17.5414	17.6949	17.6612	17.7257	17.6027	17.7647	17.8551	17.6297	1
GPC1	20.5624	20.7012	20.6532	20.6941	20.678	20.7656	20.6183	20.7747	20.5812	20.593	8
GPCP1	20.5293	20.5551	20.5148	20.5088	20.441	20.524	20.4899	20.5484	20.5843	20.6774	8
GPD1L	24.3204	24.3454	24.2667	24.2962	24.2333	24.334	24.2754	24.3224	24.2029	24.4179	24
GPDA	28.2662	28.2492	28.2048	28.212	28.2315	28.2304	28.2539	28.229	28.0658	28.014	193
GPDM	26.8454	26.8279	26.8154	26.8127	26.8143	26.7862	26.8614	26.823	26.716	26.6918	143
GPHR	17.517	17.5725	17.3206	17.4679	17.3485	17.4932	17.5352	17.676	17.5869	17.5306	1
GPI8	16.5452	16.5907	16.591	16.7316	16.6487	16.4681	16.838	16.7825	16.7521	16.8376	1
GPX1	22.4096	22.485	22.4036	22.4072	22.407	22.4469	22.4191	22.4525	22.3901	22.2305	14
GPX3	23.2613	23.1963	23.1609	23.0852	23.2028	23.1288	23.2607	23.2147	23.3505	23.0532	9
GPX4	24.5786	24.536	24.5831	24.591	24.5471	24.5512	24.5914	24.5584	24.654	24.4857	21
GPX5	21.6766	21.737	21.6692	21.71	21.6264	21.6864	21.6446	21.6618	21.8362	22.0101	4
GPX7	20.4507	20.4365	20.4698	20.447	20.4171	20.4436	20.4478	20.4642	20.4614	20.394	5
GPX8	18.7469	18.7462	18.6822	18.6085	18.7358	18.6392	18.6965	18.7019	19.0395	18.9269	2
GRAP1	16.8549	16.8894	16.9296	16.8818	16.7674	16.9104	16.9322	16.8642	16.8561	16.7148	1
GRB10	16.7788	17.1385	16.7715	16.8468	16.9118	17.0144	16.927	17.0787	16.7399	16.5679	1
GRB14	17.6464	17.6726	17.8336	17.6351	17.6543	17.4893	17.6711	17.7249	18.7048	18.4828	1
GRB2	22.0399	22.1182	22.0393	22.0401	22.0856	22.0699	22.0923	22.0906	22.1995	22.0786	11
GRB7	17.6369	17.666	17.8135	17.7185	17.5825	17.6405	17.7929	17.5846	17.4602	17.051	1
GRHPR	23.9716	23.8896	24.0263	23.9129	24.0306	23.9526	24.0079	23.9253	23.942	23.8234	25
GRK6	19.4465	18.7579	19.1506	18.8106	19.0836	18.9375	19.2594	18.9346	19.1459	20.0983	2
GRP75	27.0196	27.0183	26.9648	26.9688	27.0062	26.9617	27.0178	27.004	26.9876	26.8329	124
GRPE1	19.5628	19.4542	19.3613	19.4591	19.4548	19.5009	19.5997	19.5643	19.4247	19.2898	2
GRSF1	18.4959	18.6565	18.561	18.4915	18.5578	18.5145	18.5069	18.5861	18.6429	18.8018	2
GRTP1	17.6706	17.3904	17.6603	17.4613	17.5004	17.3814	17.7407	17.3747	17.4038	17.7303	1
GRWD1	19.0039	19.1073	19.0382	19.1146	19.0071	19.0132	19.1027	19.1692	19.0497	19.4775	2
GSH0	17.8793	18.5691	17.8113	18.3849	17.9414	18.4959	17.9323	18.5335	17.9574	18.4176	1
GSHB	20.0098	19.8931	19.9981	19.9442	19.9978	19.9244	20.023	20.009	20.0857	20.0483	6
GSHR	22.749	22.7966	22.7672	22.7779	22.7758	22.7487	22.8044	22.8163	22.9261	22.8741	17
GSK3A	20.8943	20.9677	20.9292	20.9499	20.9435	20.9074	20.9325	20.9382	20.8241	20.6223	8
GSK3B	20.4645	20.4581	20.4052	20.4112	20.3184	20.4101	20.4179	20.4695	20.2919	20.3703	6
GSLG1	20.2808	20.311	20.2655	20.2883	20.1659	20.2516	20.3429	20.2662	20.4805	20.5938	6
GSTA3	20.2552	20.2733	20.246	20.3065	20.2201	20.2786	20.2762	20.2868	20.3027	20.2574	3
GSTA4	23.0602	23.1269	23.0554	23.1139	23.0778	23.0742	23.0756	23.1163	23.2257	23.0208	8
GSTK1	23.2963	23.3251	23.2743	23.2684	23.2608	23.2252	23.3127	23.3043	23.0152	22.8705	17
GSTM1	26.3498	26.3878	26.271	26.3	26.3336	26.3266	26.32	26.3246	25.9575	25.929	64
GSTM2	24.7384	24.7431	24.7537	24.7464	24.7811	24.7479	24.7489	24.746	24.7509	24.5425	36
GSTM3	20.999	20.9182	20.841	20.9883	20.8579	21.0081	20.9732	20.7804	20.7783	20.6033	7
GSTM4	25.0061	24.8999	24.9326	24.8576	24.9052	24.9019	24.9601	24.8915	25.0122	25.1667	28
GSTM5	24.0903	24.1011	24.0659	24.0661	24.1082	24.087	24.0668	24.086	24.066	23.9506	26
GSTM7	23.1836	23.2705	23.2389	23.3225	23.2819	23.2998	23.2644	23.3031	22.7502	22.246	5
GSTO1	21.1292	21.1421	21.1248	21.1227	21.1773	21.0373	21.2151	21.0508	21.3234	20.8317	6
GSTO2	19.0965	19.2035	18.8874	19.1314	19.0646	19.1951	19.0197	19.0388	19.7132	19.1293	1
GSTP1	25.6356	25.5601	25.5876	25.543	25.5628	25.5129	25.5874	25.5065	25.4562	25.5125	50
GSTT1	19.6225	19.4953	19.7821	19.6607	19.6793	19.6096	19.6947	19.6137	19.8449	19.6751	3
GSTT3	18.2399	18.5807	18.2667	18.5372	18.3544	18.5318	18.3469	18.6322	18.3147	18.576	2
GT2D2	17.6354	17.7266	17.4627	17.5241	17.5091	17.5881	17.6232	17.5063	17.6204	17.852	1
GTF2I	19.0111	18.9254	18.9939	18.9101	18.9019	18.8411	18.9425	18.8929	18.9336	19.03	2
GTPB1	20.1409	20.096	20.1295	20.0921	20.1073	20.1292	20.2027	20.1744	20.3193	20.3355	4
GTPB4	17.0654	17.3806	17.1962	17.3866	17.3545	17.2512	17.2259	17.3526	17.5718	17.477	1
GTPB8	17.3973	16.834	17.4161	17.0978	17.0581	17.0035	17.415	17.0254	16.4509	17.1578	1
GTR1	17.5286	17.5254	17.5171	17.4283	17.424	17.4504	17.5866	17.5461	17.8347	17.8049	1
GUAA	21.0684	21.0496	21.1069	21.1013	21.0224	21.0692	21.1205	21.0887	21.1584	21.2069	11
GUAD	19.8669	19.808	19.8844	19.8202	19.78	19.782	19.8983	19.7916	19.9722	20.2451	3
GUF1	17.9928	18.0615	18.064	18.1953	18.132	18.203	18.1132	18.1347	18.0877	17.7196	1
GULP1	17.2385	17.3386	17.2452	17.3147	17.2801	17.3898	17.3207	17.4895	17.3027	16.9775	1
GVIN1	22.1211	21.9267	21.957	21.9053	21.7619	22.0478	21.9097	21.9635	20.1954	20.0367	4
GYS1	26.1547	26.2754	26.0992	26.2333	26.1479	26.2391	26.1672	26.2735	25.9685	26.0257	89
GYS2	22.5675	22.6616	22.5403	22.6001	22.6582	22.5908	22.6608	22.725	22.6603	22.2109	7
H10	24.884	24.9493	24.9079	24.9457	24.8926	24.9667	24.9509	24.9383	25.0415	24.7113	25
H11	24.3118	24.7766	24.1865	24.5104	24.3626	24.6682	24.3103	24.7554	24.1207	24.3182	19
H12	26.7	26.7074	26.5996	26.5827	26.6827	26.6412	26.7069	26.6988	26.554	26.3611	63
H13	19.8617	20.1971	19.8306	20.2458	19.841	20.084	19.8549	20.1875	19.5877	19.3957	2
H14	25.8891	25.8243	25.8108	25.803	25.8737	25.8165	25.9096	25.8575	25.8047	25.5602	26
H15	23.7262	23.6509	23.6911	23.6562	23.7025	23.6273	23.7837	23.6566	23.6076	23.3213	18
H2A1H	27.2557	27.2631	27.1886	27.1602	27.2997	27.1732	27.2806	27.2406	27.1088	26.7601	34
H2A2B	18.447	18.4932	18.3415	18.4156	18.5218	18.4799	18.5084	18.426	18.3424	18.5487	2
H2A2C	23.6033	23.4322	23.5893	23.2924	23.6007	23.3678	23.6126	23.3595	23.6256	23.4003	15
H2AV	21.3146	21.2786	21.1528	21.1347	21.2849	21.1886	21.3476	21.3167	21.1862	20.9997	4
H2AW	18.1027	18.1747	18.1606	18.2722	18.176	18.2649	18.2029	18.3027	18.2337	18.2096	1
H2AX	22.474	22.4208	22.3567	22.3497	22.5205	22.417	22.4526	22.4894	22.4805	22.1569	9
H2AY	23.8416	23.7923	23.8013	23.7689	23.8072	23.7683	23.8508	23.7712	23.6951	23.7649	24
H2B1M	27.8966	27.7798	27.9367	27.8197	27.8677	27.8085	27.9262	27.8304	27.8128	27.8322	88
H2B3A	19.5862	19.3316	19.5836	19.5224	19.3201	19.292	19.4814	19.5797	19.5291	20.0922	1
H33	23.6478	23.5572	23.6533	23.5152	23.5978	23.5888	23.633	23.5557	23.5232	23.6751	12
H4	27.9141	27.8556	27.7993	27.755	27.8538	27.8125	27.833	27.849	27.5981	27.6443	85
HA10	18.0542	17.9048	18.0176	17.7877	17.8931	17.7539	17.976	17.7753	18.5713	18.4446	2
HA14	16.6383	16.759	16.6978	16.6868	16.8583	16.8612	16.8236	16.727	16.8536	16.9501	1
HA15	20.115	19.9869	19.9276	19.9484	19.887	19.956	20.0187	20.056	20.3924	20.8113	2
HA18	21.7813	21.8038	21.7909	21.7476	21.7239	21.7987	21.799	21.7786	22.3282	22.363	5
HA1B	19.1844	19.2816	19.2607	19.3742	19.198	19.2603	19.2411	19.42	19.6842	19.9239	2
HA1L	21.5308	21.6075	21.589	21.7987	21.5981	21.7499	21.5611	21.7411	21.956	22.1577	7
HA1Z	17.8035	17.7657	17.7649	17.9317	17.7102	17.8071	17.9343	17.7204	17.9469	18.0073	2
HACD1	23.4097	23.4681	23.3658	23.4495	23.3941	23.45	23.4112	23.4269	23.5653	23.3734	12
HACD2	17.1002	16.7602	17.0419	16.8788	17.0116	16.753	17.1426	16.959	17.2527	16.7465	1
HACD3	19.3441	19.4039	19.3986	19.4271	19.3391	19.3908	19.3466	19.4954	19.5536	19.5521	3
HAP28	21.8702	21.8732	21.9013	21.8687	21.9019	21.8621	21.9703	21.8842	21.8826	21.873	8
HARS1	23.5522	23.5037	23.5035	23.493	23.5115	23.4903	23.521	23.5185	23.6024	23.3917	17
HAX1	17.1239	17.2658	17.3547	17.2892	17.0548	17.292	17.0766	17.2434	16.5274	16.7115	1
HB2D	19.3942	19.324	19.3482	19.4317	19.2689	19.0458	19.2975	19.6863	19.6715	19.7652	1
HBA	27.7572	27.6925	27.6992	27.6509	27.7068	27.6709	27.7181	27.6515	27.6139	27.861	104
HBAZ	24.1062	24.1447	24.033	23.9767	24.1988	24.1083	24.1356	24.1167	23.8621	23.5535	10
HBB1	28.491	28.5099	28.4241	28.4088	28.4814	28.5075	28.4485	28.472	28.2015	28.1592	105
HBB2	27.7649	27.721	27.6889	27.6533	27.7125	27.6819	27.7146	27.6356	27.5998	27.6835	160
HBE	25.38	25.2131	25.2568	25.0724	25.1681	25.179	25.2473	25.1149	25.2591	25.5499	10
HBS1L	20.5777	20.519	20.7112	20.5855	20.6909	20.5744	20.6614	20.5377	20.6159	20.508	7
HCD2	23.4911	23.5634	23.4801	23.534	23.4596	23.5235	23.5084	23.5217	23.0138	23.0496	20
HCDH	27.466	27.4102	27.4019	27.3932	27.4285	27.3664	27.4457	27.4091	27.1689	27.0273	65
HCFC1	17.7525	17.7168	17.7757	17.897	17.6955	17.7361	17.7456	17.7462	17.0477	16.7734	1
HDAC1	18.8953	18.7872	18.8641	18.7655	18.9241	18.7919	18.9866	18.8521	18.9559	18.8622	1
HDAC2	18.3592	18.4292	18.4732	18.3665	18.4405	18.4092	18.4275	18.4032	18.9024	18.9174	1
HDGF	25.1423	24.9515	22.966	24.6527	24.2406	24.9965	24.982	25.0904	25.2525	25.1783	14
HDHD2	24.0072	23.8903	23.9204	23.8472	23.9096	23.8244	23.9766	23.8235	24.1021	24.0821	10
HDHD5	23.1552	23.1382	23.0489	23.0508	23.023	23.0848	23.0858	23.0627	22.902	23.0524	11
HEAT3	18.9764	18.8362	18.9947	18.8874	18.8392	18.7995	18.9314	18.9577	18.6663	18.7263	2
HEBP1	18.4051	18.7051	18.6676	18.7084	18.6753	18.8089	18.748	18.8151	18.6893	18.7049	2
HECD1	21.9976	21.9646	21.9381	21.8991	21.921	21.8946	21.9741	21.916	21.8921	22.1259	14
HELQ	23.4909	23.519	23.4805	23.5212	23.6944	23.5659	23.515	23.5214	23.6686	23.05	3
HEM2	22.9989	23.0377	22.9851	23.0399	22.9525	23.0664	23.0166	23.02	23.2311	23.2781	13
HEM3	21.3691	21.5333	21.4758	21.5788	21.4794	21.5002	21.3638	21.4664	21.4902	21.4754	6
HEM4	20.1115	20.0086	20.0266	19.9592	20.0371	20.0577	20.0324	20.0036	19.9201	20.2067	3
HEM6	20.345	20.2991	20.3465	20.2839	20.1372	20.3174	20.3569	20.3515	20.0325	20.1341	2
HEMH	23.221	23.2681	23.2235	23.2502	23.2314	23.2718	23.2139	23.2963	23.1713	23.1308	31
HEMO	25.5274	25.4792	25.4811	25.4278	25.5075	25.4349	25.5061	25.4466	26.2919	26.373	76
HEP2	21.1274	21.1385	21.1125	21.1374	21.1268	21.147	21.1156	21.1569	21.5526	21.483	6
HEXA	19.5656	19.5281	19.5901	19.4665	19.4744	19.5287	19.5647	19.615	19.6123	19.9461	1
HEXB	17.557	17.3754	17.674	17.4191	17.5778	17.3194	17.6149	17.321	17.6365	17.4479	1
HEXI1	17.0923	17.2499	17.1451	17.147	17.1378	17.173	17.3082	17.1005	17.1473	17.2167	1
HGS	19.4234	19.3761	19.4012	19.4431	19.3364	19.4106	19.3824	19.3321	19.5272	19.5573	3
HHATL	26.3415	26.2698	26.2116	26.2212	26.2454	26.2351	26.263	26.2402	26.3404	26.541	45
HIBCH	24.6331	24.6357	24.6278	24.6157	24.6143	24.5911	24.6489	24.6191	24.5281	24.3804	38
HIF1A	17.5376	17.7107	17.7263	17.849	17.7225	17.7744	17.6784	17.7774	16.4619	16.5268	1
HIF1N	19.9452	20.0157	19.9768	19.9762	19.8525	19.9489	19.9458	19.9318	20.1124	20.1997	3
HIKES	19.2413	19.1747	19.3057	19.1498	19.3046	19.2072	19.3345	19.245	19.2262	19.2478	2
HINT1	23.1598	23.2317	23.1037	23.116	23.1694	23.1572	23.1574	23.2047	22.73	22.712	14
HINT2	22.5868	22.7338	22.5316	22.6957	22.6283	22.7438	22.569	22.644	22.5767	22.5866	7
HINT3	20.7263	20.6926	20.6806	20.6961	20.6866	20.7161	20.8003	20.7821	21.1812	21.0519	4
HIP1	19.9379	19.8195	19.8577	19.7157	19.7377	19.7145	19.8508	19.8615	19.9128	20.0382	2
HKDC1	20.7249	20.9526	20.5605	20.8689	20.6947	20.8735	20.6651	20.9537	20.7479	20.7262	3
HM13	19.2641	19.175	19.241	19.2728	19.2458	19.2289	19.2	19.1624	19.3779	19.2702	2
HMCN2	21.3976	21.718	21.3371	21.7305	21.5031	21.8484	21.5743	21.6508	21.8408	21.0071	2
HMCS1	19.2381	19.2138	19.1954	19.1287	19.1878	19.102	19.2854	19.188	19.498	19.1966	1
HMCS2	17.465	17.5485	17.5947	17.3533	17.5328	17.454	17.4947	17.4839	17.9345	17.6653	1
HMGA1	21.9092	21.8795	21.8726	21.7172	21.6363	21.7583	21.7244	21.7075	21.9928	22.108	5
HMGB1	24.088	24.1848	24.1129	24.1261	24.1424	24.1379	24.1263	24.1182	24.0592	23.5864	25
HMGB2	18.9574	18.9498	18.964	18.9329	18.935	18.9918	19.0088	18.7701	19.035	18.8453	2
HMGC2	20.1294	20.0133	20.271	20.0988	20.4338	20.0473	20.0086	19.9419	19.9865	19.9455	1
HMGCL	22.3659	22.422	22.3741	22.4355	22.3782	22.442	22.3807	22.382	22.0522	21.9472	13
HMGN2	22.5917	22.7368	22.6229	22.7076	22.5575	22.6989	22.6258	22.6727	22.5149	22.2027	3
HMOX2	22.2832	22.3793	22.2787	22.3054	22.2077	22.2892	22.2381	22.3322	22.2769	22.1507	13
HNMT	20.0245	20.0715	20.0548	20.11	20.154	20.0171	20.036	20.094	20.227	20.0699	3
HNRDL	22.5026	22.5439	22.4375	22.5559	22.4837	22.494	22.5317	22.5287	21.4738	21.5218	6
HNRH1	22.0554	22.0027	21.977	21.9376	22.0149	21.9608	22.0091	22.0126	22.0045	22.0789	8
HNRH2	23.1477	22.9851	23.1674	23.0537	23.0721	22.9946	23.1912	23.0978	23.0247	22.8956	25
HNRL1	18.7998	18.8009	18.8406	18.7952	18.699	18.7264	18.8006	18.7758	18.7679	18.6875	3
HNRL2	22.9451	22.8906	22.9305	22.9187	22.9051	22.8798	22.9441	22.8959	22.6304	22.6159	15
HNRLL	19.7219	19.8475	19.8588	19.9143	19.7798	19.8995	19.8338	19.8726	19.9234	19.8233	4
HNRPC	23.6693	23.6977	23.5641	23.6056	23.6689	23.6706	23.6343	23.6615	23.7611	23.5652	11
HNRPD	23.2508	23.3823	23.2383	23.3044	23.2407	23.299	23.2389	23.3374	22.9037	22.7837	12
HNRPF	22.1121	22.0436	22.1744	22.1079	22.1	22.0832	22.1322	22.0903	22.1553	22.3972	14
HNRPK	24.1837	24.2091	24.1536	24.2106	24.158	24.1668	24.1418	24.18	24.1089	23.9701	13
HNRPL	23.2348	23.2551	23.3043	23.2738	23.2554	23.258	23.2784	23.2605	22.9467	22.9342	21
HNRPM	24.3073	24.2198	24.3018	24.2377	24.2026	24.177	24.2708	24.215	23.9784	23.9571	26
HNRPQ	23.0262	23.0837	22.9634	22.9886	22.9617	23.0256	22.9699	23.0376	23.061	23.2621	14
HNRPU	24.3967	24.4216	24.4089	24.3653	24.4267	24.4432	24.4478	24.399	24.3843	24.2207	42
HOME1	23.3045	23.3635	23.3631	23.3967	23.3049	23.3707	23.3832	23.3345	23.5641	23.3138	13
HOOK3	22.5396	22.569	22.5113	22.5255	22.4911	22.5125	22.5147	22.5358	22.5691	22.5777	16
HOT	21.0213	21.0777	20.9718	20.9891	20.9554	21.0575	21.0023	21.1048	20.9544	21.0917	5
HP1B3	24.0136	24.0308	24.0248	24.0379	23.996	24.0076	24.042	24.0325	23.9137	23.8466	25
HPBP1	21.476	21.4613	21.4812	21.4932	21.5347	21.5039	21.5617	21.5304	20.8192	20.7502	11
HPCL1	18.5394	18.5478	18.5317	18.4726	18.4064	18.5076	18.4272	18.468	18.2173	18.2651	2
HPHL1	18.4252	18.347	18.4653	18.4756	18.49	18.398	18.4358	18.4226	19.1876	19.068	2
HPRT	18.8249	18.7358	18.9257	18.8589	18.8615	18.7761	18.8823	18.7958	18.8141	18.6275	2
HPT	24.0081	24.0813	24.0161	24.0601	23.9963	24.0104	24.021	24.0622	25.1075	24.9542	24
HRG	20.6688	20.721	20.7353	20.7189	20.7066	20.7875	20.7121	20.7554	21.047	20.7795	7
HS105	22.4432	22.4435	22.4924	22.4673	22.4545	22.4563	22.4971	22.4699	22.785	22.7995	19
HS12A	20.8001	20.8306	20.8093	20.7588	20.7016	20.8137	20.7948	20.8628	21.2224	21.2359	8
HS12B	21.071	21.0372	21.0581	21.0682	20.9898	20.9829	21.0594	21.0114	21.0367	21.1439	6
HS71A	25.3018	25.699	25.2097	25.5192	25.2785	25.5779	25.2677	25.6465	25.8114	26.0378	69
HS74L	19.3509	18.9853	19.4921	19.2271	19.3583	19.1478	19.3875	19.0918	19.4864	19.1169	3
HS90A	26.3137	26.375	26.2491	26.283	26.3314	26.3325	26.2806	26.3213	26.5535	26.3997	77
HS90B	26.3714	26.3376	26.3274	26.2911	26.3424	26.2865	26.3327	26.3442	26.3497	26.2612	107
HSBP1	18.0422	17.7712	17.9772	17.7249	17.9865	17.7294	17.9071	17.872	17.9001	17.9835	1
HSDL1	19.9205	20.0879	20.0566	20.1234	20.0944	20.126	19.9836	20.0949	20.0824	19.9587	3
HSDL2	22.1396	22.1965	22.162	22.1749	22.1535	22.2055	22.1766	22.1971	22.038	21.9213	13
HSP13	16.6266	16.4961	16.388	16.497	16.4221	16.2898	16.4219	16.3298	16.7886	16.9554	1
HSP72	19.8463	19.9017	19.9137	19.8966	19.8934	19.9411	19.9032	19.8902	19.6612	19.5788	4
HSP74	24.7365	24.766	24.7426	24.7333	24.7395	24.758	24.7691	24.7602	24.7563	24.6996	61
HSP7C	28.8977	28.9375	28.8482	28.8558	28.9163	28.8847	28.9106	28.9058	29.0379	28.7758	232
HSPB1	25.1819	25.1855	25.115	25.1155	25.1302	25.1131	25.1577	25.165	25.4538	25.3793	36
HSPB2	23.0807	23.055	23.0429	23.0087	23.0254	23.061	23.0501	23.0181	23.0018	23.2241	12
HSPB3	20.8709	20.7835	20.8443	20.785	20.8126	20.743	20.8315	20.7738	20.8341	21.0132	7
HSPB6	21.8891	21.8408	21.8511	21.8136	21.8033	21.8731	21.8397	21.8277	22.1626	22.2234	6
HSPB7	22.3371	22.5264	22.3211	22.5336	22.3649	22.5376	22.4015	22.5401	22.6896	22.9645	22
HSPB8	22.7838	22.826	22.7227	22.7666	22.8129	22.8106	22.7815	22.8652	23.0322	22.9054	8
HTRA2	22.1273	22.08	22.0871	22.0906	22.0398	22.073	22.1091	22.0659	22.0473	22.105	10
HTRA4	15.9887	15.7966	16.0513	15.8409	15.9302	15.7529	15.8217	16.0273	16.161	16.2718	1
HTSF1	19.6177	19.6399	19.6514	19.683	19.6183	19.616	19.6432	19.6269	19.9145	19.8466	4
HUWE1	21.5445	21.5639	21.5184	21.5276	21.4847	21.5291	21.5471	21.555	21.6405	21.6129	14
HVM02	18.0276	18.0185	17.7752	17.949	17.9526	17.9506	17.9081	18.1047	17.2074	17.4848	1
HVM12	19.9881	19.9594	20.0391	19.9487	19.9155	19.9719	20.1031	20.0692	19.9323	19.6725	2
HVM15	17.6329	17.71	17.6777	17.6201	17.5539	17.6136	17.6493	17.5588	17.3694	17.4452	1
HVM31	19.5989	19.484	19.5206	19.4732	19.491	19.4895	19.5179	19.4403	20.1239	20.0612	3
HVM41	17.6977	17.9974	17.6499	17.9385	17.6737	18.1072	17.6962	17.7374	17.6536	17.5866	1
HVM54	18.7107	18.8737	18.7914	18.7837	18.7854	18.8853	18.7914	18.8604	18.7005	18.6694	1
HVM56	19.284	19.4066	19.3304	19.456	19.2819	19.3795	19.403	19.396	19.2277	19.1531	3
HVM57	18.3268	18.471	18.3816	18.5678	18.2714	18.4687	18.3529	18.5122	18.1949	18.4226	2
HXD12	18.109	18.143	18.2382	18.0478	18.097	18.1218	18.172	18.1423	16.4052	16.2676	1
HXK1	23.8836	23.8779	23.7788	23.7841	23.8238	23.7978	23.8291	23.8325	23.8342	23.8602	16
HXK2	25.839	25.8233	25.7941	25.7712	25.813	25.7813	25.8398	25.8348	25.75	25.6227	71
HXK3	22.7736	22.6759	22.7654	22.6344	22.6453	22.5876	22.7458	22.6751	22.6265	22.9852	4
HYEP	22.02	21.9234	22.0253	21.937	21.9928	21.8981	22.0248	21.9101	22.1288	21.9262	11
HYES	22.3136	22.3466	22.3031	22.3296	22.3277	22.3494	22.3589	22.3741	22.4005	22.2734	17
HYOU1	22.2991	22.3656	22.235	22.3458	22.3704	22.4318	22.2777	22.34	22.0821	22.139	14
HYPK	18.2659	18.1542	18.4533	18.1837	18.193	18.1754	18.2507	18.2448	18.296	18.2588	2
IBP5	20.1515	20.1215	20.1918	20.1978	20.099	20.0133	20.1362	20.0756	19.9294	19.8026	4
IC1	21.0671	21.1408	21.1172	21.0422	21.037	21.0324	21.0402	20.9737	21.2149	21.2111	5
ICA	19.035	19.0224	19.1015	19.0614	18.9573	19.0895	19.0715	19.0659	19.1612	19.318	4
ICAL	21.095	21.0855	21.0758	21.0721	21.1644	21.0873	21.3115	21.2853	21.305	21.0336	8
ICLN	19.7236	19.6696	19.7098	19.6318	19.628	19.5888	19.6509	19.7017	19.7917	19.901	2
ICT1	20.0664	19.9542	20.1189	19.9869	20.0885	19.9785	20.1156	20.0262	19.8822	19.8111	4
IDE	23.1307	23.1743	23.1016	23.1264	23.0653	23.1411	23.0876	23.1569	23.0485	23.0924	19
IDH3A	27.8229	27.8221	27.7477	27.784	27.7888	27.7837	27.8095	27.7887	27.6742	27.6698	164
IDHC	24.7743	24.7925	24.6775	24.7335	24.6973	24.7374	24.7592	24.7829	24.5608	24.3811	31
IDHG1	26.4315	26.3436	26.4109	26.3333	26.3523	26.3314	26.3786	26.3358	26.196	26.2515	102
IDHP	27.529	27.584	27.4891	27.5565	27.4895	27.5702	27.5438	27.5548	27.5618	27.3936	96
IF1A	22.1241	22.2146	22.04	22.0984	22.0619	22.0465	22.1272	22.0434	22.3246	22.179	3
IF1AX	19.8299	19.6916	19.9249	19.8128	19.8212	19.7312	19.8375	19.6632	17.9424	18.0706	2
IF2A	23.7566	23.868	23.7582	23.8232	23.77	23.8403	23.7838	23.8722	23.7154	23.6115	24
IF2B	23.8106	23.8762	23.8173	23.7994	23.8008	23.7933	23.8715	23.8588	23.8076	23.7565	16
IF2G	23.7141	23.6819	23.6691	23.6022	23.5859	23.591	23.6648	23.5729	23.5862	23.6201	22
IF2H	19.6123	19.6261	19.6971	19.6837	19.6528	19.6757	19.7128	19.7194	18.7942	18.3331	3
IF2M	19.5501	19.5304	19.499	19.5003	19.5093	19.5386	19.5114	19.6014	19.5884	19.627	5
IF2P	21.6277	21.6643	21.6795	21.6522	21.6315	21.6475	21.6841	21.6503	21.7139	21.5641	12
IF4A1	22.532	22.5708	22.4975	22.5224	22.5407	22.502	22.5653	22.5463	22.649	22.5603	9
IF4A2	25.7236	25.6954	25.6781	25.7029	25.6849	25.6665	25.6816	25.669	25.8612	25.9099	58
IF4A3	21.0483	20.9423	21.1639	21.0153	21.0922	21.001	21.1834	21.0175	21.0466	21.2244	7
IF4B	23.39	23.3104	23.3521	23.2647	23.312	23.2293	23.3529	23.282	23.4011	23.4327	13
IF4E	22.5591	22.5985	22.5566	22.6107	22.5042	22.5709	22.5632	22.6445	22.8476	23.0027	12
IF4E3	22.0638	22.265	21.9937	22.1867	22.1055	22.2329	22.1299	22.3045	21.2677	21.356	3
IF4G1	23.9367	24.0202	23.949	24.016	23.9171	23.976	23.9485	24.0295	23.8924	23.8728	40
IF4G2	22.8903	22.9372	22.8938	22.9065	22.8789	22.9209	22.8805	22.9156	22.9505	22.9467	17
IF4G3	17.5429	17.6304	17.7257	17.74	17.5016	17.5122	17.8225	17.8185	17.7065	17.5069	1
IF4H	22.4684	22.4081	22.4012	22.377	22.4197	22.3422	22.4554	22.3857	22.4737	22.5098	10
IF5	21.2909	21.3609	21.3162	21.319	21.292	21.3648	21.2765	21.3798	21.1359	21.2957	9
IF5A1	23.0349	23.0858	22.973	23.0366	23.1179	23.0488	23.0858	23.0607	23.0522	22.7453	9
IF5A2	24.1895	24.1691	24.1126	24.0973	24.1956	24.134	24.1739	24.168	24.3355	24.0343	17
IF6	20.414	20.4165	20.3961	20.4113	20.4481	20.4517	20.4897	20.4637	20.2581	19.8797	3
IFIT2	18.9568	18.6466	19.1163	18.8576	19.0934	18.8859	19.0934	18.7674	18.798	18.6309	1
IFT25	17.0845	17.2184	17.1078	17.1258	16.9696	17.0473	17.229	17.12	17.266	17.5864	1
IGBP1	19.1777	19.3399	19.2636	19.3177	19.2353	19.288	19.3412	19.4156	19.2436	18.9432	4
IGDC4	15.3729	15.3127	15.0934	15.1426	15.0604	15.465	15.1964	15.4439	15.5073	16.149	1
IGEB	19.2635	19.4496	19.3504	19.3864	19.2153	19.3952	19.3555	19.4495	18.8545	18.7656	2
[truncated: 2,335 more rows]

## Sheet: Redox_PeptideLvl
Symbols
[truncated: 19,516 more rows]

[truncated: 1 more sheets: Redox_Cys_SiteLvl]
