# Supplementary material for: Integrative Multi-PTM Proteomics Reveals Dynamic Global, Redox, Phosphorylation, and Acetylation Regulation in Cytokine-Treated Pancreatic Beta Cells
Source: Mol Cell Proteomics. 2024 Nov 15;23(12):100881. doi: 10.1016/j.mcpro.2024.100881 (PMC11700301; doi:10.1016/j.mcpro.2024.100881)
Supplement: Table S8 [file mmc8.xlsx]

## Sheet: Legend
Supplementary Data 8: Automated Sample Processing and Integrated Enrichments of Multiple PTMs (Label-free; Supplemental Fig. S7F)
Overview: Data used for Pearson correlations of label-free samples generated from automated SP3 using 200 μg and 1 mg protein inputs.
Spreadsheet Name	Description
Label-free_Global	Crosstab of LFQ intensities (no normalization or imputation)
Column Header (where available)	Description
Protein	Common protein nomenclature
-NEM #A	LFQ intensity of analyzed samples derivied from SP3 cleanup of 200 μg protein inputs (series “A”)
+NEM #A	LFQ intensity of analyzed samples derivied from SP3 cleanup of 200 μg protein inputs (series “A”)
-NEM #B	LFQ intensity of analyzed samples derivied from SP3 cleanup of 1 mg protein inputs (series “B”)
+NEM #B	LFQ intensity of analyzed samples derivied from SP3 cleanup of 1 mg protein inputs (series “B”)

## Sheet: Label-free_Global
Protein	-NEM 1A	-NEM 2A	-NEM 3A	+NEM 1A	+NEM 2A	+NEM 3A	-NEM 1B	-NEM 2B	-NEM 3B	+NEM 1B	+NEM 2B	+NEM 3B
1433B	27.1516	27.4782	27.0846	27.2521	27.5493	NA	27.5697	27.3504	NA	27.4793	NA	27.1368
1433E	30.9769	30.9382	31.0074	30.8859	30.6788	30.768	31.2576	31.1198	31.0507	30.8697	30.9233	30.8202
1433G	29.9422	30.3949	30.4224	29.9484	30.2837	29.922	30.2866	30.3381	30.2143	29.9893	30.0756	30.1822
1433Z	27.8706	28.2671	27.8808	28.1503	27.6651	27.7169	28.2244	28.3665	28.2117	NA	28.2838	27.9152
2AAA	28.0064	28.4486	28.0778	27.5157	28.0409	27.9222	27.9846	28.0909	28.4831	27.5779	28.2772	27.6572
3HIDH	26.2514	27.2474	27.302	27.0787	NA	27.117	27.2266	27.1909	27.3238	27.2605	27.2837	27.4898
A1AT1	30.0977	30.0215	30.0362	29.7279	29.7728	29.6971	30.3623	30.1568	30.0744	29.8119	29.9959	29.9117
A1AT5	28.3944	28.23	28.4233	28.2094	27.9598	28.2722	28.3624	28.5256	28.4129	28.2792	28.1525	28.2555
AATC	30.5838	30.8492	30.5973	30.4569	30.5821	30.6415	30.6245	30.6906	30.4364	30.3361	30.4684	30.4649
AATM	30.5431	30.6189	30.7039	30.673	30.741	30.9052	30.7694	30.6506	30.4635	30.6492	30.6839	30.7101
ABEC2	29.257	29.5057	29.1443	29.2406	29.1701	29.2152	29.31	29.2298	29.1384	29.1007	28.3523	29.1287
ACADL	30.1067	29.9904	30.1205	30.2508	30.2682	30.105	30.2649	30.0597	30.0435	30.2469	30.3878	30.2613
ACADM	29.5362	29.3825	29.5545	29.5547	29.4284	29.4933	29.3135	29.1978	29.3628	29.4299	29.267	29.5441
ACADS	27.079	27.2599	27.118	27.4425	27.5298	27.2632	27.3105	27.379	27.2395	27.2109	27.409	27.5368
ACADV	29.2493	29.3777	29.32	29.3292	29.5335	29.4372	29.4614	29.4274	29.3058	29.414	29.5682	29.5002
ACBP	NA	30.2733	30.5162	30.2578	30.0723	30.4731	30.5695	29.6934	30.0919	30.5887	30.793	30.8935
ACLY	28.2886	28.1246	27.7437	28.225	28.2208	28.2525	28.0788	28.4257	28.0833	28.3207	28.1256	28.2069
ACO13	28.379	27.9464	28.0494	28.3533	28.506	28.1265	28.0522	28.577	27.9839	28.2036	28.4907	28.6347
ACON	31.3521	31.3791	31.4549	31.437	31.4193	31.3509	31.4661	31.3421	31.3824	31.4115	31.3133	31.3723
ACOT2	26.676	26.5059	26.7804	26.7658	26.5949	26.7662	26.4529	26.6213	26.7579	26.5088	26.4353	26.3913
ACPM	28.4867	28.5762	NA	29.1236	29.1277	29.0671	29.0387	28.543	28.6879	29.1225	29.2117	28.9383
ACSL1	28.9202	28.7084	28.7307	28.9372	29.0212	29.0003	29.0734	28.8169	28.8521	28.9249	29.158	28.9673
ACTB	29.8021	29.942	30.0839	30.1888	30.0654	30.4262	30.5691	30.4967	30.0212	30.1099	29.9803	29.81
ACTH	31.0424	31.5801	31.7866	31.6048	31.4583	31.38	31.174	31.3774	31.1038	31.6687	31.9527	31.4194
ACTN1	26.598	26.7623	26.1769	26.1419	25.9318	26.1341	26.444	26.2832	25.7266	25.9526	25.9898	26.0612
ACTN2	31.7641	31.7127	31.8019	31.923	31.9324	31.9982	31.7628	31.7645	31.7622	31.8112	31.8231	31.7719
ACTN3	33.8926	33.9226	33.8854	33.8034	33.8888	33.9043	34.1133	33.9801	33.9424	33.8258	33.7386	33.8469
ACTS	36.1695	36.2472	36.2619	36.0135	36.0446	35.9287	36.2502	36.1312	36.1911	36.0765	35.9944	36.0147
ACYP2	28.5123	28.6305	28.5717	28.2795	28.3217	28.6644	28.9471	28.7514	29.0928	28.7101	28.7476	28.8168
ADT1	33.148	33.187	33.0413	33.281	33.1481	33.0757	33.0701	33.0349	32.9928	32.9212	33.0672	33.0059
ADT2	26.8982	26.9991	27.186	27.4862	27.3798	27.9299	NA	27.3214	26.9455	27.4689	27.109	27.321
AIFM1	27.0318	27.2904	27.1463	27.0728	27.229	27.1855	26.8428	27.2377	27.1579	27.3593	27.363	26.8893
AIMP2	26.8187	26.7949	26.5975	26.2526	26.4782	26.4454	26.1652	26.6725	26.5647	25.8751	25.9237	26.0378
ALBU	32.5285	32.747	32.662	32.5152	32.7474	32.7376	33.3456	33.1335	32.894	32.7378	32.4775	32.5644
ALDH2	27.1397	27.3843	27.4035	27.4037	27.6456	27.3984	27.2635	27.5561	27.1847	27.6989	27.2032	27.5196
ALDOA	34.8349	34.8925	34.9956	34.7926	34.9175	34.813	35.148	35.0608	35.1048	34.964	34.9978	34.8798
ALDR	30.2879	30.2426	30.0926	30.2555	30.1657	30.3302	30.391	30.271	30.4166	30.0483	30.0926	30.0394
AMPD1	30.7035	30.6217	30.6964	30.6348	30.5747	30.5108	30.9773	30.7096	30.7341	30.6566	30.448	30.644
ANX11	27.3682	27.4115	27.4001	27.626	27.6697	27.6531	27.633	27.3122	27.6334	27.1829	27.5185	27.4188
ANXA1	25.8472	26.0453	25.5025	25.4307	25.664	25.8064	25.9206	25.8761	25.7147	25.257	25.3911	25.2996
ANXA2	28.5107	28.55	28.2318	28.4324	28.1686	28.3662	28.6134	28.9001	28.6487	28.351	28.3928	28.3262
ANXA5	26.9658	27.4029	27.505	27.6577	27.4752	27.7365	27.5304	27.4141	27.2247	27.5437	27.3541	27.5983
ANXA6	30.0025	30.1467	30.0326	30.125	30.1546	29.8799	30.1477	30.1581	30.3567	30.1407	30.1561	30.0693
APOA1	29.3752	29.4097	29.4868	29.1433	29.1043	28.7879	29.792	29.4944	29.6946	29.1907	28.8926	29.283
APOA4	26.2638	NA	27.0625	25.4914	26.0241	26.0527	27.627	26.5702	26.4402	26.1155	25.9603	25.7646
ARF2	27.8566	27.884	28.0538	27.9784	28.2033	28.0981	27.9783	27.9444	27.7153	27.5263	27.3846	27.7116
ARK72	27.6182	27.6227	27.9094	NA	27.5176	27.4036	27.6225	27.4398	27.457	27.3105	27.2841	NA
ARL8A	26.8784	26.8317	26.8661	26.3988	NA	26.4584	26.734	27.0816	27.0831	26.5982	26.8768	NA
ARPC4	NA	24.8804	24.9444	24.7176	NA	24.8326	25.2268	25.2214	25.0642	NA	24.875	24.9019
ASPN	30.1928	30.187	30.1501	29.7072	29.6316	29.8086	29.9946	30.007	29.8783	29.3337	29.4029	29.7736
AT1A2	28.4412	28.4166	28.386	28.7078	28.5097	28.6539	28.5279	28.4674	28.5308	28.6973	28.8104	28.767
AT1B1	26.843	26.9844	27.2579	27.1384	26.7789	27.1238	27.2304	27.0296	NA	26.9764	27.0824	27.2175
AT2A1	34.4886	34.5606	34.6386	34.5139	34.4055	34.4712	34.7436	34.5572	34.6534	34.4717	34.6472	34.4624
AT2A3	32.5244	32.1836	32.2757	31.9779	31.9846	32.4749	26.6877	31.4156	31.5852	31.6326	32.1215	31.6034
AT5F1	30.7253	30.5468	30.6721	30.641	30.496	30.6915	30.9638	30.6646	30.7173	30.8084	30.5658	30.9229
ATLA2	26.3961	27.1607	26.4208	26.6717	26.5486	27.0727	26.7153	26.6165	26.0708	26.063	26.5471	26.4415
ATP5H	30.584	30.7741	30.0689	30.8983	30.7458	31.0223	30.6725	30.4307	30.6449	30.6388	30.3269	30.6424
ATP5I	29.7694	29.8014	29.8226	29.8453	29.6129	29.7059	30.0941	29.3801	29.5708	29.9894	29.5311	29.8106
ATP5J	29.8972	29.4913	29.7251	30.178	30.411	30.2258	30.2071	29.349	29.6207	30.4557	30.4442	30.9236
ATP5L	27.5998	27.3148	27.584	27.7794	28.0919	27.5563	27.4668	27.2767	27.2185	28.1495	27.9326	27.8317
ATPA	32.5245	32.4721	32.5479	32.6996	32.6336	32.7514	32.5239	32.5294	32.54	32.7285	32.7329	32.724
ATPB	32.8367	33.1604	33.1998	33.2286	33.1022	33.4319	33.0974	33.0121	33.0735	33.1513	33.1106	33.0178
ATPD	30.5909	30.6015	30.5647	30.7826	30.7431	30.7357	31.0231	30.7314	NA	31.2888	30.7769	30.9015
ATPG	30.1738	30.1449	30.4014	30.3966	30.6008	30.1472	30.3892	30.502	30.0999	30.5574	30.2565	30.5098
ATPK	29.9893	30.1029	29.9262	30.3388	30.3805	29.8849	29.9335	29.4777	29.6073	30.1639	30.1532	29.9822
ATPMD	NA	27.559	27.8697	NA	28.0756	27.029	28.499	NA	27.5217	28.2589	27.5851	28.3681
ATPO	30.4111	30.7218	30.6502	30.7279	30.9953	30.6481	31.0182	30.5316	30.4427	30.605	30.5992	30.6488
BAF	27.715	27.9351	27.8801	27.6412	27.9365	27.7584	28.2971	27.198	27.3097	27.4731	NA	27.4007
BASI	28.0062	28.1125	28.0824	28.0773	28.2178	28.2088	28.2882	28.0635	28.4979	27.6543	28.2359	27.7062
BIN1	30.128	30.3877	30.1622	30.0661	29.9796	30.1719	30.2392	30.4013	30.2718	30.0219	29.9356	30.0129
BIP	28.3562	28.1775	28.2026	28.2005	28.108	28.2975	28.0458	28.2129	28.3289	28.1096	27.9634	28.1699
C1QBP	27.3915	27.6946	27.6751	27.6746	27.6889	27.266	27.5926	27.5889	27.1751	27.466	27.6379	27.3355
C1TC	25.0488	NA	25.0877	25.2537	NA	25.2132	NA	25.4142	25.2071	25.0715	25.2971	NA
C560	28.137	27.9984	27.9057	28.174	27.8737	27.4523	27.6373	27.1082	26.6285	27.2097	26.9427	27.2235
CA2D1	29.4289	29.5373	29.522	29.6044	29.4917	29.6574	29.5818	29.4216	29.4479	29.3855	29.2017	29.4995
CAB39	NA	26.0242	26.1401	26.3081	26.1351	26.228	26.4856	26.2689	26.6966	25.9811	26.1327	26.1287
CAC1S	28.139	28.2426	27.9476	28.0089	28.0208	28.1462	28.1282	27.8953	28.0609	28.0266	28.1087	27.9508
CACB1	27.8959	28.1778	28.2528	27.9704	28.3471	28.3205	28.2139	28.3806	28.1954	28.1742	28.1403	28.2338
CACP	27.7277	27.9845	28.0873	28.0307	28.1747	28.0345	27.9289	27.9652	27.7409	28.0682	28.1971	27.9401
CAD13	27.3277	27.0097	27.1204	27.2942	27.1997	27.4262	26.9308	27.1929	27.2125	27.267	27.3122	27.389
CAH3	32.3003	32.0396	32.1552	31.6223	31.7716	31.7086	32.0756	32.0747	31.9009	31.7517	31.4589	31.6056
CALL3	31.0547	31.0668	31.0024	30.8234	31.1385	31.1995	31.1148	31.1407	31.2565	30.9917	30.752	30.8261
CALR	28.0106	27.6536	28.0351	27.4488	27.7491	28.0143	27.6718	27.847	27.4795	27.483	27.1913	27.4124
CALU	26.2402	26.0861	26.2455	26.318	26.0124	26.54	26.3871	26.4367	26.3823	26.0872	26.2816	26.3577
CALX	26.5141	26.7763	26.0152	26.1947	26.5604	26.5426	26.3104	26.4782	26.8324	26.6039	26.3347	26.5171
CAN1	27.3131	27.1858	27.0132	26.7157	26.7738	27.1767	26.931	27.3202	27.1117	26.7142	26.6893	26.5253
CANB1	NA	26.7561	26.8903	26.7511	26.7341	27.0449	26.9752	26.5519	26.382	26.9208	26.6103	26.9841
CAND2	26.3904	26.4895	26.5935	26.421	26.6348	26.626	26.4925	26.3827	26.2489	26.2435	26.1249	26.0248
CAPZB	29.1906	29.2418	29.1997	29.5194	29.6359	29.3541	29.7225	29.5409	29.2649	29.1723	29.2684	29.2383
CARME	26.1456	26.0174	26.1392	26.0616	NA	26.522	25.8868	26.1272	26.0129	26.2824	26.3383	26.1635
CASQ1	33.5608	33.5175	33.4877	33.4634	33.2808	33.6041	33.7493	33.6336	33.7968	33.5082	33.411	33.4648
CASQ2	28.3043	28.1868	28.7948	28.6136	28.7477	28.857	28.5197	28.4965	28.4451	28.7296	28.3709	28.7712
CAV1	28.2981	28.2288	28.1498	28.1583	28.1893	28.4572	28.4399	28.4114	28.4477	28.1602	28.1683	28.0773
CAVN1	28.754	28.502	28.8612	28.6871	29.0583	28.9655	28.7879	29.0853	29.1274	28.89	28.9472	28.8999
CAVN2	27.067	26.7967	26.8293	26.6946	27.1661	26.8067	27.1949	26.8726	NA	26.3516	27.1968	26.5852
CAVN4	28.3293	28.589	28.3306	28.1756	28.3808	NA	28.4672	28.2729	28.212	28.7084	NA	28.3464
CAZA2	29.5935	29.6661	29.8371	29.2808	29.641	29.5871	29.854	29.8826	29.7964	29.8078	29.9366	29.8362
CBR1	26.5447	26.6824	26.5961	NA	26.2388	26.5495	27.2061	26.9367	26.567	26.3666	NA	26.667
CD36	28.0954	28.8804	28.3895	28.5786	28.846	28.3348	28.5839	28.6686	28.4285	28.737	28.8609	28.4981
CDC42	25.9315	25.7741	25.9101	25.7483	25.701	26.4568	26.3654	26.0775	25.762	25.7908	26.1441	25.5705
CES1D	28.2291	27.4063	27.8251	27.3729	27.3087	27.3802	27.9138	28.1751	27.955	27.7335	27.7538	27.7759
CH10	28.1042	28.3103	28.5527	28.468	28.4392	28.4122	28.7434	28.6336	28.5322	28.893	28.7145	28.7419
CH60	29.4854	29.5073	29.4268	29.5624	29.614	29.6161	29.7971	29.8459	29.8223	29.6461	29.736	29.8022
CISD1	29.4142	29.5658	29.4118	29.416	29.2607	29.456	30.3968	29.6535	29.6919	29.3373	29.4745	29.5263
CISY	31.1841	31.2264	31.1648	31.4426	31.3242	31.3576	31.1087	31.1324	31.0564	31.1472	30.9594	31.1128
CLH1	27.3014	27.1323	27.3076	26.9235	26.9795	27.105	27.3332	26.9691	27.0472	26.9771	26.3691	27.0759
CMBL	27.2138	27.4189	27.0718	27.0531	27.1829	27.2306	27.5263	27.66	27.5415	26.9718	27.1424	27.2212
CMC1	29.4672	29.5515	29.4726	29.5899	29.6627	29.5116	29.4913	29.4333	29.393	29.4833	29.5967	29.6127
CO1A1	31.3339	31.0208	31.3375	31.4291	31.5489	31.5418	31.69	31.3003	31.3323	31.4485	31.4307	31.3856
CO1A2	29.8473	29.9047	29.8428	30.1193	30.2328	30.327	30.2847	29.96	29.8939	30.0172	30.1617	30.1461
CO6A1	28.38	28.6855	28.5645	28.555	28.7192	28.6206	28.643	28.6168	28.6049	28.6317	28.5514	28.5792
CO6A2	28.5225	28.7649	28.6938	28.8789	28.8884	28.9032	28.564	28.7137	28.4374	28.9254	28.8014	28.9016
COF1	26.9555	27.1709	NA	26.9422	27.0246	27.2955	27.2365	27.2797	27.2248	26.9122	26.6181	26.9216
COF2	29.5755	29.5564	29.9249	29.6194	29.8727	29.6911	29.9974	29.7442	29.657	29.8243	29.8331	30.005
COQ8A	27.7521	27.8877	27.804	28.0213	28.1959	28.3156	27.6095	27.989	27.7078	27.7657	28.0124	27.9943
COQ9	28.9717	28.9207	29.0411	29.2617	29.0755	29.506	29.3087	29.1499	29.1905	29.2455	29.0618	29.1151
COX2	31.7211	31.4486	31.3909	31.8569	31.8332	31.9705	31.804	31.3727	31.6743	31.7679	31.4808	31.4667
COX41	30.8602	30.7827	30.6068	30.9246	30.9637	30.9469	31.3294	30.9094	30.953	31.0735	30.683	30.9603
COX5A	30.4305	30.6032	30.2991	30.9781	30.8262	31.3898	30.6312	30.5976	30.3204	30.7871	30.1885	30.3016
COX5B	30.6537	30.5446	30.5255	30.8096	30.7347	30.7174	30.5696	30.7059	30.7249	30.8661	30.5399	30.9069
COX6C	28.6092	29.2205	28.5059	29.1846	28.5896	28.8095	27.246	27.3543	27.8926	28.7059	28.4795	28.7099
CPT1B	29.5478	29.4829	29.5309	29.4075	29.4445	29.7637	29.8229	29.592	29.6429	29.6706	29.7078	29.594
CPT2	27.5265	27.6039	27.2942	27.874	27.9641	27.7717	27.5422	27.565	27.504	27.6534	27.7597	27.7992
CRYAB	30.5298	30.3301	30.2919	29.9099	29.9809	29.6417	30.4169	30.7442	30.149	29.4042	28.6824	29.4245
CX6A2	29.4463	29.7135	29.2731	30.2628	29.2367	29.4274	30.1463	29.523	29.2854	29.2233	28.9857	29.4016
CY1	30.0899	30.2201	30.3609	30.1164	30.078	30.1138	30.1982	30.1264	30.1066	30.1971	29.856	30.1622
CYC	31.9265	31.5261	31.5942	30.5901	30.7827	30.5489	31.7555	31.3514	31.3667	30.6379	30.3133	30.6946
DDB1	25.3298	25.3901	25.5824	25.1377	25.0663	25.0275	25.9741	26.0288	25.3548	25.382	25.4301	25.5834
DDX3X	26.6679	26.9269	26.5973	26.71	26.9543	NA	26.9426	26.7448	26.6006	26.2763	26.7791	26.4639
DECR	28.4534	28.6312	28.8729	28.7435	28.6959	28.7462	28.723	28.6912	28.7064	29.0072	28.8524	28.7657
DESM	31.3069	31.3611	31.4327	31.239	31.1533	31.2609	31.4194	31.4904	31.6005	31.2775	31.5072	31.2721
DHE3	27.1409	27.2473	27.198	27.4443	27.2595	27.2976	27.2752	27.1922	26.9453	27.1719	27.2397	27.2155
DHPR	27.4306	27.2722	26.9326	27.3093	27.3264	27.2187	27.6948	27.4406	27.3649	27.2586	27.0364	27.2856
DLDH	29.4517	29.5896	29.3887	29.6401	29.6688	29.7473	29.4726	29.6727	29.5133	29.446	29.7321	29.4614
DMD	26.7086	26.9651	26.9838	26.8839	26.8861	27.0141	26.98	26.8998	26.974	26.8324	26.5316	26.7534
DNJA1	28.7504	28.298	28.6221	28.253	28.374	28.2583	28.795	28.907	28.9567	28.3492	28.1924	28.2992
DNM1L	25.3692	25.6388	25.5918	25.4309	25.4774	25.5007	25.2776	26.0737	25.7401	25.5177	25.5644	25.7074
DRS7C	27.9658	28.1397	28.2801	28.3036	28.477	28.2781	28.1071	28.2803	28.2226	28.1882	28.0817	28.3968
DTNA	25.1908	26.6231	25.7749	25.5719	25.808	25.3108	25.891	25.8916	25.5934	25.8264	25.5033	25.38
DUS3	27.6538	27.8383	27.72	27.7336	27.5474	26.9549	27.661	27.5646	27.6224	27.4628	27.4706	27.4744
DYHC1	25.5301	25.5532	25.7398	25.5538	25.6766	25.4887	26.0275	25.7416	25.6974	25.5976	25.9843	25.5625
DYSF	26.5926	27.0908	26.5683	27.0624	26.6371	26.8419	26.753	26.8809	26.8728	26.7091	26.3932	26.314
ECH1	26.3821	26.2786	26.2	27.0045	26.5154	26.2233	26.72	26.6181	NA	26.2748	26.5975	26.9086
ECHA	30.0852	30.1962	30.0097	30.3539	30.2501	30.4256	30.3245	30.2679	30.2208	30.2884	30.263	30.2663
ECHB	29.8511	29.776	29.6867	30.0368	30.133	30.122	29.9573	29.7127	29.8185	29.986	29.9835	30.1207
ECHM	28.1986	27.4436	28.0468	27.8315	27.5446	28.2594	27.6754	27.8647	27.4631	28.5268	27.4285	28.0318
ECI1	28.6476	28.3995	28.5836	28.7486	28.573	28.6692	29.0246	28.781	29.0019	28.7923	28.5159	28.7542
ECI2	27.9515	27.7639	27.863	NA	28.0294	28.1198	27.6737	27.9618	28.1746	28.1939	28.0434	28.3713
EF1A1	28.0904	28.0741	NA	28.0035	27.8134	28.0116	28.0321	NA	28.0885	27.9038	28.0752	28.0212
EF1A2	31.9229	32.1735	32.125	32.1125	31.8947	32.0056	32.115	31.9906	32.0096	31.9417	32.0027	31.9522
EF1D	27.3281	27.4699	27.5823	27.6753	27.7928	28.3393	27.5933	27.6682	26.823	27.6775	27.8323	27.4872
EF1G	28.413	28.567	28.1103	28.4347	28.299	28.7257	28.3282	28.4303	27.9176	28.3949	28.2416	28.466
EF2	29.4629	29.5882	29.5174	29.3714	29.4304	29.3683	29.5639	29.6912	29.5521	29.5345	29.4371	29.4349
EFTU	28.4935	28.4982	28.6594	28.2489	28.5729	28.6338	28.6016	28.4429	28.6327	28.5583	28.4124	28.459
EHD2	27.9893	28.242	27.7252	27.8009	27.6834	27.8001	27.7989	27.7721	27.6338	27.7167	27.9178	27.8994
ENOA	31.438	31.6413	31.6459	31.7044	31.5653	31.6507	31.4821	31.5498	31.5023	31.5531	31.6205	31.4944
ENOB	34.0781	34.1735	34.2146	34.1347	34.0997	33.9872	34.1409	34.0428	34.1116	34.0813	34.1896	34.0396
ENPL	26.8757	27.1942	26.8114	26.8339	26.5195	26.7351	26.5163	26.8636	27.2377	27.1884	26.518	26.6845
ESTD	28.1057	28.2099	28.0989	27.8342	27.4785	27.9204	28.4625	28.1497	27.8421	27.3628	27.5565	27.5385
ETFA	29.9099	29.9734	29.9117	30.1733	30.2063	30.2379	29.9249	30.075	29.7943	30.0168	30.17	30.2312
ETFB	29.5617	29.3892	29.3797	29.5816	29.6072	29.5688	29.6042	29.4737	29.5695	29.7309	29.6376	29.7572
ETFD	27.6442	27.6881	27.5791	27.9705	28.0968	27.6859	28.602	28.034	28.1147	27.6113	28.0879	28.1195
FABP4	30.2376	30.0752	30.3007	30.133	30.1603	30.1736	30.6697	30.4545	30.304	30.3766	30.6203	30.3642
FABPH	31.1238	31.1016	31.1169	31.2797	31.305	31.171	31.2578	31.3048	31.4336	31.4402	31.2885	31.3391
FAS	28.1762	28.0568	28.2244	28.3202	28.4453	28.2679	28.3495	28.1613	28.29	28.3673	28.4613	28.4771
FHL1	31.1801	31.1399	31.1317	30.9059	31.083	31.0781	31.5842	31.5008	31.6338	30.7887	30.939	30.7148
FHL3	27.7373	27.8731	28.1626	27.5311	28.1434	27.2959	28.6058	27.9435	28.095	27.8831	28.2993	28.413
FIS1	26.4554	26.5223	26.7136	26.4282	26.8681	26.45	NA	25.3739	26.0149	26.4172	26.1778	26.7724
FKBP3	27.7118	27.5425	27.511	27.7186	27.7851	27.7113	27.8471	27.4322	27.3479	27.6312	27.596	27.5781
FLNA	25.307	24.7369	25.0021	25.029	24.7193	25.089	24.7633	24.8681	24.9009	25.2257	24.7784	24.6127
FLNC	29.6139	29.5571	29.6445	29.4219	29.4001	29.4142	29.7906	29.8048	29.6355	29.5325	29.5988	29.5318
FMOD	27.1766	27.7022	27.9922	28.2093	28.0226	28.3614	27.2396	27.2689	27.253	28.005	27.7151	27.7075
FUMH	29.7349	29.828	29.8693	29.8818	29.8893	30.1082	29.9385	30.0605	29.6602	29.7996	29.6321	29.7983
FUND2	NA	26.5743	26.769	26.764	26.325	27.0936	26.2597	26.4229	26.3076	26.5674	26.7516	NA
G3P	34.6008	34.6605	34.8351	34.6166	34.5757	34.755	34.7263	34.7036	34.7511	34.517	34.7623	34.5925
G6PI	31.8724	31.7779	31.9184	31.6425	31.7393	31.5683	31.961	31.6615	31.868	31.606	31.6437	31.6703
GAL3A	28.9378	28.0247	28.6986	28.9279	28.1412	28.4919	28.8536	28.7445	28.7049	28.9468	28.7444	28.7853
GDIA	26.4948	26.1356	26.0961	25.8293	25.9177	25.958	26.0364	26.4258	26.0092	25.8406	25.8475	NA
GDIB	27.6591	27.5565	27.8006	27.7819	27.7193	27.5744	27.6929	27.6546	27.5277	27.5113	27.631	27.4392
GDIR1	27.5345	27.3326	27.4278	27.3525	27.4321	27.623	27.3535	27.8378	27.3137	27.1607	27.4668	27.2919
GLGB	25.8479	NA	25.52	25.1724	25.0452	25.0315	NA	25.1733	25.5738	24.9157	25.0846	25.1712
GLRX3	26.3855	26.8711	26.4684	26.6718	26.5531	26.7275	26.421	26.4559	26.6204	26.3287	26.5795	26.4512
GLYG	28.7097	28.7556	28.5875	28.6196	28.6008	28.4647	28.6811	28.781	28.4778	28.5366	28.1955	28.6131
GPDA	30.7417	30.8364	30.852	31.05	30.8888	30.9961	31.0214	31.0069	30.9372	30.941	31.0569	30.9684
GPDM	28.5453	28.6416	28.6156	28.7324	28.6051	28.5671	28.6362	28.687	28.6895	28.7269	28.5282	28.5836
GRP75	28.1957	28.2706	28.3759	28.3025	28.3712	28.3741	28.57	28.5321	28.4359	28.4123	28.4651	28.3577
GSTM1	30.7857	30.588	30.8547	30.4113	30.5665	30.3152	30.7606	30.695	30.889	30.5798	30.5752	30.6664
GSTM2	29.0696	29.2266	28.9702	29.0157	28.8558	28.7758	29.3455	29.1779	29.2437	29.1413	29.1168	28.9511
GSTM5	26.332	26.57	26.4248	26.5836	26.3809	26.2288	NA	26.8999	26.5691	26.196	26.3408	26.104
GSTP2	29.5202	29.532	29.738	29.6405	29.5017	29.3831	29.8016	29.7411	29.6067	29.7596	29.5964	29.6725
GYS1	29.6187	29.6625	29.6147	29.4608	29.5664	29.4855	29.9878	29.6659	29.6887	29.5867	29.6577	29.6042
H10	28.8912	29.1032	28.9635	28.8061	29.0346	29.1963	29.423	29.5062	29.5855	29.1665	29.3701	29.0333
H11	NA	27.8884	28.1554	28.6936	28.4394	28.5231	28.5556	28.3697	28.353	28.7668	28.6798	29.2745
H14	29.7565	29.553	29.8659	29.8429	29.9466	30.7885	29.986	29.8786	29.9328	30.2063	30.6409	30.0111
H2A1B	30.8916	30.7595	31.3942	31.3339	31.3836	31.4346	31.2116	30.8668	31.0301	31.1261	31.4428	31.2413
H2B1A	31.9477	31.9721	31.9256	32.5042	32.5238	32.6304	32.1398	32.0423	32.2545	32.3501	32.5946	32.4455
H4	32.4864	32.2554	32.1457	32.5418	32.3813	32.3818	32.796	32.2575	32.1318	32.7417	32.7419	32.6566
HBA	32.8639	33.1365	33.2402	32.8259	32.9283	32.7366	33.2813	32.7673	32.9117	32.8634	32.9805	33.0222
HBB1	33.4645	33.4804	33.535	33.5155	33.4555	33.3748	33.6841	33.4247	33.6165	33.5112	33.4644	33.4199
HBB2	30.501	30.7897	30.6337	30.3281	30.2395	30.5191	30.8882	30.6482	30.7978	30.482	30.4905	30.6653
HCD2	26.856	27.2249	27.5349	27.468	27.4472	27.5305	27.467	27.0755	27.2378	27.1124	27.5548	27.4706
HCDH	29.4387	29.3501	29.3708	29.5934	29.2141	29.5268	28.9504	29.331	29.0358	29.0994	29.0933	29.1583
HEMO	28.585	28.5945	28.4015	27.5795	27.46	27.5472	28.4082	28.3551	28.073	27.0736	27.0702	27.2577
HHATL	28.9552	28.807	28.9336	28.7791	28.9135	28.3535	29.0144	28.5149	28.4149	28.2421	28.2473	28.6139
HINT1	28.8245	28.7746	28.8531	28.7551	28.3248	28.466	28.9388	29.3454	29.1379	29.1742	28.4965	28.8809
HMGB1	NA	27.8088	27.9361	28.2653	28.5667	28.4723	27.5746	NA	27.9389	28.1032	27.8422	28.3268
HNRPQ	NA	25.4284	25.4249	25.4692	25.4737	25.4529	NA	25.5048	25.463	25.3721	NA	25.5041
HPT	27.8159	26.4854	26.5473	25.8804	25.7999	25.894	NA	26.6067	26.5833	26.0067	25.6988	26.0233
HS71B	25.9207	26.771	26.305	25.063	25.4411	24.9649	26.7279	26.5843	26.4801	24.8816	25.5269	25.2046
HS90B	30.1022	30.0585	30.08	29.956	29.9484	30.1312	30.0974	30.2189	30.0589	29.8932	29.8963	29.9386
HSP7C	31.31	31.4364	31.3737	31.3775	31.4627	31.457	31.3889	31.5456	31.5719	31.2182	31.2999	31.2881
HSPB1	29.3136	29.0522	29.4605	29.375	28.9495	28.7667	29.462	29.3143	29.3761	28.9813	28.997	29.0096
HSPB6	28.6608	29.0132	28.7059	28.8633	28.8208	28.6541	28.883	28.9828	28.9426	28.5895	27.51	28.559
HSPB7	27.0221	26.9437	27.0586	26.535	NA	26.7478	27.2571	27.5192	27.1527	26.5909	26.4746	26.628
HXK2	27.0901	27.3223	27.0483	26.7327	26.867	27.0161	27.0961	27.2565	26.8181	27.1184	26.7222	27.0898
HYES	24.9732	25.879	NA	25.7797	25.981	NA	25.8027	25.7119	25.5621	25.6338	25.5467	25.6809
IDH3A	30.5907	30.7615	30.6397	30.8036	30.8095	30.9361	30.4744	30.5917	30.7784	30.6773	30.7346	30.6911
IDHC	26.5928	26.5464	NA	26.8976	26.9861	27.1503	26.9028	26.502	26.6081	26.9767	26.7514	27.0979
IDHG1	29.2791	29.197	29.1429	29.3759	29.3369	29.393	29.3019	29.224	29.0188	29.0574	29.1183	29.3785
IDHP	29.5505	29.5091	29.5317	29.4081	29.3291	29.6218	29.3774	29.6341	29.5966	29.3378	29.315	29.5167
IF4A1	28.0188	28.1919	27.9834	28.2257	28.0037	27.9777	27.9657	28.1344	28.0389	27.9221	27.8819	28.0689
IF4G1	25.8236	25.7019	25.7677	25.7508	25.3837	25.4583	25.7556	25.6043	25.5555	25.2743	25.5961	25.1108
IF5A1	28.9132	29.4215	29.0124	29.0697	28.9878	29.4683	29.4546	29.4315	29.3956	29.1945	29.7633	29.5264
IGH1M	27.8733	28.0355	27.8287	27.9882	27.8283	27.8351	27.9287	27.7397	27.7447	27.8545	28.0451	28.0473
IGKC	27.862	27.9859	28.48	28.3058	28.4339	27.9437	28.5899	27.7676	28.0797	28.3238	27.9698	28.132
IMA4	25.5672	25.754	25.8886	25.9849	25.9718	25.8506	25.9018	NA	25.6938	25.882	25.8018	25.8434
IMB1	25.2504	25.4929	24.9351	25.2546	24.866	25.2725	NA	25.2533	25.1699	24.9474	24.8975	25.254
IPO5	25.917	25.8523	25.8597	25.7366	25.9042	26.0739	26.254	26.3126	25.8012	25.2644	25.6315	NA
IPYR	27.3083	26.4722	26.3047	26.77	26.7728	27.0846	26.0701	26.7941	26.2547	NA	26.2142	26.5988
IVD	27.8949	28.4052	28.7077	28.7068	28.4771	28.6572	28.8092	29.1087	28.3307	28.503	28.7351	28.3912
JPH1	27.3525	27.4471	27.6328	27.6559	27.7159	27.851	27.9641	28.0704	27.8105	27.7264	27.8406	27.8875
JPH2	27.7783	28.0529	27.7799	28.0518	27.9663	28.1247	28.0871	28.2433	28.3768	27.9992	27.9941	28.1273
KAD1	33.3463	33.4134	33.3544	33.2296	33.0071	33.2133	33.22	33.267	33.4597	33.2505	33.2181	33.1079
KAP2	26.4429	26.7874	26.3517	26.8559	27.0763	27.1718	26.6005	26.9302	27.1247	26.9646	27.0152	27.1993
KAPCA	26.976	26.9136	26.9014	26.8794	26.9191	27.0976	26.9607	26.6838	26.5045	26.6725	26.4114	26.5452
KCC2A	28.7251	28.7151	28.6391	28.8428	28.6941	28.8339	28.73	28.992	28.6225	28.9544	28.8	28.7673
KCC2G	28.2457	27.8695	27.8208	27.966	28.205	27.8221	28.1697	28.0455	28.0513	28.1656	28.186	28.0096
KCRM	35.3567	35.3304	35.4183	35.1662	35.1505	35.1289	35.5296	35.3351	35.475	35.3832	35.2356	35.2963
KCRS	31.9709	31.8146	31.8916	32.1276	32.1623	32.1071	31.8584	31.9271	31.8858	32.0263	31.8526	32.2603
KLH31	26.3275	26.2872	26.4375	26.1936	26.436	26.3616	26.4196	26.4299	26.3422	26.4551	25.9845	25.9973
KLH40	27.3631	27.2183	27.7367	27.2553	27.4245	27.1864	27.8342	27.754	27.3712	27.4917	27.3337	27.4915
KLH41	30.4157	30.3868	30.2446	30.179	30.1988	30.2338	30.893	30.4344	30.3942	30.1533	30.1213	30.3625
KPB1	28.7995	28.6541	28.7465	28.29	28.5183	28.7157	28.7069	28.7614	28.6467	28.4988	28.5719	28.6304
KPBB	29.2017	29.1416	29.0094	29.0389	29.1671	29.1472	29.4678	29.2953	29.209	29.1699	29.1567	29.1889
KPYM	33.2612	33.0993	33.2811	33.0543	33.0805	32.9155	33.5206	33.2437	33.2656	33.165	33.0245	33.0709
LAMA2	26.8469	27.0497	27.1776	27.5091	27.287	27.2947	27.314	27.2796	27.2311	27.2194	26.9774	27.1329
LAMB1	26.2423	26.4588	26.1294	26.1783	26.3382	26.5452	26.3069	26.4157	26.2337	26.6549	26.2267	26.4648
LAMB2	26.4727	26.5032	26.1496	25.6062	25.5994	NA	26.0873	26.2584	26.4825	25.9443	25.4785	26.2881
LAMC1	27.3977	27.1935	27.0065	27.1836	27.3677	27.4192	27.6169	27.6294	27.451	27.6444	27.6621	27.5806
LDB3	31.7162	31.6028	31.6213	31.6964	31.8037	31.6584	31.7897	31.6754	31.6092	31.8451	31.3462	31.8056
LDHA	33.2618	33.4628	33.4786	33.2071	33.3114	33.2217	33.4647	33.3043	33.2837	33.2302	33.2796	33.3082
LDHB	28.8698	28.6563	28.6212	28.8846	28.722	28.8039	29.2942	28.7197	28.7621	28.8435	28.7553	28.8491
LEG1	29.1132	29.3079	29.3937	29.4342	29.3523	29.5928	29.2948	29.0248	29.5479	29.0747	28.6779	29.2086
LGUL	29.7763	29.8764	29.7223	29.7381	29.9224	29.5969	30.1187	29.9828	29.9024	29.5322	29.5785	29.6468
LMCD1	26.1945	26.0475	26.1968	26.2838	NA	26.5278	26.2188	26.6091	26.4671	26.4331	26.3573	26.3112
LMNA	28.0331	28.0586	28.1045	28.1469	28.1769	28.2639	27.9709	28.2208	28.0754	28.1276	28.152	28.1893
LONM	25.4279	25.4948	25.2102	25.3092	25.3539	25.7563	25.4791	25.1368	25.1894	24.8397	24.9604	25.0594
LPPRC	25.8571	26.1341	25.9497	25.9461	25.8071	25.9591	26.2841	25.9939	25.7752	25.6965	25.7504	26.2885
LUM	28.9046	28.8481	29.4799	28.8841	28.717	28.8593	29.2668	29.361	28.9836	28.7461	28.8194	28.6196
M2OM	28.8782	28.8863	29.0163	29.1106	29.0861	28.8018	28.7426	28.4862	28.4869	28.7227	28.5219	28.9079
MACD1	28.7712	28.878	28.5009	28.4808	28.2186	28.1333	29.0472	29.0371	28.8822	28.3866	28.0233	28.6248
MAOX	27.6405	27.7288	27.8691	27.5935	27.77	27.8013	28.0743	27.9456	27.7258	27.885	27.9016	27.7585
MBP	30.6035	30.5396	30.5322	29.3725	29.4091	28.922	30.8042	30.5466	30.4355	28.5866	28.8659	28.7217
MCAT	26.9695	27.3441	27.1728	27.2288	27.3962	27.2539	27.174	26.9033	26.6568	26.9032	26.5983	27.0858
MDHC	31.2776	31.1254	30.7958	30.9546	30.8855	31.0107	31.0497	31.0743	31.0205	31.0437	30.7625	30.9464
MDHM	32.4416	32.4091	32.5571	32.6069	32.6251	32.4741	32.7526	32.557	32.3616	32.5957	32.6822	32.6134
MIC19	28.0806	28.03	28.3207	28.2841	28.553	28.6128	28.3674	28.5597	28.4434	28.3784	28.3092	28.2829
MIC26	27.9713	27.8895	27.9376	28.0484	28.0911	NA	28.0646	27.704	28.0509	27.9328	27.7038	27.9961
MIC27	25.6425	25.7427	25.5781	NA	25.7938	26.1877	25.9461	25.9949	25.6826	25.7349	25.598	26.2319
MIC60	29.0346	29.2098	29.1801	29.0054	29.271	29.0511	29.1363	29.2465	29.0951	29.0566	29.1327	29.0436
MIME	28.5466	28.6647	28.7657	28.0874	28.2514	28.3393	28.6109	28.5496	28.6742	28.239	28.2741	28.2525
MLRS	35.3747	35.4907	35.5616	35.3708	35.2887	35.2771	35.4572	35.2116	35.422	35.489	35.3034	35.2924
MLRV	28.907	28.9641	28.7501	28.5434	28.1319	28.4272	29.71	29.3382	29.476	28.5261	28.2694	28.5103
MMSA	27.539	27.8379	27.644	27.9828	27.6287	27.8707	28.0849	28.2116	27.8672	28.0372	27.8528	27.9965
MPC2	28.9976	29.301	28.6832	28.8875	28.9747	28.8882	29.4585	28.6353	28.956	28.4581	28.1552	28.5294
MPCP	31.3063	31.2391	31.0768	31.4152	31.2525	31.3228	31.2591	31.0691	31.0953	31.1454	30.9266	31.0943
MPI	26.0544	26.5666	26.0476	26.4967	26.2935	26.7599	27.1316	27.0556	26.4191	26.2212	26.6151	26.3878
MTCH2	27.5272	28.2881	28.3342	28.1869	28.5251	28.1766	28.0265	28.0799	28.1327	28.1082	28.3278	28.1326
MUG1	25.7028	25.9528	26.0602	25.9097	25.8975	25.9058	25.7677	26.334	25.6465	25.6402	25.8012	25.9069
MYBPH	30.6895	30.5109	30.5514	30.3707	30.4113	30.455	30.7913	30.6143	30.6649	30.4755	30.2715	30.4849
MYG	32.0118	32.3083	32.3996	31.7818	31.8993	32.1411	32.8242	32.5097	32.6895	32.5579	32.1403	31.9808
MYH1	33.6023	33.5922	33.6385	33.7683	33.7882	33.7315	33.4464	33.7246	33.7449	33.8641	33.9332	33.8047
MYH3	33.2736	33.4777	33.4535	33.194	33.149	NA	35.6707	34.8328	34.276	33.7691	33.7475	NA
MYH4	35.9197	35.8943	36.0162	35.8408	35.854	35.7776	36.0203	35.9496	36.0715	35.9288	35.9537	35.8605
MYH7	34.6341	34.627	34.5595	33.8997	33.9073	34.0473	34.5425	34.6605	34.5751	33.9309	33.9895	33.9778
MYH8	34.556	34.242	34.3374	34.3227	34.3369	34.2561	34.3187	34.3431	34.2616	34.3362	34.25	34.3617
MYH9	26.3906	26.1192	26.4516	26.2468	26.329	26.5919	26.6596	26.4927	26.5776	NA	26.893	26.296
MYL1	35.464	35.4378	35.4901	35.4382	35.5128	35.4997	35.4705	35.468	35.5789	35.4694	35.4808	35.4089
MYL3	30.2875	30.2266	30.0982	29.9385	29.9436	30.0389	30.3937	29.931	30.2797	29.7732	29.8859	29.9683
MYL6	28.08	28.4602	28.2	28.2147	28.3241	28.0058	27.96	28.2516	28.4926	27.9286	27.999	28.2154
MYL6B	25.6661	26.0681	25.6008	25.6577	NA	26.0752	24.7866	25.6901	25.4827	NA	25.6625	26.1193
MYLK2	27.7218	27.8207	27.6459	28.0537	27.9871	27.7519	27.7692	27.4953	27.2856	27.4734	27.4526	27.5473
MYOM1	31.4051	31.4088	31.4446	31.2982	31.2422	31.3342	31.5081	31.5666	31.4086	31.2821	31.2037	31.2932
MYOTI	29.6345	29.6943	29.4834	29.4422	29.5655	29.555	29.65	29.6168	29.6307	29.5635	29.4879	29.6165
MYOZ1	31.7761	31.7984	31.761	31.6901	31.862	31.7574	31.9938	31.9569	31.9633	31.7555	31.5715	31.647
MYOZ2	27.1158	27.1067	27.3466	27.0219	27.0183	27.2056	26.0512	27.0396	27.1529	26.8722	26.9775	27.1933
MYOZ3	30.2835	30.0112	30.1449	29.6792	29.8687	29.9126	30.2442	30.1747	29.8443	29.6538	29.9037	29.7884
MYP0	30.1926	30.0639	30.6407	29.4343	29.7614	29.1796	31.019	30.6103	30.6367	29.6661	29.6557	29.7944
MYPC2	32.9733	32.9907	33.0717	32.812	32.847	32.7836	33.2296	33.1078	33.0454	32.7716	32.8085	32.7811
MYPN	26.0131	24.9859	25.033	25.2145	25.3173	24.354	26.0999	25.4328	25.7057	25.6155	25.6436	25.527
MYPT2	NA	24.3058	24.7312	24.0996	24.2233	24.1911	25.2506	25.8333	25.4252	24.8212	24.9372	25.319
NACAM	27.541	27.4867	27.5771	27.3259	27.5128	27.4897	27.8651	27.3954	27.6278	27.5595	27.5286	27.6259
NB5R1	26.6891	26.098	26.0454	26.5013	26.53	26.3887	26.5022	26.3638	26.2937	26.615	26.2916	26.8788
NDKB	30.7649	30.8367	30.9048	30.3052	30.5873	30.7993	30.9138	30.853	30.8562	30.5257	30.2009	30.5465
NDRG2	28.8424	28.9412	29.0355	29.0477	29.1308	29.0752	28.9215	29.1367	28.8861	28.9992	28.8739	29.0094
NDUA2	28.3952	28.8128	28.7029	28.4374	28.2985	28.6472	28.1539	27.7985	27.808	28.2993	28.5368	28.5027
NDUA6	28.4847	28.5323	28.5696	28.8112	28.7639	28.5307	29.447	28.8108	28.7838	28.9728	28.6931	28.9497
NDUA7	27.8794	27.4873	27.8113	27.9498	27.7578	27.3535	28.5181	27.5854	28.7748	29.0935	28.9795	28.8939
NDUA8	28.8544	29.0093	28.5537	28.924	29.1981	28.925	29.6659	28.7938	28.7334	28.7507	28.4389	28.4926
NDUA9	28.7214	29.0378	28.8887	29.0161	28.7518	28.9922	28.8472	28.8412	28.8668	28.6914	28.7777	28.77
NDUAA	29.2059	29.2258	29.3457	29.3734	29.3676	29.4927	29.4305	29.3561	29.3734	29.3479	29.4187	29.4485
NDUAC	29.2633	28.7704	29.0358	29.1265	29.1937	29.1852	28.6331	29.1516	28.7945	28.9995	28.9552	29.293
NDUAD	29.3572	29.4699	29.1194	29.5717	29.5235	29.3002	29.4314	29.6956	29.4241	29.1789	29.2577	29.4704
NDUB2	29.2161	29.4027	29.2183	29.3772	29.1731	29.3229	28.8653	29.325	29.1284	29.2909	29.3724	29.1778
NDUB3	NA	27.1099	27.2285	27.4603	27.4806	27.2725	NA	27.2134	27.0863	NA	27.0081	27.3503
NDUB4	28.5753	28.2864	28.6259	28.9349	29.1672	28.713	29.5581	28.5172	28.9744	29.2467	29.4493	29.2469
NDUB6	25.4403	25.6806	25.61	25.8448	25.7977	NA	26.4215	25.917	25.6857	26.5342	26.0999	25.9885
NDUB8	28.4999	28.5043	27.0207	28.4555	27.8631	28.3431	28.3858	28.1766	28.4361	28.1961	27.0169	27.8471
NDUBA	27.9972	28.37	27.9218	28.262	28.2613	28.2495	28.7217	28.3188	28.5079	28.2174	27.8148	28.4215
NDUBB	28.0792	28.1133	28.0017	28.0098	28.1153	28.125	28.8427	28.0717	27.8273	28.2286	27.5225	27.9149
NDUC2	27.3595	27.428	27.6239	27.5938	27.579	28.1573	26.7972	26.6663	26.9796	27.5052	27.631	27.7118
NDUS1	29.0633	28.9693	29.2299	29.0635	29.0632	29.0771	28.9236	29.1019	28.9295	29.2091	29.1308	29.1471
NDUS2	28.6638	28.6248	28.6299	28.8615	28.8543	28.9185	29.0239	28.8122	28.759	28.7631	28.7684	28.6653
NDUS3	28.2914	28.2161	28.3368	28.5398	28.4347	28.3399	28.4739	28.3093	28.4523	28.3902	28.1701	28.3692
NDUS4	28.695	28.7817	28.5288	29.1301	29.114	28.8659	28.8249	28.7092	28.8629	29.0613	29.0193	28.7806
NDUS7	27.4116	27.4855	27.4789	27.8314	27.7446	27.8838	27.6814	27.9987	27.6531	27.533	27.3207	27.8231
NDUS8	28.6756	28.4384	28.3437	28.6813	28.6697	28.9534	28.0582	28.3067	28.4121	28.1119	28.0495	28.2086
NDUV1	28.78	28.9594	28.5039	29.4004	29.2417	29.2718	29.222	29.0851	29.1403	29.4092	29.1237	29.4542
NDUV2	28.1523	28.4223	28.2141	28.4708	28.5861	28.3232	28.2167	28.4578	28.3179	28.3764	28.5262	28.4624
NFL	26.607	27.2266	27.572	25.7746	25.845	26.1848	27.9705	27.6859	27.5396	25.8538	26.0095	25.9283
NFM	26.4322	27.2721	26.9741	26.1691	26.0757	26.199	27.1782	27.4796	27.4825	26.2373	26.6072	26.0474
NID1	27.3499	27.1553	27.3463	27.3495	27.5359	27.3512	27.2017	27.3305	27.2519	27.3387	27.2982	27.403
NIPS2	29.6892	29.7136	29.4626	29.4397	29.6193	29.5497	29.621	29.4861	29.3586	29.2218	29.1375	29.3161
NNTM	27.0361	27.1296	27.1447	27.2185	27.0462	27.2821	27.3174	27.4917	27.2218	27.3225	27.4084	27.2125
NU1M	26.5831	27.0435	26.5928	26.8373	26.9483	NA	26.7219	26.2752	26.047	27.0082	26.4497	26.4886
NUCL	25.945	26.0424	26.1108	25.866	25.7794	26.1909	26.0453	26.1973	26.0437	25.86	25.606	25.9247
OBSCN	29.345	29.5725	29.4036	29.5297	29.3952	29.4676	29.4796	29.4089	29.4597	29.3867	29.3466	29.4207
OCAD2	25.4786	25.6784	25.8965	25.5481	25.6132	25.4504	26.4969	25.9697	NA	25.9421	25.9255	25.6939
ODB2	24.7142	25.0879	25.1196	25.4346	25.5059	25.4327	25.6835	25.4597	25.1168	25.2906	25.5082	25.0377
ODO1	29.471	29.4419	29.4093	29.5402	29.5829	29.6988	29.6877	29.6463	29.4871	29.5216	29.5047	29.541
ODO2	29.3194	28.9078	28.9674	29.2257	29.2282	29.249	29.3216	29.1112	29.0809	29.3777	29.4256	29.2845
ODP2	29.4601	29.1321	29.2618	29.0974	29.2425	29.2553	29.3781	29.4112	29.1456	29.2261	29.1804	29.0348
ODPA	30.167	29.8692	30.2769	30.1802	30.3487	30.2518	30.1617	30.1519	30.1504	30.3809	30.1456	30.3113
ODPB	29.659	29.9407	29.7657	30.1277	30.2443	30.2091	29.9327	30.0413	30.0176	29.7571	29.8797	29.879
ODPX	27.4652	27.7339	27.4813	27.9078	28.0992	27.9919	27.6465	27.6953	27.6344	27.8848	27.5167	28.0836
OLA1	26.8859	26.3996	26.9922	26.7083	27.208	26.8539	27.1781	26.7609	26.9854	27.0217	26.6041	27.2535
OST48	26.4231	26.2679	26.6898	26.3579	NA	26.2463	26.558	26.3096	26.3572	NA	26.5561	26.2885
PACN3	27.31	27.3664	27.3481	27.1445	26.9129	26.8151	27.2382	27.0418	27.2122	27.2228	26.5986	27.161
PADI2	25.7054	26.0023	26.2223	26.0639	25.9057	26.0942	26.1248	26.1152	25.826	25.9166	25.8925	26.0399
PAIRB	25.1994	25.7759	25.4204	24.8803	24.9334	25.1312	25.382	25.3713	25.5982	25.2653	25.2914	25.3707
PARK7	30.9251	30.9325	30.9059	30.7097	30.9644	30.7977	30.9855	31.0457	30.519	30.7721	30.468	30.7885
PBIP1	27.8449	27.9129	27.8529	28.2953	28.1893	27.8761	27.9997	27.9587	27.9397	27.9281	27.7522	28.1467
PCCB	25.9561	25.9572	25.6105	26.1321	25.8193	25.9241	25.5613	25.3704	25.6454	25.8032	26.1434	26.0675
PDIA1	28.15	28.1906	28.1146	27.869	27.9529	27.9455	28.1845	28.1078	28.1156	27.8491	27.7369	28.0419
PDIA3	27.0376	26.7535	27.0774	26.9148	26.9032	26.7796	27.1395	27.2318	27.2193	27.0702	27.1042	27.0755
PDIA6	26.5318	26.5128	26.5304	26.4871	26.1101	26.444	26.452	26.5202	26.2722	26.1221	26.4065	26.2337
PDLI3	28.7411	28.4993	28.6477	28.3862	28.4999	28.6833	28.493	28.7502	28.4703	28.3391	28.7868	28.4067
PDLI5	31.2848	31.2665	31.2089	31.2624	31.0552	31.2637	31.3632	31.4152	31.2804	31.2426	31.1391	31.0503
PDLI7	30.0936	30.4651	30.007	30.2071	30.1965	29.9564	30.2466	29.971	29.9335	30.3194	29.9387	30.4828
PEBP1	30.4888	30.3446	30.2868	30.3156	30.3883	30.1801	30.286	30.5344	30.1575	30.0558	30.2446	29.8043
PFKAM	32.2012	32.2399	32.2461	32.1189	32.2088	32.3255	32.3164	32.2043	32.3327	32.1311	32.127	32.0877
PGAM2	33.7977	33.7052	33.8697	33.725	33.6191	33.8779	33.9224	33.7901	33.9889	33.6309	33.5301	33.6627
PGBM	27.2916	27.0585	27.2271	27.2951	27.1132	27.6557	27.2644	27.5724	27.2204	27.3509	27.4254	27.2122
PGK1	32.3831	32.4029	32.4143	32.2602	32.3585	32.1646	32.3804	32.4012	32.4447	32.2751	32.2923	32.2236
PGM1	31.9991	32.1466	32.0709	31.8349	31.9112	31.813	32.1532	32.2195	32.2888	31.9027	32.0623	31.8729
PGS2	30.1926	30.1803	30.2599	29.8876	29.8016	29.747	30.2656	30.2784	30.1527	29.8721	29.8418	29.9289
PHB	27.8221	27.7308	27.5775	27.3935	27.3515	27.6662	28.1169	27.7027	28.3647	27.556	27.955	27.8218
PHB2	27.6729	27.8503	28.2069	28.2191	28.0398	28.0438	28.238	28.0519	28.0245	28.0812	28.2612	28.2608
PHKG1	28.4022	28.7434	28.413	28.5753	28.6777	28.1769	28.5587	28.6477	28.642	28.3581	28.3001	28.3788
PHP14	28.0652	28.1898	28.013	27.8724	28.2466	28.1995	27.7692	28.0634	28.0068	27.7378	27.7928	27.7294
PIMT	27.0305	27.0762	27.019	27.3421	27.7059	27.211	27.1997	27.2918	27.2812	27.303	27.1319	27.2888
PLEC	32.111	32.1222	32.084	32.0984	32.1882	32.1138	32.2706	32.3598	32.2963	32.1183	32.0909	32.1637
PLIN4	28.6851	27.8388	27.8582	28.1187	28.0835	28.1407	28.142	28.229	28.3877	28.6193	28.3911	28.265
PP1A	27.9004	27.4054	27.5173	27.8459	27.368	27.3546	27.1493	27.3363	26.9609	27.007	27.3082	26.8734
PP2BB	26.2884	26.7854	27.2933	26.8697	26.1338	27.0145	27.0479	26.3943	NA	26.7897	26.7303	26.6521
PPIA	29.3354	29.3322	29.4139	29.3777	29.3671	29.2944	29.5346	29.6567	29.6143	29.4793	29.2856	29.4061
PRAF3	26.9488	27.1528	26.7915	27.4567	27.3654	27.0933	27.1816	27.005	26.8357	27.1856	26.8429	27.173
PRAX	27.763	27.7186	26.8969	26.0817	26.0861	26.2053	26.9665	26.9941	26.7225	26.0077	25.8889	26.3902
PRDX1	29.8554	29.8497	29.9422	29.7441	29.8056	29.4808	29.8874	29.9295	29.7451	29.4677	29.653	29.7695
PRDX2	29.164	29.3551	29.3831	29.212	29.4557	29.386	29.3003	29.3796	29.0742	29.4367	29.5266	29.4129
PRDX3	29.0129	29.015	29.302	29.0331	29.0857	28.8692	29.0269	29.2231	29.0405	28.9712	28.9699	29.0845
PRDX5	28.4075	28.6048	29.2652	28.5033	28.6471	28.6119	28.2682	28.6581	28.9852	28.7381	28.6389	28.6899
PRDX6	27.4253	27.2425	27.472	27.2485	27.1925	27.2436	27.6066	27.3505	27.2122	27.3147	27.7187	27.393
PRELP	27.4614	27.9432	27.7431	27.7352	27.6391	27.7495	27.5961	27.7634	27.6755	27.5176	27.4048	27.7231
PROF2	27.6427	27.7708	27.9954	28.0495	28.0233	28.1872	27.7157	27.8203	28.1459	27.8289	27.8763	28.1148
PRPS2	27.7347	28.0273	28.0109	27.2794	27.1038	26.7891	27.6987	27.9772	27.5481	27.4617	27.1233	26.9709
PRR33	27.6886	27.7117	27.4279	27.1902	27.0041	26.6787	28.0166	27.3734	27.8484	27.256	27.3776	27.1637
PRS6A	25.9771	26.2764	26.0392	26.0746	26.4986	26.2179	26.2787	26.5101	26.4997	26.1115	26.27	26.3618
PRVA	34.6813	34.4053	34.67	33.5254	33.3934	33.667	34.9943	34.4591	34.6327	34.0751	34.2386	34.2326
PSA5	27.2486	27.4014	27.6947	27.1873	27.3193	27.2137	27.7171	27.7842	27.5027	27.1958	27.5912	27.4976
PSB1	26.1852	26.1248	NA	NA	26.4108	26.7274	26.7434	26.1933	26.2432	25.8755	26.2943	NA
PSD11	25.9402	26.0553	26.1953	25.7135	25.9486	25.9101	26.1261	26.1667	26.2584	26.0147	25.9317	25.8395
PSMA8	26.9619	27.1516	26.9601	26.9994	26.7406	26.7723	26.8853	27.623	26.9486	26.6883	26.6803	26.9803
PSMD1	25.8261	26.1345	25.8165	NA	25.8719	25.9878	26.1091	26.0724	26.0833	25.6941	25.9308	NA
PSMD2	NA	25.6849	26.4236	26.1565	26.3173	26.761	26.9827	26.3363	26.1357	26.4913	NA	26.1711
PSMD3	26.0571	NA	26.014	26.0223	25.8931	25.6712	25.863	26.0382	25.5612	25.5547	25.6566	25.6101
PSMD6	25.9126	26.3553	26.199	26.2624	26.0959	26.2515	26.146	26.3605	26.3099	26.0193	26.2184	26.097
PSMD7	26.3982	26.4993	26.0639	26.0939	26.1106	NA	NA	26.0654	26.5988	26.2083	NA	26.4436
PUR2	NA	26.176	25.9771	25.8448	25.8548	25.8375	25.8807	NA	25.8402	25.5677	25.7333	26.0262
PUR8	28.0513	27.7129	28.0962	27.9638	27.9283	28.2485	28.2602	28.0555	28.2577	28.0494	28.1328	27.7858
PURA1	29.8985	30.1747	30.0875	30.0917	30.2564	30.1906	30.2109	30.2671	30.1986	30.0456	30.2699	30.2347
PXL2B	26.4948	26.5579	26.9252	26.5224	NA	26.8389	NA	26.7783	26.7498	26.5822	26.6652	26.6244
PYC	26.9384	27.1529	27.0838	26.8469	26.774	27.0197	27.1669	27.4789	27.3555	26.8804	26.919	27.0146
PYGM	34.0102	33.8738	34.0182	33.7526	33.8222	33.7816	34.055	34.017	33.9706	33.7321	33.7553	33.7859
PZP	26.8138	26.5936	26.6164	26.6436	26.2535	26.1824	26.7277	26.824	26.4606	26.4564	26.398	26.0842
QCR1	30.5767	30.676	30.7369	30.7388	30.6693	30.5954	30.7146	30.652	30.7425	30.7775	30.7255	30.7715
QCR2	31.0514	30.9626	31.1608	31.0702	31.3315	31.3849	31.1649	31.1517	30.8432	31.1139	31.2641	31.1853
QCR8	29.0109	29.4584	29.2697	29.1963	29.376	29.0055	29.6511	29.1471	29.42	29.4615	29.5737	29.5152
QCR9	31.1547	30.9817	30.5724	30.5822	31.3252	30.9361	31.043	30.5062	30.9906	31.3621	31.4639	31.1921
RAB10	28.1384	28.344	28.4439	28.2858	28.3288	28.3776	28.5	28.371	27.8815	28.0806	28.3396	28.1203
RACK1	26.7772	26.5773	NA	26.9588	26.5009	26.6334	27.2548	26.6525	26.7497	26.682	25.6857	26.5655
RADI	26.7542	26.7666	26.8009	26.5726	26.9013	26.7669	26.8191	26.7724	26.5455	26.354	26.2145	26.5764
RHOC	26.1656	26.0027	26.2199	26.1613	25.8596	26.0444	25.5247	26.5358	26.0384	26.2289	26.1605	26.0345
RINI	27.1107	27.3889	27.2106	26.9287	27.1249	27.1463	27.4544	27.0659	27.2272	26.8747	26.9556	NA
RL12	26.9284	27.017	26.9517	27.177	26.9408	NA	27.3598	NA	26.8409	27.099	26.9045	NA
RL13	27.7543	27.4504	27.5889	27.6911	27.8727	27.5882	27.9116	27.6742	27.8013	27.8579	27.9094	27.6359
RL15	28.6849	26.9172	26.8621	26.8303	26.1722	NA	26.8845	25.9531	26.0876	26.0588	NA	26.683
RL17	27.4532	27.6244	27.5851	27.4845	27.4937	27.5857	28.3196	27.7174	27.7351	27.7519	27.8834	27.6621
RL18	27.4522	27.4183	27.5933	27.5703	27.7809	27.5506	27.8485	27.916	27.7772	27.631	27.7385	27.5879
RL24	27.4215	27.2308	27.2979	27.2412	27.4039	27.0156	27.3746	27.392	27.1752	27.2278	27.0191	27.3751
RL27	27.3692	27.3035	27.2311	27.6771	27.2893	26.742	27.7545	27.7104	27.4499	27.1139	26.7012	NA
RL27A	27.2653	27.9036	27.3	27.7712	27.8553	27.6438	27.6612	27.9542	27.4163	27.32	NA	27.1359
RL28	NA	26.0418	26.4834	26.4769	25.4823	NA	26.8125	26.3653	26.5873	26.2671	26.1323	26.5094
RL4	28.2813	27.9105	27.6417	27.5041	27.69	27.6199	28.133	28.0471	27.9985	27.6232	27.6853	27.9797
RL5	28.1914	28.0682	NA	27.7225	27.9662	27.7642	NA	28.4204	28.0816	28.1026	NA	28.2224
RL6	27.2516	27.2915	27.5314	27.2618	27.4003	27.4476	27.7311	27.6062	26.8379	27.2122	27.3127	27.065
RL7	28.5261	28.7884	28.6555	28.2729	28.4413	28.4463	28.7133	28.7582	NA	28.69	28.6024	28.5044
RL9	27.0006	26.9167	27.1234	26.741	26.5681	26.5915	27.1088	27.3082	26.9893	26.5511	27.1583	27.0367
RLA0	27.4337	27.3322	27.4696	27.3209	27.4534	26.9704	27.6621	27.4424	27.453	27.6941	27.3821	27.5701
RLA2	28.1976	28.469	28.2704	28.6916	28.1572	28.3204	28.1997	28.6381	28.1693	27.5896	28.5328	28.423
ROA2	28.2345	28.1617	28.1423	28.0978	28.1682	28.0175	28.5855	28.2851	28.5912	28.4524	28.2873	28.8104
ROA3	27.3441	27.1184	27.1783	27.5273	26.9447	27.5844	27.5722	27.5686	27.453	27.6443	27.4625	27.3799
RPN2	26.2744	25.4841	26.0805	26.0196	25.8995	NA	26.4944	25.9662	25.8182	25.8241	26.0957	25.6244
RS12	27.3259	27.2627	NA	27.2	NA	27.1156	NA	27.3578	27.497	27.2155	27.2274	27.5093
RS13	28.3645	28.4309	28.3393	27.8013	NA	28.0984	28.1945	28.1808	NA	27.8686	NA	27.4279
RS16	27.7816	28.1174	27.6809	27.7821	27.6688	27.4401	27.975	27.9084	27.8284	27.7013	27.6365	27.7704
RS18	27.021	27.2892	27.5757	27.3875	27.7244	27.1401	27.6217	27.4725	27.2795	27.1047	27.2237	27.3045
RS19	27.7902	27.8917	27.4502	27.3387	27.7347	27.5708	27.8621	27.9687	27.9903	27.2088	27.2354	27.492
RS2	28.0246	27.8412	27.9913	27.7645	27.6523	28.0379	27.7669	28.0507	27.9237	27.7715	27.657	27.3974
RS20	28.0893	28.225	28.1281	27.8337	28.01	28.2716	28.2414	28.5151	28.258	27.8622	28.1757	28.0557
RS26	NA	27.3229	26.9559	27.0234	27.2349	27.1074	27.1356	27.002	26.9281	26.5589	26.9968	26.9864
RS3	28.5038	28.4205	28.4154	28.4756	28.3756	28.3677	28.4861	28.4713	28.3372	28.2044	28.1852	28.4119
RS3A	28.4659	28.0519	27.9814	27.9204	27.7487	28.2616	28.205	28.3144	27.809	27.4994	27.859	27.4136
RS4X	27.6574	27.4702	27.1017	27.3209	27.0646	27.118	27.2743	27.2878	27.4951	26.7797	26.6637	27.305
RS6	26.6923	NA	26.9056	26.627	NA	26.9052	27.0531	26.2445	26.7739	26.7847	26.8478	26.7819
RS7	27.8058	27.8816	27.8442	27.7873	28.1062	27.7737	27.8312	27.6798	27.8538	27.6154	27.4525	27.6515
RS8	27.9912	NA	27.3115	27.5337	27.4386	NA	27.8762	28.3896	27.4997	27.5922	27.5079	NA
RS9	27.4086	27.4062	27.6527	27.4539	27.6221	27.7065	28.0579	27.6403	27.8884	27.5863	27.7171	27.7956
RSSA	27.7065	27.9507	27.8296	27.9057	27.5782	27.664	27.9525	27.8446	27.86	27.931	27.6933	28.1562
RTN2	30.5557	30.806	30.9969	31.2728	31.311	30.4196	31.7674	30.4	30.4661	30.8945	30.9081	30.9819
RTN4	30.4828	30.4411	30.6521	30.3821	30.1256	30.4359	30.64	29.8731	29.7469	30.3492	30.4119	30.173
RYR1	29.6859	29.7845	29.6762	29.7396	29.7552	29.7111	29.8482	29.7667	29.7328	29.7081	29.5692	29.7709
S10A1	27.1511	NA	27.3519	27.4424	27.1606	27.3559	27.2579	27.4417	27.6451	27.1506	27.367	27.9284
SAHH	26.087	26.5921	26.1163	26.2047	26.1518	26.2153	26.3762	26.5339	26.3076	26.6301	NA	26.4416
SAM50	NA	26.771	26.9662	27.3888	26.9282	26.9762	27.2928	26.9944	27.1749	26.9165	26.6122	26.8046
SAR1B	28.6653	28.8584	29.1679	29.4493	28.9803	29.0358	28.8831	29.0746	28.9012	29.0205	29.2428	29.1181
SCOT1	27.1884	27.4373	27.5592	28.0212	28.0209	28.0415	27.4025	27.3868	27.6754	27.8506	28.3135	27.9791
SCRN3	27.0352	26.8977	27.1208	26.7754	26.5823	26.8839	26.8938	26.8381	26.9749	26.6043	26.6771	26.7909
SDHA	29.675	29.808	29.5727	29.7337	30.0202	29.9775	29.804	29.7506	29.8575	29.6642	29.852	29.7247
SDHB	28.9464	29.1847	28.9096	29.3169	29.5247	29.2704	29.3841	29.2769	29.189	29.2248	29.341	29.1956
SH3BG	28.3525	28.7611	28.5951	28.8895	28.7529	28.2942	28.5105	28.9513	28.9754	28.9286	28.8283	28.6729
SMYD1	30.1985	30.1272	29.976	29.6729	29.5552	29.9575	30.2536	30.4648	30.2261	29.5613	29.9005	29.7488
SNTA1	27.259	26.8495	27.3235	26.7516	26.9408	27.1915	26.554	26.7042	27.2057	26.9378	27.1239	26.5969
SODC	27.979	28.5131	28.1009	27.3094	27.5132	27.5388	28.4059	28.6457	28.1315	27.2164	27.4301	27.1224
SODM	29.9461	29.9539	29.6895	30.3678	29.8648	29.6876	29.9066	29.8097	29.7976	29.5953	29.2574	29.3929
SPA3K	28.8355	28.9137	28.989	29.0337	29.2281	29.3317	29.1295	29.056	29.023	29.0239	28.9921	29.1737
SPB6	28.6971	28.83	28.5571	27.7889	27.6352	27.7559	28.9719	28.6786	28.7993	27.569	27.9638	27.9592
SPEG	28.7709	29.0728	28.7928	28.7915	28.4775	28.2471	28.9641	29.0048	29.1377	28.4814	28.7585	28.3339
SPRE	25.7926	26.378	26.571	26.509	26.1895	26.3108	27.4253	26.4784	26.8802	26.5868	26.2466	26.7729
SPSY	26.1969	26.3839	26.2097	26.1004	26.0699	NA	25.7702	26.5586	NA	NA	26.099	26.0505
SPTB1	25.2538	25.1584	25.2202	24.9209	25.0853	25.1301	25.3431	25.4471	25.0643	25.1163	25.3005	25.426
SPTN1	26.0464	25.8236	26.1064	26.2582	25.978	26.0136	26.3315	26.0517	26.3135	26.0114	26.2316	26.0596
SRCA	31.7046	31.7138	31.7727	31.8501	31.9016	31.972	31.7779	31.7931	31.604	31.8113	31.7272	31.7546
SSRA	NA	25.5966	25.73	25.7392	25.6394	25.6466	NA	25.7027	26.1753	25.8418	NA	25.7385
STAC3	27.2606	26.7406	27.1173	27.2874	27.2343	27.696	27.0591	27.4438	26.883	27.3318	27.4206	27.5524
STIM1	25.8772	25.6935	25.8004	26.3943	26.0282	26.2355	25.4214	25.5587	25.7115	25.713	25.5819	25.7889
STIP1	26.7945	26.5045	27.1974	26.8921	26.7614	26.6832	27.0285	27.3455	27.0795	26.864	27.0628	27.1004
SUCA	29.9272	29.5259	29.3392	29.6922	29.7544	29.7762	29.5164	29.6477	29.6524	29.6135	29.8441	29.7898
SUCB1	29.8903	29.7275	29.7081	30.0087	30.0212	29.9445	29.9643	29.7924	29.997	30.1225	29.8936	30.1278
SYEP	26.5499	26.1481	26.0856	26.4095	26.0091	26.4393	26.3263	26.2503	26.6373	26.1867	26.5572	26.3792
SYNEM	26.897	27.0885	27.0138	27.0208	26.7874	26.9376	26.9463	27.1916	27.0139	26.9578	26.5855	26.7506
SYNP2	27.6521	27.4736	27.5983	27.8257	27.9719	28.1942	27.6701	27.5186	27.7025	27.7263	27.7929	27.8191
TAGL	26.3905	26.4093	26.3135	NA	26.3823	25.9758	26.84	26.7936	26.7065	NA	26.1846	26.3629
TBA1B	28.0949	28.0977	28.1015	28.1397	28.1474	28.0256	28.2461	28.1153	28.1026	28.0821	28.2378	27.9858
TBA4A	29.7841	29.9012	29.9067	29.8067	29.8297	29.9251	30.2619	30.0462	30.1564	29.787	29.8884	29.9215
TBB4A	31.0753	31.2736	30.9964	31.1501	31.2107	31.085	31.3121	31.284	31.039	31.0692	30.9253	31.0108
TBB5	NA	27.665	26.9991	27.441	27.3176	NA	27.7729	27.1468	27.4812	27.3962	26.9985	NA
TCPB	26.8774	26.7857	27.0157	26.8808	27.0353	27.0291	26.7462	26.9909	26.9932	26.8212	26.6611	26.8215
TCPD	26.516	26.1875	26.403	26.1657	26.2502	26.2188	26.6211	26.489	26.3056	26.3503	26.074	26.1725
TCPE	26.5009	26.6341	26.4948	26.3116	26.3795	26.7579	26.6901	26.8281	26.8601	26.3908	26.4402	26.6976
TCPG	26.2728	26.5918	26.7213	26.6267	26.7412	26.6189	26.7389	26.5395	26.507	26.7704	26.5458	26.7345
TCPQ	26.8187	26.9899	27.1755	26.6818	26.6633	26.5499	26.6996	26.4026	26.6946	26.4231	26.0987	26.5424
TCPZ	26.6058	27.6189	NA	27.4441	26.9777	27.3655	27.2171	28.0107	28.1122	27.4892	27.2633	27.3388
TCTP	29.7851	29.5563	29.5352	29.539	29.9698	29.9709	29.8316	30.1132	29.6746	30.038	30.057	29.7372
TECR	27.366	26.7003	26.6058	26.3868	26.9813	26.9264	27.2941	27.0193	26.6947	26.9043	26.6301	26.55
TERA	28.693	28.6235	28.5276	28.5776	28.5594	28.5915	28.7568	28.6967	28.6142	28.3777	28.4472	28.4445
TGM2	25.5848	NA	25.5958	25.5154	25.6977	25.5636	25.7954	25.9975	25.7162	25.6408	NA	25.7483
THIL	29.2818	29.3434	29.3446	29.2354	29.4557	29.4117	29.6155	29.1662	29.3176	29.2544	29.2993	29.34
THIM	29.7183	29.8955	29.7724	29.7992	29.9456	29.9682	29.8546	29.7554	29.972	29.8415	30.0753	29.983
THTM	NA	26.9579	26.8839	27.1067	26.7363	26.6922	27.0088	26.7935	27.1341	26.7744	27.2933	27.082
TITIN	32.2821	32.2773	32.2898	32.1183	32.1261	32.1449	32.4197	32.3868	32.3567	32.1075	32.058	32.1168
TKT	27.0697	26.9252	27.0917	27.2074	27.4223	27.6088	27.6857	27.3729	27.4092	27.3349	27.3096	27.3464
TM109	27.9365	27.6422	27.383	28.0052	28.0091	27.4244	28.5713	27.7545	27.6615	28.0315	28.3325	28.063
TM38A	30.8992	31.0295	30.7763	30.591	30.5422	30.6338	30.6568	30.4523	30.375	29.9788	29.7767	30.0449
TMED2	25.7895	NA	25.5196	25.899	25.6829	25.745	26.6317	25.9264	25.8453	26.1087	25.6222	25.9039
TMEDA	NA	26.6393	26.2547	26.3833	26.0344	NA	26.6395	26.0888	26.1251	26.0687	NA	26.0975
TMOD1	27.7321	28.6421	28.3779	28.6758	28.5046	28.6693	28.2953	27.8939	29.4066	28.0356	28.4221	28.4359
TMOD4	29.7644	29.7579	29.6142	29.4827	29.3055	29.4279	29.7527	29.7727	29.7041	29.5326	29.4364	29.4305
TNNC2	34.2398	33.9952	34.2839	34.0072	33.8126	33.7991	34.5509	34.2714	34.2139	34.0562	34.0012	33.831
TNNI2	34.0796	34.2154	34.1715	34.173	34.0298	34.0574	34.2803	34.2101	34.094	33.9598	34.4939	34.0763
TNNT1	28.3498	28.1375	27.7612	27.7799	27.8306	27.3486	27.7494	27.8767	28.0659	27.3694	NA	27.4321
TNNT3	34.5096	34.5877	34.5502	34.3534	34.4938	34.4395	34.414	34.5827	34.6153	34.4464	34.4637	34.3697
TPIS	33.2476	33.2646	33.3316	33.0195	33.0143	33.2728	33.4459	33.3059	33.4758	33.1181	32.9335	33.019
TPM1	34.7506	34.7425	34.9081	34.956	34.7787	34.7999	34.104	34.8348	34.9817	34.9282	34.8963	34.8822
TPM3	34.6882	34.6425	34.4886	34.3258	34.5135	34.2172	34.936	34.9178	34.7677	34.7096	34.4238	34.5058
TRDN	30.5327	30.2336	30.6201	30.376	30.5414	30.5777	31.0716	30.8216	30.7202	30.4707	30.4007	30.6967
TRFE	30.0424	30.3834	30.1601	29.468	29.7318	29.5811	30.2569	30.1873	30.3758	29.5572	29.3801	29.5233
TRI72	29.3535	29.4197	29.3474	29.339	29.2655	29.5743	29.2525	29.3649	29.2555	29.252	29.078	29.2631
TRXR1	26.1608	26.0552	26.276	25.7223	25.8892	25.9919	26.349	26.2468	26.3225	25.8165	25.7768	25.7876
TTHY	28.1193	27.9653	27.9147	27.3199	27.0805	28.0581	27.8406	27.4373	28.412	27.4753	27.3742	27.7127
UB2L3	28.1255	27.9006	27.9915	28.2074	27.87	27.9154	28.8746	28.2054	27.7932	27.9055	28.5298	28.0298
UBA1	26.7752	27.105	27.0651	27.0933	26.8873	27.2133	26.6034	27.322	27.136	26.9404	27.1095	26.9801
UBC	30.2864	30.3202	30.4661	30.4004	30.7067	30.569	31.0673	30.6781	30.7971	31.0417	30.9532	30.7828
UBE2N	28.2586	28.2814	28.4389	28.1014	28.5813	28.1278	28.3797	28.4944	NA	28.648	28.8279	28.5397
UCRI	29.6232	29.2698	29.4855	29.663	29.8539	29.6958	29.9709	29.3661	29.8027	29.5474	29.8254	29.5095
UGPA	29.9361	29.7756	29.654	29.6151	29.5517	29.6426	30.0267	29.8739	29.8106	29.6936	29.7513	29.6531
UN45B	26.5381	26.4756	26.7199	26.3868	26.3039	26.1301	26.2312	26.5215	26.3576	26.0538	25.972	26.3301
VAPA	28.1401	28.1174	28.08	27.9959	28.2133	27.624	28.5629	27.8292	28.167	28.1105	28.2973	28.2204
VAPB	27.7771	27.9241	27.1526	27.8529	27.3811	27.6903	28.4825	27.7418	27.6842	27.8234	27.5807	27.8364
VDAC1	32.2362	32.2096	32.247	32.2017	32.1543	32.2456	32.2911	32.4795	32.1723	32.1663	32.1271	32.2031
VDAC2	30.032	30.0313	30.0092	29.6165	29.7711	29.5937	30.4332	30.0957	30.2358	29.9806	29.9303	29.9356
VDAC3	29.696	29.9414	29.6673	30.2857	30.1771	30.6123	29.4578	29.4752	29.4881	29.6725	29.6986	30.2159
VIME	28.9157	28.7393	28.8819	28.7487	28.5535	28.7356	29.1845	29.1643	29.1248	28.9399	28.8035	28.8624
VINC	26.772	26.9713	26.7981	26.9662	26.894	27.1621	27.0278	26.9709	26.7218	26.6196	26.4869	26.8597
VPS35	25.329	25.2142	24.9955	25.7496	25.9241	25.026	25.2525	24.6486	25.1593	NA	25.3414	25.1343
WDR1	28.6836	28.6547	28.8135	28.3664	28.5037	27.9776	28.6463	28.7365	28.5342	28.5265	28.6476	28.4541
YBOX3	27.931	27.9383	27.8967	27.6801	28.5956	28.1848	27.6293	28.3263	28.6155	28.2433	28.1152	27.8205
