# Supplementary material for: Integrative Multi-PTM Proteomics Reveals Dynamic Global, Redox, Phosphorylation, and Acetylation Regulation in Cytokine-Treated Pancreatic Beta Cells
Source: Mol Cell Proteomics. 2024 Nov 15;23(12):100881. doi: 10.1016/j.mcpro.2024.100881 (PMC11700301; doi:10.1016/j.mcpro.2024.100881)
Supplement: Table S9 [file mmc9.xlsx]

## Sheet: Legend
Supplementary Data 9: Automated Sample Processing and Integrated Enrichments of Multiple PTMs (Supplemental Fig. S8)
Overview: Data used to indirectly compare the automated and manual SP3 workflows using 1 mg protein inputs.
Note: Peptide spectra matches (PSMs) were filtered using the following criteria: 1) mass accuracy within 10 ppm; 2) PepQ value < 0.01 to a final false-discovery rate < 1%.
Spreadsheet Name	Description
Manual_Global_PeptideLvl	Unique global peptide level data (no normalization) from manual SP3
Manual_Global_ProteinLvl	Unique global protein level data (no normalization) from manual SP3
Auto_Global_PeptideLvl	Unique global peptide level data (no normalization) from automated SP3
Auto_Global_ProteinLvl	Unique global protein level data (no normalization) from automated SP3
Column Header (where available)	Description
Peptide	Peptide sequence
Protein	Common protein nomenclature
PSM_cnt	Peptide spectrum match count (total number of spectra identified for the peptide or protein depending on aggregation level)
MTT_#	Manual Method -NEM samples
MTO_#	Manual Method +NEM samples
ATT_#	Automated Method -NEM samples
ATO_#	Automated Method +NEM samples

## Sheet: Manual_Global_PeptideLvl
Symbols
* = Methionine Oxidation
# = N-ethylmaleimide alkylated Cys site
Peptide	Protein	MTO 1	MTO 2	MTO 3	MTO 4	MTO 5	MTO 6	MTO 7	MTO 8	MTO 9	MTO 10	MTO 11	MTO 12	MTT 1	MTT 2	PSM_cnt
-.M*ERQVLLSEPQEAAALYR.G	APEH	18.5183	18.3624	19.4916	18.6625	18.947	19.2579	18.5437	19.4035	18.3224	19.426	18.5232	19.2808	18.8567	18.2323	1
-.M*IQTVPDPAAH.I	ERG	16.557	16.5172	16.5384	16.5337	16.8443	16.8256	16.5818	16.7933	16.7252	16.876	16.4954	16.6043	16.0383	15.7848	1
-.MFQTLIQK.V	68MP	19.1489	19.0351	19.3087	18.9799	19.1285	19.1685	19.0574	19.3644	18.9241	19.2491	18.8682	19.227	19.0004	18.9142	1
-.MVPPVQVSPLIK.F	ATP5I	17.2775	17.2771	17.5511	17.4981	17.352	17.4075	17.2438	17.5059	17.2532	17.4356	17.223	17.5124	17.299	17.0759	1
A.EAPQEPDPFTYDYHTLR.I	PLM	17.5954	17.5576	17.9196	17.9035	17.7903	17.975	17.7177	18.0757	17.6512	17.838	17.5784	17.9334	17.8929	17.7603	1
A.FLFSGGQAAEAEGGGGK.K	MYH4	16.4638	16.2224	16.685	16.7097	16.5165	16.5428	16.4673	16.7957	16.3354	16.5004	16.5117	16.6937	16.9623	16.8131	1
A.GPAGAGESK.C	TTHY	18.0781	18.0065	17.98	18.0647	17.9846	18.0261	17.8649	18.0693	17.8855	17.8941	17.9571	18.0865	18.0426	17.9366	1
A.HSILPVDDDINGLNEEQK.Q	IVD	15.4659	15.5052	15.666	15.5607	15.4072	15.5744	15.6414	15.7215	15.4865	15.3634	15.3742	15.4471	15.739	15.2396	1
A.KTEGGATVTVK.D	MYH4	20.7512	20.6714	20.7433	20.8143	20.4974	20.9533	20.5056	20.9386	20.6166	20.8165	20.5747	20.7021	20.9913	20.8384	2
A.MGSGTAVAK.T	AT2A1	17.6688	17.6467	17.9561	17.8641	17.6427	17.9651	17.4912	17.8814	17.6741	17.7565	17.6416	17.9403	17.8645	17.6315	1
A.MPYDTPVPGYR.N	PYGM	15.1254	15.1466	15.2314	15.3325	15.1799	15.2752	14.9682	15.4419	15.2197	15.253	15.2361	15.2307	19.2077	18.9947	1
A.NNVMSGGTTMYPGIADR.M	ACTS	16.3494	16.4623	16.741	16.6735	16.4882	16.5771	16.41	16.6622	16.3699	16.5834	16.3666	16.5155	16.6753	16.5566	1
A.PLPPLPEYGGK.V	AT5F1	18.5257	18.3463	18.6045	18.6023	18.6163	18.7691	18.4986	18.6439	18.3703	18.559	18.5931	18.6213	18.7853	18.4907	2
A.RYASIC#QQNGIVPIVEPEILPDGDHDLK.R	ALDOA	18.7198	18.6432	17.757	18.1213	18.8517	19.0241	18.6753	18.8194	18.8709	18.5895	18.4371	18.6681	14.8789	14.9572	1
A.SAIPEGQFIDSK.K	MYH1	16.9884	16.8979	17.2238	17.1262	16.9065	17.2027	16.9077	17.2468	16.8944	17.1056	17.0592	17.1031	16.9332	16.9007	1
A.TLQHEATAAALR.K	MYH4	18.0347	17.8961	18.382	18.1919	18.0926	18.2054	17.9941	18.3044	17.8247	18.1724	18.056	18.3708	18.5937	18.1218	1
A.YVSQGEITVPSIDDQEELMATDTAVDILGFSADEK.V	MYH4	16.4118	16.2583	16.584	16.5742	16.5079	16.6992	16.5147	16.5977	16.2874	16.5613	16.2809	16.5822	15.9494	15.7868	1
C.KITLSQVGDVLR.A	MYL1	19.3918	19.4255	19.5382	19.3327	19.5515	19.6544	19.347	19.5908	19.383	19.6248	19.2177	19.5704	19.4546	19.1418	1
D.GQVITIGNER.F	ACTA	16.4335	16.4468	16.6409	16.7142	16.4823	16.657	16.388	16.7128	16.2263	16.3521	16.5859	16.6369	17.7271	16.7716	1
E.EPFPSPVTIK.S	CA2D1	17.9724	18.0461	18.2891	18.2105	18.1069	18.2262	17.9266	18.3201	17.9458	18.1601	18.0262	18.3756	18.2115	18.0202	1
E.ETTALVC#DNGSGLVK.A	ACTC	17.4312	17.334	17.7922	17.6601	17.4557	17.5761	17.3226	17.733	17.3198	17.5291	17.172	17.554	16.9405	16.6534	1
E.KLC#YVALDFENEMATAASSSSLEK.S	ACTA	16.8341	16.5298	16.7816	16.6565	17.1075	17.2635	16.8079	16.9665	16.9968	16.8762	16.7752	16.9654	16.5238	16.085	1
E.KLQQFFNHHMFVLEQEEYK.K	MYH1	17.8747	17.7848	18.1094	18.1867	18.0325	18.1932	17.8535	18.1127	18.0669	18.0258	17.7455	18.1236	18.1459	17.9464	1
E.KLSVEALNSLTGEFK.G	KCRM	18.8675	18.7944	18.7962	18.8529	19.0176	19.1005	18.7385	19.0591	18.8195	18.9927	18.7294	18.9636	18.6937	18.6653	1
E.KMELQEIQLK.E	TPM3	19.1829	19.0642	19.4564	19.2828	19.3652	19.3993	19.0514	19.3435	19.0959	19.2809	19.0934	19.2406	18.6908	18.4906	2
E.MVIDGATGQLPHK.T	TITIN	18.2437	17.8653	17.6758	17.8523	17.7206	17.9279	17.6105	18.2371	17.4981	17.9203	18.0511	18.4768	17.8279	17.5478	1
E.RLASELLEWIR.R	ACTN2	16.6222	16.4355	16.4169	16.3787	16.6471	16.7719	16.5276	16.636	16.6094	16.4461	16.2201	16.4245	16.34	16.0708	1
E.TAGQGFSYGK.G	MYOZ1	17.18	16.989	17.1479	17.2932	16.8914	17.3459	17.0912	17.237	16.7943	17.0328	16.9194	17.2653	17.1998	17.133	1
F.AAADSFDHK.K	PRVA	17.2168	16.9391	17.3581	17.3758	16.9672	17.1547	17.0176	17.3572	16.8036	17.0235	17.2305	17.3779	18.7906	18.4081	1
F.AGGVQTVTLIPGDGIGPEISASVMK.I	IDH3A	17.7265	17.5419	17.8119	17.8186	17.6485	17.8607	17.6367	18.0603	17.5013	17.8654	17.4796	17.8253	17.9784	17.6566	1
F.ALESEPVVAQYPYK.E	TITIN	19.0086	18.8106	19.2243	19.2697	18.9916	19.1687	18.9381	19.3593	18.892	19.1514	18.994	19.35	19.3512	19.0629	2
F.ASGANFQYIITEK.K	ECHM	18.1122	18.0015	18.3422	18.3215	18.3284	18.3076	18.1197	18.4351	17.942	18.2031	18.0337	18.3319	17.7133	17.6494	1
F.ATIAVTGDK.K	MYH4	20.1474	20.0314	20.2116	20.1449	20.2347	20.2681	20.1862	20.4683	19.7511	19.8869	19.8504	20.0263	20.4086	19.8612	1
F.AYVSQGEITVPSIDDQEELMATDTAVDILGFSADEK.V	MYH4	16.7925	16.5859	16.8936	16.8513	16.9722	16.9982	16.7659	16.8889	16.7201	16.8222	16.676	17.0673	15.2917	14.827	1
F.IGMESAGIHETTYNSIMK.C	ACTA	19.283	19.1639	19.6652	19.3325	19.3903	19.7322	19.2033	19.7125	19.2151	19.7179	19.1666	19.6414	18.0355	17.6792	2
F.IMTVGC#VAGDEESYTVFK.D	KCRM	20.449	20.3207	20.3895	20.4998	20.4641	20.4419	20.2983	20.5145	20.29	20.4614	20.3147	20.5065	18.046	17.9972	1
F.LFSGGQAAEAEGGGGK.K	MYH4	18.0256	17.872	18.2667	18.1283	17.8164	17.976	17.6318	17.9738	17.6512	17.6699	17.9694	18.2267	18.9664	18.3989	1
F.LVWVNEEDHLR.V	KCRM	16.6445	16.5117	16.8344	16.8093	16.65	16.7543	16.7764	16.8528	16.561	16.6308	16.7061	16.7357	16.4492	16.1295	1
F.MIADNISHGLNLK.K	AMPD1	18.2482	18.0748	18.5757	18.5446	18.2182	18.389	18.1718	18.3395	17.9498	18.3204	18.2169	18.6302	17.9819	17.6402	1
F.MILPVGASSFK.E	ENOB	18.1553	17.7952	18.3863	18.2466	18.0679	18.2572	17.8363	18.4211	18.028	18.171	18.1082	18.4762	18.2914	18.2301	1
F.MLTDRENQSILITGESGAGK.T	MYH1	18.4697	18.2668	18.4867	18.3934	18.5108	18.532	18.2562	18.5783	18.2306	18.4282	18.1895	18.581	18.6872	18.1484	1
F.MTGAAEQIK.H	TCTP	16.3483	16.4005	16.4461	16.516	16.1524	16.399	16.2163	16.5622	16.2392	16.2941	16.3257	16.6202	16.897	16.5515	1
F.MWNEHLGYVLTC#PSNLGTGLR.G	KCRM	18.5136	18.37	18.8119	18.8349	18.7035	18.7615	18.3343	18.7137	18.2365	18.5903	18.5682	18.8238	16.8051	16.5629	1
F.NKPDIDAWELR.K	COX5A	17.3708	17.3962	17.7324	17.68	17.3933	17.6114	17.3696	17.586	17.3668	17.4331	17.4667	17.658	17.6445	17.1609	1
F.QTVSALFR.E	MYH1	20.7251	20.6373	20.8701	20.78	20.7014	20.8263	20.6873	20.96	20.4329	20.7566	20.5342	20.6776	20.9315	20.7426	1
F.SILEEEC#MFPK.A	MYH1	19.3677	19.2937	19.5579	19.4939	19.2258	19.4284	19.203	19.477	19.2049	19.3027	19.3784	19.5322	17.6843	17.3114	2
F.SISDNAYQFMLTDR.E	MYH1	18.5816	18.4878	18.9323	18.838	18.4595	18.6236	18.5217	18.7724	18.0974	18.5096	19.0182	19.3316	19.7753	19.1731	1
F.SISDNAYQFMLTDRENQSILITGESGAGK.T	MYH1	16.4987	16.5548	16.6622	16.6782	16.3495	16.6195	16.4218	16.5433	16.2349	16.4394	16.4892	16.5861	17.0694	16.6834	1
F.SITGSTYAPEGEVLK.N	AT2A1	18.4038	18.3012	18.5141	18.6489	18.3309	18.5781	18.3376	18.7074	18.2045	18.5619	18.3649	18.685	18.4916	18.2778	2
F.SMFDQTQIQEFK.E	MLRS	16.5184	16.5646	16.9567	16.6772	16.5147	16.7592	16.5251	16.7689	16.2633	16.5361	16.5999	16.9873	17.0643	16.8062	1
F.SSGTTAPK.K	NDUV1	17.4512	17.2842	17.276	17.3755	17.3608	17.5284	17.3289	17.5018	17.1791	17.4189	17.1312	17.2536	17.4341	17.2353	1
F.STIVAAVEEGR.A	AT2A1	17.8779	17.8107	18.1108	18.0157	17.9667	18.0822	17.8458	18.1681	17.8968	18.0403	17.9898	19.1629	18.0459	17.7812	1
F.TVEIVDSVEAYATMLR.N	PGM1	16.7663	16.6563	17.0054	16.9772	17.0123	17.0017	16.8633	16.875	17.0725	16.8533	16.3698	17.0751	17.1173	17.0677	1
F.TVFLTMFGEK.L	MLRS	18.6265	18.6237	18.9084	18.8617	18.5881	18.9221	18.6612	18.848	18.5769	18.6428	18.6618	18.9511	18.9301	18.7018	1
F.TVIDQNRDGIIDK.E	MLRS	19.2374	19.2442	18.7921	19.1111	19.4521	19.725	19.3389	19.7272	19.3563	19.5362	18.8797	19.1923	18.7969	18.7927	1
F.VLVLYDEIK.K	ADT1	17.2887	17.6556	17.76	17.7211	17.4108	17.765	17.4481	17.9125	17.5168	17.6394	17.7616	17.8195	17.7383	17.5971	1
F.VLVLYDEIKK.Y	ADT1	19.5345	19.3326	19.5188	19.6402	19.435	19.542	19.3078	19.6926	19.256	19.4028	19.3631	19.6975	19.6791	19.5354	1
F.YHAFAGAEQAETAANR.I	ACTN2	15.5891	15.66	15.8681	15.8016	15.695	15.9609	15.7293	15.8701	15.5667	15.5389	15.6144	16.213	15.5971	15.4094	1
F.YQIMSNK.K	MYH1	17.5633	17.4675	18.0491	17.8654	18.2978	18.4534	18.4256	18.7057	17.3104	17.4919	17.4768	17.7479	19.3114	18.9173	1
G.AQTAAAAAPR.I	DHSB	19.8499	19.7349	19.8691	19.7653	19.7786	19.877	19.633	19.8323	19.5382	19.8531	19.6573	19.7817	19.7528	19.4903	1
G.EDGLDFPEYDGVDR.V	CASQ1	18.1315	18.0536	18.0438	18.0038	18.0331	18.1757	17.8863	18.2413	17.8776	18.0197	17.8992	18.0779	18.1235	17.7246	1
G.GQLETAGQGFSYGK.G	MYOZ1	19.0736	18.9262	19.3403	19.2202	19.0402	19.2519	19.071	19.1998	18.9369	19.0761	19.0352	19.3371	19.453	19.2869	1
G.IVLDSGDGVTHNVPIYEGYALPHAIMR.L	ACTA	19.3856	19.3572	19.3727	19.0838	19.5123	19.6869	19.1083	19.5719	19.3175	19.496	18.9874	19.5058	17.7694	18.1599	1
G.KKEEQSRLRR.I	EP400	18.7497	18.827	19.7925	18.9696	19.1763	19.539	18.9335	19.6674	18.6865	19.7089	18.8954	19.5909	19.2518	18.8091	1
G.KLASADIETYLLEK.S	MYH1	17.2265	17.1383	17.1411	17.2439	17.3867	17.3972	17.0659	17.367	17.1994	17.3623	17.0473	17.4999	17.1256	17.0119	1
G.KYTIEAENQSGK.K	TITIN	17.8067	17.7031	18.0285	18.0362	17.7829	17.9506	17.8681	18.1108	17.6247	17.902	17.7941	17.9929	18.2839	18.0837	1
G.LGAGEGPFSGGGGGEYMEQEEDWDRDLLLDPAWEK.Q	ACTN3	17.9901	17.9067	18.0149	18.1231	17.9785	18.3286	17.9288	18.3631	17.8815	18.1844	17.775	18.1598	18.1532	18.0764	1
G.LYSSSDDVIELTPSNFNR.E	PDIA6	17.5435	17.4022	17.7941	17.6757	17.6688	17.8352	17.5166	18.0088	17.612	17.6448	17.356	17.7274	17.0214	16.8089	1
G.PSPSPSPSLSSTQSAVSK.A	NDUS7	16.6412	16.5951	16.8327	16.7288	16.4507	16.759	16.7401	16.8284	16.5902	16.5485	16.5181	16.7183	16.7656	16.5283	1
G.SSEVEQVQLVVDGVK.L	KCRM	17.3019	17.4616	17.7117	17.3447	17.4268	17.8193	17.4631	17.6563	17.446	17.5606	17.3019	17.6277	17.418	17.3279	1
G.SSNVFSMFDQTQIQEFK.E	MLRS	17.4869	17.3296	17.6633	17.6315	17.54	17.6981	17.3371	17.8146	17.2882	17.5972	17.4414	17.7187	17.644	17.4761	1
G.TATFAQALQSVPETQVSILDNGLR.V	QCR1	17.8122	17.8546	18.3471	17.8191	17.9371	18.3117	17.9099	18.1594	17.8632	18.3951	17.7983	18.1893	18.3234	17.9156	1
G.TEYMQDPDEEALRR.S	LDB3	15.9222	16.0514	16.049	16.2234	16.2245	16.2524	16.0168	16.4261	16.1235	16.2757	15.8362	16.2429	16.4214	16.4585	1
G.YSFVTTAER.E	ACTA	17.1404	17.1424	17.3902	17.3796	17.1525	17.348	17.2126	17.3501	17.0217	17.2496	17.0756	17.3354	17.5663	17.1153	1
H.AAEIQPLAQSHATK.H	MYG	18.3211	18.2076	18.4666	18.4328	18.2695	18.4335	18.1767	18.5512	18.0973	18.3612	18.1	18.4492	19.2063	19.0786	1
H.AAMADTFLEHMC#R.L	KPYM	17.8649	18.0102	18.2095	18.1412	17.9786	18.2377	17.8552	18.3893	17.7225	18.1036	18.1099	18.2415	15.7971	15.1977	1
H.AGGGVHIQPR.Y	NDUB2	16.9	16.9185	17.1423	17.0082	16.9778	17.1278	16.8845	17.0948	16.8173	17.1312	17.0525	17.0013	17.1018	16.9211	1
H.AIFDRPVAVGGK.V	ODO2	18.9449	18.8225	19.2898	19.192	19.0224	19.1914	18.8685	19.2834	18.7251	18.9663	18.9294	19.3316	19.1213	18.9017	1
H.ALAEGLGVIAC#IGEK.L	TPIS	18.4695	18.336	18.6248	18.5183	18.5118	18.5511	18.4022	18.7414	18.2153	18.5542	18.4826	18.6164	18.1991	17.998	1
H.AMIVEAYPK.-	ECHB	17.2322	17.1813	17.6272	17.5123	17.2214	17.4754	17.1853	17.5315	17.1882	17.4579	17.328	17.6189	17.5838	17.2343	1
H.ASASSTNLK.D	CISY	19.8108	19.6315	19.8946	19.7915	20.0049	20.0235	19.7924	20.0234	19.6754	19.8461	19.5805	19.8051	19.711	19.3468	1
H.ELVLHQLR.C	MYH1	18.0542	18.3566	18.7582	18.3116	18.6267	18.4715	18.3071	18.4997	18.0257	18.2889	18.2396	18.5097	18.459	18.2915	2
H.GIITNWDDMEK.I	ACTA	21.2116	21.1958	21.345	21.3916	21.1408	21.3245	21.0716	21.3341	21.0559	21.1197	21.1775	21.473	21.4801	21.3098	1
H.HMFVLEQEEYK.K	MYH1	18.4345	18.2891	18.6537	18.6593	18.3241	18.5082	18.3838	18.6557	18.299	18.3686	18.4129	18.6879	18.814	18.5305	2
H.IAALAQELNELDYHEAASVNSR.C	ACTN3	17.2087	17.1462	17.4561	17.4394	17.4076	17.47	17.2659	17.4753	17.1343	17.3791	17.1343	17.4474	16.8756	16.6109	1
H.IFHMENLSMDGR.R	AMPD1	17.6504	17.5628	17.5927	17.5912	17.5939	17.6078	17.4485	17.6951	17.4395	17.4962	17.4191	17.5585	17.7584	17.4559	1
H.IFSISDNAYQFMLTDR.E	MYH1	16.394	16.2436	16.3496	16.5575	16.6263	16.5572	16.149	16.6814	16.3166	16.5032	16.2172	16.3929	16.4577	16.3261	1
H.LHEPAVLYNLK.E	MYH1	20.2114	20.0103	20.4644	20.281	20.2101	20.3533	20.0316	20.5078	20.0347	20.5441	20.2332	20.5169	20.4904	20.3403	2
H.MFVLEQEEYK.K	MYH1	20.0592	19.9233	20.314	20.2921	19.8376	20.3273	19.9715	20.1819	19.9769	19.7845	20.19	20.3312	20.6678	20.3029	1
H.MFVLEQEEYKK.E	MYH1	21.312	21.2047	21.48	21.4882	21.2104	21.4291	21.1047	21.3864	21.0771	21.1075	21.2207	21.4788	21.7633	21.4198	2
H.MQQGGSPTPFDR.N	K6PF	16.905	16.8435	17.1936	17.0339	16.9843	17.1958	16.8635	17.532	17.295	17.0564	17.1955	17.2419	17.3621	17.1916	1
H.NVPIYEGYALPHAIMR.L	ACTA	19.0385	19.1938	19.3433	19.02	18.9874	19.3756	19.2148	19.2819	18.9085	19.038	18.9707	19.0103	19.1637	19.0896	1
H.QIPQEEYTATGLEENAQYQFR.A	TITIN	14.7911	14.798	14.6626	14.7448	14.8876	14.8401	14.5678	15.0444	14.6412	14.5241	14.7161	14.5689	14.2827	14.3246	1
H.QQTLDDLQAEEDK.V	MYH1	17.1162	16.7692	17.039	17.0333	16.9779	16.8806	16.8531	17.0905	16.7341	16.7623	16.7739	16.9555	17.4103	17.1692	1
H.RLDEAEQLALK.G	MYH1	18.3238	18.196	18.3768	18.4056	18.4562	18.5162	18.3402	18.5246	18.4232	18.4974	17.9786	18.4101	18.5407	18.1981	1
H.SAPAVQTK.S	ECHB	18.5575	18.4837	18.6528	18.4137	18.5416	18.5966	18.4682	18.6987	18.3236	18.4892	18.2606	18.4059	18.4685	17.9816	1
H.SC#FQYSIQK.K	IDHP	16.7539	16.6635	16.8914	16.9568	16.5972	16.8588	16.6153	16.9401	16.6316	16.7706	16.7075	17.0856	14.4898	14.5223	1
H.SLGGGTGSGMGTLLISK.I	TBB2A	17.7714	17.7344	17.9871	17.8168	17.679	17.9599	17.7679	17.9896	17.6193	17.7733	17.5985	18.0655	18.0049	17.7424	1
H.SSTFDAGAGIALNDNFVK.L	G3P	19.3539	19.2309	19.6051	19.5197	19.4404	19.6448	19.3736	19.7087	19.2006	19.4813	19.3415	19.6691	19.5552	19.3786	2
H.TFDRDWVAMQTK.R	COX41	18.2426	18.152	18.3405	18.3483	18.2172	18.4495	18.1508	18.4857	18.1004	18.2908	18.1626	18.4268	18.4878	18.145	1
H.TFYNELR.V	ACTBL	20.2931	20.1572	20.403	20.2503	20.1399	20.1529	20.0552	20.3671	19.9483	20.1965	20.1223	20.2488	20.4303	20.0063	2
H.TPAVTQHAPYFK.G	PRDX3	17.0571	17.1087	17.2957	17.1185	17.1462	17.3981	17.0938	17.3111	16.9433	17.1914	17.0487	17.2309	17.7929	17.4249	1
H.TQNTSLINTK.K	MYH1	18.9336	18.3185	18.9259	18.5726	18.8961	19.0619	18.533	18.8348	18.5533	18.7889	18.3734	18.3729	22.5296	22.0751	1
H.YAGTVDYNIIGWLDK.N	MYH4	18.3974	18.3647	18.648	18.6739	18.3775	18.4212	18.2138	18.5876	18.179	18.4235	18.4005	18.5796	19.1351	18.7908	1
I.KGSGTAEVELK.K	KPYM	20.0797	19.9667	20.0888	20.1376	20.1272	20.197	20.1177	20.3288	19.8933	20.1322	19.8484	20.0413	20.2592	19.872	1
K.AAALAHLDR.G	AOC2	16.8508	16.8213	17.0153	16.9253	17.0515	16.9357	16.7814	17.1201	16.7613	16.9631	16.8632	16.9834	16.7901	16.4785	1
K.AAALEAMK.D	STIP1	15.47	15.5666	15.6534	15.9609	15.9791	15.7067	15.7848	15.8974	15.5992	15.8735	15.842	16.0188	16.0441	15.7706	1
K.AADFQLHTHVNDGTEFGGSIYQK.V	VDAC3	16.6653	16.6634	16.8207	16.7881	16.6587	16.761	16.4638	16.7739	16.4451	16.8984	16.6349	16.87	16.9029	16.6647	1
K.AADKDTCFSTEGPNLVTR.C	ALBU	19.5358	19.3545	19.4341	19.3834	19.7151	19.8107	19.4226	19.6438	19.5236	19.6434	19.1331	19.4125	18.5521	18.4614	1
K.AADPIDPPGPPAK.I	TITIN	18.1933	18.0366	18.2221	18.1569	18.1855	18.2431	18.0555	18.3595	17.9876	18.1548	17.6792	18.0024	17.9828	17.7065	1
K.AADSGTYIC#QLSNDVGTTSSK.A	TITIN	19.637	19.533	19.7527	19.6457	19.6511	19.8429	19.4226	19.8414	19.5403	19.7425	19.3645	19.7838	16.249	15.8844	2
K.AADVHEVRK.V	KPYM	19.3698	19.3398	19.3624	19.2493	19.6003	19.8672	19.4896	19.7256	19.5524	19.6289	19.3691	19.6174	19.298	19.3632	3
K.AAEDYGVIK.T	TAGL	16.0893	16.0373	16.2818	16.3146	16.1471	16.3426	15.961	16.3445	16.099	16.2416	15.9191	16.4363	16.5877	16.3904	1
K.AAEQAVFK.C	MYPC2	20.6536	20.7421	20.9229	20.5798	20.7431	20.7887	20.7201	20.6918	20.6345	20.6029	20.6186	20.5166	20.7641	20.4994	3
K.AAESSAMAATEK.K	NDUA7	18.7605	18.6419	18.8919	18.9183	18.8595	18.9578	18.7989	19.0972	18.678	18.9871	18.7111	19.0633	18.9178	18.6118	1
K.AAEVPAPIR.D	TITIN	20.4157	20.2929	20.5218	20.486	20.369	20.3997	20.2998	20.523	20.1552	20.4533	20.2703	20.4644	20.6427	20.394	1
K.AAFDDAIAELDTLSEESYK.D	1433E	19.8591	19.6993	19.8055	19.8835	19.8436	19.9466	19.6656	19.9368	19.6973	19.8591	19.7183	19.8384	19.719	19.4593	3
K.AAFDIFVLGAEDGC#ISTK.E	TNNC1	16.3091	16.379	16.5461	16.3333	16.532	16.7405	16.5112	16.6795	16.3609	16.5643	16.3728	16.4622	16.8626	16.5133	1
K.AAGGAGAQVGGSISSGSSASSVTVTR.S	LMNA	15.3216	14.646	14.7231	14.4459	14.4989	14.4498	14.1339	14.4213	14.1195	14.3794	14.1786	15.6925	14.6333	14.3383	1
K.AAGTATAK.K	H14	18.0959	17.9408	18.1987	18.1785	17.9486	18.1958	18.0247	18.2538	17.9234	18.0293	17.8654	18.0988	18.0117	17.6792	1
K.AAGTTVVEVEEIVDIGSFAPEDIHIPK.I	SCOT1	17.8921	17.7426	17.9505	18.1111	17.9103	17.9728	17.9091	18.1622	17.8397	17.9004	17.8258	18.0048	17.9208	17.7393	1
K.AAGVSVEPFWPGLFAK.A	RLA1	20.3898	20.4364	20.5758	20.4761	20.3712	20.4539	20.3619	20.6107	20.2362	20.4072	20.2703	20.6943	20.5058	20.3797	2
K.AAIAAAAAAAAAK.A	RL14	16.999	16.6784	17.1353	17.0239	17.1313	17.0766	16.9168	17.0389	17.0614	16.9814	16.7602	16.8694	17.1435	16.8651	1
K.AAIISAEGDSK.A	PHB	16.3394	16.2196	16.6392	16.3547	16.3911	16.5953	16.5475	16.5947	16.3291	16.3588	16.3256	16.3521	16.5624	15.9374	1
K.AALDGTPGMIGYGMAK.G	DHPR	17.4682	17.3819	17.4351	17.3629	17.2648	17.5829	17.2974	17.5234	17.225	17.3849	17.2219	17.4394	17.7233	17.5261	1
K.AAMLGQEDPPQHGLPR.L	FAS	16.4715	16.4983	16.7058	16.6427	16.6495	16.5544	16.2416	16.564	16.5027	16.4985	16.3621	16.7127	16.8792	16.4692	1
K.AANEAGYFNEEMAPIEVK.T	THIM	18.8765	18.8109	19.121	19.0606	19.1322	19.2503	18.9694	19.2169	18.9242	19.1216	18.8677	19.2308	18.5521	18.383	1
K.AAPAPAAAPAAAP.A	MYL3	17.0308	16.8396	17.1542	16.9604	16.9832	17.2297	16.86	17.2959	16.9557	16.9758	16.7878	17.1008	17.3564	17.2278	1
K.AAPAPAAAPAAAPAAAPEPERPK.E	MYL3	16.0264	16.0934	16.4855	16.4889	16.1277	16.5805	16.294	16.4093	16.3498	16.3662	16.5265	16.8802	16.9211	16.639	1
K.AAPGYHM*AK.M	PYGB	17.6791	17.484	17.9368	17.8783	17.8017	17.8761	17.6895	17.8917	17.6792	17.8463	17.5472	17.9124	18.1021	17.7249	1
K.AAPVEWR.K	OBSCN	19.6568	19.6378	19.7756	19.8362	19.6541	19.7355	19.5324	19.7369	19.4494	19.7634	19.6492	19.7003	19.8289	19.5479	1
K.AAQAGVAVGDWVLNIDGENAGSLTHIEAQNK.I	PDLI7	18.7722	18.8311	19.1045	18.886	18.8209	19.1447	18.7571	19.0701	18.8086	19.0402	18.7888	19.1408	18.9755	18.82	1
K.AAQEEYIK.R	ALDOA	21.3585	21.1616	21.4347	21.3411	21.4611	21.4296	21.2134	21.5757	21.2076	21.3078	20.9858	21.0975	20.9133	20.6357	4
K.AAQEEYIKR.A	ALDOA	21.413	21.3223	21.4031	21.3205	21.7098	21.8749	21.4221	21.6623	21.3312	21.6282	21.0128	21.2119	21.0349	20.8903	1
K.AAQLDGLEAR.M	LAMB2	15.8596	15.6276	16.007	15.7797	15.824	16.1605	15.5546	16.0443	15.9545	15.9724	15.7352	16.0802	16.3958	16.1627	1
K.AAQSQLSQGDLVVAIDGVNTDTMTHLEAQNK.I	LDB3	20.604	20.7229	20.898	20.7666	20.7675	20.9168	20.6109	21.0087	20.7145	20.6861	20.6493	20.8071	20.8428	20.7075	1
K.AASFEC#EVSHFNVPSMWLK.N	TITIN	18.755	18.6307	18.9946	18.8053	18.8586	18.9476	18.7213	19.0929	18.6857	18.9256	18.6708	19.0142	16.3646	16.3945	1
K.AASGEAK.P	H12	20.5283	20.3743	20.5012	20.3926	20.4499	20.476	20.3322	20.5184	20.1898	20.2887	20.1513	20.3284	20.0915	19.7505	2
K.AASGEAKPQAK.K	H12	18.0361	17.9877	17.9675	18.0148	18.0954	18.2794	18.0268	18.2254	17.9297	18.0595	17.8577	17.9009	18.1017	17.5544	1
K.AASVELPQR.R	SPEG	17.3632	17.2319	17.4874	17.5633	17.4451	17.4617	17.3419	17.6287	17.1482	17.448	17.233	17.5099	17.4788	17.3829	1
K.AAVLFGVVNTVAR.L	HHATL	18.7731	18.7071	19.0201	18.7008	18.8625	18.9019	18.7935	18.9516	18.5108	18.8636	18.7406	18.9532	19.1042	18.8362	1
K.AAVSC#LWGK.V	HBB1	21.5224	21.3894	21.6143	21.5062	21.5652	21.5522	21.3889	21.7134	21.2269	21.402	21.234	21.392	17.4119	17.0049	2
K.AAWYTIDSR.V	TITIN	20.3819	20.2508	20.4652	20.3373	20.4394	20.4978	20.3279	20.6258	20.184	20.4241	20.2349	20.4091	20.8331	20.4904	1
K.AAYLQNLNSADLLK.A	MYH1	22.1798	22.1916	22.4255	21.9341	22.1862	22.4009	22.2143	22.4833	22.0444	22.1279	22.1381	22.0815	21.866	21.5085	2
K.AAYLTSLN.S	MYH4	17.7217	17.4855	17.8449	17.8024	17.6818	17.8897	17.5419	17.85	17.5298	17.7621	17.6638	17.8622	17.8175	17.7069	1
K.AAYLTSLNSADLLK.A	MYH4	24.0976	24.0327	24.0557	23.8006	24.2298	24.0606	24.0163	24.2013	24.0069	24.0055	23.7356	23.9987	23.745	23.525	4
K.AC#DPIYK.P	TITIN	18.6955	18.5961	18.9155	18.9074	18.5957	18.8135	18.656	18.8861	18.4449	18.7501	18.6089	18.895	16.2129	15.9692	2
K.AC#DPIYKPGPPNNPK.V	TITIN	19.7444	19.5442	19.7374	19.646	19.815	19.8334	19.5679	19.9415	19.5246	19.6678	19.3584	19.7231	18.8614	17.8578	2
K.AC#DPVFKPGPPTNAHVVDTTK.N	TITIN	18.3452	18.1031	18.2347	18.3718	18.4112	18.437	18.1111	18.5416	18.2444	18.2438	18.0468	18.3013	17.3948	17.0144	1
K.AC#DTVFK.P	TITIN	18.2642	18.0924	18.521	18.4524	18.2169	18.3401	18.2516	18.4081	18.0899	18.1059	18.1232	18.331	16.1332	16.0215	1
K.AC#DTVFKPGPPGNPR.V	TITIN	20.0827	19.9088	20.0443	19.9648	20.0915	20.3038	19.9691	20.1941	19.9515	20.1806	19.8581	20.1064	18.6075	18.4121	1
K.AC#EPVPAR.D	TITIN	18.8025	18.7114	18.9106	18.7044	18.7687	18.778	18.7425	18.963	18.5828	18.7724	18.6792	18.8237	17.8664	17.409	1
K.AC#EPVPARDPC#DPPGQPEVTNITR.K	TITIN	18.8741	18.6645	18.9878	18.9394	18.9055	18.9444	18.7724	19.0376	18.6406	18.9204	18.6952	18.8968	15.0361	14.7837	3
K.AC#NC#LLLK.V	ENOB	18.7223	18.6527	18.8513	18.8394	18.6925	18.8619	18.6345	18.9015	18.5055	18.8165	18.6168	18.8109	17.2723	17.0287	2
K.ACEPVPAR.D	TITIN	15.6178	15.4177	15.8011	15.7984	16.0527	15.8492	15.5861	15.8557	15.5579	16.0636	15.7984	15.9575	20.8729	20.66	1
K.ACTGSLNMTLQR.A	PDLI5	15.5023	15.4633	15.8267	15.8053	15.7447	15.8996	15.3954	15.6176	15.5138	15.6279	15.2419	15.8749	19.0344	18.822	1
K.ADAADQAALAAR.Q	JPH1	15.0038	16.0972	16.2278	15.415	14.9319	15.387	15.0838	14.9681	14.7458	15.1533	15.1073	15.2117	15.242	14.992	1
K.ADAGEYSC#EAGGQK.L	OBSCN	17.3359	17.1972	17.5771	17.598	17.3839	17.4898	17.2882	17.7037	17.1189	17.367	17.2868	17.5927	15.8339	15.6612	1
K.ADEEEWQIVTPQTGLR.V	TITIN	18.4534	18.3386	18.8594	18.5269	18.7194	18.7663	18.6908	18.7594	18.3133	18.5612	18.4464	18.6672	18.4397	18.0886	2
K.ADGIVSK.N	RS21	18.1162	18.1805	18.3151	18.1595	18.1244	18.3699	18.1483	18.4274	17.7944	18.169	17.9839	18.2485	18.3506	17.9424	1
K.ADGSSVLIIK.D	TITIN	19.9306	19.7513	19.8201	19.7649	19.9498	20.0793	19.7761	20.1032	19.6972	19.8612	19.5744	19.8725	19.8821	19.5186	1
K.ADGSTQVIDTK.N	DLDH	16.0294	16.0317	16.3211	16.1448	15.8798	16.0399	15.9216	16.0693	15.7131	16.1107	16.2236	16.3959	16.117	15.9872	1
K.ADLINNLGTIAK.S	HS90A	19.4229	19.5651	19.6772	19.5383	19.1844	19.8361	19.4921	19.7701	19.4794	19.8433	19.391	19.716	19.9405	19.6108	1
K.ADMVETQQLMR.V	EHD2	17.2377	17.0754	17.5539	17.1585	17.3896	17.3078	17.0837	17.4219	17.0559	17.2906	17.1839	17.4958	17.2504	17.1694	1
K.ADMVIEAVFEDLGVK.H	ECHA	14.4368	14.3351	14.7784	14.6616	14.4968	14.4539	14.4661	15.0768	14.1757	14.5463	14.5236	14.6762	15.5582	15.3892	1
K.ADNFEYSDPVDGSISK.N	PGM1	18.7383	18.5824	18.8119	18.7823	18.8654	18.9143	18.774	18.9963	18.6607	18.7658	18.6084	18.8509	18.7682	18.5809	3
K.ADNLATQMLMR.V	SRCA	20.6985	20.4822	20.8479	20.7259	20.6498	20.8696	20.6245	20.8614	20.5343	20.6767	20.4735	20.7411	20.6465	20.3634	1
K.ADRDESSPYAAMLAAQDVAQR.C	RS14	16.1647	16.1393	16.605	16.4007	16.2915	16.3685	16.0993	16.5777	16.2054	16.3492	16.182	16.4651	16.6396	16.2497	1
K.ADRDQYELLCLDNTR.K	TRFE	18.1189	18.1046	18.4478	18.3793	18.1675	18.4211	18.172	18.484	18.1228	18.3953	18.0262	18.4604	18.3567	18.1567	1
K.ADSAILTDQTK.E	UN45B	16.3649	16.5481	16.9444	16.6854	16.5681	16.8939	16.4175	16.6606	16.3607	16.8636	16.5558	16.9173	17.0483	16.625	1
K.ADSAIMSWDIPEDDGGGEITC#YSIEK.R	TITIN	17.9276	17.8145	18.0878	18.0424	18.0055	18.1008	17.9488	18.1701	17.875	18.0245	17.7463	18.1062	14.76	14.7638	1
K.ADSGDYVC#K.A	TITIN	17.9229	17.8307	18.1486	18.0318	18.0075	18.1323	17.8896	18.2055	17.7074	18.0538	17.7655	17.9662	17.4549	17.0638	1
K.ADTFQGLK.N	PRELP	18.8912	18.6258	18.8627	18.8191	19.0124	18.9785	18.8179	19.1249	18.5593	18.7658	18.6178	18.725	17.2247	17.2772	1
K.ADTLLKPDQR.I	TITIN	20.8946	20.7145	20.9896	20.9244	20.8526	21.0039	20.8112	21.0623	20.7326	20.9193	20.7931	20.8345	20.8774	20.6883	2
K.ADWSSLSR.D	COX41	19.9634	19.7551	20.0548	19.7562	20.0192	20.0689	19.885	20.1164	19.6949	19.8554	19.678	19.8973	19.8057	19.3675	1
K.AEAAEQAALAANQESNIAR.T	JPH2	20.4223	20.3034	20.4158	20.399	20.1656	20.4386	20.3224	20.3812	20.3277	20.0317	20.2224	20.386	20.304	20.1192	1
K.AEAEEGELLVRDEFSVLC#R.D	RYR1	16.8282	16.7196	17.1401	16.8835	17.0736	17.1287	16.9626	17.0928	17.0327	17.1345	16.7031	17.1132	16.1261	15.5602	1
K.AEAELLQQQK.E	PLEC	17.5254	17.1744	17.5607	17.4678	17.544	17.6472	17.4076	17.6567	17.3597	17.5126	17.2681	17.4276	17.4585	17.1047	1
K.AEAGASATLSC#EVAQAQTEVTWFK.D	OBSCN	16.2907	16.2232	16.3859	16.3525	16.4241	16.4446	16.1406	16.6405	16.0926	16.3327	16.2417	16.5517	15.8221	15.591	1
K.AEAHFSLVHYAGTVDYNIIGWLDK.N	MYH4	16.9648	16.9047	17.4361	17.3066	17.174	17.3893	17.0506	17.4098	17.0046	17.3307	17.0777	17.3461	17.7557	17.5342	1
K.AEAQIAAK.N	AATM	20.1877	20.1474	20.4821	20.419	20.1464	20.4794	20.2301	20.4797	20.1436	20.3611	20.2903	20.5338	20.3962	20.1614	3
K.AEAVATVVAAVDQAR.V	TITIN	15.3332	15.5333	15.7651	15.8168	15.4981	15.9165	15.3586	15.925	15.2681	15.8117	15.7	15.8081	15.754	15.416	1
K.AEELSLKK.T	MYOM1	19.6427	19.6608	19.7801	19.7922	19.7287	20.1076	19.5692	19.9885	19.6617	19.9011	19.6142	19.9689	19.8572	19.8761	1
K.AEEVVSFVK.K	FUND2	17.1564	16.9649	17.3943	17.3533	16.9847	17.2977	17.0212	17.4016	17.0708	17.6598	17.1652	17.3293	17.2477	16.9621	1
K.AEFVC#TISK.E	TITIN	19.0356	18.8154	19.2277	19.0081	18.9574	19.2171	18.9886	19.2653	18.7797	19.0243	18.7527	18.994	16.2938	16.0736	1
K.AEGFINLQVIDVPGPVR.N	TITIN	19.6685	19.6172	19.8653	19.7418	19.79	20.0084	19.6541	19.9371	19.5917	19.9176	19.5578	20.0142	19.9775	19.7634	1
K.AEGLGMVNEDGTVINR.Q	RYR1	17.5687	17.4771	17.8221	17.6765	17.7834	17.7277	17.4706	17.7477	17.464	17.8043	17.5483	17.6729	17.8059	17.3136	2
K.AEIAFEDRK.D	FLNC	19.4111	19.3066	19.5122	19.5206	19.3888	19.5832	19.338	19.611	19.3427	19.4848	19.2525	19.5862	19.6152	19.4872	1
K.AEIGIAM*GSGTAVAK.T	AT2A1	17.6886	17.5211	17.9585	17.7748	17.6758	17.901	17.5282	17.8384	17.6337	17.7402	17.5807	17.8164	17.9167	17.7118	1
K.AEIGIAMGSGTAVAK.T	AT2A1	21.0961	21.1234	21.2843	21.1571	21.3144	21.4072	21.1273	21.3283	21.1352	21.0925	20.9719	21.0779	21.1529	20.8656	4
K.AELELELGR.I	PLEC	17.1783	17.1494	17.3471	17.3171	17.0997	17.4462	17.1859	17.463	17.0513	17.4656	17.0728	17.3706	17.1715	16.9665	1
K.AELQELNAR.L	SYNEM	16.4231	16.2855	16.858	16.5676	16.3565	16.7797	16.396	16.7175	16.5956	16.6531	16.564	16.8968	16.6869	16.3897	1
K.AENEALAMQK.Q	BAP31	18.3377	18.3012	18.4595	18.4803	18.3535	18.5005	18.2757	18.5111	18.2022	18.5388	18.2834	18.5847	18.5825	18.3117	1
K.AENEVGIGEPSLPSRPVVAK.D	TITIN	20.7187	20.5334	20.7887	20.6364	20.6398	20.8292	20.608	20.9031	20.5922	20.7765	20.5115	20.9455	20.7057	20.6064	2
K.AENIIGLGLPDTTIPIEC#QEK.L	TITIN	18.0346	17.8949	18.0327	18.0064	18.0006	18.2518	17.9917	18.323	17.8181	18.078	17.8791	18.2552	16.078	15.8816	1
K.AENSVGAVASSAVLVIK.E	TITIN	19.8678	19.7783	20.059	20.0168	19.8572	19.9259	19.7135	20.0055	19.5958	19.9651	19.7331	20.0025	20.0705	19.7268	1
K.AEPAAPQAPAK.S	MYL6B	16.5723	16.6914	16.811	16.8361	16.615	16.8424	16.396	16.7786	16.4441	16.6564	16.4097	16.8069	16.888	16.6142	1
K.AEQFYC#GDTEGKK.V	ODO1	17.1245	17.0579	17.2853	17.1139	17.2485	17.5544	17.1833	17.395	17.195	17.319	17.0647	17.312	14.1425	14.0054	1
K.AESC#YLTWDAPLDNGGSEITHYIIDK.R	TITIN	18.1278	18.0964	18.485	18.3094	18.1803	18.4255	18.117	18.3973	18.103	18.3091	18.0197	18.2996	16.4928	16.1531	2
K.AESC#YLTWDAPLDNGGSEITHYIIDKR.D	TITIN	16.2283	16.1342	16.373	16.2122	16.3767	16.3658	16.2563	16.6157	16.1902	16.1951	16.0461	16.3647	15.1026	14.9502	1
K.AETFTFHSDICTLPEK.E	ALBU	21.1209	20.9151	21.2165	21.0354	21.0918	21.297	21.0451	21.1539	20.8721	21.1257	20.853	21.0704	21.1378	20.8627	1
K.AEYEGDGIPTVFVSVAGR.S	PUR6	16.4805	16.1955	16.572	16.4421	16.6025	16.5801	16.4547	16.8364	17.0831	16.5531	16.1882	16.614	16.3105	16.3549	1
K.AFAAGADIK.E	ECHM	19.0789	19.0276	19.2292	19.3003	19.0573	19.2417	18.9159	19.2889	18.9782	19.1052	19.1039	19.2924	19.0924	18.9572	2
K.AFAMIIDK.L	PCBP1	16.4301	16.3199	16.6266	16.6629	16.3321	16.4789	16.4207	16.6081	16.227	16.6938	16.3101	16.614	16.5974	16.375	1
K.AFC#GFEDPR.T	PLEC	17.8043	17.706	17.8819	17.9297	17.7872	17.9922	17.6749	18.0126	17.5792	17.847	17.5496	18.014	16.16	16.0824	1
K.AFDITYVR.L	LAMC1	19.0719	19.0736	19.0784	19.1408	19.0261	19.1358	18.8719	19.3857	18.8874	19.2092	18.8931	19.1175	19.0237	18.7722	1
K.AFEPWEDIQENFLYYEEK.L	ABEC2	17.3956	17.4616	17.5031	17.456	17.4388	17.5664	17.19	17.6144	17.2687	17.2302	17.1671	17.4183	17.6091	17.3812	1
K.AFPDHFTYEPHEVDATQGYR.Y	GYS1	16.904	16.8935	17.1595	16.9258	17.017	17.1027	16.986	17.1467	16.8543	17.1748	16.7453	17.1245	16.6639	16.3604	1
K.AFSGYLGPDESK.W	ESTD	17.323	17.2401	17.4004	17.4297	17.3756	17.4518	17.3131	17.5054	17.2074	17.4492	17.1192	17.4283	17.3655	17.0899	1
K.AFTGFIVEADTPGIHIGK.K	ACADM	18.3872	18.4289	18.57	18.3501	18.3998	18.7859	18.3387	18.512	18.3864	18.5039	18.0853	18.4808	18.4041	18.2361	1
K.AFTMSAAETAR.R	RYR1	19.756	19.8292	20.0511	19.8374	19.653	19.9929	19.7752	19.8998	19.6319	19.7611	19.615	19.9918	19.9824	19.7002	1
K.AFVEFLTDEIK.E	C1QBP	18.2785	18.2228	18.2755	18.2997	18.2049	18.4238	18.2239	18.531	18.1377	18.0927	18.2031	18.5045	18.2331	18.0274	1
K.AFVVSVGK.D	OBSCN	17.3099	17.1723	17.4201	17.5245	17.3625	17.6363	17.1679	17.6467	17.1996	17.3799	17.1907	17.5715	17.4378	17.3991	1
K.AGAGAVVPK.L	NDUS7	19.022	18.8281	19.0998	19.0586	18.919	19.1155	18.8416	19.2188	18.8254	19.0202	18.7793	19.0865	18.9773	18.6511	1
K.AGAGEVNGDVGDEDLLPGYLNDIPR.H	KLH41	15.9835	15.7456	16.2298	16.2205	16.1183	16.1637	16.0137	16.3478	15.8463	16.2634	15.9203	16.1707	16.1283	15.9339	1
K.AGAGSATLSMAYAGAR.F	MDHM	18.5893	18.2198	18.6161	18.5293	18.4744	18.7195	18.2491	18.7618	18.215	18.5489	18.3099	18.3435	18.3527	17.8649	1
K.AGDLGVDLTSK.V	ETFB	18.582	18.5779	18.8856	18.7512	18.8111	19.0531	18.6362	18.9956	18.6211	18.9309	18.5955	18.9044	18.3026	18.1451	1
K.AGDSIVLSAISILGK.P	TITIN	20.3525	20.2659	20.8513	20.7112	20.4299	20.4925	20.3713	20.7146	20.2124	20.4564	20.3004	20.5362	20.7043	20.5528	1
K.AGDSIVLSAISILGKPLPK.S	TITIN	19.002	19.042	19.2494	19.1801	19.2115	19.2145	19.0876	19.2454	19.0516	19.2397	18.7342	18.9445	18.8234	18.8711	1
K.AGEPVNIPADVTGLPMPK.I	TITIN	18.9158	18.7564	18.9565	18.7263	19.0398	19.0309	18.8638	19.0832	18.7407	18.8012	18.6119	18.8679	19.042	18.6638	1
K.AGFAGDDAPR.A	ACTA	23.0309	22.9942	23.2019	22.9139	22.9707	23.1033	22.825	23.0952	22.8396	22.8681	22.7662	22.9567	22.9835	22.5287	2
K.AGFSETFLNEMIAPVMK.V	PCYOX	18.8341	18.7026	18.847	18.9086	18.9074	19.0258	18.7966	19.0612	18.6897	18.8923	18.5977	18.8581	18.6978	18.5875	1
K.AGGFLMK.K	PGK1	20.2031	20.0946	20.2905	20.1393	20.1513	20.3316	20.1254	20.3141	19.9905	20.2211	19.9165	20.1225	20.2333	19.8922	2
K.AGGSASAMLQPLLDNQVGFK.N	PSB1	16.7309	16.7618	16.9104	16.6763	16.757	16.9659	16.6325	16.9187	16.8073	16.8713	16.6132	16.9775	17.0977	16.7488	1
K.AGGTNALAEK.K	MYLK2	15.8516	15.6557	16.1926	15.8794	15.8163	16.1681	15.5731	16.0748	15.5327	16.3467	15.8072	16.2076	16.7533	15.8453	1
K.AGHPFM*WNEHLGYVLTC#PSNLGTGLR.G	KCRM	18.2958	18.1856	18.3507	18.3321	18.2522	18.5631	18.17	18.5438	18.1172	18.3524	18.1977	18.2848	17.294	17.2241	1
K.AGHPFMWNEHLGY.V	KCRM	19.0346	19.0362	19.19	19.1257	18.9735	19.2067	18.8988	19.2884	18.9392	19.13	18.9115	19.1666	19.1383	18.908	3
K.AGHPFMWNEHLGYVLTC#PSNLGTGLR.G	KCRM	19.1369	18.9708	19.6086	19.4388	19.1879	19.3581	19.0547	19.3762	19.1007	19.1817	19.1661	19.3744	17.7983	17.7007	4
K.AGIFQSAK.-	COX6C	22.8019	22.6833	22.8816	22.6716	22.6604	22.9055	22.6726	22.8796	22.5188	22.6294	22.5491	22.7406	22.4149	22.1311	1
K.AGLANLYGISGSVNVTGDEVK.K	F16P2	17.55	17.2696	17.5394	17.4401	17.5279	17.5271	17.2646	17.662	17.2958	17.5128	17.3608	17.5903	17.4086	17.3384	1
K.AGLEQGSDAGYLAESQK.F	ECHA	18.3434	18.3277	18.6572	18.4517	18.2004	18.3875	18.3059	18.6059	18.0678	18.4593	18.2177	18.5245	18.2852	18.0862	1
K.AGLLGLLEEMR.D	MYH1	20.2088	20.0384	20.412	20.4371	20.1014	20.0728	19.9547	20.2347	19.6888	20.1019	20.1323	20.3939	20.3236	19.9474	1
K.AGLLGLLEEMRDDK.L	MYH1	19.6073	19.6445	19.7435	19.7682	19.6551	19.884	19.6999	19.9216	19.6647	19.764	19.5047	19.8975	19.2987	19.2166	1
K.AGLLGTLEEM*R.D	MYH3	18.2991	18.0688	18.5022	18.4842	18.1621	18.1344	18.0937	18.3568	18.0227	18.222	18.0109	18.2732	18.4965	18.1347	1
K.AGLLGTLEEM*RDEK.L	MYH4	22.3463	22.2651	22.5937	22.4103	22.3806	22.5632	22.3469	22.5223	22.2343	22.4533	22.2789	22.3498	22.5562	22.339	2
K.AGLLGTLEEMR.D	MYH3	23.8662	23.8583	24.1074	23.881	23.8168	24.0037	23.7681	23.9243	23.6995	23.7793	23.77	23.9996	23.9455	23.575	2
K.AGLTMNDIDAFEFHEAFSGQILANFK.A	ECHB	18.1265	17.9137	18.0304	18.1388	18.1535	18.2426	17.9373	18.3228	17.9262	18.1875	17.8481	18.2227	18.0324	17.8737	1
K.AGLYGLPK.R	FAS	18.3003	18.2109	18.3751	18.4645	18.1543	18.4277	18.2068	18.5173	18.0445	18.3689	18.1625	18.4598	18.3322	18.1049	1
K.AGPGKPSDASK.A	TITIN	19.5207	19.3074	19.4555	19.4569	19.4376	19.5895	19.392	19.5949	19.4169	19.5104	19.2169	19.4806	19.5071	19.3436	2
K.AGQENISVSK.R	AT1A2	19.4787	19.3435	19.5056	19.4753	19.3582	19.5471	19.2086	19.5269	19.1405	19.4705	19.3047	19.5603	19.2963	19.081	2
K.AGSDAAASRPR.A	RL6	16.2502	16.3389	16.3773	16.319	16.3019	16.5013	16.0965	16.4545	16.1167	16.4761	16.0907	16.3165	16.4596	16.1746	1
K.AGSMTVTVGETC#ALEC#K.V	TITIN	17.3939	17.3444	17.6484	17.5777	17.5203	17.7024	17.3998	17.7528	17.3783	17.5397	17.3423	17.6604	17.0847	17.0091	1
K.AGSSFTMTVPFR.G	TITIN	20.8201	20.9382	21.1365	20.8671	20.9767	21.234	20.9477	21.1404	20.8914	21.0716	20.9331	21.2584	21.3305	20.9902	1
K.AGSTFTIDVPISGR.P	TITIN	17.0842	17.172	17.3266	17.1662	17.2331	17.3326	17.0691	17.4231	16.8365	17.2411	17.13	17.2793	16.7731	16.5312	1
K.AGSTFTIDVPISGRPAPK.V	TITIN	21.424	21.2232	21.4836	21.3585	21.3411	21.5463	21.3369	21.5341	21.2238	21.4498	21.2277	21.4428	21.5058	21.3063	3
K.AGTATGR.I	ATPB	23.2519	23.143	23.3151	23.1922	23.0707	23.3464	22.9052	23.2834	22.9067	23.2607	23.0847	23.1126	23.0825	22.7646	1
K.AGTQIENIEEDFR.D	ACTN1	17.9084	17.8311	17.9131	17.5558	18.0466	17.9805	17.7578	17.8822	17.6877	17.6047	18.1252	17.8667	17.8061	17.6105	1
K.AGTQIENIEEDFRNGLK.L	ACTN2	21.9475	21.9196	21.6797	21.7135	22.1273	22.1909	21.9653	22.3742	22.0747	22.1536	21.6669	21.8127	21.5824	21.5032	1
K.AGVGAPVTQVTLQSTQR.R	PLEC	16.3066	16.0063	16.6014	16.4819	16.2774	16.6462	16.2186	16.5332	16.1745	16.5621	16.3609	16.582	16.7624	16.3422	1
K.AGVGEHADVPGPVMVEEK.L	TITIN	19.2935	19.2011	19.3363	19.3005	19.4225	19.516	19.1751	19.4994	19.299	19.3645	19.1715	19.4277	19.5249	19.2876	1
K.AGVIYIYPDEAAANRDEPK.P	AMPD1	14.8356	14.5257	14.7812	14.9368	14.8326	14.5265	14.852	14.9862	14.5768	14.8409	14.6438	14.8188	14.9703	14.6701	1
K.AGVVGPELHEK.L	PLEC	18.1884	18.0055	18.2849	18.2299	18.1966	18.3558	18.1146	18.351	17.9204	18.2226	17.8731	18.2365	18.2047	18.0808	1
K.AGYTDQVVIGMDVAASEFYR.S	ENOA	19.6504	19.5764	19.9382	19.7674	19.8454	19.8802	19.456	19.9065	19.8435	19.8372	19.7253	20.002	19.7097	19.6445	2
K.AHAFVVQQR.E	PLEC	16.302	15.7789	16.8431	16.0527	15.9486	16.1582	15.9668	15.8623	15.8458	15.7015	15.7985	16.1351	15.9977	15.6264	1
K.AHCLSEVEHDTMPADLPAIAADFVEDQEVCK.N	ALBU	16.545	16.6464	16.8109	16.8682	16.7267	16.6589	16.5732	16.944	16.482	16.8414	16.3696	16.8246	16.9287	16.7995	1
K.AHGGYSVF.A	ATPB	16.9896	16.9009	17.2994	17.267	17.2062	17.3393	17.0698	17.3365	16.9339	17.1922	17.0048	17.3181	17.2205	17.1372	1
K.AHGGYSVFAGVGER.T	ATPB	19.258	19.124	19.4661	19.1854	19.2059	19.3836	19.194	19.4122	19.0673	19.2224	19.1007	19.4285	19.2223	19.145	2
K.AHLGTALK.A	RS23	18.3096	18.302	18.6218	18.4024	18.2624	18.6235	18.1694	18.5683	18.4262	18.3591	18.2966	18.5048	18.5341	18.3113	1
K.AHPNLPILIR.E	NDUA2	16.5976	16.5921	16.7501	16.7401	16.7802	16.9154	16.7023	16.8276	16.6327	16.8223	16.7556	16.718	16.7905	16.6474	1
K.AHQVTTR.N	OPA1	14.28	14.111	14.6733	14.4546	14.4257	16.1167	14.6435	14.1391	14.7824	14.1214	14.4632	14.2318	14.4528	13.9625	1
K.AHVDEFK.S	UGPA	18.7631	18.5791	18.7558	18.7923	18.8127	18.878	18.7177	18.9305	18.5713	18.7586	18.6001	18.8374	19.3222	19.0365	1
K.AIADHIR.D	MDHC	20.965	20.9701	21.0251	21.055	21.0232	21.1195	21.0068	21.1759	21.1086	20.9453	20.8278	21.1675	20.9204	20.7797	1
K.AIANEC#QANFISIK.G	TERA	17.2874	17.1666	17.457	17.4456	17.2245	17.6008	17.1166	17.5133	17.325	17.495	17.3072	17.6417	16.8912	16.6961	1
K.AIAQGSK.Y	TITIN	20.8462	20.9294	21.0392	20.7652	20.7522	21.141	20.7034	20.9784	20.766	20.6868	20.7153	20.9509	20.8506	20.6428	1
K.AIESPNK.D	REEP5	16.3908	16.4882	16.6217	16.467	16.4294	17.0313	16.7139	16.9433	16.4572	16.5685	16.3977	16.5978	16.5553	16.3432	1
K.AIFAGYK.R	RL35A	18.5516	18.3776	18.583	18.6208	18.4888	18.5964	18.4421	18.7402	18.2208	18.5557	18.37	18.6604	18.4823	18.2916	1
K.AIGAFAAADSFDHK.K	PRVA	21.4399	21.2104	21.5428	21.4624	21.287	21.5253	21.2657	21.619	21.2073	21.3387	21.195	21.3935	22.7487	22.5016	4
K.AIGAFAAADSFDHKK.F	PRVA	20.0504	19.9638	20.1174	20.1358	20.099	20.2607	20.017	20.2555	19.8647	20.1769	19.9651	20.1178	21.4455	21.3097	3
K.AIHEVFEVR.M	RRAGD	16.5831	16.3816	16.8188	16.7466	16.7401	16.7936	16.6055	17.0254	16.4601	16.9296	16.4791	16.8097	16.7827	16.5492	1
K.AILDDLLK.L	ACSL1	19.5098	19.4402	19.6621	19.6387	19.3794	19.579	19.4226	19.6957	19.3515	19.6098	19.2734	19.6055	19.4668	19.2406	1
K.AIMNLDVEQYR.M	GPDM	18.4195	18.4084	18.6026	18.6072	18.6199	18.6022	18.4194	18.7517	18.3385	18.7016	18.3782	18.7464	18.4392	18.2055	1
K.AINIAGETSSHAFLLVQAK.Q	TITIN	16.6065	16.4203	16.9329	16.7463	16.7879	16.8864	16.4848	16.908	16.5436	16.8078	16.4307	16.8981	16.8276	16.435	1
K.AINQGGLTSVAVR.G	PSA6	17.1771	17.0488	17.0367	17.0166	17.2402	17.225	17.034	17.1439	16.9613	17.2011	16.9204	17.136	17.1287	17.0226	1
K.AINVLGEASVDC#R.L	MYBPH	20.1002	19.9546	20.1431	20.0419	20.006	20.1342	19.993	20.186	19.7732	20.0679	19.8613	20.1141	18.421	17.8825	1
K.AISEELDHALNDM*TSI.-	TPM1	16.9735	17.0551	17.2998	17.2258	17.0736	17.2306	17.1337	17.3978	16.9154	17.2671	16.9784	17.2333	16.98	16.6556	1
K.AISEELDHALNDMT.S	TPM1	17.5964	17.4109	17.7467	17.8182	17.6191	17.5807	17.4802	18.1387	17.4313	17.806	17.619	17.6138	20.5635	20.345	1
K.AISEELDNALNDIT.S	TPM2	16.2422	16.1256	16.1645	16.261	16.4502	16.4943	16.1092	16.5918	16.008	16.4314	16.1235	16.249	16.3376	15.8537	1
K.AISEELDNALNDITSL.-	TPM2	20.4448	20.4862	20.8257	20.623	20.7894	20.9044	20.5972	20.7385	20.6034	20.605	20.4922	20.5759	19.7935	19.4066	1
K.AISEQTGK.E	ACLY	16.897	16.9056	17.1761	17.2245	16.9115	17.3225	17.1078	17.2144	16.9314	17.2404	16.9307	17.2393	17.2341	16.8597	1
K.AISFVGSNQAGEYIFER.G	MMSA	17.3487	17.2628	17.4281	17.3052	17.4215	17.311	17.3371	17.4381	17.147	17.2671	17.0914	17.532	17.4221	16.9929	1
K.AITDAAM*M*AEELK.K	MYH1	17.5776	17.476	17.6167	17.6611	17.4593	17.5617	17.4788	17.6754	17.3326	17.5895	17.2475	17.5328	17.5286	17.3246	1
K.AITDAAM*MAEELK.K	MYH1	21.3518	21.2165	21.4034	21.4094	21.3416	21.4247	21.371	21.4868	21.2626	21.2974	21.1933	21.3778	21.5506	21.2459	5
K.AITDAAM*MAEELKK.E	MYH1	19.74	19.5897	19.6814	19.6695	19.7927	19.9078	19.6552	19.8415	19.5583	19.7564	19.5422	19.6772	19.6998	19.4936	1
K.AITDAAMM*AEELK.K	MYH1	19.9519	19.8178	20.2407	20.1704	20.1192	20.17	19.8535	20.0158	19.8337	19.9819	20.0236	19.9986	20.8255	20.5682	2
K.AITDAAMM*AEELKK.E	MYH1	19.0374	18.9126	18.8451	19.1162	19.0625	18.9791	18.7839	19.1329	18.8949	18.9429	18.6312	18.919	18.8036	18.3838	1
K.AITDAAMMAEELKK.E	MYH1	24.6887	24.4159	24.4462	24.4116	24.8701	24.8661	24.6046	24.6965	24.7291	24.5217	24.2571	24.3612	24.3885	24.1203	3
K.AIVAGDQNVEYK.G	FHL1	17.5064	17.5148	17.8464	17.7967	17.4565	17.8514	17.5633	17.9259	17.4627	17.669	17.6657	17.9161	18.1629	18.0334	1
K.AIVDGNLK.L	FLNA	17.4508	17.3321	17.5754	17.509	17.4981	17.5063	17.3473	17.5299	17.326	17.5715	17.3638	17.5265	17.7441	17.5612	1
K.AIVQEATR.M	AL4A1	17.7827	17.6403	17.9435	17.8644	17.8378	17.8263	17.6156	17.9444	17.5698	17.873	17.6509	17.9115	17.729	17.4596	1
K.AIVWGMQTR.A	ACLY	17.0329	16.863	17.1357	17.1678	17.156	17.0952	16.8643	17.2649	17.0141	17.1923	16.8101	17.2118	17.0257	16.8575	1
K.AIWNVINWENVTER.Y	SODM	17.7431	17.6491	18.2632	18.0918	17.9587	17.925	17.9307	17.9583	17.7008	17.9466	17.5772	18.1962	17.997	17.8248	1
K.AKEDLAK.S	MYH4	20.3278	20.1727	20.3359	20.2188	20.4065	20.4121	20.1984	20.4124	20.1369	20.1841	20.0446	20.1882	20.225	19.981	5
K.AKEELGEGSR.K	TM38A	19.5397	19.4833	19.8136	19.5634	19.5508	19.8839	19.5373	19.6572	19.5682	19.5258	19.4802	19.8151	19.5426	19.3825	1
K.AKLEETITQAR.Y	CA2D1	19.3576	19.2883	19.5562	19.425	19.4655	19.736	19.3625	19.63	19.3832	19.4567	19.2821	19.5557	19.5028	19.029	1
K.AKLEQLFQDEVAK.A	PLEC	17.7982	17.8559	17.9018	17.8884	17.9367	18.0959	17.831	18.0789	17.8446	18.0055	17.6493	17.9192	17.6027	17.5453	1
K.AKPVVSFIAGITAPPGR.R	SUCA	18.2492	18.0107	18.3886	18.2427	18.1493	18.195	18.1282	18.3163	18.073	18.3506	18.0825	18.3851	18.0946	18.0243	1
K.ALAAAGYDVEK.N	H12	22.4041	22.3064	22.4307	22.3864	22.3531	22.576	22.3061	22.5732	22.1113	22.4157	22.3023	22.5049	22.5051	22.2607	1
K.ALAAGGYDVEK.N	H15	17.6313	17.6636	17.7673	17.6413	17.713	17.9485	17.6578	17.9641	17.7737	17.7446	17.5242	17.7435	17.4222	17.2913	1
K.ALAEEVEVQDGPNDDGEMFMRPGK.L	CY1	18.6086	18.4775	18.6503	18.6278	18.6491	18.8252	18.6225	18.8992	18.507	18.7743	18.4917	18.7701	19.2734	18.3471	1
K.ALAPEYAK.A	PDIA1	18.3778	18.4005	18.5786	18.6333	18.4876	18.7827	18.4792	18.6353	18.425	18.5796	18.4977	18.6902	20.1553	20.1525	2
K.ALAVSDLNR.A	PYC	17.8422	17.7735	18.1096	17.9369	17.8768	18.0938	17.8842	18.155	17.6226	17.9923	17.8839	17.9723	18.225	18.0932	1
K.ALDFIASK.G	ACTN1	22.3142	22.0545	22.3794	22.3245	22.2964	22.4431	22.2531	22.4564	22.1317	22.3436	22.1052	22.1604	22.2873	21.8657	1
K.ALDLDSSC#K.E	STIP1	16.0351	15.9714	16.0257	16.1328	15.8948	15.9003	15.9967	16.3038	15.8366	16.1274	15.9007	16.1262	14.9682	14.767	1
K.ALDPFTTPSPPTSLEITSVTK.D	TITIN	19.6441	19.5915	19.7478	19.6998	19.7241	19.8502	19.604	19.916	19.5938	19.6753	19.6375	19.7972	19.7688	19.6836	2
K.ALDPLHPPGPPK.D	TITIN	18.1761	18.1019	18.3704	18.2476	18.2589	18.49	18.1986	18.6094	18.0924	18.3081	18.1187	18.2501	18.3894	18.1493	2
K.ALDTVLFGPPLLTR.H	STIM1	15.5395	15.4984	15.6429	15.7004	15.4427	15.5223	15.5448	15.6279	15.3902	15.497	15.4758	15.7064	15.607	15.2753	1
K.ALDYIASK.G	ACTN2	19.4907	19.2338	19.3949	19.3458	19.6044	19.6963	19.3592	19.8527	19.4498	19.4938	19.2848	19.3403	19.2063	18.7498	1
K.ALESPERPFLAILGGAK.V	PGK1	22.3166	22.1183	22.38	22.3199	22.4249	22.4323	22.2585	22.5989	22.1169	22.3852	22.0056	22.4149	22.2563	21.9951	2
K.ALGALVDNC#APGLC#PDWEAWDPNQPVQNAR.E	FLNC	15.764	15.728	16.0055	15.8244	16.1573	15.9826	15.6024	16.2488	15.8295	15.931	15.8357	15.9794	15.3994	15.3657	1
K.ALGVSNFNHFQIER.L	ALD2	17.8123	17.6039	18.1544	18.0986	18.1669	18.2319	17.9991	18.1967	17.7859	18.1339	17.9626	18.1761	18.054	17.926	1
K.ALIAAQYSGAQVR.V	EF1G	19.0904	18.9985	19.3496	19.1181	19.0802	19.2637	18.9893	19.1486	18.95	19.199	18.9862	19.3258	19.2195	19.0994	1
K.ALIADSGLK.I	SUCB1	19.5544	19.2608	19.3922	19.3482	19.4768	19.5494	19.3238	19.6804	19.2471	19.4366	19.1359	19.3839	19.2167	18.8485	1
K.ALIEMEK.Q	NONO	17.2235	17.2148	17.448	17.4352	17.5108	17.511	17.3007	17.6336	17.2685	17.5331	17.2942	17.4588	17.7114	17.4557	1
K.ALIGMTAGATGAFVGTPAEVALIR.M	M2OM	17.2691	17.4579	17.9732	17.7951	17.9892	17.8283	17.1386	17.7866	17.5895	17.9601	17.5738	17.5115	17.7977	17.4234	1
K.ALIPLALEGTDVGK.V	UN45B	17.1852	17.191	17.6209	17.3344	17.3691	17.5986	17.1661	17.5017	17.3546	17.4231	17.3645	17.7302	17.2997	17.2197	1
K.ALLADAQIMLDHLK.N	MY18A	17.5242	17.2984	17.588	17.4967	17.5101	17.4733	17.4661	17.8023	17.3257	17.5713	17.218	17.4815	17.359	17.1693	1
K.ALLHGNC#YNR.W	CPT1B	18.3007	18.2341	18.5813	18.4117	18.4156	18.3928	18.2144	18.517	18.2126	18.4211	18.3517	18.5355	17.3741	17.211	1
K.ALLNNSHYYH.M	DLDH	17.2231	17.0872	17.4561	17.2759	17.2475	17.5399	17.3257	17.6831	16.9676	17.3109	17.1856	17.4386	17.3228	17.0003	1
K.ALMGLYNGQVLC#K.K	ECHA	18.9911	19.0089	19.2793	19.1778	19.121	19.3152	18.9398	19.2074	18.9052	19.166	18.8596	19.2188	16.4728	16.1153	1
K.ALNLEEGIEYEFR.V	TITIN	20.5427	20.5284	20.6779	20.562	20.5517	20.6601	20.5151	20.6675	20.4939	20.6698	20.4448	20.7116	20.6569	20.4671	2
K.ALNLTC#NVWGDPPPEVSWLK.N	MYOM1	18.1661	18.1784	18.4148	18.414	18.3365	18.5206	18.2555	18.5016	18.0424	18.3661	17.9955	18.4563	16.8662	16.8307	2
K.ALNVEPDGTGLTCSLAPNILSQL.-	PRDX5	16.5516	16.4035	16.802	16.697	16.7331	16.7523	16.4755	16.8346	16.5341	16.5963	16.6451	16.7958	16.6778	16.5904	1
K.ALPGHLK.P	GSTP1	18.7837	18.7053	18.9804	18.9637	18.9091	18.9564	18.7269	19.1871	18.6592	18.8769	18.8282	18.9667	19.1568	18.7866	1
K.ALQEAHQQALDDLQAEEDK.V	MYH6	16.9626	16.8138	16.7532	16.7834	16.8027	16.595	16.8135	16.7671	16.7711	16.7754	16.7292	16.7933	17.3901	17.189	1
K.ALQFLEQVK.V	TCPZ	16.5711	16.3619	16.5359	16.6612	16.299	16.5701	16.5056	16.7088	16.1332	16.485	16.4511	16.535	16.6484	16.4182	1
K.ALQPIVSEEEWAHTK.Q	CACP	19.0472	18.8203	19.1659	19.1607	19.1999	19.2722	19.0525	19.3584	19.0244	19.2015	18.9016	19.3125	19.1244	18.9009	1
K.ALQSVGQIVGEVLK.Q	PRS10	16.0931	16.092	16.2186	16.2484	16.2234	16.2988	15.8527	16.2702	15.9705	16.2642	15.9666	16.3	16.2119	15.9919	1
K.ALSDHHVYLEGTLLK.P	ALDOA	19.2465	19.2742	19.6233	19.3118	19.4602	19.5803	19.3431	19.352	19.0157	19.5194	19.1748	19.6142	19.2158	18.5915	1
K.ALSDHHVYLEGTLLKPN.M	ALDOA	17.2236	17.1376	17.5589	17.2065	17.1047	17.3489	17.1406	17.3128	17.0089	17.3093	17.1509	17.4885	17.7898	17.3604	1
K.ALSQPDTVLR.E	RINI	17.2941	17.167	17.5221	17.3161	17.2774	17.4346	17.2434	17.4193	17.1003	17.4156	17.0557	17.5147	17.4485	17.1768	1
K.ALSSM*GANYSSYLAK.A	TNNT3	18.7622	18.6056	18.9171	18.8728	18.848	18.856	18.6728	18.987	18.7117	18.8364	18.4953	18.8606	18.7767	18.5061	2
K.ALSSMGAN.Y	TNNT3	16.4364	16.4431	16.7427	16.8091	16.8567	16.7711	16.6071	16.77	16.4139	16.6052	16.4643	16.8396	16.8647	16.5102	1
K.ALSSMGANY.S	TNNT3	18.2693	18.314	18.414	18.497	18.4521	18.6583	18.349	18.7261	18.1556	18.4043	18.1984	18.5436	18.4244	18.2652	1
K.ALSSMGANYSSY.L	TNNT3	17.4237	17.085	17.4402	17.3116	17.6468	17.4964	17.5856	17.886	16.915	17.2264	17.1673	17.3434	17.7645	17.4012	1
K.ALSSMGANYSSYLAK.A	TNNT3	22.649	22.5287	22.6061	22.5308	22.5965	22.9011	22.4699	22.8563	22.2786	22.5403	22.3017	22.4641	22.4519	22.0794	5
K.ALTGGIAHLFK.Q	DLDH	18.5936	18.5669	18.8341	18.6046	18.5976	18.7552	18.5398	18.772	18.4028	18.7061	18.3073	18.4859	18.4216	18.3266	1
K.ALTSEEIK.M	TITIN	18.7931	18.6827	18.8283	18.812	18.7159	18.8689	18.7838	18.8673	18.6622	18.6977	18.6855	18.7967	18.6508	18.3029	1
K.ALTTFVGK.A	TITIN	19.4363	19.1763	19.4309	19.2471	19.3959	19.4732	19.2399	19.5131	19.1952	19.309	19.1446	19.2945	19.3831	19.0638	2
K.ALVGGTAPMTIK.W	TITIN	19.6424	19.5894	19.9265	19.8815	19.9253	19.9372	19.6084	20.0333	19.8752	20.1771	19.7121	19.7771	20.0065	19.7869	1
K.ALVPGNIFK.S	TITIN	21.1881	21.2049	21.3642	21.1225	21.1937	21.3072	20.9912	21.419	21.0672	21.2164	21.0726	21.1714	21.3776	21.0924	1
K.ALYSNILGEENTYLWR.T	MPCP	17.8046	17.9558	18.134	17.8692	18.0995	18.0878	18.0874	18.0998	17.7631	17.9193	17.7311	17.8798	17.3988	17.3153	1
K.AM*EAVAAQGK.V	PGAM1	16.4785	16.4518	16.7722	16.6591	16.6837	16.7223	16.4867	16.7888	16.1465	16.6891	16.534	16.665	16.6782	16.3815	1
K.AMEAVAAQGK.V	PGAM1	19.3412	19.1323	19.4015	19.1451	19.3266	19.386	19.2113	19.3935	19.079	19.1799	18.9555	19.1016	19.2407	18.9082	3
K.AMGIMNSFVNDIFER.I	H2B1B	18.2334	18.0141	18.0259	18.238	18.1533	18.3988	17.9931	18.384	18.1073	17.933	17.8656	18.2801	18.3444	18.2685	1
K.AMHEASK.K	BIN1	22.0062	22.1898	21.5345	22.129	21.8719	21.8707	21.9974	21.8106	22.2886	21.5567	22.3649	22.1143	22.0104	22.4006	4
K.AMIAWEWTVEK.A	RYR1	18.0124	17.8977	17.9833	18.0275	18.0991	18.2717	17.7913	18.237	18.0135	18.067	17.7106	17.9909	17.3024	17.2351	1
K.AMLSGPGQFAENETNEVNFR.E	ELOC	16.3734	16.4538	16.5585	16.6363	16.3906	16.7763	16.2489	16.5848	16.3601	16.7899	16.2055	16.6895	17.1407	16.8305	1
K.AMLSYVWPEDRPDLR.A	ABCB7	16.7861	16.6297	17.0651	16.9202	16.8668	16.8969	16.7197	17.034	16.8611	16.7688	16.7574	16.8637	16.9141	16.8115	1
K.AMNWMSGK.I	K6PF	19.8547	19.7036	19.8756	19.8289	19.8636	20.062	19.7281	20.0516	19.6804	19.8713	19.6394	20.0013	19.9652	19.8236	1
K.AMTITWKPPLYDGGSK.I	TITIN	18.7066	18.5474	18.7813	18.7802	18.6509	18.7395	18.6894	18.9157	18.5327	18.71	18.5629	18.9011	18.8591	18.6041	1
K.AMTLGVSYK.V	TITIN	18.218	18.0728	18.4125	18.1837	18.2094	18.4996	18.3705	18.3969	18.1175	18.0593	18.088	18.2748	18.2335	17.9937	1
K.AMVENGGLVTGNPLGI.-	ACADV	15.9456	15.7364	16.093	16.056	15.8477	16.2791	15.7455	16.1423	15.7591	16.1064	16.0436	16.2133	16.2519	15.9192	1
K.AMYPDYFSK.R	NDUB9	18.3111	18.0888	18.6265	18.489	18.6019	18.7273	18.4546	18.5541	18.1653	18.5396	18.1812	18.5139	18.2389	17.8419	1
K.ANAGEESVMNLDK.L	DHSA	18.2215	18.3393	18.7631	18.6071	18.6372	18.7798	18.6102	18.7996	18.4113	18.6814	18.4492	18.964	18.7455	18.5162	1
K.ANDTIVR.S	TITIN	21.4002	21.2078	21.4379	21.2967	21.3058	21.4514	21.2404	21.4261	21.1208	21.3982	21.27	21.3448	21.4809	21.2722	1
K.ANFSNILENEFTVSGLTEDAAYEFR.V	TITIN	17.6108	17.5937	18.0028	17.6894	17.8524	17.9999	17.564	17.9182	17.6378	17.9048	17.7746	17.9557	17.6732	17.4163	1
K.ANHVNVPDC#AFTVTDLVEGGK.Y	TITIN	18.1112	17.9703	18.2033	18.1578	18.0286	18.1863	17.8914	18.2903	17.9357	18.0393	17.8935	18.1195	15.2371	14.7787	1
K.ANHVNVPDC#AFTVTDLVEGGKYEFR.I	TITIN	18.1744	18.0727	18.1014	18.1892	18.2344	18.3723	18.0888	18.3577	18.0045	18.2028	17.9476	18.1815	17.6258	17.543	1
K.ANHVNVPDCAFTVTDLVEGGK.Y	TITIN	15.7201	15.8962	16.2191	16.0476	15.9917	16.2888	15.6573	15.945	15.6687	15.9251	15.9782	16.2816	17.9086	17.7597	1
K.ANINIEK.A	RAB10	19.3049	18.777	19.3076	19.0016	18.9558	18.938	18.7103	18.9171	18.4804	18.7369	18.5119	18.7249	18.6212	18.3644	1
K.ANLLANNEYYFR.V	TITIN	18.5281	18.633	18.8642	18.7262	18.6973	18.853	18.513	18.8388	18.4206	18.6854	18.4722	18.8086	18.6337	18.1094	2
K.ANPFGGASHAK.G	RS23	17.8981	17.8007	18.0634	18.0407	17.9971	18.0599	17.8281	18.1187	17.6556	17.9261	17.7335	17.895	18.9339	17.7781	2
K.ANPIQGF.S	COX41	16.8489	16.7889	17.1164	16.9723	16.9809	17.1262	16.784	17.1186	16.898	16.839	16.8976	17.0967	17.1803	16.8935	1
K.ANSEVAQWR.T	MYH1	23.658	23.6887	23.8344	23.6587	23.7212	23.8888	23.5573	23.8108	23.5607	23.7202	23.6408	23.7809	23.7722	23.5968	7
K.ANTIGISLIK.G	GPDA	20.8882	20.8783	21.1359	21.0676	20.8967	21.1473	20.8394	21.0598	20.8598	20.8827	20.8759	21.0577	20.9321	20.673	1
K.ANVGAGK.K	RS24	18.8234	18.7262	18.9287	18.9029	18.6184	18.8315	18.7458	18.9783	18.5946	18.8973	18.6347	18.9927	19.0639	18.8268	1
K.ANVMALVAVAEHAGEFER.I	TATD3	16.8559	16.597	16.8518	16.9917	17.0401	17.0117	16.8432	17.0433	17.0528	17.0254	16.6583	16.9565	16.857	16.6142	1
K.ANVTVEAR.L	TITIN	19.613	19.2953	19.6128	19.4484	19.6591	19.5658	19.4188	19.7154	19.2609	19.4349	19.219	19.3598	19.5133	19.0607	2
K.APADDGGSPITGYLVEK.R	TITIN	20.4285	20.4948	20.8503	20.5155	20.5638	20.8903	20.6924	20.9126	20.7055	20.8158	20.3842	20.8871	20.7874	20.4815	1
K.APAMFNIR.N	RS3A	19.3159	19.1006	19.3653	19.2753	19.2868	19.3986	19.054	19.4679	19.1124	19.3454	19.1935	19.4264	19.2367	19.1437	1
K.APC#SVSVLDTPGPPINFVFEDIRK.D	TITIN	19.3724	19.3743	19.5567	19.5339	19.5304	19.6826	19.366	19.706	19.3859	19.5561	19.242	19.5393	18.0683	17.9854	3
K.APDFVFYAPR.L	EZRI	18.1009	17.9275	18.2298	18.1244	18.0077	18.2556	17.7856	18.2316	17.8983	18.1217	18.0075	18.2075	18.1634	17.9497	1
K.APEVTAVTK.D	TITIN	18.842	18.6971	19.1533	18.8912	19.0684	19.0438	18.6616	19.0573	18.6294	18.7477	18.5164	18.9222	18.8685	18.5658	1
K.APGFAHLAGLDK.M	NDUS2	19.5996	19.2555	19.5989	19.5419	19.5856	19.6261	19.4632	19.7305	19.4206	19.6498	19.3112	19.5275	19.4234	19.226	1
K.APNDFNLK.D	PYGM	21.9489	21.7689	21.7102	21.6742	21.9515	21.9353	21.7929	21.9157	21.7107	21.7406	21.4014	21.5652	22.2503	21.8403	2
K.APPIEPAPTPIAAPVTAPVVG.K	TITIN	16.2601	16.0814	16.4341	16.451	16.3964	16.5012	16.1261	16.4422	15.9727	16.3785	16.045	16.4909	16.0618	15.8026	1
K.APPIEPAPTPIAAPVTAPVVGK.K	TITIN	17.765	17.6917	18.0925	18.0092	17.8659	18.1194	17.7662	18.0923	17.7294	17.9974	17.7787	18.1063	18.1909	17.8074	1
K.APPQFVK.K	TITIN	18.3871	18.2611	18.6487	18.4474	18.4767	18.6844	18.4232	18.5841	18.3636	18.5011	18.4337	18.5616	18.587	18.2707	2
K.APPVFTQKPPPVGALK.G	TITIN	18.225	18.1288	18.4692	18.3144	18.3284	18.4349	18.1315	18.2713	18.1251	18.3099	18.1067	18.4046	18.1956	18.0032	2
K.APQAAGK.I	OLA1	16.8723	16.8909	17.3329	17.3747	17.1904	17.3158	17.1057	17.4938	17.1541	17.4468	16.7914	16.7912	16.9283	16.4236	1
K.APQVSTPTLVEAAR.N	ALBU	17.5033	17.5934	17.8665	17.629	17.6294	17.8029	17.5512	17.6694	17.4659	17.685	17.5748	17.8809	17.6188	17.4973	2
K.APSIIFIDELDAIGTK.R	PRS6A	16.2711	15.986	16.4366	16.1068	16.3439	16.3242	16.4262	16.4339	16.1828	16.3553	15.9519	16.2467	16.3227	16.0252	1
K.APSMVAAAVTYSK.P	ATP5L	18.0468	17.8733	18.1678	17.9358	17.9532	18.1762	17.8176	18.1232	17.9659	17.8994	17.7597	18.1011	17.882	17.6212	1
K.APSSSSVGISEWLDQK.L	ETFA	18.3811	18.3959	18.4177	18.4725	18.4033	18.6248	18.297	18.5592	18.3535	18.588	18.4738	18.6652	18.5274	18.2345	1
K.AQAEVEGLGK.G	PLEC	17.3597	17.3388	17.4772	17.7363	17.5368	17.6904	17.3482	17.7356	17.3698	17.729	17.174	17.6455	17.6321	17.4258	1
K.AQC#PIVER.L	RS5	18.853	18.7997	19.0709	18.9152	18.8036	19.024	18.7094	19.0136	18.6883	18.945	18.8634	19.0577	17.7641	17.543	2
K.AQDEGHLSDIVPFK.V	ECHB	16.8401	16.5344	16.877	16.8645	16.7871	17.013	16.8109	17.0222	16.7113	16.9083	16.5632	16.9198	16.7565	16.48	1
K.AQDTAELFFEDVR.L	ACADL	17.8035	17.5854	17.9862	17.9784	17.8149	17.8695	17.5332	18.0162	17.6368	17.9349	17.7417	18.024	17.9568	17.7931	1
K.AQDTAELFFEDVRLPANALLGEENK.G	ACADL	18.7757	18.6791	18.6876	18.6714	18.8885	19.0222	18.7036	19.0187	18.8186	18.8707	18.6649	18.8407	18.353	18.3608	1
K.AQELSEWIHQLESEK.F	TNNT1	17.3108	17.1989	17.4995	17.496	17.3408	17.4542	17.2961	17.7624	17.1977	17.5382	17.3192	17.5981	17.7395	17.5803	1
K.AQIDVTPVGSK.L	TITIN	17.2577	17.0504	17.3347	17.2973	17.3825	17.3922	17.264	17.3574	17.0362	17.2351	16.9147	17.2169	17.4798	17.1273	1
K.AQLEPVASPAK.K	PLEC	20.0677	19.9961	20.4997	20.4568	20.3877	20.5041	20.2547	20.546	20.1374	20.4224	20.2499	20.4728	20.3713	20.1768	1
K.AQNEVGSDAC#VC#AVK.L	TITIN	19.1396	19.1089	19.3053	19.1876	19.2444	19.3708	19.1065	19.3603	19.0307	19.237	18.9478	19.1919	17.0227	16.6704	2
K.AQQALVQK.R	AT5F1	19.7991	19.6992	19.8835	19.5243	19.6709	19.9901	19.9005	19.7364	19.4534	19.7443	19.4799	19.7317	19.5544	19.2951	1
K.AQQNNVEHK.V	RS7	16.7782	16.7794	16.9783	16.8396	16.7627	17.0037	16.5461	16.9017	16.5163	16.8254	16.7427	16.8592	16.8568	16.5911	1
K.AQQVSQGLDVLTAK.V	VINC	18.1019	17.9386	18.2474	18.2258	18.0959	18.2418	18.0269	18.3387	17.7781	18.1877	18.0004	18.2858	17.6965	17.421	1
K.AQSQGPR.V	SYP2L	17.0198	16.9269	16.9128	16.8481	17.0868	16.9657	16.8562	17.1129	16.9167	17.0006	17.1057	17.1377	17.0091	16.807	1
K.AQVAQPGGDTIFGK.I	HINT1	20.2748	20.2939	20.4654	20.4848	20.4663	20.5567	20.3429	20.6634	20.3245	20.4577	20.3088	20.5866	20.534	20.2618	2
K.AQVEDAFR.Y	FAS	18.8658	18.7605	19.0755	19.0142	18.9868	19.0374	18.8402	19.0563	18.6921	18.9965	18.7608	18.9994	18.8354	18.5352	1
K.AQVEQELTTLR.L	PLEC	17.6351	17.6544	18.0333	17.844	17.7263	18.0252	17.6733	17.867	17.6974	17.8096	17.7325	17.9872	18.0362	17.8493	1
K.AQVLAGGR.G	SUCB1	21.1429	21.1316	21.4296	21.1916	21.1307	21.2306	21.0375	21.2124	20.9375	21.2082	21.1426	21.2659	21.1184	20.8074	1
K.AQVTGQSAR.K	SYG	16.7045	17.0135	17.0166	16.8971	16.8758	17.0523	16.5782	16.9814	16.8136	16.7981	17.0299	17.3928	16.9732	16.8233	1
K.ARPALEDLR.H	APOA1	19.9922	19.9544	20.2418	19.9244	20.1007	20.202	20.0331	20.343	19.8678	20.1423	19.9588	20.1229	20.3179	20.088	1
K.ARPEFTLPVHF.Y	PYGM	19.0093	18.8161	19.4477	19.005	19.7422	19.8408	19.5131	20.1218	18.5968	19.0808	18.4718	18.9473	19.8389	19.6723	1
K.ASAELALGENNEVLK.S	AATM	18.4831	18.3723	18.792	18.5968	18.6093	18.8845	18.4356	18.439	18.3371	18.492	18.3644	18.4837	18.4704	17.9632	1
K.ASAFALQEQPVVNAVIDDATK.E	ODO2	19.4877	19.3799	19.5526	19.5466	19.4929	19.7091	19.477	19.7588	19.3027	19.5497	19.3847	19.6917	19.4363	19.2843	3
K.ASALAC#LK.V	ODP2	18.752	18.7641	19.0123	18.9919	18.8522	19.0804	18.7912	19.0829	18.6978	18.9366	18.8609	18.9601	17.6344	17.4641	2
K.ASAQEEISQK.A	TITIN	15.7876	15.8159	16.0382	16.0621	15.8586	16.1112	15.959	16.2024	15.8102	16.0613	15.9237	16.3263	16.2245	15.9436	1
K.ASATTASK.V	NACAM	15.635	15.4622	15.7825	15.8072	15.452	15.7865	15.4416	15.9589	15.5393	15.9005	15.972	15.8775	16.0366	16.0103	1
K.ASDKFDIIADGKK.H	TITIN	18.0418	17.945	17.871	18.0674	18.1622	18.2376	17.9444	18.3394	18.0004	18.1077	17.6811	18.0105	17.9149	17.8357	1
K.ASEAVVTGDYDAVHK.S	MYOM3	15.4911	15.7642	15.9256	15.7645	15.7258	16.0954	15.7262	16.0449	15.6072	15.72	15.7215	15.9197	16.2134	15.8223	1
K.ASEIIDVSSK.A	TITIN	19.6281	19.4688	19.7584	19.2843	19.408	19.7837	19.5961	19.6921	19.4023	19.6379	19.2502	19.4857	19.581	19.1168	1
K.ASEPPSPPGK.V	TITIN	19.9553	19.9332	20.1392	20.021	19.933	20.1546	19.9205	20.13	19.8449	19.9882	19.8708	20.1256	20.1878	19.8811	5
K.ASFTNIIDTQFEVTGLLEDHRYEFR.V	TITIN	17.8881	17.7499	18.0409	17.8061	18.0547	17.8998	17.9898	18.0146	17.5917	17.8917	17.7088	18.0479	18.056	17.9497	1
K.ASFTNVIETQFTVSGLTEDQR.Y	TITIN	16.5418	16.4022	16.7348	16.6386	16.2858	16.4799	16.1555	16.7484	16.3288	16.4295	16.2878	16.6714	17.1426	16.8104	1
K.ASFTNVIETQFTVSGLTEDQRYEFR.V	TITIN	19.3577	19.3346	19.5562	19.4306	19.562	19.7639	19.3754	19.6339	19.4238	19.6551	19.28	19.6193	19.4596	19.4358	1
K.ASFTNVIETQFTVSGLTQNSQYEFR.V	TITIN	21.1781	21.093	21.2604	21.1326	21.0676	21.2198	21.0456	21.3598	21.0025	21.1428	20.8291	20.9663	21.0142	20.7849	1
K.ASFTNVVETEFTVTGLVEDQR.Y	TITIN	16.9008	16.9781	17.0126	17.0123	17.1248	17.0674	17.1278	17.3455	16.939	17.2088	16.8901	17.1697	17.0931	17.045	1
K.ASFTNVVETEFTVTGLVEDQRYEFR.V	TITIN	18.4915	18.3554	18.3832	18.399	18.7045	18.7637	18.3358	18.7848	18.5151	18.6658	18.1377	18.6088	18.425	18.4642	1
K.ASGPPVSELITK.A	H12	19.6602	19.7712	19.9828	19.6692	19.8734	19.9153	19.494	20.0546	19.4786	19.9629	19.7405	20.0116	19.8238	19.4363	1
K.ASGQAGQAK.V	MYLK2	16.585	16.5833	16.6882	16.746	16.3826	16.6896	16.5737	16.8479	16.2765	16.4971	16.3536	16.6816	16.1265	16.0014	1
K.ASIDILVIEK.P	MYBPH	20.0269	19.958	20.3193	20.1258	19.9973	20.3721	19.9188	20.1677	20.1396	20.0493	19.7349	20.3205	20.2545	20.0669	1
K.ASIESTSSYTLLVVGNVNR.F	TITIN	21.7461	21.8235	21.9505	21.7778	21.7849	22.0563	21.8364	21.9576	21.6605	21.9274	21.7243	22.0116	21.944	21.8011	1
K.ASINVLDLIIPPSFTK.K	TITIN	17.8969	17.9098	18.1817	18.3377	18.3681	18.1733	17.8165	18.2021	17.9285	18.2558	17.9575	18.3951	18.3494	18.4415	1
K.ASLHEAWTR.G	ACTN3	20.2401	20.2773	19.7842	20.1395	20.0851	20.014	20.0839	20.0041	20.0962	19.7275	20.1942	20.0912	20.0456	20.103	3
K.ASNVAGSDTSK.C	TITIN	21.0761	20.938	21.0305	21.0578	20.9409	21.2112	20.8899	21.2315	20.9247	20.9354	20.7722	20.9452	21.0092	20.5062	1
K.ASSSILINEAEPTTNIQIR.L	NSF1C	17.5886	17.5799	17.7147	17.8794	17.6523	17.8356	17.5209	17.853	17.6031	17.8669	17.5785	17.8967	17.7554	17.6523	1
K.ASWILTEDHSFEDR.M	RYR1	18.1828	18.0626	18.2331	18.1278	18.1732	18.2953	17.9645	18.2382	18.024	18.2854	17.9603	18.2989	18.2431	17.8827	1
K.ASYSAVSLYGNPVR.Y	PGS2	18.9978	18.8597	19.0905	18.9809	18.9044	18.98	18.8606	19.0975	18.7901	18.9973	18.838	19.0708	19.0091	18.7451	1
K.ATADNLIK.Q	ECI1	19.4256	19.1828	19.3976	19.3331	19.5154	19.3572	19.1936	19.4821	19.0677	19.4028	19.1192	19.4243	18.7606	18.4649	1
K.ATAEEISSK.T	DECR	17.5926	17.5084	17.6717	17.7119	17.5544	17.7152	17.4441	17.6265	17.4881	17.5138	17.6783	17.9391	17.6886	17.3746	1
K.ATAEQLK.T	ALBU	21.9183	21.952	21.1949	21.6584	21.6636	21.4056	21.7257	21.5993	21.688	20.9099	21.8264	21.4268	21.4241	21.6227	2
K.ATAVMPDGQFK.D	PRDX1	19.5321	19.4718	19.8419	19.5394	19.5339	19.8144	19.6896	19.7975	19.1821	19.4303	19.3197	19.8179	19.7623	19.5499	1
K.ATDAEADVASLNR.R	TPM1	18.2116	18.0126	18.3437	18.2635	17.8794	17.8405	17.9959	18.1324	18.0531	18.185	18.0597	17.9535	18.1684	17.9488	1
K.ATDAEADVASLNRR.I	TPM1	20.5994	20.5145	20.5726	20.2297	20.9987	20.9736	20.5861	20.9483	20.6908	20.708	20.3821	20.4337	20.3072	20.0097	2
K.ATDFVVDR.A	IDHP	19.4784	19.3518	19.5973	19.5315	19.4376	19.6161	19.3726	19.5863	19.3341	19.5917	19.4251	19.6602	19.5456	19.2858	1
K.ATDLLLDDSLVSLFGNR.R	PRDX5	16.8038	16.7664	17.0076	17.0603	16.9954	17.0315	16.899	17.1648	16.7092	16.9192	16.787	17.0483	16.9224	16.8257	1
K.ATDSDVWHK.L	TITIN	19.7663	19.6367	19.8467	19.7162	19.7878	19.8896	19.6118	19.9351	19.5183	19.8375	19.4066	19.7968	19.7954	19.5823	1
K.ATFDAISK.T	RS2	18.643	18.5441	18.7398	18.7042	18.5567	18.7169	18.5479	18.902	18.4952	18.6673	18.5389	18.7609	18.7174	18.4894	2
K.ATGAATPK.K	H12	20.4266	20.371	20.5966	20.4548	20.2374	20.581	20.3832	20.5912	20.3334	20.4142	20.3193	20.5484	20.133	19.9858	2
K.ATGHSTLVLIGDVYK.K	MYOM1	17.4154	17.144	17.4936	17.5047	17.4811	17.5027	17.2209	17.6143	17.1929	17.5053	17.3458	17.5548	18.3055	17.4105	1
K.ATGLQEGTEYEFR.V	TITIN	17.8048	17.6963	18.2282	18.1493	18.2272	18.2864	18.0102	18.2726	18.0112	18.1803	17.9021	18.3018	18.4242	18.1998	1
K.ATGPPVSELITK.A	H15	18.1376	18.0429	18.4103	18.3556	18.5642	18.4953	18.3447	18.5817	18.2857	18.4729	18.1146	18.2728	18.289	18.0217	1
K.ATIAGGGVIPH.I	H2AV	17.4976	17.4798	17.7099	17.6567	17.6136	17.7197	17.4737	17.8094	17.3966	17.6554	17.5111	17.7136	17.6121	17.42	1
K.ATLPEADRER.G	ACTN3	20.8146	20.4771	20.7057	20.5858	20.9531	20.7998	20.6495	20.9121	20.5941	20.6139	20.2612	20.444	20.5096	20.0296	2
K.ATLQAEQLSNELATER.S	MYH11	16.4691	16.4676	16.8718	16.7049	16.7434	16.6806	16.4522	16.9388	16.5987	16.6771	16.5099	16.8328	16.9089	16.6045	1
K.ATLTVDK.S	HVM05	17.5106	17.5388	17.8271	17.769	17.6669	17.7218	17.5076	17.664	17.4739	17.7342	17.5749	17.7503	17.8547	17.7055	1
K.ATLTWTPPLEDGGSPIK.A	TITIN	18.2231	18.1633	18.4949	18.3469	18.0976	18.3947	18.1705	18.371	18.2346	18.2603	18.2375	18.456	18.4812	18.2286	2
K.ATNDAGSALC#TSSIVIK.E	TITIN	18.8133	18.6296	18.9599	19.0527	19.1352	19.0781	18.8728	19.1654	18.8947	19.072	18.6656	19.1182	16.019	15.9639	1
K.ATNDAGSALCTSSIVIK.E	TITIN	16.3379	16.2484	16.6744	16.6224	16.8248	16.9023	16.4465	16.5696	16.4229	16.4167	16.0824	16.2934	17.2591	16.9401	1
K.ATNDVGSDTC#VGSVTM*K.A	TITIN	15.9693	16.0104	16.2158	15.8558	15.6113	16.1931	15.8176	16.121	15.9135	15.9553	15.7521	16.2596	14.8034	14.7373	1
K.ATNDVGSDTC#VGSVTMK.A	TITIN	16.2855	16.3025	16.5571	16.6382	16.4671	16.7129	16.392	16.7682	16.2467	16.5778	16.4698	16.5815	15.2045	14.8577	1
K.ATNDVGSDTCVGSVTMK.A	TITIN	14.8526	14.3201	15.0539	14.9612	14.8049	15.1837	14.7776	14.9113	14.751	14.8703	14.7431	14.889	18.8018	18.6823	1
K.ATNEVGSDTCACTVK.F	TITIN	16.2528	16.0295	16.5112	16.3805	16.3647	16.5725	16.2365	16.4505	16.174	16.1215	16.152	16.2476	17.5487	17.4631	1
K.ATQALVLAPTR.E	IF4A1	15.3276	15.6989	15.9659	15.8657	15.7265	15.8067	15.6416	16.0842	15.7955	15.653	15.6605	15.8537	16.1796	16.008	1
K.ATQQGLK.A	FAS	17.783	17.8268	17.909	17.8567	17.7177	18.0325	17.6784	17.8509	17.4854	17.7791	17.673	17.9612	17.9086	17.6372	1
K.ATSHVGEIEQELALAR.D	CLIP1	17.2047	17.1503	17.3745	17.4521	17.4062	17.468	17.1453	17.5656	17.1906	17.4813	17.1554	17.5269	17.0343	16.8716	1
K.ATSTATLYVEAR.H	TITIN	19.8019	19.727	20.3591	20.05	20.2276	20.187	20.0191	19.9818	19.5798	19.9876	19.9194	20.0559	20.2819	20.0319	2
K.ATSYTITSLIENQEYK.I	TITIN	20.1709	19.9906	20.364	20.1779	20.0669	20.3604	20.1081	20.3304	20.0989	20.2074	19.9325	20.4558	20.6151	20.5321	1
K.ATTASQAK.A	SERPH	15.1462	15.3873	15.569	15.493	15.1499	15.6744	15.1997	15.6723	15.1823	15.7251	15.2857	15.7664	15.7936	15.5771	1
K.ATVDAEGNFDPRPVETLNVIIPEK.L	RYR1	18.7482	18.6274	18.9205	18.8196	18.739	18.9436	18.6561	18.9451	18.5874	18.8173	18.5838	18.921	18.5584	18.3537	2
K.ATVSAPFGK.F	PLEC	17.2289	17.2452	17.4944	17.3867	17.3204	17.445	17.052	17.5009	17.2313	17.4043	17.1322	17.4777	17.0856	16.9222	1
K.ATYGNVVR.Q	LAMA2	17.0081	16.8596	17.1231	17.1566	16.9905	17.1176	16.9692	17.0527	16.8425	17.1906	16.8377	17.1915	16.6897	16.3114	1
K.AVAFQNSQTR.I	QCR2	20.8225	22.8763	20.5178	22.7897	23.3175	21.1438	20.9909	20.9148	20.4027	20.095	19.69	19.8252	20.0013	19.6074	1
K.AVAHILGIR.D	FAS	16.3433	16.4338	16.5587	16.5629	16.5629	16.3686	16.1302	16.5329	16.057	16.4131	16.2408	16.5891	16.4333	16.2051	1
K.AVANTMR.T	TCPE	16.9115	16.8353	16.8555	16.8203	16.958	17.1047	16.975	17.1771	16.9578	17.0354	16.973	17.1378	17.1323	16.9393	1
K.AVAQDNTENPDLSIIWIDPDDFPLLVPYWEK.T	CASQ1	19.8997	19.8949	19.9586	19.9169	20.0353	20.1604	19.8244	20.0941	19.8382	20.043	19.7164	20.0466	19.899	19.6084	2
K.AVAQGNLSSADVQAAK.N	QCR2	19.853	19.6099	19.8169	19.7292	19.8287	19.9308	19.7428	20.0058	19.6008	19.5891	19.5023	19.6418	19.5056	19.002	1
K.AVAVVAQQLLSQGEHYWEVEVGDKPR.W	TRI72	17.5061	17.3265	17.5138	17.6002	17.585	17.5628	17.3146	17.8017	17.4047	17.6559	17.2709	17.644	17.7183	17.354	1
K.AVDHATNR.T	ACADV	17.6084	17.6097	17.9672	17.8464	17.7354	17.7479	17.5785	18.019	17.714	18.0929	17.6083	17.8878	17.6616	17.6968	1
K.AVDIPHMDIEALK.K	RL10A	17.7361	17.5692	17.6975	17.7206	17.6037	17.7433	17.4964	17.8816	17.539	17.6747	17.4348	17.7996	17.7624	17.588	1
K.AVDPIDAPK.V	TITIN	19.2093	19.0784	19.0222	19.0356	18.9962	19.3247	18.9563	19.1658	19.1122	19.0838	19.0642	19.0466	19.2889	18.7784	1
K.AVDSLVPIGR.G	ATPA	20.9113	20.7711	20.9303	20.6941	20.9323	21.0008	20.7644	20.8192	20.7351	20.7361	20.5537	20.7628	20.7622	20.3127	2
K.AVEGC#VSASQAATEDGQLLR.G	TLN1	15.911	15.9519	16.1327	16.1083	16.0871	15.9232	15.797	16.1943	15.7425	16.2311	15.7938	16.1537	15.7699	15.9031	1
K.AVELYIQGK.L	CA2D1	16.9045	16.7643	16.9063	17.0481	16.828	17.1419	16.8127	17.0036	16.6657	17.0101	16.7564	17.1169	17.1259	16.7553	1
K.AVENSSTAIGIR.C	PSA3	18.3589	18.2751	18.6448	18.5731	18.4561	18.6487	18.326	18.6869	18.3164	18.5102	18.385	18.6684	18.8112	18.5564	1
K.AVEVEAPPEPTPK.E	TITIN	17.4752	17.3452	17.5351	17.4372	17.4815	17.4282	17.338	17.6796	17.2858	17.4642	17.1763	17.3858	17.6425	17.3958	1
K.AVFVNVK.V	TITIN	20.4025	20.2212	20.4427	20.2158	20.4649	20.5211	20.2398	20.5083	20.1827	20.3005	20.0467	20.131	20.3034	19.9598	1
K.AVIVVQDIFGWQLPNTR.Y	CMBL	16.0311	15.9905	16.0186	16.2029	15.9522	16.203	16.0529	16.3164	15.8673	16.1933	15.7936	16.2445	16.0822	15.8814	1
K.AVLAQVK.D	LAMA2	17.1149	16.9238	17.2981	17.2717	17.0978	17.137	16.9233	17.3861	16.9479	17.181	17.1715	17.4234	17.8339	17.5998	1
K.AVLASMDNENMHTPDIGGQGTTSQAIQDIIR.H	IDHG1	18.0926	18.134	18.3502	18.1507	18.2083	18.3296	17.9584	18.2605	18.0512	18.2276	18.1184	18.3866	18.2437	18.0114	1
K.AVLDVAETGTEAAAATGVIGGIR.K	SPA3K	16.4029	16.415	16.8055	16.4758	16.4976	16.6293	16.2534	16.4722	16.3378	16.8591	16.4126	16.4667	16.5862	16.0354	1
K.AVLFC#LSDDK.R	COF2	17.4517	17.3506	17.6742	17.8268	17.4885	17.6698	17.5186	17.7015	17.477	17.6928	17.4666	17.6985	16.7418	16.3802	1
K.AVLFC#LSDDKR.Q	COF2	19.7405	19.4971	19.807	19.7536	19.6841	19.8304	19.5526	19.8475	19.5002	19.788	19.4587	19.8	17.8152	17.6552	1
K.AVNDVGESEPSLPLNVVIQDDEVPPTIK.L	TITIN	19.4959	19.456	19.6447	19.7505	19.5522	19.7646	19.6191	19.7645	19.601	19.4743	19.581	19.7491	17.5578	17.4547	1
K.AVNEAGVSK.P	TITIN	18.6001	18.3766	18.5771	18.3979	18.5236	18.5884	18.391	18.6203	18.2208	18.2454	18.151	18.261	18.5742	18.093	1
K.AVNEYGAR.Q	SPEG	17.4947	17.346	17.4875	17.4509	17.4379	17.4611	17.3155	17.6197	17.2901	17.5742	17.3241	17.5177	17.8696	17.4372	1
K.AVNPDEAVAIGAAIQGGVLAGDVTDVLLLDVTPLSLGIETLGGVFTK.L	GRP75	10.5993	11.2358	11.3961	11.7582	NA	11.3708	11.8609	11.9482	10.8955	10.897	NA	11.1011	12.6317	12.2141	1
K.AVPEAVVPAPIPK.K	TITIN	18.5992	18.564	18.9274	18.7114	18.6591	18.9732	18.4378	18.9175	18.5683	18.6212	18.6257	18.5815	18.78	18.3136	1
K.AVPIPEASSFFIFSPTNK.I	CAC1S	17.0633	16.7589	17.2264	17.0585	16.9498	17.0989	16.7726	17.2233	16.8573	17.2207	16.9389	17.0414	17.7872	16.8219	1
K.AVPQLQGYLR.S	RL6	17.4046	17.3997	17.6429	17.5671	17.5796	17.5982	17.3543	17.6658	17.3925	17.4461	17.3933	17.7599	17.3301	17.3006	1
K.AVQHSNVVINLIGR.E	NDUA9	17.8537	17.7727	18.0073	17.8868	17.8643	18	17.8169	18.0538	17.746	17.9646	17.7258	17.9283	17.8459	17.5646	1
K.AVSDAAYK.I	MYOM1	20.7716	20.6375	20.9807	20.8469	20.7628	20.9649	20.7007	21.0531	20.5993	20.7984	20.6753	20.8041	20.9992	20.7248	2
K.AVSFIGNGVVIHLPGLFEEAEK.N	PURA1	17.2614	17.31	17.4306	17.4982	17.512	17.4374	17.4069	17.557	17.3717	17.3576	17.2131	17.4675	17.2701	17.1134	1
K.AVSPTETKPTEK.G	TITIN	17.8027	17.6166	17.7694	17.7183	17.811	17.9284	17.6351	17.9084	17.7125	17.7739	17.6049	17.7835	17.8006	17.8254	1
K.AVSSQMIGQK.L	SUCB1	18.9199	18.6502	19.0463	18.8106	18.958	19.1086	18.7394	19.1675	18.7043	18.7685	18.6186	18.8508	18.7696	18.5459	1
K.AVTEMNGR.I	PABP1	17.269	17.2653	17.4804	17.4152	17.334	17.5334	17.3193	17.4489	17.243	17.4513	17.2051	17.4045	17.6471	17.5887	1
K.AVTGTDVDIVFSK.V	TPPP3	18.345	18.3298	18.5595	18.577	18.239	18.4771	18.4435	18.7213	18.1831	18.4424	18.2307	18.5126	17.4772	17.2582	1
K.AVTQSAEITIPVTFEAR.A	HSPB1	14.4756	14.5139	14.8307	14.8146	14.7371	14.6477	14.4676	14.5631	14.7423	14.6225	14.3617	14.7469	14.6873	14.599	1
K.AVVNDATIFK.L	CUL5	16.2087	16.4881	16.6435	16.6443	16.4273	16.4911	16.2677	16.6748	16.2669	16.4924	16.3342	16.6287	16.7075	16.2198	1
K.AVYAQDPLYPPGPPAFPK.V	TITIN	17.2416	17.0678	17.3324	17.2165	17.2407	17.3876	17.1436	17.3477	17.0212	17.367	17.0954	17.3273	17.3077	17.0735	1
K.AVYQGPGSSPVK.S	COMT	16.5199	16.5059	16.7381	16.7463	16.7132	16.7724	16.532	16.9269	16.4184	16.6255	16.5367	16.7814	16.3394	16.2422	1
K.AWDVTVK.T	PYGM	20.1765	19.9311	20.0427	19.8825	20.2273	20.1137	19.9306	20.2305	19.8919	19.9019	19.6658	19.8067	20.096	19.6262	2
K.AWVSVTNNC#NR.L	TITIN	18.8783	18.7864	18.9767	18.8733	18.8434	18.8298	18.7117	19.0188	18.5502	18.7772	18.7321	18.9409	15.3615	15.256	1
K.AYAEFYR.N	COX6C	21.5893	21.4857	21.7031	21.5598	21.5657	21.7596	21.4139	21.7636	21.429	21.6046	21.3868	21.6159	21.5526	21.3216	1
K.AYANVSSK.C	TITIN	21.3077	21.2078	21.3516	21.2519	21.2206	21.4011	21.2074	21.4441	20.9073	21.2302	21.062	21.3658	21.3913	21.0506	1
K.AYATITNNC#TK.N	TITIN	19.0491	18.9358	19.136	18.8424	19.0354	18.9779	18.9352	19.2018	18.768	19.0208	18.5492	18.8671	17.6633	17.3496	1
K.AYATSQQIFQAIK.S	APOOL	17.5207	17.6076	17.8027	17.669	17.6008	17.8026	17.5157	17.8583	17.4486	17.7108	17.4036	17.637	17.5792	17.3683	1
K.AYDLVVDWPVTLVR.E	NDUBA	18.0102	18.0317	18.5436	18.2272	18.0077	18.189	17.91	18.3461	17.7107	18.0514	17.8674	18.1325	17.9939	17.972	1
K.AYEDAAEEFHPYIPF.F	CASQ1	18.4076	18.7587	18.9144	18.6925	18.7508	18.7415	18.238	18.8944	18.4998	18.7507	18.594	18.7045	19.0368	18.6449	1
K.AYELEQSVVK.L	KPB1	18.1932	18.1432	18.2321	18.2647	18.1734	18.3012	18.0722	18.349	17.9622	18.2469	17.9816	18.3112	17.8305	17.5404	1
K.AYFHLGINEK.L	KPBB	18.1601	18.0393	18.2031	18.2961	18.1364	18.2446	17.9467	18.3563	18.06	18.2519	17.9847	18.1674	18.2686	18.0577	1
K.AYGENIGYSEK.D	AT1B1	18.6419	18.6748	18.9687	18.8921	18.7005	19.0988	18.7205	18.8509	18.8438	18.852	18.7163	18.8838	19.0053	18.7271	1
K.AYGGAYDVMSSK.H	PCCB	17.8555	17.671	17.9939	17.9318	17.9428	18.0115	17.7818	18.1403	17.6973	17.9603	17.7433	18.1075	17.7241	17.2838	1
K.AYGLALAK.L	TKT	19.072	18.9965	19.2444	19.1708	19.082	19.3513	18.9752	19.3851	18.9207	19.2241	18.9411	19.2915	19.0657	18.7047	1
K.AYHEQLSVAEITNAC#FEPANQMVK.C	TBA1A	17.5674	17.1015	17.619	17.8278	17.5687	17.7547	17.2951	17.8138	17.4314	17.6495	17.297	17.8054	16.7107	16.405	2
K.AYLPVNESFGFTADLR.S	EF2	17.5248	17.1228	17.5998	17.5767	17.3494	17.1774	17.3373	17.5239	17.1633	17.492	17.0343	17.6465	17.5295	17.3266	1
K.AYNNLIK.D	CACP	18.6998	18.6327	18.8384	18.7277	18.577	18.814	18.5093	18.8409	18.4571	18.73	18.5274	18.8616	18.6278	18.3869	1
K.AYQILVR.L	HXK2	18.3767	18.2369	18.4998	18.4334	18.3995	18.401	18.1535	18.5085	18.0796	18.4513	18.2182	18.4998	18.4739	18.1646	1
K.AYSEAHEISK.E	1433G	18.8288	18.9124	19.1924	19.0031	19.0131	19.2219	18.8442	19.1408	18.892	19.1459	18.8629	19.1849	19.3848	19.1009	1
K.AYSTVATNC#HK.T	TITIN	19.7821	19.6754	19.9382	19.8122	19.7264	19.9945	19.7186	19.927	19.6793	19.7735	19.6559	19.8802	18.3829	18.0301	1
K.C#AADLGLK.R	HINT1	15.5684	15.4598	15.7962	15.9792	15.879	16.0464	15.7979	15.8827	15.5821	15.8873	15.7499	15.9434	15.3934	15.2385	1
K.C#AELEEELK.T	TPM1	18.3987	18.3875	18.3647	18.5608	18.3855	18.463	18.2089	18.2435	18.251	18.1521	18.4021	18.4831	16.0144	15.6047	1
K.C#APGVVGPVEADIDFDIIK.N	FLNC	18.9825	18.8645	18.9324	19.052	19.0111	18.9488	18.8264	19.2	18.8021	18.9312	18.8294	19.0487	18.163	17.8793	2
K.C#APLFAGTEHR.A	RYR1	15.8543	15.9003	16.2266	15.788	15.9276	15.9739	15.5211	16.1734	15.9618	16.0799	15.9003	16.1443	16.0758	15.6537	1
K.C#ATITPDEAR.V	IDHP	17.3408	17.2204	17.2868	17.2735	17.1695	17.4091	17.1618	17.6059	17.2297	17.3585	16.9314	17.3574	16.1367	15.9066	1
K.C#ATTAER.W	TITIN	20.911	20.8535	20.9945	20.9699	20.9596	20.99	20.8518	21.1186	20.7894	20.9533	20.8286	20.9513	18.9206	18.7651	2
K.C#DENILWLDYK.N	KPYM	19.6292	19.5444	19.7582	19.7956	19.6833	19.7944	19.7466	19.8986	19.559	19.7894	19.6156	19.6558	15.99	15.4086	1
K.C#DFEDTAQYR.A	MYOM1	16.6241	16.581	16.9527	16.7923	16.6427	17.0589	16.7407	16.8988	16.8271	16.7802	16.895	16.9483	14.2911	14.1334	1
K.C#DITGLIEGQEYK.F	TITIN	18.2162	18.1488	18.1077	18.2924	18.1959	18.2849	18.0551	18.379	18.0608	18.1104	18.1404	18.2274	14.2324	14.154	1
K.C#DVGAENWQR.V	MYOM1	18.5785	18.6861	18.6791	18.718	18.9277	18.6266	18.3763	18.6158	18.4424	18.7899	18.5839	18.5934	17.9068	17.8199	1
K.C#DVSVGEWTMC#TPPTGINK.T	TITIN	18.1838	18.0671	18.2221	18.3944	18.2949	18.3954	18.1575	18.4223	18.1202	18.1823	18.0796	18.3704	18.5157	18.4349	1
K.C#EEWTIAVPGPPHSVK.L	MYOM1	18.0144	17.8451	18.1276	18.2627	18.2546	18.1461	18.0143	18.3234	18.052	18.0592	17.8442	18.2361	17.7376	17.5353	1
K.C#EFQDAYVLLSEK.K	CH60	17.0131	16.9322	17.0516	17.0524	17.2348	17.2733	16.9362	17.4114	16.9136	17.26	16.8071	17.2561	16.7232	16.5779	1
K.C#EIQAALEEAEASLEHEEGK.I	MYH8	19.1977	19.0764	19.2444	19.2022	19.3197	19.4483	19.1194	19.3396	19.1234	19.1846	18.951	19.2987	16.0452	16.2671	1
K.C#ENLGGESEWSEISEPVTPK.S	TITIN	17.6069	17.4434	17.625	17.7418	17.7516	17.7675	17.6082	17.8248	17.5112	17.6365	17.5027	17.7689	16.3272	15.8088	1
K.C#EVGTDTWSQC#NDTPVK.F	MYOM1	16.2879	16.0765	16.3699	16.1407	16.1529	16.3842	16.2277	16.3362	16.1071	16.1724	15.8588	16.1428	15.7376	15.5534	1
K.C#FTELFVK.E	MYPC2	20.4369	20.2938	20.6816	20.6894	20.5285	20.7964	20.409	20.7955	20.2899	20.6434	20.4513	20.6365	17.4484	16.736	2
K.C#GDLEEELK.I	TPM2	18.5711	18.7279	18.8157	18.8807	18.7595	18.7971	18.5581	18.7159	18.594	18.6263	18.6751	18.593	17.607	17.0051	1
K.C#GPMVLDALIK.I	DHSB	17.1864	17.0704	17.1756	17.1438	17.2468	17.3034	17.0503	17.3969	16.9711	17.2571	16.9192	17.2494	15.8619	15.4985	1
K.C#IGAIAMTEPGAGSDLQGVR.T	ACADL	18.4166	18.399	18.6178	18.5517	18.4254	18.5901	18.2815	18.6534	18.3286	18.5596	18.3302	18.636	18.7958	18.5746	2
K.C#LEGQTAR.F	TITIN	20.1182	19.9614	20.0261	20.0207	20.0409	20.1922	19.933	20.2262	19.8828	20.0444	19.85	20.0762	18.1358	17.861	2
K.C#LELFSELAEDK.E	HS90B	17.6384	17.535	17.6151	17.7498	17.5905	17.8537	17.6587	17.7016	17.4735	17.653	17.4803	17.6985	15.815	15.5497	1
K.C#LHPLASETFVSK.D	FHL1	18.2649	18.1067	18.3916	18.2475	18.3813	18.4595	18.2411	18.4771	18.1914	18.3878	18.0676	18.3297	16.3782	16.0116	1
K.C#NEIISWLDK.N	HSP7C	17.9605	17.8407	17.9747	18.1113	18.0985	18.1539	17.887	18.2776	18.0354	18.1312	17.9486	18.0745	16.1033	15.6072	1
K.C#NENYTTDFIFNLYSEEGK.G	K6PF	18.9039	18.6768	18.8627	18.9027	18.836	19.0594	18.8855	19.04	18.8428	18.9995	18.5776	18.9262	15.8271	15.8761	1
K.C#NFTNVQETYFEVTELTEDQRYEFR.V	TITIN	16.4878	16.3129	16.6258	16.6648	16.6908	16.7734	16.5161	16.7329	16.5264	16.5613	16.2307	16.4947	15.6132	15.1209	1
K.C#QFDLTLSEELSDAPSFITQPR.S	TITIN	17.3533	17.2068	17.5743	17.4327	17.4006	17.5044	17.2958	17.5875	17.3931	17.4852	17.246	17.4351	17.326	16.947	1
K.C#QLEINFNTLQTK.L	ACTN1	18.2752	18.0984	18.3623	18.2542	18.4061	18.4144	18.2312	18.5867	18.2208	18.3561	18.0712	18.3512	18.0468	17.7726	1
K.C#RQHQEAEEARRR.E	CAC1H	18.497	18.4864	18.7859	18.8675	18.6727	18.8385	18.6088	18.8569	18.6109	18.8238	18.6963	18.9545	18.6195	18.501	1
K.C#SDFTEEIC#R.R	IDH3A	17.5719	17.4248	17.6854	17.6567	17.4672	17.6059	17.3793	17.7839	17.3258	17.5124	17.5455	17.559	16.3574	16.1585	1
K.C#SDFTEEIC#RR.V	IDH3A	17.7211	17.7423	17.7506	17.8056	17.8532	18.06	17.766	17.9933	17.6937	17.7873	17.6456	17.8714	16.6378	16.5659	1
K.C#SLSWGRPQEDGGADIDYYIVEK.R	TITIN	18.291	18.274	18.3075	18.3018	18.3597	18.5097	18.2623	18.5555	18.2075	18.4113	18.1333	18.4374	16.0333	15.8581	2
K.C#SVNLANK.R	FHL1	18.7199	18.6651	18.7885	18.8781	18.5958	18.8496	18.6759	18.9237	18.496	18.7277	18.7038	18.8913	16.8236	16.4011	2
K.C#TLADDAAYEVAVQDEK.C	MYPC2	19.3512	19.242	19.3143	19.4369	19.3714	19.4956	19.0904	19.4969	19.2319	19.301	19.2237	19.416	17.3497	17.183	2
K.C#TLAWKPPLQDGGSDITNYIVER.R	TITIN	17.9235	17.8817	18.0582	18.1393	17.9837	18.1451	17.8586	18.2301	17.9541	18.0508	17.8202	18.0995	16.8951	16.687	1
K.C#TLAWSLPQEDGGAEITHYIVER.R	TITIN	15.497	15.6556	15.8818	15.6855	15.8236	15.8478	15.7682	15.9205	15.5898	15.7086	15.5188	15.8942	15.4849	15.1566	1
K.C#TTDHISAAGPWLK.F	ACON	21.3963	21.4152	21.625	21.5503	21.4534	21.6962	21.3841	21.6323	21.3937	21.4395	21.3925	21.7178	21.0606	20.924	3
K.C#TVTPLTEGSLYVFR.V	TITIN	18.769	18.6056	18.8909	18.5862	18.6866	18.8131	18.4448	19.0327	18.4577	18.6461	18.6331	18.7765	16.0128	15.5601	1
K.C#VENQIYEFR.V	TITIN	20.3463	20.2626	20.4034	20.4267	20.3308	20.4493	20.2341	20.5222	20.1909	20.3601	20.2134	20.4732	17.7995	17.5001	2
K.C#VLSWLPPLDDGGAK.I	TITIN	18.5972	18.5643	18.7559	18.8396	18.7998	19.1104	18.6515	18.8661	18.6432	18.7374	18.6104	18.6521	15.6789	15.4434	1
K.C#YEMASHLR.R	PROF1	16.1541	15.8444	16.3364	16.2397	16.4611	16.4176	16.3407	16.3822	16.0121	16.2005	16.1317	16.2553	16.2789	16.1683	1
K.CCSGSLVER.R	ALBU	19.6049	19.443	19.6412	19.7468	19.3932	19.4824	19.5044	19.688	19.1995	19.4404	19.3535	19.5962	20.765	20.6175	1
K.CCTLPEDQRLPCVEDYLSAILNR.V	ALBU	17.4335	17.3084	17.3366	17.4742	17.5138	17.4182	17.3234	17.655	17.3117	17.6518	17.2209	17.5175	17.157	17.0795	1
K.CDIDIRK.D	ACTA	19.6973	19.5151	19.0116	19.3491	19.7759	20.0237	19.8118	19.9588	19.8389	19.9357	19.0383	19.3226	23.8594	23.9042	2
K.CGDLEEELK.I	TPM2	16.4782	16.4341	16.7263	16.586	16.6602	16.5892	16.3169	16.6358	16.3322	16.5867	16.3024	16.5878	19.6209	19.546	1
K.CSSMQK.F	ALBU	19.7458	19.5429	19.5484	19.5953	19.5491	19.5054	19.5215	19.662	19.3883	19.4335	19.2824	19.4525	19.965	19.6257	2
K.CTLADDAAYEVAVQDEK.C	MYPC2	15.6909	15.6344	16.0529	15.9145	15.6052	15.6993	15.7534	15.9668	15.6092	15.7568	15.2251	15.7904	18.6703	18.5384	1
K.DAALATALGDKK.S	LMNB1	16.8449	16.9965	17.1769	17.1543	17.0852	17.1941	17.0278	17.1044	16.9016	17.0475	16.7942	17.1017	16.846	16.5226	1
K.DAATGAVK.E	ACADV	19.3652	19.19	19.3906	19.1607	19.2826	19.4389	19.1206	19.4749	19.1617	19.2162	19.1236	19.2527	19.1461	19.586	1
K.DAEVVLC#GGTESMSQSPYC#VR.N	THIM	17.0192	17.1257	17.3717	17.0724	17.0078	17.4818	17.0709	17.354	17.0984	17.3051	17.0606	17.3914	15.3785	15.457	1
K.DAFVAIVQSVK.N	ANXA6	20.0767	19.9678	20.2834	20.2849	20.1607	20.3474	19.9819	20.2947	20.0103	20.183	20.0546	20.305	20.2965	20.1523	2
K.DAGEGGLSLAVEGPSK.A	FLNC	17.6645	17.516	17.7374	17.7928	17.6363	17.8411	17.5494	17.9182	17.5885	17.799	17.6023	17.8467	18.0704	17.749	1
K.DAGEYTITATNPFGTK.E	TITIN	19.8881	19.8318	20.0713	20.0141	19.8235	20.1842	19.9932	20.2098	19.7862	19.9235	19.7154	20.0716	20.0266	19.813	2
K.DAGFYEVILK.D	MYOM1	19.7585	19.5508	19.7774	19.6391	19.6704	19.8539	19.6174	19.8795	19.4172	19.5528	19.3666	19.5416	19.83	19.3781	1
K.DAGFYVVC#AK.N	TITIN	21.0526	20.9528	21.1855	21.0747	20.9648	21.1706	20.9291	21.1097	20.7892	20.9752	20.8015	20.9644	16.9382	16.7074	1
K.DAGQISGLNVLR.V	GRP75	19.2159	19.0869	19.3478	19.3438	19.0746	19.3315	19.1483	19.4347	19.0218	19.3929	19.0972	19.354	19.1082	19.0007	1
K.DAGTIAGLNVLR.I	HSP7C	20.2058	20.0775	20.4239	20.1349	20.3254	20.4099	20.0721	20.3446	20.1907	20.302	20.1406	20.2567	20.2988	20.0821	1
K.DAGTIAGLNVMR.I	GRP78	17.6413	17.4975	17.6262	17.63	17.5784	17.7943	17.5122	17.7824	17.4023	17.5942	17.5366	17.6835	17.4797	17.2331	1
K.DAGWYTVSAVNEAGVTTC#NTR.L	MYOTI	19.6012	19.6774	19.7347	19.6039	19.6322	19.849	19.4823	19.7947	19.553	19.6945	19.4667	19.747	19.2871	19.084	2
K.DAHSNLLAK.K	NIPS2	19.5327	19.4672	19.6856	19.6346	19.6665	19.6995	19.4349	19.7161	19.3439	19.5979	19.3823	19.6564	19.5839	19.3237	2
K.DAIVQAVK.G	TKT	16.6735	16.6573	16.8769	17.007	16.8413	17.1011	16.8094	16.9646	16.6084	17.0077	16.8397	17.0392	16.8709	16.9135	1
K.DALQPGR.D	F16P1	18.6961	18.5072	18.7291	18.6954	18.6189	18.702	18.4772	18.7502	18.4873	18.6912	18.4726	18.709	18.9497	18.6364	1
K.DAM*VSQLSR.G	MYH4	21.3464	21.2143	21.5417	21.4567	21.2837	21.4543	21.2386	21.5465	21.1999	21.3035	21.1484	21.3576	21.6491	21.3653	7
K.DANGNSFATR.L	RS4X	18.0934	18.0647	18.2175	18.1165	17.9821	18.1678	17.9694	18.2789	17.9122	18.1227	18.0306	18.27	18.2947	17.9658	1
K.DATNVGDEGGFAPNILENK.E	ENOA	19.0967	18.789	19.2198	18.9964	18.9813	19.2303	19.1093	19.1755	18.8755	18.949	18.872	18.9539	18.8863	18.7708	2
K.DATNVGDEGGFAPNILENNEALELLK.T	ENOB	21.4076	21.105	21.364	21.4631	21.3346	21.5856	21.2997	21.7074	21.3273	21.478	21.1524	21.5426	21.5872	21.3494	3
K.DAVLNAWAEDVDLR.V	KPYM	19.2155	19.3962	19.3967	19.4658	19.5946	19.4209	19.4369	19.416	19.0898	19.1443	19.1341	19.2135	19.1568	19.1159	2
K.DAVTLTWC#EPDDDGGSPITGYWVER.L	TITIN	16.4767	16.3105	16.7916	16.7686	16.7496	16.6957	16.5302	16.8583	16.6145	16.7291	16.5934	16.795	15.4467	15.1213	1
K.DAWLNHK.N	SMYD1	19.6469	19.6354	19.9186	19.8953	19.7475	19.9603	19.6156	19.8826	19.5739	19.7834	19.564	19.8959	19.999	19.632	2
K.DAYDMAK.L	PDK2	16.6282	16.4011	16.71	16.7029	16.4996	16.7105	16.246	16.7008	16.3622	16.59	16.5041	16.4987	16.3014	16.0573	1
K.DC#FIVYQGHHGDVGAPMADVILPGAAYTEK.S	NDUS1	18.1744	18.1981	18.4841	18.3521	18.4771	18.5464	18.2138	18.5805	18.2584	18.5532	18.2099	18.686	16.4601	16.082	1
K.DC#FTC#SNC#K.Q	FHL1	17.6215	17.5307	17.979	17.7562	17.6106	17.9354	17.7241	17.957	17.5523	17.7465	17.6206	17.8903	17.1452	17.0592	1
K.DC#GFPDEGEYVVTAGQDK.S	TITIN	19.5016	19.3925	19.5447	19.644	19.5376	19.6976	19.4412	19.6898	19.3792	19.5202	19.3535	19.6081	17.4686	17.393	3
K.DC#IFVAWDRPDSDGGSPITGYLIER.K	TITIN	19.0014	18.9841	19.2849	19.1664	19.1486	19.3674	18.9982	19.3801	19.08	19.3138	18.977	19.379	15.2641	15.3715	1
K.DC#VGPEVENAC#ANPAAGTVILLENLR.F	PGK1	19.4835	19.2399	19.5955	19.5616	19.3174	19.7144	19.328	19.7177	19.437	19.5934	19.2524	19.634	17.625	17.2981	2
K.DCVGPEVENACANPAAGTVILLENLR.F	PGK1	15.6375	15.4652	15.9168	15.797	15.8703	15.7567	15.4915	15.9545	15.7899	15.6678	15.0165	15.7564	19.1734	18.9978	1
K.DDDDLGIPPEIWELLK.G	MYPC2	17.1634	17.319	17.2398	17.1928	17.1231	17.355	17.2216	17.3256	16.9269	17.1513	16.8678	17.2127	17.6952	17.7407	1
K.DDEGEYAFYAGENTTSGK.L	TITIN	15.9069	15.7368	15.8122	15.9369	15.8153	15.7651	15.6342	16.1522	15.6565	15.722	15.3795	15.8175	16.2492	15.841	1
K.DDGGQYGITVSNVVGQK.T	TITIN	20.921	21.1347	21.2427	21.1965	21.1049	21.2852	20.8803	21.0718	20.895	21.1342	21.1071	21.3165	21.3969	21.2581	1
K.DDGGSEITNYVLEK.R	TITIN	20.482	20.2268	20.378	20.4138	20.3967	20.7069	20.5181	20.7023	20.2505	20.4431	20.3808	20.4064	20.6482	20.1406	1
K.DDGGSPVINYIVEK.Q	TITIN	18.8443	18.6554	18.9222	18.9443	18.8966	19.0981	18.7648	19.142	18.8328	18.9079	18.6078	18.9709	18.6787	18.5245	1
K.DDGNSEITGYFVQK.A	MYPC2	20.3383	19.9938	20.1838	20.2225	20.208	20.2076	20.1592	20.3937	19.935	19.9864	20.1175	20.1826	20.4623	20.0764	1
K.DDLFLAAK.E	SMYD1	20.7503	20.7374	20.6535	20.7024	20.6467	20.9136	20.6353	20.9054	20.4991	20.6903	20.5477	20.8243	20.9932	20.882	1
K.DDLSLAGYQK.H	TWF2	16.3446	16.281	16.4814	16.3938	16.2837	16.4203	16.2794	16.4359	16.1653	16.4073	16.1959	16.3423	16.5566	16.2396	1
K.DDPIGNINLAMEIAEK.H	ACTN2	21.1384	20.9573	20.9624	21.1559	21.202	21.0759	21.0452	21.4072	20.9749	21.0868	20.8633	21.0499	20.9236	20.58	1
K.DDPIGNLNTAFEVAEK.Y	ACTN3	22.3587	22.2719	22.3569	22.354	22.3927	22.4999	22.3108	22.5438	22.3281	22.2565	22.2189	22.4397	22.4186	22.3019	2
K.DDQVYPM*NPPK.Y	MYH1	16.6938	16.7569	17.0414	17.0799	17.0263	17.1186	16.9094	17.2944	17.1972	17.0552	16.6488	17.1363	17.3328	17.2284	1
K.DDTSTILELFSAK.A	TITIN	20.193	20.1993	20.3147	20.2911	20.177	20.3977	20.3631	20.4642	19.9894	20.1601	20.249	20.4601	20.4788	20.4568	1
K.DDVELVSGPK.C	TITIN	17.9903	18.0237	18.1442	18.153	18.083	18.272	17.8899	18.2651	17.8939	17.9496	17.7416	18.0213	18.6778	18.4664	1
K.DDVVAPDLDLK.D	TITIN	19.5479	19.4727	19.7187	19.4892	19.582	19.6337	19.3179	19.7124	19.4141	19.5632	19.2746	19.3376	19.2269	19.0589	1
K.DEADVLEDDRTHIK.T	TITIN	19.3174	19.2685	19.4449	19.2726	19.2319	19.5679	19.1947	19.5383	19.2128	19.3206	19.1839	19.4281	19.4022	19.2216	1
K.DEEIDQLK.R	MYH1	20.5932	20.2787	20.5592	20.4745	20.5667	20.4697	20.5327	20.7083	20.3693	20.3922	20.3772	20.3662	20.6526	20.1892	1
K.DEEIDQLKR.N	MYH1	22.5859	22.3662	22.5331	22.5517	22.6256	22.7874	22.545	22.7789	22.3818	22.5348	22.2783	22.3601	22.6143	22.3103	2
K.DEGANAFFK.G	ADT1	21.1108	20.8953	21.0153	20.9342	21.1762	21.1875	20.8735	21.0812	20.8336	20.8784	20.827	20.7001	20.9558	20.462	2
K.DELAPPTLDLDFRDK.L	TITIN	20.0957	19.9237	19.698	20.1096	20.1038	20.1854	20.1504	20.2927	19.9555	20.0228	19.8576	20.0669	19.9727	19.9189	1
K.DELHIVEAEAMNYEGSPIK.V	NPM	15.0547	15.0102	15.5074	15.4553	15.2644	15.4521	15.0077	15.6597	15.1272	15.4465	14.9533	15.5842	15.7187	15.4042	1
K.DELILEGNDIELVSNSAALIQQATTVK.N	RL9	16.1624	16.1316	16.3562	16.2466	16.3024	16.3974	16.1016	16.2705	16.0396	16.1091	15.9739	16.2891	16.5179	16.416	1
K.DELLHWTK.E	TITIN	18.839	18.7743	19.0703	18.9741	18.6819	18.9463	18.8332	19.0315	18.6795	18.8834	18.7541	18.924	19.0708	18.7648	1
K.DELQALLTATGTAGSQDIK.Q	SNTA1	19.2152	19.2112	19.1602	19.287	19.0326	19.344	18.9261	19.3296	19.0262	19.1526	19.0022	19.4069	19.2765	19.1911	1
K.DENVIVPEEIK.K	TITIN	17.9415	17.8745	18.0279	18.0914	18.0487	18.0098	17.9293	18.2262	17.871	18.0685	17.8825	18.022	17.925	17.5691	1
K.DENVIVPEEIKK.R	TITIN	18.5764	18.4373	18.5477	18.6262	18.608	18.7523	18.4972	18.8351	18.3069	18.5139	18.3915	18.6159	18.4784	18.3314	1
K.DEQFEQC#VQNFNK.Q	BIN1	18.0161	17.8994	18.0534	18.2418	18.2387	18.5126	18.2854	18.8538	18.4062	18.658	18.1542	18.3536	17.1431	16.8919	1
K.DETVSDC#SPHIANIGR.L	CAPZB	17.379	17.2974	17.5577	17.4853	17.5782	17.4924	17.3635	17.7326	17.4641	17.6482	17.2071	17.5809	16.169	16.0192	1
K.DEVILQC#EISK.A	TITIN	21.1997	20.9223	21.2066	21.0408	21.1655	21.2341	21.0441	21.254	20.9838	21.1963	20.8824	21.1139	21.0441	20.6494	1
K.DEYEAPTIVLDPTIK.D	TITIN	18.0014	18.1672	18.3206	18.1572	18.2872	18.5009	18.2178	18.3709	18.0022	18.2802	18.0425	17.9928	18.0577	17.9221	1
K.DFADMPNLR.R	MIME	19.4084	19.2517	19.4794	19.4777	19.4215	19.523	19.2866	19.5449	19.1953	19.5256	19.2056	19.5177	19.6756	19.4396	1
K.DFANVYVDAVK.D	APOA1	17.7199	17.7468	18.0487	17.9062	17.6935	17.6691	17.564	18.0693	17.5415	17.7112	17.8004	18.1552	18.0715	17.8588	1
K.DFAPGKPLK.C	ACON	20.6541	20.5869	20.7056	20.6932	20.7438	20.9397	20.5765	20.8736	20.4962	20.7825	20.4617	20.7755	20.5086	20.3072	2
K.DFDSLAQPSFFDR.F	CO6A2	18.1068	18.1021	18.3315	18.2639	18.3864	18.5666	18.282	18.4905	18.2404	18.3901	18.1982	18.3034	18.2012	17.9714	2
K.DFELNALNAR.I	MYH7	19.2789	19.2239	19.4219	19.3827	19.1989	19.5314	19.2077	19.4396	19.1532	19.4192	19.1058	19.3243	19.7865	19.5554	1
K.DFEQPLAISR.V	PDLI1	16.4287	16.3966	16.5128	16.6263	16.4231	16.6506	16.5062	16.6692	16.3509	16.6655	16.3374	16.7255	16.9278	16.8414	1
K.DFFGINPISNFK.L	SRCA	22.1786	22.2891	22.4076	22.1323	22.2561	22.3668	22.1979	22.3057	21.9565	22.3665	22.2445	22.2517	22.0881	21.8776	1
K.DFLAGGIAAAVSK.T	ADT1	19.141	19.0204	19.2705	19.2266	19.0977	19.2797	19.0989	19.3475	19.0536	19.2739	19.1019	19.2593	19.1119	18.9069	3
K.DFLAGGVAAAISK.T	ADT2	17.8904	17.971	18.1532	18.1258	17.8882	18.1513	17.831	18.1474	18	18.0653	17.9981	18.2411	17.884	17.7304	1
K.DFLIPIGK.A	ODPB	19.7568	19.5633	19.8556	19.9026	19.7471	19.9779	19.7199	19.9785	19.6225	19.7763	19.6626	19.8383	19.7526	19.4953	1
K.DFLLQQTMLR.I	LGUL	19.7096	19.6521	19.8958	19.8909	19.7895	20.0775	19.7119	20.0719	19.6656	19.8951	19.7052	19.8302	20.0525	19.5972	1
K.DFLLTAR.R	RL38	19.1938	19.2496	19.4149	19.1832	19.1527	19.3713	19.1049	19.2937	19.1391	19.2787	19.1454	19.3291	19.2931	19.3119	1
K.DFNMPLTISR.I	LDB3	20.6821	20.5705	20.7166	20.6748	20.7432	20.7128	20.5617	20.7899	20.4035	20.6164	20.4536	20.5292	20.7158	20.3575	1
K.DFNVGGYIQAVLDR.N	PYGM	20.0601	20.1232	20.2679	19.8814	20.3563	20.2967	20.0382	20.153	19.9531	20.1249	19.7241	20.2067	20.1792	20.0679	2
K.DFNVPLSISR.L	PDLI7	20.8225	20.7194	20.8658	20.7749	20.8029	20.9516	20.7675	21.086	20.6648	20.7956	20.6742	20.8389	21.0549	20.6482	1
K.DFPLTGYVELR.Y	NDUS3	19.4293	19.3867	19.6097	19.4305	19.3503	19.6158	19.4352	19.4719	19.3099	19.45	19.3259	19.6345	19.4454	19.2435	1
K.DFQLFSSPLGK.D	TRFE	19.5126	19.2524	19.4116	19.427	19.2602	19.7446	19.2617	19.6273	19.5635	19.6172	19.2289	19.4223	19.8702	19.4773	1
K.DFSATDLTEFAAR.A	THIM	19.406	19.3833	19.5782	19.4215	19.3662	19.4868	19.1871	19.5624	19.2303	19.3406	19.1738	19.4117	19.1178	18.7154	1
K.DFSHPQMPK.K	TCPE	17.2161	17.0727	17.2469	17.2486	17.246	17.3707	16.9496	17.3065	16.8919	17.1714	16.8674	17.3264	17.2295	17.1094	1
K.DFTATFGPLDSLNTR.L	PYC	17.0631	16.9851	17.2379	17.2156	17.3636	17.4161	17.0363	17.3788	17.0643	17.27	16.9326	17.3147	16.9477	16.78	1
K.DFTPAAQAAFQK.V	HBB1	20.3541	20.2008	20.196	20.2043	20.2285	20.2771	20.3	20.3052	20.1072	20.0642	19.95	19.9306	20.1687	19.7394	2
K.DFVSNLLTK.D	MYLK2	17.644	17.6421	17.9759	17.8193	17.7175	17.7921	17.6686	17.9307	17.6254	17.8042	17.6937	17.74	17.511	17.4792	1
K.DFYMTDSISR.A	NDUS1	18.7306	18.5756	18.9251	18.9556	18.8688	19.0218	18.7388	19.0326	18.7125	18.9588	18.698	18.9518	18.51	18.1689	1
K.DGAALSPSPDC#R.V	TITIN	16.5165	16.3084	16.3849	16.6255	16.6252	16.6349	16.3481	16.5293	16.4098	16.5153	16.3727	16.4509	14.6765	14.57	1
K.DGAALSPSPDCR.V	TITIN	14.2236	14.074	14.4154	14.2457	14.1318	14.201	14.144	14.2427	13.8516	13.8748	14.2375	14.1219	18.0734	17.9249	1
K.DGADFAK.W	ALDOA	24.3684	24.4895	24.4619	24.4359	24.1864	24.5462	24.2697	24.4046	24.1963	24.3571	24.2593	24.5471	24.4651	24.3304	2
K.DGALVQPK.M	RYR1	19.276	19.2651	19.4699	19.1809	19.1681	19.6561	19.3123	19.4744	19.3452	19.3538	19.2572	19.4678	19.3413	19.2458	1
K.DGDGTITTK.E	CALM	18.2497	18.2169	18.4107	18.3367	18.1807	18.4054	18.2965	18.4864	18.0867	18.23	18.0955	18.3373	18.3179	18.1886	1
K.DGDPTQIELRPR.Q	CAC1S	19.0122	18.9847	19.078	19.182	18.9927	19.1626	18.8858	19.2304	18.9453	19.1476	18.9297	19.3099	19.1132	18.9286	1
K.DGEEIVPSPK.H	TITIN	16.5913	16.5307	16.7371	16.8502	16.7919	16.8026	16.4872	16.8755	16.4118	16.6501	16.6626	16.7921	17.2885	17.0965	1
K.DGGGDVAFVK.H	TRFE	18.0495	17.9277	18.0905	17.9565	18.0844	18.0685	17.911	18.1903	17.8341	17.9088	17.8064	17.8194	18.2606	17.9819	1
K.DGGQYALVAAC#AAGGQGHAMIVEAYPK.-	ECHB	17.5019	17.3934	17.6595	17.5247	17.5601	17.6238	17.4008	17.7301	17.4619	17.697	17.3298	17.6978	17.2056	17.1229	1
K.DGGSPIK.G	TITIN	21.8523	21.8046	21.787	21.7678	21.7421	21.9789	21.7389	22.0709	21.5808	21.8085	21.6238	21.8416	21.8119	21.3955	1
K.DGGSPILGYIIER.R	TITIN	19.8592	19.9455	19.9736	19.8682	19.7485	20.0369	19.7589	20.0162	19.6718	19.8125	19.7851	19.9826	19.8528	19.5778	1
K.DGGSPITNYIVEK.R	TITIN	20.4951	20.3595	20.5767	20.5834	20.416	20.6518	20.4321	20.6973	20.3079	20.5338	20.3136	20.6854	20.5809	20.3731	3
K.DGIC#TLLITEFSK.K	MYOM1	19.9223	19.9696	20.1965	20.1515	20.0117	20.2314	19.9863	20.2634	19.9883	20.0035	19.8493	20.1848	16.0121	16.0344	1
K.DGICTLLITEFSK.K	MYOM1	16.6345	16.5421	16.6889	16.8015	16.7486	16.8159	16.7196	17.0407	16.5658	16.8521	16.5764	16.812	18.56	18.2793	1
K.DGIEINFQVQER.H	TITIN	18.4389	18.2748	18.6394	18.6396	18.3603	18.5305	18.4992	18.6911	18.1845	18.4196	18.434	18.5431	20.0216	19.9891	1
K.DGIEVHAGDK.Y	TITIN	20.5635	20.4281	20.6785	20.7411	20.6326	20.7256	20.5601	20.8258	20.413	20.6885	20.5103	20.6731	20.8948	20.6038	2
K.DGLEVIVPNPIK.I	TITIN	19.554	19.3157	19.4537	19.4932	19.4972	19.6747	19.3085	19.6531	19.3913	19.4994	19.2097	19.6204	19.5	19.4194	1
K.DGLGLC#ALIHR.H	ACTN2	19.9104	19.6174	19.9128	19.844	19.8596	19.8292	19.6416	19.7636	19.4595	19.8636	19.5326	19.6087	17.7011	16.7038	2
K.DGLILTSR.G	PARK7	21.6956	21.7455	21.8706	21.6919	21.6716	21.8853	21.6689	21.8732	21.4008	21.6616	21.4775	21.7558	21.8074	21.5926	1
K.DGLTDVYNK.I	THIL	18.4511	18.3172	18.5072	18.4131	18.3603	18.4822	18.2846	18.5762	18.2668	18.3193	18.1859	18.3209	18.4122	18.0487	1
K.DGNGYISAAELR.H	CALM	19.3167	19.2606	19.5511	19.4783	19.4421	19.6668	19.4367	19.7388	19.1878	19.4353	19.4882	19.6574	19.8134	19.5189	1
K.DGPGFYTTR.C	ECHA	19.1374	19.0053	19.0281	18.9401	18.9957	19.0805	18.9284	19.2924	18.9336	19.0931	18.8882	19.0092	18.9601	18.5787	1
K.DGQELTLGPK.Y	TITIN	18.6461	18.3718	18.498	18.562	18.6559	18.7155	18.5229	18.7201	18.4138	18.5929	18.4073	18.6814	18.8093	18.4677	1
K.DGQPLSLGPHIEIVHEGLDYYALHIR.D	TITIN	17.2333	17.1316	17.6524	17.2862	17.2316	17.5622	17.2807	17.5486	17.3583	17.4912	17.2125	17.4073	17.3946	17.156	1
K.DGSC#GVSYVVQEPGDYEVSIK.F	FLNC	16.4864	16.4805	16.7454	16.7416	16.7092	16.8338	16.6872	17.0521	16.6984	16.7953	16.7357	16.7534	16.6765	16.5152	1
K.DGTC#TVSYLPTAPGDYSIIVR.F	FLNC	15.8698	15.9368	16.0778	15.9989	16.188	16.081	15.8864	16.2924	15.8588	16.0451	15.7053	16.2046	15.9497	15.7262	1
K.DGTITVR.Y	FLNC	19.1959	19.2784	19.3594	19.3422	18.9858	19.3391	19.1565	19.3367	19.1556	19.231	19.2186	19.5038	19.4515	19.2877	1
K.DGTVTAGNASGVSDGAGAVIIASEDAVK.K	THIM	17.1355	17.1634	17.4381	17.3931	17.1947	17.3364	17.0969	17.4006	17.1487	17.202	17.1129	17.414	17.2599	16.8085	1
K.DGTVTAGNASGVSDGAGAVIIASEDAVKK.H	THIM	17.2423	17.0135	17.0872	17.1728	17.2324	17.4543	17.2545	17.4008	17.0953	17.221	17.167	17.2635	16.512	16.3864	1
K.DGVHDIPEDAQLETAENSSVIIIPEC#TR.A	TITIN	16.3657	16.08	16.4816	16.357	16.4102	16.5423	16.1639	16.4568	16.157	16.4253	16.0743	16.2682	14.262	13.9203	1
K.DGVPEGTQLQAHR.N	YBOX3	20.3297	20.424	20.7756	20.7162	20.3744	20.7168	20.3941	20.8058	20.1619	20.6836	20.5402	20.7837	20.8978	20.6674	1
K.DGVSITPSER.C	TITIN	17.2397	17.1424	17.4263	17.2452	17.1133	17.5274	17.2433	17.3002	17.1435	17.4335	17.3267	17.4719	17.2683	17.0387	1
K.DGVVFGVEK.L	PSA3	17.2621	17.2079	17.4144	17.3754	17.27	17.4194	17.1598	17.5741	17.2203	17.4569	17.0887	17.3597	17.5764	17.3413	1
K.DGVVLFK.K	PDIA1	18.896	18.7659	18.9646	18.9377	18.8509	19.0203	18.7284	19.0877	18.6853	18.9622	18.6816	19.0218	18.8786	18.6235	1
K.DGVYILDLAAK.V	ACLY	16.3294	16.4235	16.3984	16.4303	16.4836	16.6602	16.3359	16.7667	16.1783	16.4276	16.3907	16.3859	16.2003	16.1621	1
K.DGWLHTGDIGK.W	ACSL1	18.7961	18.6739	18.8819	18.8887	18.7787	18.9597	18.7712	19.0576	18.6617	18.8267	18.6679	19.0223	18.8952	18.6664	1
K.DHDMFGYIK.L	NDUC2	19.3448	19.2944	19.5098	19.4105	19.4015	19.4804	19.2556	19.4468	19.3191	19.2843	19.0042	19.2443	19.1402	18.9086	1
K.DHENIIIAK.M	PDIA1	18.9418	18.8235	19.0295	19.0383	18.8567	18.8897	18.817	19.0584	18.7662	18.8998	18.7183	18.8899	18.9428	18.848	1
K.DHLVPDPGC#QYDQVIEINLNELK.P	ACON	16.4685	16.1997	16.4116	16.3152	15.9937	16.3623	16.1945	16.3007	16.1964	16.1389	16.1777	16.2994	14.5522	13.5405	1
K.DHLVPDPGC#QYDQVIEINLNELKPHINGPFTPDLAHPVADVGTVAEK.E	ACON	16.4489	16.514	16.6496	16.6597	16.5288	16.9533	16.3108	16.6175	16.6397	16.6093	16.368	16.5349	14.6387	14.2788	1
K.DHMTVSWK.A	TITIN	18.5156	18.3627	18.5645	18.4704	18.4163	18.6313	18.3703	18.6273	18.252	18.5117	18.3673	18.4527	18.8223	18.4058	1
K.DIDDLELTLAK.V	MYH1	23.6166	23.3777	23.4942	23.3251	23.2627	23.6712	23.3426	23.7313	23.2096	23.5018	23.2132	23.5838	23.7136	23.3729	3
K.DIDILIVR.E	IDHG1	20.2698	20.1039	20.356	20.2617	20.1189	20.2877	20.1572	20.389	20.0345	20.2806	20.002	20.267	20.1188	19.7826	1
K.DIDSFVPSK.A	ODP2	19.1135	18.8672	19.2978	19.2697	19.1062	19.3149	19.0153	19.3939	18.8375	19.2004	19.0282	19.2262	18.871	18.6478	2
K.DIEEIIDELK.A	NDUV2	15.8476	15.659	16.1233	15.9509	15.8795	16.0095	16.0243	16.3432	15.8079	16.0544	15.8476	16.0844	16.1774	15.8959	1
K.DIENQTVLK.D	TITIN	20.0655	19.9519	19.8862	19.9686	20.1675	20.2977	19.9795	20.3382	19.965	20.1471	19.7606	19.9452	20.0687	19.817	2
K.DIEQTVGLPVTLTC#R.L	TITIN	18.6506	18.3084	18.7821	18.7198	18.782	18.7498	18.6438	18.8415	18.4184	18.67	18.5611	18.6781	17.7952	17.7212	1
K.DIFQEIFDK.H	IDHP	17.5639	17.5071	17.6244	17.6826	17.5454	17.7278	17.6618	17.6704	17.3908	17.5572	17.2886	17.5117	17.684	17.3405	1
K.DIGNIISDAMK.K	CH60	18.5996	18.4629	18.8244	18.8329	18.5413	18.7257	18.5041	18.842	18.4906	18.6956	18.5868	18.8489	18.4986	18.296	1
K.DIHNLEDIKK.T	LAMC1	18.4165	18.2199	18.4828	18.5283	18.4993	18.6018	18.4366	18.6452	18.3667	18.4837	18.3153	18.5741	18.2516	18.0139	1
K.DIIDLPALFK.M	PADI2	16.4689	16.5766	16.6347	16.3863	16.4253	16.7921	16.4609	16.6676	16.4124	16.5138	16.4288	16.7012	16.4395	16.3365	1
K.DIIFAVK.K	ODPB	20.7026	20.4626	20.6831	20.5373	20.5708	20.7477	20.5049	20.775	20.3797	20.631	20.4251	20.6169	20.4172	20.0322	1
K.DIISDTSGDFRK.L	ANXA2	19.8803	19.742	19.8591	19.8456	19.8393	20.0843	19.7546	20.1016	19.634	19.9705	19.5979	19.8923	19.7091	19.5271	1
K.DILHPPEVELDVTC#R.D	TITIN	18.7374	18.6163	18.9317	18.9076	18.8241	18.9126	18.6657	18.9783	18.6842	18.9067	18.6821	18.8715	17.8004	17.6682	2
K.DILIPPEGELDAELRK.T	TITIN	19.9528	19.9255	19.9725	19.9707	19.879	20.1278	19.7925	20.1276	19.8391	19.897	19.7291	20.0468	19.9397	19.7473	2
K.DINELNLPK.T	UBC12	16.6875	16.5295	16.8028	16.7578	16.4865	16.7406	16.6127	16.8477	16.6525	16.6752	16.543	16.7894	16.7164	16.6605	1
K.DINQEVYNFLATAGAK.Y	ACON	16.7	16.5931	17.0064	16.8364	16.7494	16.9844	16.7533	16.9744	16.7771	16.9648	16.5359	16.9411	16.7234	16.5859	1
K.DIPAYSQDTFK.V	RPN1	17.3968	17.4362	17.6337	17.5089	17.4891	17.5559	17.3948	17.6162	17.3199	17.6399	17.4296	17.4673	17.6566	17.3411	1
K.DIQDSLTVSNEVQTAK.E	CAZA2	18.1626	18.1809	18.3913	18.4263	18.443	18.5032	18.3073	18.6459	18.0872	18.3733	18.1947	18.3289	18.4628	18.1759	1
K.DIQGSLQDIFK.F	CAD13	16.7007	16.6253	16.8629	16.8979	16.7776	16.9266	16.6843	16.9763	16.5985	16.9804	16.5608	16.9785	16.9038	16.6638	1
K.DIRPSDIAQITSTPTSSMLTVK.Y	TITIN	19.6746	19.9981	20.1145	19.9748	19.9455	20.2183	19.7923	20.1673	19.9296	19.7969	19.8264	19.9737	20.2029	19.8403	1
K.DISLSEYK.G	PRDX1	20.0737	20.025	20.1866	20.0609	20.0466	20.1756	19.9838	20.2563	19.8534	20.068	19.862	19.9621	20.1087	19.9131	1
K.DISTNYYASQK.K	ENPL	17.3715	17.2135	17.4589	17.497	17.2986	17.4767	17.2701	17.5093	17.0893	17.48	17.268	17.5601	17.6233	17.3384	1
K.DITPTLTLYVGK.N	HPT	16.6276	16.299	17.1235	17.1146	17.3206	17.1875	16.6328	16.796	16.4877	17.0792	16.4931	16.7479	17.4505	16.8095	1
K.DIVGSEAFQDYVTDPR.G	RYR1	17.386	17.2232	17.6788	17.5902	17.5604	17.7148	17.4852	17.812	17.3826	17.7412	17.4212	17.7423	17.1789	17.0508	1
K.DIVHSGLAYTMER.S	DHE3	18.8963	18.679	19.1139	18.884	18.9032	18.9747	18.7218	18.9874	18.5645	18.8897	18.6753	19.0605	18.871	18.6674	1
K.DIVLTEAESVGSSAIFEC#LVSPSTAITTWMK.D	TITIN	17.9722	17.8215	18.0445	17.8825	17.9603	18.1897	17.8669	18.2684	17.8013	18.0549	17.7099	18.0719	15.2679	14.8619	1
K.DIVNGLR.S	CAPZB	19.5713	19.5118	19.6348	19.4245	19.6448	19.5808	19.3526	19.6583	19.2349	19.5316	19.3921	19.51	19.5539	19.0879	1
K.DIVNMLMHHDR.F	PYGM	20.9528	21.3238	21.4539	21.0115	21.1932	21.1931	20.9641	21.2037	21.1097	21.0772	21.2062	21.2078	21.2751	21.0469	4
K.DIWMPVTSASAK.T	TITIN	20.7858	20.66	20.9263	20.8046	20.8041	21.0855	20.727	21.022	20.6642	20.9209	20.6847	21.0071	21.0408	20.782	1
K.DKGEIVR.E	TITIN	16.7072	16.9393	17.3391	17.3837	17.1421	17.431	17.0818	17.3023	17.1997	17.3045	16.9697	17.4117	17.3879	17.2034	1
K.DKGEYVC#DC#GTDTTK.A	TITIN	18.67	18.5737	18.6851	18.7299	18.5597	18.9022	18.6827	18.7605	18.6363	18.6593	18.4141	18.7006	16.4407	16.223	3
K.DKVEVQWLR.N	TITIN	19.8382	19.7174	19.9017	19.885	20.0229	20.1547	19.8143	20.1588	19.8499	20.0606	19.6373	19.9869	19.8878	19.661	2
K.DLADELALVDVM*EDK.L	LDHA	17.7744	17.6687	18.005	18.022	17.7351	17.9289	17.7396	18.1128	17.7575	17.8966	17.6154	17.8351	17.8704	17.6038	1
K.DLADELALVDVMEDK.L	LDHA	21.5412	21.494	21.4961	21.5448	21.5059	21.7768	21.4722	21.6187	21.4271	21.3783	21.3722	21.6886	21.8179	21.3937	2
K.DLAGC#IHGLSNVK.L	IDHP	20.0213	19.9053	20.1564	20.0064	19.9255	20.1873	19.9075	20.2352	19.8321	20.1319	19.8374	20.0512	16.6449	16.2009	1
K.DLAVDSASPVYQAVIK.T	LDB3	20.5078	20.6954	21.0112	20.6438	20.8616	21.1123	20.6941	20.8585	20.6707	20.6687	20.5328	20.8694	20.6657	20.3386	1
K.DLDVAVLVGSMPR.R	MDHC	17.5562	17.8097	17.619	17.2796	17.8601	17.3053	17.252	17.7269	17.4004	17.4951	17.4892	17.4433	17.3346	17.5179	1
K.DLEALLNSK.E	LMNA	17.3956	17.5243	17.3826	17.5111	17.5009	17.4784	17.2671	17.7927	17.5716	17.5334	17.3444	17.7511	17.4223	17.0796	1
K.DLEALMLDR.S	PGM1	21.9035	21.9933	22.1935	21.8408	21.8305	22.2637	21.9386	22.0324	21.8749	22.1174	21.8707	22.3201	22.2515	22.0306	1
K.DLEDLQILIK.V	ACON	21.02	20.7846	20.8633	20.8752	20.9786	21.2152	20.9496	20.9566	20.7716	21.0291	20.7561	20.9097	20.3163	20.1211	1
K.DLEGLHR.A	STIM1	16.3729	16.2457	16.176	16.3444	16.7094	16.1884	16.1384	16.3696	16.0607	16.0801	16.4228	16.2816	16.3602	16.1924	1
K.DLEQGVVGAHGLLC#R.L	GRHPR	16.8847	16.8835	17.2123	17.035	16.991	17.1082	16.8775	17.3367	16.7402	16.9881	16.8501	17.1415	16.6866	16.4549	1
K.DLFDPIIQDR.H	KCRM	24.3515	23.9798	24.3137	24.2065	24.2847	24.3459	24.1313	24.4292	23.9577	24.2621	24.0211	24.2344	24.1355	23.8678	2
K.DLGGNAK.C	IDH3A	17.9367	17.8827	18.1833	17.939	17.854	18.2026	18.045	18.1522	17.9361	18.0306	17.9824	18.2074	17.8975	17.7703	1
K.DLGLAQDSATSTK.T	3HIDH	19.8657	19.9985	20.1315	20.053	19.8349	20.2073	19.8829	20.0481	19.9891	20.1968	20.0529	20.4179	20.4848	20.3537	1
K.DLGTDSQIFISR.A	GDIB	17.4973	17.458	17.7485	17.6712	17.5903	17.6935	17.4734	17.7204	17.3498	17.6372	17.4921	17.594	17.4637	17.2757	1
K.DLHHVDVDK.T	TITIN	19.1462	19.2308	19.1027	18.9835	19.0971	19.2783	19.1259	19.2608	18.9018	18.9949	18.9713	19.1658	19.2505	19.0211	2
K.DLHPNTDPFK.F	CAD13	17.6309	17.5351	17.8362	17.709	17.6091	17.7302	17.5137	17.9558	17.3969	17.6687	17.6135	17.6683	17.7269	17.5856	1
K.DLHQNLDGLK.Q	LAMA2	17.9908	17.9557	18.2776	18.2436	18.0069	18.316	17.9774	18.2651	18.0661	18.2001	17.9787	18.2936	18.1247	17.8794	1
K.DLIPNGEYFFR.V	TITIN	20.009	19.9657	20.1191	20.0637	20.0958	20.1463	19.9302	20.2788	19.896	20.1589	19.9246	20.1393	20.0697	19.7992	1
K.DLLFRDDTK.C	TRFE	20.2391	20.3014	20.3036	20.2878	20.4464	20.6369	20.4238	20.6028	20.4079	20.4461	20.0965	20.3332	20.3207	20.2837	2
K.DLLQPEVAVALLEAQAGTGHIIDPATSAR.L	PLEC	16.8671	16.6555	16.9961	16.931	16.8221	17.0109	16.8533	17.1019	16.7563	17.0703	16.6981	17.1609	16.8907	16.838	1
K.DLLQTELSGFLDVQK.D	S10A1	18.0489	17.9006	18.4891	18.2645	18.2776	18.409	18.1349	18.4413	18.0935	18.3947	18.0017	18.4349	18.3869	18.1847	1
K.DLLTAYYDVDYEK.N	PDIA3	17.261	17.1676	17.4944	17.3542	17.4678	17.36	17.1796	17.6758	17.2317	17.3996	17.2696	17.576	17.5631	17.3453	1
K.DLLVTGAYEITDQSGGAGGLR.T	TMEDA	16.4776	15.9397	16.4054	16.173	16.1555	16.4566	15.9394	16.4328	15.9372	16.3846	16.2732	16.475	16.2164	15.8754	1
K.DLM*ELQALIDSHFEAR.K	TNNT3	20.1207	20.0142	20.2443	20.0068	19.9876	20.1069	19.977	20.3687	19.8174	20.1408	19.9068	20.2371	19.929	19.7509	3
K.DLMQTPNFR.I	GPDA	20.2372	20.0301	20.2507	20.1803	20.2018	20.2995	20.088	20.3119	19.9501	20.138	19.9352	20.1354	20.282	20.0443	1
K.DLPDLC#YLAK.E	TITIN	20.5623	20.3268	20.7059	20.5829	20.4903	20.7975	20.4866	20.7094	20.2842	20.7274	20.2588	20.6731	17.007	16.2191	1
K.DLPETLNELHLDHNK.I	PGS1	17.0953	16.945	17.0957	17.0221	17.1431	17.1094	17.007	17.2029	16.8276	17.0887	16.8684	17.144	16.5609	16.5505	1
K.DLPFIVSHR.L	TPP2	15.4582	15.312	15.7542	15.6883	15.7877	15.6394	15.5791	15.8786	15.4469	15.589	15.3899	15.5154	15.0256	14.4924	1
K.DLPTGAR.I	MYPC2	23.069	23.0021	23.1332	23.0754	23.0601	23.0313	22.9306	23.2368	22.7987	23.0694	22.7029	22.8408	23.138	22.8109	1
K.DLQHRLDEAEQLALK.G	MYH1	20.9682	20.8314	20.1101	19.9209	21.6052	21.8277	21.2867	21.4687	21.5597	21.6481	20.1653	20.2957	19.205	19.7582	1
K.DLQTEASLDSVLC#YDPVAAK.W	KLH41	17.3209	17.3373	17.5034	17.4154	17.4326	17.5806	17.3267	17.7101	17.4313	17.406	17.2972	17.4611	15.8316	15.422	1
K.DLSIDDTSQIR.V	TITIN	18.1239	17.9739	18.1668	18.1899	17.918	18.0904	17.8716	18.2191	17.796	18.0858	18.0542	18.2675	18.4751	18.1505	1
K.DLSIDDTSQIRVEAMGISSEAK.L	TITIN	15.9051	16.0659	16.0941	16.0338	16.1532	16.3546	16.1566	16.2667	16.1413	16.4199	15.7935	15.991	15.7073	15.8175	1
K.DLSLIVTGLK.E	TITIN	20.2021	20.2076	20.4107	20.1565	20.1375	20.4465	20.1981	20.2751	20.2507	20.1436	20.1933	20.1712	20.2671	20.1625	1
K.DLTAVSNNAGVDNFGLGLLLR.S	SCOT1	18.308	18.2428	18.3534	18.3617	18.4193	18.5845	18.235	18.5301	18.2663	18.2891	18.2326	18.4059	18.846	18.8174	1
K.DLTIQPSFK.L	TITIN	16.7601	16.7128	17.0953	16.9892	16.6492	17.0553	16.8201	17.1521	16.6105	16.8946	16.8082	17.0001	17.7069	17.6393	1
K.DLVIEPDVRPAFSSYSVQVGQDLK.I	TITIN	20.1186	19.8297	20.0905	20.033	20.1821	20.3452	19.9366	20.1839	20.0285	20.0207	19.733	20.184	20.0623	19.9606	1
K.DLVIPPAFK.L	TITIN	19.0924	19.0342	19.343	19.269	19.2694	19.3883	19.1657	19.4675	19.0472	19.2934	19.0013	19.3505	19.2457	19.012	2
K.DLVPDLSNFYAQYK.S	DHSB	18.1304	18.1169	18.2244	18.2467	18.2098	18.3829	18.0354	18.3305	18.0341	18.2976	17.924	18.3121	17.9411	17.8442	2
K.DLVSSLTSGLLTIGDR.F	ACLY	16.7519	16.5412	17.1731	16.7581	16.718	17.0327	16.6512	17.0611	16.4825	16.6805	16.8516	16.8525	16.1483	15.8441	1
K.DLVYTLR.I	TITIN	21.4738	21.1986	21.4571	21.3365	21.3926	21.4958	21.2722	21.6044	21.0213	21.3698	21.1641	21.1427	21.509	21.1273	1
K.DLYANNVLSGGTTM*YPGIADR.M	ACTA	17.3209	17.1103	17.39	17.4234	17.2113	17.4277	17.1361	17.5714	17.2118	17.3778	17.0355	17.5672	17.3264	17.3339	1
K.DLYANNVLSGGTTMYPGIADRM*.Q	ACTA	15.5779	15.8111	15.9182	16.0319	16.211	16.009	15.663	16.0257	15.9845	16.1828	15.7839	15.9719	16.1511	15.8439	1
K.DLYANNVM*SGGTTM*YPGIADRMQKE.I	ACTS	14.0361	13.6032	13.8408	13.9182	13.9628	13.4089	13.6697	14.2995	13.6827	13.7821	13.4726	13.8441	12.8077	13.2047	1
K.DLYANTVLSGGTTMYPGIADR.M	ACTB	17.7728	17.4826	18.0067	17.8239	17.8275	18.0734	17.986	18.3851	17.8704	18.1477	17.7142	18.0482	17.8557	17.9804	1
K.DMANPTALLLSAVMMLR.H	IDH3A	13.5747	13.7616	13.9528	13.8142	13.4688	13.5966	14.0634	14.0404	13.8287	13.6232	13.6478	14.0186	14.607	14.3951	1
K.DMANQVK.A	PARK7	21.0783	20.9615	21.0195	20.8312	21.0905	21.1156	20.926	21.1689	20.8007	20.9446	20.7193	20.7783	21.1794	20.6378	2
K.DMC#SAQLSVK.E	TITIN	17.1847	17.2524	17.3343	17.2733	17.2159	17.464	17.1875	17.4162	17.0943	17.2438	17.0442	17.3334	14.19	14.1334	1
K.DMDLIDVNEAFAPQFLSVQK.A	THIM	17.7315	17.5726	17.8284	17.6889	17.6975	17.7993	17.6261	18.0811	17.641	17.678	17.514	17.8699	17.7083	17.4312	1
K.DMDLYSYR.L	MMSA	18.8043	18.5678	18.9545	18.9598	18.8567	18.9891	18.6879	19.0193	18.6299	18.8255	18.7207	18.9073	18.7877	18.3987	1
K.DMELDTSSIEK.R	RYR1	17.6851	17.6485	17.7667	17.7105	17.5624	17.8223	17.5853	17.8272	17.595	17.6366	17.4831	17.7019	17.652	17.3786	1
K.DMLDHGK.F	KLH40	17.8248	17.7606	17.9915	17.8896	17.8742	18.071	17.9334	17.9545	17.7485	17.873	17.6064	17.9539	18.0232	17.7424	1
K.DMLPGSYPR.T	NDUB8	20.0069	19.9344	20.1412	20.1631	19.9789	20.1583	19.8894	20.2011	19.8536	20.0372	20.0196	20.1942	20.0896	19.9909	1
K.DMYVNTIGHR.E	ECI1	18.2143	18.0778	18.4184	18.1932	18.476	18.3951	18.0166	18.4982	17.8163	18.3049	18.2996	18.1542	18.3343	18.2896	1
K.DNDAIFEIDIK.I	TITIN	19.1231	19.0007	19.1279	19.0815	19.0163	19.1315	19.0632	19.1072	18.8306	18.9893	18.7462	19.1162	18.7807	18.7107	1
K.DNFHFEVK.D	NNTM	18.277	18.3098	18.5067	18.4465	18.3369	18.4575	18.3057	18.4844	18.0816	18.2665	18.2808	18.5239	18.6225	18.2898	1
K.DNGIRPSSLEQMAK.L	ECHB	19.6721	19.4624	19.6357	19.5626	19.7475	19.8074	19.5863	19.8972	19.4694	19.6278	19.41	19.6231	19.3253	19.0572	1
K.DNGSPILGYWLEK.R	TITIN	19.6668	19.5215	19.7969	19.6982	19.6902	19.7709	19.6364	19.8623	19.5325	19.6801	19.5103	19.689	19.6091	19.4106	1
K.DNLEFFLTNLGK.V	FAS	17.1406	16.9935	17.4887	17.346	17.2054	17.4749	17.0918	17.3837	17.2032	17.2192	17.2727	17.1931	16.9371	16.7372	1
K.DNLLLDMYLAPHVR.T	CSN1	15.784	15.8062	16.2187	16.1716	15.9611	16.116	15.6543	16.1697	15.7983	16.1185	15.6919	16.1025	16.3178	15.9449	1
K.DNLQQISGR.I	DMD	18.4478	18.2939	18.3798	18.4103	18.241	18.5276	18.283	18.4175	18.2937	18.2983	18.2715	18.4115	18.5014	18.3278	1
K.DNMALQR.V	GRP75	18.9031	18.8862	18.9721	18.939	18.8232	18.9093	18.7224	19.1245	18.6297	18.8521	18.6775	19.0067	18.9073	18.6836	1
K.DNNLLGK.F	HSP72	20.5953	20.4288	20.4704	20.352	20.5048	20.5909	20.3497	20.6142	20.2614	20.3314	20.2353	20.407	20.4365	20.0678	2
K.DNTIEHLLPLFLAQLK.D	2AAA	16.9558	17.076	17.2059	17.0816	16.9098	17.1015	16.7258	17.2246	16.8059	17.0247	16.8341	17.0337	17.2037	16.9447	1
K.DNVYAGVTGAVNVAK.G	PLIN4	16.8681	16.8528	17.0973	17.0283	16.9671	17.2269	16.8666	17.172	16.8076	16.9559	16.9532	16.9656	16.5647	16.4974	1
K.DPAQGQLLK.D	GPDA	19.7883	19.6872	19.9803	19.7049	19.7487	20.0079	19.7102	19.8932	19.7725	19.7492	19.6723	19.772	19.9368	19.649	2
K.DPASGIC#TLLYDSAPSGR.F	KPB1	17.4752	17.4286	17.6783	17.6376	17.6585	17.8558	17.3839	17.7885	17.501	17.6617	17.4354	17.708	17.0027	16.6372	1
K.DPDC#KPTIDLETHDIVVIEGEK.L	TITIN	18.0045	17.8963	17.966	18.0733	18.1088	17.9954	17.9713	18.2947	17.865	18.0885	17.859	18.0432	15.082	14.783	1
K.DPEAPIFQVADYGIVADLFK.V	ETFA	15.4254	15.2435	15.4885	15.6101	15.6003	15.6858	15.364	15.922	15.3397	15.6713	15.2817	15.4763	16.2832	15.9767	1
K.DPFAHLPK.S	EF1G	16.7974	16.634	16.7083	16.5793	16.7852	16.7405	16.6582	16.8554	16.6057	16.6611	16.5722	16.6001	16.6331	16.4626	1
K.DPFDKPSQPGELEILSISK.D	TITIN	19.8521	19.7858	19.88	20.0441	19.7741	20.1678	19.7771	19.9165	19.8044	19.8094	19.6275	19.9157	19.7578	19.6209	1
K.DPFEPPDAPDKPIVEDVTSNSMLVK.W	TITIN	20.0221	19.9084	20.0424	20.1331	20.149	20.1129	19.9961	20.2512	19.9629	20.1232	19.9468	20.1598	18.5849	18.3018	1
K.DPIEPPGPPTNFK.V	TITIN	18.4644	18.2869	18.5659	18.4507	18.4479	18.534	18.266	18.5874	18.255	18.4763	18.2358	18.5792	18.4295	18.1737	1
K.DPLNETVVGLYQK.S	MYH1	22.2806	22.2171	22.4069	22.4208	22.3741	22.5142	22.289	22.4847	22.2053	22.3743	22.2473	22.4368	22.4393	22.1436	3
K.DPLNETVVPIFQKSQNR.L	MYH7B	17.973	17.7491	18.0043	18.0537	17.9203	18.014	17.8889	18.1788	17.8717	18.0408	17.7928	18.0452	16.6183	16.4865	1
K.DPSAVAK.H	G6PI	20.233	20.1081	20.3113	20.0044	20.1893	20.4906	20.1305	20.2576	20.1837	20.0125	19.8372	19.9299	20.1671	19.6784	1
K.DPVQC#SR.D	PARK7	20.0501	20.039	20.2283	20.1138	20.1168	20.1676	19.969	20.1101	19.7602	20.0476	19.8634	20.1057	17.6814	16.8372	1
K.DPVQCSR.D	PARK7	16.4012	16.2513	16.5922	16.4391	16.1585	16.3789	16.0304	16.5639	16.2476	16.229	16.2772	16.5242	19.5735	19.3358	1
K.DPVTLEC#VVAGTPELK.V	TITIN	19.7654	19.6607	19.7498	19.7134	19.5084	19.9403	19.8354	19.9796	19.658	19.6813	19.4676	19.7226	17.4426	16.7683	2
K.DPVTLECVVAGTPELK.V	TITIN	16.284	16.0018	16.4453	16.3393	16.3607	16.3725	16.1323	16.633	16.0534	16.3022	16.0855	16.4171	17.5792	17.3746	1
K.DPYSGNTISLFQAMK.K	PLEC	18.0008	17.4758	18.1753	18.1257	17.9783	17.9116	17.9718	18.1547	17.7917	17.9807	17.8884	17.8997	17.9742	17.6952	1
K.DPYTGEQISLFQAMK.K	PLEC	17.5369	17.4897	17.6146	17.8074	17.7161	17.7255	17.483	17.7449	17.4832	17.6957	17.5212	17.8296	17.5552	17.2234	1
K.DQEVNFQEYVAFLGALALIYNEALK.-	S10A6	16.5519	16.5231	16.7837	16.6185	16.5384	16.7935	16.3825	16.799	16.3101	16.4352	16.5181	16.6956	14.629	14.3874	1
K.DQFPEVYVPTVFENYVADIEVDGK.Q	RHOA	15.6359	15.4228	15.8557	15.61	15.7626	15.8123	15.6642	15.8575	15.5039	15.9255	15.3129	15.7201	15.5199	15.5739	1
K.DQGGYEDFVEGLR.V	MYL1	20.9042	20.7726	21.016	20.8532	21.0029	21.1415	20.7731	21.1121	20.8454	20.9265	20.8203	21.0288	21.0398	20.7762	2
K.DQGNYR.L	TITIN	15.9205	15.9805	16.1063	16.0931	15.9538	15.949	15.84	16.3818	15.969	16.2387	15.866	16.2201	16.0216	16.0385	1
K.DQITAGNAAR.K	PUR6	17.0381	16.7233	17.0315	16.9252	16.7809	16.8723	16.4859	16.6376	16.2625	16.5026	16.0505	16.3824	16.4959	16.1848	1
K.DQIYDIFQK.L	IF4A1	17.3014	17.2253	17.471	17.5073	17.3255	17.5344	17.2245	17.5722	17.2403	17.3314	17.213	17.3849	17.4504	17.1489	1
K.DQIYEIFQK.L	IF4A2	18.546	18.4074	18.743	18.4986	18.4263	18.5805	18.436	18.7031	18.3497	18.5267	18.2465	18.64	18.5676	18.3842	1
K.DQLEPPEIDMK.N	TITIN	19.1907	19.031	19.2759	19.1744	19.1799	19.3208	18.9717	19.3142	18.9353	19.2891	18.9917	19.3138	19.3853	19.1738	2
K.DQLIVNLLK.E	LDHA	18.9302	18.8388	19.1081	19.0771	19.0082	19.1297	18.9435	19.1958	18.8848	19.0722	18.8765	19.1929	18.9794	18.8246	2
K.DQLLLGPTYATPK.V	ECHB	19.1906	19.0191	19.3369	19.3377	19.2142	19.3666	19.1729	19.5108	19.0822	19.2358	18.9999	19.2291	18.8648	18.7283	1
K.DQMLVQWHEPVNDGGSK.V	TITIN	19.1596	18.9156	19.1428	19.1768	19.257	19.3445	19.063	19.3771	18.9965	19.2064	18.8652	19.1842	19.3449	19.1358	1
K.DQSPASHEIATNLGDFAISLYR.E	A1AT1	17.9187	17.9964	18.3233	18.1298	18.2705	18.3671	17.9895	18.3388	18.006	18.2666	17.9967	18.3413	18.2443	18.0928	1
K.DQTDFEHRIPK.E	K6PF	18.4911	18.4009	18.4894	18.3844	18.6402	18.7509	18.4418	18.7452	18.3728	18.597	18.1743	18.3192	18.2779	18.0392	1
K.DREGFFTNGLTLGAK.K	PROF2	18.946	18.9016	19.141	19.1331	19.1973	19.2083	18.9721	19.2953	19.0488	19.2985	18.9926	19.314	19.0431	18.9685	2
K.DRLEGLLAFK.E	AUHM	17.7067	17.6652	17.9066	17.9396	17.7644	18.0513	17.7666	17.9709	17.6526	17.7997	17.6572	18.0665	17.6526	17.5663	1
K.DRLEPPELILDANMAR.E	TITIN	17.7333	17.7594	17.9945	17.8157	17.8177	18.0905	17.8718	17.9809	17.8395	17.9399	17.8163	18.0824	18.0366	17.6416	1
K.DRNSILWQK.A	TITIN	17.7648	17.7017	17.5387	17.5476	17.8819	17.9666	17.8244	17.9325	17.7549	17.8523	17.6525	17.7549	17.7439	17.6222	1
K.DRNVATPR.D	PYGB	19.9392	19.8953	19.4727	19.6263	20.1531	20.1494	19.8326	20.0693	19.8723	20.0422	19.7645	20.0031	19.8755	19.7792	2
K.DRPFFPGLVK.Y	NDKB	21.4025	21.4984	21.579	21.5802	21.525	21.8091	21.3338	21.7367	21.4365	21.6262	21.2625	21.6	21.6658	21.4244	1
K.DRQFTIGGLLEATEYEFR.V	TITIN	16.6563	16.6018	16.2482	16.4209	16.8803	16.8902	16.5073	16.9902	16.5663	16.6643	16.5956	16.7384	16.5487	16.3642	1
K.DRTTLTVK.D	TITIN	19.0096	18.7456	18.1421	18.4573	19.1391	19.0862	19.0159	19.0649	18.8494	18.9306	18.7825	18.7687	18.7027	18.5551	1
K.DRVTDALNATR.A	CH60	18.0907	17.9984	18.0199	18.1852	18.2323	18.239	18.0864	18.3674	18.0631	18.2685	17.942	18.282	18.1144	18.0408	1
K.DSAFGLLR.V	TRFE	19.3176	19.1359	19.2855	19.1785	19.3505	19.3984	19.0937	19.4741	19.1262	19.3663	19.0303	19.3195	19.5113	19.269	1
K.DSALVTWNK.P	TITIN	18.682	18.5337	18.8873	18.8581	18.779	18.7998	18.6575	18.9637	18.3508	18.7666	18.5733	18.8979	19.1002	18.8987	2
K.DSALVTWNKPNDGGK.P	TITIN	16.7338	16.681	16.6757	16.8377	16.6344	16.8543	16.6616	17.0115	16.529	16.7174	16.6267	16.8098	16.8646	16.8137	1
K.DSAYVTWDPPIIDGGSPIINYVVEK.R	TITIN	18.0751	17.9888	18.1484	18.2428	18.2787	18.3723	18.178	18.3426	18.1393	18.1644	18.1932	18.2798	18.2859	17.9546	1
K.DSC#SAQILILEPPYFVK.Q	TITIN	19.3004	19.2734	19.4901	19.4112	19.4463	19.659	19.2056	19.5966	19.231	19.528	19.226	19.5446	16.3521	16.1056	1
K.DSC#SAQLGVQEPPR.F	TITIN	19.7723	19.7891	19.9908	19.9942	19.9002	20.0316	19.8036	20.1051	19.7266	19.9946	19.8891	20.0955	19.9758	19.8378	3
K.DSC#TAQLNIK.E	TITIN	18.693	18.585	18.8448	18.7409	18.6643	18.8675	18.5735	18.8541	18.4775	18.6687	18.4918	18.7471	17.7798	17.3765	2
K.DSC#YLTWKEPLDDGGSVVTNYVVER.K	TITIN	19.0712	18.9693	18.891	19.1057	18.9914	19.2504	18.9416	19.1096	19.0486	19.0623	18.775	19.0401	16.0542	16.3011	2
K.DSCTAQLNIK.E	TITIN	16.6056	16.5901	16.9509	16.9594	16.7608	16.8203	16.855	16.9615	16.7265	16.7846	16.791	16.7446	18.1447	17.7839	1
K.DSDVELEC#EVMGTTPFEVTWLK.N	TITIN	17.6852	17.499	17.7884	17.7615	17.6878	17.835	17.6626	17.9369	17.507	17.7994	17.4869	17.9178	14.6664	14.1357	1
K.DSGDYTITAENSSGSK.S	TITIN	17.7208	17.5651	17.7601	17.787	17.6832	17.821	17.8092	17.8735	17.7674	17.6401	17.4675	17.6248	18.1169	17.6999	1
K.DSGTYTC#TASNEAGSSSSSAAVAVR.E	TITIN	15.5632	15.5629	15.8706	15.7488	15.7204	16.0452	15.6213	15.8246	15.7389	15.7699	15.6166	15.4971	12.3467	12.8765	2
K.DSGYYSLTAENSSGSDTQK.I	TITIN	17.8794	17.6421	17.6099	17.6439	17.8062	17.8215	17.8264	17.989	17.4546	17.6226	17.7044	17.5438	17.758	17.4159	1
K.DSLYAQGK.R	RL36A	17.8369	17.7321	17.8108	17.8031	17.7057	17.9143	17.6555	17.8363	17.6481	17.5827	17.7466	17.6902	17.9111	17.6291	1
K.DSMEVQWHEPVSDGGSK.V	TITIN	19.0634	18.9754	19.1913	19.0833	19.0668	19.225	18.965	19.2919	18.9756	18.9664	18.8559	19.1202	19.3398	19.1686	2
K.DSMIVVWERPASDGGSEILGYVLEK.R	TITIN	20.0965	20.0753	20.28	20.1064	20.2027	20.3825	20.1025	20.3744	19.9162	20.2454	19.9304	20.2347	20.243	20.105	1
K.DSMTLC#WSRPETDGGSDISGYIIER.R	TITIN	18.7509	18.6279	18.9834	18.8824	18.8612	18.987	18.6782	18.964	18.6631	18.8901	18.662	18.9572	15.6297	15.1371	2
K.DSMTVC#WNRPDSDGGSEIIGYIVEK.R	TITIN	18.5666	18.4789	18.769	18.8085	18.5681	18.7629	18.5928	18.9965	18.5472	18.7421	18.4087	18.8129	16.5734	16.2467	1
K.DSMVLTWTRPVDDGGAEIEGYILEK.R	TITIN	19.8434	19.7989	19.996	19.8841	19.8165	20.0303	19.7342	20.1409	19.7981	19.8618	19.631	19.9977	19.9809	19.7367	1
K.DSMVVC#WGHPDSDGGSEIINYIVER.R	TITIN	17.3427	17.1826	17.5703	17.4785	17.4286	17.5396	17.2417	17.7548	17.3512	17.5007	17.1861	17.4215	15.8108	15.4925	1
K.DSNNLC#LHFNPR.F	LEG1	18.6316	18.6704	18.8256	18.8274	18.6163	18.8885	18.6864	18.8043	18.5403	18.7937	18.5057	18.7966	17.2535	16.7038	1
K.DSPSVWAAVPGK.T	PROF1	17.419	17.2939	17.4394	17.4383	17.5725	17.5963	17.3401	17.6867	17.3436	17.4085	17.2779	17.4842	17.9868	17.8891	1
K.DSSGALIVQEPPSFVTK.P	TITIN	18.2841	17.9585	18.3574	18.3741	18.0227	18.4109	18.2184	18.2231	17.9084	17.975	18.0649	18.2558	18.5397	18.2878	1
K.DSSGALIVQEPPSFVTKPGSR.D	TITIN	16.2259	16.1033	16.4169	16.2569	16.2418	16.6617	16.1893	16.3292	16.1478	16.3178	16.1443	16.3157	16.3352	15.9343	1
K.DSTLIMQLLR.D	1433B	22.4781	22.4022	22.5147	22.4218	22.3982	22.7047	22.4316	22.5657	22.4084	22.4595	22.4005	22.6609	22.5508	22.3655	1
K.DSTYSMSSTLTLTK.D	IGKC	17.9738	17.858	18.1437	17.9253	18.1143	18.0388	17.9323	18.2122	17.7649	17.9071	17.693	17.9416	17.8877	17.6423	1
K.DSVHLTWEPPDDDGGSPLTGYVVEK.R	TITIN	15.4125	15.3329	15.5613	15.4124	15.547	15.4708	15.2171	15.7635	15.1263	15.6622	15.2072	15.5773	15.629	15.3405	2
K.DSVLLVWEPPIIDGGAK.V	TITIN	17.9517	17.8245	18.0933	18.0402	17.8426	18.0516	17.9182	18.242	17.8111	17.9465	17.6285	18.0403	17.9682	17.8115	1
K.DSVSITWEPPLLDGGSK.I	TITIN	18.317	18.17	18.3852	18.3563	18.3928	18.6008	18.2648	18.5227	18.3125	18.4418	18.0464	18.4273	18.2358	18.0885	1
K.DSVSLSWLK.P	TITIN	17.476	17.3787	17.6109	17.5801	17.1545	17.3604	17.4143	17.6662	17.1479	17.4221	17.1673	17.5222	17.6666	17.4995	1
K.DSVSLSWLKPEHDGGSR.I	TITIN	18.525	18.3015	18.7578	18.4267	18.6916	18.6508	18.3282	18.8039	18.4084	18.6341	18.3948	18.6643	18.5593	18.3019	1
K.DSVTLHWDLPLIDGGSR.I	TITIN	20.6311	20.3501	20.2565	20.308	20.5325	20.4557	20.1809	20.5294	20.3614	20.2924	20.1743	20.3322	20.2237	19.9744	1
K.DSVTLQWEK.P	TITIN	16.7156	16.9196	17.0802	16.9814	16.8532	17.0715	16.7483	17.15	16.7134	16.975	16.8704	16.9331	16.9938	16.9134	1
K.DSVTLQWEKPEC#DGGK.E	TITIN	18.7944	18.5809	18.5927	18.746	18.7788	18.8266	18.5566	18.8109	18.4884	18.6484	18.4405	18.7932	14.9503	14.7476	1
K.DSVTLSWEPPLIDGGAK.I	TITIN	17.3517	17.3612	17.5998	17.4855	17.3909	17.5536	17.2583	17.5264	17.2766	17.3566	17.3716	17.5835	17.0647	17.178	1
K.DSVVAGFQWATK.E	EF2	18.7749	18.6318	18.8423	18.8117	18.6385	18.8269	18.5382	18.9763	18.4818	18.8116	18.5579	18.7631	18.6661	18.5042	1
K.DSYVGDEAQSK.R	ACTA	20.1696	19.8258	19.9596	19.8934	20.2303	20.0859	20.0285	20.2038	19.9201	19.9158	19.7082	19.8349	19.964	19.4962	1
K.DTDEEVREFLQNNLNLQGK.V	RYR1	19.3345	19.156	19.4095	19.3654	19.3605	19.5418	19.2473	19.5956	19.28	19.3944	19.1234	19.3372	19.2403	19.0719	2
K.DTDQWC#R.V	TITIN	19.6509	19.4215	19.6724	19.5924	19.6396	19.7317	19.4574	19.7621	19.4754	19.6257	19.4151	19.6325	17.3482	17.0382	1
K.DTDSEEEIREAFR.V	CALL3	17.6218	17.5555	17.6612	17.6964	17.6717	17.7255	17.54	17.9151	17.4769	17.654	17.4509	17.7823	18.3773	18.0127	1
K.DTFTTPGPPYALTVVDVTK.R	TITIN	19.3071	19.2202	19.4723	19.4247	19.324	19.4622	19.3331	19.4955	19.2641	19.386	19.232	19.3715	19.5839	19.3126	2
K.DTFTTPGPPYALTVVDVTKR.H	TITIN	18.0538	17.813	18.1624	18.0512	18.2101	18.3629	18.0951	18.3052	17.9626	18.3265	17.9024	18.2747	17.3846	17.4072	1
K.DTGEYQLTVSNAAGTK.T	TITIN	19.2632	19.1022	19.3475	19.213	19.1857	19.3653	19.0141	19.3655	18.7757	19.1402	18.9769	19.0681	19.3438	19.1514	3
K.DTGGVLGTSC#ILEC#K.V	TITIN	18.9219	18.7463	18.9192	19.0136	18.9366	19.1553	18.8078	19.1934	18.7031	18.9658	18.7534	18.9561	16.2125	16.0388	1
K.DTGTYEDFVEGLR.V	MYL3	20.0536	19.8346	20.0145	20.0851	19.9495	20.1211	19.8574	20.1284	19.8025	20.0171	19.8323	20.1854	18.3268	17.9002	1
K.DTMATFEC#ETSEPFIK.V	TITIN	19.8626	19.6998	19.9248	20.0332	19.9307	20.0176	19.7746	20.1475	19.6862	19.9621	19.8105	19.8966	16.9562	15.5816	1
K.DTPGFIVNR.L	HCDH	19.9091	19.8217	19.9462	19.8867	19.8791	20.0924	19.7907	20.0803	19.7943	19.949	19.7354	20.0994	19.8724	19.6821	1
K.DTQLHLDDALRGQEDLK.E	MYH1	21.2357	21.1546	21.25	21.3155	21.2644	21.535	21.1109	21.5624	21.3389	21.3667	21.0646	21.3165	21.2338	21.1251	3
K.DTSATLGASVVLEC#R.V	TITIN	17.788	17.799	18.0319	18.0173	17.8803	17.9452	17.7526	18.1104	17.8111	17.8785	17.8613	17.851	17.6531	17.5188	1
K.DTSLYRPALEELRR.Q	PSMD2	16.9248	16.9683	17.2133	17.0856	17.1348	17.1311	16.9541	17.2512	16.9001	17.0317	16.8341	17.2003	16.9616	16.7946	1
K.DTTASAVAVGLR.Q	ECHA	17.4118	17.32	17.6604	17.2481	17.4988	17.6709	17.376	17.5657	17.2731	17.4093	17.2858	17.3946	17.4364	17.1012	1
K.DTTGTALR.I	TITIN	20.0309	19.9192	19.9539	19.856	19.9314	20.0278	19.8735	20.1985	19.7004	19.9331	19.7374	20.0501	20.1646	19.759	1
K.DTTLQPLAPIALK.E	NACAM	16.2945	16.4478	16.6138	16.5787	16.4557	16.6771	16.3735	16.7865	16.4126	16.5405	16.2672	16.5625	16.4062	16.3493	1
K.DTTVGTLSQR.I	PSMD7	16.6602	16.7316	16.8367	16.8214	16.8069	16.9645	16.7056	16.8649	16.588	16.7077	16.8918	17.1025	17.0532	16.8473	1
K.DTVC#AGATGAINMAK.G	PLIN4	18.1857	18.283	18.5941	18.2393	18.3801	18.6201	18.3172	18.5002	18.1813	18.335	18.1428	18.488	18.3687	18.0997	2
K.DTVTTGLTGAINVAK.G	PLIN4	18.3388	18.3882	18.9092	18.6218	18.4935	18.7656	18.4886	18.6495	18.4341	18.5008	18.5321	18.6316	17.9381	17.7829	1
K.DTVTTGLTGAMNVAK.G	PLIN4	17.7517	17.5811	17.7449	17.8971	17.7578	17.922	17.6449	18.0008	17.604	17.9188	17.3418	17.7916	17.5605	17.4535	1
K.DVASLGSQLQDTQELLQEETR.Q	MYH11	15.8441	16.0719	15.9889	16.0803	15.965	16.0291	16.001	16.0837	15.7653	15.9316	15.8503	16.1017	15.8158	15.5177	1
K.DVATAQWSPLSTTSK.K	TITIN	18.6181	18.526	18.8546	18.7067	18.5914	18.7989	18.6683	18.9031	18.4319	18.4962	18.4241	18.6381	18.7677	18.2932	1
K.DVATFLR.W	CY1	20.7939	20.7277	21.1025	20.6607	20.8859	21.104	20.7838	20.804	20.6792	20.8555	20.7197	20.8571	20.7588	20.3203	1
K.DVC#DSC#SFNVDVEAPR.Q	MYPC2	19.3951	19.2895	19.5786	19.5155	19.4462	19.6339	19.3995	19.5825	19.21	19.5522	19.2992	19.5514	17.5393	17.2151	3
K.DVDLEFLAK.M	TERA	18.1381	17.974	18.3296	18.3084	18.2083	18.3487	18.2716	18.4083	18.0477	18.3449	18.1781	18.3337	18.1967	18.0571	1
K.DVFHMVVEVPR.W	IPYR	16.8389	16.7407	17.1158	17.0398	16.8865	17.0409	16.9981	17.2395	16.7072	17.0748	16.8862	17.0963	17.0224	16.7928	1
K.DVFISAAER.D	PSB1	18.4319	18.2386	18.4106	18.3456	18.3191	18.4355	18.2599	18.5875	18.0494	18.2858	18.1248	18.285	18.278	17.8823	1
K.DVFLGTFLYEYSR.R	ALBU	22.7098	22.5728	22.844	22.8299	22.7398	22.6892	22.6479	22.9302	22.4696	22.7218	22.5061	22.6928	22.8208	22.6338	3
K.DVFRDPALK.R	RL27	18.8151	18.7055	18.9329	18.8757	18.669	18.9621	18.6989	18.9954	18.5715	18.8342	18.6383	18.9127	18.8933	18.6477	1
K.DVFVPDDKEEFVK.A	MYH7	20.5219	20.4165	20.3683	20.5254	20.4538	20.6507	20.3373	20.651	20.3606	20.5301	20.3041	20.536	20.8806	20.7702	2
K.DVHETLGFPVAFEC#R.I	TITIN	17.83	17.741	18.0612	18.041	18.0059	18.2201	18.0198	18.1468	17.65	18.009	17.8678	18.1097	17.1377	16.9408	1
K.DVHMPK.H	RS10	18.3739	18.3213	18.418	18.3431	18.5555	18.464	18.3027	18.5185	18.2464	18.4884	18.0837	18.3115	18.2389	17.747	1
K.DVIEEYFK.C	RS12	18.2307	18.2822	18.398	18.4042	18.1768	18.4194	18.2156	18.5134	18.1113	18.3564	18.1809	18.4095	18.5077	18.2801	2
K.DVLEEPEIDLDVALR.T	TITIN	16.5131	16.4981	16.8916	16.8773	16.7562	16.9643	16.559	16.8725	16.5481	16.6922	16.4438	16.7793	16.6824	16.2027	1
K.DVLSNLIPK.E	CISY	19.5338	19.3363	19.4197	19.3836	19.3936	19.7504	19.307	19.514	19.377	19.3535	19.284	19.5324	19.3814	18.9632	1
K.DVLSVAFSSDNR.Q	GBLP	17.6325	17.5517	17.9514	17.8239	17.7068	17.753	17.641	17.7508	17.409	17.7568	17.5978	17.7773	17.6533	17.3876	1
K.DVLTGQEFDVR.A	GPDM	17.0174	16.9704	17.2598	17.0538	17.1647	17.2278	16.892	17.2222	17.1851	17.2142	17.0248	17.262	17.0514	17.0848	1
K.DVLTITLTPK.V	IGH1M	17.4406	17.3257	17.5199	17.4978	17.2398	17.5646	17.4026	17.4903	17.3739	17.4957	17.3753	17.522	17.4279	17.244	1
K.DVNAAIAAIK.T	TBA4A	18.6918	18.4961	18.7224	18.9588	18.6519	18.9077	18.7366	18.8576	18.7017	18.7374	18.4592	18.8002	19.0292	18.86	1
K.DVNAAIATIK.T	TBA1A	17.1707	17.1011	17.6701	17.6141	17.3296	17.5943	17.2479	17.648	17.1915	17.6062	17.323	17.5477	17.7542	17.494	1
K.DVNVAIAAIK.T	TBA8	17.5307	17.6653	17.697	17.7242	17.7378	17.8144	17.5058	17.8809	17.4702	17.6184	17.5055	17.7903	17.5946	17.277	1
K.DVNVIEGTK.A	TITIN	19.5721	19.4203	19.6944	19.4294	19.6355	19.6852	19.5845	19.7052	19.5417	19.6679	19.4536	19.6558	19.4442	19.2747	1
K.DVTVPEK.R	TITIN	20.7693	20.715	20.8189	20.7291	20.6952	20.869	20.7093	20.9123	20.5698	20.7164	20.4714	20.6686	20.9718	20.5829	1
K.DVVVDLVC#YR.R	ODO1	19.8646	19.6905	19.9437	19.9355	19.8451	19.9543	19.7405	20.0125	19.6453	19.937	19.7337	19.9628	17.564	17.1803	2
K.DVVVQHVHFDGLGR.T	SAM50	16.5888	16.6823	16.7363	16.8353	16.4848	16.8823	16.7774	16.8183	16.4019	16.6785	16.5569	16.7283	16.7026	16.6227	1
K.DWSPTLYIR.L	GPDM	18.2231	18.1531	18.4334	18.3484	18.363	18.3383	18.2388	18.5039	18.0544	18.2565	18.1039	18.3826	18.1889	17.9325	1
K.DYAVQQYMR.D	ACAD8	16.0921	16.1164	16.299	16.0709	16.1138	16.2629	16.0352	16.1389	16.0318	16.0656	16.0608	16.3322	16.7444	16.1886	1
K.DYC#VTAN.S	LDHA	17.4919	17.3847	17.8055	17.7577	17.6021	17.7223	17.5415	17.8874	17.3505	17.6242	17.43	17.7647	17.3582	17.1514	1
K.DYC#VTANSK.L	LDHA	21.6002	21.4204	21.5679	21.404	21.5919	21.7117	21.4693	21.7895	21.2886	21.4607	21.2991	21.4544	19.1608	18.8018	3
K.DYCVTANSK.L	LDHA	16.1369	16.0117	16.1359	16.3294	16.1388	16.2661	15.9849	16.3166	15.847	16.1212	15.9682	16.068	20.4055	20.1333	1
K.DYELQLITYK.A	PLEC	18.2383	18.1091	18.3861	18.3856	18.2594	18.4376	18.181	18.546	18.1092	18.4262	18.2226	18.4802	18.4123	18.0881	1
K.DYESASLTEVR.A	ACTN2	17.1351	17.0809	17.339	17.1388	16.9417	17.3766	17.0716	17.1351	16.9748	17.1418	16.9394	17.2568	17.1316	16.8708	1
K.DYIIISWK.Q	MYOM1	19.6927	19.5033	19.8167	19.7222	19.4867	19.6784	19.489	19.717	19.4035	19.5214	19.3886	19.7331	19.8718	19.7894	1
K.DYINLFSTK.C	LDB3	18.7354	18.6755	19.0079	19.1058	18.7678	19.0829	18.7867	19.1089	18.7692	19.0181	18.7901	19.1703	18.9497	18.8313	1
K.DYLLC#DYNR.D	CAPZB	19.0482	18.9676	19.2173	19.1605	19.0185	19.1706	18.9087	19.1747	18.7844	19.0962	18.9124	19.199	16.1055	15.9349	1
K.DYPFHAEV.-	ALDR	17.6891	17.5768	17.9066	17.9576	17.8316	17.7888	17.6931	17.8797	17.535	17.8901	17.632	17.9139	17.9583	17.6598	1
K.DYSVTANSK.I	LDHB	17.8713	17.9009	18.158	17.8341	18.0019	18.3522	17.9475	18.2083	18.0306	18.0252	18.063	18.1552	18.2035	17.8332	1
K.DYVVYDTR.L	TITIN	21.0781	20.9944	21.1636	21.0507	20.948	21.1602	20.9267	21.1807	20.7872	20.8974	20.9857	21.2208	21.3726	21.0476	1
K.EAAAYIAQK.T	MYOM1	19.1026	19.1596	19.272	18.8873	19.2063	19.3332	19.1693	19.3202	19.1695	19.1961	18.9925	19.0471	19.3473	19.2992	1
K.EAAEMGK.G	EF1A1	19.6422	19.5285	19.5676	19.4605	19.5487	19.691	19.4403	19.6593	19.4614	19.5112	19.2833	19.5532	19.7641	19.4653	1
K.EAAENSLVAYK.A	1433E	17.8979	17.7664	18.0831	17.9748	17.9414	18.0551	17.8448	18.145	17.724	18.0627	17.7698	18.0738	18.0412	17.8125	1
K.EAALSTALSEK.R	LMNA	17.64	17.4578	17.8461	18.0054	17.8338	17.7723	17.6314	17.97	17.7751	17.7881	17.4499	17.7964	17.9327	17.5474	1
K.EAANADINYIGLDGSIGC#LVNGAGLAMATMDIIK.L	SUCB1	14.9089	14.8561	15.2194	15.29	15.0536	15.1307	14.7869	15.2668	14.9056	15.2145	14.7155	15.0277	14.6498	14.6527	1
K.EAC#REDVGHYTVK.L	TITIN	16.9804	17.032	17.3738	17.1822	17.2093	17.3145	17.1558	17.4532	16.8251	17.1343	16.8601	17.2542	16.2588	15.9877	1
K.EADRNDSGTYDLVLENK.C	TITIN	19.4964	19.3487	19.65	19.4638	19.4012	19.7866	19.3441	19.7285	19.3598	19.3046	19.2404	19.5177	19.9268	19.6441	1
K.EAFHEFQK.D	KPBB	20.6222	20.3584	20.4817	20.3135	20.6555	20.5986	20.3906	20.6884	20.242	20.3828	20.1529	20.3781	19.7649	19.6223	2
K.EAFNMIDQNR.D	ML12B	16.3993	16.4671	16.6599	16.5143	16.5188	16.7141	16.4573	16.6202	16.5102	16.4222	16.3433	16.6283	16.9381	16.6171	1
K.EAFQEALAAAGDK.L	THIO	18.7777	18.9297	19.2049	19.0587	18.9089	19.1621	18.7944	19.1981	18.9475	18.9365	18.9151	19.0486	18.8528	18.6764	1
K.EAFQLFDR.T	MYL6	18.3675	18.2779	18.5801	18.4608	18.2792	18.5083	18.2812	18.5069	18.2987	18.468	18.2633	18.4926	18.775	18.5004	1
K.EAGVFVPR.S	ACLY	18.132	17.9785	18.1495	18.2076	18.0463	18.2496	17.9375	18.2048	17.9479	18.2098	17.9656	18.1611	18.0727	17.9024	1
K.EAHVDVK.F	SUCB1	19.0757	19.0408	19.4498	19.3614	19.1491	19.4498	19.1583	19.4333	19.1647	19.296	19.1208	19.4369	19.3563	19.1324	1
K.EAIDSYIK.A	CLH1	16.7544	16.8194	16.9956	16.9257	16.8732	17.221	16.7634	17.0938	16.7974	17.028	16.6927	16.9624	17.0385	16.9089	1
K.EAINVEQAFQTIAR.N	RAB7A	16.5156	16.6261	16.9119	16.8511	17.0021	16.9043	16.6397	16.8268	16.5372	16.8922	16.9177	16.9599	17.0568	16.7007	1
K.EAKPEDLMDSK.L	VAPB	19.0753	18.9618	18.9847	19.1462	19	19.1432	18.885	19.251	18.8988	18.9845	18.9498	19.1158	18.9016	18.7944	1
K.EALIQDLER.K	MYOTI	18.6468	18.5206	18.7815	18.6364	18.6029	18.6826	18.535	18.8273	18.5128	18.7284	18.4766	18.7897	18.6369	18.4281	1
K.EALISQLTR.G	MYH6	18.4088	18.406	18.637	18.4163	18.4858	18.5978	18.3492	18.6159	18.149	18.4804	18.1392	18.3761	18.623	18.2821	1
K.EALTLAMADR.L	SYNEM	18.946	18.8007	19.2531	19.0147	19.0298	19.0764	18.8971	19.1272	18.7527	18.9637	18.6785	18.8712	18.8613	18.5856	1
K.EAPFTHFDPSC#LFPAC#R.D	CAH3	19.9844	19.8927	19.9632	20.0006	20.0746	20.1294	20.0178	20.0945	19.7215	20.1201	19.8154	20.0985	15.7358	15.2879	1
K.EAPPEDQSPTAEEPTGIFLK.K	MYPC2	18.9256	18.8985	19.1357	18.9562	19.1339	19.23	18.7947	19.2905	18.9604	19.1324	18.8794	19.2143	19.1216	18.9539	1
K.EAQNTC#AMLTTFNEVDMSNIQEMR.A	ODO2	15.7279	15.6122	15.8003	15.7076	15.7248	15.7951	15.7562	15.9591	15.5647	15.9452	15.5562	15.8824	14.8309	14.6731	1
K.EASGPINFTVF.L	MLRS	17.9968	18.0647	18.243	17.9114	18.2776	18.1952	17.9135	18.4161	17.9278	17.9186	18.0382	18.2075	18.2377	17.9367	1
K.EASGPINFTVFLTM*FGEK.L	MLRS	20.7607	20.814	21.1864	21.1626	20.7861	21.0177	21.0408	20.943	20.8461	20.6723	20.6782	20.9539	20.8625	20.9177	1
K.EASGPINFTVFLTMFGEK.L	MLRS	17.4858	17.4913	17.7763	17.6458	17.6503	17.709	17.5223	17.7654	17.487	17.6305	17.4335	17.7955	17.5325	17.2847	1
K.EATDPRPYEAENAIESWR.T	CAZA2	18.5291	18.3415	18.4749	18.5535	18.598	18.5233	18.3864	18.7323	18.416	18.5405	18.3365	18.756	18.6625	18.3907	1
K.EAVYEREEAVYEK.K	TITIN	17.0433	17.0788	17.0357	16.977	17.1823	17.441	17.0267	17.2532	17.0121	17.0387	16.832	17.0033	16.6103	16.6489	1
K.EAWDAGK.F	THIL	17.8943	17.7523	18.0754	18.0602	17.9441	18.1155	17.8217	18.1537	17.9396	17.9947	17.8942	18.1125	18.1352	17.9292	1
K.EC#MYTIPK.L	TITIN	18.7735	18.6465	19.0174	18.9172	18.7462	19.0651	18.6179	19.0409	18.692	18.7774	18.5031	18.8703	16.2131	15.644	1
K.EDAGNYSFTIPALGLSTSGNVSVYSVDVITPLK.D	TITIN	16.1031	16.3029	16.452	16.1174	16.3737	16.217	16.3792	16.3577	16.144	16.1131	16.1112	16.3577	16.0829	15.9214	1
K.EDAGTYTFQVQNNVGK.S	TITIN	18.1188	17.9702	18.3221	18.1352	18.1679	18.2825	18.1356	18.3365	17.9568	18.1189	17.8651	18.1921	17.7316	17.4182	2
K.EDAVSASLK.G	LUM	18.5405	18.3521	18.5147	18.4146	18.3702	18.5582	18.3677	18.5679	18.1907	18.3202	18.2483	18.4618	18.806	18.5076	1
K.EDFATFDYILC#MDESNLR.D	PPAC	16.5142	16.4657	16.6107	16.6006	16.61	16.5558	16.4172	16.7263	16.2036	16.5262	16.2355	16.7081	16.3884	16.2198	1
K.EDGTQSLIIVPASPSDSGEWTVVAQNR.A	TITIN	17.1341	16.9909	17.3585	17.3214	17.1928	17.3941	16.9382	17.3621	17.1488	17.3154	17.0555	17.3824	17.1003	16.8324	1
K.EDKYEEEIK.V	TPM1	21.8149	21.6457	21.4141	21.4625	21.8028	21.7093	21.6079	21.7541	21.6685	21.2976	21.4112	21.3618	21.4743	21.3148	3
K.EDLGHYEC#ELVNR.L	OBSCN	19.2077	19.0711	19.1908	19.2154	19.1898	19.2833	18.9882	19.3433	19.0861	19.2064	18.8299	19.1328	19.3748	19.1829	1
K.EDLIWEILK.V	TRFE	16.5663	16.4971	16.7412	16.4446	16.3528	16.6175	16.572	16.6068	16.1397	16.5415	16.2934	16.5502	16.8394	16.6035	1
K.EDLQKPVLDLK.L	TITIN	19.4527	19.2903	19.3937	19.2794	19.643	19.7602	19.3612	19.6788	19.5089	19.5971	19.2019	19.3289	19.2067	19.0677	1
K.EDLTEIRDMLLANK.V	RLA0	17.2497	17.2192	17.2978	17.3485	17.4939	17.4685	17.1997	17.6325	17.3384	17.5325	17.1322	17.4082	17.2416	17.097	1
K.EDLYLKPIQR.T	EF2	18.7756	18.7021	18.8189	18.8395	18.8839	19.0277	18.6907	19.04	18.7055	18.9807	18.5784	18.8884	18.8213	18.4798	1
K.EDPKPSQEVVK.E	SMYD1	19.4123	19.3499	19.3937	19.4451	19.4259	19.6443	19.3398	19.576	19.2776	19.2937	19.2723	19.4909	19.7242	19.4765	2
K.EDPNLVPSISNK.R	COX5B	19.6238	19.4431	19.6778	19.5414	19.6296	19.8473	19.6368	19.8141	19.4698	19.5802	19.5539	19.6769	19.6411	19.4205	2
K.EDPNLVPSISNKR.I	COX5B	19.0989	18.8717	19.2393	18.9369	19.2137	19.2849	18.8791	19.3767	18.7557	19.2979	18.7248	19.1894	19.0104	18.7833	1
K.EDQGEYSFVVDGKK.T	TITIN	18.7743	18.703	18.766	18.8092	18.769	18.9738	18.8003	19.0194	18.6465	18.8492	18.5508	18.7767	18.7991	18.5154	1
K.EDQVMQQNPPK.F	MYH6	20.109	19.9636	20.1629	19.9533	20.1647	20.1532	20.0598	20.2205	19.9119	19.9506	19.7835	19.8737	20.1712	19.7989	2
K.EDVFVHQTAIK.K	YBOX1	21.0993	20.9698	21.1053	20.976	21.1616	21.3051	20.8952	21.2394	20.88	20.9576	20.6521	20.9442	21.0507	20.6932	1
K.EEDATLSSPAVVMPTMGR.-	MMSA	16.4062	16.2183	16.5158	16.3499	16.3945	16.5759	16.4042	16.7975	16.3568	16.3391	16.0985	16.5768	16.4616	16.2462	1
K.EEDFMQLSPQELISVISNDSLNVEK.E	KLH41	17.2805	17.0592	17.6547	17.5609	17.4414	17.695	17.4079	17.7306	17.4345	17.611	17.325	17.5764	17.6226	17.1068	1
K.EEEELIALK.D	TNNT1	17.2879	17.0773	17.3708	17.5158	17.3458	17.3898	17.2517	17.3944	17.1934	17.2604	17.1242	17.4264	17.3424	17.1123	1
K.EEEELLRPVTTTQR.L	TITIN	18.8198	18.8085	19.2798	19.1245	18.9126	19.066	18.9291	19.1073	18.7176	18.9964	18.7244	19.037	19.0433	18.7282	1
K.EEEVEALLAGQEDSNGC#INYEAFVK.H	MYL1	19.1133	19.0652	19.2995	19.2366	19.1381	19.3673	19.0351	19.4595	19.0334	19.1642	19.0876	19.4272	16.2685	16.0093	4
K.EEFAQSAIR.Y	CMC1	18.9205	18.8359	18.8964	18.9294	18.9538	19.0144	18.8404	19.1647	18.7805	18.9622	18.7736	18.9865	18.896	18.6538	1
K.EEFEHQQK.E	HSP7C	16.5209	16.7401	16.9348	16.9276	16.9141	17.0541	16.5757	17.0953	16.9088	16.7369	16.6952	17.09	17.0141	16.7683	1
K.EEFILEILK.T	TITIN	18.0807	18.1282	18.3262	18.2062	17.8588	18.3782	18.297	18.4233	18.0807	18.1733	18.1992	18.1201	18.2593	17.9321	1
K.EEFTAFLHPEEYDYMK.D	CALU	17.3862	17.2473	17.4085	17.4559	17.2632	17.3538	17.3561	17.4859	17.1546	17.3592	17.2158	17.489	17.1184	17.0066	1
K.EEGLNAFYK.G	MPCP	20.6216	20.5383	20.7145	20.5934	20.6997	20.9198	20.6103	20.8493	20.4788	20.7264	20.4928	20.7765	20.5747	20.2823	1
K.EEIFGPVMQILK.F	ALDH2	18.0743	17.9957	18.0913	18.0383	18.1233	18.2392	17.9349	18.2626	17.8993	17.9825	17.7963	18.1887	18.0399	17.6971	1
K.EEISLLEDLNQVIENR.L	SRCA	18.8038	19.1167	19.138	19.0167	18.8573	19.0625	18.6831	19.2197	18.5979	19.2496	18.7245	18.9883	19.0037	18.6379	1
K.EEISLLEDLNQVIENRLENK.I	SRCA	17.2015	17.3054	17.0067	16.9329	17.6905	17.8259	17.4111	17.8525	17.6595	17.7738	16.8956	17.1592	16.5377	16.8398	1
K.EELDAIIEEVDEDGSGTIDFEEFLVM*MVR.Q	TNNC2	16.6379	16.5668	16.7261	16.6426	16.7161	16.6468	16.5862	16.8854	16.5089	16.7307	16.4183	16.7274	16.8103	16.4833	2
K.EELDAIIEEVDEDGSGTIDFEEFLVMMVR.Q	TNNC2	16.7748	16.619	17.2108	16.9736	16.9373	17.0762	16.8316	17.1386	16.7814	17.036	16.8195	17.1019	17.0697	16.9586	12
K.EELDSLMTDETIANVPILILGNK.I	SAR1B	16.075	16.0175	16.463	16.2083	16.2125	16.3562	16.3753	16.5834	16.0891	16.3003	16.1787	16.4809	17.4716	17.2967	1
K.EELEEGLLQMK.L	RYR1	20.4754	20.2595	20.44	20.439	20.5255	20.5224	20.3671	20.5824	20.2034	20.5185	20.189	20.205	20.1921	19.8126	1
K.EELEQTYHAK.L	LMNB1	16.6742	16.5813	16.5822	16.5871	16.684	16.7212	16.4585	16.8236	16.548	16.6758	16.3865	16.6574	16.6025	16.2822	1
K.EELQSLLHQPK.G	PBIP1	17.5053	17.2836	17.597	17.5023	17.3719	17.5419	17.4246	17.5318	17.2593	17.5057	17.358	17.4652	17.4694	17.2352	1
K.EEMLNQHDYESASLQEVR.A	ACTN3	17.7482	17.6144	18.0615	17.8854	17.7692	17.8207	17.7711	18.0581	17.6316	17.778	17.5245	17.8258	17.9387	17.6692	1
K.EEMTVVWNAPEYDGGK.S	TITIN	16.3624	16.4815	16.5958	16.6671	16.3413	16.6594	16.5694	16.7021	16.4151	16.4349	16.3457	16.593	16.7609	16.6201	1
K.EENIIYSFLGLAPPPGSK.V	SH3BG	17.851	17.6305	18.0573	17.8263	17.6447	17.8771	17.5052	18.0983	17.5831	17.9331	17.5537	17.9793	18.08	17.8892	1
K.EEQAPQNK.I	LDHA	19.0285	17.4537	19.9905	18.2896	18.4178	17.2599	16.4962	16.7177	16.2154	16.2518	15.9822	16.251	16.253	16.0101	1
K.EEQLLSTGFK.C	TITIN	19.0531	18.9354	19.104	19.0329	19.1181	19.2097	19.0229	19.1937	18.8557	19.0839	18.7099	18.9673	19.0752	18.7295	1
K.EEWDIIEGLIR.K	DECR	18.5253	18.3268	18.5124	18.5139	18.4539	18.5249	18.3737	18.774	18.3044	18.5255	18.2637	18.6819	18.4012	18.0348	1
K.EEYIHEEEEHLHEEEETIAEEEVVPVAPVK.V	TITIN	16.7488	16.6575	16.7701	16.9373	16.8373	16.9551	16.9011	17.153	16.7556	16.9772	16.4774	17.0431	17.2354	17.185	1
K.EEYNGYTGAFR.C	TRFE	19.716	19.6577	19.9477	19.8865	19.6195	19.8437	19.5937	19.8951	19.5932	19.8633	19.6821	19.8835	20.0318	19.7123	2
K.EFAPTEVNDIWK.Y	KLH41	19.2101	18.9915	19.7142	19.3055	19.4004	19.5517	19.4484	19.4621	18.9814	19.2173	19.0895	19.3346	19.4668	19.218	2
K.EFAQVIK.I	FUMH	20.8916	20.7786	20.8944	20.8448	20.6965	21.0293	20.6896	21.0034	20.6867	20.7393	20.5594	20.816	20.7529	20.3379	2
K.EFEELVAFIQQR.L	TITIN	16.7456	16.5249	17.1457	16.7289	16.8296	16.9273	16.7551	16.8557	16.8378	16.7418	16.5722	16.8312	16.7089	16.4682	1
K.EFEEYEPTEEYDQYDEYAER.E	TITIN	14.0811	13.5335	14.0759	14.0711	14.2601	14.0869	13.4321	14.2734	13.2097	14.0437	14.1058	14.214	14.5879	14.0116	1
K.EFEMSNLQSK.I	MYH1	23.5038	23.3964	23.5828	23.5154	23.52	23.6063	23.4049	23.5457	23.3342	23.3055	23.2721	23.3547	23.4949	23.0079	3
K.EFGIDPQNMFEFWDWVGGR.Y	G6PI	16.6754	16.7742	17.2618	17.0702	17.0417	16.9364	16.8369	17.2012	16.8351	16.8865	16.844	17.1418	16.928	16.655	1
K.EFGTNIK.L	ENPL	17.2553	16.9605	17.3825	17.4092	17.0263	17.3127	17.146	17.28	16.8994	17.1042	17.2657	17.3871	17.66	17.4297	1
K.EFIDHSPK.A	NDUB5	21.0441	21.0776	21.1586	20.9865	21.1269	21.2075	20.9613	21.3623	20.9302	21.0671	20.897	21.0084	20.9992	20.7453	3
K.EFMEVEEGTDVNIVAK.I	TITIN	18.0105	18.0472	18.2805	18.2213	18.1718	18.3192	18.0564	18.4387	17.8915	18.1527	18.074	18.3542	18.3376	18.0243	1
K.EFQATAR.K	ACADM	19.8491	19.6986	19.853	19.8024	19.8032	19.8732	19.5891	19.8657	19.5114	19.7953	19.6331	19.8476	19.8082	19.3748	1
K.EFSVYMTK.D	AATM	18.0887	18.315	17.8787	17.7384	17.8519	17.7927	17.6114	18.4977	17.6012	17.9368	17.5492	17.8336	18.1012	17.5755	1
K.EFTLEFSR.D	AT2A1	23.541	23.3869	23.5774	23.3873	23.4949	23.5318	23.436	23.6156	23.1727	23.446	23.313	23.4154	23.2722	22.8913	1
K.EFVEAVLELR.K	H2AY	16.9251	16.8979	17.0688	16.949	17.1532	17.1229	16.9669	17.0427	16.8213	17.0525	16.7518	17.0783	17.1501	16.6487	1
K.EFWAADVIFAER.A	SMYD1	17.6003	17.3553	17.4254	17.2504	17.6081	17.493	17.2765	17.6027	17.0934	17.2035	17.3689	17.4489	17.8602	17.3466	1
K.EGAEWQLVSSAISVTTC#R.I	TITIN	20.4169	20.1433	20.3278	20.3342	20.2182	20.4579	20.1678	20.5046	20.1785	20.3271	20.0361	20.4433	20.3783	20.4417	1
K.EGAEWQLVSSAISVTTCR.I	TITIN	15.849	15.7202	16.1915	15.6085	16.0008	16.0354	15.6245	16.1894	15.7408	15.9249	15.8229	16.0537	16.4421	16.4163	1
K.EGASILLDGR.R	MMSA	17.5694	17.478	17.8653	17.6626	17.5619	17.6893	17.2835	17.7446	17.4054	17.5204	17.5501	17.6892	17.4985	17.2441	1
K.EGASILLDGRR.I	MMSA	18.229	18.2099	18.2336	18.4246	18.1892	18.5016	18.3177	18.6025	18.0806	18.501	18.0922	18.345	18.2248	17.8703	1
K.EGDVVKR.T	ATPA	19.9521	19.7463	19.9283	19.7445	20.0423	20.0829	19.8549	20.0746	19.6836	19.7068	19.4091	19.6046	19.4336	19.1724	2
K.EGGFLLVHTVLK.G	FAS	18.1028	17.9959	18.2058	18.2793	18.2655	18.3749	17.9713	18.3347	17.8326	18.171	17.9548	18.172	17.922	17.8095	1
K.EGGLGPLNIPLLADVTK.S	PRDX2	18.4446	18.4149	18.6184	18.5307	18.4799	18.7759	18.5002	18.7758	18.4923	18.7243	18.2665	18.6408	18.6053	18.4066	1
K.EGGLLTLAGAK.A	DHPR	17.1862	17.2403	17.382	17.2245	17.1807	17.5874	17.0386	17.4688	17.1136	17.2797	17.2898	17.3761	16.9875	16.6395	1
K.EGIDWEFIDFGM*DLAAC#IELIEK.P	MYH4	18.7386	18.6834	18.9342	18.9669	18.8854	18.9605	18.684	19.0097	18.7625	18.8351	18.5941	18.9305	15.8414	15.5039	3
K.EGIDWEFIDFGM*DLAACIELIEK.P	MYH4	16.9121	16.8118	17.4498	17.3941	17.6566	17.5562	17.5895	17.557	17.4257	17.0922	16.0239	16.1643	18.4894	18.2753	2
K.EGIDWEFIDFGMDLAAC#IELIEK.P	MYH4	21.4969	21.6282	21.7622	21.6575	21.6549	21.8835	21.5472	21.7563	21.4504	21.6352	21.3756	21.6159	14.0041	14.0171	13
K.EGIDWEFIDFGMDLAAC#IELIEKPMGIFSILEEEC#MFPK.A	MYH4	14.3851	14.4377	14.2215	14.3734	14.7355	14.8045	14.4237	14.49	14.5968	14.508	13.8119	13.927	12.3881	10.9051	2
K.EGIDWEFIDFGMDLAACIELIEK.P	MYH4	16.1259	16.0092	16.2166	16.1436	16.16	16.3353	16.0635	16.2774	16.1839	16.3666	15.714	16.0524	21.6014	21.4943	7
K.EGIDWEFIDFGMDLAACIELIEKPMGIFSILEEECMFPK.A	MYH4	NA	NA	NA	NA	NA	NA	NA	NA	NA	NA	NA	NA	15.1833	15.3959	2
K.EGIEC#EVINLR.T	ODPB	19.3526	19.2036	19.5436	19.5109	19.473	19.5386	19.3087	19.6132	19.202	19.532	19.3827	19.6151	16.7899	16.7097	1
K.EGIEWEFIDFGM*DLAAC#IELIEK.P	MYH1	14.9478	14.8269	14.8475	14.834	14.3271	14.9773	14.6711	14.7977	14.7701	14.8232	14.2711	14.9191	13.8502	13.709	1
K.EGIEWEFIDFGMDLAAC#IELIEK.P	MYH1	16.3492	16.1179	16.536	16.3524	16.4678	16.6091	16.2269	16.5897	16.18	16.2012	16.15	16.4359	13.4452	13.8668	3
K.EGIEWEFIDFGMDLAACIELIEK.P	MYH1	12.3606	12.2484	12.5789	12.4322	12.0853	12.2142	12.325	12.3375	11.4482	12.6407	12.6503	12.5721	16.8754	16.7842	1
K.EGIEWTFIDFGMDLAAC#IELIEK.P	MYH3	14.4547	14.9072	14.7763	14.9177	14.8447	14.9391	14.9965	14.9179	14.1739	14.5322	14.5033	14.6477	12.5682	12.1564	2
K.EGIPALDNFLDK.L	EF2	17.0835	17.0586	17.0941	17.243	17.1653	17.0627	17.092	17.4087	16.9305	17.0905	17.0219	17.2855	17.126	16.9748	1
K.EGIPALDNFLDKL.-	EF2	18.5723	18.4213	18.6431	18.6576	18.5357	18.7092	18.5662	18.6299	18.4374	18.6594	18.3161	18.6046	18.5669	18.5491	1
K.EGIRGPR.G	CO1A2	16.386	16.4192	16.4224	16.3289	16.5141	16.8387	16.4644	16.689	16.4609	16.7796	16.1528	16.5019	15.7379	15.8482	1
K.EGLMLDSHEELYK.W	DYHC1	16.0919	16.008	16.339	16.3725	16.3871	16.2136	16.1077	16.4907	16.0357	16.2554	16.1318	16.2579	15.9626	15.8047	1
K.EGLNSVIKPTQYKPVPDEEPNSTDVEETLER.I	TMOD1	15.225	14.9834	15.1939	15.098	15.1725	15.3358	14.8794	15.3065	14.9291	15.1451	14.9369	15.3466	15.3134	14.956	1
K.EGMNIVEAMER.F	PPIA	15.4517	15.4506	15.7057	15.5776	15.5591	15.7455	15.4325	15.6722	15.501	15.4494	15.3876	15.4103	15.6813	15.4924	1
K.EGNASGVSLLEALDTILPPTRPTDK.P	EF1A2	18.1238	18.0973	18.1378	18.2247	18.1169	18.2874	17.9051	18.2824	18.0533	18.2693	17.8478	18.2911	18.2382	18.0273	1
K.EGNDILDEANQLLGEINSVIDYVDDIK.T	LAMA2	12.2624	11.6242	12.3291	11.9695	11.5608	11.8617	11.7114	12.1114	12.055	12.3231	11.19	12.1684	12.1903	12.5463	1
K.EGNGTVM*GAEIR.H	MYL6	18.3719	18.4928	18.4737	18.4472	18.2499	18.6165	18.3595	18.6193	18.1862	18.3617	18.4012	18.473	18.5743	18.4341	1
K.EGNGTVMGAEIR.H	MYL6	17.7775	17.709	17.9979	17.7972	17.7902	17.9917	17.7307	18.0755	17.819	17.8246	17.7079	17.8952	17.9794	17.8078	2
K.EGNGTVMGAELR.H	MYL1	22.9504	22.8617	23.056	22.7273	23.061	23.1769	22.8219	22.9894	22.924	23.0231	22.8381	23.0507	22.9892	22.7525	1
K.EGNHLFLK.V	TITIN	21.9936	21.9099	22.1815	22.1953	21.9212	22.292	22.0198	22.1758	22.019	22.2461	21.9643	22.0911	21.9953	21.8296	2
K.EGPHTVDAIQK.K	DMD	18.5653	18.5487	18.9075	18.9162	18.6217	18.7009	18.6103	18.7733	18.4998	18.794	18.3949	18.734	18.123	18.0414	1
K.EGQDFPVQVEEVAAK.F	OBSCN	17.9649	17.9628	18.2351	18.1253	18.0076	18.2055	18.0134	18.2029	17.8435	18.0648	18.0157	18.2393	18.1315	17.8109	2
K.EGQTATFVC#ELSHEK.M	TITIN	21.8938	21.835	22.0132	21.9303	21.8187	22.0935	21.779	22.1308	21.6733	21.8587	21.7254	22.0212	19.5643	19.3074	3
K.EGQTC#TMTC#QFSVPNVK.S	TITIN	18.1072	18.0853	18.2396	18.2772	18.2081	18.3301	18.0845	18.4498	18.0311	18.2151	17.8697	18.2739	15.8929	15.9291	1
K.EGTPGGTAQAGVEAQPAR.A	RYR1	14.4836	14.3557	14.5681	14.3263	14.2636	14.7814	14.182	14.7043	14.119	14.0969	14.0167	14.3077	14.7234	14.7779	1
K.EGTSYVFR.V	MYOM1	19.4233	19.2453	19.4672	19.3389	19.4878	19.3709	19.2259	19.557	19.0759	19.4046	19.0259	19.134	19.5222	19.1437	2
K.EGVELHVGSK.Y	OBSCN	18.1076	18.2388	18.4888	18.2869	18.0339	18.441	18.144	18.4321	18.2289	18.414	18.2396	18.2543	18.4489	18.2214	1
K.EGVHGGLINK.K	PROF1	18.8867	18.6499	19.0578	18.8872	18.8603	18.9164	18.7567	19.0981	18.6531	18.9033	18.6223	18.9506	19.071	18.7206	1
K.EGVVEC#SFVQSK.E	MDHM	20.7321	20.4949	20.771	20.7471	20.5803	20.9509	20.5698	20.9128	20.6093	20.7209	20.6114	20.8402	18.2584	18.062	2
K.EGVVECSFVQSK.E	MDHM	19.3225	19.146	19.3635	19.4258	19.3951	19.4285	19.1784	19.5053	19.186	19.4087	19.0404	19.4376	20.7453	20.4858	2
K.EGVVEITGK.H	HSPB1	17.0551	16.8483	17.1775	17.068	17.133	17.3006	16.9658	17.1843	16.8858	17.0165	17.0458	17.0715	17.4145	16.9663	1
K.EGWEYLK.E	QIL1	18.0011	17.9575	18.1954	18.2143	18.1289	18.303	18.0424	18.3836	17.9972	18.2348	18.0045	18.3274	18.1358	17.8101	1
K.EGWPLDIR.V	ACON	20.2251	20.2108	20.3331	20.0382	20.1907	20.3522	19.8998	20.3056	20.0905	20.0854	20.0877	20.2468	20.0934	19.8591	1
K.EHIIIQWTKPESDGGNEISNYLVDKR.E	TITIN	17.689	17.4492	17.7718	17.721	17.7958	17.9379	17.6238	17.9307	17.6031	17.8095	17.4756	17.8156	17.8021	17.7035	1
K.EHVIEALR.R	RL10L	16.4554	16.2854	16.7114	16.7232	16.5192	16.7956	16.5485	16.64	16.4283	16.6438	16.5095	16.7255	16.6337	16.3364	1
K.EHYPNGVC#TVYGK.K	CAZA2	18.5874	18.5619	18.8363	18.8061	18.7267	18.7629	18.5392	18.906	18.5243	18.8529	18.5338	18.9952	17.4524	17.277	2
K.EIAAPELEPLHLR.Y	TITIN	18.9101	19.1304	18.9652	19.0641	19.3256	19.2559	18.9616	19.3132	19.0013	19.3531	18.8961	19.1624	19.1508	18.9178	1
K.EIAEAYLGK.T	HSP7C	19.5697	19.4521	19.7658	19.6235	19.6826	19.7582	19.4907	19.8838	19.4102	19.712	19.3763	19.6731	19.5573	19.2729	2
K.EIAQQLGMK.H	NDUAA	17.8955	17.8291	18.1717	18.0386	18.0582	18.1756	17.9003	18.2259	17.7582	18.0595	17.9347	18.045	17.745	17.4043	1
K.EIDLVNRDPK.H	CAV1	20.133	19.9233	20.1086	20.1183	20.1694	20.2199	20.0442	20.3678	19.9031	20.0695	19.9293	20.0394	20.1401	19.8348	2
K.EIDQEAAVEVSQLR.D	UCRI	16.018	15.5014	16.0191	16.1229	16.1296	16.1379	15.8312	16.1561	15.9546	16.1231	15.8606	16.0775	15.9236	15.8682	1
K.EIDQEAAVEVSQLRDPQHDLDR.V	UCRI	18.7082	18.7319	18.923	18.8813	18.8848	19.1381	18.6896	19.0821	18.7231	18.9279	18.6349	19.1051	18.6847	18.5948	1
K.EIELDFAVPLK.D	TITIN	19.5885	19.7162	20.0397	19.6773	19.7269	19.8805	19.7671	20.0473	19.5304	19.7569	19.3725	19.7318	19.9272	19.5049	1
K.EIEVTVHGK.Q	DMD	18.6083	18.5523	18.8217	18.7006	18.5338	18.7831	18.5501	18.798	18.4281	18.605	18.5631	18.7746	18.6689	18.5416	1
K.EIHLWFKPEELIDYK.S	NDKB	18.9349	18.7555	18.912	18.9526	18.9524	19.1019	18.8341	19.0588	18.8822	18.9977	18.6538	18.976	18.9247	18.8131	1
K.EIIAVSC#GPSQC#QETIR.T	ETFB	17.5832	17.6464	17.7306	17.7074	17.6744	17.8657	17.5778	17.9401	17.6313	17.8988	17.5656	17.8686	17.4693	17.1912	1
K.EIIDPVLDR.I	TBA4A	17.8911	17.8527	17.9715	17.927	17.892	17.9957	17.7647	18.0358	17.7366	18.0294	17.7061	17.9733	17.9356	17.7806	1
K.EILEPPEIDLDASMR.K	TITIN	19.2009	19.1212	19.474	19.4567	19.3835	19.4297	19.2375	19.6601	19.2025	19.4717	19.0892	19.4128	19.3411	19.0856	1
K.EILGTAQSVGC#NVDGR.H	RL12	19.8705	19.7057	19.8029	19.9334	19.7164	19.9919	19.6843	20.0115	19.615	19.8964	19.6201	19.8916	19.9516	19.6586	1
K.EILGYWVEYR.Q	TITIN	19.8916	19.7877	19.9675	19.9295	20.0657	20.1614	19.8609	20.1384	19.7648	20.0188	19.7116	20.0209	19.9827	19.8023	1
K.EILVGDVGQTVDDPYTTFVK.M	COF1	16.8815	16.7113	16.9676	17.0279	16.6989	17.0258	16.9507	17.1663	16.8817	16.9544	16.7914	17.0605	16.9759	16.902	1
K.EIQAALTLAK.E	HCD2	17.4556	17.3295	17.5898	17.6131	17.5611	17.6712	17.401	17.8293	17.3442	17.5929	17.2883	17.6364	16.86	16.6215	1
K.EIQRRFQDQER.S	ENKD1	20.0477	19.8289	20.1366	20.0012	20.2364	20.2472	20.1028	20.4173	19.9685	20.2121	19.9572	20.0837	20.1165	19.757	2
K.EIRPGGNYTITC#VGNTPH.L	TITIN	17.1498	16.9444	17.0858	17.1108	16.9534	17.1407	17.0907	17.1879	16.7011	17.0759	16.7795	17.1348	15.6734	15.3403	1
K.EIRPGGNYTITC#VGNTPHLR.I	TITIN	17.8502	17.8158	18.2367	18.0836	18.1002	18.3661	17.8311	18.215	18.2275	18.201	17.7852	18.1467	17.2482	17.2392	1
K.EISILNIAR.H	TITIN	22.2397	22.112	22.3609	22.2309	22.2802	22.3471	22.0057	22.4026	22.0481	22.348	22.1784	22.3634	22.701	22.4789	1
K.EISLEAMDFVDR.L	TITIN	19.8584	19.8865	20.0307	19.8279	19.9226	20.2369	19.9564	20.1594	19.8752	19.9741	19.8232	19.967	20.0887	19.6226	1
K.EISLWFQPEELVEYK.S	NDKA	17.1324	17.1205	17.403	17.3095	17.2229	17.3655	17.1594	17.5545	17.1435	17.3184	17.111	17.318	17.3839	17.0091	1
K.EIYPYVIQELRPTLNELGISTPEELGLDK.V	COX5A	17.4167	17.3198	17.4871	17.5675	17.4055	17.3912	17.2626	17.652	17.2658	17.5106	17.3026	17.6085	17.4849	17.2722	1
K.EIYPYVIQELRPTLNELGISTPEELGLDKV.-	COX5A	18.1054	18.0324	18.2755	18.0961	18.1964	18.449	17.9727	18.2946	18.0446	18.2384	17.9442	18.1496	17.8676	17.6679	1
K.EKEELELLK.E	LETM1	17.9196	17.7903	17.9237	17.9789	17.9716	18.0273	17.7588	18.1063	17.6599	17.9665	17.7266	17.876	16.7942	16.8256	1
K.EKEKEKKKKEEK.T	CNGA1	NA	NA	NA	NA	NA	NA	NA	NA	NA	NA	NA	NA	NA	NA	1
K.EKGDYILIVK.W	FLNC	18.9388	18.6598	18.8391	18.9043	19.0512	19.1374	18.7803	19.114	18.7773	18.9532	18.6116	18.9105	18.7673	18.6322	1
K.EKPAAAPAAK.K	TITIN	19.9676	19.8031	20.0225	19.9898	19.9233	20.1566	19.8782	20.1579	19.772	19.9595	19.7814	19.9542	20.0202	19.7495	3
K.EKVDLLFLGK.Q	ETFB	17.2712	17.2695	17.473	17.3505	17.4312	17.7112	17.3577	17.4684	17.3205	17.6231	17.146	17.4266	17.1909	17.0081	1
K.ELAHIHK.A	MYBPH	19.6495	19.4844	19.5975	19.563	19.5725	19.8442	19.5389	19.4963	19.5386	19.6725	19.2928	19.7346	20.0452	19.7978	1
K.ELAMPGEDLK.L	EFTU	16.8949	16.8935	17.1816	16.8984	16.8877	17.1428	16.9828	17.2725	16.8906	17.1619	16.9404	16.9378	16.8968	16.7557	1
K.ELAPMQTAR.S	KLH40	17.0752	16.9847	17.3255	17.1414	17.2134	17.3768	17.0192	17.3221	16.9765	17.1126	17.0916	17.3046	17.4682	17.2104	1
K.ELAPYDENWFYTR.A	RS19	17.0638	17.0707	17.3238	17.2493	17.1355	17.0235	17.1029	17.3117	16.8889	17.1033	16.8466	17.1733	17.1379	16.9273	1
K.ELATQQLPHLLK.D	S10AD	16.9347	16.942	17.2441	17.2752	17.0612	17.324	17.1101	17.3614	16.9768	17.1651	16.792	17.1954	17.2804	16.9006	1
K.ELDLC#EK.I	TITIN	20.1954	20.0895	20.1229	20.0566	20.1306	20.3563	20.0202	20.3202	19.9855	20.0432	19.9369	20.1727	18.8513	18.619	1
K.ELDPTNMTYITNQAAVHFEK.G	STIP1	15.2518	15.3224	15.6385	15.7217	15.2363	15.9327	15.3389	15.6543	15.3939	15.2763	15.468	15.6662	15.6812	15.3253	1
K.ELDQWIEQLNEC#K.Q	PP2AA	17.1885	17.1806	17.3044	17.2682	17.2427	17.435	17.2514	17.5247	17.0881	17.209	17.0307	17.2822	16.9169	16.6535	1
K.ELDSITPDITPGWK.G	IMMT	18.7698	18.8162	18.9971	18.8131	18.9258	19.0343	18.9433	19.0636	18.7722	18.9859	18.9224	18.9091	18.7415	18.7059	1
K.ELEAVC#QDVLSLLDNYLIK.N	1433G	15.4056	15.2184	15.75	15.4634	15.4076	15.9384	15.429	15.5965	15.5347	15.6349	15.3145	15.4914	12.9554	12.5108	1
K.ELEAVCQDVLSLLDNYLIK.N	1433G	12.1028	11.1097	11.7931	12.1944	11.6298	11.3991	10.8964	12.1169	12.1147	12.0111	11.763	11.9771	14.35	14.0151	1
K.ELEAVQSAINK.K	TITIN	19.3405	19.2492	19.4495	19.3681	19.3422	19.4787	19.0651	19.5635	19.1752	19.5902	19.1387	19.4522	19.322	19.1419	1
K.ELEAVQSAINKK.I	TITIN	18.142	17.8293	18.1444	17.9875	18.3724	18.3374	18.0299	18.3642	18.0835	18.2643	17.6926	18.0119	17.9413	17.7812	1
K.ELEDMNQK.L	TNNI2	20.4338	20.5013	20.5441	20.4078	20.3275	20.4018	20.4283	20.8668	20.3741	20.4455	20.3105	20.3456	20.3226	20.1667	2
K.ELEEIVQPIISK.L	GRP78	18.9365	18.8168	18.9157	19.042	18.9852	19.0701	18.8762	19.079	18.7682	18.9671	18.8162	18.8344	18.715	18.5166	1
K.ELEFYLR.K	RS8	19.4839	19.3861	19.4061	19.4587	19.3624	19.4653	19.2694	19.4953	19.3693	19.3105	19.4791	19.4484	19.5347	19.4142	1
K.ELEGTGK.L	TITIN	19.4656	19.4041	19.5302	19.415	19.3179	19.6452	19.3225	19.4973	19.1996	19.4096	19.2527	19.4524	19.6521	19.3029	1
K.ELEQFNSDIQK.L	DMD	17.6076	17.5766	17.8238	17.8027	17.7406	17.7238	17.5989	17.9566	17.5612	17.8648	17.6097	17.9698	18.7082	17.7032	1
K.ELEQFTK.V	NDUBA	19.1588	18.9776	19.2362	19.1927	19.0183	19.2482	18.9837	19.3161	18.9283	19.1541	18.9232	19.2874	19.0604	18.8017	1
K.ELEQIFC#QFDSK.L	ODO1	18.2636	18.5087	18.604	18.6268	18.3759	18.6949	18.3328	18.733	18.2728	18.6291	18.3148	18.6617	17.2841	15.9166	1
K.ELGAFGLQVPSELGGLGLSNTQYAR.L	ACADV	18.4276	18.3956	18.5813	18.483	18.5158	18.7386	18.4209	18.6535	18.4022	18.6588	18.3462	18.5992	18.627	18.4259	1
K.ELGDHVTNLR.K	FRIH	17.4773	17.4113	17.8077	17.5892	17.6701	17.5555	17.3506	17.8638	17.3049	17.6257	17.5424	17.7464	17.7621	17.4553	1
K.ELGIETYK.V	AOFA	17.0256	17.053	17.3849	17.3464	17.2434	17.1039	16.9739	17.1339	16.841	17.3555	17.2021	17.1178	17.6273	17.4674	1
K.ELGSPPGISLETIDAAFSCPGSSR.L	HEMO	17.7792	17.6075	17.7238	17.8265	17.8827	17.7373	17.6463	17.8941	17.5964	17.6987	17.7196	17.8826	16.881	16.6097	1
K.ELGTVM*R.S	CALM	17.9093	17.6919	17.9293	17.7592	18.0051	17.9533	17.8318	18.2814	17.7282	17.9477	17.7626	17.8636	17.7037	17.32	1
K.ELGTVMR.S	CALM	20.7195	20.7422	20.9722	20.8574	20.6708	21.0149	20.6828	20.8918	20.7165	20.9042	20.7574	21.0919	20.992	20.9294	2
K.ELGVGLALR.K	FABP5	18.5417	18.5815	18.75	18.6075	18.5144	18.7208	18.3377	18.7251	18.3611	18.6448	18.5196	18.6171	18.7116	18.5577	1
K.ELHIQNVH.M	KPB1	16.4844	16.4746	16.6434	16.5223	16.5643	16.273	16.2878	16.5806	16.1528	16.5545	16.3879	16.5669	16.6219	16.1789	1
K.ELHPGAAR.S	TITIN	21.593	21.5229	21.7596	21.6284	21.4723	21.6456	21.4925	21.695	21.3515	21.47	21.4077	21.5766	21.6941	21.3759	6
K.ELIDLPPFEIVTGVR.L	ABEC2	17.7365	17.7529	17.8167	17.8278	17.8856	18.0608	17.664	17.9945	17.7168	17.7892	17.8595	17.8291	17.9095	17.5291	1
K.ELLPVLISAMK.I	VINC	16.029	16.1088	16.1925	15.9719	16.0442	16.23	16.0982	16.3814	16.0691	16.1192	16.1477	16.2721	16.3428	15.8799	1
K.ELLSGPNR.L	PGM1	20.6544	20.5675	21.0341	20.8453	20.9567	20.8893	20.7565	20.9987	20.7682	20.8818	20.7746	20.9945	21.1463	20.7386	1
K.ELMWLNEK.E	PLEC	16.9137	16.7699	16.8713	16.9571	16.8147	16.9025	16.8483	16.9706	16.6631	16.925	16.6712	16.822	16.8252	16.7652	1
K.ELNMGQR.C	ACADM	18.8739	18.6696	18.996	18.8615	18.875	18.9793	18.6913	18.9674	18.7324	18.8535	18.6423	18.7797	19.2772	19.0898	2
K.ELNYFAK.A	PGK1	21.4131	21.1726	21.4366	21.255	21.4445	21.4769	21.2776	21.4337	21.1991	21.2492	20.9371	21.1173	21.2718	20.8662	2
K.ELPLIFITPLSDVK.V	TITIN	17.5354	17.3386	17.4646	17.6973	17.5972	17.7061	17.5397	17.8464	17.4779	17.6227	17.245	17.64	17.9484	17.7773	1
K.ELQAAGK.S	G6PI	18.9978	18.8911	18.9659	18.9994	18.6136	19.1615	18.76	19.1648	18.7652	18.9323	18.7627	18.9907	18.9315	18.7109	1
K.ELQDIEVPESYSGELEC#IISPENIEGK.W	TITIN	17.5328	17.5256	17.7084	17.6838	17.6268	17.8854	17.5372	17.902	17.4786	17.8545	17.553	17.8577	14.0854	13.4883	1
K.ELQEFYK.D	CD9	18.0343	17.9303	18.2534	18.1108	17.9665	18.1659	18.012	18.1579	17.8835	18.0674	17.9845	18.1599	18.8562	18.6893	1
K.ELQTILNR.I	CAN1	18.5195	18.4464	18.7196	18.6145	18.4949	18.584	18.3414	18.6974	18.2549	18.6589	18.417	18.6838	18.6583	18.4388	1
K.ELQTNALVC#VENSTDLASILIK.D	TITIN	18.2414	18.0241	18.1256	18.2592	18.2509	18.3217	17.9609	18.3556	18.0423	18.1974	18.0153	18.2317	19.321	19.1422	2
K.ELSATSSTQK.I	TITIN	19.352	19.0966	19.3446	19.1866	19.1817	19.2365	19.0123	19.2755	19.0741	19.1236	18.9478	19.1218	19.2002	19.0164	2
K.ELSLDDFK.G	PRDX3	18.257	18.1248	18.2684	18.4019	18.1668	18.3987	18.2394	18.4779	18.1104	18.2753	18.2255	18.4165	18.1765	17.901	1
K.ELTASDRYQIAFVEGTASLEISR.V	TITIN	17.3004	17.36	17.4178	17.1253	17.7809	17.9229	17.5673	17.736	17.6388	17.7398	17.3309	17.5	17.3035	17.2455	1
K.ELTEEEKK.A	TITIN	16.8678	16.7665	16.786	17.0619	16.8771	17.1713	16.8177	16.837	16.823	16.8599	16.7197	16.9268	17.1406	16.9106	1
K.ELTERAEDEEEINAELTAK.K	MYH4	21.6021	21.3767	21.3249	21.39	21.8663	21.8133	21.6227	21.8377	21.5231	21.6161	21.091	21.3209	21.1534	20.8674	3
K.ELTERAEDEEEINAELTAKK.R	MYH4	18.5659	18.4241	18.1314	18.3064	18.9955	19.2228	18.6404	18.9481	18.8456	18.9332	18.0797	18.4018	17.9806	18.0656	1
K.ELTYQTEEDR.K	MYH1	15.5448	15.9841	15.7884	16.0229	15.9432	16.2001	15.8335	15.8779	15.6798	15.5334	15.5582	15.621	15.7669	15.6552	1
K.ELTYQTEEDRK.N	MYH1	19.6358	19.4671	19.5728	19.6216	19.5119	19.6861	19.3932	19.6491	19.3904	19.6024	19.3675	19.6091	19.6086	19.3924	3
K.ELVGYYIEASVVGSGK.W	MYOM1	20.7338	20.6479	20.8808	20.7356	20.6166	21.0327	20.7258	20.8947	20.3791	20.7248	20.745	20.8224	20.7848	20.5949	1
K.ELVITPEVDLSEIPGAQISVR.I	TITIN	18.397	18.3988	18.4475	18.384	18.2989	18.7606	18.6	18.6021	17.9057	18.3793	18.5581	18.4132	18.4762	18.3963	1
K.ELVLSNNDLHEPGVR.I	RINI	17.8863	17.7319	17.8909	17.9926	17.9333	17.9452	17.7429	17.9842	17.7397	17.9987	17.6703	17.9077	17.9785	17.6314	1
K.ELWDTLYQLETDK.F	TNNT3	22.6406	22.6795	22.8928	22.6753	22.6983	22.7999	22.5586	22.7416	22.5452	22.5747	22.5699	22.8229	22.8998	22.6957	2
K.ELWDTLYQLETDKFEFGEK.L	TNNT3	21.5071	21.2764	21.439	21.5481	21.4555	21.6149	21.4227	21.6798	21.3882	21.3836	21.2396	21.4672	21.4249	21.2632	2
K.ELWFSDDPNVTK.T	AIFM1	17.6516	17.5331	17.8405	17.762	17.6619	17.7985	17.5948	17.9244	17.4577	17.7381	17.6261	17.8352	17.5164	17.4024	1
K.EM*ANMK.E	MYH1	16.705	16.6212	16.6921	16.7216	16.4716	16.9503	16.4599	16.8836	16.4317	16.7206	16.4556	16.7506	16.9112	16.6519	1
K.EM*ATMK.E	MYH3	17.0457	17.0286	17.181	17.1045	16.8873	17.1833	16.7975	17.1503	16.842	17.1545	16.9138	17.3002	17.5439	17.3587	1
K.EMADVTTK.L	TITIN	21.1928	21.0669	21.151	21.1512	21.1432	21.3183	21.1051	21.3587	20.9877	21.0586	20.9315	21.0945	21.367	21.0476	1
K.EMANM*K.E	MYH1	21.9698	21.7582	22.0061	21.9031	21.8433	21.9284	21.7851	22.0354	21.5932	21.8301	21.6213	21.7926	21.9094	21.6254	4
K.EMANMKEDFEK.A	MYH4	20.9073	20.7632	20.3545	20.4238	21.2954	21.4333	20.7582	21.067	21.0744	21.0643	20.3214	20.3925	19.9193	19.64	1
K.EMANMKEEFEK.A	MYH1	20.6782	20.5396	20.2554	20.5453	20.8561	21.039	20.5852	20.8212	20.6701	20.8134	20.2949	20.4419	19.855	19.6203	1
K.EMATMK.E	MYH3	17.144	17.0157	17.1407	16.8569	17.1611	17.3023	17.0464	17.2891	16.9909	17.1715	16.9594	17.1095	17.3676	17.1006	1
K.EMFAQDHPEVNSLEEVVR.L	MAON	18.4456	18.3392	18.5813	18.5282	18.4794	18.6097	18.3136	18.6862	18.4026	18.5672	18.2617	18.6048	18.5646	18.2694	1
K.EMIQFSK.D	SMYD1	19.8494	19.707	20.0338	20.1456	20.1415	20.0096	19.7368	19.9284	19.6629	20.2115	19.8214	19.8991	20.1144	19.9331	1
K.EMITSLFC#K.L	RYR1	19.3304	19.2888	19.4766	19.4266	19.2647	19.5067	19.1744	19.6054	19.2423	19.4048	19.1198	19.4024	16.332	16.1054	1
K.EMLNGQK.L	GPDA	19.9704	19.7489	19.8993	19.7134	19.9563	19.9482	19.7916	20.0425	19.7097	19.7248	19.568	19.7244	19.7044	19.282	2
K.EMSGDVK.D	ANXA6	17.1303	16.9337	17.3388	17.4542	17.2691	17.4219	17.2747	17.3741	17.3233	17.4205	17.4418	17.5132	17.3914	17.1945	1
K.EMSVYEAYR.K	PLEC	18.159	18.0061	18.3382	18.303	18.0517	18.0363	17.973	18.092	17.937	18.0387	18.0693	18.2938	18.4313	18.1023	1
K.EMVLLEIEVMNQLNHR.N	MYLK2	16.2569	16.4866	16.8256	16.539	16.4173	16.5456	16.5823	16.642	16.3065	16.4973	16.5186	16.6456	16.4599	16.1367	1
K.ENAIDRAEQAEADKK.Q	TPM2	19.0366	19.0453	18.9602	19.1155	19.2625	19.2185	19.0375	19.1535	18.9505	19.1277	18.8464	18.9159	19.1801	19.026	3
K.ENALDRAEQAEADK.K	TPM1	19.9677	19.8624	19.6548	19.639	20.1154	20.3365	20.0551	20.0876	20.1113	20.041	19.582	19.6292	19.3637	19.4269	1
K.ENALDRAEQAEADKK.A	TPM1	16.6763	16.5134	15.8671	16.1892	16.751	16.8349	16.5766	16.9898	16.7231	16.6925	16.0732	16.2058	16.1289	16.6796	1
K.ENC#TISWENPLDNGGSEITNFIVEYR.K	TITIN	14.6407	14.5488	15.0816	15.138	15.1314	14.9705	15.0896	15.1438	14.5859	14.8465	14.6303	15.1839	14.4497	14.4323	1
K.ENEPLSTK.T	TITIN	17.8486	17.7359	17.9107	17.7886	17.8815	17.9478	17.8542	18.0627	17.649	17.792	17.7873	17.7402	17.9189	17.6323	1
K.ENFSC#LTR.L	MDHC	21.2872	21.2718	21.3607	21.2605	21.3636	21.4934	21.0772	21.3959	21.1804	21.2843	21.0611	21.4377	16.9096	16.7551	1
K.ENFSCLTR.L	MDHC	16.9273	16.8209	16.989	16.9303	17.0119	17.0598	17.0242	17.3463	16.7783	16.9371	16.8892	17.0031	19.0648	18.7403	1
K.ENGTITAANASTLNDGAAALVLMTAEAAQR.L	THIL	17.0465	17.0336	17.301	17.333	16.9634	17.2464	16.8998	17.3843	16.9966	17.3185	16.9384	17.2177	17.0886	17.0138	1
K.ENGVDAVHPGYGFLSER.A	PYC	16.6278	16.5458	16.8463	16.7145	16.7923	16.8566	16.7245	16.9348	16.4705	16.7874	16.5053	16.7216	16.6889	16.7627	1
K.ENPTTFMGH.Y	ALBU	16.4547	16.4434	16.8253	16.6516	16.6588	16.5907	16.4631	16.8895	16.385	16.4886	16.5614	16.818	17.1483	16.7571	1
K.ENPTTFMGHYLHEVAR.R	ALBU	18.5656	18.4503	18.8104	18.6562	18.5105	18.4897	18.4661	18.8211	18.2672	18.7495	18.6321	18.8851	18.375	17.9693	2
K.ENQEFVNFR.K	NIPS2	18.6581	18.4255	18.6655	18.6071	18.5389	18.5672	18.4495	18.7643	18.3587	18.5971	18.4341	18.6183	18.6587	18.3221	1
K.ENQEFVNFRK.A	NIPS2	18.653	18.4209	18.3185	18.4468	18.7546	18.9677	18.6128	18.9437	18.5646	18.8307	18.2168	18.4731	18.1118	17.9858	1
K.ENTAYFQFFSDVR.E	PLEC	16.6591	16.615	16.651	16.4752	16.5071	16.6778	16.6512	16.8132	16.2632	16.6608	16.4165	16.4994	16.5254	16.4011	1
K.ENTEYNFR.I	TITIN	18.7153	18.674	18.9398	18.7282	18.6035	18.8925	18.6196	18.8264	18.5474	18.7799	18.5546	18.8934	18.9933	18.7792	2
K.ENTLNQLVGAAFGAAGQR.C	MMSA	17.1054	17.1829	17.4374	17.3826	17.1747	17.3513	17.2738	17.3766	17.1755	17.5466	17.1059	17.4098	16.4374	16.1624	1
K.ENTLYQFQVSAMNIAGLGAPSTVSEC#FK.C	MYOM1	18.7402	18.5328	18.8006	18.8306	18.918	18.749	18.5899	18.5831	18.4769	18.9882	18.7995	18.7266	17.8522	18.1222	1
K.ENTLYQFQVSAMNIAGLGAPSTVSECFK.C	MYOM1	15.1071	15.3531	15.3299	15.3127	15.2143	15.1682	15.0956	15.3802	14.9501	15.2698	14.9023	15.0093	17.1307	16.8192	1
K.ENVEYHFR.V	TITIN	19.3383	19.1155	19.5208	19.3908	19.3353	19.5053	19.1983	19.5251	19.2035	19.2935	19.2962	19.3815	19.2832	19.1483	3
K.ENVLIGEGAGFK.I	ACADM	18.5344	18.3312	18.5338	18.5463	18.5107	18.6065	18.469	18.6735	18.3626	18.4451	18.301	18.6132	18.3864	18.1524	1
K.ENYAELLDDGFLK.N	CO6A1	18.6488	18.5732	19.0852	18.8962	18.87	19.0725	18.8084	18.9996	18.799	18.8951	18.7705	19.1814	18.1531	18.006	1
K.ENYLSEHC#PPLHIPGSMSEVQELC#K.Q	TNNI2	21.1665	21.2129	21.4134	21.2728	21.254	21.582	21.1723	21.4472	21.0571	21.3847	21.0724	21.4898	17.412	16.8997	2
K.EPAAPPQVPEAPK.K	TITIN	17.1972	17.0288	17.5203	17.4084	17.2919	17.3553	17.1547	17.452	17.1265	17.4094	17.2911	17.5304	17.3332	17.2009	1
K.EPATFIEK.L	TITIN	19.1171	18.9491	19.2329	18.9876	19.0551	19.2134	18.9914	19.3316	18.835	19.054	18.795	19.061	19.3706	19.0737	1
K.EPATIMEEAVSIDVTQGDPATLQVK.F	TITIN	18.2009	18.152	18.3	18.3408	18.3374	18.5178	18.1524	18.4759	18.1637	18.3012	18.2497	18.454	18.3917	18.2577	1
K.EPEPLEVLPGK.N	TITIN	17.8805	17.907	18.0651	17.9886	17.8849	18.195	17.8245	18.1395	17.7891	17.9487	17.7549	18.0638	17.5861	17.3885	1
K.EPGPPGTPFVTAISK.E	TITIN	19.0831	18.8624	19.2357	19.1842	19.0963	19.2215	18.978	19.245	18.7955	19.1316	18.9145	19.0761	19.0959	18.9098	1
K.EPGPPGTPFVTSISK.D	TITIN	19.6277	19.6352	19.8542	19.6981	19.7741	19.9297	19.6588	19.8118	19.7089	19.8761	19.4035	19.7851	19.9658	19.59	1
K.EPIDIVEGIK.K	SUCB1	18.2203	18.2433	18.4439	18.3258	18.2119	18.4032	18.0802	18.3866	18.1717	18.2664	18.2025	18.2297	17.7174	17.6131	1
K.EPIDIVEGIKK.E	SUCB1	20.8545	20.7446	20.8821	20.9381	20.9098	21.0537	20.8034	21.0342	20.6577	20.8569	20.6853	20.8003	20.5112	20.2558	1
K.EPIPVLPTVHYNMGGIPTNYK.G	DHSA	18.558	18.6323	18.8225	18.6554	18.6256	18.7858	18.551	18.8049	18.4101	18.7116	18.5423	18.7392	18.5825	18.2873	2
K.EPLDDGGSVVTNYVVER.K	TITIN	15.7417	15.4481	16.0081	15.6524	15.6237	15.5391	15.3987	15.7859	15.2584	15.3955	15.7344	15.6289	15.8392	15.5437	1
K.EPLISGWLFFR.Y	AT2A1	20.0806	20.1082	20.4898	20.2823	19.997	19.9875	20.1374	20.2295	20.0048	20.1214	20.1818	20.3626	20.7023	20.5922	1
K.EPLMEEYAIAAQVFK.L	AMPD1	18.7284	18.7883	19.0876	18.8955	18.8938	19.0393	18.6698	18.8655	18.6155	19.0429	18.8449	19.1083	19.0974	18.6585	2
K.EPMTVSSDQM*AK.L	CAH3	18.7543	18.7339	18.9274	18.7804	18.8314	18.9645	18.753	19.0233	18.5063	18.8122	18.539	18.8337	18.72	18.3307	1
K.EPMTVSSDQMAK.L	CAH3	20.4213	20.1923	20.3704	20.3727	20.492	20.4582	20.3875	20.554	20.2531	20.3495	20.133	20.3949	20.5804	20.2655	1
K.EPNSENVDISSGGGVTGWK.S	RAB10	15.9004	15.7888	15.7622	15.9455	15.9208	15.8831	15.6372	15.974	15.4957	16.1448	15.7951	15.9816	15.9126	15.6173	1
K.EPPQFIK.K	TITIN	18.9944	18.8066	19.1553	19.021	19.0236	19.1773	18.958	19.2116	18.9099	19.0868	18.9301	19.1586	19.1837	18.9107	2
K.EPPSFIK.T	TITIN	20.7329	20.6646	20.8918	20.7529	20.7017	20.8822	20.626	20.8887	20.4901	20.7745	20.6303	20.8219	21.0556	20.7534	3
K.EPPSFLVKPER.Q	TITIN	19.4087	19.1711	19.4296	19.4013	19.4044	19.5682	19.3202	19.587	19.2734	19.4748	19.2068	19.4175	19.5291	19.2317	1
K.EPPVEFTKPLEDQTVEEEATAVLEC#EVSR.E	TITIN	19.2534	19.2327	19.4928	19.4637	19.2297	19.5597	19.2563	19.5766	19.184	19.3325	19.116	19.351	16.4196	16.4618	1
K.EPPVFSSFPPIVETLK.N	TITIN	18.8098	18.668	18.8961	18.9485	18.9347	19.0144	18.7792	19.0156	18.7038	18.9994	18.6898	19.0738	18.2128	17.9434	2
K.EPPVLIVTPLEDQQVFVGDR.V	MYPC2	17.6613	17.4525	17.7033	17.4692	17.4727	17.6042	17.2643	17.7667	17.4179	17.518	17.4387	17.81	17.9432	17.0514	1
K.EPPYFVEK.P	TITIN	18.0041	17.9109	18.0828	17.8438	17.9596	18.2712	17.8573	18.1572	17.8681	18.0784	17.741	17.9049	18.2026	17.9736	1
K.EPQIEPTADLTGITNQLITC#K.A	TITIN	19.9318	19.8465	20.1261	19.9944	19.9537	20.2559	19.8788	20.1695	19.8268	20.0304	19.8173	20.2735	17.1937	17.1722	2
K.EPQIEPTADLTGITNQLITCK.A	TITIN	17.5238	17.3749	17.762	17.7437	17.692	17.8541	17.4968	17.8523	17.5104	17.7244	17.5741	17.8629	18.8642	18.8108	1
K.EPVVYDTHVNK.Q	TITIN	21.7691	21.4757	21.8727	21.7431	21.6516	21.9594	21.5903	21.9039	21.4461	21.8463	21.476	21.8924	21.7489	21.7993	1
K.EQGFLSFWR.G	ADT1	19.0577	18.9216	19.12	19.1435	19.0871	19.2156	18.927	19.276	18.9307	19.1074	18.7738	19.1721	18.9344	18.7413	1
K.EQGVLSFWR.G	ADT2	18.9246	18.865	19.098	18.9798	19.2815	19.2308	18.8516	19.1541	18.7748	18.979	18.7566	19.2296	18.747	18.609	1
K.EQLAM*VER.R	MYH1	19.2876	19.2004	19.4555	19.2305	19.3606	19.4157	19.1025	19.3657	19.1629	19.3004	19.1201	19.3026	19.2745	18.9497	2
K.EQLAMVER.R	MYH1	22.5779	22.6286	22.722	22.5832	22.6247	22.8028	22.5699	22.712	22.4598	22.6996	22.5897	22.8288	22.8818	22.5444	3
K.EQLAMVERR.A	MYH1	19.4754	19.6204	19.2959	19.241	20.0352	20.2534	19.5653	20.0551	19.9969	20.2117	18.9754	19.4386	19.3626	19.2241	1
K.EQLNEYK.G	PLEC	17.9305	17.9619	18.0989	17.9715	17.8651	18.1223	17.8368	18.1584	17.7935	17.9608	17.7543	18.0637	18.1138	17.8473	1
K.EQMAQQLVEETQGFQR.T	PLEC	17.5096	17.7286	17.7511	17.661	17.709	17.9374	17.843	17.8205	17.6596	17.9394	17.7476	17.6833	17.6279	17.2204	1
K.EQQEDFK.E	MYL1	21.6943	21.556	21.839	21.8173	21.632	21.8705	21.6113	21.7742	21.5757	21.6901	21.6056	21.8588	21.706	21.5167	2
K.EQQEVVFNC#EVNTEGAK.A	TITIN	17.9188	17.7832	17.9165	17.7719	17.9626	18.1063	17.8361	18.0603	17.677	17.7781	17.7228	17.9026	14.8219	15.0881	1
K.EQSVLEFRVSARNE.K	TITIN	20.905	20.7617	21.3084	21.0418	20.7811	21.3383	20.7264	21.1007	20.7784	21.199	20.9312	21.4617	21.0389	20.8291	1
K.EQTAHAFVNVLTR.G	FAS	18.6263	18.4871	18.718	18.7138	18.8109	18.8348	18.5428	18.8704	18.515	18.7604	18.4326	18.7217	18.037	17.8386	1
K.EQTMLPELDLR.G	TITIN	20.3653	20.2052	20.5431	20.2517	20.1971	20.476	20.1372	20.3849	20.1133	20.3413	20.1964	20.3971	20.48	20.1541	1
K.EQVANSAFVER.V	HS90B	19.1282	19.0679	18.9552	19.0363	19.1062	19.1477	18.9247	19.1701	18.9427	19.0872	18.9292	19.1685	19.0955	18.8615	1
K.EQWWLK.L	K6PF	21.2719	21.1296	21.3261	21.2566	21.2675	21.3999	21.1531	21.3357	21.0476	21.2731	21.0539	21.3099	21.2762	21.0565	2
K.ERDDLVPYTGEK.K	TMOD4	18.9638	18.7452	18.9539	18.9237	18.8963	19.0241	18.9335	19.1791	18.8066	18.9218	18.6759	18.9577	18.9444	18.6267	1
K.ERDVVWR.K	TITIN	18.0978	18.0001	17.9096	17.9264	18.2006	18.242	17.8541	18.2351	17.8885	18.0894	17.9575	18.0869	18.1388	17.9467	1
K.ERENAVFTVELSHDNIPVSWFK.N	TITIN	18.5093	18.412	18.4273	18.3854	18.5063	18.5963	18.4188	18.5975	18.4386	18.4659	18.3852	18.4806	18.3907	18.3282	2
K.ERIEAQNK.P	MYH1	21.9681	21.6899	20.6988	21.0208	22.0817	22.0424	21.8459	21.9649	21.7078	21.4201	21.4133	21.4532	21.276	21.0385	1
K.ERIEAQNKPFDAK.S	MYH1	20.8275	20.6925	19.4312	19.9956	21.1375	21.1922	20.8676	20.9648	20.9836	20.7273	20.3875	20.5262	20.0914	20.2487	4
K.ESADLVWTK.P	TITIN	18.5073	18.4707	18.713	18.4391	18.5976	18.8353	18.6137	18.6137	18.3535	18.5207	18.2713	18.5813	18.6383	18.4273	1
K.ESASFDAEISEEDIPGEWK.L	TITIN	18.4532	18.2011	18.3824	18.5059	18.4807	18.5109	18.3933	18.5558	18.3392	18.4084	18.2211	18.4442	18.5685	18.4638	1
K.ESAYLYAR.F	MIME	19.4322	19.3651	19.6044	19.4757	19.3515	19.6826	19.3884	19.5747	19.3479	19.4442	19.4459	19.7024	19.6441	19.472	1
K.ESCLTPK.L	ALBU	18.7601	18.6731	19.0026	18.9895	18.7634	18.8592	18.8361	19.0055	18.7283	18.8603	18.8288	19.1971	18.9311	18.7089	2
K.ESFEVQWK.R	TITIN	20.7518	20.6997	20.8468	20.8084	20.7151	21.0139	20.8045	21.0749	20.6397	20.788	20.73	20.9042	21.0296	20.8115	2
K.ESHDSTSNVYTVELHIGK.V	MYPC2	18.4346	18.2469	18.6689	18.4151	18.6052	18.6466	18.2456	18.6075	18.3869	18.6759	18.3283	18.7021	18.7492	18.5438	1
K.ESILELITSR.S	ANXA6	20.3331	20.2633	20.4646	20.3338	20.2441	20.3307	20.15	20.519	20.0058	20.4274	20.2391	20.4749	20.4058	20.1666	1
K.ESLLPIAK.D	UGPA	19.7133	19.7206	19.8628	19.7979	19.6507	19.8388	19.6757	19.9549	19.4342	19.8383	19.4801	19.9072	20.1351	19.7473	1
K.ESMVVQWHEPINNGGSPVIGYHLER.K	TITIN	18.813	18.7925	19.0588	18.8517	18.8565	18.796	18.783	19.145	18.6147	18.9131	18.7798	19.0214	19.111	18.822	2
K.ESPYFTK.E	TITIN	20.8146	20.7136	20.8988	20.747	20.8854	20.9774	20.6364	20.9143	20.5716	20.7523	20.6235	20.7464	20.8558	20.6123	1
K.ESSATSSSK.R	NACAM	14.195	14.4144	14.9141	14.7566	14.2702	14.6452	14.6182	14.4666	14.2589	14.7334	14.4756	14.7606	14.9167	14.6668	1
K.ESSKDDFGK.Y	TITIN	18.4838	18.338	18.463	18.5008	18.5317	18.7803	18.4291	18.7038	18.3975	18.7094	18.3135	18.6045	18.5324	18.4573	1
K.ESSPSGSK.S	CHCH3	17.9206	18.0003	18.0821	18.0244	17.7587	18.0887	17.8093	18.1351	17.765	17.9432	17.845	17.9942	17.9268	17.9004	1
K.ESTLHLVLR.L	RL40	19.4298	19.5349	19.7104	19.4853	19.7015	19.5766	19.4717	19.8394	19.3011	19.4095	19.1531	19.6992	19.6435	19.5496	1
K.ESVNAAFEMTLTEGNK.L	ECHM	17.3076	17.2362	17.4785	17.6666	17.5984	17.4586	17.1132	17.6332	17.1874	17.48	17.32	17.6205	17.618	17.1918	1
K.ESVTTDAGRYEITAANSSGTTK.T	TITIN	17.3805	17.2812	17.0918	17.2164	17.4788	17.865	17.4602	17.7898	17.3569	17.6199	16.9954	17.2807	17.5997	17.5274	2
K.ESYSALMR.E	PLEC	18.1965	18.1226	18.3466	18.0835	18.188	18.3583	18.1819	18.2684	17.9893	18.1952	18.0302	18.2142	18.4848	18.1855	1
K.ESYSVYVYK.V	H2B1B	19.3195	19.1569	19.3991	19.2179	19.3572	19.3441	19.3862	19.538	19.1261	19.3493	19.1527	19.1342	19.015	18.7273	1
K.ETAEAYLGK.K	GRP78	18.4619	18.436	18.7031	18.5695	18.5507	18.6338	18.3021	18.7631	18.3351	18.6224	18.3621	18.6297	18.5304	18.2546	2
K.ETAENYLGHTAK.N	GRP75	18.7284	18.6112	18.7654	18.808	18.6092	18.9014	18.4807	18.9083	18.5886	18.6597	18.5235	18.7988	18.6574	18.3518	1
K.ETAFEFLSSA.-	MDHC	18.6849	18.5059	18.8273	18.7891	18.7967	18.924	18.7195	19.0238	18.4877	18.8181	18.596	18.7999	18.5363	18.0758	1
K.ETAIELGYLTAEQFDEWVK.P	FUMH	20.0235	19.9032	20.2586	20.1565	19.9826	20.3809	20.0158	20.3513	19.9175	20.1782	19.888	20.237	19.9561	19.7283	1
K.ETECTYFSTPLLLGK.K	MDHM	17.8322	17.9013	18.1824	18.0185	18.0769	18.2619	17.8036	18.2148	17.905	18.0479	17.9244	18.2312	18.4642	18.3044	1
K.ETELPAK.E	PLEC	17.7862	17.6303	18.0005	17.9093	17.7223	18.0611	17.7502	17.9785	17.6579	17.8982	17.7127	17.9815	17.8584	17.6829	1
K.ETFGVNNTVYGIDAMNPSSR.D	EI3JA	15.6443	15.5807	15.5051	15.7427	15.701	15.8708	15.5548	15.9517	15.4445	15.9135	15.5923	15.8516	15.6217	15.3428	1
K.ETHIVWYK.D	MYOM1	18.4781	18.4769	18.4903	18.4906	18.6265	18.4702	18.268	18.6574	18.1586	18.4278	18.1943	18.3556	18.7931	18.5236	1
K.ETHYM*VDK.C	TITIN	17.9727	17.6703	17.831	17.7766	17.6824	17.8886	17.9295	18.2114	17.7995	17.7332	17.5438	17.8756	17.9119	17.7489	1
K.ETHYMVDK.C	TITIN	20.8128	20.7227	21.0373	20.8464	20.8786	21.0207	20.8837	20.9445	20.6564	20.9974	20.6858	20.8598	21.0831	20.7625	2
K.ETNGLSGSSVVMEC#K.V	TITIN	19.4387	19.2079	19.4189	19.3664	19.5523	19.5695	19.3679	19.6015	19.2247	19.4923	19.1598	19.3375	18.1137	17.842	2
K.ETPQNATPNESLAASSQK.R	NACAM	14.6083	14.5355	14.9484	15.0533	14.5366	14.9527	14.7088	15.0215	14.7035	14.7698	14.6166	15.8944	14.9866	14.412	1
K.ETPSGFTLDDVIQTGVDNPGHPF.I	KCRM	17.8198	18.1602	18.3865	18.0339	17.4448	17.9246	17.9342	18.3806	17.813	18.0197	17.8042	18.1731	18.458	18.2149	1
K.ETPSGFTLDDVIQTGVDNPGHPFIM*TVGC#VAGDEESYTVFK.D	KCRM	17.5737	17.5238	17.7849	17.7838	17.6347	17.7599	17.6537	17.838	17.452	17.815	17.4821	17.7284	16.0751	16.014	3
K.ETPSGFTLDDVIQTGVDNPGHPFIM*TVGCVAGDEESYTVFKD.L	KCRM	13.5138	13.6193	13.9951	13.7563	13.5981	13.852	14.1531	13.9438	13.5779	14.0805	14.1239	14.1288	11.7957	NA	2
K.ETPSGFTLDDVIQTGVDNPGHPFIMT.V	KCRM	16.9918	16.9494	17.2908	17.1992	17.1878	17.2456	17.078	17.2322	16.9491	17.2578	17.042	17.3281	17.3389	16.9032	1
K.ETPSGFTLDDVIQTGVDNPGHPFIMTVG.C	KCRM	18.1124	17.9458	18.201	18.264	18.2487	18.4003	18.1058	18.3344	18.1619	18.2433	18.0618	18.371	15.7812	15.8613	1
K.ETPSGFTLDDVIQTGVDNPGHPFIMTVGC#VAGDEESYTVFK.D	KCRM	20.848	20.7277	21.0391	20.9488	20.8837	21.1092	20.8144	21.0704	20.8229	20.9666	20.7502	21.0539	17.7636	17.7645	15
K.ETPSGFTLDDVIQTGVDNPGHPFIMTVGCVAGDEESYTVFK.D	KCRM	15.9579	16.0244	16.0448	15.9677	16.1058	15.9541	15.9831	16.1425	15.8411	16.0838	15.8722	16.1567	21.5469	21.3913	3
K.ETSADILTQIGR.S	TM109	20.8108	20.6624	20.8609	20.8745	20.7117	20.8066	20.6345	20.9759	20.5306	20.6675	20.5576	20.7902	20.6733	20.2148	1
K.ETSESSLELYAVK.T	TITIN	19.4652	19.3397	19.6705	19.6103	19.4716	19.7975	19.4458	19.601	19.6365	19.6119	19.3733	19.7978	19.686	19.55	1
K.ETSSLQEQADILYMLYSMK.G	KPB1	19.3678	19.3486	19.661	19.5941	19.442	19.7759	19.2766	19.7768	19.4342	19.7156	19.3006	19.7406	16.6908	16.6025	1
K.ETSSLYK.L	NIPS2	16.7553	16.6074	16.875	16.4974	16.8279	17.007	16.9261	16.8839	16.625	16.6765	16.5982	16.6902	16.6522	16.1995	1
K.ETTLTEK.F	TITIN	17.8153	17.6794	17.8248	17.6505	17.8721	17.7649	17.5827	17.9152	17.3449	17.5726	17.5046	17.7931	17.9309	17.9663	1
K.ETVQTTEDQILKR.D	VINC	17.863	17.8489	17.9838	17.99	17.8571	18.1276	17.866	18.1134	17.7918	17.979	17.847	17.9751	17.7058	17.4543	1
K.EVAEDELVAAEGLLK.R	LAMA2	17.7529	17.5632	17.8711	17.7546	17.6236	17.8938	17.7113	17.8117	17.5327	17.8042	17.4915	17.7648	17.5221	17.3853	1
K.EVAELAEC#IGSGLIQK.G	ACSL1	18.6698	18.7184	19.0845	18.78	18.7745	19.0414	18.8198	18.9954	18.605	18.9117	18.4763	18.8445	16.4629	16.4224	1
K.EVALDNVDPAILDLIIK.Y	KLH41	18.1768	18.0934	18.2709	18.1331	18.2558	18.4345	18.1975	18.4545	18.1859	18.1867	17.9983	18.4143	17.2227	17.1304	1
K.EVANSTANLVK.T	TLN1	16.709	16.6349	17.0257	16.859	16.8672	17.072	16.7151	16.998	16.6684	16.9003	16.8906	16.9195	16.9574	16.4715	1
K.EVAPDFELDAELRR.T	TITIN	20.156	20.1692	20.2511	20.0832	20.2871	20.2173	19.986	20.3617	19.8298	20.141	19.9382	20.0857	20.1609	19.8983	2
K.EVAVPVR.V	TITIN	19.8709	19.829	20.0719	20.0534	19.8677	19.9698	19.7844	20.1434	19.5995	19.9453	19.807	20.0466	20.2782	19.9586	1
K.EVAVPVRVPGVPK.K	TITIN	17.6069	17.5302	17.8293	17.5925	17.6661	17.8696	17.5966	17.9695	17.5444	17.7552	17.5217	17.6646	17.563	17.5084	1
K.EVAWYK.D	TITIN	19.2559	19.181	19.4807	19.4426	19.4229	19.5012	19.2898	19.5927	19.2023	19.4556	19.2325	19.5598	20.7169	20.5755	2
K.EVC#TVVAR.R	HXK2	17.3354	17.2951	17.516	17.5116	17.2278	17.5836	17.3598	17.5969	17.2017	17.4197	17.1788	17.5244	16.8776	16.6739	1
K.EVDEQMLNVQNK.N	TBB2A	19.4893	19.3712	19.6266	19.5728	19.3906	19.5551	19.3313	19.7305	19.2843	19.5179	19.3089	19.6724	19.6291	19.4457	1
K.EVDMGLAADVGTLQR.L	ECH1	17.8324	17.8882	18.1025	18.1701	17.9	18.07	17.9812	18.1456	17.7112	18.0596	17.9126	18.2682	17.9782	17.8674	1
K.EVESIGAHLNAYSTR.E	QCR1	18.7311	18.5546	18.8487	18.4921	18.6421	18.8308	18.512	18.6424	18.491	18.5056	18.4304	18.5332	18.5466	18.3241	1
K.EVESVTPEHC#IFASNTSALPINQIAAVSK.R	ECHA	17.8802	17.7934	18.1514	17.9429	17.9486	18.1771	17.8118	18.275	17.7824	18.1258	17.7964	18.2425	15.4584	15.667	1
K.EVEYVC#ELC#K.G	LMCD1	16.3528	16.2458	16.5453	16.5924	16.6092	16.5276	16.436	16.6242	16.2714	16.6301	16.282	16.7226	16.5878	16.4751	1
K.EVFDNDGKPR.V	PP2BA	16.5176	16.3423	16.9131	16.7545	16.6182	16.7534	16.5236	16.8166	16.3619	16.8207	16.4944	16.754	16.6758	16.4853	1
K.EVGFFQSIQALMQTC#SVLDLNAFER.Q	RYR1	14.5859	14.5013	14.7338	14.5563	14.8057	14.8167	14.6845	14.8803	14.5721	14.4681	14.7006	14.8039	14.4154	14.5378	1
K.EVGVALQEK.L	ALDR	17.866	17.6705	17.8757	17.4912	17.8614	18.0687	17.779	18.0101	17.8734	17.7825	17.5493	17.8251	18.3752	18.1575	1
K.EVGVGFATR.K	FABP4	22.3253	22.2004	22.5216	22.252	22.3486	22.4994	22.1423	22.473	22.0684	22.2559	22.1734	22.4727	22.2612	22.0078	1
K.EVGVSISGSTVR.E	TITIN	19.5691	19.3604	19.6289	19.482	19.5554	19.7348	19.3491	19.6797	19.5514	19.4707	19.4174	19.6258	19.5541	19.2388	1
K.EVLASDLVVK.V	NNTM	16.7915	16.8353	17.1394	17.0997	17.0091	17.2982	16.8243	17.2253	17.1018	17.0654	16.7966	17.0823	17.1607	16.9938	1
K.EVLDC#YGC#VDILINNASVK.V	DRS7C	16.0189	15.9527	16.1826	16.1381	16.0806	16.1341	15.8523	16.5143	15.83	15.9519	15.8306	16.3017	15.2609	14.9823	1
K.EVLSPGTVNSDTSLVLVNAIYFK.G	SPB6	17.044	16.9482	17.3643	17.1918	17.1388	17.1486	16.9929	17.2056	16.7809	17.1459	16.7778	17.189	17.0837	16.8599	1
K.EVMQMLVELAK.S	G6PI	21.771	21.7698	21.9565	21.8533	21.693	21.9746	21.8069	21.9849	21.6414	21.8175	21.6587	21.8752	21.8385	21.7609	1
K.EVNENFAIDLIAQQPVNEVEHR.I	NDUS6	17.0396	16.988	17.3308	17.1654	17.1097	17.4096	16.8517	17.2949	17.08	17.2992	17.0943	17.2875	17.1918	16.9988	1
K.EVQLQTTIEGAEPISVAWFK.D	TITIN	20.032	20.0794	20.2644	20.0985	20.1191	20.1485	20.0072	20.1827	20.0861	20.1551	19.9994	20.1683	20.1496	20.1193	2
K.EVQSEFIEVMNEIWANDQIR.S	ECHA	17.1001	17.3459	17.717	17.0678	17.1908	17.5932	16.9807	17.4558	17.1089	17.1161	17.0873	17.4109	17.8345	16.9827	1
K.EVQVIEK.Q	TITIN	20.0301	19.8597	20.2294	20.0335	20.0172	20.0813	19.9108	20.0934	19.8174	20.0953	19.8226	20.1349	20.3391	19.9561	2
K.EVSAYIK.K	EF1A2	20.4316	20.1626	20.4675	20.1749	20.4181	20.4091	20.2673	20.4634	20.1992	20.1526	19.8616	19.9574	20.207	19.7359	1
K.EVSPYFK.N	SNTA1	17.0904	16.9713	17.2369	17.3337	17.1781	17.2419	17.0305	17.2188	16.9928	17.2661	17.1264	17.2774	17.1986	17.0172	1
K.EVSTYIK.K	EF1A1	19.5112	19.5018	19.7054	19.7061	19.445	19.7728	19.4449	19.8025	19.3772	19.6407	19.3882	19.6994	19.7635	19.5944	2
K.EVTERAEDEEEINAELTAK.K	MYH1	19.1573	19.0324	19.0879	19.0155	19.2787	19.4772	19.1369	19.43	19.1178	19.2986	18.7844	19.1951	18.8396	18.6271	2
K.EVTGSIQLC#R.D	AT2A1	19.4478	19.3272	19.5485	19.4739	19.5142	19.5652	19.3996	19.565	19.2659	19.4953	19.1723	19.4785	18.3185	18.1047	2
K.EVTGSIQLCR.D	AT2A1	17.746	17.4122	17.8605	17.5748	17.9829	18.0049	17.7791	18.0871	17.4723	17.83	17.4958	17.8302	22.171	21.7675	1
K.EVWGTNALVEWQPPK.D	MYPC2	18.2281	18.183	18.3546	18.2901	18.1595	18.2877	18.1794	18.4155	18.0557	18.2036	18.0491	18.2747	18.4915	18.0935	2
K.EVWGTNALVEWQPPKDDGNSEITGYFVQK.A	MYPC2	18.1735	18.1078	18.2939	18.3383	18.3324	18.5629	18.2359	18.4678	18.2045	18.2466	18.0304	18.3857	18.25	18.063	1
K.EVYMGNVIQGGEGQAPTR.Q	THIL	18.4922	18.1997	18.4387	18.3094	18.401	18.5138	18.3532	18.666	18.3739	18.5544	18.0731	18.4756	18.5057	18.1132	2
K.EWAGMLK.E	KLH41	19.5981	19.4094	19.6413	19.5608	19.538	19.7381	19.4305	19.7748	19.385	19.5903	19.3422	19.6523	19.6991	19.4203	1
K.EWDLLNENIMLLSK.R	PSD12	17.5021	17.6429	17.6748	17.6321	17.5952	18.0005	17.5065	17.8025	17.6091	17.7212	17.4894	17.8819	17.4538	17.2972	1
K.EWFLEAAK.D	G6PI	19.7806	19.6557	19.8829	19.7434	19.8259	19.8121	19.6942	19.9988	19.5923	19.7902	19.4421	19.5574	19.593	19.2966	2
K.EWGTGR.D	AT2A1	23.3321	23.2837	23.4243	23.275	23.2891	23.5158	23.2083	23.3926	23.1832	23.3561	23.2352	23.2525	23.2334	22.8799	3
K.EYAC#TAVDMISR.R	GPDM	18.0419	17.9676	18.2202	18.2033	18.1609	18.2979	18.0143	18.336	18.0917	18.2358	18.0476	18.3082	17.8519	17.6272	2
K.EYDFHLLPSGIINTK.A	PURA1	20.3801	20.2677	20.4426	20.4848	20.3579	20.4272	20.2439	20.5864	20.242	20.4981	20.2556	20.4729	20.4039	19.9393	1
K.EYDVMLLAEVAGTPPFEITWFK.D	TITIN	14.7823	14.8684	15.3967	14.9003	15.1293	15.0378	14.9359	15.0825	14.9425	14.9098	14.555	14.8352	15.5563	14.9743	1
K.EYEPEMGK.V	AT2A1	19.8611	19.5723	19.8407	19.6089	19.845	19.9476	19.8155	19.8457	19.7119	19.7291	19.4877	19.8297	19.7808	19.5626	1
K.EYLPIGGLAEFC#K.A	AATM	19.4349	19.3545	19.4934	19.7801	19.7962	19.2902	19.327	19.4794	19.3196	19.7804	19.6369	19.6191	19.1628	19.2145	1
K.EYMVISWKPPLDDGGSEITNYIIEK.K	TITIN	19.7887	19.7155	20.0098	19.8324	19.7436	20.0496	19.6956	19.9804	19.6641	19.7554	19.6839	19.9396	19.9646	19.8675	1
K.EYTIVVK.V	TITIN	20.9599	20.7548	20.9415	20.8775	20.8983	20.9563	20.8259	21.0883	20.6025	20.8624	20.5359	20.7687	20.7965	20.4757	2
K.FAAAYC#R.S	ODPA	20.6665	20.6011	20.8319	20.7689	20.65	20.9574	20.6564	20.8692	20.5138	20.7764	20.5373	20.6389	19.8863	19.496	1
K.FAAEHTIFASNTSSLQITNIANATTR.Q	HCDH	16.92	17.0145	17.1082	17.0616	16.9545	17.3291	16.7897	17.0808	17.0145	17.3137	16.936	17.1472	16.9643	16.8155	1
K.FAC#FER.T	MPCP	20.5636	20.4084	20.5675	20.3612	20.5012	20.5216	20.2791	20.595	20.1661	20.3733	20.1822	20.3355	16.7579	16.7103	1
K.FADYISK.A	PRAF3	18.1609	17.9608	18.2293	18.0697	17.9923	18.2753	18.1693	18.2951	17.9411	18.1066	17.8624	18.1325	17.9937	17.749	1
K.FAEAFEAIPR.A	TCPQ	17.5663	17.4556	17.7095	17.7248	17.5949	17.7388	17.4143	17.8726	17.4765	17.6673	17.4946	17.7221	17.8257	17.6047	1
K.FAESQPK.K	EF1G	17.3217	17.2909	17.329	17.3158	17.2015	17.5019	17.2362	17.497	17.2555	17.4417	17.2879	17.4658	17.4329	17.2265	1
K.FAEYTHEK.W	RYR1	18.4171	18.2837	18.4981	18.4875	18.3669	18.6072	18.3403	18.458	18.2018	18.3888	18.2037	18.2944	18.4288	18.1213	1
K.FAFQAEVNR.M	ENPL	17.6705	17.6342	17.828	17.705	17.6844	17.7651	17.5253	17.8392	17.4671	17.7846	17.5806	17.8697	17.7181	17.5238	1
K.FAPLHSMNDLR.V	COQ3	17.4451	17.2811	17.4975	17.3892	17.3885	17.4889	17.3517	17.636	17.1085	17.4016	17.0876	17.3886	17.4339	17.0339	1
K.FASEITPITISVK.G	THIL	18.8831	18.7651	19.0322	18.8046	18.9446	19.1263	18.8656	19.1083	18.6104	18.9905	18.8455	18.9974	18.9093	18.7895	1
K.FASMSAQSMSSMQESFVEMSSSSFMGK.S	TITIN	16.2877	16.3126	16.5559	16.4699	16.3911	16.6885	16.4371	16.6363	16.3338	16.5756	16.2272	16.5688	16.7083	16.4569	1
K.FAYNQLIK.E	CO6A2	18.4051	18.384	18.6463	18.684	18.4091	18.5667	18.3303	18.689	18.2688	18.5361	18.318	18.6808	18.5153	18.279	1
K.FC#ANTC#VDC#R.K	FHL1	19.8806	19.6746	19.8783	19.8651	19.9048	19.9156	19.6114	19.988	19.591	19.9299	19.5453	19.8963	16.5615	16.4211	1
K.FC#ETTIGC#K.D	GPDA	20.2129	20.3132	20.4739	20.3904	20.2918	20.5549	20.0874	20.4185	19.9923	20.303	20.3483	20.4768	15.9545	16.9004	1
K.FDASFFGVHPK.Q	FAS	17.8322	17.7164	18.0631	18.0946	17.9276	18.0217	17.8215	18.1373	17.7348	18.0237	17.5948	17.9402	17.8507	17.4907	1
K.FDC#HYC#R.D	FHL1	18.343	18.2634	18.4416	18.4579	18.3571	18.4899	18.2071	18.5191	18.2701	18.3799	18.123	18.3823	16.6368	16.4168	1
K.FDDGTYR.C	TITIN	18.9442	18.8012	19.0662	18.9899	18.9493	18.9768	18.7897	19.1315	18.7686	18.9787	18.7723	19.1137	19.1824	18.8814	1
K.FDEFFSQGCAPGYEK.N	TRFE	17.9829	17.8699	18.3044	18.1712	18.2354	18.2675	17.9735	18.2313	17.9967	18.0298	17.9487	18.0242	18.2052	17.8462	1
K.FDEVSSDFVTFSWEPPENDGGVPISNYVVEMR.Q	TITIN	16.4816	16.44	16.5495	16.8376	16.6928	16.5197	16.5626	16.7689	16.3997	16.6115	16.351	16.662	NA	16.463	2
K.FDEVTAEAMTLK.W	TITIN	19.9829	19.9075	20.1117	20.0372	19.9326	20.1287	19.9125	20.2307	19.8024	19.8916	19.8387	20.2069	20.2304	20.0025	2
K.FDIIADGK.K	TITIN	16.9865	17.0615	17.3545	17.3234	16.9862	17.0704	16.8993	17.2787	16.7735	16.9904	17.1124	17.514	17.5422	17.4926	1
K.FDIIADGKK.H	TITIN	20.3485	20.2201	20.2412	20.1741	20.1877	20.4414	20.1524	20.418	20.1151	20.1103	20.0599	20.087	20.4556	20.2821	1
K.FDLGPLLSEPLVLYNQNLSNR.P	MYOZ1	16.0702	15.8469	16.3277	16.3748	16.3652	16.2025	16.0476	16.5596	15.9842	16.3122	15.9832	16.2674	16.3357	16.1192	1
K.FDLGQDVIDFTGHSLALYR.T	GDIB	16.5802	16.5954	16.9003	16.7332	16.6341	16.8537	16.6078	16.828	16.6746	16.6198	16.4968	16.7643	16.56	16.5113	1
K.FDLMYAK.R	TBA1A	20.5674	20.4488	20.6638	20.7055	20.4547	20.6899	20.3444	20.6823	20.2726	20.5764	20.5482	20.6732	20.788	20.6115	1
K.FDLNSPWEAFPAYR.Q	NDUS3	16.8723	16.9521	17.1674	16.7144	16.8658	17.1536	16.7595	16.9938	16.7166	16.9602	16.7164	16.766	16.6982	16.5919	1
K.FDTGNLC#MVTGGANLGR.I	RS4X	18.186	18.1291	18.2529	18.2791	18.2939	18.4345	18.0812	18.4103	18.1151	18.2585	18.1412	18.3369	17.1526	16.9732	1
K.FDVQFPENNWINPDK.L	DNJA2	17.2966	17.2492	17.414	17.4436	17.3363	17.6605	17.311	17.5441	17.2371	17.3105	17.3637	17.5975	17.5594	17.4462	1
K.FDVSFGR.E	MYOM1	20.787	20.6567	20.943	20.7601	20.7613	20.8249	20.662	20.9803	20.3977	20.74	20.5367	20.657	20.978	20.6514	1
K.FEC#EVSR.E	TITIN	20.6761	20.5644	20.7825	20.5305	20.7107	20.6772	20.4881	20.8227	20.3812	20.664	20.4031	20.5758	18.4376	18.106	1
K.FEDENFILK.H	PPIA	19.9185	19.7919	20.0259	19.8969	19.7598	20.0838	19.7929	20.0673	19.7176	19.8869	19.8301	19.923	20.1732	19.866	1
K.FEDGDLTLYQSNAILR.H	GSTP1	17.9779	17.8849	17.8988	17.6936	17.8528	18.0303	17.8732	18.1406	17.9338	17.912	17.5998	17.8029	17.8119	17.9274	1
K.FEEILTR.L	KCRM	23.9119	23.7598	24.0436	23.9059	24.041	24.0912	23.8636	24.1092	23.7504	23.9434	23.756	23.92	23.9605	23.6442	3
K.FEELNMDLFR.S	GRP78	17.2149	17.2412	17.5202	17.396	17.2718	17.4331	17.2443	17.4911	17.2387	17.379	17.2717	17.5199	17.7168	17.4779	1
K.FEIHFDDK.F	MYOM1	20.1337	19.9782	20.3025	20.193	20.0404	20.2492	20.0807	20.2271	19.8988	19.9409	19.8496	19.9577	20.3403	19.9018	1
K.FENAFLSH.V	ATPA	17.5474	17.4906	17.8426	17.812	17.463	17.6423	17.4566	17.7408	17.4957	17.6113	17.5402	17.6595	17.6943	17.4482	1
K.FESISADQMTLSWLPPK.D	TITIN	18.0286	17.8009	18.058	18.2064	18.1241	18.2608	18.0372	18.3074	18.033	18.1648	18.0642	18.3301	18.3534	18.0634	1
K.FFATFDK.A	CASQ2	18.8535	18.7854	19.053	19.0595	18.8624	19.0035	18.8396	19.1682	18.7248	19.0477	18.7735	19.0776	18.6987	18.4664	1
K.FFGNLMDASK.L	PGM1	20.7347	20.5365	20.7026	20.5727	20.6485	20.8224	20.5334	20.6911	20.4602	20.6836	20.4474	20.6875	20.6561	20.3654	2
K.FFPASADR.T	PDIA1	19.5597	19.4713	19.619	19.5975	19.6268	19.6828	19.4031	19.8094	19.4212	19.6674	19.2901	19.6263	19.5931	19.3356	1
K.FFPEDVSEELIQEITQR.L	RADI	15.8447	15.7424	16.2797	16.0252	15.964	15.9785	15.8573	16.1759	15.9164	16.1937	15.8479	16.2127	16.5039	16.2525	1
K.FFQEEVIPHHTEWEK.A	ACADL	16.964	16.9426	17.1859	17.0482	17.0872	17.2806	16.9466	17.3391	17.1259	17.182	16.8949	17.2841	17.1315	17.0802	1
K.FFQM*VGLK.K	PRVA	16.335	16.5139	16.8496	16.5997	16.3775	16.584	16.3271	16.6273	16.4113	16.4209	16.5041	16.7731	17.3677	17.3557	1
K.FFQMVGLK.K	PRVA	19.5243	19.6283	19.6875	19.6913	19.5207	19.59	19.3709	19.942	19.3613	19.5999	19.4473	19.763	20.6578	20.5213	3
K.FFQPVLK.P	DECR	19.0919	19.204	19.3548	19.1421	18.9617	19.3392	19.0374	19.2477	18.8993	19.1177	19.0388	19.3176	19.3702	19.0789	1
K.FFTTGENAR.I	CCG6	16.4043	16.2832	16.5253	16.4865	16.29	16.7889	16.5331	16.6191	16.3277	16.4434	16.3913	16.703	16.7107	16.3572	1
K.FFVGGNWK.M	TPIS	21.5977	21.508	21.7745	21.6649	21.7375	21.8162	21.5997	21.8706	21.4257	21.693	21.5088	21.6902	21.7643	21.5442	3
K.FGADIC#QAELTIIDK.P	TITIN	18.1479	18.0186	18.4611	18.2702	18.1867	18.3983	18.2674	18.345	17.7153	18.189	17.9989	18.3028	16.373	15.9084	1
K.FGADIC#QAELTIIDKPHFIK.E	TITIN	18.5343	18.5506	18.7352	18.6384	18.7744	18.9746	18.5486	18.8277	18.6507	18.8625	18.5089	18.7413	16.212	15.9081	1
K.FGANAILGVSLAVC#K.A	ENOA	18.9254	18.8921	18.8993	18.6597	18.5412	18.2743	18.8061	19.3726	18.4102	18.8541	18.5793	18.9109	16.581	16.4304	1
K.FGC#GPPVEIGPILAVDPLGPPTSPER.L	TITIN	17.5162	17.4124	17.7028	17.5925	17.5784	17.6743	17.4147	17.8328	17.4725	17.7039	17.3152	17.6309	17.0151	16.9843	1
K.FGELALTK.E	ECHA	20.8525	20.6904	20.6971	20.7619	20.6582	20.8386	20.6973	21.0355	20.5644	20.8643	20.5164	20.822	20.4713	20.3278	1
K.FGFYEVFK.A	MPCP	21.3447	21.4084	21.612	21.4746	21.2532	21.5657	21.336	21.5557	21.1628	21.2806	21.2721	21.572	21.1877	21.0346	1
K.FGLHVSR.M	ALG9	17.0075	16.8704	17.3545	17.0234	17.0957	17.1852	16.8215	17.2621	16.8523	17.3449	16.9751	17.4037	17.159	17.0766	1
K.FGLSKPSEPSEPTVTK.E	TITIN	18.974	18.664	18.9211	18.9929	18.9991	19.2004	18.8623	19.1765	18.8987	18.9489	18.5444	18.9512	18.9375	18.6554	2
K.FGLYLPK.F	CMC1	19.8245	19.7978	19.963	19.9681	19.7474	20.0435	19.7765	20.0453	19.6222	19.8903	19.7209	19.979	19.6615	19.5407	2
K.FGMTPSK.G	TERA	17.7408	17.7776	17.9788	18.0012	17.7668	18.0453	17.6741	18.1451	17.7126	17.9136	17.8878	18.1174	18.0585	17.87	1
K.FGQNFLEK.L	SRCA	21.5064	21.3353	21.5747	21.3912	21.5139	21.5462	21.3377	21.6644	21.3752	21.3117	21.1952	21.439	21.32	20.9007	1
K.FGVAEPR.K	COX6C	22.4783	22.4218	22.6035	22.5042	22.4364	22.6096	22.3722	22.6406	22.2379	22.4001	22.2659	22.4509	22.3279	22.1646	2
K.FGVEQDVDMVFASFIR.K	KPYM	18.8081	19.0078	19.5097	19.0735	19.227	19.2116	19.4634	19.3571	18.865	18.8911	18.7939	19.1427	19.144	19.202	1
K.FHSFEDQLR.G	OCAD2	16.4427	16.6636	16.8867	16.7374	16.5543	16.8268	16.619	16.8366	16.9038	16.5606	16.6462	16.7926	16.4836	16.5819	1
K.FIDTTSK.F	RL3	18.4245	18.4168	18.4199	18.5526	18.3422	18.7007	18.3331	18.4639	18.2128	18.498	18.2563	18.5597	17.9818	17.698	1
K.FIIHAPPGEFNEVFNDVR.L	CAZA2	18.2166	18.0013	18.1908	18.2321	18.157	18.3008	17.9991	18.4377	18.1421	18.098	17.8323	18.358	17.485	17.3984	1
K.FISPLEDQTVK.E	TITIN	18.8286	18.609	18.8336	18.7214	18.7399	18.8793	18.6833	18.8265	18.4894	18.7305	18.5253	18.721	18.9437	18.7191	1
K.FIYENHPDVFSDSSMDHFQK.F	MYOZ1	17.7051	17.6765	17.9982	17.8258	17.7734	17.9049	17.6568	17.9753	17.5568	17.8396	17.5874	17.7647	18.0694	17.7789	1
K.FKLEAPDADELPR.S	ACON	22.189	22.0912	22.2427	22.1629	21.987	22.3112	22.0418	22.3111	21.9452	22.1794	21.989	22.2179	22.0128	21.7027	1
K.FKPFTVEIVDSVEAYATMLR.N	PGM1	18.5144	18.3581	18.5233	18.5506	18.5665	18.6935	18.4899	18.7328	18.4499	18.657	18.2442	18.6191	18.6092	18.5006	1
K.FKVEEGIVPDK.E	TITIN	19.8995	19.723	19.6714	19.6934	19.8959	19.9058	19.7189	19.9958	19.638	19.838	19.33	19.622	19.5977	19.1506	1
K.FKVETFR.K	PEBP1	19.0069	18.9115	18.9062	19.0258	18.9445	19.1168	18.9281	18.9956	18.8214	18.9685	18.8619	19.0329	18.7659	18.6161	1
K.FLASVSTVLTSK.Y	HBA	21.0298	21.0705	21.2338	20.9723	21.0958	21.2776	21.0423	21.0684	20.8697	21.0291	21.0127	21.1008	21.1432	20.9592	2
K.FLDSTGSR.L	BZW2	17.9116	17.9471	18.1293	18.1703	18.013	18.1217	17.8648	18.1421	17.8187	18.0715	18.0141	18.189	17.3741	17.2192	1
K.FLEGTSC#IAGVFVDATK.E	PLEC	18.3907	18.3418	18.5692	18.4503	18.4926	18.7116	18.3954	18.8246	18.3129	18.4415	18.2635	18.3417	18.1711	18.0092	1
K.FLGNNYLEEGPVGNDIR.R	AMPD1	16.8211	16.7518	17.1283	16.8363	16.7673	16.9781	16.684	16.8652	16.4402	16.7008	16.6064	16.9107	16.8436	16.6472	1
K.FLGNNYLEEGPVGNDIRR.T	AMPD1	19.3062	19.4377	19.4037	19.4269	19.5946	19.7971	19.4492	19.681	19.4543	19.7199	19.3337	19.569	19.1024	18.9612	1
K.FLHDGQEYTLLLIEAFPEDAAVYTC#EAK.N	TITIN	19.4379	19.3976	19.7441	19.5768	19.453	19.7531	19.4881	19.7101	19.5027	19.5382	19.4467	19.6513	18.5127	18.4466	1
K.FLHGVIVAADSR.A	PSB5	16.1941	16.2022	16.3493	16.3616	16.5429	16.4596	16.0437	16.4216	16.1999	16.3803	16.0626	16.0048	16.6164	16.2659	1
K.FLIPNASQPESK.V	1433Z	16.8864	16.7743	16.9265	16.9051	16.9236	17.0872	16.7692	17.2736	16.9652	16.929	16.6729	16.9751	16.8458	16.5584	1
K.FLNYLSR.N	RYR1	19.2412	19.1821	19.3965	19.4573	19.2222	19.3837	19.1364	19.3868	19.014	19.1209	19.1183	19.4396	19.2861	19.0012	1
K.FLPLFDR.V	CH10	20.6724	20.5841	20.8026	20.6703	20.6967	20.859	20.5454	20.7893	20.4876	20.7213	20.5525	20.7201	20.6568	20.3655	1
K.FLQDTIEEMALK.N	LETM1	16.1784	16.1567	16.3794	16.3367	16.3661	16.4471	16.0862	16.3249	15.9672	16.2198	16.093	16.3534	16.1902	15.9023	1
K.FLQENLAPK.A	IVD	17.4724	17.5121	17.9822	17.8468	17.7785	17.7517	17.4724	17.7334	17.3368	17.9687	17.7723	18.0481	17.8467	17.8407	1
K.FLQMNGYAVTR.G	RYR1	18.1922	18.1846	18.4477	18.323	18.2912	18.4139	18.1929	18.5284	18.1265	18.3891	18.3162	18.514	18.2623	18.1795	1
K.FLTGYEVK.A	ADCK3	17.9491	17.7953	18.1567	18.2231	18.0061	18.2958	17.9738	18.2997	17.9461	18.1675	17.9268	18.2408	18.0655	17.804	1
K.FLTPLMDR.V	MYPC2	23.0164	23.0159	23.1009	22.9615	23.1056	23.1607	22.9356	23.2076	22.7112	22.9411	22.7525	23.0828	23.072	22.6624	2
K.FLVGPDGIPVMR.W	GPX3	17.4572	17.288	17.7284	17.7571	17.6506	17.7566	17.4965	17.7625	17.3511	17.7021	17.4618	17.727	17.3738	17.126	1
K.FLVHNVK.E	RL32	17.208	17.1996	17.324	17.3028	17.334	17.4003	17.2199	17.5752	17.1054	17.2107	17.017	17.4263	17.4726	17.2539	1
K.FLVYVANFDEK.D	GDIB	17.5621	17.5063	17.7514	17.8091	17.6324	17.7348	17.5567	17.8651	17.562	17.7645	17.5383	17.7669	17.8196	17.61	1
K.FM*IELDGTENK.S	ENOB	18.3743	18.4321	18.7103	18.5782	18.4018	18.5951	18.499	18.6931	18.3947	18.2065	18.3476	18.5787	18.6631	18.5697	1
K.FMEYEMDLTFVGVVGM*LDPPR.K	AT2A1	15.4035	15.2537	15.6794	15.6006	15.3239	15.3656	15.372	15.8629	15.2918	15.3212	15.3411	15.4154	15.965	15.5481	1
K.FMEYEMDLTFVGVVGM*LDPPRK.E	AT2A1	16.7887	16.8266	16.9779	16.9405	16.9205	16.8197	16.7905	17.0929	16.5337	16.8998	16.7481	16.9401	17.3601	17.0749	1
K.FMEYEMDLTFVGVVGMLDPPR.K	AT2A1	17.6543	17.7495	17.8082	17.6813	17.7096	17.7726	17.5796	17.8634	17.4432	17.7001	17.481	17.753	18.0207	17.6878	4
K.FMEYEMDLTFVGVVGMLDPPRK.E	AT2A1	21.0144	21.1939	21.179	21.1466	21.1061	21.1165	21.1561	21.427	20.9405	20.9693	20.8196	21.1391	21.7361	21.6305	1
K.FMIELDGTENK.S	ENOB	20.9925	20.7393	20.9692	20.9034	20.9567	21.043	20.8858	21.1342	20.8124	20.9099	20.5456	20.7927	20.8568	20.6347	3
K.FMLNGALTIGTMDGANVEMAEEAGEENFFIFGMR.V	PYGM	15.3524	15.5329	15.8352	15.7956	15.7411	15.9029	15.4595	15.6558	14.9531	15.6186	15.3751	15.7765	16.0103	15.7432	1
K.FMPIMQWLYFDALEC#LPEDK.E	UBA1	13.9513	14.5197	14.853	14.4387	14.3359	14.5978	14.4234	14.4246	14.3441	14.4872	14.1029	13.9541	14.3355	14.204	1
K.FMSTSVGDR.V	KV5A1	16.8964	16.8628	17.2117	17.2047	16.9872	17.2226	17.0368	17.1685	16.8703	17.2284	16.9647	17.317	17.3823	17.3043	1
K.FMVQSMFAPPDTSDMEAVWK.E	VAPB	16.8045	16.7815	17.2649	17.0206	16.8247	17.0566	17.0109	17.015	16.9544	17.0699	16.6895	16.9413	17.1425	17.1937	1
K.FNDEHIPDSPFVVPVASLSDDAR.R	FLNC	18.5427	18.4842	18.8575	18.7319	18.7541	18.9008	18.5717	18.9122	18.6311	18.741	18.5056	18.9362	18.905	18.7112	1
K.FNGAHIPGSPFK.I	FLNC	16.7158	16.8272	17.1278	16.9875	16.8667	17.0751	16.9285	17.0548	16.7517	16.9644	16.7973	16.9263	17.1339	16.9789	1
K.FNHTAIPK.G	MYOZ3	19.6895	19.894	19.7091	19.911	19.759	19.875	19.5458	20.1907	19.4797	19.9319	19.6027	19.8713	19.7726	19.4449	1
K.FNISNGGPAPEAITDK.I	PGM1	19.4547	19.2865	19.4767	19.357	19.4222	19.5309	19.3985	19.6364	19.34	19.3	19.0043	19.2313	19.467	18.9466	1
K.FNPETDFLTGK.D	ACON	20.8501	20.8557	21.1478	20.8902	20.9213	21.108	20.827	21.1468	20.7492	20.9578	20.8939	20.9712	20.8911	20.5529	1
K.FNTPQQPK.K	OLA1	16.8875	16.9072	17.1088	17.0804	16.8974	17.0036	16.9264	16.9104	16.8333	16.952	16.9015	17.2008	17.0801	16.8444	1
K.FNVSATPEQYVPYSTTR.K	NDUAC	17.9056	17.839	18.0302	18.0097	17.8975	18.0036	17.8929	18.0704	17.6775	18.0706	17.7937	18.1818	18.4992	18.3324	2
K.FNVWDTAGQEK.F	RANT	20.8012	20.6665	20.9199	20.7513	20.7041	20.8886	20.6367	20.9316	20.5263	20.7117	20.5072	20.8017	20.8121	20.5178	1
K.FPFAANSR.A	DLDH	19.0176	19.0156	19.1428	19.078	19.0422	19.1106	18.9437	19.2981	18.8373	19.182	18.9107	19.2612	19.0623	18.8969	1
K.FPFDVPSEPK.N	TITIN	18.8712	18.8146	18.9351	18.9422	18.9255	19.0485	18.823	19.0727	18.7135	18.9316	18.7404	18.9978	19.2134	18.7467	2
K.FPLFTAVYK.V	GPDA	19.8087	19.7639	19.9069	19.838	19.684	19.8915	19.6925	20.0519	19.5126	19.8376	19.5837	19.8602	19.4438	19.136	1
K.FPSLLTHNENMVAK.V	RL10A	17.7444	17.6494	18.0603	17.9997	17.7983	17.9432	17.8442	18.0283	17.7082	17.9895	17.6304	18.1142	18.0266	17.7367	1
K.FPSSFEEIEILWC#QFLK.F	PLEC	13.863	13.5359	14.1761	13.8049	14.1052	13.9371	13.9971	14.1296	13.4313	14.2398	13.7557	13.8573	14.3708	14.2775	1
K.FPTVPTK.S	MYOM1	20.4222	20.3238	20.4166	20.2992	20.3792	20.5331	20.3575	20.4885	20.196	20.3067	20.1052	20.3233	20.4543	20.2311	1
K.FQAFLDVSHFTPDEVTVR.T	HSPB2	17.9157	17.759	18.2192	17.9978	17.986	17.9938	17.7293	18.3022	17.758	18.0607	17.887	18.1582	17.9026	17.7363	1
K.FQHPNTDMLQEK.P	SDPR	16.8395	16.7084	16.9811	17.0131	16.8429	17.077	17.0082	17.1756	16.9986	17.1651	16.7765	17.1343	16.7324	16.6101	1
K.FQVHQMLNEMDELK.E	AMPD1	19.1174	19.1942	19.1579	19.1904	19.1087	19.2572	19.128	19.2457	18.8875	19.2343	19.0491	19.3392	19.1406	18.9045	1
K.FRDVIIVK.A	TITIN	22.4005	22.3982	22.2656	22.3341	22.5489	22.6099	22.4011	22.7109	22.2713	22.4541	22.3379	22.4755	22.6701	22.3909	2
K.FRVLAVNEAGESDPAHVPEPVLVK.D	TITIN	18.5122	18.3481	18.5926	18.502	18.5701	18.597	18.2925	18.5719	18.2995	18.5341	18.1874	18.4609	18.4358	18.1917	1
K.FSAYLER.E	PYGM	23.6991	23.4348	23.6119	23.4849	23.3661	23.6768	23.3996	23.7277	23.2343	23.4905	23.1126	23.3737	23.5379	23.2286	1
K.FSFYNK.I	TITIN	20.143	19.9233	20.1662	19.9774	20.1234	20.1694	19.9578	20.2496	19.8182	19.965	19.7409	19.8726	20.1169	19.6741	1
K.FSIASNYR.L	SPA3K	19.3666	19.2586	19.5537	19.3902	19.3613	19.5314	19.343	19.551	19.0815	19.3505	19.1924	19.4104	19.3743	18.9548	1
K.FSLYFLAYEDK.N	LGUL	17.4828	17.6451	17.9121	17.6533	17.6758	17.5665	17.7295	17.9258	17.4721	17.6696	17.6068	17.8175	18.0743	17.7326	1
K.FSNEEIAM*ATVTALR.R	ALDOA	18.2715	18.2997	18.4054	18.4621	18.3023	18.5	18.2597	18.5765	18.2812	18.4341	18.4064	18.5593	18.6344	18.5238	2
K.FSNEEIAM*ATVTALRR.T	ALDOA	18.924	18.8069	18.9939	18.7747	18.9644	19.227	19.0563	19.2641	18.9853	18.9567	18.5908	18.9373	18.8883	18.846	1
K.FSNEEIAMATVTALR.R	ALDOA	21.1962	21.1904	21.3042	20.9481	20.854	21.017	21.2061	21.3792	21.248	20.8546	20.7342	21.1792	20.9958	20.3067	3
K.FSNEEIAMATVTALRR.T	ALDOA	22.785	22.832	22.7468	22.725	22.8185	23.1144	22.7326	23.1385	22.6656	22.8388	22.3994	22.8785	22.3958	22.1116	3
K.FSPLTANLM*NLLAENGR.L	ATPO	17.9154	17.8121	18.0144	17.9543	17.9062	18.1813	17.7898	18.179	17.796	17.9813	17.7467	18.1088	18.146	17.963	1
K.FSPLTANLMNLLAENGR.L	ATPO	19.643	19.81	20.0347	19.8704	19.8071	19.6337	19.6093	20.0601	19.6012	20.039	19.7869	20.1506	19.7547	19.4839	1
K.FSPPSDPK.T	TITIN	19.0739	18.8994	18.9755	19.0242	18.9922	19.0559	18.8498	19.1392	18.8323	19.0212	18.8493	19.0741	19.1803	18.9301	1
K.FSPPSPPGKPVVTDITENAATVSWTLPK.S	TITIN	16.9557	16.8566	17.218	17.2268	17.0952	17.3661	17.0085	17.2706	16.9757	17.1709	16.9053	17.0979	17.1314	16.9179	1
K.FSQLAEAYEVLSDEVK.R	DNJA3	16.3887	16.1442	16.3406	16.4499	16.2822	16.2649	16.021	16.4098	16.0103	16.5977	16.1623	16.4482	16.3878	16.0668	1
K.FSQQQSFVQLLQEVNDFAGQR.E	CIP4	16.2781	16.6252	16.7114	16.6456	16.5631	16.6652	16.4979	16.8471	16.5317	16.4679	16.5892	16.7314	16.834	16.4625	1
K.FSSDASK.V	FLNC	19.5824	19.5324	19.5699	19.4637	19.4275	19.5983	19.4499	19.771	19.3429	19.4407	19.3459	19.4987	19.7866	19.4855	1
K.FSSSTFEQVNQLVK.E	VTDB	18.0757	17.9062	18.2039	18.1839	18.0714	18.2751	18.056	18.3082	17.9262	18.1684	18.0176	18.2975	18.1127	17.9159	1
K.FSVSPVVR.V	EF2	19.9347	19.7863	19.9273	19.816	19.9331	19.9907	19.969	20.1429	19.7236	19.8413	19.7396	19.8012	19.6093	19.244	1
K.FTASAGIQVVGDDLTVTNPK.R	ENOA	18.8801	18.9186	19.144	19.0904	18.9542	19.2525	19.1797	19.1514	18.8115	18.919	18.7163	19.0467	19.0318	18.976	1
K.FTC#EIQGAPNVR.F	TITIN	18.2026	18.023	18.3147	18.1166	18.1299	18.3129	17.9549	18.3238	17.989	18.1161	17.8489	18.0333	15.7206	15.1521	2
K.FTGSEIR.V	MPPB	18.4559	18.4994	18.6769	18.3682	18.7054	18.8282	18.5506	18.7541	18.5803	18.5417	18.3549	18.4616	18.1988	17.8745	1
K.FTIGDHSR.F	WDR1	17.0281	17.0731	16.955	17.1059	16.9754	17.2636	16.8187	17.2154	16.7871	17.1536	16.7191	17.2318	17.0863	16.7971	1
K.FTLDC#THPVEDGIMDAANFEQFLQER.I	RL22	16.0018	15.9942	16.2424	16.2789	16.2483	16.1465	15.8833	16.4838	15.937	16.2215	15.97	16.2076	15.4425	15.3291	1
K.FTVTPSTTQVVGILK.I	CAZA2	19.8576	19.9567	20.2029	20.1266	20.0121	20.3657	20.0273	20.2846	20.0292	20.0042	20.0307	20.268	20.2336	19.9441	1
K.FVAADAGEYQC#R.V	TITIN	19.0529	18.6952	19.141	19.1169	19.2353	19.1266	18.8361	19.0965	18.868	19.0535	18.8002	18.9262	17.4693	17.1391	1
K.FVDGLMIHSGDPVNYYVDTAVR.H	RS3	17.6503	17.4892	17.6976	17.6562	17.6136	17.6178	17.4602	17.8272	17.4447	17.7432	17.4907	17.7667	17.8896	17.7269	1
K.FVEGLPINDFSR.E	MDHC	18.9734	18.4566	19.0552	19.092	18.7778	19.3204	18.4853	18.9374	18.8782	18.8673	18.7965	18.9615	19.0652	18.9161	1
K.FVEGVYR.V	TTHY	18.3689	18.2119	18.4175	18.4073	18.3848	18.4231	18.1844	18.535	18.1771	18.3772	18.1762	18.4133	18.0098	17.5808	1
K.FVIKPIDK.K	EZRI	18.013	17.9008	18.1012	18.0247	17.9524	18.1109	17.9183	18.1637	17.8683	18.0667	17.788	18.0461	17.9665	17.7785	1
K.FVLSSGK.F	CALR	18.9475	18.8019	19.0008	18.9567	18.9364	19.0185	18.854	19.1186	18.7346	18.9757	18.6513	18.9311	18.9868	18.754	1
K.FVMQEEFSR.D	PDIA3	17.4738	17.4476	17.6453	17.6417	17.6189	17.6327	17.4076	17.7232	17.3142	17.6832	17.4169	17.7444	17.5516	17.1698	1
K.FVMTIENPAGK.K	TITIN	20.0003	19.924	20.1187	19.9842	19.8728	20.1508	19.9421	20.1976	19.7333	19.874	19.7659	19.9954	20.0599	19.8622	2
K.FVMVESGASR.S	OBSCN	17.9837	17.9338	18.2282	18.2894	18.0373	18.3256	17.9051	18.2987	17.8727	18.2557	18.044	18.2517	18.7635	18.4485	1
K.FVSEDDRNTFTLK.L	HSP74	17.27	17.0887	17.5046	17.3684	17.2319	17.4003	17.287	17.5646	17.034	17.4414	17.1675	17.4064	17.3699	17.2529	1
K.FVSISDLFVPK.D	GDIB	17.3197	17.2284	17.4853	17.561	17.1954	17.5012	17.1944	17.7273	17.2333	17.493	17.4729	17.727	17.6866	17.606	1
K.FWANFAR.N	CES1D	17.7209	17.6158	17.9145	17.8436	17.7776	17.8984	17.7434	17.9193	17.5439	17.8211	17.672	17.8716	17.8049	17.485	1
K.FWEVISDEHGIDPTGTYHGDSDLQLER.I	TBB4A	17.474	17.2575	17.6361	17.6631	17.6276	17.7685	17.3683	17.5717	17.5461	17.7548	17.4854	17.7034	17.709	17.5409	1
K.FYEAFSK.N	HS90B	21.7401	21.582	21.8473	21.7327	21.5979	21.9455	21.6097	21.8689	21.5564	21.7572	21.5238	21.7549	21.8366	21.5883	2
K.FYLEPYLK.E	QCR7	20.022	19.921	20.2316	20.0874	20.1403	20.3187	20.0946	20.2523	19.9608	20.1983	19.8921	20.1764	19.9105	19.6115	1
K.FYMGHDP.-	NDUA6	17.615	17.5393	17.835	17.6801	17.8526	17.7762	17.5421	17.9128	17.5534	17.5951	17.5002	17.7538	17.6343	17.2309	1
K.FYPEDVSEELIQDITQR.L	MOES	15.4957	15.3876	15.8785	15.8669	15.5074	15.8007	15.8145	15.9546	15.6575	15.8854	15.5644	15.8681	15.8972	15.415	1
K.FYSVNVDYSK.L	NDUA4	19.1264	19.1176	19.3143	19.2381	19.1223	19.4055	19.2055	19.4465	18.8995	19.1346	18.9447	18.8707	19.0708	18.7011	1
K.GAAMVTAVAYR.L	HXK1	17.6104	17.5872	17.9779	17.7912	17.9597	17.8422	17.6763	17.9882	17.4822	17.7589	17.651	17.958	18.2925	18.0678	1
K.GAAQGGLDTSNAALTGTMDTAK.G	PLIN4	14.2907	14.2533	14.8005	14.8126	14.2934	14.5931	14.2763	14.5741	13.9449	14.4741	14.3486	14.57	14.353	14.5246	1
K.GAAQGGLDTTK.S	PLIN4	20.3111	20.0523	20.1894	20.0452	20.2559	20.2203	20.1408	20.3617	19.9009	20.0755	19.8924	20.0111	20.1448	19.6646	1
K.GADFLVTEVENGGSLGSK.K	KPYM	20.5376	20.2367	20.4977	20.5382	20.546	20.5007	20.4692	20.7496	20.2991	20.4844	20.3129	20.4121	20.6819	20.329	2
K.GADFLVTEVENGGSLGSKK.G	KPYM	19.727	19.6613	19.6543	19.7994	19.9098	20.1058	19.6601	20.1308	19.8255	20.1201	19.4165	19.8231	19.6032	19.5439	2
K.GADIM*YTGTLDC#WR.K	ADT1	17.6749	17.626	17.7925	17.7392	17.8277	17.8131	17.7305	18.0008	17.527	17.8177	17.5162	17.5076	17.0511	16.8279	1
K.GADIMYTGTLDC#WR.K	ADT1	21.8079	21.7212	22.0738	21.8293	21.8855	22.0782	21.7281	21.9822	21.805	21.9211	21.8824	22.0508	17.0008	16.5665	2
K.GADIMYTGTLDCWR.K	ADT1	16.629	16.6051	16.6188	16.6253	16.5949	16.8561	16.5999	16.8176	16.6738	16.7992	16.5091	16.7876	20.9761	20.7248	1
K.GADPEDVITGAFK.V	MLRS	23.6815	23.4281	23.7142	23.5504	23.6495	23.7462	23.7102	23.7996	23.5203	23.763	23.2396	23.5406	23.8722	23.3593	3
K.GADPEETILNAFK.V	MLRV	19.763	19.7453	20.0899	19.7409	19.7444	20.153	19.8025	19.9835	19.7556	20.0519	19.6865	19.9473	20.2849	20.1776	1
K.GAEAANVTGPGGVPVQGSK.Y	YBOX1	19.1851	18.9388	19.2866	19.2491	19.1577	19.2894	19.1764	19.4955	19.1247	19.2505	19.0137	19.235	19.347	19.0984	1
K.GAEEAKR.G	PGAM2	20.3256	20.2453	20.1525	20.0878	20.3777	20.5782	20.3153	20.4359	20.2389	20.313	19.9207	20.1483	20.0985	19.9425	1
K.GAEEMETVIPVDVMR.R	PARK7	18.0869	18.1108	18.3099	18.1983	18.029	18.4148	18.2982	18.1684	17.9229	18.2002	17.978	18.4485	18.4313	18.0366	1
K.GAEILEVLHSLPAVR.Q	PSMD6	16.5716	16.3893	16.5856	16.7277	16.3296	16.7305	16.4936	16.7646	16.1808	16.5176	16.3789	16.6428	15.8792	15.8381	1
K.GAGSGELK.V	FLNA	19.1583	19.0526	19.1427	19.026	19.1575	19.2729	19.0597	19.2787	18.9565	19.0768	18.8769	19.055	19.0178	18.8299	2
K.GAGTGGLGLTVEGPC#EAK.I	FLNB	17.2096	17.1565	17.5336	17.3231	17.327	17.5881	17.3487	17.585	17.2312	17.3717	17.2087	17.4527	16.7677	16.6098	1
K.GALVLGSSLK.Q	GLYG	17.7636	17.5924	17.9792	17.8296	17.6492	17.9576	17.8886	17.8157	17.7264	17.7858	17.5852	17.9677	17.6121	17.2388	1
K.GAMEPPK.G	MYOM1	17.9511	17.7606	17.8516	17.9241	17.8563	17.9304	17.7718	18.0077	17.7474	17.873	17.7219	17.9265	17.8352	17.6853	2
K.GAMEPPKGNQK.S	MYOM1	17.9325	17.9457	17.8558	17.9688	17.8409	17.972	17.8578	18.1933	17.8527	17.8594	17.7754	17.8935	18.47	18.2	1
K.GAMITHQNIINDC#SGFIK.A	ACSL1	16.6712	16.5511	16.8304	16.8262	16.7774	16.8522	16.6202	16.9798	16.6105	16.7632	16.5017	16.8028	15.031	14.6832	1
K.GAPEGVIDR.C	AT2A1	19.1871	19.0121	19.2303	19.0525	19.2414	19.1634	18.9288	19.2004	18.9068	19.2448	19.0852	19.1143	19.1299	18.84	1
K.GAPNALAESPASPK.K	NACAM	18.9969	19.8019	18.8176	19.365	18.9873	18.629	18.3905	20.0572	18.6335	19.2771	18.7867	18.7225	20.3252	19.344	1
K.GAQAPVK.A	RL29	17.9058	17.9077	18.1885	18.074	17.9107	18.1235	17.8678	18.1387	17.7379	18.1112	17.9163	18.2076	18.1571	17.9534	1
K.GAQLFAK.R	SYNP2	18.7807	18.7056	18.9726	18.895	18.8098	18.8937	18.7822	18.9693	18.6665	18.8844	18.6703	18.8443	18.8934	18.4987	1
K.GAVHQLC#QSLAGK.N	DHPR	16.7891	16.7172	16.9252	16.7614	16.784	16.9535	16.7734	17.0632	16.5128	16.9779	16.6373	16.9504	15.7175	15.4435	1
K.GAVQGGLDTTK.S	PLIN4	17.2713	17.206	17.5191	17.5044	17.4467	17.5399	17.3572	17.5808	17.3233	17.5428	17.4732	17.5582	18.1132	17.227	1
K.GAWSNVLR.G	ADT1	23.2306	23.1662	23.2532	23.1779	23.2084	23.3145	23.0397	23.201	22.9865	23.1208	23.0249	23.1352	23.0998	22.8296	1
K.GC#DVVVIPAGVPR.K	MDHM	20.7109	20.563	20.7823	20.6419	20.7529	20.8358	20.5151	20.773	20.4192	20.8174	20.5899	20.7884	18.6084	18.3905	2
K.GC#EYVFR.V	TITIN	20.9866	20.9586	21.044	20.9189	21.0473	21.179	20.8457	21.0722	20.8368	20.9773	20.714	21.0301	19.6494	19.4338	1
K.GDAGPAGPK.G	CO1A1	21.1016	21.033	21.3443	21.296	20.9796	21.1894	20.8786	21.1144	20.9251	21.2299	20.56	20.8933	20.704	20.4037	1
K.GDAGQYTC#YASNVAGK.D	TITIN	19.1787	18.9997	19.1938	19.1124	19.2066	19.2788	19.0746	19.3305	18.9671	19.0927	19.0011	19.1967	16.9456	16.4478	1
K.GDDEVVTSSHLAIHK.A	TITIN	17.6597	17.6828	18.038	17.8706	17.786	18.0087	17.6407	17.9783	17.6128	17.8066	17.5743	17.9244	18.0375	17.811	1
K.GDEEIIETGRFEILTDGR.K	TITIN	18.0446	17.7691	18.2124	18.0169	18.1668	18.0528	18.0803	18.2252	17.871	18.1682	17.9107	18.0378	17.9223	17.7306	1
K.GDEVIEYDGEFSADTLVEFLLDVLEDPVELIEGER.E	CASQ1	13.4931	13.672	13.9257	14.139	13.6862	13.4883	13.7915	13.8856	13.3787	13.3879	13.5055	13.7684	14.1986	13.4189	8
K.GDEVIEYDGEFSADTLVEFLLDVLEDPVELIEGERELQAFENIEDEIK.L	CASQ1	15.4151	15.2399	14.9883	15.0464	15.4478	15.9111	15.2583	15.5821	15.4973	15.4221	15.0793	15.0122	14.5401	14.9938	2
K.GDFGTQK.E	IMA3	17.0292	17.1842	17.534	17.4686	17.137	17.4389	17.2013	17.4463	17.0828	17.3445	17.1973	17.5311	17.4284	17.3609	1
K.GDFLALDLGGTNFR.V	HXK2	16.5281	16.3053	16.6436	16.4914	16.55	16.739	16.5569	16.7854	16.3303	16.8252	16.3424	16.6225	16.906	16.7771	1
K.GDGPVQGTIHFEQK.A	SODC	16.6233	16.5911	16.7117	16.6793	16.6676	16.8564	16.702	16.7671	16.5587	16.7597	16.5801	16.6741	17.7853	17.5115	1
K.GDHGGAGANTWR.L	CX6A2	17.504	17.4552	17.7683	17.7104	17.6074	17.4471	17.0634	17.5553	17.2863	17.4728	17.0619	17.4607	17.5007	17.3094	1
K.GDSC#EVTGTIK.A	TITIN	19.1803	19.0746	19.3125	19.3045	18.8812	19.1993	18.9815	19.3448	18.8799	19.2106	19.0523	19.3611	15.8239	15.3078	2
K.GDSGQYTC#QATNDVGK.D	TITIN	18.7462	18.6788	18.6929	18.5591	18.8174	18.7848	18.6481	19.0293	18.5269	18.7636	18.5484	18.6662	15.1007	14.5557	1
K.GDSGQYTC#YAVNEVGK.D	TITIN	18.3026	18.0564	18.383	18.1592	18.221	18.4395	18.3577	18.5291	18.111	18.387	18.1634	18.3761	16.4486	16.3476	1
K.GDVAFVK.H	TRFE	17.3901	17.2164	17.4428	17.466	17.3347	17.3193	17.1601	17.5369	17.1301	17.4399	17.2238	17.3489	17.5498	17.3405	1
K.GDVTTQVALQPALK.F	SODM	19.5556	19.4514	19.7486	19.5362	19.6207	19.7508	19.5891	19.8442	19.472	19.5867	19.4824	19.6415	19.4495	19.1945	2
K.GDVVIVLTGWRPGSGFTNTMR.V	KPYM	18.2072	18.2841	18.9915	18.6732	18.2265	18.2853	18.3522	18.3844	18.4686	18.3777	18.4155	18.5525	18.9402	18.8285	1
K.GEAGPQGAR.G	CO1A1	16.3357	16.3312	16.658	16.6384	16.2666	16.4151	16.2438	16.4392	16.4442	16.4281	16.2865	16.4656	16.1584	15.9964	1
K.GEAIEAILAALEVVSEPFR.S	PSMD2	12.3558	13.0148	12.9988	12.4194	13.0299	12.8459	12.749	12.8153	12.3716	12.6381	12.1463	12.1191	16.8592	16.4788	1
K.GEALLQTPEC#EIKEEGK.I	TITIN	17.9638	18.0183	17.9665	18.0617	17.9511	18.3002	18.0231	17.9712	18.0086	17.9948	17.9525	17.9403	14.59	14.3386	1
K.GEASDYATLDVTGGAYTTYASQR.R	TITIN	16.6118	16.5222	16.5472	16.6959	16.7577	16.7025	16.329	16.8067	16.5549	16.6899	16.3268	16.5266	16.6233	16.2182	2
K.GEDFYC#VTC#HETK.F	FHL1	20.3987	20.2534	20.5439	20.4511	20.3716	20.5896	20.3031	20.5765	20.2528	20.4262	20.221	20.5546	18.9967	18.7872	4
K.GEDPFRTEDLPANLGYHLK.M	AMPD1	17.5679	17.2597	18.056	17.708	17.8669	17.8969	17.832	17.8014	17.3723	17.5111	17.5188	17.7389	17.4944	17.0753	1
K.GEFGVYLVSDGSSR.P	NDUS2	15.8521	15.825	15.9387	15.9744	15.8932	15.7573	15.8291	16.2454	15.665	15.9594	15.8271	16.0458	15.9192	15.6787	1
K.GEFGVYLVSDGSSRPYR.C	NDUS2	18.2321	18.0191	18.2092	18.2967	18.4591	18.4991	18.1641	18.49	18.2482	18.3981	18.0879	18.3466	18.1452	17.9342	1
K.GEFITTVQQR.G	MDHC	18.1631	18.049	18.2114	17.9795	18.2605	18.1753	17.9133	18.3041	17.9168	18.1408	17.9648	18.064	18.1829	18.0007	1
K.GEFQILLDALDK.I	CAH3	19.9441	19.9767	19.9633	19.5457	19.7849	20.0658	19.8098	20.0029	19.7962	20.035	19.6446	19.8908	20.2156	20.037	2
K.GEGEVC#VK.G	ACSL1	18.2188	18.1306	18.3307	18.2676	18.154	18.4556	18.137	18.3845	18.0544	18.2813	18.1928	18.4634	17.1314	17.0805	2
K.GEGIPTTAK.L	CAC1S	15.8042	15.8238	16.0885	16.1302	15.8844	16.0889	15.9217	16.078	15.6431	16.0568	15.9202	16.0356	16.0695	16.0864	1
K.GEHPGLSIGDVAK.K	HMGB1	19.8329	19.8201	19.9148	19.8715	19.6842	19.9533	19.7654	20.0004	19.5616	19.8281	19.7132	19.8718	19.8857	19.4975	2
K.GELLEAIK.R	SODM	19.4526	19.3338	19.5306	19.4905	19.2059	19.5822	19.32	19.5457	19.2559	19.3188	19.4093	19.5157	19.4814	19.1719	1
K.GELLRPSPTC#EIK.A	TITIN	18.6503	18.532	18.6742	18.71	18.7061	18.7171	18.5094	18.8109	18.5753	18.6531	18.4863	18.6451	17.5726	17.5897	1
K.GEMDTFPTFK.F	ATP5J	18.7867	18.7167	19.0202	18.8944	18.7566	18.8852	18.8343	19.155	18.5609	18.917	18.749	18.9779	18.7842	18.6681	1
K.GEMMDLQHGSLFLK.T	LDHA	20.9504	20.7476	21.065	21.0401	21.0776	21.0137	20.6732	21.0314	20.6867	21.0808	20.8885	21.1113	21.4248	21.0992	3
K.GEPLTASPDC#EIIEDGK.K	TITIN	17.6119	17.5259	17.8233	17.7467	17.583	17.7631	17.6031	17.851	17.5116	17.6363	17.5799	17.8148	16.3628	15.9154	1
K.GEPLTASPDC#EIIEDGKK.H	TITIN	20.1741	20.0273	20.04	20.185	20.1105	20.2896	20.141	20.2463	19.9796	20.115	19.9537	20.1005	15.335	14.989	2
K.GEPVQSEPVK.M	TITIN	17.7387	17.622	17.8346	17.8526	17.5534	17.9152	17.7111	17.8029	17.5402	17.7076	17.6927	17.8216	17.9278	17.7411	1
K.GEQAWSHAGISK.T	TITIN	19.584	19.3391	19.844	19.6488	19.4521	19.7274	19.5413	19.819	19.4742	19.6134	19.4	19.6413	19.9374	19.6812	1
K.GETGAMVSSTLK.L	RYR1	17.9789	17.9297	18.0801	17.9542	17.9817	18.2176	17.8525	18.1329	17.8722	17.9555	17.6556	17.938	17.8261	17.5956	1
K.GETGLRGDTGNTGR.D	CO1A2	17.578	17.4705	17.5576	17.4836	17.8358	17.8806	17.588	17.7569	17.6584	17.8821	17.185	17.5435	17.4587	17.0644	1
K.GEYVC#DC#GTDTTK.A	TITIN	17.3806	17.4457	17.7018	17.7132	17.6113	17.7676	17.5163	17.7333	17.398	17.607	17.5399	17.7362	17.2355	17.1303	1
K.GFC#QVNVVDRPGPPVGPVIFDEVTK.E	TITIN	18.9986	18.8985	19.1263	19.0536	19.1329	19.3625	18.9295	19.317	18.9842	19.179	18.9598	19.2674	16.124	15.8884	1
K.GFFDPNTEENLTYLQLMER.C	PLEC	16.9466	17.0186	17.2721	17.0397	17.1978	17.1632	17.0034	17.2717	17.0609	17.1342	17.0041	17.2172	17.2414	17.3283	1
K.GFFDPNTHENLTYLQLLER.C	EPIPL	19.3761	19.354	19.7062	19.5586	19.6755	19.585	19.3729	19.6106	19.3915	19.5119	19.2921	19.5664	19.837	19.3779	1
K.GFGFGLVK.L	VDAC2	20.8465	20.7276	20.9927	20.8777	20.8131	20.96	20.7751	21.0196	20.6092	20.946	20.6827	20.9339	20.817	20.4566	1
K.GFGFVDFNSEEDAK.A	NUCL	17.3066	17.1287	17.5072	17.5681	17.5492	17.3879	17.2924	17.5605	17.2245	17.5787	17.3451	17.5778	17.3769	17.0916	1
K.GFHSLIFEVVR.A	MYOTI	18.888	18.8132	19.2226	18.9379	19.0687	19.0694	18.9119	19.2079	18.6912	18.9906	18.879	19.212	19.2184	19.0635	1
K.GFIGPGIDVPAPDMSTGER.E	DHE3	16.3253	16.2377	16.6799	16.5442	16.5997	16.4311	16.2838	16.7086	16.1669	16.4776	16.2525	16.4838	16.5736	15.9775	1
K.GFITIVDVQR.V	GPDM	18.6684	18.5193	18.9769	18.9544	18.8767	18.9297	18.6399	18.9938	18.5599	18.8541	18.731	18.8928	18.7408	18.6019	1
K.GFNAVMIR.A	MCAT	18.6276	18.4669	18.7636	18.6941	18.682	18.677	18.4499	18.7181	18.4363	18.7003	18.4938	18.7623	18.3081	18.1107	1
K.GFPVVLDSPR.D	PADI2	18.2769	18.2081	18.3882	18.254	18.2444	18.362	18.058	18.3511	18.0176	18.2035	18.0908	18.3599	18.1676	17.8276	1
K.GFQQILAGEYDHLPEQAF.Y	ATPB	16.8652	16.5797	16.8596	16.8558	16.7535	16.8168	16.7503	17.1497	16.6202	17.0092	16.6512	17.0041	16.2314	16.1733	1
K.GFQQILAGEYDHLPEQAFY.M	ATPB	16.213	16.332	16.7068	16.5565	16.7255	16.5825	16.2051	16.6926	16.1718	16.5951	16.3261	16.5249	16.547	16.2096	1
K.GFQQILAGEYDHLPEQAFYMVGPIEEAVAK.A	ATPB	17.6399	17.6084	17.9533	17.7742	17.8073	18.1116	17.6421	17.9296	17.6991	17.8132	17.7802	18.0057	17.7361	17.6689	2
K.GFSSDAR.D	PRVA	22.6502	22.3877	22.5519	22.5064	22.5388	22.465	22.4158	22.6296	22.2783	22.4246	22.2875	22.4022	23.9397	23.7398	1
K.GFYIYQEGSK.N	ECHA	19.4203	19.245	19.4363	19.4839	19.3345	19.4942	19.3364	19.5996	19.2295	19.3836	19.2739	19.4418	19.3492	19.0679	2
K.GFYYLMQELPQER.L	ACADL	18.2631	18.1751	18.2666	18.216	18.3196	18.4984	18.127	18.146	18.1443	18.1169	18.0346	18.2798	18.487	18.1518	2
K.GGAPLDTSR.V	MYPC2	21.0311	20.8986	21.0483	21.0664	20.8721	21.0301	20.802	21.0839	20.8909	21.0865	21.0139	21.0824	21.2673	21.0078	1
K.GGASDALLYR.A	CX7A2	19.0241	18.9058	19.0281	19.0922	18.9547	19.1345	18.8462	19.0778	18.8406	19.1116	18.8086	19.2338	19.2828	19.0442	1
K.GGDDLDPNYVLSSR.V	KCRM	21.7384	21.514	21.8598	21.7374	21.7761	21.8201	21.6257	21.8916	21.6366	21.8207	21.6371	21.8196	21.8291	21.5779	2
K.GGEEPLPEGLFWLLVTGQMPTEEQVSWLSR.E	CISY	16.1999	16.1621	16.3157	16.32	16.2955	16.5571	16.1531	16.4344	16.184	16.2496	16.0825	16.5337	16.2129	16.2454	1
K.GGGHVAQIYAIR.Q	RS16	17.615	17.5637	17.8161	17.8097	17.6346	17.8212	17.6793	17.838	17.5107	17.8145	17.5269	17.8131	18.371	18.2052	1
K.GGGMDNVLYR.L	CX7A1	18.6597	18.4248	18.6672	18.5738	18.5171	18.5789	18.3402	18.5888	18.3781	18.5364	18.4489	18.5762	18.9822	18.6695	1
K.GGGSHPLLVPYDTLTAK.E	RYR1	19.453	19.4326	19.71	19.5353	19.596	19.7821	19.4018	19.8115	19.4539	19.6284	19.35	19.7086	19.771	19.5073	2
K.GGIQIMAGK.T	TITIN	20.4855	20.4325	20.5908	20.2707	20.5573	20.6914	20.3488	20.4871	20.3756	20.3812	20.273	20.4532	20.5622	20.1977	1
K.GGLHTVAVM*NVGAPAAGMNAAVR.S	K6PF	14.4015	14.5738	14.816	14.5285	14.8069	14.625	14.4658	14.529	14.1024	14.4366	14.3977	14.6633	14.5304	14.3334	1
K.GGLHTVAVMNVGAPAAGM*NAAVR.S	K6PF	14.0595	14.0712	14.4856	14.2556	14.2369	13.9473	13.9822	14.332	14.375	14.0197	14.1592	14.1591	14.5214	14.3182	1
K.GGLHTVAVMNVGAPAAGMNAAVR.S	K6PF	18.5777	18.6393	19.1047	19.0141	19.0887	19.1154	18.6585	18.9613	18.6855	18.8558	18.6991	18.9127	18.7742	18.6619	3
K.GGLVGTPAPFSIDTK.G	FLNC	20.4616	20.4764	20.6935	20.6152	20.6038	20.7024	20.4167	20.8129	20.3562	20.5264	20.5435	20.5941	19.8254	19.6477	1
K.GGNNLVSGYPK.R	HEMO	17.3338	17.1691	17.6621	17.5211	17.6571	17.6914	17.3124	17.6691	17.2059	17.4837	17.4767	17.5366	18.2	17.5677	1
K.GGQAQATQGYLEDEHAGAHAEEAFFNTILPAFDPALK.Y	ABEC2	16.7203	16.8254	16.9109	16.9885	17.0454	17.2401	16.7215	17.184	16.9851	16.908	16.8333	17.1224	16.9682	16.8621	1
K.GGTLTQYEGK.L	UGPA	17.7044	17.6602	17.8862	17.7676	17.7861	17.9157	17.6161	17.9561	17.5756	17.7592	17.5597	17.8901	18.0997	17.7606	1
K.GGVASGFK.H	GELS	17.1734	17.2316	17.287	17.1934	17.2126	17.3534	17.1352	17.5197	17.0647	17.2132	17.0243	17.2661	17.1266	16.8891	1
K.GGVEYLFR.V	TITIN	22.1607	22.0441	22.2402	22.1866	22.355	22.3659	22.0783	22.2292	22.0431	22.1428	22.1182	22.439	22.3416	22.1887	1
K.GGVVGIK.V	ALDOA	25.2374	25.1774	25.2987	25.0116	25.2901	25.3511	25.1667	25.3711	25.1078	25.0596	24.9635	25.0726	25.1453	24.7369	1
K.GGYHQLIIASVTDDDATVYQVR.A	TITIN	18.5531	18.6213	18.9648	18.5913	18.9376	18.8081	18.9672	18.9665	18.6295	18.845	18.7282	18.9355	18.1213	18.5591	1
K.GHAVGDIPGVR.F	RS23	18.9779	19.0995	18.951	18.9322	18.851	19.0476	19.0086	18.9483	19.0433	18.716	19.1145	19.0779	18.9167	19.0506	1
K.GHMLADVVAIIGTQDIVFGEIDR.-	NDUS2	15.8403	15.8113	16.4392	16.1606	15.7185	16.1055	15.9337	16.1755	15.8921	16.136	15.74	16.0843	16.0031	15.7434	1
K.GHSLSDGLDEVQK.A	MTX2	16.6854	16.5431	16.5951	16.6703	16.5293	16.6078	16.4178	16.8014	16.5538	16.6906	16.4485	16.6391	16.7636	16.2162	1
K.GHTNQVSR.M	WDR1	16.2583	16.3013	16.3052	16.3505	16.3488	16.4281	16.0119	16.2638	16.1252	16.2203	16.0783	16.1902	14.7322	14.7676	1
K.GHYTEGAELVDSVLDVVR.K	TBB2A	18.0634	18.3578	18.5405	18.4616	18.266	18.5061	18.1122	18.4248	18.1028	18.3696	18.1189	18.3781	18.3311	18.0759	1
K.GIATNDVGIQK.D	ETFD	17.8091	17.7407	17.9082	17.8191	17.7423	17.9949	17.6358	17.8675	17.77	17.8232	17.7149	18.0314	17.6727	17.556	1
K.GIAVHPELFSIDNGLLTPTLK.A	ACSL1	17.5829	17.6086	17.6041	17.6425	17.8117	17.7808	17.7024	17.9985	17.5316	17.7493	17.4795	17.9079	17.5454	17.2113	1
K.GIDLTQVK.G	ODP2	19.6469	19.3711	19.5568	19.5246	19.5467	19.6608	19.3786	19.6497	19.2783	19.4763	19.2766	19.517	19.3654	19.0708	1
K.GIDVETIAEVYPIR.V	KPB1	16.9005	16.9399	17.0631	16.6347	17.1588	17.2392	16.9304	17.0701	16.7431	16.9455	16.8733	16.9979	17.6289	16.9445	1
K.GIFNGFSITLK.E	MPCP	17.4613	17.5994	17.8058	17.6123	17.5069	17.6184	17.5733	17.6138	17.5462	17.4909	17.4927	17.6588	17.5713	17.429	1
K.GIGPTYSSK.A	PURA1	20.3119	20.1072	20.3688	20.2612	20.2314	20.3781	20.1921	20.3557	20.0625	20.3474	20.0743	20.2885	20.2516	19.8934	2
K.GIGTDEATIIDIVTHR.S	ANXA6	18.7882	18.6237	18.5202	18.4232	18.7002	18.6312	18.474	18.7253	18.1011	18.791	18.6211	18.6256	18.5355	18.2827	1
K.GIIRPGTAFELLEAQAATGYVIDPIK.G	PLEC	16.8819	16.9074	17.1852	16.8052	16.8416	17.0913	16.9186	17.0664	16.6219	16.9725	16.7092	16.9838	16.9112	16.743	1
K.GILAADESTGSIAKR.L	ALDOA	19.2363	18.9959	18.7315	18.4691	19.7756	19.7823	19.1941	19.5496	19.358	19.5172	18.5321	18.889	18.533	18.4251	1
K.GILEYLTVAEVVETMEDLVTYTK.N	VINC	14.1488	14.1686	14.1852	14.2141	14.212	14.1585	14.3967	14.6431	13.7343	13.6621	13.9765	13.9551	13.6904	13.613	1
K.GILGYTEDQVVSC#DFNSNSH.S	G3P	16.7629	16.5331	17.1168	17.2778	17.0213	16.7858	16.565	17.0202	16.6613	16.928	16.7894	17.0522	16.1771	15.7145	1
K.GILGYTEDQVVSC#DFNSNSHSSTFDAGAGIALNDNFVK.L	G3P	18.2504	18.4165	18.9125	18.5634	18.6893	18.5667	18.2812	18.4535	18.3277	18.7137	18.6797	18.9114	15.5241	15.4909	1
K.GILLYGTK.A	ACADV	19.5267	19.2602	19.4253	19.4109	19.3152	19.542	19.3353	19.5476	19.1624	19.4902	19.2543	19.4468	19.1356	18.9597	1
K.GINFTQLSIDNC#DR.N	TITIN	17.9342	17.7764	18.0321	18.035	18.0526	18.1664	17.8357	18.1223	17.8623	18.0865	17.8089	18.0953	17.3408	17.3903	1
K.GINFTQLSIDNC#DRNDAGK.Y	TITIN	20.0828	20.0716	20.1183	20.0316	20.227	20.4646	20.0495	20.3516	20.0843	20.2341	19.8797	20.2611	15.427	15.3546	1
K.GIPHLVTHDAR.T	RS4X	15.7764	15.5249	15.8173	15.721	15.6228	15.6546	15.4581	15.7466	15.4154	15.575	15.6446	15.7655	15.5351	15.1303	1
K.GIPLDQSSELLVVVK.D	DYSF	17.9574	17.8056	17.9731	17.9508	17.9227	18.1712	17.8656	18.1241	17.8289	18.1468	17.7341	18.144	16.8742	16.615	1
K.GIQEIADSVK.V	ODPX	18.5944	18.5646	18.7844	18.618	18.6324	18.6672	18.4992	18.7196	18.4375	18.5021	18.5537	18.752	18.536	18.2795	1
K.GIQNDLTK.L	SDPR	18.1839	18.0563	18.1257	18.1463	17.9562	18.2391	17.8217	18.2017	17.8969	18.1398	18.0358	18.1899	17.9678	17.8416	1
K.GIRPAINVGLSVSR.V	ATPA	19.5142	19.4963	19.6136	19.551	19.3848	19.4874	19.3027	19.5377	19.5806	19.583	19.3272	19.6316	19.0539	18.9438	1
K.GISAFLVPMPTPGLTLGK.K	ACADS	16.6426	16.6248	16.8364	16.6478	16.7516	16.7434	16.6613	16.8062	16.5012	16.8309	16.483	16.8336	16.8566	16.6525	1
K.GISDLAQHYLMR.A	TCPG	15.7563	15.7242	16.0828	15.9649	16.0291	15.9219	15.648	16.0314	15.57	15.8452	15.7313	15.954	16.0034	15.7567	1
K.GITHIGYTDLPSR.M	NNTM	18.3751	18.2378	18.4149	18.3257	18.2461	18.3699	18.2622	18.5165	18.1321	18.3586	18.1908	18.3439	16.7548	16.4614	1
K.GITQEQMNEFR.A	ACTN2	20.851	20.532	20.8299	20.6236	20.8332	20.8957	20.5238	20.7539	20.6687	20.7521	20.5715	20.7346	20.5375	20.2226	1
K.GITWGEDTLMEYLENPK.K	CYC	18.6009	18.5746	18.7723	18.6724	18.6934	18.8677	18.5485	18.898	18.6631	18.8364	18.5597	18.9091	19.349	19.1047	1
K.GIVDQSQQAYQEAFEISK.K	1433Z	17.2694	17.2179	17.4255	17.4981	17.1327	17.4626	17.1989	17.4746	16.9777	17.3971	17.1533	17.4273	17.4355	17.1341	1
K.GIVNATK.D	NDUA9	18.9202	18.9495	19.1601	19.1726	18.7832	19.1143	18.8637	19.1902	18.7426	19.0992	19.0085	19.2051	19.0375	18.9484	1
K.GIVNEQFLLQR.L	ACADV	18.0801	18.0455	18.2746	18.3099	18.3178	18.334	18.1188	18.3846	18.0252	18.2486	17.9848	18.3269	18.1923	17.9179	2
K.GIVVTAYSPLGSPDRPWAKPEDPSLLEDPR.I	ALDR	17.3405	17.0631	17.3621	17.2449	17.2316	17.2685	17.0648	17.502	17.1179	17.2254	17.0042	17.3781	17.1123	16.9802	1
K.GIYTGLSAGLLR.Q	M2OM	19.1883	18.9594	19.1991	19.1217	19.2541	19.1865	19.0014	19.2615	19.0633	19.2341	18.9137	19.2277	18.9663	18.7771	1
K.GIYTLTLENPVK.S	TITIN	20.2517	20.0897	20.3553	20.2369	20.1307	20.3942	20.1907	20.414	20.173	20.1481	20.05	20.4314	20.3131	20.1439	1
K.GKGEQIAR.E	RAB10	18.1589	18.026	18.2225	18.1842	18.0963	18.1891	18.0706	18.2905	18.0049	18.2452	17.9378	18.2095	18.1353	17.9241	1
K.GKLPEEAR.K	G6PI	18.3624	18.3074	18.5638	18.6528	18.3824	18.6687	18.3877	18.6485	18.3409	18.5975	18.4424	18.6841	18.3728	18.2488	1
K.GKPAPSVSWK.K	TITIN	19.3676	19.3117	19.7094	19.6396	19.4962	19.6907	19.4234	19.7087	19.3653	19.6723	19.4766	19.7284	19.7239	19.4831	2
K.GKPFPVC#K.W	TITIN	19.8295	19.6744	19.9767	19.9801	19.945	20.094	19.8628	20.0794	19.7381	19.9205	19.7491	20.0533	18.3507	17.979	1
K.GKPLILEGTFSGTPPISVTWK.K	TITIN	17.8402	17.8186	18.0919	17.8744	17.8489	18.0507	17.8426	17.9897	17.794	17.844	17.8345	18.025	18.0678	17.6033	1
K.GKSEEELAEC#FR.I	TNNC2	21.7809	21.7206	21.8817	21.7506	21.7302	21.9086	21.6407	21.9864	21.6666	21.8438	21.7079	21.8255	17.9108	17.5371	2
K.GLAFIQDPDGYWIEILNPNK.I	LGUL	15.7733	15.6802	15.9238	15.9691	15.7322	15.6219	15.7065	16.0657	15.6612	16.0551	15.5665	15.9706	16.0991	16.1102	1
K.GLAPDLPEDLYHLIK.K	RS13	19.1912	19.143	19.447	19.505	19.3254	19.3708	19.1847	19.4777	19.2649	19.432	19.1454	19.4978	19.5092	19.1064	1
K.GLDPYNMLPPK.A	COX5B	18.5647	18.5019	18.7173	18.5737	18.5165	18.7112	18.4725	18.7594	18.4652	18.6897	18.4658	18.6979	18.772	18.1868	2
K.GLEC#VVR.N	TITIN	21.5752	21.4541	21.5514	21.5824	21.4953	21.5636	21.4097	21.6144	21.2539	21.5325	21.4402	21.515	18.8919	18.7204	1
K.GLEELLIGGSHLK.E	CO6A1	20.2889	20.1102	20.3784	20.3496	20.3536	20.3718	20.0859	20.3981	19.9714	20.3142	20.064	20.2283	20.1857	19.7694	1
K.GLETIASDVVSLASK.A	ODP2	20.0649	19.9391	20.2476	20.1679	20.0736	20.2986	20.0731	20.221	19.874	20.0017	20.0245	20.1441	19.997	19.7081	1
K.GLGDC#LVK.I	ADT2	19.027	18.9796	19.126	19.1534	19.0076	19.2253	18.9316	19.2346	18.8297	19.1822	19.0038	19.2436	18.2522	18.1212	2
K.GLGTDEDSILNLLTSR.S	ANXA5	17.9813	17.7636	18.1794	18.0942	17.9243	18.0354	17.7783	18.1054	17.8756	18.147	17.7819	18.0973	17.7196	17.4511	1
K.GLGTDEDSLIEIIC#SR.T	ANXA2	18.243	18.0403	18.3985	18.3103	18.3871	18.3159	18.065	18.4624	18.0853	18.4	18.2172	18.4085	18.0257	17.8075	2
K.GLGTDEDTLIEILTTR.S	ANXA1	16.207	16.1302	16.4026	16.2823	16.3453	16.2838	16.1188	16.7288	16.1657	16.3114	15.9343	16.3288	16.232	15.9393	1
K.GLLPEELTPLILETQK.Q	ETFA	19.8525	19.9142	20.1171	19.8909	19.8646	20.0205	19.8462	20.0942	19.6524	19.8907	19.8063	19.8548	19.7978	19.5634	1
K.GLLTYTSWEDALSR.V	NDUS1	18.5375	18.4924	18.6511	18.6874	18.6371	18.7563	18.467	18.7892	18.4254	18.7367	18.541	18.7665	18.4636	18.3506	1
K.GLMISLSTDDPMQFHFTK.E	AMPD1	16.5366	16.5155	16.7067	16.7487	16.8647	16.7301	16.5886	16.6508	16.5213	16.8435	16.4243	16.8088	16.8338	16.7708	1
K.GLMPDGTSR.F	ADHX	17.1967	17.2448	17.4284	17.3909	17.3295	17.3628	17.1951	17.4063	17.2778	17.4989	17.293	17.6207	17.598	17.3583	1
K.GLQTSQDAR.F	CALR	19.0824	18.9411	19.094	19.1846	19.1376	19.0481	18.8853	19.1511	18.8686	19.1143	18.9401	19.0504	19.1225	18.7898	1
K.GLSEGQTFQVAEFIVDTR.N	FLNC	18.4323	18.3304	18.7423	18.7011	18.2005	18.4114	18.2966	18.6404	18.4207	18.4173	18.3697	18.719	18.0601	17.5556	1
K.GLSQEQLNEFR.A	ACTN3	22.4238	22.2913	22.5033	22.4515	22.6418	22.4833	22.3303	22.6856	22.1772	22.4483	22.2849	22.4152	22.4692	22.0826	1
K.GLSQSALPYR.R	RS13	19.0913	18.9873	19.2249	19.1804	19.1465	19.1597	18.8957	19.275	18.9285	19.2101	18.9062	19.1482	19.2079	18.9984	1
K.GLTPSQIGVILR.D	RS13	18.1942	18.1432	18.3431	18.2543	18.1535	18.3724	18.0944	18.3756	18.117	18.2852	18.0845	18.264	18.451	18.2739	1
K.GLTPTGMLPSGVLSGGK.Q	PP2BA	16.8234	16.6851	16.9857	16.9383	16.7687	16.9548	16.6688	17.069	16.5728	16.9546	16.7104	17.0318	17.004	16.903	1
K.GLVEDTLR.Q	PLEC	18.3506	18.1684	18.5318	18.356	18.4801	18.5823	18.2128	18.4371	18.1286	18.4138	18.1789	18.3333	18.8215	18.5131	1
K.GLVSSASATVSTQELEAQGR.E	PPR3A	17.506	17.2514	17.7385	17.5706	17.5287	17.6868	17.4968	17.7926	17.3503	17.6245	17.4046	17.7154	17.509	17.2405	1
K.GLVYETSVLDPDEGIR.F	CISY	18.4475	18.3444	18.5623	18.5405	18.6059	18.491	18.2807	18.5986	18.267	18.5883	18.307	18.5044	18.3232	18.2326	1
K.GLYGINEDVFLSVPC#ILGQNGISDVVK.V	LDHA	18.6829	18.5695	18.6526	18.6153	18.5231	18.686	18.4809	18.7709	18.3834	18.6089	18.4483	18.7134	15.7021	16.2912	1
K.GLYPAPLK.I	ECHA	19.7659	19.6484	19.7701	19.6407	19.7284	19.9258	19.6868	19.8829	19.534	19.6995	19.5301	19.7543	19.5918	19.1907	1
K.GLYQLTINSVTTDDDAEYTVVAR.N	TITIN	17.8117	17.5919	17.897	17.8732	17.781	18.0518	17.6284	17.922	17.6149	17.7796	17.4984	17.8496	17.731	17.487	1
K.GLYTFEVENR.V	TITIN	19.0372	18.8049	18.9774	18.9351	19.0696	18.9716	18.8495	19.1858	18.6563	18.9316	18.8028	18.9025	19.0066	18.6402	1
K.GM*LPDPK.N	ADT1	18.7857	18.6814	18.7472	18.9089	18.7538	18.95	18.6543	18.8809	18.6108	18.8226	18.5801	18.8292	18.8138	18.4167	2
K.GM*SLNLEPDNVGVVVFGNDK.L	ATPA	16.3688	16.2758	16.5416	16.6384	16.5718	16.4279	16.1422	16.752	16.188	16.4605	16.2243	16.5632	15.9092	15.6731	1
K.GMAFTLEER.L	MAON	17.6362	17.4297	17.7662	17.8278	17.7878	17.765	17.4517	17.7254	17.3285	17.6998	17.4375	17.7141	17.6758	17.2589	1
K.GMGDSTVPEQQK.V	CACP	16.4103	16.4417	16.6387	16.4652	16.3857	16.5346	16.4597	16.5281	16.4113	16.5299	16.5445	16.4707	16.5302	16.3437	1
K.GMGGAMDLVSSSK.T	SCOT1	18.4785	18.3422	18.6903	18.4748	18.4053	18.5174	18.3908	18.767	18.2325	18.5147	18.3174	18.5401	18.4434	18.0348	1
K.GMGTVQK.G	RL21	16.9912	16.951	17.152	17.1773	16.7292	17.3409	17.0971	17.3536	16.8927	17.2294	17.087	17.2651	17.2171	17.2957	1
K.GMLPDPK.N	ADT1	22.9317	22.9497	23.0543	23.0156	22.8927	23.1178	22.8408	23.0853	22.7577	22.8909	22.8375	23.0084	23.0049	22.7606	3
K.GMNTLVGYDLVPEPK.I	COX5A	19.8482	19.6637	19.7771	19.7973	19.7745	20.0976	19.5309	19.7453	19.635	19.88	19.7127	19.7215	19.7427	19.3514	1
K.GMSLNLEPDNVGVVVFGNDK.L	ATPA	20.1281	20.1357	20.1546	20.1488	20.2543	20.2503	19.9752	20.3662	20.1365	20.1235	19.7868	20.0946	19.8629	19.6292	1
K.GNAIC#SGK.L	TITIN	20.2503	20.0519	20.174	20.1026	20.0474	20.2257	19.9316	20.2172	19.9246	20.1107	19.8991	20.1022	15.3377	14.9954	1
K.GNDISSGTVLSDYVGSGPPSGTGLHR.Y	PEBP1	16.2381	16.1377	16.4159	16.4154	16.2365	16.5924	16.0411	16.669	16.1545	16.5739	16.009	16.5651	16.7882	16.3962	1
K.GNEYIFR.V	TITIN	22.9361	22.8084	22.951	22.8588	22.961	23.0457	22.7939	22.9931	22.7193	22.936	22.8663	22.9763	23.1672	22.9393	2
K.GNEYVFR.V	TITIN	20.3006	20.2443	20.4309	20.366	20.406	20.3709	20.249	20.4352	20.2188	20.1679	20.2325	20.3391	20.5443	20.251	1
K.GNIETNHNLPPSHK.S	IDHG1	17.3645	17.1196	17.3138	17.3275	17.1763	17.2441	16.9674	17.544	17.014	17.2435	16.8574	17.2595	17.2699	16.8832	1
K.GPAPLNLEVPAYEFTSDDVVVVG.-	UCRI	18.059	17.8917	18.0746	18.104	18.0416	18.21	17.9246	18.1496	18.1268	18.1804	17.8539	18.2396	18.0305	17.7445	1
K.GPAVGIDLGTTYSC#VGVFQHGK.V	HSP7C	18.3184	18.3624	18.5002	18.468	18.3458	18.3842	18.2505	18.5882	18.2643	18.5061	18.1982	18.4446	16.2305	15.7629	1
K.GPDWILGEMK.T	NDUV1	17.6666	17.6133	17.8962	17.801	17.8264	17.6821	17.6587	17.8067	17.5419	17.443	17.5023	17.7736	17.4348	17.2265	1
K.GPFTDVVTTNLK.L	VAPA	18.5456	18.4641	18.7763	18.8289	18.5169	18.7389	18.555	18.8869	18.5115	18.7301	18.511	18.7203	18.0453	17.8406	1
K.GPGFGVQAGL.-	NDUV2	16.8414	16.4212	16.9068	16.8445	17.0039	16.8742	16.7048	16.9025	16.668	16.9636	16.7199	16.8712	16.8479	16.693	1
K.GPILMELQTYR.Y	ODPA	18.0302	17.9836	18.2389	18.081	17.9466	17.9474	17.7487	18.3308	17.6642	17.9052	18.059	18.0602	17.9311	17.7269	1
K.GPLMMYISK.M	EF2	18.5962	18.4229	18.7141	18.6618	18.5937	18.7695	18.6026	18.8885	18.4774	18.6161	18.4129	18.706	18.6711	18.5042	1
K.GPNIVGPYGILQPFADAMK.L	NU1M	17.4726	17.5525	17.8712	17.663	17.5116	17.6282	17.491	17.7846	17.4064	17.641	17.457	17.6555	17.6043	17.1924	1
K.GPQYGTLEK.A	PACN3	16.9739	16.8899	17.0675	16.9031	16.9396	17.2206	16.7709	17.1621	16.8015	16.9859	16.7796	17.1009	16.989	16.6853	1
K.GPSVDWGK.I	UGPA	17.2455	17.1606	17.4353	17.284	17.2326	17.3105	17.221	17.4311	17.0178	17.2119	17.0892	17.4719	17.456	17.357	1
K.GQDLIDNNGHYQVIVTR.S	TITIN	21.0124	20.9641	21.3089	21.3787	21.0831	21.2124	20.9022	21.238	20.8676	21.2261	21.1028	21.4612	21.4721	21.2315	3
K.GQEVIKEDGK.I	TITIN	17.4686	17.3349	17.3114	17.5657	17.6566	17.8108	17.4895	17.6532	17.5776	17.6942	17.3448	17.4326	17.3828	17.2833	1
K.GQHAAEIQPL.A	MYG	15.6729	15.9786	16.3123	16.1204	15.9772	16.3785	15.6596	16.2785	15.9959	16.1628	15.8308	16.204	16.4171	16.0927	1
K.GQHAAEIQPLAQSH.A	MYG	19.1132	19.1634	19.4268	19.2974	19.2187	19.5441	19.4215	19.5016	19.085	19.2749	19.1532	19.4131	19.4916	19.4244	2
K.GQHAAEIQPLAQSHATK.H	MYG	20.2394	20.1734	20.3445	20.3466	20.3866	20.4723	20.1549	20.4572	20.0408	20.3315	20.059	20.3834	20.5727	20.2873	3
K.GQHLPVSAPPK.I	TITIN	20.5229	20.3731	20.6799	20.6463	20.5354	20.6841	20.3735	20.7954	20.2886	20.5914	20.4742	20.628	20.7252	20.4545	3
K.GQIEEAGWSYVGGWTGQGGSK.L	K6PF	19.4151	19.3969	19.584	19.489	19.481	19.6942	19.3654	19.6496	19.3513	19.5543	19.2913	19.5947	19.6299	19.3543	2
K.GQILMPNIGYGSNK.K	RL32	17.8026	17.7233	18.0367	18.0218	17.9262	18.0503	17.8365	18.0452	17.7648	17.9043	17.7246	18.0781	18.5905	18.3272	1
K.GQLTIDQVFPYPSVLSEEQAQFLK.E	ACADV	17.6796	17.501	17.9845	17.9255	17.8504	17.9383	17.762	17.986	17.6419	17.8379	17.4473	17.8867	17.599	17.3402	1
K.GQNVQQVSY.A	MYH7	16.172	16.043	16.2659	16.1883	16.2196	16.296	16.1038	16.185	15.8005	16.1868	16.1247	16.3406	16.4157	15.9912	1
K.GQPLYLSC#ELNK.E	TITIN	19.2027	19.13	19.3459	19.3487	19.4441	19.489	19.1942	19.4737	19.1845	19.4308	19.1512	19.4496	16.8315	16.7466	2
K.GQSDPVTIGPLTVK.E	TITIN	19.316	19.1866	19.4977	19.381	19.3359	19.3571	19.2671	19.6015	19.2045	19.3215	19.1471	19.332	19.3963	19.1851	2
K.GQTVQQVY.N	MYH1	18.062	18.0177	18.4168	18.2495	18.3849	18.3655	18.1747	18.426	17.9991	18.1705	17.974	18.2318	18.501	18.1299	1
K.GQTVQQVYN.S	MYH1	16.1178	15.8816	16.2361	16.282	15.8527	16.247	15.7945	16.0979	15.6753	16.0372	16.0377	16.0695	17.7558	17.53	1
K.GQTVQQVYNSVGAL.A	MYH1	16.2083	16.0719	16.3572	16.1606	16.0975	16.4282	16.2459	16.3408	16.1697	16.2144	16.085	16.3329	15.6663	15.7173	1
K.GQTVQQVYNSVGALAK.A	MYH1	21.6816	21.7181	21.8975	21.8291	22.0882	22.2123	21.7561	22.0189	21.7846	22.059	21.5165	21.9321	22.128	21.852	3
K.GQVC#LPVISAENWK.P	UB2L3	17.4805	17.2427	17.6801	17.7962	17.4102	17.5566	17.4532	17.8306	17.3222	17.6001	17.406	17.7979	16.0226	16.0465	1
K.GQVDLVDTMAFLVIPNSTR.D	TITIN	17.522	17.3072	17.769	17.7436	17.4382	17.4253	17.6397	17.5832	17.1247	17.4712	17.5072	17.4507	17.6753	17.4836	1
K.GRPAPEVTWTK.D	TITIN	19.565	19.427	19.6163	19.6089	19.6077	19.6485	19.4214	19.8187	19.3776	19.5454	19.3916	19.6982	19.7691	19.51	1
K.GRQLTIFNTQAQIAIGGK.D	NRX3A	17.6162	17.4196	17.9008	17.8263	17.7409	17.8979	17.6787	17.925	17.5322	17.8757	17.5642	17.8835	16.4697	16.3053	1
K.GSAITGPVAK.E	RL23	18.5046	18.3496	18.5584	18.4573	18.4444	18.5364	18.3349	18.6381	18.2651	18.4918	18.2196	18.4458	18.2645	18.0603	1
K.GSAQGGLDTTK.S	PLIN4	17.2983	17.3461	17.459	17.5693	17.4262	17.4353	17.2889	17.6217	17.1419	17.4143	17.1721	17.4094	17.3289	17.0003	1
K.GSDFWVEAGHTK.Q	TITIN	20.0507	19.9601	20.2217	20.1188	20.161	20.2263	20.0192	20.3067	19.9345	20.2021	19.9185	20.2447	20.4621	20.2852	3
K.GSDWLGDQDAIHYMTEQAPASVVELENYGMPFSR.T	DHSA	17.4272	17.49	17.8161	17.6547	17.6821	NA	NA	17.8789	17.6913	17.6282	17.4578	17.8845	17.5153	17.4861	1
K.GSESTGPVTC#R.D	TITIN	19.3963	19.208	19.6311	19.5537	19.4952	19.5354	19.2401	19.5423	19.1466	19.5815	19.4565	19.7464	13.7191	13.7775	1
K.GSESTGPVTC#RDEYAPPK.A	TITIN	18.103	17.8948	17.9462	17.9185	18.1092	18.2173	17.8682	18.2338	17.7407	18.0475	17.7535	17.9991	13.1308	13.288	1
K.GSESTGPVTCR.D	TITIN	14.9607	14.748	15.0738	14.9256	14.7347	14.8828	14.4144	14.7639	14.6586	14.9316	14.4879	15.0256	19.8419	19.3988	1
K.GSGAPSGALDYVAFSSALYGESDL.-	ACTN3	19.7443	19.6037	19.9663	19.8451	20.0031	19.8901	19.7813	20.0002	19.6552	20.0199	19.726	19.8924	19.8189	19.6165	7
K.GSGTAEVELKK.G	KPYM	21.883	21.7	21.8332	21.6669	21.9832	22.0199	21.8779	22.1069	21.6999	21.8477	21.4882	21.7935	21.9134	21.5964	1
K.GSGVALLSNVEQLLR.G	TM38A	18.2287	17.7834	18.6739	18.4769	17.9308	18.2201	18.0686	18.6201	18.3854	18.1656	18.3295	18.2024	18.4323	18.3752	1
K.GSHQPFDVSAFNASYSDSGLFGIYTISQAAAAGEVINAAYNQVK.A	QCR2	16.2282	16.302	16.5807	16.2712	16.2106	16.4829	16.198	16.4542	16.2724	16.2713	16.2098	16.3913	16.3501	16.0898	1
K.GSITSVQAIYVPADDLTDPAPATTFAHLDATTVLSR.A	ATPB	16.2917	16.565	17.078	16.9073	16.645	16.9866	16.755	16.913	16.5153	16.6839	16.843	17.0566	16.7461	16.6781	1
K.GSLQLFPC#AK.Y	OBSCN	16.8717	16.8816	17.1571	17.0901	16.9108	17.1316	16.8359	16.9893	16.851	16.9943	16.9163	17.1839	16.6438	16.6092	1
K.GSNVALQPLVTQVPASQK.T	NACAM	16.1377	15.8035	16.1021	16.1434	16.1921	16.3488	16.2437	16.3497	16.0892	16.3299	15.8726	16.2659	16.2496	16.1218	1
K.GSPPFTVSWFK.G	TITIN	18.7457	18.6718	18.8857	18.891	18.7688	18.868	18.7053	19.0436	18.6418	18.8658	18.7071	19.0013	18.8097	18.5669	1
K.GSPVIQVTWFK.N	TITIN	18.734	18.7477	18.983	18.9342	18.7463	18.9566	18.7979	19.0603	18.6166	18.7979	18.6967	19.0448	19.2126	18.8771	1
K.GSSFQTV.S	MYH1	18.3838	18.3155	18.4749	18.371	18.2529	18.3535	18.2433	18.3878	18.3864	18.6319	18.2128	18.3671	18.8682	18.2224	1
K.GSSFQTVSAL.F	MYH1	17.5549	17.5698	17.7394	17.6323	17.6138	17.7322	17.528	17.7417	17.2897	17.7718	17.5462	17.8385	17.7303	17.862	1
K.GSSFQTVSALF.R	MYH1	18.2288	18.1807	18.4215	18.2111	18.1819	18.2957	18.1738	18.2885	17.8937	17.955	18.0645	18.2063	18.3846	18.1588	1
K.GSSFQTVSALFR.E	MYH1	22.6661	22.7729	23.0904	22.8329	23.1533	23.157	22.7921	23.1285	22.9772	23.0571	22.8994	23.1599	22.9406	22.8088	4
K.GSSGGQAGSSGSAGQYGSDR.H	MYOZ1	17.7367	17.7291	18.0404	17.8074	17.7787	18.0094	17.7204	17.8246	16.7323	18.0167	17.7759	17.941	17.9732	17.7689	6
K.GSSNSYAIK.K	RS5	17.6462	17.2192	17.9414	17.4882	17.2818	17.4549	16.9564	17.2701	16.9136	17.0894	17.0707	17.2545	17.1182	17.1545	1
K.GSSSSMTSR.V	DESM	21.1396	21.0341	21.2816	21.3453	21.2605	21.3401	21.019	21.3819	20.9871	21.323	21.1428	21.2343	21.5074	21.2169	1
K.GSSSSMTSRVYQVSR.T	DESM	15.9639	15.856	16.1877	16.2688	16.1581	15.9941	15.8338	16.2742	16.1037	15.942	15.7993	16.1186	17.4381	17.1441	1
K.GSTASQVLQR.L	MPCP	21.4811	21.5193	21.8111	21.5362	21.5574	21.6892	21.4487	21.6313	21.3975	21.4919	21.4843	21.5245	21.5087	21.2684	1
K.GSTAVGVR.G	PSA7	17.4641	17.3728	17.6593	17.6019	17.4958	17.6428	17.4235	17.5528	17.2768	17.6012	17.4953	17.6152	17.7428	17.5309	1
K.GSTELVPGAR.C	TITIN	18.1269	17.993	18.185	18.0193	18.1806	18.1428	18.0332	18.2712	17.8781	18.0829	18.0578	18.0104	18.2937	18.0564	1
K.GSTQLTSSAR.L	OBSCN	16.9596	16.919	17.1713	17.1754	17.1946	17.2006	16.8894	17.1562	17.0422	17.1417	17.0712	17.3422	17.0715	16.9842	1
K.GSTSPDLLMHQGPPDTAEIIK.S	RT36	16.4008	16.385	16.4502	16.4098	16.4924	16.8519	16.332	16.6415	16.3791	16.586	16.2497	16.494	16.0297	15.7235	1
K.GSVAGGAVYLVYDQELLGPSDK.S	QIL1	16.9072	16.66	16.9276	16.8997	16.927	16.8883	16.8326	17.0615	16.6435	16.8689	16.788	16.8534	16.9041	16.8369	1
K.GSVPYDAELSFALR.T	SNTA1	17.287	17.3333	17.5294	17.5065	17.5318	17.5301	17.2577	17.4597	17.1282	17.4862	17.3401	17.4237	17.4762	17.1546	1
K.GTAGEPGK.A	CO1A1	18.0751	17.9629	18.0426	18.0242	18.0047	18.176	17.9645	18.1659	17.8065	18.052	17.6684	17.9606	17.7417	17.4441	1
K.GTAIAIC#R.R	AT2A1	24.8362	24.739	25.0001	24.826	24.9972	25.0252	24.7147	25.0587	24.7913	24.846	24.8677	24.9862	21.2541	20.814	3
K.GTAQMGIDTSK.T	PLIN4	21.1277	20.9976	21.1338	20.9629	21.0665	21.2601	21.0032	21.1382	20.8264	21.0123	20.9042	21.1809	21.0575	20.7791	1
K.GTAVFTC#DIAK.D	TITIN	19.5627	19.4426	19.6649	19.6211	19.5052	19.6939	19.4568	19.7693	19.3569	19.6615	19.449	19.6826	15.8788	15.7267	1
K.GTAVVNGEFK.E	PRDX3	18.7546	18.6215	18.8419	18.7626	18.7391	18.8829	18.6714	18.8779	18.5236	18.8742	18.6158	18.8664	18.8199	18.4946	1
K.GTDFQLNQLEGK.K	TRFE	18.9261	18.7503	19.2605	19.1972	18.8895	19.0692	18.8697	19.1867	18.8323	18.9381	18.7713	19.0984	19.3223	19.1155	2
K.GTDIMYTGTLDC#WR.K	ADT2	17.2039	17.1519	17.5128	17.3526	17.1421	17.3715	17.1898	17.3702	17.1753	17.2214	17.1784	17.4272	15.8891	15.817	1
K.GTDQVLVK.K	TITIN	20.2653	20.1207	20.3183	20.1477	20.0907	20.4171	20.1491	20.3186	20.0342	20.203	19.9852	20.1957	20.6417	20.2762	1
K.GTEDELDK.Y	TPM1	17.5233	17.5812	17.5345	17.5708	17.3859	17.7462	17.4346	17.5685	17.5029	17.5871	17.6834	17.896	17.9873	17.7808	1
K.GTFASLSELHC#DK.L	HBB1	22.9182	22.7885	23.0414	22.9398	23.0509	23.0827	22.7921	23.1403	22.7162	22.9456	22.6231	22.9343	19.0368	18.7994	3
K.GTFASLSELHCDK.L	HBB1	17.4655	17.395	17.6848	17.3225	17.6119	17.864	17.5612	17.8737	17.4163	17.7201	17.4089	17.6558	21.0254	20.6684	1
K.GTGASGSFK.L	H12	21.6809	21.439	21.5648	21.4709	21.4935	21.5743	21.365	21.5939	21.2997	21.4236	21.3727	21.5128	21.1975	20.8674	1
K.GTGELTQLLNSMLTAIK.A	F16P2	15.7496	15.6518	16.0456	16.0539	15.9322	15.861	15.7783	16.287	15.7155	15.8674	15.6605	16.0109	16.1867	15.786	1
K.GTHTAMK.S	ETFD	18.3954	18.3171	18.5764	18.5155	18.5602	18.4565	18.2452	18.5488	18.1459	18.5892	18.4594	18.5335	18.4762	18.327	1
K.GTIQGGLDTTK.S	PLIN4	18.4306	18.2985	18.6713	18.3126	18.3512	18.4993	18.3862	18.46	18.3538	18.3139	18.3917	18.284	18.4297	18.1833	1
K.GTLEDQIIQANPALEAFGNAK.T	MYH6	17.3561	17.2711	17.5879	17.484	17.4608	17.5592	17.4837	17.6189	17.2407	17.5093	17.2726	17.4046	17.7353	17.5212	1
K.GTLEDQIISANPLLEAFGNAK.T	MYH3	15.4523	15.0904	15.229	15.4366	15.6023	15.3971	15.2324	15.6337	15.2365	15.6087	15.0213	15.5955	16.4369	16.1834	1
K.GTLTLC#PYHSDR.Q	PSMD2	17.2838	17.2823	17.5599	17.4214	17.344	17.4719	17.2193	17.5863	17.1414	17.3846	17.28	17.466	17.2282	17.1026	1
K.GTLVQTK.G	H11	20.7232	20.4106	20.5544	20.4565	20.6504	20.6364	20.501	20.7298	20.3446	20.4568	20.3348	20.4128	20.137	19.5846	1
K.GTQEITGDDRFELIK.D	TITIN	19.9417	19.8077	19.8936	19.762	20.0896	20.0959	19.808	20.1383	19.8249	19.8474	19.577	19.8471	19.8475	19.6964	1
K.GTSSFGK.R	RL37	17.3631	17.4086	17.713	17.5495	17.5075	17.8537	17.4918	17.7039	17.3237	17.6774	17.504	17.7537	17.8393	17.5699	1
K.GTTGTQASFLQLFEGDHQK.V	PUR8	17.8985	17.9975	18.0811	18.1315	18.1214	18.122	17.8272	18.3646	17.8638	18.0592	17.9816	18.2142	18.0844	17.865	1
K.GTVC#AANDFNPDADAK.A	ANXA6	17.7641	17.6049	17.84	17.7372	17.7418	17.8824	17.6668	17.8769	17.6328	17.7943	17.5184	17.8098	16.1487	15.867	1
K.GTVLTLMR.D	MCAT	18.8505	18.7456	18.9152	18.8489	18.8211	18.774	18.6067	18.9192	18.5428	18.8095	18.656	18.8456	18.6112	18.4061	1
K.GTVTGQVQGPEEK.V	ACYP2	17.572	17.356	17.5797	17.4315	17.4486	17.6358	17.3507	17.5713	17.2663	17.3779	17.1283	17.4649	17.7751	17.3697	1
K.GTVWHK.D	FHL1	19.2481	19.0624	19.4564	19.3723	19.4452	19.3976	19.1583	19.4702	19.0949	19.3435	19.0441	19.2981	19.2782	18.9525	1
K.GTWGVVSAGSSK.L	TITIN	19.5595	19.603	19.7442	19.5184	19.4645	19.7955	19.5362	19.7116	19.5358	19.5262	19.3956	19.616	19.8086	19.4787	2
K.GVAINFVTEEDKR.I	IF4A2	18.1546	18.1617	18.2979	18.3594	18.0844	18.2278	18.0775	18.4424	18.02	18.2097	17.9485	18.218	18.2643	18.1706	1
K.GVAINMVTEEDKR.T	IF4A1	17.3852	17.165	17.4869	17.4074	17.2618	17.5991	17.3758	17.5854	17.2605	17.2982	17.3337	17.5018	17.5934	17.433	1
K.GVAPLWMR.Q	MPCP	22.0966	21.9569	22.2099	21.9723	21.8945	22.0774	21.8364	22.1029	21.7699	22.0175	21.8262	22.0617	22.0352	21.8279	1
K.GVDEGPNGLK.L	GPDA	19.2374	19.177	19.3542	19.2768	19.4321	19.5336	19.2029	19.3913	19.1654	19.3648	19.1616	19.3689	19.314	18.9665	1
K.GVDEVTIVNILTNR.S	ANXA2	16.923	16.7484	17.4839	17.1676	17.1234	17.3866	17.017	17.1376	16.8333	17.0903	17.1268	17.1938	17.187	16.934	1
K.GVDLVLNSLAEEK.L	FAS	18.2347	18.1125	18.3196	18.3258	18.1538	18.454	18.0921	18.3322	17.9781	18.2187	18.0992	18.3529	17.9549	17.9212	1
K.GVEFNVPR.L	TITIN	18.7138	18.5161	18.6944	18.5848	18.8037	18.7412	18.492	18.8601	18.3174	18.6513	18.4667	18.6058	18.8511	18.4475	1
K.GVGASGSFR.L	H10	20.5178	20.4231	20.6311	20.5168	20.5098	20.646	20.365	20.6327	20.47	20.4411	20.4891	20.6551	20.676	20.5401	1
K.GVGFGLVDSEK.D	CASQ1	18.9596	18.9168	19.079	19.1595	18.8987	19.1765	18.9227	19.1436	18.8617	19.1916	18.8674	19.3155	18.9978	18.9984	2
K.GVGIISEGNETVEDIAAR.L	AT1A1	18.4847	18.2033	18.7278	18.6399	18.795	18.8324	18.4634	18.903	18.397	18.8122	18.1798	18.6756	18.4829	18.1407	1
K.GVIQAIQK.S	RTN4	19.8093	19.7072	19.9679	19.8919	19.5782	19.823	19.6826	19.9834	19.5699	19.7104	19.599	19.7916	19.8355	19.57	1
K.GVLEQGWQADSTTR.M	CSN8	16.51	16.4511	16.6948	16.7912	16.6406	16.7177	16.4068	16.6796	16.3968	16.6437	16.4235	16.7519	16.732	16.5102	1
K.GVLFASGQNLAR.H	AMPL	16.9418	16.7533	16.7819	16.9337	16.9098	16.8448	16.7391	16.9349	16.7449	16.8916	16.7602	16.9925	16.6681	16.2275	1
K.GVNLPGAAVDLPAVSEK.D	KPYM	20.1949	20.0743	20.3941	20.3051	20.2475	20.363	20.1085	20.4356	20.1164	20.303	20.0243	20.3401	20.3185	20.1554	3
K.GVNTGAVGSYIYDK.D	CRIP2	16.5449	16.4466	16.7054	16.8659	16.6636	16.6867	16.4336	16.9297	16.4105	16.7603	16.5684	16.8233	16.4765	16.2343	1
K.GVPFPTLTWFK.A	TITIN	20.4576	20.2865	20.5999	20.5543	20.5184	20.4	20.4356	20.6327	20.1174	20.4682	20.3195	20.5994	20.7833	20.4956	1
K.GVQTLVIGR.G	AAMDC	18.883	18.8211	19.0946	19.0681	18.9043	19.0146	18.8277	19.036	18.7551	19.0507	18.855	19.0844	18.9631	18.6671	1
K.GVSQAVEHINK.T	ENOA	19.4856	19.3649	19.6137	19.5283	19.3827	19.7011	19.4144	19.5679	19.2821	19.4869	19.4538	19.5485	19.6234	19.3625	1
K.GVSSGPGPMGLMGPR.G	CO1A2	17.8273	17.705	17.8952	17.7771	17.7607	18.0466	17.6636	17.8707	17.735	17.8724	17.6942	17.8579	17.6544	17.4977	2
K.GVTEAHVDQK.N	ES1	18.6536	18.3554	18.485	18.5469	18.464	18.5506	18.2354	18.6177	18.2166	18.6139	18.4394	18.5286	18.6185	18.4023	1
K.GVVVVMK.R	RL28	18.4392	18.3094	18.5731	18.6419	18.4343	18.6787	18.4219	18.7171	18.3128	18.6156	18.375	18.5807	18.4028	18.1803	2
K.GWAPTLIGY.S	MPCP	16.5591	16.6274	16.792	16.6472	16.5575	16.7798	16.6692	16.8508	16.6091	16.6399	16.4974	16.7311	16.2263	16.017	1
K.GWAPTLIGYSMQGLC#K.F	MPCP	17.6876	17.6339	17.9703	17.8905	17.8748	18.0236	17.7156	17.9326	17.6273	17.8496	17.744	17.8468	17.0154	16.25	1
K.GWQTVDTTVK.D	TITIN	19.8055	19.6121	19.8876	19.8868	19.8936	19.9015	19.6761	19.9729	19.4028	19.8077	19.6115	19.6346	19.6663	19.4059	1
K.GWSIVASDVTK.R	TITIN	19.7225	19.5878	19.7898	19.7269	19.6195	19.7805	19.6393	19.8973	19.4851	19.7606	19.5728	19.8133	19.894	19.6095	1
K.GYDEIPLEPNDK.T	TITIN	18.3795	18.3483	18.422	18.6141	18.5842	18.5379	18.3882	18.7075	18.3597	18.5408	18.3506	18.5971	18.1784	18.0215	1
K.GYDVIAQAQSGTGK.T	IF4A1	18.2467	18.1424	18.3908	18.2114	18.2232	18.4019	18.1189	18.3486	18.0111	18.2391	18.1881	18.1825	18.4207	18.0633	1
K.GYEDWLLSEIR.R	ACTN3	22.1156	21.9605	22.3198	22.1611	22.0574	22.0365	21.7575	22.1242	22.0133	22.1269	22.2153	22.2697	22.4075	22.0867	1
K.GYEDWLLSEIRR.L	ACTN3	20.8104	20.719	20.7469	20.7174	21.0115	21.1376	20.7152	21.0445	20.7753	21.0236	20.4763	20.8457	20.737	20.5713	2
K.GYEEWLLNEIR.R	ACTN1	19.8328	19.6126	19.6182	19.6773	19.2892	19.7431	19.1053	19.5034	19.3919	19.5067	19.3135	19.146	19.1858	18.8895	1
K.GYENGNFVGPTIISNVK.P	MMSA	17.3316	17.2668	17.623	17.405	17.2612	17.5011	17.2581	17.5454	17.2938	17.2876	17.3252	17.4927	17.5251	17.3103	1
K.GYEVTDMMQK.A	CACB1	17.8248	17.6669	17.9627	17.8521	17.8108	18.0081	17.7195	18.0351	17.6436	17.9754	17.8458	18.1141	17.7786	17.6154	1
K.GYFFVEGELYC#ETHAR.A	PDLI3	16.7091	16.6323	16.7908	16.8681	16.9285	16.9027	16.6561	17.0988	16.8186	16.9641	16.3692	16.9829	16.6421	16.2229	1
K.GYGFGLIK.L	VDAC1	20.756	20.6255	20.9159	20.7561	20.8953	20.8523	20.7696	21.0268	20.6158	20.7647	20.6126	20.7498	20.7506	20.2883	1
K.GYGFGMVK.I	VDAC3	18.476	18.3139	18.5042	18.446	18.4186	18.5905	18.2921	18.5337	18.2008	18.5417	18.3504	18.4902	18.5668	18.436	2
K.GYIVEMQEEGTTDWKPVNEPDK.L	TITIN	18.8829	18.7112	18.8007	18.8466	18.9277	19.0085	18.6308	18.9698	18.832	18.8396	18.6404	18.8383	18.5859	18.5045	1
K.GYLGPEQLPDC#LK.G	MDHM	20.6842	20.616	20.8595	20.8535	20.7484	20.9152	20.7157	20.8865	20.635	20.6485	20.5028	20.7811	19.0481	19.0181	2
K.GYLGPEQLPDCLK.G	MDHM	17.9119	17.6501	17.8237	17.8653	17.847	17.9122	17.8736	18.0316	17.7008	17.8173	17.7343	17.8138	19.9374	19.7254	1
K.GYPDIGWNPC#GGER.Y	RYR1	17.9385	17.8004	18.0301	18.1058	17.9786	18.0828	17.7688	18.0961	17.6936	18.0138	17.945	18.0475	15.9903	16.0448	1
K.GYTSWAIGLSVADLAESIMK.N	LDHA	17.3669	17.5186	17.7775	17.2113	17.667	17.5902	17.3637	17.5818	17.1886	17.4679	17.3043	17.3151	17.7638	17.6352	1
K.GYYAVAVVK.A	TRFE	17.8399	17.8672	18.0776	17.8894	17.8812	17.9993	17.7981	17.9679	17.5826	17.8939	17.7443	17.8524	18.1925	17.8878	1
K.GYYYEIPSIGAIR.I	CA2D1	19.0542	18.956	19.3923	19.27	19.4753	19.18	18.9211	19.2848	18.8995	19.4102	19.0457	19.2732	19.0695	18.8935	1
K.HAADLLSNIR.F	KLH31	16.3316	16.1539	16.5886	16.4646	16.3794	16.5956	16.3302	16.6134	16.1387	16.3174	16.2842	16.4084	16.6194	16.4052	1
K.HAVMGFFDC#LR.A	DRS7C	16.5132	16.5451	16.6545	16.6617	16.5068	16.7217	16.5132	16.6422	16.4215	16.3766	16.1081	16.736	14.3397	13.8568	1
K.HAVSEGTK.A	H2B1A	21.2725	21.1021	21.521	21.5192	21.3263	21.5686	21.2426	21.4	20.9805	21.2551	21.064	21.4635	23.2739	20.9642	3
K.HDLVMNVYR.D	FAS	17.2045	17.0126	17.2369	17.2947	17.3349	17.4218	17.1479	17.3009	17.0549	17.1249	16.954	17.2092	17.1089	16.9846	1
K.HDPSLQPWSASYDPGSAK.T	CAH3	18.7314	18.5294	18.7848	18.8125	18.8002	18.972	18.7965	19.0311	18.6502	18.921	18.5505	18.8179	19.0204	18.7825	2
K.HEANNLQLK.E	STIP1	16.8354	16.8029	17.1226	16.9122	16.8979	16.936	16.7401	16.999	16.863	16.9195	16.818	16.8879	17.1606	16.9856	1
K.HEAQVTTSVK.P	OBSCN	17.2307	16.9684	17.3927	17.348	18.0164	17.9775	17.8045	18.0755	16.9746	17.1843	16.7819	17.2273	17.7674	17.5417	1
K.HELIEFR.R	CLH1	16.0951	16.1292	16.5072	16.2124	16.343	16.3774	15.9963	16.5161	15.8863	16.3652	16.0963	16.5339	16.2558	16.0019	1
K.HEQILVLDPPSDLK.F	VAPA	17.0232	17.1686	17.335	17.0818	17.1016	17.3237	17.0248	17.2563	17.1025	17.0281	17.0181	17.2067	19.0972	18.9205	1
K.HEWQVNGLDDIK.D	COF2	19.4569	19.2467	19.3953	19.49	19.4346	19.4882	19.227	19.5349	19.2568	19.3655	19.2179	19.3569	19.4803	19.2584	3
K.HEYNFR.I	TITIN	19.465	19.381	19.8214	19.7067	19.5848	19.7152	19.445	19.7646	19.437	19.6775	19.4302	19.7886	19.6723	19.4783	3
K.HFELGGDK.K	RL36A	18.0732	17.9045	18.1275	18.2092	17.9757	18.1074	18.0229	18.215	17.93	18.1604	17.9671	18.136	18.3951	17.8722	1
K.HFLPEEISVK.V	HSPB6	18.1239	17.7705	18.3981	18.0633	18.1146	18.1963	18.1181	18.1236	17.6835	18.2029	17.5661	17.9913	18.3202	18.1516	1
K.HFSVEGQLEFR.A	HS90A	16.9593	16.9507	17.155	17.0628	17.1546	17.1763	16.8722	17.2293	16.7658	17.1136	16.9119	17.221	17.1259	16.9421	1
K.HFVALSTNTAK.V	G6PI	20.7239	20.5603	20.703	20.7375	20.7921	20.8701	20.6512	20.898	20.552	20.5927	20.5547	20.7285	20.7996	20.4114	2
K.HGC#TVLTALGTILK.K	MYG	18.1648	18.233	18.5813	18.4845	18.1741	18.3586	18.2264	18.4008	18.1932	18.3168	18.4093	18.4411	15.627	15.6674	1
K.HGEAQVK.I	PGAM1	17.4106	17.2121	17.511	17.3502	17.347	17.3921	17.2215	17.5136	17.2704	17.5039	17.086	17.2876	17.2953	17.1189	1
K.HGEDSC#K.A	TITIN	19.1493	18.8279	19.0537	19.0401	18.868	18.9867	18.8942	19.2492	18.7364	19.2064	18.7849	18.8783	18.277	18.1533	1
K.HGEIESNVNLQVDER.K	TITIN	16.4515	16.4091	16.2269	16.2808	16.4075	16.5227	16.0817	16.465	16.4	16.3123	16.0699	16.2284	16.7463	16.3557	1
K.HGVYNPNK.I	MDHM	20.9548	20.7963	21.0493	21.0557	20.9274	21.0671	20.7425	21.057	20.6724	20.8279	20.6291	20.9124	20.8207	20.5583	5
K.HGWEELVYYTVPLIQEMESR.I	NIPS2	17.2393	17.0878	17.3082	17.2198	17.3907	17.414	16.9406	17.5045	17.1731	17.2127	17.0159	17.4904	17.1922	17.2026	1
K.HIDFSLR.S	RS9	17.4864	17.5817	17.6742	17.3588	17.446	17.6735	17.2447	17.5141	17.4717	17.5294	17.1985	17.6477	17.7055	17.4186	1
K.HIGLVYSGMGPDYR.V	PSA2	17.4349	17.2862	17.6249	17.5488	17.5191	17.5398	17.2972	17.6326	17.4057	17.6308	17.4414	17.6103	17.721	17.3218	1
K.HIHELEK.I	MYH4	20.9561	20.858	21.1972	21.1665	21.036	21.225	20.9688	21.2682	20.8598	21.1125	20.9485	21.1577	21.1993	20.9866	7
K.HILVINDSQFDDEGVYTAEVEGK.K	TITIN	17.7613	17.6116	17.9431	17.9754	17.7733	17.7602	17.7052	18.0281	17.541	17.8408	17.6568	18.0442	18.3092	18.1384	1
K.HILVINDSQFDDEGVYTAEVEGKK.T	TITIN	17.2596	17.3672	17.2251	17.2891	17.2594	17.6418	17.2985	17.3438	17.0893	17.233	16.9841	17.3304	17.3918	17.2177	1
K.HIMGQNVADYMR.Y	RL5	19.5642	19.6953	19.6901	19.6962	19.5258	19.9249	19.3953	19.747	19.5414	19.7395	19.5713	19.8068	19.9171	19.6642	1
K.HIPGSPFTAK.I	FLNB	17.4838	17.3417	17.6966	17.5212	17.3688	17.6207	17.5071	17.7672	17.4278	17.635	17.3137	17.5684	17.9096	17.5793	1
K.HITGFDSVDDESK.H	AMPD1	16.9947	16.8831	17.0903	17.1272	17.078	17.1271	16.9275	17.3213	16.9345	17.1314	16.8799	17.0684	16.8516	16.4379	1
K.HIYLLPSGR.I	AATC	17.5408	17.7232	17.8826	18.0106	17.723	17.9138	17.6688	17.9553	17.6289	17.8517	17.6684	17.8898	17.4986	17.4122	1
K.HKTDLNHENLK.G	KCRM	19.8469	19.7344	20.0773	19.9159	19.9838	20.2351	19.8378	20.2583	20.0468	20.1318	19.655	20.0497	19.9366	19.7417	5
K.HLAGLGLTEAIDK.N	SERPH	17.7616	17.6536	17.8786	17.9163	17.9298	18.1269	17.7217	18.0928	17.8003	18.0691	17.7116	18.0617	18.1552	18.067	1
K.HLALSNNFR.G	TITIN	18.6977	19.0062	18.7727	18.9721	18.7191	18.8835	18.7249	18.8086	18.9591	18.8209	18.8539	19.2315	19.0624	18.9797	1
K.HLDVVTLLR.R	CAC1C	17.4059	17.3659	17.4976	17.3865	17.1152	17.5145	17.4112	17.1974	17.38	16.935	17.0243	17.2797	17.2174	17.1842	1
K.HLEGMSDQAIMELNLPTGIPIVYELDQNLK.P	PGAM2	17.1782	17.1576	17.3607	17.226	17.1806	17.3597	16.9472	17.3472	17.0665	17.2077	17.0792	17.4261	17.5515	17.6221	1
K.HLEGMSDQAIMELNLPTGIPIVYELDQNLKPTK.P	PGAM2	17.4991	17.3793	17.5902	17.5506	17.3896	17.6433	17.3548	17.7437	17.1914	17.6557	17.1865	17.7303	17.7529	17.4405	1
K.HLEGMSDQAIMELNLPTGIPIVYELDQNLKPTKPMR.F	PGAM2	17.864	17.8513	17.9386	17.9378	18.0631	18.2488	17.9342	18.1233	17.9856	18.1954	17.7552	18.0418	17.5073	17.173	1
K.HLEINPDHPIVETLR.Q	HS90B	18.6248	18.4668	18.7798	18.7485	18.8301	18.8116	18.5909	18.8956	18.5669	18.8631	18.4901	18.8609	19.088	18.6409	2
K.HLFLTSK.P	OLA1	16.6187	16.285	16.5294	16.5594	16.5542	16.6383	16.3595	16.752	16.5208	16.6957	16.3137	16.5799	16.5509	16.2379	1
K.HLGLPVFNTVK.E	SUCA	19.2681	19.328	19.5171	19.3732	19.186	19.4417	19.2726	19.3797	19.2564	19.2902	19.1791	19.4119	19.373	19.0741	1
K.HLGPGLVDAAQAR.P	AOC2	16.889	16.6959	17.3804	16.9682	17.0577	17.0428	16.7266	17.1601	16.8224	17.224	16.7421	17.1132	17.5777	16.997	1
K.HLIIGVSSDR.G	ATPG	18.0517	18.1487	18.6619	18.4698	18.3565	18.2562	18.4322	18.5231	18.2529	18.4533	18.6091	18.5116	17.9967	17.4928	1
K.HLIPAANTGESK.V	1433E	17.1338	16.9281	17.3989	17.0918	17.0466	17.2127	17.1175	17.4007	17.0601	17.034	17.3214	17.4424	17.5362	17.3029	1
K.HLNVQIAASEK.L	CACB1	19.7816	19.6511	19.7867	19.7503	19.7857	20.0165	19.6217	19.9347	19.5988	19.8172	19.5205	19.816	18.7054	18.4955	1
K.HLNYVEFTQFLQELQLEHAR.Q	CMC1	16.9875	16.7286	16.9884	17.0999	16.7228	17.0709	16.5846	16.9249	16.8567	17.1182	16.5819	16.8193	16.3534	16.3049	1
K.HLTEGNQYLFR.V	TITIN	18.5475	18.519	18.7637	18.7292	18.6056	18.7667	18.547	18.8784	18.6737	18.8405	18.6565	18.9166	18.9224	18.686	1
K.HLYTLDGGDIINALC#FSPNR.Y	GBLP	16.6435	16.674	16.8874	16.8069	16.9227	16.9038	16.6584	17.0813	16.5709	16.8261	16.6691	16.8777	16.6404	16.5132	1
K.HMETFDQNIEQITK.W	DMD	16.2834	16.0414	16.4376	16.4975	16.3184	16.644	16.2315	16.5561	16.246	16.2775	16.3676	16.5605	16.705	16.4341	1
K.HMLPSGFR.K	RL32	16.2986	16.26	16.5804	16.3632	16.3624	16.7258	16.3234	16.629	16.5019	16.39	16.3491	16.5532	16.447	16.3433	1
K.HMLPTVLR.M	2AAA	15.6622	16.0238	16.181	15.771	16.0164	16.0092	15.6532	15.944	15.7452	16.0544	16.0118	16.1274	16.0042	15.5869	1
K.HNEETGDNVGPLIIK.K	CISD1	17.78	17.5522	17.7704	17.8467	17.7078	17.967	17.8323	18.0676	17.8364	17.8065	17.6154	17.8351	17.79	17.471	1
K.HNESVVK.E	PSDE	18.2078	18.0883	18.0721	18.2349	18.1414	18.1366	18.1601	18.1658	18.1101	17.9894	18.2502	18.2199	18.137	17.7205	1
K.HNFTPLAR.V	THIM	17.6961	17.5623	17.7706	17.8237	17.8609	17.8515	17.5804	17.9471	17.5998	17.8101	17.757	17.9406	17.7091	17.4945	2
K.HNNC#MAEC#LTPTIYAK.L	KCRS	19.4856	19.2932	19.4998	19.5473	19.5846	19.6591	19.4663	19.6247	19.3172	19.6482	19.3897	19.5906	17.6986	17.3368	3
K.HPDASVNFSEFSK.K	HMGB1	16.678	16.6785	16.9521	16.8192	16.7148	16.9431	16.6609	16.9271	16.5347	16.9624	16.5784	16.985	16.8733	16.5555	1
K.HPFDVPDAPPPPNIVDVR.H	TITIN	17.3698	17.377	17.5976	17.6008	17.5706	17.6045	17.5622	17.7189	17.3425	17.9066	17.3112	17.7215	17.9657	17.7929	1
K.HPNGTQETILLNHTFNETQIEWFR.A	ACON	19.2197	19.3172	19.3457	19.3788	19.4528	19.3811	19.2137	19.4636	19.1587	19.3108	19.3139	19.4785	19.4306	19.021	2
K.HPTDLDASK.I	KCRS	20.3487	20.3602	20.7403	20.5006	20.3579	20.7924	20.3099	20.5435	20.4449	20.4102	20.1546	20.6134	20.2138	20.0839	1
K.HQPTAIIAK.T	TKT	16.7062	16.4503	16.9221	16.8203	16.7402	16.9157	16.6923	16.9265	16.4956	16.7428	16.5684	16.8555	16.9849	16.7288	1
K.HQTVLDNTEGK.N	TRFE	16.6084	16.7425	17.0454	16.7605	16.7462	17.2493	16.8985	17.0466	16.5611	16.892	16.6563	16.9535	17.1571	16.7479	1
K.HSGNITFDEIVNIAR.Q	RL12	17.4449	17.3024	17.6126	17.515	17.6226	17.4982	17.2905	17.5433	17.2475	17.7574	17.3452	17.6242	16.9666	16.7265	1
K.HSLDASQGTATGPR.G	ODPX	15.4674	15.0059	15.4377	15.3653	15.304	15.5837	15.3811	15.5604	15.1292	15.3667	15.3059	15.4973	15.5341	15.3915	1
K.HSMLFIEASAK.T	RAB18	16.1706	16.3144	16.2722	16.389	16.381	16.2125	16.2306	16.635	16.261	16.2507	16.2132	16.4841	18.5953	16.1591	1
K.HSQFIGYPITLYLEK.E	HS90B	18.9669	18.8011	18.8643	19.0282	18.9368	19.0193	18.8206	19.0034	18.7863	18.8978	18.6998	18.8269	17.6013	17.4813	1
K.HTGPGILSMANAGPNTNGSQFFIC#TAK.T	PPIA	17.2417	17.0043	17.1935	17.2932	17.3394	17.4509	17.0201	17.4475	17.1464	17.4487	17.0394	17.2197	15.7297	15.2704	1
K.HTLSYVDIK.T	DHSA	19.0402	18.941	19.3596	19.0844	18.9624	19.3451	18.9357	19.3665	18.9418	19.3484	18.9783	19.3821	19.1417	18.749	1
K.HTLTQIK.D	TCPZ	17.8689	17.6702	17.9131	17.8872	17.7867	17.8375	17.636	17.9955	17.6533	17.8213	17.6605	17.8459	17.8462	17.7425	1
K.HTNYTMEHIR.V	ACTN2	18.0553	17.8264	18.1081	18.0975	17.922	17.9493	17.824	18.1464	17.6451	17.9915	17.9657	18.2565	18.059	17.8921	1
K.HTPVLELEGK.K	CAP2	18.8341	18.6679	18.8785	18.8728	18.8734	18.9021	18.7592	18.9881	18.6531	18.8958	18.6168	18.9075	17.7155	17.4672	1
K.HTVYSMEHIR.V	ACTN3	19.4163	19.0525	19.5919	19.5193	19.6147	19.4925	19.309	19.6375	19.3149	19.3987	19.2526	19.3717	19.523	19.4558	3
K.HVEAIYIDIADR.S	PIPNA	18.4081	18.1573	18.3991	18.3678	18.3091	18.5278	18.3079	18.5103	18.2857	18.4723	18.1885	18.4691	18.2122	18.0382	1
K.HVTVFK.T	MYOZ1	19.8307	19.6716	19.9631	19.7708	19.7601	20.1704	19.6955	20.038	19.6403	19.8244	19.4725	19.853	19.8837	19.5418	1
K.HVVFIAQR.R	RS7	15.6094	15.3995	15.9339	15.8146	15.7785	15.9736	15.7578	16.1004	15.7023	15.7564	15.8183	15.9356	15.8314	15.6206	1
K.HVVPNEVVVQR.L	GELS	17.2572	17.2893	17.382	17.3957	17.2524	17.5277	17.2105	17.529	17.4095	17.3919	17.4536	17.5405	17.4228	17.1155	1
K.HWLDSPWPGFFTLDGQPR.S	ODO1	18.3131	18.3321	18.5147	18.4515	18.5131	18.4505	18.2744	18.5078	18.2045	18.5355	18.2812	18.553	18.5714	18.3904	1
K.HWPWMK.L	MYH1	21.662	21.6248	21.9396	21.8611	21.6271	21.8496	21.6663	21.8783	21.423	21.7611	21.6025	21.827	21.8934	21.715	9
K.HYEVEIR.D	TECR	17.5997	17.3512	17.6265	17.5225	17.5066	17.5702	17.5047	17.5756	17.4341	17.5321	17.3264	17.4688	17.1581	16.8741	1
K.HYPEAGIQYSSTTTGDGRPLDIEFSGSC#SLEK.F	NDUAA	15.4974	15.4809	15.7563	15.7568	15.7627	15.9767	15.7076	15.9084	15.7807	15.8023	15.5392	16.0598	12.4273	12.5159	1
K.IADASPDEGWK.R	TITIN	19.5283	19.3145	19.5671	19.6	19.3708	19.5682	19.42	19.6099	19.1538	19.4331	19.3634	19.5743	19.4827	19.2996	2
K.IADASPDEGWKR.C	TITIN	17.5134	17.4253	17.584	17.5415	17.4517	17.7763	17.535	17.7258	17.4553	17.4539	17.347	17.5272	17.773	17.763	1
K.IAEKDEEIDQLK.R	MYH1	22.7276	22.4788	22.1929	22.2932	22.7801	22.7355	22.4662	22.6177	22.5014	22.4265	21.8909	22.0107	22.0885	21.7676	3
K.IAEKDEEIDQLKR.N	MYH1	20.1506	20.1397	19.8806	19.95	20.4491	20.6692	20.0999	20.3308	20.3145	20.17	19.5237	19.7618	19.795	19.5338	1
K.IAENNDLLWMDYHQK.L	BIN1	17.738	17.7129	18.0124	17.7932	17.752	18.0289	17.6341	17.909	17.8182	17.9387	17.7034	17.9525	17.9915	17.8571	1
K.IAEQELLDASER.V	MYH1	18.4533	18.3412	18.6121	18.4766	18.5091	18.6407	18.4749	18.6542	18.2729	18.5576	18.2948	18.4544	18.4128	18.1198	1
K.IAFQYGITDLR.G	MYPC2	19.9251	19.8319	19.983	19.9073	19.9968	20.1201	19.8008	20.0578	19.7094	19.8256	19.6828	19.893	19.8738	19.5079	1
K.IAGSLPMR.V	TITIN	18.9261	18.6926	18.9618	18.8548	19.0144	18.938	18.776	19.1477	18.6223	18.9216	18.6598	18.842	18.5182	18.1262	1
K.IALSATDLK.I	MYOM1	19.6076	19.6552	19.7296	19.5443	19.7761	19.9106	19.5785	19.7717	19.5846	19.6516	19.4907	19.6854	19.8165	19.516	1
K.IALYETPTGWK.F	PGM1	19.928	19.7296	19.8993	19.9086	19.8335	19.9836	19.8012	20.0773	19.6577	19.8974	19.6298	19.8213	19.8658	19.4198	2
K.IAMGAFDR.T	ACADM	20.2494	19.9689	20.2715	20.0584	20.1972	20.317	20.101	20.3082	19.9186	20.182	19.9493	20.2274	20.124	19.7073	1
K.IAMQTLDMGR.I	ACADS	18.54	18.4036	18.7176	18.6079	18.5295	18.5493	18.4266	18.7146	18.2611	18.4755	18.4993	18.5757	18.4027	17.9567	1
K.IAMVDGTQINR.N	CAC1S	18.6174	18.4935	18.675	18.5629	18.5047	18.6905	18.445	18.7212	18.3381	18.4993	18.4742	18.6668	18.737	18.4048	1
K.IANDNSLNHEYLPILGLAEFR.S	AATC	19.5771	19.5049	19.7537	19.6363	19.7946	19.7223	19.4598	19.8523	19.4459	19.8429	19.3611	19.8305	19.7495	19.4966	1
K.IAQGAMYR.G	ANXA6	19.5804	19.4773	19.7242	19.5572	19.6907	19.7072	19.3907	19.8061	19.4565	19.6456	19.3593	19.5582	19.5677	19.2441	2
K.IAQLEEVK.Q	AT5F1	20.1571	19.9292	19.887	19.8754	19.9124	20.0289	19.9482	20.1362	19.7684	19.7629	19.7062	19.7695	19.6748	19.3088	1
K.IASAIMK.A	FUMH	20.9484	20.8251	20.9435	20.763	20.7926	21.0941	20.7494	20.9863	20.5719	20.7992	20.5931	20.8683	20.6614	20.4852	1
K.IASLEIPLAK.L	TITIN	19.6759	19.718	19.8335	19.6721	19.6593	19.9682	19.5937	19.971	19.5514	19.8075	19.3203	19.5039	19.7297	19.6268	1
K.IAVAAQNC#YK.V	TPIS	21.9387	21.7378	22.0399	21.9034	21.9259	22.0764	21.8332	22.1871	21.7723	21.8646	21.7786	21.9098	19.5224	19.3138	4
K.IAVAAQNCYK.V	TPIS	18.2389	18.243	18.4691	18.2868	18.2859	18.3141	18.2155	18.5567	18.1037	18.3878	18.1704	18.4216	20.7541	20.3165	1
K.IC#DPGLTSFEPEALGNLVEGMDFHK.F	KCC2G	16.2077	16.0997	16.4659	16.0957	16.4281	16.5761	16.2152	16.581	16.0261	16.3815	16.2497	16.4596	15.8472	15.6072	1
K.IC#DQWDR.L	ACTN2	20.7201	20.659	20.7565	20.6258	20.6449	20.7788	20.453	20.8085	20.4026	20.7542	20.3627	20.629	17.8714	17.5903	1
K.IC#EEAFTR.S	ODO1	20.372	20.2985	20.5855	20.4737	20.443	20.509	20.3104	20.6355	20.2367	20.5325	20.3347	20.6077	18.9722	18.6549	1
K.IC#GGWQM*EEADDWLR.Y	PYGM	18.5349	18.3676	18.6238	18.577	18.5904	18.6249	18.4552	18.7319	18.3547	18.6022	18.2313	18.518	17.9368	17.6643	1
K.IC#GGWQMEEADDWLR.Y	PYGM	20.4299	20.1924	20.3081	20.3068	20.4167	20.4101	20.084	20.6189	20.0946	20.3606	20.018	20.4065	NA	15.8157	1
K.IC#QTYGLR.P	ACTN3	17.8742	17.9208	18.144	18.0415	17.8702	18.0636	17.818	18.075	17.7156	17.9776	17.7502	17.9594	16.8545	16.6661	1
K.IC#QTYGLRPK.S	ACTN3	21.2585	21.0797	21.2301	21.1584	21.2454	21.3861	20.9502	21.2841	21.0698	21.232	20.8042	21.1159	18.4779	18.1591	1
K.IDADIYGK.P	TITIN	20.4819	20.2701	20.4705	20.3463	20.4054	20.4789	20.3548	20.6318	20.2621	20.2708	20.1247	20.3395	20.469	20.08	2
K.IDADIYGKPIPTTQWVK.G	TITIN	19.9529	19.8009	19.9799	19.9486	20.102	20.1729	19.9137	20.2111	19.8505	19.9739	19.6783	19.9177	19.87	19.6044	1
K.IDDVVNTR.-	TCPD	17.4182	17.3714	17.3745	17.4178	17.2693	17.4223	17.3085	17.4144	17.3316	17.3038	17.3021	17.3592	17.3732	17.223	1
K.IDEIDATSVTISWEPPELDGGAPLSGYVVEQR.D	TITIN	15.9223	15.858	16.3682	16.0002	15.9417	16.2212	15.8975	16.1971	15.849	16.1597	16.029	16.1722	15.9866	15.4957	1
K.IDGYIISYR.E	TITIN	19.0637	18.8842	19.1633	19.0353	19.001	19.0119	18.8894	19.0953	18.6501	18.9144	18.8276	18.9604	19.2863	18.9061	1
K.IDGYIISYREEDQPADR.W	TITIN	18.5416	18.5761	18.6818	18.5808	18.6857	18.8217	18.497	18.8682	18.3467	18.6296	18.5402	18.6438	18.6899	18.5839	1
K.IDHYIVQK.R	TITIN	21.1732	21.0155	21.5013	21.291	21.3912	21.274	21.1609	21.4802	20.987	21.3132	21.0631	21.1197	21.2206	21.0733	1
K.IDIIPNPQER.T	HS90B	18.0824	18.1349	18.1528	18.1467	18.2996	18.2364	18.121	18.3829	18.0296	18.1867	18.0184	18.1883	18.2718	17.7605	1
K.IDLYDVR.R	CA2D1	19.6013	19.5568	19.7491	19.7815	19.3953	19.7777	19.4845	19.7975	19.4798	19.694	19.5319	19.8885	19.7029	19.4692	1
K.IDNQSQPLGNK.V	TMOD1	17.3538	17.3079	17.4336	17.472	17.2459	17.4941	17.1203	17.5153	17.212	17.4193	17.1247	17.4447	17.2547	17.0221	1
K.IDSIISQDSAWYTATAINK.A	TITIN	20.133	20.1966	20.2775	20.1597	20.2807	20.3084	20.1267	20.428	20.0546	20.2782	20.0583	20.1008	20.2818	19.9114	1
K.IDTSAESSK.F	TITIN	19.0559	18.7851	18.8588	18.7492	19.0009	18.9266	18.8014	19.0555	18.6973	18.7442	18.5312	18.6357	18.94	18.517	1
K.IDVAEEEK.Y	TNNI2	18.7031	18.7458	18.99	18.8205	18.9125	18.9153	18.7128	18.8122	18.8226	18.6833	18.6443	18.9341	18.8994	18.6511	1
K.IDVAEEEKYDMEVK.V	TNNI2	19.0878	19.0195	18.8692	19.0394	19.1626	19.3859	19.1237	19.1599	19.0598	18.9481	18.7964	18.9482	18.8669	18.6326	2
K.IDVSVEAASGGK.A	DLDH	19.8047	19.7161	19.929	19.8176	19.7088	19.9829	19.7435	19.9667	19.6352	19.8556	19.6715	19.8954	19.8806	19.6893	2
K.IDWFKDEADVLEDDRTHIK.T	TITIN	17.1332	17.1514	17.2594	17.3677	17.3901	17.4714	17.2074	17.618	17.1524	17.377	17.0607	17.3505	17.2178	16.7704	1
K.IEAAC#FATIK.D	IDH3A	20.6193	20.5226	20.7103	20.5878	20.5159	20.794	20.5715	20.7348	20.4515	20.6064	20.4089	20.736	18.4613	18.2971	3
K.IEAHFDAR.S	TITIN	18.901	18.6964	19.0022	18.8239	18.7868	19.1087	18.6439	19.0378	18.7355	18.8405	18.584	19.0295	18.9831	18.7364	1
K.IEALPSDISIDEGK.V	TITIN	18.3881	18.2617	18.3571	18.4883	18.4294	18.4835	18.2571	18.5488	18.2206	18.4385	18.0745	18.495	18.3408	18.1262	1
K.IEATSSLR.G	TITIN	19.6278	19.4042	19.5647	19.4841	19.5633	19.5826	19.3847	19.6031	19.228	19.4174	19.1464	19.4074	19.6137	19.2312	1
K.IEC#QDNGDGSC#AVSYLPTEPGEYTINILFAEAHIPGSPFK.A	FLNC	14.5038	14.3517	14.7869	14.8964	14.5623	14.6651	14.5437	14.7255	14.6091	14.929	14.4632	14.4736	14.54	14.2631	1
K.IECESAETTEDCIEK.I	TRFE	16.1219	16.0732	16.4316	16.3307	16.3887	16.332	16.2793	16.4958	15.9433	16.2355	16.0059	16.4843	15.2071	14.9082	1
K.IEDLSQQAQLAAAEK.F	NACAM	17.6716	17.7338	18.0451	17.9129	17.5726	18.0923	17.6756	17.9628	17.7481	17.9645	17.8148	18.127	17.9544	17.6775	1
K.IEDM*AMMTHLHEPAVLYNLK.E	MYH1	19.6879	19.8696	20.3236	19.9413	20.0009	20.0895	19.8535	20.1557	19.8109	19.8293	19.9561	20.0876	20.1659	19.8623	1
K.IEDMAM*M*THLHEPGVLYNLK.E	MYH8	18.4321	18.2709	18.6474	18.6077	18.5282	18.7812	18.4387	18.7314	18.3963	18.6107	18.2669	18.4744	18.2413	18.1903	1
K.IEDMAMLTFLHEPAVLYNLK.E	MYH6	18.8317	18.7564	18.9853	18.9326	18.9013	19.0549	18.7637	19.0828	18.7654	18.7901	18.6138	18.9865	19.1432	19.145	1
K.IEDMAMM*THLHEPAVLYNLK.E	MYH1	17.907	17.7333	18.0724	17.986	17.9524	18.1205	17.8178	18.0673	17.8192	18.0197	17.5938	18.0397	17.9107	17.6597	3
K.IEDMAMMTH.L	MYH1	19.521	19.3025	19.5409	19.4876	19.494	19.6211	19.2468	19.5721	19.2667	19.5078	19.1591	19.5487	19.5454	19.2569	1
K.IEDMAMMTHLHEPAVLY.N	MYH1	18.6537	18.8294	18.9732	19.1343	18.7918	18.8878	18.5657	19.1233	18.4514	18.8488	18.8097	18.9266	19.252	18.9568	1
K.IEDMAMMTHLHEPAVLYNLKERYAAWM*I.Y	MYH1	18.1639	18.0765	18.3829	18.2501	18.3357	18.4514	18.102	18.2788	18.1937	18.1722	18.1192	18.267	18.0876	17.7805	1
K.IEFDDFEECLLR.Y	NDUS5	18.0288	17.9102	18.2242	18.0148	18.106	18.0699	17.8376	18.2271	17.7251	18.2544	17.9305	18.209	18.012	17.8291	1
K.IEFDIC#YTSVLK.R	PGAM2	22.1331	22.2924	22.3866	22.3737	22.3405	22.3492	22.1898	22.4802	22.0545	22.3494	22.1924	22.3296	18.8639	18.8736	3
K.IEFDICYTSVLK.R	PGAM2	17.1129	17.0549	17.0368	17.0819	17.2641	17.1484	17.1732	17.4947	16.989	17.1767	17.0745	17.2929	21.0165	20.7883	1
K.IEFEQFLPM*MQAISNNK.D	MYL1	18.2226	18.1107	18.4392	18.3247	18.235	18.3392	18.2263	18.5227	18.1412	18.4485	18.1133	18.4015	18.2354	18.0361	2
K.IEFEQFLPMM*QAISNNK.D	MYL1	17.8456	17.7558	18.1216	18.0682	17.8813	18.1414	17.858	18.1484	17.8372	18.1028	17.8915	18.2062	17.7462	17.6312	1
K.IEFEQFLPMMQAISNNK.D	MYL1	18.9778	18.7954	18.9649	19.0349	18.8319	18.9108	18.8464	19.0452	18.6968	18.9301	18.7673	18.9216	19.6054	19.5388	3
K.IEFTPEQIEEFK.E	MYL3	17.5584	17.5804	17.5361	17.7709	17.5856	17.6756	17.5248	17.666	17.3622	17.6725	17.6591	17.8018	18.1198	17.9552	1
K.IEGYEDQVLITEHGDLGNGK.F	CAZA2	19.0808	18.8113	19.0098	19.0416	19.0775	19.3188	18.9762	19.2976	18.9468	19.1008	18.8146	19.1208	19.199	19.0368	1
K.IEIPVIGR.P	TITIN	19.8084	19.7066	19.9595	19.8197	19.8121	19.9167	19.7052	20.03	19.6049	19.8665	19.6444	19.89	19.9628	19.6584	1
K.IEIPVIGRPR.P	TITIN	19.0361	18.9745	19.0841	19.0491	18.919	19.2595	18.6982	19.2657	18.8498	19.1766	18.8642	19.0595	18.8705	18.737	2
K.IELLGSYDPQK.Q	PPAC	18.2824	18.1846	18.4365	18.2895	18.3164	18.458	18.0734	18.4264	18.1192	18.3772	18.1264	18.371	18.105	17.9093	1
K.IELPATVTGKPEPK.I	TITIN	19.4688	19.2898	19.2902	19.3814	19.487	19.6192	19.3185	19.5882	19.3176	19.3412	19.145	19.3824	19.5317	19.2256	1
K.IENHEGVR.R	KPYM	18.9922	19.0326	19.0507	19.0363	18.8203	19.1168	18.9235	19.3029	18.784	19.1154	18.8146	18.9881	19.1932	19.0116	1
K.IENLQEGC#SYYFR.V	TITIN	19.249	19.0974	19.2978	19.2274	19.2706	19.3946	19.1789	19.3898	19.1334	19.2609	19.0924	19.3556	18.7669	18.4942	2
K.IENVTTVLK.S	TITIN	18.6186	18.5606	18.7645	18.6819	18.614	18.8041	18.6655	18.8647	18.539	18.7552	18.5011	18.7962	18.8402	18.6196	1
K.IENYDQSTQVTWYFGVR.Q	TITIN	17.4833	17.5477	17.707	17.7312	17.7109	17.8865	17.5867	17.9461	17.5632	17.7559	17.5254	17.8104	17.6884	17.465	1
K.IESYVIEMLK.T	TITIN	20.4441	20.4848	20.6848	20.5931	20.4544	20.7826	20.4251	20.6872	20.3669	20.5807	20.3454	20.7226	20.4761	20.3541	1
K.IEVPISGR.P	TITIN	20.1569	20.1096	20.3534	20.1204	20.0498	20.2549	20.0628	20.1968	19.8725	20.0898	19.9111	20.0404	20.2013	19.9232	1
K.IEVPISGRPK.P	TITIN	21.3925	21.1002	21.4449	21.3191	21.407	21.491	21.2331	21.5406	21.0326	21.3664	21.0881	21.3478	21.4303	21.1544	2
K.IFDLQDWSQEDERDK.E	SUCB1	19.1147	19.0386	19.0028	19.1833	19.0818	19.2295	18.9521	19.1112	19.0707	19.0208	18.9021	19.1741	18.9183	18.737	1
K.IFGVTTLDIVR.A	MDHM	23.2738	23.2544	23.414	23.1837	23.232	23.4554	23.0109	23.4433	23.0047	23.2664	23.1122	23.2726	22.9897	22.7895	2
K.IFNTNNLWISLGAVK.R	UGPA	16.5788	16.5337	16.7794	16.6279	16.6153	16.8542	16.5806	16.9255	16.4815	16.8223	16.4252	16.6822	16.8678	16.7339	1
K.IFSLNEGYAK.Y	F16P2	18.2068	18.0419	18.275	18.2227	18.0726	18.494	18.2135	18.4209	18.0158	18.2635	18.1162	18.4164	17.6066	17.3487	1
K.IFVQGIMWDINSFDQWGVELGK.Q	G6PI	16.4866	16.3043	16.5445	16.5897	16.3193	16.4996	16.2934	16.5944	16.0851	16.595	16.047	16.5452	16.7074	16.4225	1
K.IGASTQAAQR.L	CES1D	17.3163	16.7721	17.4319	17.1217	17.0168	16.9413	16.712	16.9821	16.6467	16.8092	16.5876	16.9113	17.0228	16.8636	1
K.IGDTIEFR.G	NB5R3	19.403	19.2266	20.0007	19.8225	19.8515	19.9518	19.6758	20.003	19.5024	20.0315	19.5716	19.9686	19.4213	19.1916	1
K.IGEHTPSALAIM*ENANVLAR.Y	ALDOA	18.2598	18.1727	18.5954	18.5004	18.4708	18.5978	18.2799	18.5057	18.1989	18.3963	18.2492	18.4417	18.7703	18.4805	3
K.IGFFQGDIR.L	ACSL1	20.2088	20.1857	20.3268	20.323	20.0477	20.2418	20.1124	20.306	20.0086	20.337	20.1511	20.2158	20.0064	19.8263	1
K.IGFPWSEIR.N	EZRI	18.5618	18.3828	18.6465	18.6523	18.5856	18.6649	18.5049	18.8271	18.4147	18.726	18.4151	18.7199	18.3998	18.2094	1
K.IGGAQNR.N	MIF	20.0502	19.8998	19.9484	19.9883	19.9141	20.0773	19.7212	20.1638	19.678	19.7992	19.6904	20.1384	20.7669	20.4012	1
K.IGGGEYIELK.N	TITIN	18.9003	18.4573	18.7877	18.7577	18.8779	18.771	18.81	19.0487	18.5531	18.6447	18.2721	18.5852	18.703	18.2875	1
K.IGGIGTVPVGR.V	EF1A1	20.514	20.4242	20.6262	20.4022	20.4859	20.6638	20.3766	20.6085	20.4102	20.5172	20.2737	20.4861	20.5086	20.2041	2
K.IGGSPEIK.V	TITIN	21.2386	21.0714	21.2654	21.2302	21.1493	21.2225	21.0005	21.2786	20.8663	20.9637	20.91	21.041	21.0578	20.8008	1
K.IGIVGLPNVGK.S	OLA1	16.1336	16.2149	16.2829	16.3713	16.1817	16.3551	16.2498	16.4878	16.055	16.2783	16.2141	16.4389	16.1757	15.8506	1
K.IGLFGGAGVGK.T	ATPB	16.8342	16.7256	17.0969	17.156	17.0234	17.1404	16.7447	17.2739	16.7394	17.0975	16.6275	16.989	16.8956	16.694	1
K.IGPASQGLQK.V	CAH2	16.6993	16.7219	17.0149	16.7498	16.7715	17.0395	16.8865	16.9311	16.7661	16.8122	16.6149	16.9808	17.8441	17.7141	1
K.IGPLGLSPK.K	RL12	17.6898	17.5743	17.8148	17.773	17.8519	17.983	17.7738	17.9434	17.6569	17.7866	17.4992	17.6839	18.1653	17.8826	1
K.IGQPTLLLYVDAGAETM*TQR.L	KAD1	16.5442	16.8104	16.6052	16.6523	16.8063	16.7641	16.7077	16.7423	16.2415	16.6013	16.3274	16.2833	16.4849	16.3009	2
K.IGQPTLLLYVDAGAETMTQR.L	KAD1	19.5081	19.627	19.8292	19.6349	19.6224	19.9698	19.5196	19.6853	19.4472	19.8394	19.6341	19.6643	19.4559	19.1533	2
K.IGTGPPTESKPVIAK.T	TITIN	18.8349	18.628	18.9248	18.806	18.7374	19.0416	18.7797	18.9891	18.6513	18.9074	18.5919	18.881	19.5592	18.4738	2
K.IGVEEFSTLVA.E	PRVA	17.3105	17.2887	17.5879	17.4624	17.4858	17.6434	17.1387	17.5909	17.1552	17.4912	17.4322	17.6	18.4926	18.1726	1
K.IGVEEFSTLVAES.-	PRVA	18.9735	18.9541	19.0775	19.0708	19.0602	19.1538	18.9678	19.2568	18.8268	19.0622	18.7402	19.1039	18.8308	18.7331	3
K.IGVTVLSR.I	CBR1	16.9853	16.9282	17.0674	17.1068	16.9614	17.1335	16.9945	17.2201	16.8675	17.1076	16.9282	17.1072	17.2301	16.9811	1
K.IGYPAPNFK.A	PRDX1	19.4724	19.2975	19.5258	19.4138	19.4771	19.5472	19.3741	19.6101	19.1243	19.5467	19.2041	19.569	19.5571	19.3427	1
K.IGYSDPSDVPDK.H	TITIN	17.0149	16.7126	17.1612	16.8059	16.817	16.9701	16.5261	16.8123	16.5136	16.4778	16.4664	16.7294	16.7553	16.5346	1
K.IHIDLPNEQAR.L	PRS10	16.5278	16.4634	16.6498	16.612	16.4631	16.6039	16.285	16.7465	16.5103	16.8235	16.4047	16.9111	16.646	16.6847	1
K.IHLDC#SGK.T	MYPC2	21.1933	20.9728	21.021	21.047	21.1864	21.141	21.0091	21.3506	20.8771	20.9323	20.7089	20.8108	18.6947	18.5867	2
K.IHLDCSGK.T	MYPC2	18.5549	18.3688	18.7354	18.6922	18.5654	18.6566	18.3994	18.8435	18.3465	18.6564	18.2094	18.2094	20.8512	20.5574	1
K.IHLEC#QVDEDR.K	TITIN	16.9719	16.7944	17.1563	17.046	17.0417	17.0341	16.7039	17.1675	16.6422	17.0722	16.8635	17.0211	16.3525	15.8121	1
K.IHLEC#QVDEDRK.V	TITIN	19.5873	19.4625	19.5328	19.5341	19.5959	19.7205	19.5159	19.6208	19.4924	19.4854	19.2343	19.4451	16.4758	16.5849	1
K.IHNFGVIQEK.L	ACADV	20.4899	20.4119	20.5459	20.5464	20.479	20.6547	20.4552	20.5778	20.3616	20.4443	20.3821	20.6436	19.7833	19.4804	3
K.IHNLIPVMLK.H	ADCK3	17.0077	16.9621	17.1621	17.3019	17.2713	17.3408	16.9558	17.2815	16.9314	17.1571	16.9476	17.2053	17.0895	16.6673	1
K.IHNLSESDC#GEYVC#EVSGEGGTSK.T	TITIN	15.2717	15.3108	15.7398	15.5627	15.3942	15.6391	15.5321	15.7031	15.4034	15.6348	15.3878	15.723	12.4838	12.4822	1
K.IHTDFEK.G	OLA1	21.699	21.7634	21.929	21.8625	21.4945	21.8428	21.6204	21.8374	21.5874	21.8236	21.8422	22.0213	22.0444	21.8574	1
K.IHVAVSK.K	TITIN	19.2098	19.1075	19.4012	19.3298	19.3008	19.4508	19.2466	19.4528	19.1958	19.2232	19.0962	19.2604	19.5278	19.1865	3
K.IHYTNTSGVLTLEILDC#QTEDGGTYR.A	TITIN	16.404	16.3352	16.6992	16.7039	16.5356	16.7406	16.4543	16.7918	16.3274	16.7261	16.3393	16.7503	15.1989	15.1036	2
K.IIADAGTSVR.N	LAMA2	17.736	17.7014	17.9102	17.711	17.6535	17.8985	17.581	17.7301	17.7065	17.7343	17.6316	17.8418	17.7782	17.6749	1
K.IIAEGANGPTTPEADK.I	DHE3	16.5389	16.4154	16.4785	16.4227	16.3753	16.5229	16.3135	16.522	16.3909	16.4558	16.2282	16.4921	16.4578	16.2675	1
K.IIC#QGFTGK.Q	SUCA	18.7987	18.5976	19.0325	18.8991	19.0747	18.9556	18.8364	19.1008	18.7311	18.9628	18.9111	19.097	17.1514	16.5847	1
K.IIDITGGGSFSSEEVQELR.E	PHKG1	18.712	18.4034	18.6559	18.6133	18.6737	18.7609	18.5744	18.8118	18.4007	18.6608	18.2977	18.5211	18.4958	18.271	1
K.IIEFGQAR.Q	TITIN	20.3858	20.2568	20.4492	20.2364	20.401	20.3993	20.119	20.4807	19.9978	20.286	19.9928	20.1633	20.4003	20.0808	1
K.IIFVVGGPGSGK.G	KAD1	20.1892	20.1652	20.4207	20.2545	20.2445	20.405	20.23	20.3729	20.1975	20.2047	20.0918	20.2337	20.3325	20.0413	2
K.IIGAVDQIQLTQAQLEER.Q	PTRF	17.9769	18.2759	18.5632	18.5683	18.5299	18.5277	18.3452	18.6083	18.3706	18.4012	18.1314	18.4438	18.6215	18.336	1
K.IIMLFTDGGEER.A	CA2D1	17.1102	16.9347	17.2319	17.1597	17.1335	17.2	16.9693	17.3515	16.9241	17.1436	16.912	17.3139	17.574	17.3439	1
K.IINVVPGDSGVYSFEVQNPVGK.D	TITIN	19.9995	19.829	20.0605	19.9072	19.9355	20.0355	19.9277	20.0276	19.7103	19.9233	19.6483	19.9707	20.0395	19.6896	1
K.IIQLLDDYPK.C	RLA0	17.1792	17.0381	17.3454	17.3669	17.3002	17.3186	16.9536	17.4084	17.0652	17.2763	17.055	17.5084	17.0535	16.8879	1
K.IIQTPGLWESENQNK.G	RAB18	16.6061	16.4646	16.912	16.7506	16.5884	16.8857	16.443	16.9944	16.4576	16.7837	16.415	16.7425	16.4641	16.2387	1
K.IIQYIVEMQAK.N	TITIN	20.9669	20.9827	21.1579	21.1885	21.0264	21.2208	20.9031	21.2994	20.9842	21.1599	20.852	21.028	21.3005	20.9111	2
K.IIVIMDSYGSDLVER.G	ACSL1	16.7747	16.9771	17.0816	16.6027	16.718	17.3086	16.7595	16.7627	16.1816	16.7752	16.9061	16.8006	16.7824	16.273	1
K.IKIEFTPEQIEEFK.E	MYL3	17.8569	17.5967	17.8151	17.8833	17.92	17.8905	17.6925	18.0025	17.7823	17.9178	17.5112	17.8249	17.3676	17.4529	1
K.IKLEQQVDDLEGSLEQEK.K	MYH1	21.2647	21.2751	21.1889	21.5291	21.5103	21.5397	21.0722	21.4772	21.2425	21.2218	21.0542	21.1016	20.893	20.746	1
K.IKNEVDSTLTFR.R	DHSB	19.9027	19.8445	19.806	20.0073	20.085	20.1877	19.87	20.1506	19.8652	20.0329	19.6819	19.8658	19.8371	19.4631	1
K.IKSEGTC#LHR.L	M3K12	14.8213	14.9235	15.4156	15.4063	15.2797	15.1729	14.8572	15.3983	14.8159	15.2169	15.0158	15.504	15.3052	15.2002	2
K.ILAC#DDLDEAAK.M	SUCB1	17.9532	17.7735	18.0605	18.0694	17.9214	17.9614	17.8478	18.1637	17.747	17.9154	17.7414	17.872	16.9624	16.498	1
K.ILAEGGGAK.F	EFTU	18.1905	18.1973	18.3441	18.3178	18.2161	18.3961	18.2312	18.3442	18.0381	18.2508	18.1997	18.3244	18.369	18.1023	1
K.ILATPPQEDAPSVDIANIR.M	TKT	17.7388	17.5805	17.887	17.9059	17.8341	17.9349	17.8323	18.1121	17.6643	17.9879	17.6073	18.0102	20.6056	17.8454	1
K.ILC#EELGAPANSAVNC#VPLEDFGGHHPDPNLTYAADLVETMK.S	PGM1	17.3613	17.3356	17.8266	17.6299	17.3615	17.6466	17.4183	17.7342	17.3392	17.4403	17.3758	17.5831	15.3296	15.4713	1
K.ILDFGLAR.T	MK08	19.1034	18.9913	19.1938	19.1911	19.2139	19.2308	18.9473	19.3042	18.9543	19.1793	18.9092	19.2355	19.1424	18.9926	1
[truncated: 5,584 more rows]

## Sheet: Manual_Global_ProteinLvl
Protein	MTO 1	MTO 2	MTO 3	MTO 4	MTO 5	MTO 6	MTO 7	MTO 8	MTO 9	MTO 10	MTO 11	MTO 12	MTT 1	MTT 2
1433B	23.4225	23.352	23.4558	23.4037	23.3359	23.5831	23.351	23.5198	23.2622	23.3879	23.3263	23.4625	23.4269	23.2117
2ABA	16.8538	16.8244	16.9807	16.9769	16.9872	17.1032	16.8653	17.1814	16.656	16.9273	16.9022	17.0475	17.8152	17.519
3HIDH	20.3113	20.3987	20.5965	20.5441	20.3324	20.6291	20.3404	20.541	20.4023	20.6469	20.4555	20.8208	20.6116	20.4763
68MP	19.1489	19.0351	19.3087	18.9799	19.1285	19.1685	19.0574	19.3644	18.9241	19.2491	18.8682	19.227	19.0004	18.9142
A1AG1	16.7245	16.5904	16.7639	16.8432	16.7747	16.7451	16.5695	16.9111	16.5125	16.8141	16.5731	16.842	17.3378	16.9556
A1AT2	17.7946	17.7412	18.002	17.8902	17.7504	17.8956	17.7114	18.0472	17.6486	17.9163	17.825	18.0079	17.9584	17.7487
A2M	18.9196	18.8073	19.0214	19.1122	18.9746	19.1487	18.9794	19.1695	18.8479	19.0357	18.8939	19.0813	19.0423	18.8147
AAMDC	19.4507	19.4543	19.688	19.6608	19.5084	19.6506	19.4282	19.6452	19.3532	19.6447	19.4487	19.7018	19.6077	19.3605
ABCB7	16.7861	16.6297	17.0651	16.9202	16.8668	16.8969	16.7197	17.034	16.8611	16.7688	16.7574	16.8637	16.9141	16.8115
ACAD8	16.0921	16.1164	16.299	16.0709	16.1138	16.2629	16.0352	16.1389	16.0318	16.0656	16.0608	16.3322	16.7444	16.1886
ACAD9	16.9749	16.8755	17.0565	16.912	16.8095	17.1068	16.7733	17.2496	16.801	17.017	16.9451	17.2014	17.3328	16.9499
ACADS	20.1246	20.0479	20.3074	20.1966	20.1723	20.1931	20.0471	20.3313	19.9293	20.1462	20.0119	20.2157	20.1117	19.8036
ACBP	18.4882	18.5575	18.7208	18.6095	18.3963	18.6558	18.7174	18.7605	18.4226	18.7423	18.5595	18.5633	18.6576	18.6821
ACD10	16.0351	15.7931	16.1328	16.2062	16.1446	16.1742	16.0087	16.2861	16.0069	16.2282	15.8376	16.154	16.092	15.895
ACDSB	18.1695	17.9158	18.2886	18.3052	18.1748	18.3347	18.1671	18.4171	18.1131	18.2702	18.0977	18.4401	18.2761	18.0523
ACO13	19.4537	19.2659	19.546	19.4734	19.5061	19.6139	19.371	19.6072	19.3038	19.5713	19.3916	19.5834	19.5388	19.3452
ACOT1	18.438	18.2733	18.5192	18.5333	18.4454	18.5949	18.2551	18.5809	18.2455	18.577	18.3681	18.5599	18.525	18.2953
ACOT2	18.2413	18.0369	18.4387	18.3571	18.4365	18.5172	18.1969	18.5684	18.2123	18.4241	18.1048	18.3762	18.1621	17.8794
ACPM	20.4915	20.3786	20.5808	20.5278	20.5035	20.6481	20.3718	20.6319	20.3013	20.5485	20.2584	20.5595	19.8321	19.5462
ACTBL	20.9317	20.8313	21.1104	20.9529	20.8107	20.9068	20.8258	21.0447	20.7303	20.8785	20.7641	20.9661	21.2768	20.8967
ACTC	18.1663	18.0592	18.4066	18.4105	18.1898	18.3059	18.0519	18.5117	18.0639	18.3177	18.0135	18.3081	17.7688	17.4863
ACYP1	18.0847	18.0199	18.3334	18.3002	18.1398	18.2494	18.1097	18.2882	18.0868	18.2712	18.0652	18.4067	18.4246	18.2209
ACYP2	21.8689	21.78	21.905	21.8502	21.8634	22.0212	21.7245	22.0355	21.6899	21.8726	21.6568	21.9532	21.8614	21.6789
ADH1	18.7657	18.527	18.8823	18.8715	18.8737	19.0526	18.8692	19.1229	18.7346	19.0179	18.772	18.9257	18.9104	18.7311
ADH7	18.6992	18.612	18.7487	18.8578	18.9339	18.7622	18.4886	18.8739	18.5005	18.9188	18.6353	18.949	18.7615	18.6748
ADK	18.0263	17.9564	18.2395	18.0534	17.9937	18.1746	17.9977	18.235	17.7153	18.0208	17.937	18.1286	18.128	17.8166
AF1L1	17.9048	17.8981	18.2799	18.0994	18.0693	18.2242	17.8589	18.172	17.8949	18.1631	17.9139	18.257	17.7964	17.6608
AFG32	16.2884	16.3207	16.6588	16.5458	16.5969	16.6972	16.4425	16.8294	16.4115	16.6233	16.3468	16.6916	16.7227	16.5363
AIMP1	15.2603	14.969	15.3516	15.1999	14.9767	15.2921	15.0024	14.9492	14.7234	15.0944	14.8681	15.298	15.2272	15.1462
AINX	21.5762	21.6771	21.6577	21.5929	21.653	21.9121	21.6008	21.8285	21.538	21.6887	21.5878	21.7327	21.9003	21.6297
AK1A1	16.655	16.5051	16.7182	16.6604	16.6247	16.694	16.4541	16.9147	16.6003	16.7424	16.5594	16.6239	16.77	16.4449
AL1A1	18.0278	17.9806	18.2083	18.127	17.927	18.2381	18.0392	18.2053	17.9578	18.0616	18	18.1676	18.1814	17.7354
AL4A1	17.7827	17.6403	17.9435	17.8644	17.8378	17.8263	17.6156	17.9444	17.5698	17.873	17.6509	17.9115	17.729	17.4596
ALD1	19.0897	18.9559	19.4622	19.2235	19.2669	19.3458	19.1909	19.3262	18.874	19.1878	19.0309	19.2565	19.1275	18.9601
ALD2	17.8123	17.6039	18.1544	18.0986	18.1669	18.2319	17.9991	18.1967	17.7859	18.1339	17.9626	18.1761	18.054	17.926
ALG9	17.0075	16.8704	17.3545	17.0234	17.0957	17.1852	16.8215	17.2621	16.8523	17.3449	16.9751	17.4037	17.159	17.0766
AMPH	19.8362	19.7049	19.9101	19.8219	19.7887	19.8044	19.6606	19.9651	19.5621	19.8461	19.6422	19.8748	19.9361	19.6331
AMPL	17.6153	17.5221	17.7467	17.6676	17.7106	17.7369	17.5989	17.8029	17.541	17.7	17.5604	17.8046	17.4596	17.0574
ANK1	17.4527	17.4644	17.7815	17.6545	17.4301	17.5575	17.3853	17.6296	17.3359	17.581	17.4877	17.7429	17.6509	17.4267
ANKR2	18.5661	18.4582	18.687	18.6533	18.5724	18.7125	18.6135	18.7454	18.4088	18.6577	18.4895	18.8167	18.8506	18.5309
ANXA1	16.207	16.1302	16.4026	16.2823	16.3453	16.2838	16.1188	16.7288	16.1657	16.3114	15.9343	16.3288	16.232	15.9393
ANXA3	17.0894	17.0589	17.162	17.1399	17.0074	17.1251	16.9478	17.25	17.0108	17.186	16.9216	17.2883	17.0954	16.9931
ANXA7	17.6757	17.4872	17.846	17.7188	17.7785	17.8492	17.6076	18.0071	17.6276	17.8051	17.5457	17.8451	16.8871	16.7061
AOC2	17.87	17.76	18.2094	17.9469	18.0546	17.9903	17.7543	18.1402	17.7922	18.0994	17.804	18.0498	18.237	17.7609
AOFA	17.0256	17.053	17.3849	17.3464	17.2434	17.1039	16.9739	17.1339	16.841	17.3555	17.2021	17.1178	17.6273	17.4674
APEH	18.5183	18.3624	19.4916	18.6625	18.947	19.2579	18.5437	19.4035	18.3224	19.426	18.5232	19.2808	18.8567	18.2323
APOO	18.4303	18.3076	18.6737	18.4527	18.433	18.5522	18.3186	18.5719	18.1794	18.5271	18.2674	18.4982	18.4472	18.1019
APOOL	17.5207	17.6076	17.8027	17.669	17.6008	17.8026	17.5157	17.8583	17.4486	17.7108	17.4036	17.637	17.5792	17.3683
AQP1	16.6231	16.5551	16.491	16.601	16.507	16.5924	16.5985	16.7359	16.5578	16.4482	16.555	16.748	15.4413	15.0074
ARI2	17.0183	17.001	17.6074	17.4515	17.3113	17.485	17.2178	17.5616	17.1549	17.4495	17.2461	17.6289	17.5174	17.4516
ARL8A	17.146	17.2261	17.4621	17.4279	17.3049	17.3338	17.1823	17.3042	17.1521	17.1891	17.2429	17.4119	17.5634	17.2603
ARPC2	17.5608	17.3908	17.6308	17.6142	17.6513	17.6702	17.4772	17.6842	17.4561	17.6196	17.4288	17.6305	17.5109	17.211
ASPN	19.9853	19.8735	20.0691	20.0882	20.0278	20.1885	19.8521	20.221	19.9712	20.0754	19.8689	20.1387	20.5838	20.0906
AT12A	21.8185	21.7082	21.9326	21.9303	21.8322	21.9684	21.7684	22.045	21.6368	21.8737	21.7614	21.9835	21.7547	21.4575
AT1A1	20.0971	19.8627	20.2794	20.1886	20.1852	20.3153	20.027	20.3779	19.9331	20.2193	19.8507	20.1683	19.9719	19.6976
AT1B1	19.7241	19.705	19.9191	19.881	19.7805	20.032	19.7535	19.9612	19.7753	19.9136	19.7101	19.9187	19.8793	19.6391
AT1B2	18.1855	18.1096	18.217	18.2163	18.0821	18.2958	18.0648	18.4532	18.1656	18.0743	18.1371	18.3617	18.0031	17.9064
AT2A2	16.6333	16.7668	16.9918	16.8873	16.9641	17.2644	16.9493	16.9426	16.7567	17.028	16.9705	17.0651	16.0209	15.851
ATAD1	14.7602	14.6362	15.1232	14.9891	15.1129	15.0427	14.9266	15.1142	14.8999	15.0174	14.9309	15.0684	15.159	15.1075
ATP5J	19.2257	19.1442	19.4482	19.3333	19.1835	19.3561	19.2527	19.5965	19.0055	19.3318	19.1802	19.3939	19.2062	19.1043
ATP5L	19.591	19.396	19.7203	19.5992	19.5893	19.6824	19.4637	19.7786	19.4439	19.6351	19.3776	19.7054	19.5103	19.253
ATP6	18.0183	17.9475	18.1755	18.1494	18.0972	18.0709	17.9688	18.2297	17.9032	18.0169	17.8828	18.1175	18.1767	17.9577
ATP8	15.963	15.6133	15.6094	15.7536	15.9434	16.0666	15.6178	15.7429	15.7612	15.9087	15.6222	15.8763	15.9025	15.6255
ATPD	20.176	20.0008	20.1819	20.0823	20.0612	20.279	20.1274	20.2745	20.0563	20.0016	19.7785	20.1211	19.8921	19.643
ATPK	21.6076	21.5488	21.8179	21.6783	21.6754	21.7924	21.5862	21.8565	21.4729	21.6712	21.5491	21.7448	21.6495	21.3834
AUHM	17.7067	17.6652	17.9066	17.9396	17.7644	18.0513	17.7666	17.9709	17.6526	17.7997	17.6572	18.0665	17.6526	17.5663
B2MG	18.2759	18.4815	18.6173	18.444	18.3447	18.6029	18.289	18.4164	18.3344	18.4192	18.3634	18.6327	18.6428	18.5206
BAF	18.7893	18.5253	18.8191	18.9149	18.7971	18.8856	18.6652	18.9723	18.732	18.8269	18.5598	18.7656	17.7916	17.5188
BAG3	15.5691	15.4562	15.6191	15.4891	15.2249	15.3741	15.2637	15.5456	15.3745	15.1465	15.2631	15.462	15.0405	14.9176
BAP31	19.3336	19.2942	19.4741	19.4782	19.35	19.5579	19.2853	19.5205	19.2035	19.4638	19.2239	19.5624	19.4824	19.2277
BASI	19.2178	19.244	19.5844	19.498	19.4092	19.5436	19.3914	19.6222	19.3353	19.4873	19.2947	19.5692	19.5484	19.3494
BGH3	17.8713	17.8804	18.06	18.0813	17.9392	18.0633	17.8157	18.1291	17.8212	17.9049	17.8223	18.1369	17.3381	17.2381
BICD2	18.4384	18.5072	18.4459	18.4936	18.5031	18.8393	18.5112	18.6809	18.5219	18.5592	18.2837	18.6213	16.2757	16.1843
BLMH	17.1702	17.1184	17.2973	17.3975	17.1767	17.1657	17.0761	17.4056	17.0698	17.2559	17.0513	17.2736	17.0384	16.7852
BOLA3	17.0464	17.0907	17.2257	17.0616	17.026	17.2929	17.0531	17.2819	17.1568	17.0068	17.0052	17.1699	17.5766	16.9847
BRM1L	18.153	18.0368	18.2576	18.258	18.0946	18.2389	17.9887	18.3987	18.0525	18.2191	17.8273	18.2493	18.0033	17.9916
BT3L4	18.2692	18.0924	18.2675	18.3999	18.4437	18.4724	18.1558	18.506	18.1682	18.44	18.2488	18.4358	17.8423	17.6926
BZW2	17.9116	17.9471	18.1293	18.1703	18.013	18.1217	17.8648	18.1421	17.8187	18.0715	18.0141	18.189	17.3741	17.2192
C19L2	13.6575	13.4278	13.6177	13.5129	13.5298	13.8877	13.3743	13.7566	13.5159	13.7254	13.7077	14.151	13.7846	13.3637
C1QBP	18.2785	18.2228	18.2755	18.2997	18.2049	18.4238	18.2239	18.531	18.1377	18.0927	18.2031	18.5045	18.2331	18.0274
C1TC	19.2828	19.1676	19.3849	19.4688	19.2722	19.4545	19.1135	19.4691	19.1376	19.3903	19.1461	19.512	19.5437	19.437
C560	17.7823	17.6625	18.0684	18.0184	17.985	18.0138	17.9923	18.0579	17.5606	18.0194	17.8359	18.1577	17.9396	17.8923
CAC1C	17.4059	17.3659	17.4976	17.3865	17.1152	17.5145	17.4112	17.1974	17.38	16.935	17.0243	17.2797	17.2174	17.1842
CAC1H	18.497	18.4864	18.7859	18.8675	18.6727	18.8385	18.6088	18.8569	18.6109	18.8238	18.6963	18.9545	18.6195	18.501
CAC1S	20.8205	20.7763	20.996	20.911	20.8538	21.0714	20.7502	21.0749	20.7239	20.9529	20.7724	21.0524	20.9146	20.6521
CAH2	18.4982	18.4858	18.7221	18.5022	18.4389	18.6585	18.4834	18.6862	18.4658	18.521	18.3773	18.6584	19.0335	18.8665
CALL3	17.6218	17.5555	17.6612	17.6964	17.6717	17.7255	17.54	17.9151	17.4769	17.654	17.4509	17.7823	18.3773	18.0127
CALR	20.7886	20.6354	20.7933	20.8176	20.8118	20.8499	20.6345	20.9212	20.5793	20.8313	20.754	20.8703	20.8853	20.6258
CALX	16.455	16.381	16.613	16.6559	16.5451	16.6415	16.3632	16.7857	16.4466	16.6189	16.4785	16.6435	16.9741	16.6608
CAN3	16.4294	16.3576	16.7217	16.7445	16.5747	16.656	16.6194	16.8417	16.4256	16.58	16.453	16.7174	16.686	16.328
CAND2	19.1236	19.0306	19.2379	19.2621	19.1502	19.352	19.1097	19.4587	19.069	19.3391	19.0117	19.263	19.1471	18.9368
CATA	17.2834	17.0812	17.3033	17.4773	17.3853	17.2458	17.048	17.4191	17.2207	17.3483	17.0344	17.3138	17.2598	16.9636
CATB	16.4903	16.294	16.483	16.5414	16.4515	16.6015	16.4098	16.6082	16.3734	16.5494	16.292	16.7154	16.2634	15.9427
CBR1	18.1324	18.0864	18.4474	18.2614	18.313	18.472	18.246	18.487	18.2427	18.4511	18.2085	18.3583	18.6068	18.059
CBX8	17.6643	17.6837	17.8832	17.9706	17.5762	18.0413	17.6779	17.8611	17.436	17.8042	17.8307	18.0481	18.093	18.0768
CCDC6	18.4443	18.2479	18.5576	18.4957	18.4727	18.5093	18.349	18.5843	18.2362	18.3716	18.2359	18.4827	18.037	17.7293
CCG1	16.2708	16.1604	16.4157	16.4632	16.3413	16.3871	16.1852	16.6891	16.1979	16.4697	16.1574	16.5577	16.6785	16.4056
CCG6	16.4043	16.2832	16.5253	16.4865	16.29	16.7889	16.5331	16.6191	16.3277	16.4434	16.3913	16.703	16.7107	16.3572
CD81	16.2421	16.3018	16.424	16.3501	16.5596	16.488	16.151	16.4282	16.1976	16.4269	15.8682	16.1692	16.3412	15.9843
CD9	18.0343	17.9303	18.2534	18.1108	17.9665	18.1659	18.012	18.1579	17.8835	18.0674	17.9845	18.1599	18.8562	18.6893
CENPV	15.9063	15.7375	16.3909	15.9522	15.9751	16.178	16.0009	16.2697	16.0206	16.0549	16.0415	16.3216	16.2112	15.8471
CEP57	20.4683	20.3403	20.7675	20.5698	20.2638	20.5203	20.2784	20.5568	20.3608	20.5343	20.2398	20.4994	20.5522	20.359
CES1D	19.2052	19.0928	19.4833	19.3666	19.2677	19.331	19.1794	19.4455	19.0594	19.2193	19.0937	19.3699	19.3152	19.0413
CFAD	17.6986	17.5679	18.0133	17.8648	17.9992	18.0977	17.8956	18.0447	17.7812	17.9816	17.8166	17.9101	18.3316	18.0251
CHCH3	20.4938	20.4491	20.6032	20.5561	20.4666	20.6233	20.4087	20.6735	20.259	20.5462	20.3968	20.6084	20.44	20.3038
CHIC1	21.2628	21.2548	21.337	21.2873	21.2809	21.4115	21.179	21.3982	21.1321	21.2583	21.1251	21.2705	21.0222	20.7063
CHM4B	16.9155	16.7333	16.9408	16.9752	16.8131	16.92	16.7749	17.0631	16.6317	16.8978	16.7491	17.0216	16.9236	16.8288
CI041	18.291	18.152	18.4466	18.292	18.1969	18.4308	18.2516	18.4282	18.0275	18.3986	18.0577	18.3386	18.2931	18.128
CIP4	16.2781	16.6252	16.7114	16.6456	16.5631	16.6652	16.4979	16.8471	16.5317	16.4679	16.5892	16.7314	16.834	16.4625
CIR1	NA	NA	NA	NA	NA	NA	NA	NA	NA	NA	NA	NA	NA	NA
CLH1	19.708	19.6642	19.9935	19.8626	19.8741	19.988	19.7346	19.9949	19.6803	19.8737	19.7308	20.0008	19.7621	19.5343
CLIP1	18.3606	18.244	18.5472	18.5009	18.5347	18.591	18.3202	18.6778	18.3111	18.5496	18.3034	18.6169	18.3189	18.2083
CLMN	21.0549	20.8137	21.1079	21.0597	21.0871	21.1092	21.0352	21.2785	20.9189	21.0796	20.8445	20.9786	20.983	20.5734
CMA1	17.5213	17.3066	17.5827	17.6426	17.6311	17.6475	17.5026	17.7663	17.6054	17.67	17.3932	17.6434	17.035	16.755
CMBL	20.5018	20.3864	20.6414	20.564	20.5281	20.6828	20.4402	20.696	20.3784	20.575	20.3528	20.6251	20.7038	20.4483
CMC2	17.9481	17.6297	17.9704	17.8411	17.9161	18.0046	17.7658	18.1477	17.7657	17.9941	17.6981	18.0284	18.2247	17.8559
CN166	15.9767	15.9555	16.4214	16.2216	16.2373	16.2971	16.0973	16.4675	16.0726	16.2232	16.1566	16.2157	16.4424	16.0982
CNGA1	NA	NA	NA	NA	NA	NA	NA	NA	NA	NA	NA	NA	NA	NA
CO3	19.5758	19.5257	19.6175	19.6984	19.4728	19.6294	19.4336	19.7523	19.4782	19.5385	19.4048	19.6616	19.8132	19.601
CO3A1	16.8947	16.9303	17.3912	17.032	16.9985	17.0413	16.942	16.8634	16.9062	17.0872	16.7671	17.1058	17.0848	16.8855
CO5A1	17.3565	17.3826	17.9386	17.8396	17.2729	17.5834	17.2726	17.5613	17.4939	17.6403	17.3883	17.5851	17.4161	17.1705
COFA1	17.2705	17.169	17.5597	17.3597	17.2615	17.5986	17.15	17.4362	17.2177	17.2706	17.3075	17.4894	17.4452	16.9738
COMT	16.5199	16.5059	16.7381	16.7463	16.7132	16.7724	16.532	16.9269	16.4184	16.6255	16.5367	16.7814	16.3394	16.2422
COQ3	17.4451	17.2811	17.4975	17.3892	17.3885	17.4889	17.3517	17.636	17.1085	17.4016	17.0876	17.3886	17.4339	17.0339
COQ6	17.7118	17.534	17.819	17.9329	17.5802	17.9312	17.6806	17.9017	17.6949	17.8229	17.7276	17.964	18.0209	17.9132
CORO6	17.6809	17.6501	17.9292	17.7879	17.9234	17.8581	17.7906	17.9236	17.582	17.8846	17.6769	18.0737	17.2348	16.837
COX6C	24.2398	24.1442	24.3177	24.1848	24.1587	24.3433	24.1129	24.3543	23.9942	24.1285	24.0122	24.1872	24.02	23.7645
COX7C	20.2243	20.0289	20.1685	20.1475	20.1702	20.1684	20.0707	20.2556	19.8572	20.0069	19.9599	20.2123	19.5699	19.3251
CP013	16.4502	16.3066	16.6118	16.5589	16.2894	16.5106	16.3003	16.6577	16.3538	16.6038	16.4156	16.347	16.478	15.9772
CPNS1	19.225	19.0768	19.2656	19.2763	19.1462	19.3029	19.0598	19.3073	19.0475	19.2052	18.9935	19.2937	18.9851	18.7079
CPT1A	18.0855	18.1618	18.3377	18.1105	17.9583	18.1368	17.9796	18.2348	17.8692	18.1166	17.9743	18.2563	17.8709	17.5592
CPT2	20.3256	20.2596	20.5807	20.4829	20.4171	20.6254	20.2866	20.6333	20.2699	20.5411	20.4078	20.7272	20.4721	20.3417
CRIP2	16.5449	16.4466	16.7054	16.8659	16.6636	16.6867	16.4336	16.9297	16.4105	16.7603	16.5684	16.8233	16.4765	16.2343
CSN1	15.784	15.8062	16.2187	16.1716	15.9611	16.116	15.6543	16.1697	15.7983	16.1185	15.6919	16.1025	16.3178	15.9449
CSN2	17.5798	17.4481	17.5688	17.7177	17.6194	17.6454	17.4098	17.6822	17.5725	17.6928	17.4274	17.6734	17.5245	17.4295
CSN4	18.8071	18.6938	19.0477	19.0324	18.9949	19.1573	18.915	19.21	18.9089	19.0353	18.8349	19.1629	19.0654	18.7925
CSN7B	17.5357	17.4635	17.8884	17.6309	17.8017	17.7579	17.2466	17.5235	17.4191	17.9824	17.7476	17.7835	17.8178	17.7937
CSN8	18.2156	18.1804	18.4284	18.345	18.1997	18.4116	18.1651	18.4444	18.1349	18.2682	18.1158	18.3301	18.4064	18.1076
CSRP3	19.9915	19.9413	20.3088	20.3032	20.1714	20.4062	20.12	20.348	20.1112	20.2812	20.1321	20.3679	20.4882	20.3309
CUL3	16.1857	16.0055	16.3186	16.0575	16.2492	16.2148	16.1497	16.3723	15.963	16.306	15.9869	16.1849	16.2071	16.0002
CUL5	19.0443	18.9623	19.2177	19.2121	19.1303	19.2818	18.9767	19.3456	18.9218	19.0909	18.855	19.1997	19.4212	19.1885
CX6A2	17.504	17.4552	17.7683	17.7104	17.6074	17.4471	17.0634	17.5553	17.2863	17.4728	17.0619	17.4607	17.5007	17.3094
CX6B1	17.6061	17.6864	17.8707	17.9355	17.9328	17.9473	17.5517	17.948	17.564	17.8033	17.5293	17.9283	18.3856	18.0891
CX7A1	20.5568	20.3521	20.5155	20.4199	20.4843	20.5594	20.3104	20.5819	20.2133	20.5386	20.2301	20.3691	20.4549	20.0396
CX7A2	19.0241	18.9058	19.0281	19.0922	18.9547	19.1345	18.8462	19.0778	18.8406	19.1116	18.8086	19.2338	19.2828	19.0442
CYB	18.0682	18.0256	18.2202	18.2272	18.0852	18.2683	18.0771	18.2868	17.9545	18.2107	17.9694	18.1108	18.2331	17.5798
CYC	21.5563	21.6199	21.707	21.5541	21.5926	21.6513	21.5996	21.7932	21.4252	21.6973	21.4192	21.6329	21.9096	21.6482
D39U1	17.465	17.3758	17.6645	17.5588	17.2532	17.6601	17.448	17.5631	17.2172	17.5508	17.2507	17.5702	17.392	17.1972
DC1I2	17.9921	17.9897	18.0302	18.1552	18.0227	18.0414	17.997	18.1728	17.8013	18.0272	18.0323	18.1687	17.7251	17.5311
DCNL1	17.669	17.4223	17.5365	17.5922	17.5718	17.614	17.4409	18.0666	17.4737	17.5902	17.2872	17.6887	17.4982	17.2978
DCTN2	17.0891	16.8827	17.2593	17.0889	17.2386	17.3474	16.9591	17.3027	17.2416	17.195	17.1387	17.4243	17.3594	17.2697
DERM	18.1756	18.1344	18.8515	18.7693	18.3863	18.5477	18.2149	18.4711	18.2723	18.5653	18.333	18.4965	18.6875	18.4946
DEST	17.2058	17.1331	17.3948	17.2695	17.251	17.377	17.2825	17.5454	16.8557	17.2956	17.0582	17.2001	17.2909	16.7831
DHDH	17.697	17.5361	17.8157	17.7798	17.6892	17.8094	17.7028	17.9041	17.3832	17.7174	17.4997	17.9458	17.8471	17.4123
DHE3	19.512	19.3271	19.7116	19.5322	19.5417	19.5844	19.3536	19.614	19.2506	19.5203	19.3064	19.6351	19.6362	19.3782
DHSD	18.7002	18.5799	18.8684	18.7468	18.6808	18.7694	18.5751	18.9096	18.384	18.6898	18.6127	18.7621	18.398	18.1126
DHX29	19.8709	19.7751	19.9136	19.8453	19.79	19.934	19.7506	19.9394	19.6485	19.7087	19.5485	19.7962	20.0006	19.6307
DNJA2	19.2611	19.1424	19.3462	19.365	19.3167	19.4991	19.1348	19.4959	19.1555	19.2973	19.1418	19.4701	19.4712	19.3143
DNJA3	16.3887	16.1442	16.3406	16.4499	16.2822	16.2649	16.021	16.4098	16.0103	16.5977	16.1623	16.4482	16.3878	16.0668
DNM1L	17.2282	17.179	17.4497	17.3976	17.2926	17.3708	17.2063	17.5754	17.1715	17.2838	17.1958	17.4666	17.3997	17.1974
DNPEP	16.6559	16.6224	16.9306	16.9236	16.7351	16.8212	16.557	16.7781	16.5768	16.7265	16.5595	16.8585	16.8829	16.3182
DOPD	17.5116	17.5367	17.8722	17.7794	17.7903	17.8906	17.3965	17.921	17.4236	17.6246	17.6555	17.7975	17.4904	17.2985
DPP3	16.3878	16.4222	16.5798	16.7446	16.6553	16.6858	16.3887	16.6105	16.356	16.6806	16.3774	16.4867	16.7165	16.3226
DTNA	17.5828	17.4401	17.6205	17.7523	17.5467	17.603	17.3248	17.8272	17.498	17.5434	17.2633	17.4489	17.3802	17.1869
DUPD1	16.9258	16.8083	17.0066	17.1897	16.978	17.1304	16.8133	17.0468	16.8028	17.0941	16.9371	17.1348	17.0063	16.7423
DUS23	16.3394	16.6802	16.6803	16.6389	16.3325	16.6145	16.3097	16.8143	16.256	16.5595	16.4142	16.6163	16.2611	16.0901
DYH2	17.5852	17.3666	17.5988	17.5836	17.5891	17.6987	17.4854	17.7149	17.3858	17.5866	17.3806	17.6974	20.5425	17.362
DYL2	16.9101	17.0005	17.0841	16.9246	17.0148	17.1645	16.8183	17.0429	16.9635	16.9649	16.8564	17.1309	15.3191	14.9968
DYSF	20.3326	20.1781	20.3949	20.3338	20.3679	20.49	20.2325	20.5306	20.1905	20.3544	20.0944	20.4296	20.0892	19.8426
ECE1	17.8293	17.8138	18.2939	18.2295	18.3045	18.1847	17.9682	18.3604	18.0775	18.2585	17.9936	18.2299	17.9041	17.7057
ECI1	21.2814	21.1837	21.4148	21.3588	21.3777	21.4261	21.2058	21.4933	21.101	21.3431	21.1793	21.3532	21.0097	20.8267
ECI2	16.8516	16.9772	17.1556	17.0272	17.1214	17.1103	16.7795	17.2493	16.7696	17.0227	16.7298	16.9852	16.9738	16.6707
ECM29	16.2045	16.266	16.626	16.2814	16.3342	16.4322	16.1469	16.3926	16.1995	16.371	16.1244	16.4244	16.1416	15.839
EF1B	19.8343	19.722	19.9093	19.8673	19.8831	20.0287	19.7898	20.0947	19.7568	20.0069	19.6333	19.9886	20.0205	19.7325
EF1D	19.2866	19.1856	19.4557	19.4115	19.3441	19.4897	19.2264	19.5207	19.1446	19.3256	19.2462	19.4296	19.3026	19.0411
EHD1	17.7062	17.6796	18.0224	18.0023	17.5992	18.0427	17.7276	17.8998	17.6134	17.8068	17.8773	18.1543	17.1514	17.0642
EI3JA	15.6443	15.5807	15.5051	15.7427	15.701	15.8708	15.5548	15.9517	15.4445	15.9135	15.5923	15.8516	15.6217	15.3428
EIF3I	15.8407	15.7486	15.8736	15.8453	15.8037	16.0419	15.6703	16.162	15.8741	15.9531	15.6813	15.8727	16.1558	15.6309
ELOB	16.2828	16.4467	16.4967	16.6398	16.512	16.6905	16.4005	16.5712	16.1677	16.4075	16.2049	16.5637	16.496	16.4022
ELOC	17.6582	17.5997	17.7467	17.7297	17.6971	17.9368	17.4656	17.8575	17.5988	17.855	17.4222	17.8512	17.9366	17.6584
EMAL1	16.6357	16.5428	16.9818	16.6674	16.9476	16.9964	16.7419	17.1437	16.6622	16.8877	16.7936	16.9489	16.484	16.5187
EMC3	17.0157	16.8307	17.1729	17.2249	16.9513	17.1741	17.1613	17.3343	16.9031	17.2355	16.9866	17.436	17.2587	16.9503
ENKD1	20.0477	19.8289	20.1366	20.0012	20.2364	20.2472	20.1028	20.4173	19.9685	20.2121	19.9572	20.0837	20.1165	19.757
ENOG	21.3725	21.326	21.2542	21.4044	21.4336	21.6414	21.3559	21.5192	21.4016	21.4042	21.1814	21.3612	21.3279	21.272
EP400	18.7497	18.827	19.7925	18.9696	19.1763	19.539	18.9335	19.6674	18.6865	19.7089	18.8954	19.5909	19.2518	18.8091
EPIPL	19.6431	19.5834	19.9712	19.8363	19.9373	19.9206	19.6574	19.9194	19.6505	19.8311	19.5725	19.9013	20.0573	19.661
ERG	16.557	16.5172	16.5384	16.5337	16.8443	16.8256	16.5818	16.7933	16.7252	16.876	16.4954	16.6043	16.0383	15.7848
ERH	18.5044	18.4025	18.4141	18.4577	18.5922	18.619	18.3325	18.5589	18.2897	18.5703	18.3044	18.4202	18.3754	17.9639
ES1	21.2305	21.0548	21.2127	21.1726	21.0573	21.2528	21.0281	21.2499	21.0056	21.1241	21.0376	21.2357	21.2206	20.9809
EST1C	19.6487	19.5299	19.8191	19.706	19.6432	19.7935	19.6304	19.8563	19.5479	19.7508	19.4647	19.7727	19.6496	19.4293
ESTD	17.7445	17.7031	17.9177	17.8942	17.8075	17.9836	17.8018	17.9899	17.6512	17.9409	17.6624	17.859	17.9218	17.6251
EZRI	19.9497	19.8019	20.0428	20.0003	19.918	20.0625	19.8105	20.1376	19.7992	20.0441	19.7848	20.0612	19.8783	19.6764
F16P1	18.6961	18.5072	18.7291	18.6954	18.6189	18.702	18.4772	18.7502	18.4873	18.6912	18.4726	18.709	18.9497	18.6364
FABP4	24.0238	23.9308	24.1323	23.9998	24.0322	24.213	23.8831	24.1753	23.8359	23.9463	23.8656	24.0858	23.6639	23.4309
FABP5	18.5417	18.5815	18.75	18.6075	18.5144	18.7208	18.3377	18.7251	18.3611	18.6448	18.5196	18.6171	18.7116	18.5577
FAN	18.0555	18.0259	18.2264	18.257	18.2691	18.3297	18.0636	18.3598	17.9938	18.2239	17.913	18.2516	16.6083	16.5282
FBN1	18.4699	18.3137	18.8655	18.7659	18.531	18.5598	18.1649	18.5373	18.2161	18.6013	18.3562	18.5088	18.7851	18.3368
FETUA	18.8478	18.908	19.0707	18.9245	18.877	19.07	18.8458	19.0656	18.8848	18.9158	18.8116	18.9927	19.0128	18.7214
FHL3	19.5317	19.4484	19.5782	19.5212	19.4101	19.5139	19.423	19.6286	19.2223	19.4919	19.2774	19.4989	19.6311	19.3953
FIBG	19.145	19.167	19.5266	19.4307	19.2004	19.5453	19.3132	19.5362	19.2005	19.4979	19.2137	19.6795	19.5363	19.4281
FIS1	17.7449	17.7117	18.023	17.8105	17.8344	17.9776	17.7772	17.955	17.7594	17.8502	17.7872	17.9368	17.8277	17.8215
FITM1	20.6043	20.5968	20.4149	20.5058	20.4245	20.5472	20.3585	20.4636	20.4019	20.2977	20.4463	20.5845	20.4542	20.3053
FKBP3	18.2614	18.0998	18.3419	18.3369	18.2199	18.5529	18.275	18.559	18.0053	18.5197	18.1379	18.4206	18.3604	18.1406
FLNA	21.1337	20.9863	21.1787	21.1291	21.1435	21.1838	21.0109	21.2582	20.9184	21.1078	20.9223	21.1167	21.1875	20.956
FLNB	22.0841	22.0237	22.3332	22.3246	22.0534	22.346	22.0843	22.3555	22.1126	22.3058	22.1987	22.4505	22.3503	22.1679
FMOD	19.5473	19.3642	19.7524	19.605	19.6082	19.7313	19.4692	19.7566	19.4395	19.7007	19.4513	19.6399	19.1612	18.932
FOXP2	17.2458	17.1483	17.5435	17.4964	17.5848	17.4302	17.2809	17.4094	17.1618	17.4742	17.369	17.5675	17.7419	17.4883
FSD2	18.3832	18.238	18.0128	18.111	17.8815	17.8507	18.3135	18.2857	18.04	17.7961	18.1162	18.1273	18.1038	18.1825
FUND2	19.8517	19.7385	19.9752	19.9959	19.8102	20.0616	19.7988	20.0627	19.7451	19.9504	19.7594	19.9407	19.8269	19.5527
FXR1	14.1219	14.4672	14.4432	14.3662	14.6886	14.3977	14.2756	14.5476	14.3586	14.1366	14.3779	14.3669	14.7337	14.6012
GBB1	18.1183	17.9061	18.6772	18.3393	18.4747	18.5106	18.4728	18.4429	17.9578	18.1208	18.1256	18.2746	18.3569	17.9557
GCAA	19.4067	19.2566	19.5538	19.4989	19.5442	19.6135	19.3021	19.5929	19.2907	19.6077	19.2442	19.5763	19.4184	19.2336
GDIA	19.8638	19.6471	19.9284	19.8912	19.8854	19.9293	19.7142	19.9787	19.6436	19.9313	19.69	19.8846	19.7092	19.488
GDIR1	19.3823	19.2907	19.5007	19.5573	19.3248	19.5342	19.3273	19.6308	19.255	19.492	19.3473	19.5882	19.6689	19.4708
GFAP	18.8032	18.6178	18.7925	18.6764	18.5147	18.7848	18.6052	18.8339	18.469	18.7431	18.605	18.7676	18.8215	18.7539
GGCT	17.5876	17.4898	17.7977	17.8634	17.5446	17.7844	17.5539	17.9099	17.5694	17.7429	17.5751	18.0287	18.235	17.7321
GLGB	18.7155	18.8489	18.0732	18.6146	18.4293	18.2933	18.5849	18.3667	18.6176	18.1045	18.7488	18.4413	18.5311	18.6525
GLNA	19.4706	19.3409	19.5506	19.5649	19.4851	19.6673	19.382	19.7217	19.4373	19.5041	19.388	19.6166	18.9028	18.7463
GLO2	18.044	17.962	18.2934	18.2102	18.1409	18.3534	18.2074	18.446	18.0181	18.2521	17.9976	18.263	18.2628	18.0451
GLOD4	17.7775	17.6074	17.8336	17.9608	17.86	17.9635	17.7243	17.9357	17.8453	17.933	17.821	17.9231	16.902	16.5892
GLYG	20.8199	20.7197	20.9599	20.839	20.8637	20.9369	20.7008	20.9829	20.6561	20.8426	20.6499	20.946	20.8714	20.5464
GMPR1	18.8399	18.8204	19.0119	19.023	18.9511	18.9898	18.8587	19.1967	18.7343	19.0655	18.7526	19.1127	18.3065	18.2169
GNA12	17.7727	17.6219	17.837	17.8214	17.7808	17.8487	17.7187	17.9671	17.5309	17.5994	17.5211	17.8627	17.5263	17.5813
GNAI2	16.1597	16.0277	16.3699	16.1881	16.1595	16.376	16.3484	16.5169	16.1147	16.0857	16.0578	16.2877	16.1154	15.6149
GNAS1	16.729	16.8051	17.0914	16.8978	16.8793	17.0688	16.7836	17.1403	16.7711	17.026	16.8402	17.1446	17.1303	16.9007
GPD1L	19.7016	19.4338	19.6048	19.5105	19.6415	19.6925	19.4026	19.7192	19.2998	19.4197	19.2663	19.3888	19.4125	19.003
GPX41	17.1006	17.0198	17.3172	17.2563	17.1941	17.3167	17.0749	17.2703	17.0249	17.2277	16.944	17.3048	16.8257	16.2793
GRHPR	19.545	19.4109	19.6774	19.594	19.6021	19.7289	19.4521	19.7791	19.4362	19.623	19.4143	19.6714	19.5793	19.2947
H10	21.897	21.7894	21.9699	21.8628	21.9315	22.0498	21.7647	22.0647	21.7748	21.8871	21.7	21.9198	21.8568	21.6407
H11	22.26	22.0673	22.2362	22.2025	22.2033	22.2904	22.1281	22.3568	21.9364	22.1487	21.9375	22.0888	21.7299	21.2882
H12	23.7003	23.5765	23.719	23.6328	23.6191	23.7803	23.5372	23.8042	23.4138	23.6345	23.5168	23.7112	23.5637	23.2817
H14	19.9416	19.7592	20.0592	20.1154	19.9769	20.0138	19.8202	20.1676	19.7136	20.0456	20.0301	20.1985	19.6014	19.3303
H2A1F	22.0385	22.0457	22.1597	21.9586	22.0774	22.3564	21.9445	22.273	22.0149	22.0988	21.7761	22.1008	21.7925	21.6457
H2A2A	19.9038	19.8431	20.1429	20.0506	19.9995	20.1964	19.8855	20.1724	19.8183	20.0817	19.8134	20.14	19.0119	18.7517
H2AV	17.4976	17.4798	17.7099	17.6567	17.6136	17.7197	17.4737	17.8094	17.3966	17.6554	17.5111	17.7136	17.6121	17.42
H2AW	16.9871	17.0072	17.3359	17.2882	17.213	17.3343	17.1174	17.3454	17.0194	17.1879	17.0678	17.2475	17.8738	17.6818
H2AX	18.6512	18.588	18.6761	18.6651	18.5025	18.7507	18.4219	18.8135	18.3166	18.6742	18.5497	18.7601	18.6416	18.4575
H2AY	18.091	18.1009	18.3906	18.2203	18.3569	18.4	18.1752	18.3663	18.1326	18.3467	18.0997	18.3441	18.2787	17.9095
H32	15.5723	15.3715	15.5281	15.4077	15.4768	15.7306	15.2432	15.5921	15.2156	15.4628	14.9027	15.5727	15.0529	15.1758
H33	15.9124	15.8025	16.0615	15.852	15.6492	15.9691	15.657	15.9813	15.7673	15.8887	15.8289	16.0249	15.9367	15.6302
HACD1	20.4307	20.3347	20.5216	20.4695	20.3352	20.5392	20.298	20.5682	20.2484	20.4271	20.2286	20.5338	20.5123	20.2551
HBAZ	22.6495	22.4983	22.7299	22.4358	22.4971	22.7113	22.4243	22.74	22.4744	22.3846	22.1844	22.3174	22.4648	22.1345
HBB2	22.1529	22.0792	22.2945	22.21	22.0269	22.2803	21.9376	22.2821	22.0244	22.187	22.0166	22.2567	22.0016	21.7182
HDHD2	18.4883	18.4479	18.6432	18.5514	18.4441	18.6486	18.4128	18.6987	18.3597	18.548	18.4687	18.6286	18.3617	18.0944
HINT1	20.329	20.3436	20.521	20.5469	20.5251	20.6187	20.4034	20.715	20.3774	20.5172	20.3688	20.6433	20.5744	20.3055
HINT2	17.5349	17.4671	17.6262	17.6567	17.5539	17.6622	17.4137	17.8003	17.5005	17.6117	17.4703	17.5131	17.4765	17.2336
HKDC1	19.2971	19.1745	19.3467	19.2812	19.3392	19.3165	19.1002	19.4168	18.9843	19.3249	19.1266	19.3615	19.1712	19.0095
HMGC2	17.0897	17.0616	17.3664	17.3469	17.3158	17.2927	17.2604	17.4207	17.0829	17.201	17.1436	17.4191	17.1956	16.9176
HNRPU	17.6245	17.4542	17.7902	17.7694	17.5641	17.9196	17.6635	17.9233	17.7557	17.7425	17.6149	17.7102	17.676	17.4746
HPT	16.6276	16.299	17.1235	17.1146	17.3206	17.1875	16.6328	16.796	16.4877	17.0792	16.4931	16.7479	17.4505	16.8095
HSP74	17.27	17.0887	17.5046	17.3684	17.2319	17.4003	17.287	17.5646	17.034	17.4414	17.1675	17.4064	17.3699	17.2529
HSPB1	20.7101	20.5888	20.787	20.7598	20.6515	20.7998	20.5751	20.8257	20.4838	20.6659	20.5111	20.7544	20.9125	20.6498
HSPB2	19.0777	18.9772	19.443	19.2417	19.2829	19.2812	18.9965	19.45	18.9826	19.295	18.9897	19.292	19.0676	18.8395
HSPB6	18.6429	18.3728	18.9015	18.6135	18.6157	18.7344	18.6069	18.7023	18.3286	18.713	18.2501	18.5781	18.8425	18.6715
HSPB7	19.8367	19.6746	19.8235	19.864	19.839	19.9603	19.7164	19.9975	19.69	19.8483	19.4788	19.8135	19.7081	19.4724
HVM05	17.5106	17.5388	17.8271	17.769	17.6669	17.7218	17.5076	17.664	17.4739	17.7342	17.5749	17.7503	17.8547	17.7055
HXK1	17.6104	17.5872	17.9779	17.7912	17.9597	17.8422	17.6763	17.9882	17.4822	17.7589	17.651	17.958	18.2925	18.0678
IDHC	20.2138	20.2991	20.4936	20.405	20.3426	20.4911	20.0889	20.4205	20.1668	20.3027	20.2053	20.4945	20.4838	20.3507
IF2P	13.1415	13.06	13.359	13.2719	13.175	13.2912	12.7807	13.9629	13.1974	13.1457	12.6811	12.9151	12.9719	13.3424
IGH1M	20.7106	20.5847	20.7922	20.7098	20.7317	20.814	20.6009	20.862	20.5573	20.7615	20.523	20.7846	20.5866	20.2752
IGKC	20.4878	20.3002	20.4212	20.3486	20.524	20.5354	20.3541	20.5988	20.2901	20.3358	20.1846	20.3811	20.3731	20.0425
IMA3	18.5002	18.5351	18.8186	18.7183	18.5874	18.8011	18.4989	18.7578	18.4492	18.6395	18.4966	18.8281	18.7695	18.5363
IMA5	16.7407	16.7223	17.1172	16.9741	16.9902	17.0916	16.9088	17.1305	16.908	16.9852	16.897	17.126	17.6056	17.2714
IMB1	17.8658	17.6529	17.9171	17.8506	17.8469	17.9746	17.715	17.955	17.6872	17.9019	17.6326	17.8732	17.8559	17.6009
IPYR	18.5696	18.491	18.7959	18.6808	18.5287	18.7768	18.5809	18.8687	18.4843	18.6859	18.5018	18.7366	18.6956	18.4328
IVD	20.267	20.1986	20.4943	20.3857	20.3408	20.4238	20.2508	20.4788	20.1124	20.3893	20.268	20.4842	20.3769	20.1849
JPH2	21.6744	21.5952	21.8621	21.8239	21.6616	21.8918	21.7132	21.9041	21.658	21.7318	21.6528	21.9354	21.9762	21.8111
JSPR1	20.7347	20.5694	20.6917	20.749	20.6478	20.8222	20.6852	20.9584	20.5075	20.7807	20.5398	20.7444	20.8304	20.5622
K1C10	18.7012	18.572	18.6932	18.5648	17.9713	17.9799	18.0601	18.3128	18.3007	18.5255	18.2953	18.5124	18.6069	18.4571
K2C1B	18.4609	18.3578	18.3868	18.3836	17.8545	18.0352	17.9868	18.2277	18.04	18.2157	18.0218	18.2219	18.2768	18.0048
K2C5	16.9955	16.9241	16.9675	16.9603	16.8906	17.1136	16.9888	17.116	16.7375	16.9394	16.7416	16.9433	18.0902	17.7113
KAD2	16.1226	16.2782	16.6186	16.5585	16.3507	16.5239	15.9816	16.5002	16.3075	16.4476	16.124	16.3885	16.3246	16.2724
KAPCA	19.8279	19.7228	19.952	19.8765	19.8487	19.9211	19.7061	20.0059	19.6322	19.8654	19.6618	19.8324	20.0711	19.8191
KCC2B	19.9939	19.9541	20.1877	20.0504	20.1036	20.2548	19.9353	20.2038	19.9224	20.1463	19.9302	20.1855	19.82	19.5542
KCC2G	19.29	19.3007	19.4433	19.4334	19.2057	19.4225	19.2568	19.5334	19.1814	19.4152	19.3368	19.5812	19.349	19.1867
KERA	18.8826	18.8391	19.0916	18.9651	18.7562	19.0552	18.8449	19.1616	18.7075	19.0582	18.7569	19.0503	19.0971	18.8988
KLH31	16.3316	16.1539	16.5886	16.4646	16.3794	16.5956	16.3302	16.6134	16.1387	16.3174	16.2842	16.4084	16.6194	16.4052
KTN1	16.7615	16.9264	17.1936	17.0213	17.1158	17.3045	16.8815	17.1767	16.8755	16.9668	16.9106	17.2309	16.7498	16.7684
KV2A7	18.5466	18.4587	18.6392	18.7458	18.6484	18.676	18.5482	18.796	18.408	18.6443	18.4779	18.6664	18.7739	18.4927
KV5A1	16.8964	16.8628	17.2117	17.2047	16.9872	17.2226	17.0368	17.1685	16.8703	17.2284	16.9647	17.317	17.3823	17.3043
LETM1	20.5997	20.4136	20.5867	20.6097	20.6703	20.816	20.5324	20.8235	20.4937	20.6458	20.3879	20.6573	20.4414	20.3203
LMAN1	15.0277	14.8123	14.9118	14.888	14.5662	14.9432	14.8398	14.7685	14.9868	14.7708	14.7047	15.0622	14.9038	15.1775
LMCD1	18.1224	17.8592	18.2204	18.2925	18.197	18.1643	18.0542	18.272	17.939	18.2039	18.0472	18.3028	18.0005	17.8942
LNEBL	18.5222	18.4756	18.5649	18.6386	18.5484	18.6672	18.5429	18.7498	18.469	18.5959	18.3985	18.5383	18.7457	18.3695
LONM	17.8357	17.7991	18.0715	17.9792	17.7196	18.0651	17.8361	18.047	17.7706	17.9252	17.7729	18.0399	17.8116	17.6441
LRP2	19.0441	19.1024	19.3642	19.3651	19.2221	19.3892	19.099	19.4804	19.0888	19.2947	19.2434	19.4255	18.1427	18.0218
LUM	22.1738	22.0815	22.3612	22.2305	22.2062	22.3215	22.1385	22.3448	22.0375	22.2201	22.0484	22.2877	22.4166	22.1714
LYPA1	18.8899	18.8987	19.0352	18.9911	18.8715	19.0608	18.734	19.118	18.7809	19.0502	18.8776	19.033	19.0295	18.9873
M2OM	22.2946	22.2062	22.4961	22.3624	22.3549	22.4484	22.2329	22.4228	22.1908	22.3763	22.2748	22.4446	21.9853	21.7863
M3K12	14.8213	14.9235	15.4156	15.4063	15.2797	15.1729	14.8572	15.3983	14.8159	15.2169	15.0158	15.504	15.3052	15.2002
MACF1	18.999	18.8724	19.1103	19.0677	19.0146	19.1071	18.9034	19.2087	18.7368	19.097	18.775	19.1571	18.7248	18.4893
MAON	19.097	18.955	19.2306	19.2201	19.1747	19.2483	18.9461	19.2843	18.9633	19.1977	18.9077	19.2271	19.1876	18.8509
MAOX	20.5369	20.3844	20.6215	20.5837	20.4821	20.7301	20.443	20.7235	20.3963	20.5552	20.3833	20.6496	20.5852	20.3738
MBP	21.5917	21.4297	21.728	21.6357	21.4932	21.7244	21.4369	21.714	21.4896	21.6161	21.4951	21.7347	22.4183	22.1425
MCAT	21.0695	20.9152	21.1492	21.1014	21.0171	21.109	20.8888	21.1412	20.803	21.0782	20.9208	21.167	20.9158	20.6837
MCCB	16.9589	16.9941	17.0387	17.0217	16.8554	17.1539	16.8972	17.0465	16.7242	16.922	16.6741	17.0048	17.0911	16.6566
MCU	16.2809	16.217	16.3793	16.5854	16.5059	16.4478	16.2249	16.6229	16.3589	16.5031	16.3122	16.3245	16.3351	15.949
MEGF6	16.3231	16.1194	17.1627	17.2867	17.1283	17.0875	16.5965	16.917	16.7517	16.5519	17.2522	16.887	20.3432	20.2269
MGST3	18.1753	18.165	18.4015	18.4536	18.2051	18.2988	18.172	18.4946	18.0834	18.3628	18.0988	18.4454	18.344	18.1655
MIF	20.3453	20.2183	20.2958	20.3164	20.2463	20.3917	20.0756	20.4797	20.0238	20.178	20.0683	20.4492	20.9477	20.5952
MK08	19.1034	18.9913	19.1938	19.1911	19.2139	19.2308	18.9473	19.3042	18.9543	19.1793	18.9092	19.2355	19.1424	18.9926
ML12B	19.0803	18.9327	19.2123	19.1356	19.0683	19.1229	18.9455	19.1962	18.93	19.0806	18.9157	19.19	19.2496	18.9515
MOSC2	17.6366	17.4228	18.2701	17.6753	17.5368	17.5457	17.3885	17.6599	17.2713	17.4742	17.3221	17.6175	17.6595	17.5565
MP2K3	19.8181	19.7209	19.9204	19.9078	19.8853	19.9775	19.775	20.0458	19.6847	19.8814	19.8261	19.9534	19.7621	19.4899
MPC1	19.3081	19.1431	19.41	19.3147	19.2138	19.432	19.1028	19.4413	18.9757	19.2605	19.1855	19.2531	19.2476	18.9159
MPI	19.236	19.2019	19.3532	19.3896	19.1871	19.4615	19.1531	19.4957	19.0722	19.2738	19.1918	19.3946	19.1337	18.9749
MPPB	18.4559	18.4994	18.6769	18.3682	18.7054	18.8282	18.5506	18.7541	18.5803	18.5417	18.3549	18.4616	18.1988	17.8745
MTCH2	18.6661	18.4514	18.6917	18.7405	18.6063	18.6437	18.5298	18.8249	18.4657	18.6309	18.4983	18.6457	18.4503	18.2216
MTX2	16.6854	16.5431	16.5951	16.6703	16.5293	16.6078	16.4178	16.8014	16.5538	16.6906	16.4485	16.6391	16.7636	16.2162
MUG1	16.9196	16.9565	17.3822	17.325	17.4439	17.3862	17.1877	17.4869	16.9824	17.3877	17.2496	17.5804	17.1506	16.946
MUP17	17.082	16.8968	16.9481	17.2388	17.1092	17.0892	17.025	17.5177	16.7945	16.9822	16.8477	17.0822	16.3447	16.3141
MURC	18.5863	18.5458	18.7252	18.622	18.5503	18.7401	18.5055	18.7431	18.288	18.6427	18.3926	18.6845	18.6543	18.4087
MVP	13.1424	13.4914	14.1393	13.8679	13.7753	13.6678	13.9909	14.4004	15.6441	13.793	13.5	13.8743	14.1574	14.1159
MY18A	17.5242	17.2984	17.588	17.4967	17.5101	17.4733	17.4661	17.8023	17.3257	17.5713	17.218	17.4815	17.359	17.1693
MYH10	21.8962	21.6909	21.9897	22.0014	21.7223	22.1701	21.843	22.0261	21.7454	22.0049	21.8733	21.9736	24.6376	24.4912
MYH7B	19.1064	19.008	19.2438	19.258	19.1443	19.2915	19.1272	19.4165	19.0953	19.2348	19.0062	19.2037	18.2281	18.0131
MYH9	16.8922	16.8354	17.0828	17.003	16.8831	16.9429	16.8046	17.1004	16.9288	16.9197	16.7858	16.9426	16.7427	16.5928
MYL6B	18.7844	18.7928	18.9275	18.9423	18.8317	19.0384	18.7517	19.0536	18.7245	18.8967	18.6122	18.9351	19.4047	19.2012
MYLK	19.7476	19.638	19.8212	19.7485	19.7657	19.9083	19.5884	19.9198	19.5709	19.815	19.5004	19.8854	19.5778	19.4637
MYOM3	18.0461	18.0188	18.1333	18.2354	18.1471	18.3227	18.0013	18.3818	18.035	18.1608	18.0763	18.2854	18.254	17.9869
MYOZ2	14.9313	14.9863	15.1355	15.0362	14.9511	15.1093	14.9204	15.1223	14.4843	14.9734	14.6576	15.0902	15.0749	15.0516
MYP0	22.4562	22.3363	22.6059	22.4071	22.4235	22.6116	22.3312	22.5692	22.2293	22.486	22.3371	22.5021	23.2896	23.0205
MYPN	17.1016	16.9891	17.2746	17.3255	17.0791	17.1566	17.1199	17.4849	17.0114	17.1434	17.0147	17.2003	17.1798	16.9496
MYPT2	19.8155	19.8064	19.9141	20.0112	19.737	20.0112	19.6382	20.0005	19.5967	19.9381	19.7095	19.9674	21.1407	21.0398
NAMPT	17.261	17.3172	17.5359	17.2363	17.3718	17.5997	17.2434	17.5315	17.1891	17.4459	17.3607	17.5143	17.5374	17.3147
NAR3	17.2032	17.1173	17.5696	17.5097	17.396	17.4657	17.3169	17.4936	17.136	17.4224	17.2718	17.4492	17.7985	17.6087
NB5R1	17.779	17.8809	18.1157	18.0337	17.9544	18.1955	17.7981	18.1	17.8482	17.9393	17.8765	18.2102	18.0831	17.9574
NB5R3	20.0021	19.7927	20.3937	20.2589	20.3049	20.3893	20.1236	20.4539	19.9838	20.404	20.0289	20.3561	20.0316	19.645
NDKA	22.994	22.7864	23.0083	22.9197	22.9711	23.0154	22.8307	23.0866	22.7749	22.9425	22.746	22.8608	22.025	21.5961
NDUA1	18.2404	18.1237	18.3958	18.3146	18.2665	18.3605	18.162	18.4828	18.1287	18.3873	18.1139	18.5284	18.2877	17.9761
NDUA4	22.1852	22.0217	22.1778	22.2013	22.0653	22.2843	22.0012	22.3279	21.928	22.1056	21.9463	22.1137	21.9918	21.7142
NDUA5	19.6394	19.5084	19.829	19.7213	19.6902	19.9242	19.6558	19.8474	19.5912	19.7587	19.5027	19.8033	19.5665	19.1979
NDUA7	21.3029	21.273	21.488	21.522	21.2891	21.5341	21.259	21.5671	21.2139	21.4374	21.3041	21.6221	21.1951	21.0331
NDUA8	20.3876	20.3296	20.5234	20.5159	20.4143	20.6513	20.3245	20.64	20.3525	20.424	20.3208	20.5732	20.452	20.2332
NDUAB	17.0677	17.1472	17.2271	17.3439	17.1768	17.4731	17.059	17.7065	16.9646	17.4835	17.2315	17.2902	17.3299	17.0619
NDUAD	19.0714	19.0812	19.2338	19.2375	19.2178	19.3291	19.0617	19.3685	19.0921	19.3057	19.118	19.4039	18.8974	18.7322
NDUB3	19.2833	19.2025	19.4488	19.3041	19.2746	19.4838	19.2076	19.4469	19.2119	19.3249	19.1591	19.4385	19.3073	19.046
NDUB7	16.5879	16.552	16.7876	16.8063	16.8935	17.0673	16.6797	16.9244	16.746	17.0094	16.6983	16.9468	16.7984	16.4697
NDUBA	21.0886	21.0102	21.2778	21.2548	21.0702	21.2399	21.0007	21.3456	20.9239	21.207	20.9493	21.2874	21.0497	20.8782
NDUBB	20.3217	20.1871	20.367	20.3776	20.2645	20.422	20.1665	20.5123	20.0878	20.4034	20.1641	20.4331	20.2064	20.0633
NDUC2	20.7013	20.6662	20.9533	20.8669	20.7346	20.9257	20.6285	20.8809	20.698	20.7119	20.634	20.8565	20.9397	20.7635
NDUS4	20.9246	20.8322	21.2745	20.969	21.0166	21.155	20.8852	21.2565	20.8149	21.1232	20.943	21.1431	21.0891	20.7941
NDUS5	18.7716	18.6857	18.9805	18.8395	18.8368	18.9209	18.6583	18.9804	18.5484	18.983	18.683	18.9247	18.8577	18.6691
NDUS6	21.5343	21.3859	21.5329	21.4048	21.6029	21.6738	21.3996	21.6927	21.363	21.4947	21.2059	21.4474	21.2722	20.8954
NDUS7	20.9412	20.7658	21.0683	20.9516	20.8741	21.0304	20.7469	21.1165	20.7638	20.9025	20.7028	20.9897	20.8861	20.6262
NDUS8	21.0425	20.9875	21.1983	21.0755	21.0428	21.1903	21.0408	21.1773	20.8807	21.0573	20.9367	21.1648	21.0136	20.7456
NEK7	17.3784	17.1016	17.4884	17.1767	17.3835	17.5716	17.155	17.5142	17.0999	17.3152	17.0055	17.2609	17.8728	17.5402
NFM	18.5473	18.4242	18.6251	18.5622	18.5825	18.65	18.4833	18.6812	18.2981	18.5622	18.3304	18.5831	19.2031	18.885
NID1	20.3364	20.2008	20.4835	20.3791	20.395	20.497	20.2494	20.5609	20.1746	20.4179	20.2264	20.531	20.4031	20.1523
NLTP	17.5161	17.4263	17.66	17.6727	17.613	17.7351	17.5225	17.8825	17.4312	17.7688	17.385	17.888	17.7229	17.3631
NONO	17.2235	17.2148	17.448	17.4352	17.5108	17.511	17.3007	17.6336	17.2685	17.5331	17.2942	17.4588	17.7114	17.4557
NPM	18.3345	18.2326	18.4376	18.3709	18.1997	18.4487	18.2134	18.5128	18.166	18.3238	18.1887	18.4203	18.3137	18.0364
NRX3A	17.6162	17.4196	17.9008	17.8263	17.7409	17.8979	17.6787	17.925	17.5322	17.8757	17.5642	17.8835	16.4697	16.3053
NSF1C	18.4922	18.513	18.6971	18.7029	18.5437	18.7477	18.4123	18.7294	18.5082	18.7053	18.4651	18.7644	18.8619	18.5744
NTF2	17.7366	17.5916	17.9349	17.7876	17.8234	17.9124	17.6681	18.0337	17.5196	17.7622	17.7228	17.7005	17.8035	17.4872
NU1M	18.8578	18.874	19.1476	19.0324	18.8835	19.0216	18.8569	19.158	18.7473	19.0411	18.8772	19.1091	18.9822	18.7332
NU2M	19.2563	19.159	19.3198	19.2175	19.1344	19.2765	19.0864	19.4444	19.0512	19.2208	19.0083	19.344	19.2241	19.0197
NU4M	17.2305	16.9971	17.3268	17.3789	17.3143	17.369	17.0575	17.3614	17.108	17.2739	17.0874	17.1416	17.0929	16.8569
NUCL	17.3066	17.1287	17.5072	17.5681	17.5492	17.3879	17.2924	17.5605	17.2245	17.5787	17.3451	17.5778	17.3769	17.0916
OCAD2	16.4427	16.6636	16.8867	16.7374	16.5543	16.8268	16.619	16.8366	16.9038	16.5606	16.6462	16.7926	16.4836	16.5819
ODBA	17.516	17.4552	17.6202	17.7171	17.2839	17.6788	17.4895	17.7234	17.2142	17.587	17.4445	17.7603	17.6954	17.5722
ODO2	22.1173	21.9232	22.1991	22.1372	22.0425	22.1903	21.9878	22.2983	21.8362	22.1058	21.945	22.1545	21.9613	21.7438
ODPX	19.49	19.413	19.6326	19.4991	19.4283	19.5774	19.3373	19.6284	19.2821	19.4242	19.3688	19.5982	19.4559	19.1774
OPA1	14.28	14.111	14.6733	14.4546	14.4257	16.1167	14.6435	14.1391	14.7824	14.1214	14.4632	14.2318	14.4528	13.9625
OPLA	16.4499	16.4808	16.8319	16.9298	16.8092	16.8187	16.6489	16.9709	16.7737	16.7723	16.528	16.8816	16.7709	16.7242
ORAV1	17.9008	17.8929	18.1041	17.9248	17.8994	18.0314	17.8273	18.1941	17.78	17.9579	17.8317	18.0486	17.7593	17.6133
OVOS	19.7531	19.502	19.7221	19.6343	19.6911	19.7966	19.5261	19.8433	19.5084	19.5281	19.3749	19.6799	19.6927	19.4536
PABP1	17.269	17.2653	17.4804	17.4152	17.334	17.5334	17.3193	17.4489	17.243	17.4513	17.2051	17.4045	17.6471	17.5887
PACN3	18.4132	18.3771	18.6152	18.4793	18.4617	18.6206	18.3437	18.6087	18.2784	18.4531	18.3274	18.6293	18.6314	18.3381
PADI2	19.9401	19.8695	19.9459	19.9172	19.9321	20.0019	19.8538	20.0499	19.7715	19.8412	19.7881	19.9864	19.7486	19.4796
PAIRB	17.9029	17.8328	17.5237	17.5696	17.4616	17.2249	17.3244	17.3083	17.1721	16.8919	17.3568	17.1172	17.2651	17.3407
PCCA	18.4733	18.3484	18.474	18.4778	18.4206	18.6459	18.4175	18.6104	18.4307	18.4966	18.3903	18.5644	18.7658	18.5363
PCYOX	19.1402	19.0257	19.1939	19.2589	19.2615	19.3302	19.1186	19.3997	18.9801	19.2213	18.9791	19.1672	18.9853	18.862
PDCD5	16.2878	16.2675	16.3322	16.4239	16.4541	16.3826	16.1908	16.5763	15.9595	16.4705	16.0944	16.513	16.4031	16.0138
PDIA6	19.4195	19.3401	19.5538	19.5259	19.4008	19.5482	19.3411	19.6831	19.2361	19.4982	19.2402	19.607	19.1035	18.9284
PDLI1	16.4287	16.3966	16.5128	16.6263	16.4231	16.6506	16.5062	16.6692	16.3509	16.6655	16.3374	16.7255	16.9278	16.8414
PDLI7	22.4417	22.3558	22.5653	22.4385	22.4333	22.6091	22.3448	22.6385	22.2845	22.4558	22.2901	22.5229	22.5855	22.2991
PDP1	16.1649	16.0072	16.3831	16.0147	16.1626	16.2272	16.1111	16.3319	16.0295	16.201	16.1464	16.5455	16.4735	16.2534
PERI	17.269	17.0552	17.3149	17.1133	17.3086	17.3947	17.1412	17.4044	16.9747	17.3066	16.9445	17.2703	17.0696	16.5165
PGES2	16.2862	16.3674	16.7146	16.5016	16.5109	16.6479	16.3708	16.5867	16.3358	16.463	16.3658	16.7375	16.7331	16.5994
PGRP2	16.9392	16.783	17.5263	16.9007	17.7447	17.1691	16.6444	16.9918	16.8633	16.6984	16.7345	17.0001	17.0064	16.729
PGS1	17.9062	17.7162	17.9484	17.8999	17.9012	17.9126	17.7901	17.9998	17.6292	17.8757	17.6782	17.8978	17.4786	17.3367
PHP14	20.6328	20.588	20.856	20.6989	20.789	20.8688	20.5748	20.8297	20.4443	20.8046	20.5996	20.8388	20.8158	20.6722
PIMT	20.7236	20.6943	20.9065	20.8154	20.7039	20.9911	20.7351	20.9079	20.6665	20.8441	20.7095	20.9271	20.9715	20.7789
PIPNA	19.9415	19.769	20.0375	20.0318	19.9546	20.0659	19.8457	20.1145	19.7905	19.9972	19.7889	20.0381	20.0167	19.7579
PLM	17.5954	17.5576	17.9196	17.9035	17.7903	17.975	17.7177	18.0757	17.6512	17.838	17.5784	17.9334	17.8929	17.7603
PON3	16.8273	16.8837	17.0618	17.1001	16.9148	17.1407	16.8278	17.1437	16.7769	16.991	16.8356	17.0887	17.1917	17.1493
PP1A	18.2727	18.1424	18.54	18.5169	18.4312	18.5529	18.2339	18.6178	18.2282	18.4704	18.2114	18.4522	18.3719	18.0493
PP2AA	19.4987	19.3701	19.74	19.6653	19.594	19.7042	19.5294	19.794	19.4397	19.6157	19.4794	19.6726	19.649	19.4105
PP2BA	18.9605	18.7428	19.138	19.1047	18.962	19.1032	18.8121	19.1417	18.7202	19.0791	18.8142	19.1305	19.0473	18.8041
PPAC	18.6537	18.5673	18.795	18.6792	18.702	18.8001	18.4709	18.8135	18.4584	18.7302	18.4708	18.7669	18.4882	18.2989
PPR3A	17.506	17.2514	17.7385	17.5706	17.5287	17.6868	17.4968	17.7926	17.3503	17.6245	17.4046	17.7154	17.509	17.2405
PRAF3	20.6532	20.5389	20.7356	20.7249	20.5944	20.7218	20.5238	20.8464	20.4193	20.6357	20.4466	20.7018	20.5968	20.264
PRAX	17.2205	17.0383	17.1948	17.2764	17.2421	17.2902	17.1675	17.3329	17.0353	17.148	17.143	17.3872	17.4563	17.2227
PRDX2	21.4753	21.4179	21.5481	21.4224	21.3887	21.5766	21.3304	21.5334	21.2582	21.4667	21.2867	21.5081	21.4437	21.2154
PRDX6	18.4628	18.4767	18.7559	18.5926	18.6757	18.8048	18.4647	18.7949	18.4311	18.7102	18.4529	18.7463	18.5486	18.2419
PROF1	21.0059	20.8927	21.1304	21.0272	21.043	21.1514	20.935	21.1816	20.8713	21.0246	20.8085	21.0635	21.1169	20.8507
PROSC	18.0779	17.3645	18.419	17.5054	17.6512	17.2894	16.9126	17.1096	16.7889	17.1687	16.8578	17.2578	17.4207	17.1207
PRPS1	18.2893	18.3058	18.5555	18.5563	18.3708	18.4688	18.3371	18.5399	18.1944	18.4899	18.272	18.5638	18.8264	18.4661
PRS4	17.2038	17.1291	17.4022	17.2499	17.1644	17.3455	17.2003	17.4004	17.183	17.3296	17.1213	17.3952	17.9367	17.7501
PRS6A	17.5747	17.4041	17.7934	17.5479	17.687	17.6646	17.6961	17.7284	17.42	17.6447	17.4229	17.676	17.6292	17.4734
PRS6B	17.9262	17.8586	18.0583	18.0023	17.9355	18.1133	17.8981	18.1755	17.7362	18.0351	17.9498	17.9979	18.2218	18.0193
PRS8	17.8239	17.6909	18.1653	18.1363	17.8821	18.0317	17.7887	18.1542	17.742	18.0663	17.8719	18.1514	18.0308	17.7919
PSA	17.6266	17.4786	17.7232	17.8718	17.6932	17.9272	17.5401	17.8087	17.4462	17.8469	17.5245	17.8433	17.5042	17.2216
PSA1	17.6404	17.6029	17.7723	17.5853	17.5917	17.7931	17.6094	17.7523	17.5211	17.6582	17.5701	17.8363	17.6799	17.5169
PSA3	19.5303	19.4859	19.8455	19.7329	19.7348	19.7682	19.447	19.8618	19.5058	19.7902	19.4783	19.865	19.805	19.5669
PSA4	18.6438	18.5409	18.7905	18.7904	18.7349	18.8626	18.5928	18.9108	18.5579	18.7519	18.6098	18.786	19.3411	18.7715
PSA5	18.792	18.7663	19.0288	18.9431	18.8865	19.0279	18.6784	19.0877	18.7055	18.9528	18.8047	18.9921	19.1733	18.9437
PSA6	18.669	18.5206	18.7016	18.7105	18.7136	18.776	18.5784	18.8058	18.4606	18.7732	18.5285	18.7307	18.5497	18.3493
PSA7	20.0406	19.9078	20.1716	20.1764	19.9702	20.1413	19.9534	20.1787	19.8541	20.1576	19.9599	20.188	20.3356	20.1732
PSA7L	17.5877	17.6358	17.479	17.4981	17.6739	17.8903	17.4819	17.7849	17.5958	17.5545	17.3119	17.7677	17.7678	17.4961
PSB2	17.2209	17.2629	17.4612	17.6112	17.0389	17.6086	17.0591	17.5021	17.3134	17.4117	17.3157	17.7169	17.3303	17.4683
PSB3	18.8964	18.7049	18.9648	18.9278	18.9301	19.0449	18.8189	19.1566	18.8316	18.8949	18.751	19.0069	18.44	17.9134
PSB4	17.687	17.6506	17.8786	17.8815	17.8742	18.0208	17.682	18.0098	17.7129	17.8369	17.6667	17.9729	18.8155	17.7934
PSB6	18.0135	17.9928	18.3664	18.1378	18.1395	18.2258	18.1427	18.1992	17.9822	18.145	17.9587	18.1929	18.3295	18.1087
PSD11	17.9905	17.9595	18.214	18.2308	18.1008	18.2468	17.9687	18.3072	17.8118	18.064	17.9579	18.2017	18.4988	18.2054
PSD12	19.3541	19.3209	19.4366	19.4278	19.3595	19.6145	19.2277	19.585	19.2406	19.4251	19.1957	19.5328	19.5476	19.3739
PSD13	16.657	16.6836	16.881	16.8682	16.6758	16.8565	16.6128	17.1	16.6704	16.8503	16.6965	16.9832	16.8105	16.5872
PSDE	18.2078	18.0883	18.0721	18.2349	18.1414	18.1366	18.1601	18.1658	18.1101	17.9894	18.2502	18.2199	18.137	17.7205
PSMD1	17.9144	17.8246	18.1068	18.0573	17.9792	18.2626	18.0059	18.1764	17.8021	18.0356	17.918	18.1389	18.4053	18.1888
PSMD6	16.8779	16.8328	17.0041	17.0556	16.7956	17.0615	16.8105	17.1307	16.5243	16.8049	16.7787	17.0083	16.4244	16.3489
PSMD7	18.336	18.3734	18.4905	18.4961	18.4774	18.5906	18.3672	18.5205	18.3063	18.5363	18.3704	18.6318	18.3932	18.1725
PTMS	17.844	17.8099	18.1501	18.0805	17.9903	18.1963	17.8317	18.1864	17.8922	17.9222	17.9202	18.0288	17.3623	17.3214
PTN11	16.2781	16.0819	16.4252	16.482	16.1549	16.4116	16.4016	16.5413	16.139	16.4183	16.1012	16.4209	16.9482	16.8054
PUR6	17.7861	17.4834	17.82	17.7038	17.6945	17.7336	17.4704	17.7404	17.7304	17.5281	17.121	17.5028	17.4062	17.2724
PYGL	21.4654	21.4809	21.8036	21.6573	21.4576	21.6438	21.3961	21.7058	21.2019	21.5144	21.4171	21.7358	21.911	21.6619
QCR10	19.4561	19.3751	19.6103	19.72	19.4407	19.5524	19.5722	19.8388	19.314	19.5007	19.6217	19.81	19.7395	19.4406
QCR7	22.2238	22.1	22.2843	22.1713	22.2665	22.3442	22.102	22.3745	22.0383	22.2473	21.9795	22.1556	22.0763	21.751
QCR8	21.4137	21.2817	21.5099	21.3784	21.3015	21.5429	21.3218	21.5296	21.1992	21.3811	21.1827	21.4686	21.3175	21.042
QCR9	20.8164	20.6047	20.7506	20.6425	20.769	20.9168	20.6837	20.9456	20.3924	20.6327	20.4789	20.74	20.7895	20.3658
QIL1	18.8948	18.861	19.122	19.0351	18.9955	19.1232	18.9071	19.1993	18.8083	19.1048	18.8852	19.1185	19.0603	18.8395
RAB18	17.4047	17.3915	17.6273	17.5811	17.4884	17.588	17.3407	17.8258	17.3626	17.5417	17.3176	17.6191	18.8919	17.1994
RAB25	18.4173	18.2716	18.404	18.3943	18.4306	18.5343	18.2867	18.5479	18.2943	18.4133	18.2687	18.4607	18.3743	18.2323
RAB5A	16.2059	16.1967	16.2601	16.2631	16.1495	16.2611	16.075	16.3458	16.2444	16.0815	16.1141	16.0445	16.2819	16.058
RAC1	19.1994	19.1092	19.2633	19.2985	19.2441	19.2531	19.0947	19.4973	19.0085	19.264	19.0803	19.2625	18.9933	18.845
RAN	18.7178	18.6365	18.8047	18.8544	18.7152	18.8426	18.6814	19.0004	18.5985	18.8435	18.5745	18.8398	18.8141	18.6326
RANT	21.0977	21.0084	21.2535	21.1184	21.048	21.2608	20.9705	21.2773	20.8802	21.0954	20.8759	21.186	21.0815	20.8384
RB11A	18.4202	18.2837	18.5428	18.5583	18.4908	18.5016	18.2141	18.5355	18.249	18.4203	18.2964	18.4624	18.4665	18.1401
RB33B	17.7463	17.566	17.8436	17.6752	17.5707	17.7534	17.5825	17.8861	17.5335	17.6372	17.491	17.9008	17.7701	17.6065
REEP5	16.3908	16.4882	16.6217	16.467	16.4294	17.0313	16.7139	16.9433	16.4572	16.5685	16.3977	16.5978	16.5553	16.3432
RHG42	18.9566	18.9352	19.3206	19.2451	19.2726	19.3285	19.0987	19.438	19.0422	19.3928	19.1311	19.4142	19.4241	19.1346
RHOA	17.9609	17.8724	18.1518	18.0631	18.0505	18.1349	17.8414	18.3365	17.9387	18.1158	17.8445	18.1944	17.4663	17.3177
RINI	18.6204	18.4769	18.7182	18.6936	18.6423	18.7124	18.5147	18.7292	18.4551	18.7364	18.3955	18.7246	18.7377	18.4219
RL10L	18.9848	18.852	19.2718	19.139	19.084	19.2121	18.9352	19.2599	18.9225	19.1225	18.9369	19.2195	18.0489	17.7248
RL11	19.882	19.7615	19.9305	19.9672	19.8696	20.092	19.7288	20.0619	19.7361	20.0045	19.7168	20.0976	19.8584	19.7465
RL12	20.9707	20.8444	21.0144	21.0028	20.9339	21.1062	20.8557	21.1563	20.7724	21.0382	20.762	21.0104	20.9723	20.6661
RL13	20.0548	19.9815	20.1811	20.1343	20.0956	20.3029	20.0544	20.2646	20.081	20.1071	20.0077	20.1856	20.366	19.9922
RL15	18.3804	18.2944	18.6213	18.6224	18.3541	18.6353	18.4171	18.58	18.2706	18.542	18.4394	18.6521	18.7636	18.5175
RL18	20.2951	20.17	20.4255	20.3841	20.3509	20.4291	20.2135	20.5137	20.2041	20.4048	20.1973	20.43	20.4494	20.2578
RL18A	18.9539	18.8524	19.1473	19.1119	19.0812	19.1467	18.8755	19.2496	18.9095	19.159	18.9326	19.116	19.0634	18.797
RL19	16.9169	17.1007	17.3636	17.3573	17.1908	17.4165	17.1791	17.3539	16.8529	17.2861	17.0897	17.2402	17.1754	17.094
RL21	20.9094	20.6254	20.9252	20.7683	20.7691	20.795	20.7837	21.0335	20.6706	20.8209	20.2448	20.2743	20.3492	20.1463
RL22	18.5209	18.4458	18.7721	18.5136	18.5981	18.8	18.4372	18.8194	18.5076	18.6365	18.4531	18.6925	18.5264	18.4336
RL23A	21.0442	21.0637	21.2931	21.2752	21.0013	21.2978	21.0605	21.1024	20.8816	21.1427	20.8567	21.1656	21.1628	20.8244
RL24	18.9082	18.8022	19.1108	19.0605	18.9276	19.124	18.9432	19.0878	18.7979	18.9596	18.8751	19.1998	18.7596	18.5635
RL26	18.0032	17.888	18.2493	18.1116	17.8853	18.115	17.8989	18.2021	17.8555	18.1461	17.8557	18.1977	18.1634	17.9373
RL27	19.2333	19.1283	19.3684	19.3524	19.1079	19.3844	19.151	19.4428	19.011	19.3147	19.0874	19.3739	19.3665	19.1217
RL27A	18.8167	18.651	18.8448	18.7731	18.8136	18.9476	18.7154	19.0367	18.6635	18.8552	18.6814	18.9478	18.7541	18.5035
RL29	18.7809	18.697	18.9951	18.9595	18.7674	18.9746	18.7113	19.0132	18.6353	18.9786	18.8073	19.08	18.9467	18.7723
RL3	18.4245	18.4168	18.4199	18.5526	18.3422	18.7007	18.3331	18.4639	18.2128	18.498	18.2563	18.5597	17.9818	17.698
RL31	19.8534	19.78	20.0474	19.9063	19.8504	20.0696	19.7398	20.0702	19.6936	19.911	19.7578	19.9534	20.1363	19.8719
RL35	17.8591	17.844	18.0809	18.0788	17.9376	18.0916	17.7021	18.1449	17.8914	18.1247	17.79	18.1374	18.2149	18.0921
RL35A	20.0571	19.8796	20.1726	20.0799	20.0204	20.0906	19.9594	20.1975	19.7685	20.0295	19.9229	20.2731	20.479	19.9342
RL36A	18.9599	18.8208	18.9778	19.0204	18.847	19.0141	18.8509	19.038	18.796	18.9003	18.861	18.9302	19.1733	18.7557
RL37	18.5207	18.4438	18.6384	18.5228	18.4745	18.7541	18.4238	18.6481	18.3314	18.5442	18.4501	18.7111	18.8123	18.5879
RL37A	16.4831	16.184	16.6222	16.4885	16.4281	16.8186	16.2485	16.6282	16.5537	16.6663	16.3702	16.6659	16.5947	16.621
RL38	19.6064	19.6051	19.8066	19.6356	19.5241	19.7383	19.4906	19.6709	19.5358	19.6186	19.5147	19.723	19.7029	19.6821
RL40	21.9693	21.8553	22.1424	21.9664	22.0739	22.1585	21.9425	22.2956	21.8219	22.0003	21.7844	21.9791	22.1017	21.7845
RL5	19.8068	19.923	19.9605	19.9532	19.7931	20.1691	19.6868	19.9953	19.8154	19.9867	19.8097	20.0528	20.134	19.8965
RL7	19.7834	19.7046	20.0328	19.9931	19.9137	19.9411	19.6845	20.0752	19.7038	20.002	19.8126	20.049	20.0424	19.8319
RL8	17.8223	17.6978	17.9874	17.8814	17.7855	18.0389	17.7995	17.981	17.6545	17.951	17.7179	17.9666	17.9354	17.7504
RL9	18.4511	18.4989	18.6451	18.6661	18.5184	18.7048	18.4399	18.7332	18.3891	18.6237	18.3705	18.6943	18.5801	18.444
RLA1	20.3898	20.4364	20.5758	20.4761	20.3712	20.4539	20.3619	20.6107	20.2362	20.4072	20.2703	20.6943	20.5058	20.3797
RLA2	20.43	20.3477	20.5116	20.4916	20.3352	20.6342	20.3138	20.5916	20.2979	20.4689	20.2452	20.5245	20.4129	20.2255
RM12	11.0781	NA	11.1853	NA	10.477	NA	10.8162	10.7409	10.7985	11.5136	NA	NA	NA	11.6213
ROA0	18.9209	18.6612	19.0282	18.9822	19.0092	19.0316	18.7637	19.1715	18.7851	19.0397	18.731	19.0353	18.947	18.8897
ROA2	19.4331	19.3741	19.4909	19.4743	19.4377	19.5113	19.2695	19.5474	19.2162	19.5383	19.3127	19.5373	19.4677	19.2577
RRAGD	16.5831	16.3816	16.8188	16.7466	16.7401	16.7936	16.6055	17.0254	16.4601	16.9296	16.4791	16.8097	16.7827	16.5492
RS10	19.1703	19.1016	19.2391	19.1868	19.3604	19.304	19.1337	19.3525	19.0408	19.3184	18.9319	19.1546	19.1874	18.7981
RS11	20.6494	20.5486	20.7584	20.8157	20.6929	20.8356	20.5873	20.9085	20.5173	20.7523	20.5485	20.8121	20.8013	20.5609
RS12	19.2166	19.1774	19.1009	19.2633	19.1531	19.1793	19.2071	19.3411	19.0618	19.183	19.1217	19.2493	19.2762	19.1604
RS13	20.8314	20.7225	20.991	20.9722	20.8711	20.9455	20.7343	21.0305	20.7574	20.9804	20.6913	20.9586	21.0212	20.7347
RS15A	19.6827	19.5876	19.8339	19.7513	19.7606	19.8973	19.6059	19.8546	19.578	19.8157	19.5707	19.8401	19.7242	19.5751
RS19	19.9927	19.8291	20.0339	20.0743	19.9262	20.0568	19.8691	20.187	19.8434	20.0785	19.7761	20.0981	19.9352	19.6747
RS20	19.2039	19.061	19.2507	19.2638	19.2363	19.401	19.0481	19.3795	19.0362	19.2386	18.9791	19.2794	19.3895	18.9844
RS21	19.3187	19.2898	19.4915	19.3139	19.3044	19.459	19.2534	19.5105	19.0304	19.3364	19.1717	19.3109	19.4754	19.0797
RS23	20.1615	20.1776	20.284	20.2244	20.1037	20.3267	20.1233	20.2781	20.1786	20.0867	20.1699	20.2694	20.507	20.185
RS25	19.7868	19.6953	19.882	19.8577	19.772	19.9322	19.6666	19.9593	19.5655	19.893	19.6527	19.9399	19.9434	19.7347
RS26	19.603	19.4672	19.6877	19.6837	19.6485	19.7285	19.5114	19.8615	19.4436	19.7429	19.441	19.7941	19.6579	19.4112
RS30	17.7427	17.5792	17.8775	17.752	17.7537	17.9147	17.7274	17.9371	17.5495	17.8517	17.5589	17.7859	17.707	17.5507
RS3A	21.0532	20.9187	21.1461	21.1374	21.0297	21.1698	20.9191	21.268	20.8762	21.1019	20.9553	21.1852	21.1933	20.9859
RS5	20.0333	19.8935	20.2188	20.0583	19.9029	20.1054	19.7544	20.0987	19.7052	19.9767	19.8745	20.0951	19.5791	19.3555
RS6	18.0543	18.0429	18.375	18.2744	18.2009	18.3499	18.0584	18.3837	17.9237	18.3295	18.1034	18.4366	17.7542	17.4649
RS8	20.4741	20.3582	20.5024	20.4994	20.4312	20.5471	20.332	20.5977	20.3332	20.4486	20.4336	20.5533	20.8636	20.6861
RSSA	22.2146	22.0211	22.3383	22.2277	22.2282	22.3262	22.1407	22.4032	21.9143	22.2571	21.8941	22.1732	22.2338	21.8263
RT36	17.768	17.8271	18.0885	17.8733	17.9423	18.1874	17.7436	18.1065	17.6959	18.0127	17.8514	18.115	17.7818	17.5584
RTCB	17.9943	17.9065	18.1994	18.1075	18.1559	18.172	17.955	18.2706	17.9141	18.1539	17.8749	18.1479	17.8335	17.6362
RUXG	14.9371	14.7443	14.7506	14.7525	14.6599	15.0186	14.787	14.993	14.5313	14.8405	14.629	14.7386	14.8566	14.5806
S10A1	18.0489	17.9006	18.4891	18.2645	18.2776	18.409	18.1349	18.4413	18.0935	18.3947	18.0017	18.4349	18.3869	18.1847
S10A6	16.5519	16.5231	16.7837	16.6185	16.5384	16.7935	16.3825	16.799	16.3101	16.4352	16.5181	16.6956	14.629	14.3874
S10A9	19.2966	19.3549	19.7797	19.7239	19.5145	19.8056	19.4504	19.7521	19.4364	19.6365	19.6182	19.7762	19.5586	19.4004
S10AA	17.1216	17.0006	17.3475	17.1926	17.2375	17.2759	17.0631	17.4403	17.1056	17.3191	17.091	17.1576	17.1683	17.0207
S10AD	16.9347	16.942	17.2441	17.2752	17.0612	17.324	17.1101	17.3614	16.9768	17.1651	16.792	17.1954	17.2804	16.9006
SAHH	17.2403	17.1443	17.4306	17.1938	17.2437	17.5974	17.1682	17.4984	17.0353	17.3333	17.2572	17.4016	17.3116	17.1814
SAR1A	20.1153	20.1296	20.2566	20.1713	20.0823	20.2268	19.9472	20.3366	20.0147	20.1082	19.9497	20.2173	19.9549	19.7336
SC22B	16.1448	16.1747	16.4917	16.3338	16.5318	16.6105	16.0614	16.4189	16.2893	16.3845	16.3982	16.5936	16.6024	16.454
SDPR	20.0872	20.0231	20.1369	20.1109	20.1037	20.2308	19.9541	20.2452	20.0151	20.147	19.9515	20.2644	19.9541	19.75
SERPH	19.2452	19.0378	19.2993	19.3874	19.2582	19.4288	19.1004	19.3858	19.1128	19.5422	19.1821	19.4775	19.4193	19.337
SGCA	16.1372	16.2541	16.4469	16.4643	16.3664	16.3276	16.3397	16.515	16.0295	16.3672	16.4497	16.5075	16.6076	16.2636
SGCB	16.643	16.4597	16.7515	16.6088	16.5088	16.7427	16.5323	16.8731	16.4512	16.7891	16.384	16.6606	16.7848	16.5046
SGCD	17.739	17.684	17.8824	17.848	17.9007	18.0808	17.7578	17.9473	17.7236	17.8064	17.7254	17.9077	17.8662	17.6992
SGCG	18.6447	18.5944	18.9359	18.9163	18.9034	19.0456	18.7666	19.2138	18.8176	19.0252	18.7375	19.0947	17.9899	17.8029
SH3BG	18.9233	19.0346	19.0272	19.0103	18.8583	18.9772	18.6262	19.3481	18.7689	19.0793	18.6481	19.0512	18.9862	18.7925
SKP1	17.7336	17.5836	17.9648	17.8157	17.7936	17.9333	17.7009	18.0646	17.4757	17.8913	17.6471	17.9133	18.0384	17.7315
SNTA1	20.0026	19.9991	20.0642	20.1191	19.9794	20.1852	19.8183	20.1577	19.8672	20.0489	19.8658	20.1891	20.0472	19.8962
SODM	22.1469	21.999	22.2021	22.0784	22.0701	22.2415	22.012	22.2857	21.9306	22.0856	21.9249	22.1463	21.9974	21.7583
SPA3C	19.5262	19.488	19.7459	19.613	19.672	19.8109	19.5037	19.7869	19.5522	19.661	19.3815	19.9034	19.7318	19.6135
SPEG	18.4305	18.29	18.4874	18.5082	18.4415	18.4614	18.3287	18.6242	18.2209	18.5125	18.2793	18.5138	18.6874	18.4103
SPT6H	15.6829	15.328	15.9761	16.2648	15.6729	16.0465	16.0282	16.1823	16.045	16.2206	16.0512	16.3219	15.9244	15.5875
SR140	18.5599	18.3535	18.5518	18.6383	18.3547	18.5933	18.4399	18.5853	18.2343	18.4323	18.3256	18.5584	19.8605	19.6111
SRBP2	17.9247	17.6763	18.1988	17.762	18.0849	18.2208	18.1152	18.2829	17.8265	18.133	17.8737	17.9663	18.08	17.6393
SRPRB	18.0992	18.447	18.1106	18.1522	17.8836	18.024	17.6979	18.5438	17.8243	18.0881	17.9643	18.2148	18.3372	17.9749
SRSF1	16.6589	16.614	16.784	16.8612	16.7089	16.7473	16.5952	16.9314	16.4757	16.8044	16.549	16.657	17.4474	16.9283
SRSF2	16.8725	16.7586	17.2382	17.0797	16.832	17.1603	16.7327	17.0369	16.7575	17.1257	16.7766	17.0349	17.1141	16.919
SSA27	13.7737	14.4567	14.0119	14.0994	13.9358	14.3666	13.9592	14.6041	13.8431	14.3049	14.0209	14.131	14.3367	13.8508
STBD1	15.7047	15.7872	15.9593	15.8818	15.684	15.9153	15.7744	15.8475	15.7031	15.7726	15.7388	15.9161	16.0657	16.1803
STIM1	17.0155	16.9199	16.9339	17.0581	17.2108	16.8935	16.8719	17.0459	16.7641	16.8178	17.0256	17.0225	17.0322	16.8056
STT3B	16.6607	16.6477	16.8734	16.7996	16.6618	16.7551	16.5155	16.8383	16.418	16.6127	16.6007	16.8653	16.7942	16.5995
SUCB2	16.7007	16.6428	17.0225	16.8597	16.7557	16.9392	16.7623	17.0237	16.7465	16.9565	16.6589	16.9392	16.9073	16.5834
SUMO2	17.927	17.9485	18.212	18.2215	18.1011	18.2829	17.9444	18.265	17.9644	18.1723	17.9483	18.3212	18.0556	17.8225
SURF4	18.7959	18.7276	19.0217	18.9311	18.9245	19.0449	18.7966	19.0824	18.7315	18.9284	18.8077	19.0148	18.8925	18.7592
SYAC	15.5699	15.5655	16.084	16.0273	15.9267	15.9038	15.6596	15.6029	15.5598	15.8627	15.6104	16.2035	16.0885	15.5666
SYDC	19.1137	18.9552	19.2358	19.1201	19.1385	19.2671	19.0526	19.2782	18.985	19.2832	18.9619	19.129	18.5945	18.3943
SYEP	18.5095	18.532	18.77	18.6482	18.4913	18.7863	18.4722	18.7931	18.4876	18.6949	18.517	18.7849	18.6091	18.4117
SYFB	16.3931	16.1089	16.492	16.4811	16.3456	16.5419	16.3305	16.4759	16.3763	16.4023	16.2542	16.3288	16.7274	16.4702
SYG	16.7045	17.0135	17.0166	16.8971	16.8758	17.0523	16.5782	16.9814	16.8136	16.7981	17.0299	17.3928	16.9732	16.8233
SYMC	16.9365	16.8184	17.0654	16.9247	16.8114	17.1252	16.8077	17.0625	16.7752	16.9589	16.8423	17.0764	17.0791	16.8402
SYNC	17.0826	17.0253	17.1386	17.2105	17.1228	17.166	17.0884	17.456	17.0468	17.1257	16.8462	17.1628	17.1541	16.9087
SYNE2	17.5739	17.449	17.7935	17.6593	17.7409	17.9166	17.5302	18.0411	17.7252	17.7398	17.4088	17.8918	17.6252	17.4115
SYNPO	18.266	18.1348	18.1732	18.1355	18.1855	18.4369	18.0278	18.2506	17.9881	18.1298	18.0178	18.228	17.8015	17.5026
SYPL2	19.9175	19.842	20.1121	20.1104	19.8505	20.0155	19.8133	20.2285	19.5899	19.9725	19.7994	20.1074	20.1231	19.8278
SYRC	16.5215	16.6188	16.8942	16.7197	16.6209	16.689	16.4956	16.6701	16.4317	16.8865	16.4922	16.8163	17.2785	17.1139
SYTC	15.0779	14.9526	15.2656	15.19	15.0917	15.6124	15.2651	15.0411	15.2185	15.4247	15.2795	15.5682	15.383	15.4777
SYWC	16.7673	16.6491	16.9413	17.0478	16.8438	16.9188	16.736	17.0589	16.7942	16.9096	16.6603	16.8775	16.7318	16.456
SYYC	17.6042	17.5607	18.0067	17.8483	17.8107	17.9841	17.5893	17.9339	17.5953	17.9309	17.7231	17.9519	17.8278	17.7495
TAGL	17.878	17.8174	18.1162	18.0084	17.911	18.1196	17.7917	18.0904	17.7799	18.005	17.836	18.0934	18.3329	18.0737
TALDO	16.9757	16.9792	17.349	17.1652	17.1647	17.2356	17.0364	17.3581	16.8772	17.1699	17.0326	17.2542	17.7467	17.1324
TATD3	16.8559	16.597	16.8518	16.9917	17.0401	17.0117	16.8432	17.0433	17.0528	17.0254	16.6583	16.9565	16.857	16.6142
TBA1B	17.9422	17.8748	18.033	17.9443	17.7551	18.0155	17.7975	18.1952	17.6791	17.9756	17.8071	18.0591	17.5061	17.1987
TBA4A	20.2418	20.1235	20.3025	20.3107	20.2741	20.4505	20.2112	20.4413	20.1578	20.3404	20.0195	20.3235	20.089	19.8418
TBA8	20.1621	20.0773	20.2659	20.1921	20.2439	20.2789	20.0733	20.4129	20.0199	20.1769	19.958	20.2405	20.315	19.9738
TBB1	20.9334	20.8819	20.9736	21.0441	21.0591	21.0247	20.8685	21.2708	20.8461	21.1044	20.7615	21.1011	21.0166	20.7649
TBB4B	17.7321	17.4902	17.8339	17.7788	17.7016	17.8639	17.5384	17.8328	17.6459	17.8963	17.4709	17.7247	17.7674	17.3969
TBB5	16.0587	16.138	16.2244	16.2051	16.0644	16.3467	16.0543	16.3402	16.2523	16.228	15.9397	16.2505	16.4965	16.4549
TCPA	18.5182	18.4009	18.8643	18.5559	18.5637	18.6819	18.4362	18.8071	18.2762	18.7731	18.4809	18.7295	18.6001	18.446
TCPB	17.0195	16.8826	17.1388	17.198	17.1067	17.1207	16.9749	17.2253	16.8639	17.2486	16.7204	17.1126	17.1154	16.804
TCPD	17.952	17.9395	18.0195	18.0159	17.9209	18.0031	17.8835	18.0599	17.94	17.9952	17.8525	18.0006	17.8911	17.7424
TCPE	18.5483	18.3974	18.5567	18.5556	18.5903	18.7079	18.4436	18.717	18.4182	18.5749	18.3906	18.6803	18.4535	18.3266
TCPG	17.8079	17.8446	18.0241	18.0784	17.9462	18.0112	17.7853	18.1194	17.7192	17.9171	17.9156	18.0719	18.036	17.7366
TCPH	17.4886	17.3506	17.647	17.5321	17.6251	17.6934	17.4227	17.7653	17.4961	17.6182	17.4743	17.6227	17.7283	17.694
TCPR1	16.4295	16.4305	16.7405	16.6994	16.6572	17.0074	16.5966	16.649	16.4933	16.494	16.4068	16.5427	16.6291	16.4647
TCPW	16.1552	15.8166	15.982	15.9558	16.0645	16.2305	15.9476	16.2671	15.706	15.9014	15.6235	15.9776	16.39	15.969
TCTP	21.6928	21.6087	21.8624	21.7753	21.6181	21.8397	21.5958	21.8737	21.5726	21.7699	21.5229	21.7933	21.685	21.4479
TEBP	17.2427	17.2613	17.4848	17.4998	17.4073	17.5597	17.2916	17.4768	17.3303	17.4829	17.3114	17.4576	16.1849	16.0686
TECR	20.5764	20.5019	20.671	20.5867	20.6082	20.8301	20.5523	20.813	20.4664	20.7385	20.3864	20.5862	20.3388	20.0627
TELT	16.814	16.8216	16.9896	16.7521	16.6638	16.8571	16.6943	17.0571	16.7122	16.7964	16.7131	16.8819	16.9726	16.6278
TFAM	17.2394	17.3453	17.4467	17.3758	17.4129	17.5665	17.3129	17.4658	17.1035	17.408	17.3332	17.4154	17.8226	17.5761
THIO	19.8568	19.8651	20.1684	20.0134	19.9349	20.1575	19.8994	20.174	19.8232	19.9548	19.9099	19.9825	19.6659	19.4
THRSP	16.9204	16.7806	17.2224	16.9945	17.146	17.2497	16.8605	17.0905	16.9319	17.2647	16.8519	17.1563	16.9038	16.5729
TIGAR	17.9633	17.8212	18.0964	18.0073	17.958	18.077	17.7946	18.0975	17.7764	17.9987	17.6638	17.9478	17.97	17.7334
TLN1	17.3645	17.3335	17.6472	17.532	17.5293	17.6091	17.3279	17.6514	17.2785	17.6042	17.444	17.5868	17.4825	17.2151
TM109	21.1106	20.9819	21.2112	21.1912	21.067	21.1683	20.9802	21.3008	20.864	21.0438	20.901	21.1466	21.0187	20.6062
TM38A	21.437	21.28	21.6434	21.5302	21.2988	21.4848	21.3274	21.5672	21.2284	21.3975	21.347	21.5475	21.4245	21.2206
TMED2	16.8335	16.5721	17.028	16.8957	16.738	16.8422	16.7334	17.0118	16.3597	16.5936	16.6993	16.726	17.1502	16.8469
TMED4	15.8436	15.6712	15.8379	15.6125	15.7755	16.2554	15.5337	15.7917	15.6146	15.6727	15.5417	15.8915	15.8301	15.5135
TMED9	17.1184	17.0214	17.0986	17.157	16.9644	17.3738	17.0576	17.4548	16.979	17.1542	16.9294	17.2559	17.6709	17.5898
TMEDA	18.0699	17.758	18.1355	18.0001	17.9345	18.1493	17.8765	18.2655	17.8148	18.043	17.7665	17.9586	18.06	17.6336
TMM43	17.3923	17.2875	17.2886	17.5349	17.544	17.6653	17.3248	17.46	17.29	17.4376	17.2595	17.5368	17.5243	17.3095
TNNC1	16.3091	16.379	16.5461	16.3333	16.532	16.7405	16.5112	16.6795	16.3609	16.5643	16.3728	16.4622	16.8626	16.5133
TNNI1	15.5293	15.3572	15.6904	15.4809	15.366	15.4952	15.1531	15.515	14.967	15.6318	15.3753	15.5699	16.1576	15.9074
TOM22	15.7072	15.6902	15.9217	15.9271	15.8435	15.9308	15.7577	16.2533	15.8137	15.9072	15.3501	15.9866	16.2608	16.2862
TOM70	13.1288	13.0377	13.105	12.9561	12.9451	13.2092	12.9877	13.1746	12.6357	12.9278	13.0888	13.1047	11.682	11.9328
TPP2	15.4582	15.312	15.7542	15.6883	15.7877	15.6394	15.5791	15.8786	15.4469	15.589	15.3899	15.5154	15.0256	14.4924
TPPP3	18.345	18.3298	18.5595	18.577	18.239	18.4771	18.4435	18.7213	18.1831	18.4424	18.2307	18.5126	17.4772	17.2582
TRAP1	16.9698	17.1049	17.2402	17.1798	17.2327	17.2551	17.071	17.364	17.0483	17.1758	17.0267	17.3162	17.3533	16.9852
TRXR1	18.1923	18.1688	18.3887	18.2585	18.2398	18.3371	18.0546	18.5008	18.0741	18.4769	18.1083	18.3962	18.4838	18.2289
TTHY	19.6151	19.5204	19.6595	19.6487	19.5829	19.6825	19.4599	19.7372	19.4599	19.5474	19.4909	19.6952	19.4951	19.2633
TWF1	17.2345	17.0639	17.4796	17.4287	17.5645	17.3927	17.3145	17.6099	17.1946	17.4618	17.1438	17.4435	17.4755	17.0405
TWF2	20.7006	20.6284	20.8195	20.6709	20.6359	20.7843	20.5935	20.7183	20.4817	20.6221	20.5023	20.5878	20.6029	20.3
UB2D1	18.7677	18.6361	18.9516	18.9131	18.9643	19.0132	18.7418	19.0734	18.8084	18.9598	18.7243	19.0223	19.0836	18.8619
UB2D2	15.0413	14.5614	14.7968	14.883	14.3853	14.5495	14.4692	14.8123	14.4862	15.1036	14.4466	14.8333	15.1187	14.7078
UB2L3	20.0384	19.9409	20.159	20.1706	20.078	20.1723	19.986	20.2647	19.9156	20.1134	19.9275	20.2238	20.0158	19.8155
UB2V1	18.7894	18.7219	18.9208	18.8223	18.8249	18.9244	18.7552	19.0564	18.6162	18.8264	18.6172	18.8899	19.0427	18.6911
UBA1Y	20.0982	20.0145	20.1828	20.1507	20.1101	20.2387	19.9571	20.3062	19.9614	20.1661	19.9306	20.1993	20.1741	19.908
UBC12	16.6875	16.5295	16.8028	16.7578	16.4865	16.7406	16.6127	16.8477	16.6525	16.6752	16.543	16.7894	16.7164	16.6605
UBE2N	20.1857	19.9332	20.2998	20.2404	20.1048	20.3262	20.1333	20.3114	20.0547	20.1597	19.9258	20.184	20.2941	19.8939
UBL5	18.1316	18.0749	18.2889	18.289	18.051	18.3778	18.1633	18.3575	18.076	18.1766	18.1586	18.3281	18.4072	18.3147
UBXN1	15.8948	15.7314	15.8554	15.9745	15.8827	16.1486	15.7736	16.0773	15.7552	16.0898	15.7937	16.5264	17.883	17.6614
UCHL3	16.5047	16.338	16.665	16.5023	16.2832	16.8107	16.3813	16.6839	16.2697	16.6341	16.3153	16.5372	16.3966	15.9644
UCP3	14.9876	14.9615	15.3704	15.2015	15.1253	15.2595	15.1237	15.4548	14.8524	15.4133	15.1235	15.2282	15.4904	15.302
USMG5	19.7149	19.6628	19.9024	19.8886	19.7954	19.951	19.7268	19.9764	19.5949	19.7428	19.6023	19.9099	19.56	19.4103
USP9X	16.2999	16.1759	16.2905	16.1814	16.1373	16.3159	16.0112	16.5403	15.9429	16.21	16.0941	16.1255	15.933	15.8349
VAPB	20.5819	20.5158	20.6794	20.6387	20.5509	20.684	20.4702	20.7888	20.4349	20.5674	20.4487	20.6573	20.7559	20.594
VPS29	17.1093	16.8161	17.2812	17.3089	16.9453	17.3858	17.0527	17.263	16.9609	17.3111	16.8929	17.3338	17.2171	16.87
VTDB	18.0757	17.9062	18.2039	18.1839	18.0714	18.2751	18.056	18.3082	17.9262	18.1684	18.0176	18.2975	18.1127	17.9159
XIRP1	17.4571	17.5341	17.6123	17.5853	17.4874	17.7166	17.4607	17.5908	17.5939	17.459	17.5409	17.7694	17.9646	17.6368
YBOX1	21.6068	21.4711	21.6531	21.5534	21.6472	21.7964	21.4627	21.8016	21.4375	21.5355	21.2686	21.5393	21.5931	21.2822
YBOX3	20.3297	20.424	20.7756	20.7162	20.3744	20.7168	20.3941	20.8058	20.1619	20.6836	20.5402	20.7837	20.8978	20.6674

## Sheet: Auto_Global_PeptideLvl
Symbols
* = Methionine Oxidation
# = N-ethylmaleimide alkylated Cys site
Peptide	Protein	ATO 1	ATO 2	ATO 3	ATO 4	ATO 5	ATO 6	ATO 7	ATO 8	ATT 1	ATT 2	PSM_cnt
-.M*FQTLIQK.V	68MP	19.4407	19.4351	19.3829	19.2975	19.1067	19.2186	19.2115	19.0692	19.5193	18.8548	1
-.MFQTLIQK.V	68MP	21.9464	21.6182	21.6877	21.5718	21.6319	21.5326	21.605	21.4355	21.1441	20.9461	2
-.MVPPVQVSPLIK.F	ATP5I	18.3149	18.1013	18.0654	18.0741	17.9265	17.8771	18.0215	17.9752	17.8488	17.375	1
A.EEGLNFPTYDGK.D	CASQ2	19.6797	19.351	19.6575	19.4002	19.3392	19.1883	19.3772	19.3727	19.5901	19.3815	1
A.EVLDMAENAFDDEYLK.C	NAR3	19.7266	19.4434	19.5644	19.4932	19.3213	19.3277	19.457	19.3159	19.4962	19.4835	1
A.KTEGGATVTVK.D	MYH4	22.0402	21.9232	21.9735	22.1045	21.8112	21.7845	22.0036	21.8746	22.4471	21.564	1
A.PLPPLPEYGGK.V	AT5F1	20.677	20.6206	20.4887	20.4977	20.5346	20.3762	20.4181	20.3901	20.5898	19.8454	2
A.SLEEAEASLEHEEGK.I	MYH4	19.5646	19.4664	19.2989	19.3191	19.3746	19.1882	19.3123	19.2334	19.0357	18.7405	1
A.TIAVTGDK.K	MYH4	20.3272	20.0618	20.0175	19.9046	20.1599	19.9332	20.177	19.9177	23.3697	22.6535	1
A.VEMEEDDFTASLSK.Q	CA2D1	19.9069	19.7928	19.7982	19.7708	19.6824	19.5723	19.6442	19.6639	19.7579	19.0706	1
C.DNGSGLVK.A	ACTC	20.4227	20.1791	20.1321	20.1478	20.1105	19.9601	20.1451	20.0321	23.7334	22.9499	2
C.KQLEEEQQALQK.K	TPM2	20.5676	20.481	20.6161	20.6266	20.3763	20.2763	20.4198	20.2695	20.0487	19.8896	2
C.YVITHGDAK.D	MLRS	21.7111	21.5243	21.4763	21.3677	21.5088	21.2786	21.3276	21.0767	19.9978	19.4707	1
D.LEAALGTAR.A	SYAM	19.1577	18.7495	18.9721	18.7322	18.7378	18.4927	18.7949	18.5854	18.8692	18.8962	1
D.TGM*LPANYVEAI.-	LASP1	19.1251	18.9152	18.9679	18.9485	18.8737	18.6416	18.9904	18.8292	18.517	18.2103	2
E.KGADFLVTEVENGGSLGSK.K	KPYM	19.2035	18.9959	19.1124	19.0782	18.9985	18.8754	18.9868	18.8859	19.0455	18.3419	1
E.KLQQFFNHHMFVLEQEEYK.K	MYH1	17.1059	16.9776	16.6899	16.7073	16.8735	16.578	16.9573	17.1377	18.1071	17.4799	1
E.KYGPNELPAEEGK.S	AT2A1	19.5367	19.4286	19.3	19.3244	19.1821	19.222	19.2634	19.2107	19.6315	18.775	1
E.SLDQLETLK.R	MYH4	19.3966	19.2077	19.1546	19.2362	19.002	19.2744	19.2022	18.932	19.156	18.6044	1
E.TAGQGFSYGK.G	MYOZ1	21.0793	20.9448	21.0613	20.9729	20.7499	20.7334	20.7914	20.5915	20.7932	20.3892	1
F.AGGVQTVTLIPGDGIGPEISASVM*K.I	IDH3A	20.9334	20.747	20.7925	20.7572	20.6523	20.5797	20.7441	20.588	20.7743	20.3286	2
F.AGGVQTVTLIPGDGIGPEISASVMK.I	IDH3A	20.3444	20.0841	20.1824	20.0751	19.9627	19.9215	19.9842	19.946	20.0328	19.5428	1
F.ASGANFQYIITEK.K	ECHM	21.3105	21.1421	21.1761	21.0102	20.9563	20.7921	21.0471	20.9373	20.8426	20.3902	1
F.ATIAVTGDK.K	MYH4	20.7713	20.5413	20.369	20.1964	20.5203	20.3684	20.5057	20.2837	21.7122	21.087	1
F.FATFDSK.V	CASQ1	22.0106	21.8144	21.551	21.4679	21.6268	21.4264	21.6952	21.4531	21.8506	21.1272	2
F.LFSGGQAAEAEGGGGK.K	MYH4	21.3256	21.261	21.1559	21.0801	21.0519	20.9731	21.1058	21.0208	21.5403	20.994	1
F.LTMFGEK.L	ML12B	22.5927	22.4241	22.257	22.2482	22.1048	22.1487	22.2943	22.1541	21.8181	21.3064	2
F.M*LTDRENQSILITGESGAGK.T	MYH1	20.3072	20.1184	20.1528	20.0836	20.0132	19.9966	20.183	20.0139	20.3998	19.8641	2
F.M*WNEHLGYVLTC#PSNLGTGLR.G	KCRM	18.394	18.1494	18.3105	18.1017	18.0492	18.0048	18.2599	17.9301	18.0288	18.4636	1
F.MLTDRENQSILITGESGAGK.T	MYH1	21.405	21.2421	21.1865	21.1151	21.2309	21.0319	21.222	21.1389	21.3926	20.8055	2
F.NKPDIDAWELR.K	COX5A	19.4295	19.3076	19.1115	19.1888	19.142	19.0494	19.2057	19.1359	19.344	18.8442	1
F.RETSPEQR.G	DESM	18.7562	18.3375	18.5111	18.2973	18.2662	18.1247	18.3605	18.0964	18.6519	18.4673	1
F.RVPTPNVSVVDLTC#R.L	G3PT	19.7248	19.5679	19.6092	19.5289	19.3247	19.3886	19.4589	19.3687	19.1178	18.796	1
F.SGTNIAAGK.A	AT2A1	19.3283	19.2605	19.1235	19.1116	19.0664	18.9096	19.1217	19.0523	21.9221	21.2127	1
F.SILEEEC#M*FPK.A	MYH1	19.3612	19.1704	19.0225	19.181	19.0143	18.9757	19.1106	18.9541	18.4449	17.9336	1
F.SILEEEC#MFPK.A	MYH1	21.2173	21.0929	21.0237	21.0337	21.0163	20.8361	21.1145	20.9398	19.3665	18.8285	1
F.SISDNAYQFM*LTDR.E	MYH1	17.9688	17.8613	17.712	17.7955	17.772	17.5944	17.7248	17.737	17.7822	17.4844	1
F.SISDNAYQFMLTDR.E	MYH1	19.4808	19.0922	18.985	18.7807	18.9782	18.7482	19.2321	18.9801	19.597	19.4621	1
F.SISDNAYQFMLTDRENQSILITGESGAGK.T	MYH1	18.7816	18.6224	18.6015	18.6475	18.5813	18.4441	18.6132	18.4794	18.8431	18.5681	1
F.SMFDQTQIQEFK.E	MLRS	21.304	21.2702	21.1353	21.0256	20.8376	20.881	21.0898	20.957	21.4304	20.8082	1
F.SSGTTAPK.K	NDUV1	21.3272	21.2302	21.1087	21.1439	20.9802	20.9491	21.0705	20.9797	21.2085	20.5694	1
F.TQQIEELK.R	MYH1	20.3149	20.2152	19.9161	19.918	19.9124	19.8647	20.0275	19.9412	20.2611	19.4103	1
F.TVFLTM*FGEK.L	MLRS	18.2512	18.1045	18.1127	18.1801	18.1315	17.8585	18.0543	17.8686	18.2744	17.8873	1
F.TVFLTMFGEK.L	MLRS	21.4468	21.2818	21.0572	21.109	21.0236	20.9497	21.1511	20.9737	21.407	20.8893	2
F.TVIDQNRDGIIDK.E	MLRS	21.2675	21.109	21.0655	21.0532	21.0181	20.9758	21.025	20.9767	20.7684	20.0346	1
F.VAYVPDYR.M	NDUBB	21.3393	21.0721	21.1066	21.0123	20.9822	20.9085	21.0233	20.8577	19.8724	19.5518	1
F.VLEQEEYKK.E	MYH1	22.0272	22.0104	21.8484	21.8993	21.9533	21.8665	21.9577	21.9222	22.1597	20.9432	1
F.VLVLYDEIK.K	ADT1	22.3575	22.2265	22.0114	22.0413	22.0598	22.0049	22.0139	21.8947	22.0946	21.297	1
G.AQTAAAAAPR.I	DHSB	21.5745	21.236	21.1677	21.1083	21.0661	20.912	21.1894	20.9779	21.147	21.1308	1
G.EDGLDFPEYDGVDR.V	CASQ1	22.9313	22.7044	22.6188	22.5702	22.5339	22.4462	22.6425	22.4841	22.794	22.3353	4
G.GQLETAGQGFSYGK.G	MYOZ1	17.5915	17.4532	17.4015	17.4454	17.3166	17.3956	17.4563	17.2544	17.2593	17.3696	1
G.IVLDSGDGVTHNVPIYEGYALPHAIM*R.L	ACTA	19.0456	18.6164	18.7494	18.3589	18.532	18.3475	18.5707	18.3967	17.7767	18.1247	1
G.IVLDSGDGVTHNVPIYEGYALPHAIMR.L	ACTA	17.9751	17.6193	17.5784	17.407	17.4053	17.427	17.6778	17.4217	17.5301	17.3773	1
G.KGSSGGQAGSSGSAGQYGSDR.H	MYOZ1	19.1028	18.8529	18.9151	18.8783	18.5995	18.4872	18.7115	18.5457	18.731	18.6132	1
G.KKEEQSRLRR.I	EP400	19.9967	19.5962	19.8507	19.6586	19.6264	19.4383	19.6096	19.4667	19.6618	19.7297	1
G.KYTLTVENNSGK.K	TITIN	19.8974	19.7565	19.7061	19.6064	19.4853	19.5772	19.5833	19.488	20.333	19.6998	1
G.PSPSPSPSLSSTQSAVSK.A	NDUS7	19.0205	18.967	18.8627	18.8444	18.7572	18.765	18.8158	18.6103	18.6818	17.8636	1
G.TATFAQALQSVPETQVSILDNGLR.V	QCR1	20.6235	20.4934	20.5919	20.3753	20.3237	20.4073	20.4719	20.2922	20.3145	20.0256	1
G.TEYMQDPDEEALRR.S	LDB3	21.7148	21.5717	21.5168	21.395	21.4536	21.3614	21.4838	21.3089	21.2455	21.0789	1
H.AAEIQPLAQSHATK.H	MYG	20.5242	20.2705	20.2807	20.2241	20.0043	19.9829	20.1777	19.9891	20.3603	20.3608	1
H.AGGGVHIQPR.Y	NDUB2	20.8598	20.8119	20.6642	20.6978	20.4613	20.5098	20.6342	20.6468	20.388	20.5554	1
H.ASASSTNLK.D	CISY	23.2257	22.8918	22.911	22.7864	22.8716	22.7225	22.9293	22.7242	22.9065	22.4266	2
H.ELVLHQLR.C	MYH1	21.8642	21.4738	21.5124	21.4958	21.4195	21.2117	21.5606	21.3431	21.6626	21.567	2
H.GIITNWDDM*EK.I	ACTA	20.5727	20.4674	20.2485	20.2444	20.0838	20.1313	20.294	20.1882	20.4766	19.9758	1
H.GIITNWDDMEK.I	ACTA	22.1394	22.0056	21.7333	21.7555	21.7833	21.6873	21.8052	21.7312	22.037	21.376	1
H.LC#IAGSHAVNGVAR.I	PYGM	21.202	21.0248	21.1279	20.9151	20.8989	20.7985	21.0772	20.5937	18.5028	18.2907	1
H.LHEPAVLYNLK.E	MYH1	20.2276	19.844	19.8274	19.5699	19.8261	19.6021	19.7699	19.6695	20.1119	19.8821	1
H.M*FVLEQEEYK.K	MYH1	20.1944	19.9817	19.8833	19.8275	19.84	19.7016	19.9585	19.8624	20.017	19.4948	2
H.M*FVLEQEEYKK.E	MYH1	20.0049	20.0695	19.8594	19.9893	19.6143	19.7547	19.8271	19.7472	19.9864	19.1514	1
H.MFVLEQEEYKK.E	MYH1	21.6834	21.6099	21.443	21.4169	21.5415	21.4587	21.5385	21.4538	21.8112	20.6568	1
H.MQQGGSPTPFDR.N	K6PF	19.7217	19.4113	19.3933	19.3329	19.1466	19.1676	19.3787	19.2072	19.5652	19.5141	1
H.NVPIYEGYALPHAIM*R.L	ACTA	20.0793	19.906	19.8764	19.8096	19.7968	19.7267	19.8981	19.6829	19.7988	19.6827	1
H.QQTLDDLQAEEDK.V	MYH1	19.2342	19.0953	19.1886	19.0929	18.9316	18.7395	18.8796	18.8323	18.8576	18.5	1
H.RLDEAEQLALK.G	MYH1	21.2835	21.1774	21.1661	21.0814	20.9646	20.8888	21.0176	20.9653	21.1962	20.8658	1
H.SAPAVQTK.S	ECHB	22.5426	22.3906	22.3867	22.2447	22.2684	22.1134	22.3525	22.1484	22.3629	21.8318	2
H.SC#FQYSIQK.K	IDHP	21.6493	21.454	21.4441	21.396	21.329	21.2669	21.4568	21.2339	19.4066	19.179	2
H.SSTFDAGAGIALNDNFVK.L	G3P	21.1704	20.9421	20.9653	20.9187	20.8688	20.6818	20.9427	20.7555	20.9302	20.2597	3
H.TFDRDWVAMQTK.R	COX41	20.871	20.7365	20.6951	20.6165	20.5646	20.5053	20.7333	20.5196	20.6087	20.09	1
H.TFYNELR.V	ACTBL	21.5774	21.4344	21.2847	21.1672	21.3436	21.0938	21.2957	21.1645	21.5796	21.3191	1
H.TQNTSLINTK.K	MYH1	21.2985	21.0614	20.9245	20.8235	21.1504	20.9109	21.0693	20.9036	24.73	23.9392	2
H.YAGTVDYNIIGWLDK.N	MYH4	21.7872	21.5383	21.5171	21.4846	21.4745	21.4513	21.5317	21.4473	22.0471	21.5638	1
I.KASDKFDIIADGK.K	TITIN	20.1511	20.1238	20.1086	20.2262	19.9376	19.9875	20.003	19.8726	20.2504	19.5379	1
I.KGSGTAEVELK.K	KPYM	22.4181	22.3957	22.2568	22.2027	22.2042	22.1357	22.2741	22.1749	22.6125	21.6253	1
I.PM*LLHIPGLPDK.A	CP2DQ	19.716	19.5992	19.4399	19.4445	19.6301	19.4205	19.4566	19.4752	19.7241	18.9946	1
K.AAADEWTTC#TPPSGLQGK.Q	TITIN	21.0479	20.8137	20.8103	20.7441	20.6446	20.566	20.6947	20.6558	19.9279	19.583	2
K.AAALEAMK.D	STIP1	19.8602	19.738	19.6412	19.6691	19.5852	19.4978	19.6242	19.479	19.809	19.2414	1
K.AAATEHSQR.E	PSMD3	17.3885	17.1683	16.9446	16.801	16.7099	16.8692	16.9307	16.6563	17.1929	17.2098	1
K.AAAVGTANK.S	VINC	20.0921	19.7665	19.8499	19.7715	19.6877	19.5542	19.8113	19.4021	19.7705	19.6619	1
K.AADESER.G	TPM1	21.1356	20.6958	20.6422	20.3945	20.6992	20.3369	20.6715	20.3973	20.7029	20.5662	1
K.AADEVAEGK.L	FUMH	21.6945	21.5522	21.3878	21.2861	21.3533	21.2259	21.4249	21.3037	21.3985	20.651	1
K.AADKDTCFSTEGPNLVTR.C	ALBU	21.5147	21.3049	21.3811	21.238	21.2256	21.106	21.2657	21.0709	20.9269	20.3327	2
K.AADPIDPPGPPAK.I	TITIN	21.2373	21.0311	21.1139	21.0362	20.9413	20.8731	21.0216	20.8793	21.186	20.7676	3
K.AADSGTYIC#QLSNDVGTTSSK.A	TITIN	21.8638	21.6508	21.6747	21.6034	21.5496	21.4681	21.6008	21.4894	19.6159	19.1085	3
K.AADVASFVK.L	MP2K6	18.9143	18.8364	18.8565	18.6586	18.653	18.5372	18.6459	18.5064	18.7084	18.4531	1
K.AADVHEVR.K	KPYM	22.6384	22.3428	22.4761	21.983	22.2207	22.1995	22.3188	21.9821	22.5214	22.6902	1
K.AADVHEVRK.V	KPYM	23.5267	23.3626	23.5005	23.4415	23.3326	23.25	23.2691	23.1808	23.3126	22.8816	2
K.AAEEVEAK.F	CHCH3	21.9201	21.79	21.7321	21.6624	21.5396	21.5044	21.6682	21.5236	21.8596	21.3464	2
K.AAEQAVFK.C	MYPC2	24.843	24.5792	24.4419	24.3238	24.4945	24.2539	24.4582	24.2951	24.5468	23.9548	2
K.AAEVPAPIR.D	TITIN	22.7335	22.4609	22.3558	22.3367	22.3014	22.0475	22.4279	22.2173	22.5976	22.4778	1
K.AAFDM*FDADGGGDISVK.E	TNNC2	23.6499	23.4778	23.4111	23.3613	23.3553	23.2244	23.3716	23.2839	23.3124	22.8232	12
K.AAFDMFDADGGGDISVK.E	TNNC2	25.406	25.2128	25.1362	25.0739	25.1707	25.0045	25.1511	25.0133	25.2689	24.6465	6
K.AAGDETGAK.V	RS3A	21.959	21.8199	21.6803	21.6912	21.5432	21.5465	21.6662	21.5664	21.7958	21.1494	1
K.AAGTATAK.K	H14	23.4915	23.2547	23.3355	23.3314	22.9746	23.0603	23.1049	23.0751	23.1494	22.7768	2
K.AAHTAER.L	CIP4	15.9068	15.1147	15.6298	14.6565	14.6948	14.8482	15.5654	15.193	14.9193	17.3596	1
K.AAIAAAAAAAAAK.A	RL14	20.253	20.0641	19.9652	19.7945	20.0167	19.773	19.9721	19.8333	19.0827	18.4748	1
K.AALDGTPGM*IGYGMAK.G	DHPR	18.7504	18.5419	18.4724	18.5202	18.4247	18.2454	18.433	18.2946	18.0973	17.8521	1
K.AALDGTPGMIGYGM*AK.G	DHPR	19.0377	18.8681	18.822	18.7728	18.6905	18.6611	18.804	18.7345	18.1936	17.938	1
K.AALSVDEVEK.K	IF4G1	17.8859	17.6621	17.8501	17.8722	17.5656	17.6086	17.7197	17.6978	17.6522	17.211	1
K.AAM*LGQEDPPQHGLPR.L	FAS	19.6358	19.4972	19.6174	19.563	19.4022	19.3777	19.5081	19.4391	19.6178	19.2263	1
K.AANEAGYFNEEM*APIEVK.T	THIM	18.404	18.2315	18.2142	18.14	18.0021	18.048	18.1445	18.027	17.9726	17.6265	1
K.AANEAGYFNEEMAPIEVK.T	THIM	20.6661	20.458	20.4725	20.3463	20.4054	20.2133	20.4107	20.2764	19.8091	19.3199	1
K.AAPAAAAAMAPPGPR.V	ODP2	19.2031	18.833	19.1341	19.0194	18.9975	18.866	19.0798	18.8979	18.7684	18.6261	1
K.AAPGYHM*AK.M	PYGB	21.4796	21.3759	21.3731	21.2504	20.9951	20.9949	21.3009	20.9909	21.6143	21.7452	1
K.AAPGYHMAK.M	PYGB	22.5024	22.007	22.1241	21.9153	22.0153	21.7631	22.0732	21.7282	22.4026	22.3832	1
K.AAQAGVAVGDWVLNIDGENAGSLTHIEAQNK.I	PDLI7	19.2143	18.5656	18.91	18.6379	18.6717	18.5775	18.7538	18.4093	18.893	19.5795	1
K.AAQEEYIK.R	ALDOA	26.8561	26.5521	26.4357	26.1967	26.5975	26.2498	26.5362	26.3136	26.6617	26.0198	2
K.AAQEEYIKR.A	ALDOA	24.7241	24.3497	24.5583	24.2928	24.5566	24.209	24.3804	24.2082	24.3001	23.7509	1
K.AAQSQLSQGDLVVAIDGVNTDTM*THLEAQNK.I	LDB3	20.0717	19.7583	19.7079	19.6704	19.8048	19.6861	19.7261	19.5258	19.6532	19.5116	3
K.AAQSQLSQGDLVVAIDGVNTDTMTHLEAQNK.I	LDB3	22.1922	22.0715	21.8506	21.7559	22.0091	21.8553	21.726	21.7338	21.7047	21.2649	3
K.AASFEC#EVSHFNVPSM*WLK.N	TITIN	19.9069	19.679	19.7967	19.6157	19.538	19.4229	19.7252	19.502	17.7637	17.8281	1
K.AASFEC#EVSHFNVPSMWLK.N	TITIN	21.0422	20.7961	20.9127	20.7292	20.7227	20.563	20.8116	20.6382	18.6771	18.441	1
K.AASGEAK.P	H12	25.4232	25.3008	25.0564	25.024	24.9575	24.8934	25.1671	24.9464	24.9586	24.3662	1
K.AASYQLC#LK.I	PDLI3	18.5874	18.0904	18.2723	18.1374	18.1992	17.9812	18.236	17.9857	16.8501	17.8543	1
K.AAVEDPR.V	ODO2	21.1792	20.8509	20.9515	20.901	20.7773	20.6191	20.8583	20.7596	21.1073	20.8098	1
K.AAVEQLTEEQK.N	TNNC1	20.5007	20.4374	20.2626	20.2527	20.1816	20.1889	20.3164	20.2322	20.7204	20.153	2
K.AAVLFGVVNTVAR.L	HHATL	18.5087	17.9539	18.1203	17.789	17.7543	18.011	18.1536	17.7632	17.9523	18.0949	1
K.AAVPSIK.F	PGK1	21.5713	21.2456	21.355	21.24	21.294	21.1497	21.3568	21.1592	21.3954	21.0517	2
K.AAVSC#LWGK.V	HBB1	24.2536	23.9421	23.8848	23.7478	23.9029	23.6787	23.879	23.6705	20.0816	19.7008	4
K.AAVSCLWGK.V	HBB1	20.2374	20.0246	20.039	19.7688	19.9931	19.7538	19.9223	19.794	22.7623	22.3491	2
K.AAWYTIDSR.V	TITIN	21.6248	21.2143	21.2157	21.1271	21.179	20.8867	21.2925	21.0509	21.3746	21.2971	1
K.AAYEAELGDAR.K	LMNA	21.0438	20.8018	20.7966	20.6655	20.4867	20.4851	20.7112	20.4605	20.5044	20.4573	1
K.AAYLQNLNSADLLK.A	MYH1	22.8535	22.5929	22.6067	22.471	22.5877	22.3812	22.5566	22.4285	22.3888	21.8777	3
K.AAYLTSLN.S	MYH4	19.859	19.712	19.4985	19.4868	19.5968	19.5203	19.5432	19.5388	19.5539	19.1368	1
K.AAYLTSLNSADLLK.A	MYH4	27.918	27.6821	27.6656	27.5519	27.7384	27.4067	27.7038	27.5219	27.6488	27.0741	14
K.AC#DPIYKPGPPNNPK.V	TITIN	22.3306	22.1771	22.1734	22.1938	22.0638	21.9952	22.1202	21.9644	18.9608	18.8227	2
K.AC#DPVFKPGPPTNAHVVDTTK.N	TITIN	21.3827	21.2123	21.1756	21.1706	21.1679	21.0003	21.131	21.0126	18.3747	18.1795	2
K.AC#DTVFK.P	TITIN	20.3363	20.1795	19.9771	19.8545	19.9961	19.9139	20.0817	19.8892	18.2901	17.8801	1
K.AC#DTVFKPGPPGNPR.V	TITIN	25.1092	24.9111	24.9491	24.9841	24.7713	24.7478	24.8502	24.7043	22.8128	22.2475	2
K.AC#EPVPAR.D	TITIN	21.9231	21.5904	21.4982	21.3995	21.4014	21.3121	21.4202	21.2252	19.9915	19.7629	1
K.AC#EPVPARDPC#DPPGQPEVTNITR.K	TITIN	21.4846	21.1394	21.3078	21.2061	21.1442	20.9955	21.2794	21.0893	19.0584	18.5111	5
K.AC#NC#LLLK.V	ENOB	23.4679	23.3284	23.2712	23.4126	23.079	23.0079	23.17	23.0349	19.9146	19.6862	4
K.AC#RPIKPPGPPINPK.L	TITIN	21.2232	21.0771	21.0577	20.977	20.9751	20.854	20.9816	20.8103	19.2441	19.5931	1
K.AC#TGSLNM*TLQR.A	PDLI5	21.5156	21.1591	21.2505	21.0885	21.148	21.011	21.17	21.0455	19.2475	19.5546	2
K.AC#TGSLNMTLQR.A	PDLI5	22.0003	21.7097	21.7803	21.729	21.653	21.5106	21.6934	21.4938	19.015	18.7426	1
K.ACDTVFKPGPPGNPR.V	TITIN	21.6129	21.5123	21.4381	21.4123	21.2676	21.2268	21.3317	21.2782	24.575	24.1507	1
K.ACNCLLLK.V	ENOB	21.0089	20.8286	20.8163	20.7629	20.7893	20.5413	20.7931	20.6386	25.2354	24.7753	4
K.ADAADQAALAAR.Q	JPH1	20.3413	19.9511	19.9533	19.7079	19.8462	19.6613	19.9011	19.7342	19.9248	19.7681	1
K.ADDGRPFPQVIK.S	ALDOA	26.7616	26.5615	26.5567	26.5777	26.5685	26.3335	26.4627	26.3986	26.5579	26.039	5
K.ADEDPALFHSVK.T	PIPNB	19.8522	19.5965	19.6072	19.3963	19.4545	19.3182	19.5657	19.3449	19.5824	19.4478	1
K.ADEEEWQIVTPQTGLR.V	TITIN	19.5864	19.3624	19.3295	19.214	19.2713	19.1453	19.3143	19.1871	19.6649	19.2788	1
K.ADEGISFR.G	PRDX1	20.6587	20.3241	20.3481	20.186	20.2701	20.173	20.2856	20.1376	20.4329	20.1559	1
K.ADETKDEQFEQC#VQNFNK.Q	BIN1	21.6857	21.6764	21.5913	21.7496	21.4871	21.5342	21.5216	21.5105	18.6443	18.7188	2
K.ADGIVSK.N	RS21	22.2528	22.1073	22.0114	21.9365	21.8799	21.7865	21.939	21.7885	22.0423	21.5496	1
K.ADGSSVLIIK.D	TITIN	22.7535	22.5525	22.4882	22.3773	22.4377	22.2518	22.4468	22.2949	22.8271	22.3251	4
K.ADGSTQVIDTK.N	DLDH	22.0285	21.9991	21.993	22.0947	21.8238	21.7574	21.9069	21.8655	21.9238	21.3044	2
K.ADITAKPR.E	MYBPH	22.2385	22.0399	22.3544	22.2945	22.0404	21.9606	22.066	21.8976	21.6911	21.3682	1
K.ADLGDWHK.V	TITIN	24.5816	24.3163	24.2617	24.093	24.2411	24.0774	24.303	24.0691	24.6551	24.0107	1
K.ADLINNLGTIAK.S	HS90A	20.7234	20.5736	20.5685	20.475	20.4392	20.222	20.4668	20.3321	20.5466	20.0188	2
K.ADMVIEAVFEDLGVK.H	ECHA	17.4705	17.3961	17.4451	17.3644	17.2464	17.2726	17.2448	17.1781	17.5446	16.8976	1
K.ADNFEYSDPVDGSISK.N	PGM1	22.9313	22.7257	22.7175	22.6403	22.7015	22.4812	22.6724	22.5777	22.9285	22.2181	2
K.ADNLATQM*LM*R.V	SRCA	20.1806	19.8955	19.8758	19.8091	19.7351	19.5993	19.8511	19.595	19.6656	19.6176	1
K.ADNLATQM*LMR.V	SRCA	21.0157	20.6776	20.6696	20.5641	20.506	20.3945	20.6762	20.4573	20.6338	20.3944	1
K.ADNLATQMLM*R.V	SRCA	21.0256	20.7708	20.8774	20.7497	20.8641	20.7067	20.8562	20.6254	21.0726	20.4805	2
K.ADNLATQMLMR.V	SRCA	23.4792	23.1492	23.0879	23.0127	23.0903	22.8901	23.0595	22.8765	23.0082	22.8496	2
K.ADRDQYELLCLDNTR.K	TRFE	21.4246	21.2136	21.2007	21.0215	21.1382	20.9865	21.1613	21.0088	21.319	21.1642	1
K.ADSAILTDQTK.E	UN45B	19.4767	19.3111	19.3463	19.3209	19.1874	19.1507	19.1554	19.1236	19.1711	18.7804	1
K.ADSGDYVC#K.A	TITIN	22.4833	22.3009	22.2556	22.1623	22.2195	22.088	22.2869	22.1302	20.1783	19.8324	2
K.ADSGDYVCK.A	TITIN	17.1062	17.0466	17.1701	17.1185	16.8962	16.7153	16.9496	16.9495	20.9082	20.4942	1
K.ADTLLKPDQR.I	TITIN	22.0902	21.9126	21.7648	21.6733	21.8373	21.5543	21.7974	21.6567	21.9338	21.4694	2
K.ADTTGAR.K	PURA1	19.8347	19.4176	19.4219	19.1743	19.3316	19.1166	19.4082	19.1433	19.3111	19.2953	1
K.ADWSSLSR.D	COX41	24.2599	23.9805	24.0206	23.8647	23.7784	23.5884	23.9262	23.7686	23.5166	23.6125	1
K.AEAAEQAALAANQESNIAR.T	JPH2	19.3104	19.0964	19.0338	19.0796	19.0922	18.8959	19.0872	18.9431	19.1262	18.7328	1
K.AEAEEGELLVR.D	RYR1	20.9847	20.6865	20.5649	20.5585	20.4356	20.3092	20.5927	20.3437	20.6746	20.433	1
K.AEAELLQQQK.E	PLEC	20.0721	19.8255	20.0275	19.7222	19.9043	19.6936	19.8278	19.6762	19.9835	19.4339	1
K.AEAEWFK.E	TITIN	23.1217	22.9716	22.8942	22.866	22.7369	22.6181	22.8864	22.6147	23.0133	22.6005	2
K.AEDNLKK.T	RYR1	21.7449	21.5964	21.6037	21.5606	21.5065	21.382	21.4539	21.4385	21.6007	20.5611	1
K.AEELSLKK.T	MYOM1	22.9855	22.8065	22.7867	22.6496	22.8597	22.6148	22.7804	22.6575	22.9107	21.9509	1
K.AEEVVSFVK.K	FUND2	18.9877	18.85	18.8488	18.8355	18.788	18.6068	18.7457	18.6219	18.8106	18.2816	1
K.AEFVC#TISK.E	TITIN	22.8018	22.5602	22.564	22.4585	22.478	22.2888	22.4852	22.301	19.5858	19.2262	3
K.AEFVCTISK.E	TITIN	17.5814	17.1569	17.3447	17.1654	17.0122	16.9824	17.2807	17.2436	21.0432	20.5438	1
K.AEGAGDAK.-	HMGN2	20.6001	20.5486	20.4527	20.4521	20.2164	20.212	20.3144	20.168	20.1149	19.6821	1
K.AEGFINLQVIDVPGPVR.N	TITIN	21.8455	21.52	21.7503	21.6203	21.5507	21.503	21.6688	21.4622	21.7225	21.6338	2
K.AEGLGM*VNEDGTVINR.Q	RYR1	20.2767	19.9722	19.9568	19.8805	19.8818	19.756	19.907	19.8117	20.0365	19.5859	1
K.AEGLGMVNEDGTVINR.Q	RYR1	21.57	21.3988	21.4701	21.3213	21.1918	21.1845	21.3366	21.178	21.0617	20.9082	2
K.AEIGIAM*GSGTAVAK.T	AT2A1	21.9825	21.7437	21.7325	21.6531	21.6657	21.5269	21.7687	21.6385	21.9034	21.4251	3
K.AEIGIAMGSGTAVAK.T	AT2A1	23.2712	22.9745	22.9689	22.8125	22.954	22.74	22.9956	22.8653	23.3821	22.7759	4
K.AELELELGR.I	PLEC	20.6208	20.419	20.3705	20.3043	20.3234	20.2444	20.3647	20.2005	20.4066	20.0032	1
K.AELLFQGK.L	HXK2	18.0011	17.7993	17.7269	17.7167	17.638	17.5131	17.6877	17.5204	17.7091	17.3441	1
K.AELNEFLTR.E	RS3	20.85	20.5945	20.5989	20.644	20.4462	20.4412	20.6363	20.5041	20.5347	20.483	1
K.AELQELNAR.L	SYNEM	20.4651	20.2379	20.1649	20.1784	20.0091	19.9378	20.0916	19.9592	20.3207	19.9194	1
K.AELSVIFADKPEK.A	ACSL1	19.0834	18.924	18.7652	18.7403	18.7404	18.7682	18.8684	18.6295	18.898	17.8737	1
K.AENEVGIGEPSLPSRPVVAK.D	TITIN	22.0802	21.9846	21.8829	21.7857	21.8425	21.801	21.9039	21.778	22.1283	21.503	1
K.AENSVGAVASSAVLVIK.E	TITIN	20.4742	20.1726	20.139	20.0281	20.2228	19.971	20.0571	19.938	20.2951	19.7393	2
K.AEPDESNAR.Y	UBE2N	16.9367	16.4361	16.7196	16.5538	16.2705	16.4419	16.5208	16.4069	16.6351	16.4961	1
K.AEQFYC#GDTEGK.K	ODO1	19.937	19.835	19.8466	19.8612	19.6994	19.5359	19.7458	19.6045	19.1239	18.7151	1
K.AEQFYC#GDTEGKK.V	ODO1	19.7722	19.7674	19.7031	19.6645	19.5271	19.4677	19.6353	19.5021	16.9959	16.677	1
K.AETFTFHSDICTLPEK.E	ALBU	22.842	22.6432	22.6235	22.6059	22.557	22.4264	22.543	22.4585	22.7	22.2301	5
K.AFAAGADIK.E	ECHM	21.3907	21.2542	21.1908	21.1345	21.148	21.0253	21.1814	21.049	21.0598	20.6073	2
K.AFC#GFEDPR.T	PLEC	19.23	19.0227	18.9965	18.9801	18.8601	18.8409	18.969	18.7212	18.2328	18.0057	1
K.AFDSGIIPMEFVNK.M	ACLY	20.0668	19.7459	19.8578	19.7944	19.6862	19.5707	19.6621	19.6035	19.7842	19.4952	1
K.AFEEAEK.N	TERA	20.522	20.3958	20.3423	20.3886	20.3756	20.2091	20.4238	20.3144	20.4888	19.7619	1
K.AFGPGLEPTGC#IVDRPAEFTIDAR.A	FLNC	21.5914	21.3283	21.4273	21.3555	21.239	21.1476	21.3387	21.1279	18.1688	18.1961	1
K.AFQNTLSDLK.L	ALD1	18.9654	18.849	18.9172	18.7867	18.7286	18.6583	18.7541	18.6228	18.7386	18.4113	1
K.AFSGYLGPDESK.W	ESTD	19.2245	19.0359	19.1139	18.8455	18.9919	18.7669	18.9773	18.8847	19.3041	18.7447	1
K.AFTGFIVEADTPGIHIGK.K	ACADM	20.8901	20.5512	20.7769	20.6111	20.4525	20.4627	20.6735	20.4664	20.4016	20.4085	1
K.AFTM*SAAETAR.R	RYR1	19.9105	19.6089	19.593	19.3991	19.4245	19.4232	19.5407	19.3455	19.5023	19.5224	1
K.AFTMSAAETAR.R	RYR1	20.9585	20.6632	20.6488	20.4652	20.4642	20.359	20.632	20.3966	20.6174	20.4731	1
K.AGAGAVVPK.L	NDUS7	22.6179	22.347	22.2756	22.2696	22.2289	22.0964	22.2212	22.0936	22.2363	21.8794	2
K.AGAGEVNGDVGDEDLLPGYLNDIPR.H	KLH41	19.1757	18.8431	18.8442	18.8855	18.7837	18.606	18.8992	18.6796	19.7531	19.4931	1
K.AGAGSATLSM*AYAGAR.F	MDHM	21.9419	21.6987	21.6746	21.5882	21.5222	21.2776	21.5389	21.4362	21.4606	21.3309	1
K.AGAGSATLSMAYAGAR.F	MDHM	22.2612	21.9098	21.9886	21.8247	21.8122	21.7352	21.8553	21.6642	21.7586	21.6414	2
K.AGDEFVEK.T	HCDH	22.9187	22.7924	22.6955	22.6437	22.5282	22.5207	22.6784	22.545	22.5123	21.7943	1
K.AGDLGVDLTSK.V	ETFB	21.5294	21.3575	21.3085	21.18	21.2905	21.0812	21.3482	21.1408	21.202	20.5032	2
K.AGEDVQLLIPFK.G	TITIN	24.2304	24.0417	23.9841	23.9783	23.8492	23.7274	24.0001	23.8491	24.1062	23.4158	2
K.AGEPVNIPADVTGLPM*PK.I	TITIN	20.0916	19.8561	19.9469	19.8291	19.7168	19.7599	19.7959	19.6265	19.9177	19.4487	2
K.AGEPVNIPADVTGLPMPK.I	TITIN	20.5137	20.2529	20.3305	20.22	20.2879	20.119	20.2904	20.1814	20.3872	19.8281	2
K.AGESEPSEPSDPVLC#R.E	TITIN	20.3634	20.18	20.2498	20.1339	20.0998	20.0971	20.1045	20.0438	20.786	20.3815	1
K.AGFAGDDAPR.A	ACTA	28.7068	28.4494	28.494	28.3866	28.2253	28.1863	28.4192	28.1585	28.3624	28.3515	8
K.AGGFLM*K.K	PGK1	23.5228	23.1933	23.2056	23.0981	23.087	22.9554	23.2454	23.0029	23.2968	22.8609	2
K.AGGFLMK.K	PGK1	23.7367	23.3972	23.3083	23.0824	23.4036	23.1046	23.3394	23.1005	23.5289	22.9919	2
K.AGHGEAVMFK.G	PADI2	19.2094	19.0213	19.1999	19.0799	18.9811	18.9167	19.105	18.9174	19.0756	18.7715	1
K.AGHPFM*WNEHLGYVLTC#PSNLGTGLR.G	KCRM	22.5558	22.2605	22.3176	22.2532	22.1462	21.915	22.2158	21.8859	20.981	20.0207	1
K.AGHPFMWNEHLG.Y	KCRM	18.4372	18.2282	18.212	18.1282	18.1234	18.015	18.136	17.9032	18.3286	17.9609	1
K.AGHPFMWNEHLGYVLTC#PSNLGTGLR.G	KCRM	21.5802	21.0451	21.4145	21.0085	21.088	20.9375	21.1389	20.843	19.1749	18.6196	2
K.AGHPFMWNEHLGYVLTCPSNLGTGLR.G	KCRM	18.6099	18.5274	18.5539	18.6687	18.3199	18.3598	18.4461	18.4466	20.2792	20.595	1
K.AGIFQSAK.-	COX6C	24.3293	24.0957	24.0664	23.9592	24.105	23.9353	23.9849	23.8365	22.9277	22.841	2
K.AGLANLYGISGSVNVTGDEVK.K	F16P2	19.3636	19.2464	19.2259	19.1875	19.1165	19.0816	19.2619	19.0344	19.2815	18.871	1
K.AGLEQGSDAGYLAESQK.F	ECHA	19.906	19.6403	19.615	19.3879	19.634	19.4822	19.6201	19.531	19.6443	19.1305	1
K.AGLLGLLEEM*R.D	MYH1	22.0866	21.8272	21.8523	21.6824	21.6453	21.5389	21.7565	21.6543	21.8124	21.6668	2
K.AGLLGLLEEM*RDDK.L	MYH1	22.8937	22.761	22.7597	22.756	22.6253	22.5439	22.6405	22.5113	22.5953	21.9726	3
K.AGLLGLLEEM*RDER.L	MYH6	18.58	18.2883	18.3609	18.3909	18.1936	18.1312	18.2461	18.1719	18.4473	18.2612	1
K.AGLLGLLEEMR.D	MYH1	24.4199	24.1536	24.0599	23.9104	23.994	23.74	24.0862	23.9025	23.9802	24.0002	1
K.AGLLGLLEEMRDDK.L	MYH1	27.1027	27.0076	26.9684	26.9488	26.7585	26.6903	26.7916	26.7613	26.7255	25.8915	2
K.AGLLGTLEEM*R.D	MYH3	22.1125	21.8442	21.9546	21.6749	21.7323	21.7607	21.8434	21.6014	21.9343	21.9138	3
K.AGLLGTLEEM*RDEK.L	MYH4	26.1633	26.0754	26.036	26.0669	25.9363	25.8689	25.9175	25.8275	26.0744	25.356	3
K.AGLLGTLEEMR.D	MYH3	21.1729	20.6981	20.8325	20.7767	20.8522	20.6218	20.8296	20.6042	20.8836	20.7961	1
K.AGLLGTLEEMRDEK.L	MYH4	28.3834	28.2336	28.2148	28.1189	28.1417	27.9693	28.1943	28.1116	28.2554	27.3932	5
K.AGLTMNDIDAFEFHEAFSGQILANFK.A	ECHB	17.1862	16.9756	17.1747	16.73	16.9675	16.7911	17.1485	16.8639	16.7339	16.4454	1
K.AGLYGLPK.R	FAS	21.5428	21.3194	21.274	21.221	21.1713	21.1091	21.2155	21.005	21.1229	20.662	2
K.AGNLGGGVVTIER.S	RL22	19.8211	19.582	19.6367	19.5852	19.5108	19.356	19.5793	19.4399	19.6702	19.4417	1
K.AGPAENVM*VK.E	MYPC2	22.5978	22.3794	22.4241	22.5132	22.3196	22.1769	22.2909	22.2152	22.473	22.215	2
K.AGPAENVMVK.E	MYPC2	21.6038	21.3673	21.3311	21.2185	21.2839	21.138	21.3216	21.1836	21.583	20.9448	1
K.AGPGKPSDASK.A	TITIN	23.2474	23.3769	23.337	23.4867	23.0707	23.0608	23.0268	22.9875	23.1234	22.2972	1
K.AGQENISVSK.R	AT1A2	20.0832	20.0291	19.9508	19.9919	19.6398	19.8189	19.8611	19.738	19.6515	19.3265	1
K.AGSDAAASRPR.A	RL6	19.4054	19.1204	19.1637	18.9522	19.028	18.8158	19.0708	18.886	19.0262	19.044	1
K.AGSM*TVTVGETC#ALEC#K.V	TITIN	18.203	18.0116	18.2029	18.1989	17.9886	17.9229	18.0002	18.0009	17.3056	17.1675	1
K.AGSM*TVTVGETCALECK.V	TITIN	17.7757	17.4282	17.6869	17.4787	17.4618	17.2295	17.4408	17.5605	19.6271	19.2337	1
K.AGSSFTM*TVPFR.G	TITIN	20.1296	19.8802	19.99	19.861	19.9535	19.7678	19.8981	19.7799	20.0951	19.9049	2
K.AGSSFTMTVPFR.G	TITIN	20.2603	20.0803	20.2348	20.0794	20.1026	19.9077	20.1043	19.9822	20.2537	20.0786	2
K.AGSSPPSKPTEYVTAR.M	TITIN	22.4942	22.1186	22.1885	22.0323	22.1773	22.0055	22.1786	21.9796	22.4104	21.9595	2
K.AGSTFTIDVPISGR.P	TITIN	21.5668	21.2659	21.3023	21.1978	21.1946	21.0426	21.3595	21.1126	21.387	21.1148	2
K.AGSTFTIDVPISGRPAPK.V	TITIN	22.3577	22.1729	22.1809	22.143	22.0827	21.9236	22.102	21.9413	22.3283	21.7877	2
K.AGTATGR.I	ATPB	20.7752	20.351	20.3606	20.1711	20.3653	20.0266	20.3227	20.1756	20.2226	20.0957	1
K.AGTNM*MMVGVHGPK.T	FLNC	20.0906	18.7901	19.1062	18.7085	18.5467	18.5608	19.9973	19.668	19.0937	18.8258	1
K.AGTNVC#LDATVFGK.P	TITIN	22.5383	22.3863	22.4569	22.2658	22.1746	22.1269	22.2748	22.1094	20.3886	20.2189	2
K.AGTNVCLDATVFGK.P	TITIN	18.4796	18.3028	18.3176	18.331	18.1832	18.0921	18.1133	18.1754	20.2521	19.8257	1
K.AGTQIENIEEDFR.D	ACTN1	24.2688	23.8977	23.7728	23.6604	23.8467	23.6464	23.8626	23.6337	23.4989	23.5053	2
K.AGTQIENIEEDFRNGLK.L	ACTN2	23.2723	23.0762	23.1121	23.0735	23.047	22.9215	23.066	22.9008	23.0935	22.5491	2
K.AGVGEHADVPGPVM*VEEK.L	TITIN	21.2892	21.2262	21.2065	21.1765	21.0052	21.0125	21.1097	21.0885	21.167	20.5997	2
K.AGVGEHADVPGPVMVEEK.L	TITIN	21.4926	21.3216	21.3478	21.2979	21.2585	21.0696	21.296	21.1419	21.5398	20.9797	2
K.AGVIYIYPDEAAANR.D	AMPD1	20.5408	20.2746	20.3483	20.1764	20.2263	20.0504	20.3026	20.0446	20.2126	19.8947	2
K.AGVVGPELHEK.L	PLEC	20.7833	20.5797	20.601	20.4977	20.5724	20.4242	20.5838	20.4225	20.6653	20.2109	2
K.AGYTDQVVIGM*DVAASEFYR.S	ENOA	19.6862	19.3951	19.4082	19.316	19.2725	19.1145	19.3123	19.1695	19.375	19.235	2
K.AGYTDQVVIGMDVAASEFYR.S	ENOA	19.7537	19.5001	19.4947	19.435	19.408	19.1555	19.4671	19.4621	19.4306	19.3309	1
K.AHAFVVQQR.E	PLEC	19.7504	19.43	19.3907	19.4093	19.3446	19.1601	19.1383	19.2362	19.2535	19.171	1
K.AHLGTALK.A	RS23	20.7548	20.6643	20.653	20.5362	20.2215	20.2635	20.6288	20.2876	20.7344	20.675	1
K.AHPLFTFLR.N	GPX1	17.9499	17.6782	17.6895	17.4934	17.6464	17.4171	17.6479	17.501	17.5977	17.1979	1
K.AHQVTTR.N	OPA1	17.7193	17.3772	17.5267	17.3669	17.3033	17.2481	17.2681	17.0994	17.2924	17.5932	1
K.AHSNILK.T	IMMT	20.4946	20.2494	20.3037	20.2171	20.2614	20.0893	20.2132	20.151	20.2931	20.036	1
K.AHTDFFEAFK.N	CSN2	18.3941	18.171	18.224	18.2557	18.157	17.8793	18.0695	18.046	18.1104	17.6416	1
K.AIADHIR.D	MDHC	21.8726	21.4364	21.5939	21.5317	21.292	21.3887	21.5677	21.3747	21.5444	21.5401	1
K.AIAGTGANVIVTGGK.V	TCPQ	19.3089	18.9805	19.0831	18.9746	18.9289	18.7265	19.0585	18.8021	19.0689	19.303	1
K.AIANEC#QANFISIK.G	TERA	19.2907	19.0982	19.1706	19.0193	19.0568	18.8709	19.1297	18.9941	18.0389	17.876	1
K.AIANECQANFISIK.G	TERA	21.2939	20.8246	21.1512	20.9128	20.7983	20.7407	21.0559	20.7419	21.535	21.509	1
K.AIAQGSK.Y	TITIN	23.664	23.4257	23.3398	23.2035	23.3807	23.1165	23.3643	23.1273	23.093	22.6702	1
K.AIAVLTSGGDAQGM*NAAVR.A	K6PF	20.0747	19.6952	19.7942	19.6869	19.7105	19.5995	19.7463	19.5957	19.8019	19.6705	2
K.AIAVLTSGGDAQGMNAAVR.A	K6PF	18.8903	18.545	18.7588	18.6951	18.4317	18.5242	18.6331	18.4613	18.8167	18.8291	1
K.AIFAGYK.R	RL35A	21.7734	21.4898	21.5392	21.4606	21.4732	21.3389	21.4656	21.3094	21.5898	21.2092	2
K.AIFQAIAAK.V	6PGD	18.7045	18.6697	18.608	18.5318	18.4396	18.3428	18.5451	18.4132	18.5207	17.9339	1
K.AIGAFAAADSFDHK.K	PRVA	25.7446	25.2994	25.267	25.0457	25.4158	25.1446	25.3363	25.0734	25.7913	25.8504	5
K.AIGAFAAADSFDHKK.F	PRVA	23.0301	22.8044	22.9316	22.8647	22.715	22.6876	22.7755	22.5709	23.1514	23.2479	6
K.AIGGIILTASHNPGGPNGDFGIK.F	PGM1	17.5986	17.497	17.5218	17.3843	17.4923	17.2086	17.5008	17.2459	17.6216	17.551	1
K.AIGNALK.S	ATP5H	21.4155	21.1441	21.0657	20.9226	21.1297	20.9247	21.0728	20.8997	20.981	20.6108	2
K.AILDDLLK.L	ACSL1	18.8	18.7308	18.6835	18.644	18.4373	18.3471	18.5426	18.4058	18.5133	17.948	1
K.AIMNLDVEQYR.M	GPDM	21.1314	21.0283	21.1419	21.1894	20.9512	20.9246	21.1185	20.982	19.9861	19.936	1
K.AINVLGEASVDC#R.L	MYBPH	20.7651	20.5241	20.5195	20.4353	20.3427	20.2695	20.4276	20.2826	19.0042	19.0234	3
K.AISEELDHALNDM*T.S	TPM1	20.5922	20.2302	20.5422	20.2852	20.1478	20.0161	20.267	20.0545	23.067	23.2824	2
K.AISEELDHALNDM*TSI.-	TPM1	23.497	23.1274	23.172	23.1565	22.964	23.0336	23.0701	22.9818	22.626	22.547	6
K.AISEELDHALNDMT.S	TPM1	22.0809	21.9096	21.7221	21.5932	21.5181	21.489	21.5694	21.5355	25.5615	25.6636	2
K.AISEELDHALNDMTSI.-	TPM1	25.1706	24.7831	24.7795	24.6444	24.6566	24.5735	24.7811	24.5627	23.8032	23.7684	4
K.AISEELDNALNDITSL.-	TPM2	26.1759	25.8429	25.8652	25.6931	25.6581	25.607	25.7972	25.5411	24.8911	24.8788	2
K.AISEQTGK.E	ACLY	19.6524	19.6149	19.7191	19.7334	19.4675	19.2884	19.5909	19.4123	19.5988	19.1733	1
K.AISFVGSNQAGEYIFER.G	MMSA	18.7823	18.4437	18.6162	18.5645	18.3691	18.4483	18.5879	18.3882	20.4315	19.3963	1
K.AITDAAM*M*AEELK.K	MYH1	22.3086	22.1169	22.0001	21.9105	22.0329	21.8746	22.095	21.9418	22.2925	21.658	5
K.AITDAAM*M*AEELKK.E	MYH1	25.3543	25.3876	25.1896	25.2594	25.191	25.1301	25.1592	25.1245	25.2479	24.1139	7
K.AITDAAM*MAEELK.K	MYH1	23.572	23.3674	23.1651	23.2883	23.21	23.1	23.2413	23.2137	23.4548	22.7917	3
K.AITDAAM*MAEELKK.E	MYH1	24.792	24.8863	24.7421	24.9542	24.5913	24.6608	24.659	24.6427	24.758	23.6658	6
K.AITDAAM.M	MYH1	20.5162	20.3647	20.4242	20.2045	20.1989	20.1735	20.2912	20.0976	20.6284	20.3709	1
K.AITDAAMM*AEELK.K	MYH1	23.081	22.9662	22.7104	22.7144	22.8083	22.6013	22.7918	22.7557	23.2256	22.5194	2
K.AITDAAMM*AEELKK.E	MYH1	24.8234	25.0078	24.917	25.0871	24.7228	24.7106	24.8328	24.709	24.7549	23.8633	4
K.AITDAAMMAEELK.K	MYH1	26.2615	26.2606	25.9543	25.9841	25.9666	25.9119	26.0288	25.9775	26.2089	25.4873	2
K.AITDAAMMAEELKK.E	MYH1	26.1635	26.0514	25.856	25.8721	26.0204	25.7996	25.9637	25.8974	26.1871	24.8689	3
K.AIVAGDQNVEYK.G	FHL1	21.3081	21.223	21.3545	21.3536	21.1645	21.1222	21.2746	21.0929	21.6399	21.1418	1
K.AIVVTDGER.I	MAOX	20.4831	20.1909	20.2284	20.0965	19.9748	19.8382	20.2224	19.9386	20.2337	20.2002	1
K.AIWAEYDPEAK.G	CAC1S	19.0395	18.6576	18.6789	18.7201	18.6142	18.4468	18.698	18.6364	18.8589	18.3888	1
K.AIWNVINWENVTER.Y	SODM	21.1873	20.9668	21.0837	20.9453	20.8709	20.8166	20.966	20.7772	20.6466	20.6679	1
K.AKEDLAK.S	MYH4	27.4567	27.5868	27.4374	27.6431	27.1034	27.2143	27.2306	27.2494	27.3957	26.5142	4
K.AKEELEK.M	IMMT	22.9248	22.963	22.8301	22.9561	22.6379	22.6938	22.7712	22.7774	22.7483	21.7801	1
K.AKEELGEGSR.K	TM38A	23.58	23.3511	23.2702	23.2366	23.2449	23.1202	23.29	23.139	23.2946	22.686	1
K.AKEELGEGSRK.K	TM38A	19.6948	19.7707	19.8369	19.7927	19.6385	19.5621	19.6347	19.5276	19.5859	18.7576	1
K.AKLDVHFAGAAK.G	FLNC	19.3589	19.1988	19.2036	19.285	19.1399	19.0054	19.149	19.0472	19.3457	18.784	1
K.AKPVVSFIAGITAPPGR.R	SUCA	20.4344	20.2982	20.3564	20.2795	20.2132	20.2035	20.2287	20.139	19.9268	19.7068	1
K.ALAAAGYDVEK.N	H12	22.7618	22.4234	22.5446	22.3918	22.4664	22.2992	22.5121	22.3772	22.6024	21.9877	2
K.ALAAGGYDVEK.N	H15	21.8476	21.6224	21.6528	21.6321	21.5504	21.4086	21.5426	21.4486	21.6076	20.9825	1
K.ALAEEGK.I	TITIN	24.4002	24.2539	24.099	24.0171	23.9678	23.9597	24.0895	23.9952	24.143	23.5437	2
K.ALAEEVEVQDGPNDDGEMFM*RPGK.L	CY1	19.5594	19.4033	19.5173	19.3642	19.3962	19.2658	19.3903	19.281	19.2405	18.9005	1
K.ALASLMTYK.C	DHE3	18.2058	17.7699	17.8655	17.7188	17.8019	17.5016	17.8712	17.6645	17.484	17.1521	1
K.ALAVSDLNR.A	PYC	20.1392	19.8084	19.8535	19.7359	19.7185	19.5272	19.796	19.6712	19.7797	19.7477	1
K.ALDDVSAEER.G	OBSCN	20.091	19.7895	19.7225	19.7847	19.5684	19.5506	19.7663	19.5893	19.6968	19.5765	1
K.ALDFIASK.G	ACTN1	24.1306	23.7831	23.717	23.455	23.8298	23.4739	23.81	23.553	23.7588	23.2574	2
K.ALDLDPSK.T	THIM	21.7224	21.5442	21.4834	21.4359	21.3679	21.2923	21.4571	21.3419	21.2637	21.0344	1
K.ALDPFTTPSPPTSLEITSVTK.D	TITIN	23.1498	22.8092	22.9277	22.8277	22.7241	22.6523	22.841	22.7251	23.1031	22.6508	2
K.ALDPLHPPGPPK.D	TITIN	20.9778	20.6797	20.6916	20.602	20.4294	20.4633	20.5647	20.4614	20.0714	20.1006	1
K.ALDTVLFGPPLLTR.H	STIM1	18.3289	18.1949	18.2834	18.1755	18.0003	17.9612	18.1607	17.9518	17.8229	17.8217	1
K.ALDYIASK.G	ACTN2	24.6758	24.4165	24.3533	24.2043	24.2842	24.1368	24.3594	24.1379	24.2526	23.8905	2
K.ALESPERPFLAILGGAK.V	PGK1	25.7806	25.6143	25.6755	25.5834	25.4364	25.4757	25.6754	25.4269	25.6278	25.185	2
K.ALFDFLK.H	CACB1	22.9341	22.696	22.6573	22.679	22.5647	22.4473	22.6169	22.4824	22.5212	22.1435	2
K.ALGITLIK.G	GPD1L	19.4913	19.334	19.447	19.3489	19.2469	19.1061	19.256	19.1387	19.3979	19.0537	2
K.ALHLVGLK.R	FAS	20.5411	20.3004	20.3592	20.0714	20.1837	20.0276	20.3426	20.1208	20.1934	19.6768	1
K.ALIAAQYSGAQVR.V	EF1G	20.1245	19.8083	20.0372	19.9384	19.8183	19.7096	19.8389	19.623	19.8025	19.8997	1
K.ALIADSGLK.I	SUCB1	22.2741	22.1151	22.0185	22.0525	21.9403	21.8069	21.9671	21.8846	21.7188	21.1594	2
K.ALIDQEVK.N	LYPA1	20.0695	20.0008	19.9273	19.921	19.805	19.8094	19.8278	19.7892	19.6983	19.3596	1
K.ALIGMTAGATGAFVGTPAEVALIR.M	M2OM	18.9029	18.8155	18.9029	18.7694	18.6655	18.5694	18.5856	18.5943	18.4038	18.2879	1
K.ALINPANVTFK.I	LYPA1	19.7864	19.7168	20.0195	19.8714	19.7897	19.776	19.8515	19.7198	19.8563	19.4551	1
K.ALLEEIER.H	PLEC	21.4293	21.1725	21.232	21.0667	20.9719	20.9069	21.1734	20.9875	21.1609	21.0955	1
K.ALLEVLGR.L	GLO2	17.7842	17.5047	17.4875	17.5065	17.561	17.2613	17.3181	17.3971	17.3226	17.226	1
K.ALLVEVQLLESK.T	PSD11	19.6363	19.4984	19.5273	19.5057	19.3943	19.2419	19.4404	19.3685	19.5928	18.8648	1
K.ALLYLC#GGDD.-	ANXA2	19.7461	19.4904	19.5518	19.413	19.475	19.2293	19.4386	19.3252	18.5754	18.1241	1
K.ALMGLYNGQVLC#K.K	ECHA	20.7971	20.5987	20.6538	20.4807	20.519	20.2961	20.5388	20.3767	18.7518	18.3737	1
K.ALNLEEGIEYEFR.V	TITIN	22.576	22.3192	22.2992	22.1936	22.0918	21.9732	22.1985	22.1019	22.3608	22.3828	2
K.ALPGHLK.P	GSTP1	19.9002	19.7015	19.7569	19.47	19.6562	19.3969	19.716	19.9217	19.8819	19.6906	1
K.ALPGHLKPFETLLSQNQGGK.A	GSTP1	18.7028	18.4487	18.584	18.4841	18.2328	18.212	18.4114	18.2354	18.4036	17.835	1
K.ALQEAHQQALDDLQAEEDK.V	MYH6	19.7053	19.7839	19.6012	19.6922	19.6144	19.5735	19.6746	19.4816	20.3767	19.5495	1
K.ALQEAHQQTLDDLQAEEDK.V	MYH1	26.9848	26.9323	26.7969	26.8366	26.7547	26.6938	26.8353	26.7306	27.0658	26.2138	7
K.ALQFLEQVK.V	TCPZ	20.0708	19.9346	19.8004	19.783	19.5889	19.4947	19.6998	19.582	19.7503	19.2967	1
K.ALQPIVSEEEWAHTK.Q	CACP	21.2565	21.0171	21.0234	20.9445	20.8463	20.7454	20.9378	20.8506	20.8247	20.6435	1
K.ALSDHHVYLEGTLLK.P	ALDOA	19.916	19.1959	19.6443	19.1571	19.3122	19.0847	19.4167	18.9245	19.2208	21.02	2
K.ALSSM*GANY.S	TNNT3	19.6239	19.4282	19.394	19.3007	19.2342	19.1726	19.2934	19.3005	19.4422	19.1444	1
K.ALSSM*GANYSSYLAK.A	TNNT3	24.7967	24.4471	24.5919	24.4251	24.4565	24.3058	24.5203	24.2948	24.5205	24.2801	7
K.ALSSMGANYSSY.L	TNNT3	19.4351	19.4175	19.3707	19.3776	19.1111	18.9814	19.2394	19.1201	18.936	18.9872	1
K.ALSSMGANYSSYLAK.A	TNNT3	24.1373	23.7566	23.8008	23.5792	23.7919	23.5421	23.8376	23.6096	23.9198	23.6161	5
K.ALTAEIDR.L	SYRC	19.5223	19.2669	19.2792	19.194	19.081	18.9743	19.1872	19.0621	19.0814	19.1887	1
K.ALTGGIAHLFK.Q	DLDH	20.3517	20.0511	20.0835	19.8358	20.0087	19.8145	20.0764	19.8041	20.1591	19.7639	1
K.ALTSEEIK.M	TITIN	22.2201	22.1167	21.9693	21.9118	21.974	21.7943	22.0505	21.888	21.9349	21.3147	2
K.ALTSFER.D	ECHA	24.2756	23.9306	23.9727	23.9229	23.6214	23.7052	23.9366	23.711	23.7813	23.6558	1
K.ALTTFVGK.A	TITIN	22.2313	21.9669	21.89	21.7591	21.9207	21.7256	21.8857	21.6402	22.0427	21.6175	2
K.ALVAYYQK.Y	RS16	21.047	20.7906	20.7777	20.7252	20.7141	20.5801	20.7442	20.5591	20.7123	20.3984	2
K.ALVGGTAPM*TIK.W	TITIN	21.1117	20.7903	20.8231	20.8025	20.7612	20.484	20.7289	20.6471	20.538	20.2391	1
K.ALVGGTAPMTIK.W	TITIN	21.6143	21.3223	21.3096	21.3267	21.1986	21.1703	21.2781	21.1436	21.5024	21.0795	2
K.ALVPGNIFK.S	TITIN	24.1941	23.9708	23.8851	23.8044	23.8304	23.6606	23.9054	23.6459	24.0325	23.7148	2
K.ALVSSVR.Q	ALBU	22.88	22.538	22.5243	22.3671	22.4724	22.2651	22.5119	22.3656	22.5336	22.5936	2
K.ALYEYLTAK.N	LPPRC	17.6017	17.4039	17.458	17.2118	17.306	17.0913	17.3598	17.2447	17.1657	17.0581	1
K.ALYSNILGEENTYLWR.T	MPCP	22.2911	22.0093	22.1545	22.035	22.0318	21.9143	22.0851	21.8839	22.0303	22.0337	2
K.AM*EAVAAQGK.V	PGAM1	23.4074	23.1401	23.0587	23.0246	23.0625	22.8271	23.0468	22.9851	23.1961	22.8177	3
K.AM*GIM*NSFVNDIFER.I	H2B1B	20.1759	19.8587	20.0439	20.0052	19.7571	19.6426	19.9598	19.7106	19.67	19.6549	2
K.AM*GIMNSFVNDIFER.I	H2B1B	21.8025	21.5045	21.6009	21.4912	21.4639	21.3581	21.5689	21.4	21.4491	21.4177	2
K.AM*NWMSGK.I	K6PF	20.5718	20.2756	20.2707	20.1741	20.1634	19.9976	20.2009	20.1126	20.3793	20.0592	1
K.AM*TITWKPPLYDGGSK.I	TITIN	19.5514	19.401	19.4661	19.4262	19.325	19.2731	19.4936	19.2866	19.5354	18.9203	1
K.AM*VNLQIQK.D	CISD1	20.3809	20.1278	20.1808	20.1073	20.0187	19.8576	20.1632	19.9648	20.2864	19.9629	2
K.AMDSDWFAQNYM*GR.K	ECHB	19.8395	19.4535	20.2655	19.6419	19.9161	19.6202	20.114	19.3098	19.348	19.2648	2
K.AMDSDWFAQNYMGR.K	ECHB	19.5611	19.2983	19.2766	19.1619	19.0998	18.997	19.1921	19.052	19.0931	19.0501	1
K.AMEAVAAQGK.V	PGAM1	20.8331	20.8351	20.9031	21.0033	20.3148	20.6918	20.6403	20.5852	20.7456	20.5917	1
K.AMGIM*NSFVNDIFER.I	H2B1B	21.0544	20.8033	20.8017	20.7643	20.6496	20.6008	20.7404	20.5806	20.7261	20.455	2
K.AMGIMNSFVNDIFER.I	H2B1B	24.405	23.9106	23.9411	23.6121	22.6371	23.9181	24.0983	23.963	23.9446	24.0016	2
K.AMGVVVATGVNTEIGK.I	AT2A2	18.4708	18.2103	18.357	18.1996	18.202	18.0932	18.342	18.1896	18.0424	17.6328	1
K.AMLHQEGHM*DDALSLTR.C	RYR1	19.0433	18.8222	19.0249	18.876	18.9195	18.6553	18.9477	18.9115	18.9651	19.2971	1
K.AMNWM*SGK.I	K6PF	22.4497	22.1894	22.2132	22.0763	22.0666	21.939	22.1298	21.9541	22.2838	21.9816	2
K.AMNWMSGK.I	K6PF	21.4013	21.1165	21.078	20.9203	21.1104	20.8983	21.0978	20.8776	21.187	20.911	2
K.AMQDAEVSK.S	GRP75	20.1186	19.9187	19.9559	19.9852	19.6833	19.6629	19.8857	19.7392	19.8842	19.3175	1
K.AMTITWKPPLYDGGSK.I	TITIN	19.1482	18.9043	19.0632	18.9848	18.994	18.7194	18.8871	18.7618	19.1548	18.6478	1
K.AMTLGVSYK.V	TITIN	21.2853	21.0303	21.0193	20.8407	21.0258	20.8526	20.9796	20.8188	21.251	20.8024	2
K.AMVENGGLVTGNPLGI.-	ACADV	17.7271	17.6042	18.1085	17.7075	17.7474	17.5986	17.9408	17.3478	17.8918	17.4569	1
K.AMVNLQIQK.D	CISD1	21.201	21.0157	21.0559	20.9498	20.8816	20.7806	20.916	20.7445	21.0685	20.6847	2
K.AMYPDYFSK.R	NDUB9	21.5215	21.2708	21.2272	21.1244	21.0602	21.0083	21.1777	20.9516	21.0003	20.8165	1
K.ANAGEESVM*NLDK.L	DHSA	19.4726	19.3103	19.3429	19.2679	19.2136	19.1291	19.2764	19.0831	19.6923	19.3238	1
K.ANAGEESVMNLDK.L	DHSA	21.4756	21.4166	21.3597	21.209	21.1799	21.1003	21.1718	21.1258	21.3916	20.5395	1
K.ANDTQEFNLSAYFER.A	DUS3	18.8896	18.589	18.5916	18.4036	18.4395	18.164	18.5657	18.4306	18.6197	18.6014	1
K.ANFSNILENEFTVSGLTEDAAYEFR.V	TITIN	18.8846	18.521	18.5098	18.6354	18.6903	18.496	18.4237	18.3169	18.2229	18.3506	1
K.ANHVNVPDCAFTVTDLVEGGK.Y	TITIN	18.4202	18.2824	18.4374	18.1544	18.0306	18.0773	18.1715	18.1789	19.9037	21.0873	1
K.ANLLANNEYYFR.V	TITIN	21.6145	21.2886	21.2791	21.138	21.2161	20.9835	21.2086	21.0773	21.2083	21.1919	2
K.ANMQHR.Y	HNRH1	18.3503	17.6399	17.7153	17.4485	17.4241	17.3711	18.0617	17.64	17.181	16.8635	1
K.ANPFGGASHAK.G	RS23	21.452	21.1638	21.2039	21.2302	21.1013	20.9668	21.158	21.0016	21.323	21.0296	1
K.ANPIQGFSAK.W	COX41	23.9724	23.6857	23.6347	23.5535	23.5218	23.3249	23.6236	23.4416	23.3929	22.9944	2
K.ANSEVAQWR.T	MYH1	27.2221	26.9219	26.9524	26.8269	26.8352	26.6733	26.9021	26.6626	26.969	26.9822	5
K.ANTIGISLIK.G	GPDA	22.6743	22.3516	22.3205	22.2012	22.3811	22.133	22.3712	22.1874	22.3865	21.8789	2
K.ANVGAGK.K	RS24	21.1281	20.9787	20.8643	20.7965	20.6946	20.648	20.8301	20.6508	20.9797	20.6809	1
K.ANVTVEAR.L	TITIN	23.085	22.7222	22.8156	22.5698	22.5997	22.5185	22.7162	22.5733	22.985	22.8387	1
K.APADDGGSPITGYLVEK.R	TITIN	22.0715	21.9308	21.9097	21.8408	21.8353	21.681	21.878	21.7488	21.9337	21.5168	3
K.APAIFVK.R	TITIN	22.9337	22.6191	22.6619	22.5627	22.6217	22.3779	22.6244	22.4544	22.7537	22.3972	2
K.APAMFNIR.N	RS3A	20.0084	19.7797	19.7398	19.5825	19.5697	19.3893	19.5895	19.5343	19.6736	19.5119	1
K.APC#SVSVLDTPGPPINFVFEDIRK.D	TITIN	20.5951	20.464	20.5102	20.4615	20.3784	20.3166	20.4373	20.2887	17.1623	16.7733	1
K.APDFVFYAPR.L	EZRI	19.5936	19.4398	19.4989	19.3338	19.2685	19.2527	19.3726	19.2032	19.4824	19.2886	1
K.APEEILAEK.S	CES1D	20.992	20.8558	20.6879	20.6492	20.5652	20.4789	20.5855	20.4835	20.7374	20.3357	1
K.APEVTAVTK.D	TITIN	23.6619	23.4343	23.2916	23.2571	23.3224	23.1465	23.3165	23.1523	23.4948	23.0301	1
K.APGFAHLAGLDK.M	NDUS2	22.7445	22.6605	22.5156	22.3088	22.4363	22.2272	22.5119	22.4243	22.4593	21.9232	1
K.APGFGDNR.K	CH60	20.7604	20.4654	20.2988	20.3168	20.2122	20.0833	20.355	20.2906	20.408	20.2943	1
K.APIQWEER.N	IDH3A	23.7049	23.5376	23.5851	23.4853	23.2693	23.2732	23.538	23.3272	23.4037	23.3376	1
K.APLPIQK.K	TITIN	23.1973	22.9429	22.8054	22.9272	22.7849	22.6664	22.8277	22.638	23.2786	22.8802	1
K.APNDFNLK.D	PYGM	20.9968	20.9404	20.8086	20.9049	20.55	20.6848	20.7057	20.5612	21.0723	20.7612	1
K.APPIEPAPTPIAAPVTAPVVGK.K	TITIN	22.0769	21.9851	21.9422	21.943	21.8409	21.6977	21.9434	21.7449	21.9928	21.6913	2
K.APPQFVK.K	TITIN	21.2176	20.9135	20.8752	20.8245	20.7962	20.6417	20.8673	20.6224	20.9472	20.723	2
K.APPVFTQKPPPVGALK.G	TITIN	21.3496	21.2016	21.1566	21.0655	21.0392	20.9308	21.0928	20.9569	20.988	20.3915	2
K.APQAAGK.I	OLA1	20.4352	20.2805	20.2353	20.2702	20.0105	19.897	20.1849	19.9977	20.1713	19.8425	1
K.APQAVSDDYIR.E	MYPN	19.2634	19.0704	19.0793	18.978	18.8362	18.7924	18.8857	18.6993	18.8886	18.8384	1
K.APQVDVDR.A	SYG	19.0864	18.7743	18.7494	18.7026	18.5621	18.4752	18.7156	18.5468	18.7788	18.6112	1
K.APQVSTPTLVEAAR.N	ALBU	22.7734	22.6139	22.5637	22.3638	22.2094	22.2779	22.4619	22.3016	22.471	22.6227	2
K.APSMVAAAVTYSK.P	ATP5L	19.875	19.6892	19.856	19.6305	19.7736	19.5517	19.6411	19.5126	19.4542	19.2595	1
K.APSQM*ER.S	S10A9	18.3321	18.1275	17.9878	17.9091	17.8745	17.8199	18.044	17.777	16.8903	17.0377	1
K.APSSSSVGISEWLDQK.L	ETFA	20.052	19.8738	19.8849	19.7466	19.7784	19.5762	19.8602	19.7569	19.7246	19.2576	1
K.APVAPSNEATIVPTEIPTSLK.N	NACAM	17.3703	17.1667	17.4001	17.2908	17.2549	17.2706	17.2618	16.9894	16.9859	16.9596	1
K.AQAELEAQELQR.R	PLEC	21.3856	21.0651	21.2721	21.1659	21.0941	20.9979	21.0927	20.9598	21.3722	21.5412	2
K.AQAEVEGLGK.G	PLEC	20.1278	19.9158	19.9051	19.8314	19.7127	19.7105	19.8013	19.6593	20.6071	20.1098	1
K.AQAQPIM*.-	AT5F1	20.2186	20.0639	20.0514	20.0391	19.7192	19.6652	20.0236	19.9084	19.9003	19.8696	1
K.AQDTAELFFEDVR.L	ACADL	20.3027	19.8692	20.0837	19.9566	19.9592	19.8136	20.0895	19.8274	20.2503	19.9448	2
K.AQDTAELFFEDVRLPANALLGEENK.G	ACADL	21.3605	21.3424	21.3115	21.335	21.2089	21.1356	21.2244	21.1156	21.0996	20.4845	1
K.AQELSEWIHQLESEK.F	TNNT1	19.8395	19.6901	19.7525	19.6901	19.6574	19.5567	19.6071	19.5953	19.818	19.196	1
K.AQFGQPEILLGTIPGAGGTQR.L	ECHM	19.543	19.2833	19.6143	19.3723	19.3271	19.0896	19.1982	19.227	19.1069	18.8107	1
K.AQIDVTPVGSK.L	TITIN	21.8423	21.5537	21.4396	21.2752	21.5829	21.2927	21.5423	21.353	21.7806	21.2087	1
K.AQLFALTGVQPAR.Q	UBP14	18.2829	17.8484	17.9127	17.7684	17.8672	17.8031	17.7682	17.7259	17.8436	18.1393	1
K.AQNEVGSDAC#VC#AVK.L	TITIN	21.9626	21.7112	21.7209	21.6696	21.6671	21.5151	21.7081	21.5708	20.1198	19.6897	4
K.AQQALVQK.R	AT5F1	23.6784	23.4739	23.4861	23.3268	23.3869	23.2925	23.3743	23.3127	23.2752	22.8712	2
K.AQSELSGAADEAAR.A	ATPD	21.5937	21.2212	21.2257	20.9737	21.1394	20.9297	21.2462	20.9615	21.0652	20.9363	1
K.AQSQGPR.V	SYP2L	17.3165	17.0197	17.0625	16.9136	16.8505	16.7463	16.9768	16.7718	16.7905	17.0183	1
K.AQVEQELTTLR.L	PLEC	19.6037	19.3461	19.4222	19.2767	19.2833	19.1329	19.2539	19.1898	19.3361	19.0632	1
K.AQVLAGGR.G	SUCB1	23.9343	23.636	23.6109	23.4352	23.5286	23.2863	23.561	23.3992	23.3757	23.4059	1
K.ARPALEDLR.H	APOA1	21.3444	21.136	21.1355	21.008	21.0303	20.8978	21.0646	20.9297	21.1766	21.269	1
K.ARPEFTLPVHFYGR.V	PYGM	19.6582	19.2415	19.5053	19.3295	19.2827	19.187	19.3157	19.1716	19.5774	19.8954	2
K.ARPFPDGLAEDIDKGEVSAR.Q	EF2	19.2549	19.0966	19.1208	19.1236	18.89	18.8695	18.9343	18.8288	19.4327	18.9681	1
K.ASAELALGENNEVLK.S	AATM	21.994	21.7713	21.7815	21.7373	21.7614	21.5977	21.8026	21.6357	21.6959	21.0467	3
K.ASALAC#LK.V	ODP2	21.7728	21.5889	21.5865	21.4086	21.4183	21.3171	21.5002	21.2925	19.3623	18.8316	3
K.ASAQEEISQK.A	TITIN	21.6801	21.4711	21.4473	21.4576	21.4606	21.2646	21.46	21.2719	21.402	20.8771	1
K.ASDKFDIIADGK.K	TITIN	20.2202	20.1341	20.0288	19.9775	20.0241	19.9094	20.028	19.9025	20.1528	19.3819	2
K.ASEASRPIM*AQNPVDPPGRPEVTDVTR.S	TITIN	22.1611	21.8736	21.8898	21.795	21.7155	21.6717	21.8801	21.6814	21.8919	21.8244	2
K.ASEASRPIMAQNPVDPPGRPEVTDVTR.S	TITIN	21.7636	21.5222	21.4983	21.3614	21.3685	21.2765	21.4689	21.2776	21.5621	21.569	1
K.ASEIIDVSSK.A	TITIN	21.4279	21.1318	21.1609	21.0928	21.1821	21.0155	21.1428	20.9662	21.1847	20.736	2
K.ASEPPSPPGK.V	TITIN	21.0183	20.7705	20.8232	20.803	20.6075	20.5041	20.7043	20.5712	20.8454	20.5088	2
K.ASETPGPVVDLK.A	TITIN	23.0632	22.8834	22.8995	22.9022	22.7438	22.7153	22.9172	22.6874	22.9375	22.5994	2
K.ASFTNVIETQFTVSGLTEDQRYEFR.V	TITIN	21.6758	21.3836	21.5717	21.5033	21.3757	21.2854	21.4838	21.2631	21.134	20.951	2
K.ASFTNVIETQFTVSGLTQNSQYEFR.V	TITIN	18.4373	18.1661	18.1868	18.1668	17.9966	18.1287	18.2168	17.9887	21.3512	20.698	2
K.ASFTNVVETEFTVTGLVEDQR.Y	TITIN	18.9902	18.7152	18.6935	18.5458	18.6326	18.5267	18.6285	18.4865	19.2337	18.9678	6
K.ASGC#EGEDVVTLLK.E	HXK2	18.9185	18.8163	18.8895	18.7225	18.7191	18.5572	18.747	18.5079	18.5431	18.1448	1
K.ASGNLETK.Y	VDAC3	21.8241	21.4587	21.5398	21.2893	21.4455	21.2148	21.4895	21.3422	21.5795	20.8635	1
K.ASGPPVSELITK.A	H12	19.6645	19.4384	19.4819	19.4397	19.3471	19.2803	19.4741	19.2629	19.3268	18.8622	1
K.ASGQAGQAK.V	MYLK2	20.6395	20.3635	20.2652	20.2387	20.1967	20.0981	20.2077	20.0976	19.8081	19.4601	1
K.ASIDILVIEK.P	MYBPH	22.4025	22.1174	22.1192	21.9716	22.1211	21.9395	22.1501	21.9943	22.2811	21.6958	2
K.ASINVLDLIIPPSFTK.K	TITIN	18.1359	17.5561	17.8689	17.837	17.6726	17.5271	17.6733	17.4054	17.8576	17.2395	1
K.ASLHEAWTR.G	ACTN3	20.7436	20.3687	20.4001	20.0164	20.105	19.8521	20.1315	19.863	20.4944	21.3645	1
K.ASLQELDLSSNK.L	RINI	19.4781	19.3307	19.4337	19.3724	19.1893	19.1428	19.3442	19.1544	19.4478	18.9357	1
K.ASNTSEVYFDGVK.V	ACADV	20.065	19.7335	19.8665	19.6371	19.7728	19.5794	19.7618	19.5962	19.7552	19.7685	1
K.ASNVAGSDTSK.C	TITIN	23.5454	23.324	23.3445	23.2478	23.3494	23.0909	23.3537	23.1987	23.449	22.9196	2
K.ASQAHVR.I	PDLI5	17.044	16.4649	16.5637	16.1514	16.444	15.9124	16.5463	15.9784	16.6982	17.5004	1
K.ASWILTEDHSFEDR.M	RYR1	19.311	19.1121	19.0138	18.9891	18.9521	18.7181	18.9956	18.8627	18.9671	18.8035	1
K.ASYSAVSLYGNPVR.Y	PGS2	21.1081	20.8288	20.9712	20.8229	20.807	20.6269	20.8238	20.5924	20.6702	20.7424	2
K.ATADNLIK.Q	ECI1	20.6783	20.3965	20.2963	20.1022	20.2416	20.0876	20.3792	20.1191	20.1403	19.6914	1
K.ATAEEISSK.T	DECR	21.8317	21.5497	21.4515	21.4031	21.4052	21.3257	21.443	21.2816	21.4918	20.9153	1
K.ATAEQLK.T	ALBU	23.1546	22.9773	23.107	22.7866	22.925	22.6939	22.9339	22.8893	23.0105	22.5394	1
K.ATAVM*PDGQFK.D	PRDX1	20.2122	19.9971	19.9253	19.9173	19.8705	19.7686	19.8857	19.7834	19.7928	19.2511	1
K.ATAVMPDGQFK.D	PRDX1	20.7158	20.4714	20.5465	20.3195	20.4406	20.3106	20.4173	20.3811	20.6523	20.1949	1
K.ATDAEADVASLNR.R	TPM1	24.4816	24.1	24.0954	23.9233	24.0899	23.881	24.1744	23.9325	24.1862	24.1379	5
K.ATDFVVDR.A	IDHP	21.8075	21.4867	21.5711	21.3716	21.3614	21.3011	21.4362	21.2853	21.6343	21.465	1
K.ATDSDVWHK.L	TITIN	23.2448	22.861	23.3207	22.7721	23.1724	22.813	23.2423	22.623	23.009	22.6802	1
K.ATFDAISK.T	RS2	19.7864	19.5959	19.5758	19.4202	19.5242	19.3408	19.521	19.3665	19.5032	19.1605	1
K.ATGAATPK.K	H12	22.1994	21.9424	21.8471	21.707	21.8308	21.6525	21.893	21.7026	21.6811	21.2073	1
K.ATGLQEGTEYEFR.V	TITIN	20.1116	19.929	19.9057	19.8253	19.8404	19.7131	19.8284	19.6119	20.7687	21.0488	2
K.ATGPPVSELITK.A	H15	19.1164	18.9667	19.0932	18.8821	18.7971	18.7153	18.9683	18.7777	18.2911	18.0653	1
K.ATIQPVFDPSK.V	FLNC	20.192	19.9854	20.0412	20.0201	19.9516	19.9621	19.9668	19.8114	20.2124	19.719	1
K.ATLPEADGER.Q	ACTN2	20.9941	20.7218	20.709	20.5748	20.5183	20.4203	20.5969	20.4348	20.4884	20.4237	2
K.ATLPEADR.E	ACTN3	22.8363	22.5022	22.3439	22.2738	22.3071	22.2684	22.4292	22.187	22.4807	22.5336	1
K.ATLPEADRER.G	ACTN3	24.3709	24.0378	24.0557	24.0534	24.1043	23.8528	24.1455	23.7537	24.0625	23.9206	2
K.ATLTWTPPLEDGGSPIK.A	TITIN	20.5925	20.3483	20.3872	20.2444	20.2566	20.1645	20.312	20.1364	20.5473	20.1627	3
K.ATNDAGSALC#TSSIVIK.E	TITIN	22.1818	21.8899	21.9701	21.8492	21.843	21.6616	21.9848	21.7229	20.6193	19.9983	1
K.ATNDVGSDTC#VGSVTM*K.A	TITIN	19.83	19.6198	19.6662	19.6036	19.6813	19.3487	19.6086	19.3855	17.8533	17.2696	1
K.ATNDVGSDTC#VGSVTMK.A	TITIN	23.5418	23.3758	23.3684	23.3642	23.3315	23.2588	23.3829	23.2611	19.9575	19.3976	2
K.ATSTATLYVEAR.H	TITIN	20.6175	20.3506	20.2891	20.151	20.1844	20.0731	20.2819	20.0268	20.855	20.8226	1
K.ATSYTITSLIENQEYK.I	TITIN	21.0552	20.8476	20.7807	20.6308	20.7942	20.539	20.694	20.5919	21.1594	20.5388	2
K.ATVDAEGNFDPRPVETLNVIIPEK.L	RYR1	19.3401	19.1267	19.1944	19.0477	19.039	18.8841	19.1519	19.0226	19.2143	18.8285	1
K.ATVSAPFGK.F	PLEC	20.2126	19.9316	19.9446	19.8205	19.7332	19.783	19.9109	19.7124	19.9645	19.7753	1
K.ATWTFGDQVLEEGDR.V	TITIN	18.032	17.7338	17.8809	17.686	17.7836	17.5887	17.9129	17.6383	18.111	17.9173	1
K.ATWTFGDQVLEEGDRVK.M	TITIN	19.9737	19.7372	19.8882	19.8263	19.7652	19.6125	19.7736	19.6617	19.8498	19.2986	1
K.AVAFQNSQTR.I	QCR2	20.3978	20.0558	20.2359	19.9838	20.0352	19.8909	20.1316	19.8906	20.178	19.9436	1
K.AVAHGDGDTQR.D	FAS	19.1694	18.7983	18.8592	18.6572	18.6815	18.5393	18.6211	18.5002	18.498	18.8264	2
K.AVAHILGIR.D	FAS	18.2926	18.1043	17.9856	17.882	17.9152	17.7009	17.9576	17.7247	17.8346	17.6089	1
K.AVAQGNLSSADVQAAK.N	QCR2	21.6025	21.3417	21.276	21.1337	21.3454	21.0901	21.3272	21.2201	21.1428	20.6034	1
K.AVDEAADALLK.A	IMMT	20.3463	20.2318	20.2068	20.0637	20.1148	20.0553	20.1383	20.0741	20.2138	19.6873	2
[truncated: 7,172 more rows]

## Sheet: Auto_Global_ProteinLvl
Protein	ATO 1	ATO 2	ATO 3	ATO 4	ATO 5	ATO 6	ATO 7	ATO 8	ATT 1	ATT 2
[truncated: 922 more rows]
