# Supplementary material for: Integrative Multi-PTM Proteomics Reveals Dynamic Global, Redox, Phosphorylation, and Acetylation Regulation in Cytokine-Treated Pancreatic Beta Cells
Source: Mol Cell Proteomics. 2024 Nov 15;23(12):100881. doi: 10.1016/j.mcpro.2024.100881 (PMC11700301; doi:10.1016/j.mcpro.2024.100881)
Supplement: Table S10 [file mmc10.xlsx]

## Sheet: Legend
Supplementary Data 11: Automated SP3 for Integrative Multi-PTM Profiling in a Model of Type 1 Diabetes (Main Text Fig. 5-7; Supplemental Fig. S10-15)
Overview: Relative abundance data for normalized global, redox, phospho, and acetylomics results from cytokine-treated beta cell experiment
Data Analysis Summary: Functions from the PlexedPiper workflow were used to merge MS-GF+ and MASIC data. MASIC data was filtered with an interference score threshold of 0.3 and a s2n threshold of 0. FDR filtering (1%) was applied at the peptide and site levels for functional proteomics data, and the peptide and protein levels for global data. Peptides without a cysteine site (for redox data) or w…
Spreadsheet Name	Description
Global_Protein	Relative protein abundances (from limma differential expression analysis)
Redox_Cysteine	Relative cysteine thiol oxidation levels (from limma differential expression analysis)
Phospho_STY	Relative phosphorylation levels (from limma differential expression analysis)
Acetyl_Lysine	Relative acetylation levels (from limma differential expression analysis)
Column Header (where available)	Description
Protein	Common protein nomenclature (from UniProt)
Site_ID	Site of residue on the corresponding protein
logFC_XX	log2 foldchanges for Cytokine vs. Control ("Mock") samples at a given time point
adj.P.Val_XX	Adjusted p-values for the Cytokine vs. Control ("Mock") comparisons at a given time point
Cytokine_Xh#	Final normalized intensities for cytokine-treated samples from +NEM "Thiol Oxidation" channels at X hours for the corresponding replicate #
Mock_Xh#	Final normalized intensities for control (mock-treated) samples from +NEM "Thiol Oxidation" channels at X hours for the corresponding replicate #

## Sheet: Global_Protein
Protein	UniProt_ID	logFC_4h	logFC_8h	logFC_24h	adj.P.Val_4h	adj.P.Val_8h	adj.P.Val_24h	Cytokine_4h1	Cytokine_4h2	Cytokine_4h3	Cytokine_4h4	Cytokine_8h1	Cytokine_8h2	Cytokine_8h3	Cytokine_8h4	Cytokine_24h1	Cytokine_24h2	Cytokine_24h3	Cytokine_24h4	Mock_4h1	Mock_4h2	Mock_4h3	Mock_4h4	Mock_8h1	Mock_8h2	Mock_8h3	Mock_8h4	Mock_24h1	Mock_24h2	Mock_24h3	Mock_24h4
MARC2	Q922Q1	-0.0622414	-0.0390693	0.0746449	0.289384	0.682688	0.143335	2.55359	2.5577	2.63481	2.5673	2.55096	2.6621	2.65764	2.60057	2.72615	2.72627	2.73655	2.58203	2.62636	2.71759	2.64933	2.56909	2.59744	2.66769	2.69012	2.67229	2.60022	2.59451	2.6185	2.6592
SEPT1	P42209	0.065144	-0.0967771	-0.0910262	0.642961	0.565373	0.418429	NA	NA	-3.14467	-3.18092	NA	NA	-3.3554	-3.33303	NA	NA	-3.14913	-3.33107	NA	NA	-3.20208	-3.2538	NA	NA	-3.19506	-3.29983	NA	NA	-3.13638	-3.16177
SEPT2	P42208	-0.071791	0.00673025	-0.0256322	0.0329731	0.94865	0.477479	2.43915	2.47431	2.48834	2.41082	2.52262	2.49334	2.56601	2.48536	2.49201	2.42233	2.4635	2.46524	2.57127	2.50662	2.5024	2.51949	2.5233	2.47798	2.49312	2.546	2.49016	2.49003	2.46857	2.49685
SEPT3	Q9Z1S5	0.0167951	-0.0395973	-0.0573302	0.824497	0.639384	0.243374	0.528641	0.410139	0.448969	0.448801	0.363016	0.463897	0.4718	0.505846	0.445821	0.424952	0.314873	0.306807	0.456402	0.40116	0.454685	0.457123	0.47133	0.474721	0.52805	0.488847	0.444816	0.413219	0.425473	0.438266
SEPT4	P28661	-0.140182	0.0200332	0.0156104	0.249757	0.954717	0.920096	-1.03559	-1.12999	-1.01688	-0.925203	-0.870325	-0.952439	-1.01688	-0.802078	-1.02057	-0.95143	-1.04388	-0.888063	-0.783989	-0.853014	-1.05049	-0.859447	-1.09314	-0.798388	-1.03209	-0.798234	-1.00088	-1.01071	-1.12257	-0.832218
SEPT5	Q9Z2Q6	-0.0325383	-0.00964117	-0.0434995	0.264895	0.883629	0.0824509	2.19798	2.17332	2.17782	2.15587	2.21689	2.17725	2.21894	2.22571	2.1483	2.1711	2.15735	2.15647	2.22025	2.18128	2.20166	2.23196	2.17912	2.2541	2.2006	2.24355	2.22108	2.19886	2.18002	2.20726
SEPT6	Q9R1T4	0.0139724	-0.0409235	-0.0346031	0.92612	0.850981	0.774455	-0.352473	-0.488276	-0.450585	-0.408622	-0.322705	-0.582593	-0.469557	-0.413261	-0.318002	-0.485134	-0.510699	-0.432102	-0.372294	-0.542306	-0.49795	-0.343296	-0.368602	-0.52114	-0.389032	-0.345648	-0.261953	-0.492847	-0.521734	-0.330992
SEPT7	O55131	-0.0328305	0.0127543	-0.017034	0.287791	0.836548	0.587903	3.51201	3.50095	3.52524	3.49702	3.59167	3.54701	3.6096	3.58885	3.49689	3.50421	3.52419	3.49827	3.54315	3.51358	3.57425	3.53556	3.60285	3.55431	3.59435	3.53459	3.56145	3.52357	3.51347	3.49321
SEPT8	Q8CHH9	-0.0233286	0.0471697	0.0992964	0.721465	0.490326	0.0206983	-0.76127	-0.633933	-0.693819	-0.702731	-0.675461	-0.668883	-0.627898	-0.633768	-0.621234	-0.549495	-0.710838	-0.611403	-0.69619	-0.681189	-0.6346	-0.686459	-0.67978	-0.670606	-0.733371	-0.710931	-0.755381	-0.680792	-0.739626	-0.714356
SEPT9	Q80UG5	0.0707051	0.25184	0.324155	0.0548612	5.47e-08	3.12e-10	3.5391	3.54926	3.55352	3.5642	3.73742	3.73209	3.8032	3.8063	3.83689	3.78519	3.86749	3.84871	3.50028	3.44065	3.47847	3.50386	3.52121	3.47115	3.53517	3.54412	3.48207	3.48135	3.50296	3.57526
SEP11	Q8C1B7	-0.0974758	0.0356016	-0.0137059	0.0049364	0.475006	0.740772	3.03635	3.10531	3.12497	3.08763	3.15633	3.24653	3.27269	3.18351	3.12196	3.1527	3.12211	3.09336	3.2055	3.18116	3.18831	3.16918	3.18171	3.17486	3.19179	3.1683	3.12604	3.1703	3.12556	3.12305
SEP15	Q9ERR7	-0.0274913	-0.0132303	-0.0129739	0.638103	0.907562	0.815112	2.22371	2.13733	2.18694	2.19638	2.18283	2.25539	2.25938	2.14944	2.22304	2.20257	2.22488	2.14734	2.19556	2.23383	2.25449	2.17043	2.1826	2.26616	2.22448	2.22672	2.19528	2.19842	2.28199	2.17404
1433B	Q9CQV8	-0.0763825	0.0303901	-0.104942	0.213793	0.795014	0.0492251	3.57592	3.7201	3.64635	3.721	3.74783	3.83325	3.82133	3.7768	3.57451	3.62844	3.7356	3.59775	3.74765	3.82117	3.72113	3.67894	3.77688	3.77072	3.79416	3.71589	3.67259	3.79268	3.7602	3.7306
1433E	P62259	-0.00138816	-0.0101218	-0.0723244	0.983047	0.913407	0.0267808	5.20829	5.18185	5.1412	5.10559	5.21281	5.1791	5.17892	5.16876	5.10574	5.07068	5.15144	5.07744	5.13146	5.14492	5.20605	5.16004	5.21319	5.16081	5.24119	5.1649	5.17349	5.17597	5.18044	5.16469
1433F	P68510	0.0174337	0.0520548	-0.0414109	0.776535	0.356984	0.331392	4.67737	4.62257	4.65505	4.58474	4.75437	4.69889	4.7036	4.70046	4.63986	4.49358	4.6166	4.55486	4.61799	4.59464	4.64415	4.61323	4.69815	4.60992	4.69476	4.64628	4.63041	4.58696	4.61445	4.63871
1433G	P61982	-0.00530083	0.0549682	0.0169522	0.915177	0.131441	0.639172	4.26809	4.24153	4.20528	4.20589	4.29355	4.32682	4.29857	4.32626	4.22961	4.21594	4.30187	4.31559	4.22646	4.23676	4.25608	4.22269	4.27517	4.24385	4.23087	4.27544	4.2503	4.26275	4.22183	4.26033
1433S	O70456	0.0816044	0.0527357	0.144308	0.379124	0.72931	0.057125	1.26762	1.31302	1.11409	1.34976	1.16396	1.16342	1.21468	1.33916	1.31589	1.3728	1.192	1.32277	1.12489	1.20513	1.13588	1.25218	1.07145	1.21251	1.13985	1.24648	1.09266	1.23868	1.10491	1.18998
1433T	P68254	-0.0597982	0.0161447	-0.0284614	0.00822015	0.691407	0.190422	5.11757	5.05838	5.0704	5.04858	5.13735	5.14176	5.17035	5.16873	5.07855	5.06784	5.06214	5.06035	5.13101	5.12597	5.13181	5.14534	5.13	5.12505	5.15802	5.14053	5.0892	5.11975	5.08583	5.08794
1433Z	P63101	-0.115143	0.0105504	-0.0400777	0.00112841	0.898802	0.21828	7.1198	7.08992	7.15678	7.06468	7.225	7.2119	7.21306	7.21366	7.17443	7.09589	7.14415	7.08295	7.25468	7.20149	7.23012	7.20545	7.24503	7.16389	7.21308	7.19942	7.18559	7.17457	7.14642	7.15114
1A1L2	Q3UX83	-0.113156	0.0283046	0.0178505	0.242198	0.891231	0.873888	NA	NA	-3.43203	-3.47387	NA	NA	-3.46908	-3.39761	NA	NA	-3.539	-3.53705	NA	NA	-3.35705	-3.32254	NA	NA	-3.49372	-3.42958	NA	NA	-3.59254	-3.51921
2A5A	Q6PD03	-0.0221354	0.0343312	0.0290443	0.697764	0.611109	0.515108	1.028	1.08452	1.11136	1.1022	1.06645	1.12182	1.17818	1.18271	1.14648	1.10797	1.06758	1.09135	1.14028	1.12725	1.06036	1.08673	1.11749	1.13945	1.0633	1.09159	1.10622	1.08394	1.05259	1.05445
2A5B	Q6PD28	-0.0132232	0.139574	0.0922189	0.90596	0.0712534	0.172083	-1.71493	-1.71752	-1.71518	-1.69573	-1.65651	-1.5124	-1.49162	-1.43058	-1.61463	-1.47863	-1.61122	-1.58342	-1.76937	-1.65851	-1.68487	-1.67771	-1.7467	-1.55051	-1.66496	-1.68723	-1.67177	-1.59427	-1.73986	-1.65087
2A5E	Q61151	-0.0743268	0.0185109	0.0422439	0.38435	0.928769	0.615081	1.02869	1.08632	1.03993	1.16463	1.15289	1.15187	1.11706	1.27427	1.06853	1.05769	1.04089	1.1853	1.18808	1.21223	1.03721	1.17936	1.15719	1.22442	1.03758	1.20285	1.01982	1.07765	0.953535	1.13243
2A5G	Q60996	-0.07488	-0.000908174	-0.0262315	0.0517394	0.994307	0.527132	0.103042	0.159725	0.171562	0.188728	0.18771	0.162088	0.20029	0.269259	0.151256	0.204776	0.0844113	0.137584	0.243172	0.239412	0.212109	0.227886	0.228381	0.199775	0.191254	0.20357	0.193043	0.166769	0.146922	0.176219
2AAA	Q76MZ3	-0.111044	-0.0204366	-0.0845092	6.68e-05	0.606765	0.000328353	4.61253	4.64972	4.64629	4.67659	4.70443	4.71248	4.71505	4.72543	4.64662	4.59449	4.5881	4.62356	4.77813	4.73992	4.75868	4.75259	4.76811	4.71546	4.71982	4.73575	4.6939	4.69614	4.69292	4.70783
2AAB	Q7TNP2	-0.0191742	-0.0201311	-0.134537	0.818612	0.878223	0.0082313	-0.116546	-0.152913	-0.148877	-0.199233	-0.192789	-0.188488	-0.104904	-0.20754	-0.300389	-0.229299	-0.159667	-0.333467	-0.11343	-0.117932	-0.0916102	-0.2179	-0.166916	-0.143572	-0.115573	-0.187135	-0.0864607	-0.165258	-0.0708258	-0.162128
2ABA	Q6P1F6	-0.0720254	0.0412446	0.101714	0.0030624	0.130198	2.57e-05	2.12866	2.13052	2.13802	2.12526	2.2097	2.22805	2.25812	2.26083	2.25134	2.27688	2.292	2.27692	2.20527	2.18455	2.22263	2.1981	2.20058	2.18956	2.20664	2.19494	2.14878	2.19239	2.14909	2.20002
2ABD	Q925E7	0.0235477	0.00710536	0.0927373	0.863723	0.985474	0.286991	-1.47101	-1.51062	-1.48743	-1.5859	-1.45861	-1.64142	-1.46944	-1.47767	-1.33503	-1.56207	-1.41075	-1.39008	-1.38526	-1.63282	-1.57592	-1.55514	-1.45736	-1.62398	-1.46714	-1.52708	-1.40417	-1.5498	-1.54805	-1.56685
3BP1	P55194	0.068222	0.0660875	0.0806416	0.514217	0.654562	0.360243	-4.76509	-4.8753	-4.78853	-4.91238	-4.76672	-4.8007	-4.82298	-4.7792	-4.94879	-4.74892	-4.78668	-4.71827	-4.9248	-4.94554	-4.87682	-4.86704	-4.78361	-4.93054	-4.75799	-4.96181	-4.79914	-4.97639	-4.81971	-4.92999
3BP5L	Q99LH9	0.0400765	-0.0661888	-0.0806362	0.724967	0.629366	0.339068	-1.29673	-1.20128	NA	NA	-1.43002	-1.31198	NA	NA	-1.42815	-1.36109	NA	NA	-1.29361	-1.28455	NA	NA	-1.32709	-1.28254	NA	NA	-1.31944	-1.30853	NA	NA
3HIDH	Q99L13	0.0412514	-0.0527801	0.0237346	0.45305	0.421246	0.661066	0.00825609	0.0199341	0.00687495	0.0329262	0.000906059	-0.000570078	-0.0525692	-0.0453906	0.0135474	-0.032469	0.0571901	0.0404153	-0.0244936	-0.0681435	0.0196088	-0.023986	0.113228	0.0237723	0.019492	-0.0429955	-0.0165715	-0.0166709	0.0732104	-0.0562227
3MG	Q04841	-0.0845781	0.130396	0.0434456	0.525181	0.400852	0.736272	-4.54778	-4.44698	NA	NA	-4.48381	-4.37054	NA	NA	-4.43559	-4.33893	NA	NA	-4.43785	-4.38775	NA	NA	-4.54778	-4.56736	NA	NA	-4.45948	-4.40193	NA	NA
4EBP2	P70445	0.190761	0.221742	-0.0384176	0.26296	0.261194	0.851798	-2.35292	-2.3975	-2.45723	-2.45015	-2.07243	-2.21781	-2.0849	-2.21759	-2.57081	-2.2859	-1.94824	-2.24529	-2.70707	-2.63114	-2.47311	-2.60954	-2.30502	-2.49795	-2.25184	-2.4249	-2.15571	-1.96371	-2.42287	-2.35429
4ET	Q9EST3	0.0243117	0.00739924	0.0105313	0.814022	0.979334	0.91092	-1.88879	-1.98687	-1.88863	-1.99928	-2.01196	-2.0437	-1.92814	-2.03917	-1.83498	-2.02786	-1.92848	-2.00635	-1.88198	-1.99895	-1.92922	-2.05067	-2.0082	-2.05583	-1.9858	-2.00273	-1.9288	-2.00618	-1.89115	-2.01367
4F2	P10852	-0.0894721	-0.00127298	0.00667362	0.00211193	0.989765	0.857275	4.25052	4.2568	4.27846	4.27639	4.35265	4.33173	4.40445	4.34754	4.401	4.31172	4.36143	4.35171	4.37374	4.35879	4.34015	4.34739	4.39288	4.36535	4.34147	4.34178	4.35762	4.36421	4.3329	4.34445
5MP1	Q91VK1	-0.0150438	0.0703244	0.0565035	0.76818	0.0682534	0.0854138	2.13162	2.23861	2.21585	2.23618	2.25098	2.2578	2.25556	2.28688	2.26247	2.28434	2.26025	2.25367	2.2195	2.22337	2.26917	2.17039	2.17036	2.2087	2.21257	2.17829	2.22879	2.23195	2.20991	2.16407
5MP2	Q9CQC6	-0.107353	-0.0736038	-0.14622	0.0112898	0.129299	0.000335408	3.72071	3.79579	3.72076	3.74583	3.7715	3.74906	3.75557	3.80014	3.73225	3.66726	3.62283	3.65662	3.8988	3.82752	3.81599	3.87019	3.87507	3.79131	3.80218	3.90211	3.84034	3.82587	3.76339	3.83424
5NT3A	Q9D020	-0.0215328	0.108869	0.195929	0.602659	0.000995498	1.44e-07	3.24345	3.2991	3.25693	3.26087	3.35334	3.36915	3.4325	3.4257	3.49025	3.47867	3.41169	3.4267	3.29299	3.28776	3.2828	3.28293	3.26423	3.30604	3.27045	3.30449	3.2263	3.29032	3.24445	3.26253
5NT3B	Q3UFY7	-0.0952785	-0.0611744	-0.0739025	0.0062631	0.120693	0.0204593	1.45791	1.49776	1.44719	1.50173	1.44697	1.47865	1.45127	1.52818	1.4317	1.40386	1.45304	1.46608	1.58372	1.538	1.5756	1.58839	1.57028	1.52982	1.51565	1.53402	1.55269	1.54267	1.47987	1.47506
5NTC	Q3V1L4	-0.063749	-0.0529443	-0.119248	0.0344082	0.123118	6.67e-05	3.40276	3.42582	3.41972	3.40923	3.44736	3.42823	3.43822	3.41522	3.28649	3.21393	3.26748	3.27207	3.48307	3.47096	3.50451	3.45397	3.51835	3.43622	3.5121	3.47415	3.40702	3.40155	3.36864	3.33974
6PGD	Q9DCD0	-0.0550256	0.030421	0.0100283	0.104872	0.553854	0.808023	3.94399	4.01271	4.02441	3.98508	4.07993	4.07554	4.13494	4.06048	4.03758	4.00864	4.06107	3.9754	4.03369	4.07829	4.05632	4.018	4.09096	4.04397	4.07012	4.02414	4.02014	4.01509	4.01219	3.99517
6PGL	Q9CQ60	-0.0170089	-0.0277425	-0.102239	0.852557	0.830631	0.0640493	3.14307	3.02898	3.12423	3.14346	3.2344	3.07926	3.06501	3.0556	3.06545	2.96242	2.97229	3.03691	3.19322	3.07958	3.15762	3.07736	3.1835	3.07254	3.14649	3.14272	3.1669	3.10232	3.11476	3.06204
7B2	P12961	0.245168	-0.392856	-0.297966	0.379124	0.180205	0.211547	2.24358	2.06263	2.02004	2.1215	2.20043	2.26252	1.73155	1.41337	1.88253	1.87263	2.05133	1.89737	1.51032	1.58421	2.28462	2.08792	2.43073	2.15935	2.33698	2.25223	2.26277	2.23552	2.22897	2.16847
A0A075B634	A0A075B634	-0.225504	0.137926	-0.0058415	0.199749	0.585334	0.979166	NA	NA	-1.28279	-1.26685	NA	NA	-1.2413	-0.944323	NA	NA	-1.34209	-1.29827	NA	NA	-1.09571	-1.00293	NA	NA	-1.10584	-1.35564	NA	NA	-1.30786	-1.32081
A0A087WQ44	A0A087WQ44	0.030409	0.153597	0.163816	0.789031	0.0684725	0.0206482	-1.8303	-1.71895	-1.82622	-1.86457	-1.70267	-1.58073	-1.76469	-1.62036	-1.71369	-1.52828	-1.59548	-1.76485	-1.93533	-1.83104	-1.81835	-1.77696	-1.84039	-1.81921	-1.77381	-1.84944	-1.88923	-1.82571	-1.74786	-1.79476
A0A087WQ89	A0A087WQ89	-0.0331398	0.00235717	-0.192721	0.785035	0.993878	0.0257992	-2.77439	-2.76	NA	NA	-2.83915	-2.80201	NA	NA	-2.92132	-2.91086	NA	NA	-2.7481	-2.72	NA	NA	-2.88562	-2.76025	NA	NA	-2.70435	-2.74239	NA	NA
A0A087WQA9	A0A087WQA9	-0.0614409	-0.0396505	-0.0164638	0.528466	0.807149	0.87503	-3.73732	-3.66817	-3.60277	-3.72508	-3.65025	-3.64902	-3.72437	-3.58227	-3.49475	-3.61767	-3.72969	-3.5587	-3.73208	-3.53342	-3.62397	-3.59811	-3.65232	-3.54884	-3.62071	-3.62543	-3.68264	-3.52692	-3.5323	-3.59309
A0A087WR34	A0A087WR34	0.262004	0.0119485	-0.210044	0.153756	0.985474	0.208502	-2.55547	-2.77649	NA	NA	-2.67835	-2.85776	NA	NA	-2.85082	-3.05508	NA	NA	-2.9201	-2.93587	NA	NA	-2.77319	-2.78682	NA	NA	-2.62777	-2.85804	NA	NA
A0A087WRT4	A0A087WRT4	0.045871	0.0114773	-0.121619	0.525827	0.950487	0.0250209	-2.97821	-3.03023	-3.11213	-2.96757	-3.11491	-3.09248	-3.04135	-3.0994	-3.15336	-3.11884	-3.19506	-3.1714	-3.08408	-3.11347	-3.03474	-3.03933	-3.15266	-3.1278	-3.03701	-3.07659	-2.95906	-3.04239	-3.12337	-3.02738
A0A087WRU1	A0A087WRU1	0.209207	-0.270901	-0.222501	0.423804	0.395492	0.33372	-1.79723	-1.93191	NA	NA	-2.66055	-2.80338	NA	NA	-2.34619	-2.27263	NA	NA	-2.00155	-2.14602	NA	NA	-2.31226	-2.60987	NA	NA	-1.88909	-2.28472	NA	NA
A0A0G2JG52	A0A0G2JG52	0.107636	0.181931	0.138255	0.157267	0.0172435	0.0402552	-2.36113	-2.4106	-2.43776	-2.36476	-2.36082	-2.2775	-2.40596	-2.37147	-2.45032	-2.34119	-2.41555	-2.31477	-2.4365	-2.53699	-2.63089	-2.4004	-2.53454	-2.53978	-2.54453	-2.52462	-2.52816	-2.63785	-2.48162	-2.42721
A0A0J9YTR2	A0A0J9YTR2	0.0229693	-0.117458	-0.133292	0.834558	0.172198	0.0477695	-2.83705	-2.91453	-2.73482	-2.83047	-2.85138	-2.85391	-2.89782	-3.02363	-2.97214	-2.81849	-2.83096	-2.97353	-2.84703	-2.8947	-2.78751	-2.87951	-2.84267	-2.79322	-2.70992	-2.81111	-2.70924	-2.76288	-2.79447	-2.79537
A0A0U1RPC5	A0A0U1RPC5	0.0780505	0.0132619	0.100982	0.831803	0.98782	0.730359	-3.48023	-3.2937	NA	NA	-3.54971	-3.31132	NA	NA	-3.48831	-3.28732	NA	NA	-3.59272	-3.33732	NA	NA	-3.62396	-3.26359	NA	NA	-3.61175	-3.36584	NA	NA
A0A140LIF8	A0A140LIF8	0.963311	1.51361	2.12177	1.73e-05	5.5e-09	7.96e-12	0.764766	0.849608	0.887834	0.871048	1.4187	1.32553	1.49443	1.3984	2.19497	1.9847	2.11686	2.02212	-0.196014	-0.194872	-0.0267308	-0.0623718	-0.324523	-0.332892	0.23348	0.00654437	-0.393159	-0.188947	0.226768	0.186899
A0A1L1SSC7	A0A1L1SSC7	-0.0135663	-0.033671	-0.0779735	0.732562	0.377829	0.00283967	0.651759	0.623792	0.593684	0.657714	0.590996	0.615836	0.610927	0.649003	0.550109	0.580245	0.557957	0.583385	0.631116	0.654844	0.631686	0.663568	0.63416	0.674213	0.634674	0.658399	0.665478	0.657671	0.617388	0.643053
A0A286YCV9	A0A286YCV9	-0.040436	-0.0407528	-0.0521583	0.0560838	0.0817224	0.00764471	3.40478	3.43529	3.40993	3.4129	3.42666	3.41791	3.4246	3.42115	3.3866	3.38778	3.38488	3.37528	3.43827	3.43701	3.47749	3.47187	3.47439	3.46933	3.47222	3.43739	3.41285	3.46115	3.43954	3.42964
A0A286YCX6	A0A286YCX6	-0.0443656	-0.00255692	0.0583577	0.148203	0.984174	0.0317286	1.22499	1.22588	1.22978	1.26414	1.22143	1.24048	1.23711	1.27948	1.30381	1.30025	1.23971	1.30753	1.27078	1.27586	1.25847	1.31714	1.25843	1.25977	1.23432	1.2362	1.22527	1.24431	1.19337	1.25492
A0A2I3BQS8	A0A2I3BQS8	0.0244814	-0.0785812	-0.147056	0.79305	0.355167	0.0114139	-1.33314	-1.32252	-1.26074	-1.33164	-1.32919	-1.42614	-1.33844	-1.37748	-1.51113	-1.52772	-1.41486	-1.53237	-1.26071	-1.38342	-1.30001	-1.40182	-1.21854	-1.32018	-1.2993	-1.31889	-1.2705	-1.37426	-1.2923	-1.4608
A0A2I3BR81	A0A2I3BR81	-0.0656817	-0.0898185	-0.190184	0.270332	0.159939	0.000313276	4.00394	3.93661	4.08923	4.08525	3.99905	3.98756	3.97448	3.97382	3.90376	3.77654	3.8353	3.81299	4.15866	4.03909	4.13597	4.04404	4.14185	4.08962	4.05092	4.01178	4.04328	4.02209	4.05693	3.96703
A0A338P6I9	A0A338P6I9	-0.0588599	-0.0703149	-0.0528901	0.794173	0.832875	0.779969	NA	NA	-4.62769	-4.54821	NA	NA	-4.70999	-4.59723	NA	NA	-4.56959	-4.47267	NA	NA	-4.6078	-4.45039	NA	NA	-4.70958	-4.45701	NA	NA	-4.52334	-4.41315
A0A338P6S8	A0A338P6S8	-0.115586	-0.0908221	-0.109225	0.736095	0.87214	0.703584	-4.07666	-3.70511	NA	NA	-4.03755	-3.69732	NA	NA	-4.0613	-3.87078	NA	NA	-3.85479	-3.69581	NA	NA	-3.89265	-3.66057	NA	NA	-3.90897	-3.80466	NA	NA
A0A338P7C9	A0A338P7C9	-0.0319931	0.000486205	-0.00324593	0.778	0.998217	0.977194	-1.0893	-1.22242	-1.03554	-1.14331	-1.11777	-1.05297	-1.01166	-1.13836	-1.10319	-1.18082	-1.03787	-1.21731	-0.989122	-1.0593	-1.0993	-1.21487	-1.05297	-1.07564	-1.03312	-1.16097	-1.14207	-1.1771	-1.03317	-1.17387
A0A494B9V8	A0A494B9V8	0.0198021	-0.0266804	-0.11697	0.738836	0.73059	0.00253052	-1.3874	-1.41889	-1.34766	-1.4005	-1.45122	-1.40292	-1.33935	-1.43443	-1.47153	-1.54897	-1.50281	-1.53892	-1.38414	-1.46138	-1.39273	-1.3954	-1.37712	-1.38425	-1.38424	-1.37558	-1.39524	-1.35844	-1.40881	-1.43185
A0A494BAW1	A0A494BAW1	-0.0526024	0.00509046	0.0376373	0.79305	0.992095	0.827246	NA	NA	-3.99615	-3.9007	NA	NA	-3.96275	-3.72533	NA	NA	-3.90693	-3.87396	NA	NA	-3.97789	-3.81375	NA	NA	-3.81349	-3.88477	NA	NA	-3.92932	-3.92683
A0A494BB10	A0A494BB10	0.0163663	-0.00858256	-0.0306402	0.906418	0.981728	0.778323	-1.95896	-1.89608	-2.0095	-1.97781	-2.04117	-1.93915	-2.01708	-1.84404	-2.01736	-1.87719	-2.07755	-1.95628	-2.09481	-1.93747	-2.05825	-1.81729	-2.02848	-1.91611	-1.98672	-1.8758	-1.97669	-1.93341	-2.01936	-1.87636
A0A571BD42	A0A571BD42	0.0846202	-0.0266499	0.422474	0.720099	0.961829	0.0180917	-6.28721	-6.50862	NA	NA	-6.31954	-6.45853	NA	NA	-6.22677	-6.27583	NA	NA	-6.54326	-6.42181	NA	NA	-6.45969	-6.26509	NA	NA	-6.68119	-6.66635	NA	NA
A0A571BF02	A0A571BF02	0.0660197	0.136537	0.336193	0.71388	0.479371	0.0148461	-5.46785	-5.39428	NA	NA	-5.52178	-5.35462	NA	NA	-5.29556	-5.32321	NA	NA	-5.47753	-5.51664	NA	NA	-5.5097	-5.63977	NA	NA	-5.68862	-5.60253	NA	NA
A0A571BF50	A0A571BF50	0.35212	-0.129513	0.00643891	0.0980646	0.718534	0.980847	-5.64015	-5.55443	NA	NA	-6.24454	-6.16549	NA	NA	-5.71144	-5.75057	NA	NA	-5.76382	-6.135	NA	NA	-6.05237	-6.09863	NA	NA	-5.62765	-5.84725	NA	NA
A0A5F8MPI9	A0A5F8MPI9	-0.013165	0.0522902	-0.0494472	0.932575	0.795014	0.670299	-3.83438	-3.79448	-3.63118	-3.88676	-3.91752	-3.67679	-3.74548	-3.73768	-3.85028	-3.80612	-3.78629	-3.75839	-3.87362	-3.68195	-3.74799	-3.79058	-3.82165	-3.69416	-3.84902	-3.9218	-3.77107	-3.63903	-3.69547	-3.89773
A0A5F8MPS3	A0A5F8MPS3	0.0711438	-0.0895441	-0.13725	0.952116	0.977184	0.889258	NA	NA	0.462447	-0.313202	NA	NA	0.313182	-0.440016	NA	NA	0.251965	-0.432183	NA	NA	0.428227	-0.42127	NA	NA	0.409714	-0.357459	NA	NA	0.460504	-0.366222
A0A8I4SYN6	A0A8I4SYN6	0.0642741	-0.0283352	-0.076683	0.830026	0.967106	0.74898	-1.20831	-1.70768	-1.2566	-1.69153	-1.47293	-1.59222	-1.3356	-1.64179	-1.39795	-1.70345	-1.39007	-1.7785	-1.3902	-1.72037	-1.37579	-1.63485	-1.33895	-1.64511	-1.39838	-1.54676	-1.39161	-1.50173	-1.32275	-1.74714
A16A1	Q571I9	0.0456126	-0.0251243	0.0248872	0.434836	0.804643	0.670299	0.707949	0.704875	0.719543	0.79553	0.7107	0.689374	0.589083	0.669417	0.795129	0.660473	0.73027	0.720444	0.666957	0.624681	0.676907	0.776902	0.721972	0.711742	0.661137	0.664219	0.698371	0.704637	0.680634	0.723125
A16L1	Q8C0J2	-0.0494007	-0.0112286	0.0731457	0.291528	0.924087	0.0654354	-0.393884	-0.54852	-0.460465	-0.446665	-0.438011	-0.474042	-0.456282	-0.43609	-0.393636	-0.419158	-0.389419	-0.348259	-0.386132	-0.436271	-0.432193	-0.397335	-0.392233	-0.431054	-0.462974	-0.473251	-0.419078	-0.504327	-0.462027	-0.457623
A1AT1	P07758	0.00202504	-0.0703217	-0.153491	0.993815	0.800649	0.27539	NA	NA	-3.17743	-3.26558	NA	NA	-3.25089	-3.10076	NA	NA	-3.35747	-3.194	NA	NA	-3.1939	-3.25316	NA	NA	-3.07768	-3.13332	NA	NA	-3.01538	-3.22911
A1CF	Q5YD48	-0.00379361	-0.116685	-0.180047	0.984663	0.441588	0.0697723	-0.333541	-0.40687	-0.594635	-0.334445	-0.578581	-0.637254	-0.717851	-0.459902	-0.695107	-0.707664	-0.769258	-0.525858	-0.435262	-0.397445	-0.511898	-0.309711	-0.472268	-0.477601	-0.587373	-0.389605	-0.472494	-0.497419	-0.642892	-0.364896
A2A484	A2A484	0.027637	-0.0146865	-0.0350613	0.625809	0.889112	0.443072	-0.832787	-0.873128	-0.840928	-0.801057	-0.912408	-0.856182	-0.844203	-0.764206	-0.7931	-0.81201	-0.863433	-0.820993	-0.840713	-0.870365	-0.888897	-0.858472	-0.849366	-0.845942	-0.833629	-0.789315	-0.814672	-0.741824	-0.830104	-0.76269
A2A4F1	A2A4F1	-0.00121138	0.0634	0.0506799	0.993815	0.708377	0.623503	NA	NA	-3.29897	-3.26555	NA	NA	-3.27842	-3.27704	NA	NA	-3.26444	-3.17326	NA	NA	-3.22353	-3.33856	NA	NA	-3.37268	-3.30959	NA	NA	-3.26296	-3.27609
A2A5N3	A2A5N3	-0.15226	0.0951297	0.1453	0.797567	0.934948	0.772012	NA	NA	-2.93878	-2.45828	NA	NA	-2.76584	-2.44494	NA	NA	-2.95807	-2.38603	NA	NA	-2.69979	-2.39274	NA	NA	-2.90716	-2.49389	NA	NA	-2.99323	-2.64148
A2A654	A2A654	0.0660187	0.0706663	-0.00497248	0.619161	0.704672	0.974063	-1.29375	-1.20602	-1.14953	-1.1923	-1.23485	-1.206	-1.33038	-1.42742	-1.43634	-1.17876	-1.1258	-1.33174	-1.36092	-1.23764	-1.1874	-1.31973	-1.33942	-1.21962	-1.4159	-1.50638	-1.3191	-1.29185	-1.17016	-1.27163
A2A716	A2A716	0.0522951	0.0748994	-0.162823	0.784743	0.765481	0.217279	-5.06826	-5.10744	NA	NA	-5.02676	-5.08073	NA	NA	-4.97754	-5.07531	NA	NA	-5.04525	-5.23504	NA	NA	-5.16365	-5.09364	NA	NA	-4.79933	-4.92788	NA	NA
A2A7B5	A2A7B5	0.0932766	-0.0365569	-0.0475345	0.375677	0.864887	0.658479	-2.41818	-2.50659	-2.29044	-2.53529	-2.48737	-2.58816	-2.45455	-2.63499	-2.59194	-2.54925	-2.46924	-2.58427	-2.5229	-2.61771	-2.39198	-2.59102	-2.50637	-2.36909	-2.50434	-2.63904	-2.47577	-2.5489	-2.44668	-2.53321
A2A8R0	A2A8R0	0.0909611	0.101786	0.0501906	0.439452	0.495154	0.660184	NA	NA	-3.60483	-3.67787	NA	NA	-3.61572	-3.57996	NA	NA	-3.61219	-3.66035	NA	NA	-3.69201	-3.7726	NA	NA	-3.65875	-3.7405	NA	NA	-3.63267	-3.74025
A2ACQ1	A2ACQ1	0.0754532	0.0296836	-0.0277099	0.128299	0.745645	0.604658	-2.05209	-2.08206	-2.09287	-2.04362	-2.02022	-2.08076	-2.12967	-2.11142	-2.10824	-2.07777	-2.10962	-2.01412	-2.14445	-2.18055	-2.17588	-2.07156	-2.13914	-2.10413	-2.11201	-2.10551	-2.0021	-2.07733	-2.02759	-2.09188
A2AF31	A2AF31	0.137308	-0.226129	-0.378127	0.781555	0.71932	0.254961	-0.466285	-0.654656	-0.785003	-0.851758	-0.0414704	-0.242817	-1.15086	-1.30652	-0.991977	-0.751137	-0.296796	-0.54921	-0.962827	-0.958948	-0.638481	-0.746679	-0.333988	-0.770362	-0.318598	-0.4142	-0.258504	-0.0516329	-0.557941	-0.208536
A2AJ72	A2AJ72	-0.0621533	-0.0300172	-0.0506006	0.0121981	0.375163	0.0268355	3.41194	3.44632	3.45479	3.47297	3.48215	3.47956	3.43007	3.48752	3.41818	3.4243	3.40113	3.40967	3.51968	3.49378	3.51376	3.50741	3.51322	3.46661	3.50627	3.51327	3.4691	3.48442	3.43956	3.4626
A2AJB9	A2AJB9	-0.00594005	0.0123306	-0.0871275	0.96505	0.966149	0.329551	-2.2855	-2.26191	NA	NA	-2.11925	-2.19681	NA	NA	-2.24417	-2.25485	NA	NA	-2.24346	-2.29207	NA	NA	-2.14941	-2.19131	NA	NA	-2.09518	-2.2296	NA	NA
A2AJW4	A2AJW4	-0.0126069	-0.00628696	0.111636	0.88926	0.978248	0.031106	-1.87004	-1.8322	-1.81464	-1.90297	-1.94822	-1.78841	-1.80951	-1.88382	-1.89267	-1.82512	-1.86126	-1.82257	-1.89567	-1.79197	-1.79812	-1.88367	-1.85231	-1.82819	-1.80966	-1.91465	-1.94444	-1.98881	-1.91106	-2.00385
A2AUP5	A2AUP5	0.364758	0.203283	-0.0667096	0.0717226	0.446438	0.763935	NA	NA	-4.59838	-4.38631	NA	NA	-4.64489	-4.41609	NA	NA	-4.78975	-4.74339	NA	NA	-4.92587	-4.78834	NA	NA	-4.86524	-4.6023	NA	NA	-4.75503	-4.6447
A2MG	Q6GQT1	0.0896171	0.195692	-0.0443274	0.793402	0.600762	0.884965	3.36462	3.296	3.06909	3.22601	1.77667	2.08646	2.07322	1.88968	2.80645	3.14373	2.99389	2.73071	3.25577	3.26363	3.08894	2.9889	1.8771	2.16007	1.7901	1.216	3.30174	2.84893	2.80814	2.89328
A2RS43	A2RS43	0.149471	0.0258376	-0.0413179	0.116586	0.917512	0.71001	-3.8003	-3.94708	-3.76461	-3.72071	-3.77447	-3.95836	-3.85019	-3.92049	-3.89777	-3.99388	-3.88036	-3.99339	-3.96178	-4.02966	-3.8663	-3.97284	-3.76979	-3.83797	-3.96068	-4.03841	-3.80743	-3.94959	-3.87492	-3.96818
A2RT18	A2RT18	0.0152747	-0.04649	-0.0509191	0.886686	0.704672	0.477681	-4.04542	-3.87711	-4.01432	-3.89552	-3.92885	-3.87462	-4.04928	-3.94028	-4.01231	-3.94169	-3.99879	-3.93252	-3.96626	-4.03048	-3.96756	-3.92916	-3.89566	-3.95002	-3.85235	-3.90905	-3.93673	-3.85653	-3.91778	-3.9706
A2RTH5	A2RTH5	-0.0407835	-0.0216488	-0.030848	0.331953	0.763988	0.437297	0.919562	0.925414	0.910691	0.970716	0.938671	0.920176	0.917532	1.01246	0.881314	0.921874	0.855814	0.921301	0.952192	1.01825	0.948124	0.970952	0.995215	0.951925	0.943565	0.984733	0.943315	0.896666	0.894057	0.969657
A4	P12023	0.0310944	-0.128808	-0.147358	0.660478	0.0201107	0.00280323	-0.436882	-0.531427	-0.435289	-0.517038	-0.563825	-0.629525	-0.557352	-0.625826	-0.471277	-0.60991	-0.514234	-0.540549	-0.487762	-0.550984	-0.432988	-0.573279	-0.446099	-0.486582	-0.447572	-0.48104	-0.331486	-0.424661	-0.363146	-0.427246
A6ZI47	A6ZI47	-0.156439	-0.21805	-0.0204421	0.0889536	0.0323122	0.848943	NA	NA	1.99995	2.12762	NA	NA	2.01543	2.07437	NA	NA	2.03093	2.05621	NA	NA	2.18983	2.25062	NA	NA	2.31895	2.20695	NA	NA	2.10517	2.02286
A7L3B	Q3UD01	0.0126612	0.0413653	-0.189734	0.912163	0.766277	0.00476821	-1.75917	-1.62235	-1.64137	-1.68996	-1.61505	-1.62768	-1.4804	-1.59498	-1.73665	-1.75798	-1.77349	-1.92119	-1.7659	-1.7002	-1.64732	-1.65007	-1.53033	-1.6027	-1.6448	-1.70574	-1.65045	-1.51812	-1.64983	-1.61198
AAAS	P58742	0.00368458	-0.0370024	-0.0582946	0.939692	0.395492	0.0446497	0.761047	0.771783	0.826576	0.8073	0.796884	0.793377	0.803666	0.806537	0.787836	0.741811	0.803818	0.755392	0.779085	0.829303	0.759783	0.783797	0.857734	0.834539	0.858094	0.798107	0.832287	0.838747	0.855862	0.795138
AAAT	P51912	0.017371	-0.0122432	0.0290055	0.850521	0.94686	0.680757	NA	NA	-1.601	-1.65577	NA	NA	-1.58291	-1.60265	NA	NA	-1.61715	-1.61952	NA	NA	-1.64956	-1.64195	NA	NA	-1.57872	-1.58236	NA	NA	-1.66582	-1.62886
AACS	Q9D2R0	-0.102047	-0.0824713	-0.167909	0.0266775	0.11484	0.000184027	3.06204	3.11163	3.03716	3.16294	3.16944	3.12763	3.13126	3.13901	3.07863	3.13019	3.0515	3.19102	3.21785	3.18082	3.15525	3.22804	3.20716	3.22132	3.19129	3.27745	3.29128	3.32683	3.22638	3.27849
AAGAB	Q8R2R3	0.0691131	-0.0511268	-0.0787542	0.378387	0.674794	0.245734	-2.72711	-2.6399	-2.69769	-2.62786	-2.7087	-2.64072	-2.71281	-2.78256	-2.78408	-2.71464	-2.62648	-2.60953	-2.74521	-2.76311	-2.81341	-2.64729	-2.6175	-2.59165	-2.68964	-2.74151	-2.64815	-2.56613	-2.56975	-2.63569
AAK1	Q3UHJ0	-0.0402317	-0.0390403	-0.0500422	0.19574	0.306039	0.0668503	1.23037	1.28655	1.28387	1.2828	1.27835	1.26145	1.25174	1.2717	1.25215	1.26288	1.26723	1.24623	1.29824	1.33548	1.32634	1.28445	1.29089	1.35165	1.31016	1.26671	1.2766	1.32365	1.33484	1.29356
AAKB1	Q9R078	0.000844856	-0.0198751	0.00682875	0.992623	0.854858	0.918543	0.935169	0.999831	0.918522	0.985353	0.946963	0.908002	0.895795	0.938785	0.94135	0.988663	0.892227	0.953025	0.947921	1.01417	0.892395	0.981011	0.884536	0.931014	0.929911	1.02358	0.87836	0.966654	0.917017	0.985918
AAKG1	O54950	-0.103314	0.0428955	-0.00993571	0.0011632	0.257422	0.791508	2.09218	2.15387	2.12697	2.17909	2.19822	2.26802	2.26767	2.26455	2.16202	2.14956	2.18501	2.13831	2.23135	2.23492	2.24525	2.25385	2.22547	2.21141	2.1881	2.20189	2.18358	2.19675	2.13443	2.15988
AAKG2	Q91WG5	-0.0534799	0.0103337	0.0465053	0.602385	0.971068	0.5983	NA	NA	-3.33883	-3.29023	NA	NA	-3.26473	-3.31242	NA	NA	-3.32679	-3.26704	NA	NA	-3.26592	-3.25618	NA	NA	-3.30866	-3.28916	NA	NA	-3.3231	-3.36375
AAMDC	Q8R0P4	0.0669373	-0.0436416	-0.0893936	0.490068	0.787112	0.261866	-2.96277	-3.00328	-3.14194	-2.96736	-3.12043	-3.04162	-3.25033	-3.20791	-3.13316	-3.05927	-3.19636	-3.15964	-3.19437	-3.07781	-3.06845	-3.00247	-3.13921	-3.21517	-3.03301	-3.05833	-3.02446	-3.09653	-3.03449	-3.03538
AAPK1	Q5EG47	-0.0744176	-0.0286705	-0.0177781	0.0958001	0.726068	0.736272	3.20339	3.13663	3.14516	3.18671	3.28512	3.15124	3.20549	3.23489	3.20544	3.13033	3.14588	3.17916	3.27701	3.19915	3.21706	3.27634	3.29616	3.20494	3.23506	3.25527	3.22113	3.16135	3.13298	3.21648
AAPK2	Q8BRK8	0.110229	0.00658535	-0.0402111	0.265625	0.985474	0.713489	-2.28409	-2.26478	-2.23824	-2.36064	-2.39415	-2.39608	-2.18293	-2.3462	-2.40636	-2.31855	-2.27722	-2.36557	-2.37604	-2.3458	-2.36136	-2.50547	-2.39903	-2.26335	-2.2138	-2.46951	-2.25352	-2.37805	-2.18524	-2.39005
AAR2	Q9D2V5	0.0103508	-0.0207953	-0.00175282	0.914777	0.889501	0.984398	-2.88654	-2.91284	-2.92382	-2.91208	-2.89687	-2.96833	-2.86611	-2.93587	-2.91214	-2.83138	-2.9382	-2.83677	-2.97077	-2.96698	-2.95183	-2.78709	-2.89511	-2.84526	-2.8899	-2.95373	-2.84506	-2.89038	-2.94008	-2.83597
AASD1	Q3THG9	-0.084453	-0.053741	-0.0967182	0.308696	0.691371	0.180365	1.54773	1.66449	1.62584	1.57677	1.60301	1.76724	1.71794	1.65543	1.62034	1.73913	1.68648	1.61828	1.57727	1.78877	1.68762	1.69899	1.65353	1.85917	1.75026	1.69563	1.6983	1.8287	1.82518	1.69893
AASS	Q99K67	0.0474817	-0.0367078	0.126971	0.495896	0.736898	0.0172334	-2.24322	-2.19767	-2.25852	-2.21554	-2.31545	-2.26083	-2.25099	-2.21495	-2.20994	-2.07139	-2.14504	-2.09069	-2.3612	-2.21848	-2.28691	-2.23829	-2.2548	-2.20507	-2.22223	-2.21328	-2.22119	-2.22388	-2.35926	-2.22062
AATC	P05201	-0.0704241	0.0324107	0.0362337	0.0500156	0.557402	0.314924	4.28366	4.32378	4.34474	4.26618	4.40533	4.38846	4.44342	4.34375	4.30908	4.32425	4.33364	4.31132	4.40575	4.34756	4.39077	4.35598	4.41681	4.32641	4.37913	4.32897	4.28057	4.29273	4.31065	4.24941
AATF	Q9JKX4	-0.0242084	0.0679064	0.100985	0.821828	0.525112	0.130356	-0.629878	-0.437809	-0.61833	-0.548062	-0.567686	-0.40421	-0.481144	-0.378038	-0.511876	-0.399539	-0.420951	-0.416258	-0.570227	-0.532201	-0.516262	-0.518556	-0.605025	-0.439	-0.507165	-0.551512	-0.593668	-0.451386	-0.5791	-0.52841
AATM	P05202	-0.0800438	-0.0306315	-0.0290171	0.0365518	0.633805	0.478531	5.98138	6.00928	6.05454	6.02047	6.0234	6.10325	6.08595	6.04074	5.96	5.9787	6.02188	5.9045	6.09436	6.10842	6.13113	6.05195	6.12351	6.11175	6.1016	6.03901	5.97303	6.01724	6.00136	5.98952
AB17A	Q99JW1	-0.275045	0.16885	-0.0236083	0.617531	0.859582	0.969025	NA	NA	-2.33585	-1.88616	NA	NA	-1.95233	-1.52481	NA	NA	-2.19267	-1.9532	NA	NA	-2.03689	-1.63502	NA	NA	-2.03209	-1.78274	NA	NA	-2.38693	-1.71173
AB17B	Q7M759	0.0443214	-0.0180388	-0.0685739	0.656479	0.931036	0.371392	-2.73867	-2.70322	-2.6771	-2.80718	-2.76793	-2.69136	-2.68945	-2.81528	-2.83651	-2.81008	-2.60114	-2.78658	-2.78026	-2.72437	-2.77894	-2.81989	-2.77077	-2.65592	-2.67756	-2.78762	-2.64299	-2.6968	-2.64409	-2.77614
ABC8B	Q8K440	0.0029495	-0.304324	-0.129671	0.991817	0.114427	0.429864	NA	NA	-2.66943	-2.52656	NA	NA	-2.86649	-2.53516	NA	NA	-2.57979	-2.61021	NA	NA	-2.65539	-2.5465	NA	NA	-2.35191	-2.44109	NA	NA	-2.45744	-2.47322
ABCA1	P41233	-0.0724774	-0.133865	-0.0281715	0.60712	0.387803	0.839258	-3.6844	-3.72578	NA	NA	-3.77103	-3.6938	NA	NA	-3.71452	-3.66514	NA	NA	-3.55318	-3.71205	NA	NA	-3.56296	-3.63414	NA	NA	-3.61594	-3.70738	NA	NA
ABCA2	P41234	0.200832	0.390825	-0.0906433	0.66571	0.44336	0.837203	NA	NA	-4.72896	-4.86754	NA	NA	-4.98924	-4.33904	NA	NA	-5.08547	-4.79109	NA	NA	-5.09455	-4.9036	NA	NA	-5.07571	-5.03422	NA	NA	-4.63479	-5.06048
ABCA3	Q8R420	-0.0321008	-0.0808757	-0.0546403	0.820965	0.583019	0.598155	-0.403585	-0.460233	-0.321854	-0.351099	-0.367527	-0.431861	-0.494535	-0.446776	-0.400909	-0.586882	-0.496849	-0.540977	-0.325156	-0.36972	-0.264433	-0.449057	-0.221876	-0.454107	-0.280585	-0.460629	-0.373133	-0.61097	-0.334243	-0.48871
ABCA5	Q8K448	0.143308	0.0785644	0.0422115	0.00270186	0.142426	0.377768	-2.54268	-2.58105	-2.51199	-2.49993	-2.5084	-2.53035	-2.55605	-2.49674	-2.53434	-2.50561	-2.54895	-2.62389	-2.67404	-2.69573	-2.6228	-2.71632	-2.62263	-2.56894	-2.57438	-2.63985	-2.60903	-2.6193	-2.57441	-2.57888
ABCA7	Q91V24	-0.0295914	-0.00093215	-0.0425449	0.680995	0.996248	0.443241	-2.01098	-1.99832	-2.02611	-2.08053	-2.09094	-2.07936	-2.08122	-1.92929	-2.02398	-2.01757	-2.03863	-2.02907	-2.01792	-2.00082	-2.04034	-1.93849	-2.03879	-2.04052	-2.07879	-2.01898	-1.91201	-2.01303	-2.01594	-1.99809
ABCB6	Q9DC29	-0.0214355	0.0453057	0.0562851	0.824172	0.69564	0.395488	-0.417331	-0.409159	-0.497651	-0.441175	-0.491967	-0.361884	-0.377831	-0.269613	-0.46112	-0.354118	-0.321466	-0.290366	-0.445176	-0.39858	-0.45892	-0.376898	-0.387558	-0.378413	-0.477129	-0.439419	-0.397505	-0.363896	-0.491464	-0.399346
ABCB7	Q61102	-0.0165616	-0.0121543	0.0277442	0.794173	0.915752	0.557599	1.97483	1.89627	2.02924	1.94533	1.95766	1.93927	1.97852	1.92896	2.01161	1.9096	1.95433	1.91577	1.99851	1.95604	2.04119	1.91617	1.9739	1.94383	1.99721	1.93808	1.93592	1.9297	1.91723	1.89749
ABCBA	Q9JI39	0.144199	-0.0556897	-0.0353229	0.159082	0.768557	0.771782	-2.36684	-2.29944	-2.5083	-2.26468	-2.63886	-2.49244	-2.66011	-2.45492	-2.48414	-2.49467	-2.53994	-2.39774	-2.42097	-2.49057	-2.65226	-2.45225	-2.55496	-2.50088	-2.603	-2.36472	-2.4011	-2.39896	-2.56303	-2.41211
ABCD1	P48410	-0.0195423	-0.0286359	-0.0784439	0.755028	0.726068	0.0520608	-1.84272	-1.80127	-1.78076	-1.81532	-1.84406	-1.80721	-1.84565	-1.79856	-1.88159	-1.81603	-1.84767	-1.90088	-1.84139	-1.75549	-1.77904	-1.78599	-1.83315	-1.74896	-1.79635	-1.80248	-1.74294	-1.7441	-1.80992	-1.83544
ABCD3	P55096	-0.111941	-0.0684363	-0.0855014	0.000285317	0.0207005	0.00131541	3.12402	3.17714	3.18696	3.17338	3.1932	3.21434	3.2514	3.23509	3.19537	3.16736	3.18244	3.13963	3.29725	3.28551	3.28766	3.23885	3.30465	3.29903	3.27941	3.28469	3.23065	3.29122	3.25948	3.24546
ABCE1	P61222	-0.0466873	0.0498513	0.0341297	0.0394792	0.0382712	0.109608	3.38935	3.39971	3.38663	3.37932	3.45805	3.49009	3.52721	3.48519	3.45685	3.43106	3.46358	3.43569	3.45083	3.4369	3.43591	3.41812	3.4179	3.46513	3.43848	3.43962	3.42441	3.41761	3.3995	3.40914
ABCF1	Q6P542	-0.0539372	0.0123297	0.0119743	0.019429	0.78963	0.651882	3.41988	3.43634	3.44112	3.45236	3.51403	3.50391	3.51998	3.51218	3.49299	3.45907	3.43817	3.504	3.50188	3.47923	3.47425	3.51008	3.50716	3.49632	3.48611	3.5112	3.46049	3.47992	3.43556	3.47037
ABCF2	Q99LE6	-0.0594975	-0.00295883	0.0269985	0.0176558	0.977763	0.277565	2.91992	2.94031	2.9317	2.92945	2.97304	2.97405	3.02111	3.01783	3.00219	3.00912	3.01791	3.0398	3.02869	2.99767	2.95127	2.98174	2.99103	3.01595	2.98743	3.00346	2.9904	3.00969	2.97295	2.98799
ABCF3	Q8K268	-0.074709	-0.0324512	-0.0690064	0.00266726	0.298996	0.00229557	1.62102	1.646	1.63688	1.62701	1.68283	1.68172	1.72963	1.69093	1.60278	1.6552	1.63384	1.6467	1.71633	1.72633	1.67604	1.71104	1.73629	1.74276	1.70269	1.73317	1.69939	1.70859	1.70801	1.69857
ABCG1	Q64343	0.0212765	-0.0844995	-0.16048	0.830358	0.362672	0.0209566	NA	NA	-1.70673	-1.73329	NA	NA	-1.77189	-1.73539	NA	NA	-2.00275	-2.00441	NA	NA	-1.73834	-1.74424	NA	NA	-1.67344	-1.66484	NA	NA	-1.80071	-1.8855
ABD12	Q99LR1	-0.0530142	-0.055766	-0.0727447	0.222273	0.284658	0.0535325	1.16321	1.22968	1.30633	1.23263	1.19555	1.26336	1.27917	1.20037	1.19093	1.27254	1.2089	1.19033	1.27821	1.29425	1.30411	1.26732	1.31719	1.27058	1.30217	1.27158	1.27785	1.32595	1.28785	1.26203
ABEC3	Q99J72	0.139911	0.294385	0.453631	0.151141	0.00221381	4.7e-06	-3.45617	-3.36334	-3.44789	-3.25945	-3.41564	-3.14623	-3.33844	-3.36432	-3.22206	-3.02454	-3.07685	-3.10631	-3.60125	-3.57097	-3.41262	-3.50166	-3.50069	-3.59014	-3.62774	-3.72361	-3.60688	-3.52218	-3.58099	-3.53424
ABH15	Q5F2F2	-0.0803187	-0.0552578	-0.0169263	0.112468	0.427435	0.782362	0.491724	0.458343	0.560163	0.573818	0.462662	0.4659	0.546972	0.509078	0.53645	0.469071	0.443996	0.48196	0.665641	0.599237	0.595525	0.54492	0.586296	0.581997	0.569849	0.467501	0.512329	0.492636	0.53278	0.461439
ABHD2	Q9QXM0	0.224038	0.057949	0.0962519	0.0061177	0.691413	0.223131	-2.42502	-2.27985	-2.17991	-2.18669	-2.41796	-2.22593	-2.23536	-2.24199	-2.23899	-2.2933	-2.33539	-2.25737	-2.55076	-2.40961	-2.53898	-2.46828	-2.27798	-2.30597	-2.43716	-2.33192	-2.34791	-2.32929	-2.43622	-2.39662
ABHD4	Q8VD66	0.0562052	-0.108257	-0.0240644	0.624626	0.36147	0.831365	-3.4643	-3.31513	-3.40276	-3.35643	-3.61097	-3.49649	-3.54687	-3.58316	-3.58597	-3.55399	-3.30639	-3.45067	-3.44484	-3.31633	-3.57606	-3.42621	-3.43759	-3.36502	-3.44901	-3.55283	-3.42544	-3.46724	-3.44749	-3.46059
ABHD6	Q8R2Y0	-0.00932921	0.0194275	-0.0110623	0.898455	0.850554	0.855653	0.862553	0.776887	0.76696	0.807063	0.807365	0.795773	0.797638	0.883841	0.809981	0.803809	0.779837	0.790479	0.73527	0.803289	0.8264	0.885819	0.800601	0.808386	0.767768	0.830153	0.838377	0.842754	0.733636	0.813589
ABHDA	Q6PE15	0.00554674	-0.00378132	0.0709519	0.912811	0.977763	0.0168828	0.702873	0.749294	0.742865	0.758866	0.76318	0.741006	0.706879	0.713264	0.823224	0.776576	0.750822	0.827004	0.76486	0.754236	0.688814	0.723801	0.756117	0.725791	0.738278	0.719268	0.706254	0.710171	0.73966	0.737733
ABHDB	Q8K4F5	-0.0067569	0.0185769	0.128942	0.935937	0.888943	0.00972698	-0.500215	-0.445055	-0.532161	-0.520148	-0.564527	-0.458241	-0.523181	-0.426203	-0.410501	-0.318497	-0.440321	-0.382223	-0.536912	-0.495186	-0.530418	-0.408034	-0.560649	-0.481985	-0.499519	-0.504305	-0.535433	-0.495794	-0.572842	-0.463241
ABHDD	Q80UX8	0.0589011	0.0439073	0.0553249	0.602862	0.804575	0.565666	NA	NA	-2.85361	-2.77928	NA	NA	-2.98634	-2.88916	NA	NA	-2.8873	-2.84196	NA	NA	-2.90822	-2.84247	NA	NA	-3.00874	-2.95458	NA	NA	-2.91793	-2.92198
ABHEB	Q8VCR7	-0.0826295	-0.0537502	-0.00690437	0.460255	0.768864	0.959562	0.249088	0.463147	0.374974	0.430869	0.269753	0.56012	0.296562	0.315368	0.197183	0.39473	0.237712	0.375253	0.364532	0.512095	0.505362	0.466606	0.353797	0.494137	0.414809	0.39406	0.206302	0.399648	0.290356	0.33619
ABHGA	Q9Z1Q2	-0.0230036	0.0588424	0.266881	0.646426	0.196777	1.36e-08	2.85063	2.87897	2.83061	2.90239	2.9812	2.96989	2.90034	2.97219	3.16907	3.09324	3.02905	3.08966	2.89868	2.88499	2.87181	2.89914	2.92375	2.88687	2.87183	2.90579	2.83574	2.8648	2.79102	2.82194
ABI1	Q8CBW3	0.0268936	0.0160161	0.0781171	0.658543	0.886376	0.0643012	0.775788	0.870385	0.781341	0.850006	0.83397	0.841128	0.803295	0.792559	0.836414	0.953847	0.886311	0.842468	0.757063	0.793599	0.783358	0.835926	0.771521	0.8213	0.795049	0.819018	0.744197	0.825554	0.767216	0.869603
ABI2	P62484	0.0440676	-0.0424929	-0.0582723	0.494149	0.637131	0.270698	-1.00144	-1.046	-0.986348	-1.0448	-1.00161	-1.07784	-1.1025	-1.13094	-1.14769	-1.10107	-1.01048	-0.992248	-1.00833	-1.06245	-1.11359	-1.07049	-1.01533	-1.04055	-1.05153	-1.03551	-0.954028	-1.07321	-0.983143	-1.00802
ABITM	Q80ZQ9	0.0286637	0.0476774	0.00525912	0.852557	0.821055	0.971573	-4.06021	-4.28046	-4.19018	-4.35444	-4.11629	-4.27293	-4.24993	-4.20921	-4.23401	-4.20361	-4.19269	-3.92659	-4.14119	-4.34633	-4.32038	-4.19205	-4.24402	-4.27838	-4.23729	-4.27938	-4.1104	-4.16977	-4.16099	-4.13678
ABL1	P00520	-0.086743	-0.00546238	-0.0376568	0.762274	0.993878	0.885053	NA	NA	-1.52888	-1.81782	NA	NA	-1.45484	-1.67782	NA	NA	-1.55352	-1.68023	NA	NA	-1.56312	-1.61009	NA	NA	-1.47647	-1.64527	NA	NA	-1.44203	-1.71642
ABLM1	Q8K4G5	0.143472	-0.0266233	0.0386688	0.0746365	0.890298	0.679446	-4.619	-4.62117	-4.60464	-4.59836	-4.57601	-4.61563	-4.7646	-4.63019	-4.6377	-4.40385	-4.49594	-4.42321	-4.75537	-4.79689	-4.77275	-4.69204	-4.56061	-4.62289	-4.68609	-4.61035	-4.48507	-4.64535	-4.45917	-4.52579
ABR	Q5SSL4	-0.0936223	-0.0440435	-0.0422574	0.0045127	0.293304	0.176402	1.24638	1.3115	1.26807	1.29795	1.30014	1.27496	1.37295	1.31995	1.31869	1.29349	1.27479	1.31186	1.40222	1.34941	1.35462	1.39214	1.37545	1.34052	1.34241	1.38579	1.34879	1.37079	1.31774	1.33055
ABRAL	Q4KML4	-0.236675	-0.00938879	-0.0190473	0.0133696	0.981728	0.87905	2.28593	2.39798	2.54824	2.5553	2.53055	2.56746	2.74484	2.55558	2.43407	2.36281	2.4745	2.29042	2.79172	2.67095	2.70633	2.56513	2.69364	2.6182	2.61379	2.51037	2.43052	2.41939	2.46172	2.32636
ABRX2	Q3TCJ1	-0.00492764	-0.0192576	0.0362263	0.936007	0.815288	0.372984	0.566471	0.666772	0.659755	0.660396	0.627435	0.641069	0.616491	0.625395	0.635776	0.718546	0.649205	0.663506	0.632564	0.631498	0.641214	0.667829	0.628577	0.616115	0.638374	0.704353	0.641247	0.68851	0.591589	0.600781
ABT1	Q9QYL7	0.117188	0.179876	0.184031	0.252533	0.0883138	0.0349027	-2.37147	-2.54346	-2.43359	-2.5603	-2.43467	-2.54098	-2.39144	-2.46803	-2.34516	-2.23671	-2.45882	-2.39736	-2.56915	-2.71448	-2.56448	-2.52946	-2.6724	-2.7042	-2.45706	-2.72096	-2.44743	-2.58369	-2.5165	-2.62655
ABTB1	Q99LJ2	0.0431554	-0.0867959	-0.000515839	0.745599	0.557402	0.997156	NA	NA	-3.62087	-3.63717	NA	NA	-3.75613	-3.66816	NA	NA	-3.72446	-3.59285	NA	NA	-3.68227	-3.66209	NA	NA	-3.62884	-3.62186	NA	NA	-3.6673	-3.64898
ABTB3	Q6GQW0	-0.00986095	0.000720829	-0.119778	0.899824	0.99736	0.00853691	-1.46932	-1.48121	-1.47589	-1.38088	-1.34577	-1.41286	-1.42411	-1.42755	-1.49752	-1.49267	-1.52605	-1.52919	-1.4174	-1.51021	-1.44643	-1.39382	-1.41651	-1.38788	-1.43498	-1.37381	-1.33206	-1.42694	-1.45781	-1.34951
ACACA	Q5SWU9	-0.0393124	-0.0235169	-0.0467152	0.2172	0.641103	0.0956479	2.86469	2.83962	2.82732	2.83752	2.84705	2.83071	2.88301	2.9155	2.84169	2.81828	2.84135	2.86879	2.92839	2.87417	2.84655	2.87728	2.89818	2.88006	2.89069	2.9014	2.92074	2.89763	2.85916	2.87944
ACACB	E9Q4Z2	0.0957827	-0.0117187	-0.0506287	0.518505	0.981728	0.725373	NA	NA	-3.38343	-3.34724	NA	NA	-3.38158	-3.43843	NA	NA	-3.49358	-3.46809	NA	NA	-3.49842	-3.42381	NA	NA	-3.35316	-3.44341	NA	NA	-3.31477	-3.54564
ACAD8	Q9D7B6	-0.0447225	-0.044334	0.0104111	0.512653	0.639384	0.888648	-0.842204	-0.868698	-0.872313	-0.761745	-0.948472	-0.849089	-0.932127	-0.785529	-0.830074	-0.837668	-0.87763	-0.771874	-0.772427	-0.797467	-0.84562	-0.750556	-0.880171	-0.789447	-0.834046	-0.834218	-0.790667	-0.816281	-0.912498	-0.839444
ACAD9	Q8JZN5	-0.0640215	-0.0257687	0.0425506	0.0358046	0.59931	0.141499	1.65438	1.66347	1.66863	1.68948	1.63936	1.72995	1.6943	1.72683	1.75816	1.69993	1.69399	1.71636	1.74711	1.73167	1.70202	1.75125	1.74736	1.72346	1.71793	1.70478	1.68456	1.69153	1.67596	1.64617
ACADL	P51174	0.0187254	0.0506368	0.101849	0.687969	0.225488	0.00148018	3.18539	3.22125	3.23978	3.23151	3.23662	3.24396	3.2648	3.31261	3.31536	3.25214	3.26587	3.24141	3.21866	3.16923	3.23083	3.1843	3.25493	3.19445	3.23025	3.17581	3.15342	3.19851	3.17973	3.1357
ACADM	P45952	-0.046825	0.0390554	0.0146774	0.52012	0.726068	0.851415	1.57595	1.69658	1.65065	1.65944	1.57365	1.74392	1.67895	1.81191	1.59711	1.64118	1.59303	1.62639	1.6678	1.74286	1.66763	1.69163	1.62816	1.75532	1.61494	1.65379	1.58515	1.65125	1.5725	1.59011
ACADS	Q07417	0.00168671	-0.0140208	0.00512782	0.973223	0.832349	0.899794	1.87993	1.85189	1.86512	1.91652	1.86245	1.91616	1.86624	1.91318	1.86168	1.91078	1.8431	1.86911	1.84378	1.88675	1.88939	1.88679	1.90746	1.90701	1.88282	1.91682	1.85397	1.90893	1.83791	1.86335
ACADV	P50544	-0.0552163	-0.0289379	-0.0477414	0.150686	0.64326	0.177872	3.40364	3.37346	3.39582	3.3954	3.41433	3.38839	3.40472	3.42504	3.39203	3.27584	3.3359	3.33241	3.47938	3.39147	3.48013	3.4382	3.49345	3.40738	3.42923	3.41818	3.42722	3.36969	3.37588	3.35435
ACAP2	Q6ZQK5	0.0369642	-0.0171909	-0.0270746	0.59139	0.896172	0.666418	-1.6431	-1.6784	-1.67363	-1.77563	-1.78844	-1.71146	-1.67288	-1.75329	-1.79592	-1.71786	-1.66835	-1.72037	-1.76262	-1.70777	-1.73668	-1.71155	-1.7677	-1.66453	-1.73005	-1.69502	-1.73477	-1.6343	-1.68951	-1.73562
ACATN	Q99J27	-0.0395124	0.0026446	-0.0476836	0.410922	0.985812	0.242658	1.01295	0.974613	0.978379	1.00641	1.05535	0.939671	1.00787	1.01613	0.963376	0.88686	0.914801	0.961315	1.07468	0.999348	1.05582	1.00056	1.06329	0.963075	0.978406	1.00367	1.02434	0.958796	0.98606	0.947886
ACBD5	Q5XG73	-0.0066879	-0.0513229	-0.0481194	0.968732	0.810886	0.698228	-0.919202	-0.704516	-0.855725	-0.710718	-0.906262	-0.706206	-0.679753	-0.885196	-0.890111	-0.674575	-0.824307	-0.785673	-0.891877	-0.667059	-0.841208	-0.763266	-0.840692	-0.623606	-0.834367	-0.67346	-0.85196	-0.661678	-0.755338	-0.713213
ACBD6	Q9D061	-0.0416578	-0.0232233	0.0613855	0.427955	0.799983	0.153147	0.236961	0.320371	0.309496	0.273788	0.380072	0.423293	0.355544	0.319201	0.353168	0.49787	0.374434	0.430938	0.29786	0.311921	0.320756	0.37671	0.387562	0.402433	0.377416	0.403592	0.340043	0.39464	0.366669	0.309516
ACBP	P31786	0.0346738	-0.0802992	-0.20902	0.927018	0.891921	0.413861	1.60887	1.61751	1.49184	1.37392	2.10595	2.05493	1.6223	1.33352	1.45578	1.85344	2.15004	2.00423	1.3654	1.30327	1.70349	1.58127	1.77777	1.63702	2.03188	1.99123	1.94605	2.26509	1.9245	2.16393
ACD	Q5EE38	0.00838313	0.111343	-0.0278216	0.972725	0.665447	0.885053	NA	NA	-4.77291	-4.63893	NA	NA	-4.78426	-4.53341	NA	NA	-4.77679	-4.70712	NA	NA	-4.71742	-4.7112	NA	NA	-4.68898	-4.85138	NA	NA	-4.7144	-4.71386
ACD10	Q8K370	0.0620071	-0.0327488	-0.0685052	0.32108	0.760268	0.209156	-2.44927	-2.55402	-2.46063	-2.456	-2.64009	-2.54148	-2.53312	-2.5938	-2.5871	-2.58351	-2.53967	-2.58571	-2.50339	-2.57027	-2.49293	-2.60136	-2.54188	-2.52435	-2.49814	-2.61312	-2.47534	-2.48309	-2.47141	-2.59212
ACD11	Q80XL6	-0.0124043	0.0137113	-0.0493802	0.915378	0.953246	0.54488	-0.291732	-0.225824	-0.341403	-0.190694	-0.240294	-0.265963	-0.342946	-0.119443	-0.373734	-0.290285	-0.402368	-0.257752	-0.192341	-0.265099	-0.344991	-0.197604	-0.306384	-0.247373	-0.300833	-0.1689	-0.256607	-0.269075	-0.376353	-0.224583
ACDSB	Q9DBL1	-0.0686907	0.00349393	-0.0329059	0.0889536	0.984174	0.429603	2.17437	2.1076	2.17371	2.17699	2.23256	2.16967	2.25662	2.25996	2.13068	2.07555	2.10861	2.11709	2.29742	2.19678	2.221	2.19222	2.28819	2.21603	2.19862	2.20199	2.16331	2.13386	2.11406	2.15232
ACINU	Q9JIX8	-0.0440565	-0.00776776	0.0208435	0.132902	0.918029	0.492898	3.73272	3.80239	3.81985	3.80954	3.81702	3.83022	3.80053	3.84145	3.82568	3.79574	3.82965	3.78203	3.84534	3.82017	3.8591	3.81611	3.84354	3.83429	3.82787	3.81459	3.75511	3.80228	3.80873	3.78362
ACKMT	Q9D1Z3	0.0424304	0.0394167	-0.12442	0.812005	0.891231	0.316034	-3.70382	-3.79904	NA	NA	-3.7534	-3.87431	NA	NA	-3.81847	-3.72979	NA	NA	-3.74564	-3.84208	NA	NA	-3.93318	-3.77335	NA	NA	-3.63018	-3.66924	NA	NA
ACL6A	Q9Z2N8	-0.0761392	0.00288479	-0.000122319	0.00925483	0.981728	0.997887	1.74956	1.73111	1.75776	1.80737	1.83214	1.78761	1.81474	1.8258	1.79121	1.77853	1.77187	1.75489	1.82751	1.79763	1.87337	1.85183	1.85116	1.81117	1.79838	1.78804	1.77796	1.7894	1.76171	1.76792
ACL6B	Q99MR0	-0.159742	-0.00071376	-0.0663237	0.336242	0.998217	0.698439	-5.53468	-5.58416	NA	NA	-5.22837	-5.45304	NA	NA	-5.36987	-5.40114	NA	NA	-5.42277	-5.37659	NA	NA	-5.24303	-5.43695	NA	NA	-5.32137	-5.31699	NA	NA
ACLY	Q91V92	-0.18148	-0.0998152	-0.155975	1.21e-05	0.0052275	1.38e-05	7.52073	7.53563	7.53518	7.51612	7.61569	7.60869	7.61883	7.63148	7.55118	7.48687	7.47376	7.46164	7.75286	7.70884	7.70185	7.67004	7.79438	7.69437	7.70298	7.68222	7.66047	7.67318	7.62776	7.63594
ACM3	Q9ERZ3	0.27496	0.0878724	0.102066	0.0681369	0.727332	0.485319	-4.03508	-4.06029	NA	NA	-4.17054	-4.06443	NA	NA	-4.23038	-3.98004	NA	NA	-4.32336	-4.32192	NA	NA	-4.26309	-4.14763	NA	NA	-4.24504	-4.16951	NA	NA
ACO11	Q8VHQ9	0.038785	0.0293661	-0.0273438	0.43048	0.7043	0.553998	-0.365107	-0.35132	-0.393465	-0.298978	-0.354102	-0.357015	-0.383665	-0.314041	-0.320013	-0.341003	-0.356353	-0.392966	-0.418064	-0.451282	-0.34353	-0.351135	-0.373457	-0.391585	-0.403774	-0.357472	-0.272403	-0.328312	-0.375042	-0.325202
ACO13	Q9CQR4	0.022903	-0.0327378	-0.040248	0.831803	0.833058	0.614553	0.579228	0.539497	0.641509	0.49181	0.468624	0.48911	0.526409	0.443465	0.434697	0.432609	0.460951	0.335598	0.460686	0.583726	0.653978	0.462042	0.567637	0.535279	0.532797	0.422846	0.412177	0.506337	0.547342	0.358991
ACOHC	P28271	-0.00857054	-0.0489676	-0.0118692	0.903013	0.432385	0.835071	3.78328	3.83653	3.85569	3.88724	3.81172	3.92722	3.83679	3.8064	3.89682	3.85685	3.88277	3.88798	3.84028	3.88965	3.86959	3.79751	3.82265	3.94222	3.93506	3.87807	3.87486	3.9039	3.91441	3.87874
ACON	Q99KI0	-0.0651401	-0.0404105	-0.022904	0.129557	0.516442	0.624844	5.56808	5.54298	5.59479	5.5906	5.58432	5.62975	5.63357	5.61445	5.61828	5.49696	5.56708	5.45207	5.647	5.63286	5.68143	5.59572	5.68651	5.64085	5.68189	5.61448	5.56275	5.54467	5.57414	5.54444
ACOT2	Q9QYR9	-0.0124407	0.00783103	0.0476997	0.819723	0.942448	0.163462	0.349992	0.347205	0.391798	0.347933	0.331552	0.401822	0.392802	0.385288	0.341524	0.367307	0.404416	0.331274	0.376734	0.399851	0.394309	0.315797	0.37764	0.353808	0.409386	0.339306	0.307093	0.329283	0.338935	0.278411
ACOT8	P58137	-0.00748273	-0.0509938	0.00242676	0.918589	0.455948	0.973107	0.428354	0.471604	0.371097	0.348208	0.363803	0.446045	0.441134	0.426426	0.421118	0.382113	0.42849	0.462814	0.336929	0.397395	0.484955	0.429914	0.501861	0.469961	0.48319	0.426371	0.446311	0.452105	0.405624	0.380788
ACOT9	Q9R0X4	0.0128052	0.08453	0.222342	0.850587	0.0852381	2.69e-06	1.32484	1.36273	1.30363	1.45191	1.4032	1.45237	1.4336	1.49895	1.58896	1.52152	1.51091	1.53265	1.33709	1.35893	1.32194	1.37392	1.3488	1.36361	1.34841	1.38919	1.31182	1.32212	1.25957	1.37117
ACOX1	Q9R0H0	0.0313277	-0.101378	-0.117773	0.689326	0.119338	0.0252755	2.0289	2.17187	2.13515	2.0935	1.93631	2.07393	1.95755	1.95147	1.90188	2.00663	1.99111	1.93148	2.0119	2.11261	2.11578	2.06381	2.07843	2.13978	2.08081	2.02575	2.00656	2.11542	2.13328	2.04693
ACOX3	Q9EPL9	0.0931395	0.111154	-0.0379651	0.333406	0.331229	0.714016	-4.61258	-4.68331	-4.69449	-4.58991	-4.60497	-4.53049	-4.64895	-4.47715	-4.82013	-4.75302	-4.67737	-4.52638	-4.78813	-4.79981	-4.7272	-4.63771	-4.69769	-4.67984	-4.63029	-4.69834	-4.56752	-4.63532	-4.73556	-4.68664
ACPH	Q8R146	-0.0244512	0.0258727	0.0078365	0.691403	0.762295	0.896411	1.42405	1.51875	1.49075	1.47079	1.53344	1.51855	1.57721	1.50048	1.54272	1.48091	1.53405	1.51986	1.59184	1.40303	1.48946	1.51782	1.5346	1.48722	1.49639	1.50797	1.53116	1.53117	1.50498	1.47889
ACPM	Q9CR21	0.0965122	-0.0818136	-0.0923769	0.586007	0.757849	0.541146	2.38212	2.03675	2.19527	2.06885	2.33064	2.05763	2.04524	1.91695	2.23777	1.99008	2.19733	2.26218	2.10978	1.90576	2.17248	2.10892	2.25768	2.02884	2.24226	2.14893	2.3552	2.11992	2.34802	2.23372
ACRBP	Q3V140	-0.0578614	-0.00998569	0.0841606	0.623057	0.978248	0.37052	NA	NA	-1.18828	-1.27858	NA	NA	-1.1857	-1.18834	NA	NA	-1.12962	-1.27218	NA	NA	-1.18717	-1.16397	NA	NA	-1.12193	-1.23214	NA	NA	-1.27074	-1.29938
ACSA	Q9QXG4	-0.0189807	-0.0560379	-0.0342595	0.648416	0.115426	0.270062	-0.300968	-0.259264	-0.248507	-0.225648	-0.305807	-0.267966	-0.324396	-0.298702	-0.254964	-0.284789	-0.262443	-0.314604	-0.240592	-0.254169	-0.259284	-0.20442	-0.253746	-0.214663	-0.238633	-0.265677	-0.25733	-0.227551	-0.251195	-0.243686
ACSF3	Q3URE1	-0.0230716	-0.0630464	0.0136275	0.496526	0.0347722	0.680757	1.14588	1.20086	1.18011	1.18861	1.14053	1.19463	1.13491	1.16679	1.17322	1.16067	1.17825	1.20843	1.19683	1.2063	1.17298	1.23163	1.22095	1.22333	1.19208	1.25268	1.15636	1.18443	1.16574	1.15954
ACSL1	P41216	-0.0043222	-0.0199613	-0.0145971	0.929319	0.736014	0.696607	1.57065	1.56963	1.5853	1.5464	1.53518	1.60512	1.60371	1.61273	1.57387	1.60871	1.58681	1.54824	1.54249	1.58352	1.59671	1.56656	1.57116	1.61906	1.6263	1.62007	1.59549	1.63681	1.57822	1.56549
ACSL3	Q9CZW4	0.0140759	-0.0199832	-0.0251609	0.806778	0.798556	0.551027	-1.525	-1.54211	-1.5286	-1.48361	-1.53282	-1.56744	-1.56366	-1.50011	-1.5594	-1.58564	-1.59451	-1.53119	-1.5254	-1.53371	-1.55997	-1.51655	-1.53715	-1.46513	-1.56797	-1.51385	-1.55748	-1.50521	-1.55818	-1.54923
ACSL4	Q9QUJ7	-0.0708657	0.0457239	0.0372306	0.15741	0.532628	0.467331	2.45231	2.52692	2.5818	2.50718	2.71699	2.61542	2.80348	2.68934	2.57011	2.55921	2.62643	2.56493	2.6568	2.57405	2.57512	2.54571	2.64939	2.64684	2.68772	2.65838	2.5456	2.55083	2.54736	2.52798
ACSL5	Q8JZR0	-0.0762118	0.0357025	0.111302	0.00228578	0.232348	1e-05	3.37776	3.41273	3.42865	3.42826	3.50073	3.46382	3.5196	3.5043	3.54	3.52771	3.52929	3.52511	3.5057	3.50744	3.49693	3.44219	3.46387	3.46814	3.45951	3.45413	3.41427	3.42377	3.40849	3.43037
ACSL6	Q91WC3	-0.0533793	0.104329	0.235896	0.463267	0.142455	0.000104987	-1.63432	-1.69826	-1.59713	-1.65018	-1.55153	-1.4719	-1.49831	-1.42242	-1.31049	-1.37967	-1.53362	-1.46084	-1.53887	-1.64244	-1.58323	-1.60184	-1.62388	-1.60457	-1.5764	-1.55663	-1.72491	-1.61737	-1.6646	-1.62133
ACTA	P62737	-0.0398289	0.0442972	-0.0102978	0.512598	0.572085	0.875309	3.41006	3.36292	3.4365	3.32636	3.55968	3.47783	3.5597	3.49903	3.4285	3.29814	3.44133	3.37305	3.45392	3.44318	3.43486	3.3632	3.52221	3.44016	3.52913	3.42754	3.41145	3.37008	3.42781	3.37288
ACTB	P60710	-0.0578013	0.0285403	-0.00538034	0.0383427	0.483327	0.884001	7.30053	7.32313	7.32942	7.33394	7.41589	7.43374	7.42789	7.43229	7.31038	7.27212	7.30671	7.32645	7.39817	7.37492	7.39317	7.35197	7.45247	7.36708	7.39128	7.3848	7.32201	7.33333	7.31284	7.26901
ACTBL	Q8BFZ3	-0.0649885	0.0096347	-0.0557179	0.708443	0.985474	0.710832	-3.20687	-3.07468	-2.97094	-3.19471	-3.09922	-2.86261	-3.31303	-2.91364	-3.18761	-3.12418	-3.11136	-2.90093	-3.07689	-3.05737	-3.04647	-3.00652	-3.02046	-3.07501	-2.93427	-3.1973	-2.95579	-3.02221	-2.98925	-3.13396
ACTN1	Q7TPR4	-0.010473	0.0306266	-0.000399994	0.795661	0.429736	0.993023	3.85542	3.899	3.87146	3.86839	3.87425	3.89622	3.96212	3.88379	3.85372	3.81716	3.84126	3.81629	3.90357	3.88958	3.88048	3.86253	3.88648	3.86028	3.896	3.85112	3.82032	3.8571	3.8306	3.82202
ACTN2	Q9JI91	-0.0169955	-0.0724042	-0.0399155	0.97997	0.952307	0.939424	0.0104008	0.40989	NA	NA	-0.158641	0.343814	NA	NA	-0.0215715	0.278241	NA	NA	0.00769828	0.446584	NA	NA	-0.016021	0.346002	NA	NA	-0.0228212	0.359322	NA	NA
ACTN4	P57780	-0.059829	-0.0025073	-0.0335521	0.0209363	0.981728	0.178763	5.4598	5.47772	5.48389	5.48764	5.53473	5.53405	5.52392	5.52771	5.49581	5.42493	5.42828	5.45941	5.52383	5.51396	5.55189	5.5587	5.58015	5.51877	5.52595	5.50556	5.48674	5.48848	5.48944	5.47799
ACTY	Q8R5C5	-0.0314081	-0.00968032	-0.0134583	0.320564	0.888943	0.689715	3.86268	3.94724	3.94029	3.92297	3.91986	3.94384	3.96226	3.91333	3.91885	3.92415	3.90313	3.89364	3.94268	3.93988	3.98101	3.93525	3.93614	3.96752	3.92876	3.94558	3.89242	3.95269	3.91092	3.93758
ACTZ	P61164	0.00854945	-0.013517	-0.0159939	0.850521	0.832148	0.628928	2.17474	2.20392	2.1853	2.16057	2.22059	2.16236	2.18988	2.20637	2.17286	2.10393	2.17671	2.14295	2.20355	2.17858	2.13499	2.17323	2.22216	2.16909	2.21592	2.22609	2.16988	2.17175	2.14842	2.17037
ACV1C	Q8K348	0.0260841	0.174134	-0.119876	0.902632	0.355167	0.395766	-5.11687	-5.28236	NA	NA	-5.28314	-5.17563	NA	NA	-5.2592	-5.26372	NA	NA	-5.22691	-5.22449	NA	NA	-5.43667	-5.37037	NA	NA	-5.22974	-5.05342	NA	NA
ACY1	Q99JW2	0.0236061	0.0306332	-0.0310026	0.823581	0.841764	0.712166	-1.96508	-2.02873	-2.07194	-2.07457	-1.92278	-2.03044	-2.03982	-1.78649	-2.00541	-2.02965	-2.04175	-2.01482	-2.06715	-2.10914	-2.01618	-2.04228	-1.90369	-2.07399	-1.96084	-1.96355	-1.95215	-1.96166	-2.03795	-2.01587
ACYP1	P56376	-0.0444301	-0.0432691	-0.0968858	0.20435	0.314725	0.00176051	3.23571	3.2952	3.2992	3.26639	3.23381	3.2945	3.24673	3.195	3.11903	3.08507	3.11031	3.13286	3.30557	3.30947	3.35896	3.30022	3.30261	3.25281	3.32413	3.26356	3.18086	3.20817	3.23174	3.21403
ACYP2	P56375	-0.0409769	0.146062	0.31049	0.471026	0.00297851	5.71e-08	0.162822	0.249539	0.234032	0.123548	0.337217	0.376502	0.414222	0.437823	0.445042	0.506406	0.562425	0.506993	0.235334	0.276501	0.170222	0.251792	0.215574	0.291382	0.231831	0.242726	0.1583	0.221557	0.18371	0.215338
ADA	P03958	-0.0278743	0.044833	0.157602	0.717476	0.622469	0.00215546	-2.07827	-1.9514	-1.95722	-2.027	-1.99668	-1.89821	-1.90768	-1.94773	-1.79744	-1.82238	-1.85382	-1.87197	-1.93213	-1.9823	-2.0108	-1.97716	-1.98097	-1.98795	-1.92342	-2.03728	-1.97876	-1.9248	-1.99675	-2.07571
ADA10	O35598	0.0688945	0.158006	0.210424	0.049689	2.78e-05	1.86e-07	0.32193	0.376375	0.333067	0.366842	0.389656	0.412293	0.356385	0.435595	0.453904	0.463951	0.48386	0.484415	0.27654	0.285738	0.292651	0.267709	0.242686	0.287597	0.218206	0.213418	0.230299	0.292555	0.21634	0.305241
ADA17	Q9Z0F8	0.00164018	0.008633	-0.0192524	0.993815	0.985474	0.898936	-4.35806	-4.22196	-4.42198	-4.29584	-4.25572	-4.09509	-4.26538	-4.23872	-4.43437	-4.3456	-4.22849	-4.12852	-4.42794	-4.104	-4.37756	-4.3949	-4.2475	-4.17159	-4.35556	-4.1148	-4.31818	-4.20598	-4.3289	-4.20693
ADA22	Q9R1V6	0.0797505	-0.0795404	-0.138771	0.347549	0.468383	0.0474935	-1.19289	-1.19362	-1.18329	-0.983913	-1.20599	-1.28504	-1.41468	-1.33169	-1.27626	-1.27516	-1.24202	-1.17956	-1.20847	-1.24275	-1.22934	-1.19216	-1.17724	-1.12657	-1.29859	-1.31683	-1.05378	-1.09443	-1.15842	-1.11128
ADA2A	Q01338	-0.109115	-0.298191	-0.347262	0.261372	0.00123206	8.42e-05	-2.22119	-2.09931	-2.06998	-2.17903	-2.26859	-2.0873	-2.23544	-2.03611	-2.34714	-2.23303	-2.24922	-2.34311	-2.17472	-1.99361	-2.00072	-1.964	-1.97938	-1.87243	-1.76399	-1.81889	-2.02973	-1.85753	-1.95338	-1.94281
ADAL	Q80SY6	-0.000125474	-0.0514555	-0.104617	0.999756	0.832349	0.371429	-3.08827	-2.99382	NA	NA	-3.00654	-3.02901	NA	NA	-3.05784	-3.09813	NA	NA	-2.95645	-3.12539	NA	NA	-2.93028	-3.00236	NA	NA	-2.91011	-3.03663	NA	NA
ADAM9	Q61072	-0.00761694	-0.0109089	-0.0445361	0.892125	0.900624	0.187714	-1.64735	-1.61431	-1.64078	-1.66617	-1.66094	-1.65453	-1.61027	-1.58394	-1.67084	-1.63638	-1.67721	-1.64307	-1.61701	-1.6621	-1.62474	-1.6343	-1.57822	-1.62912	-1.62163	-1.63708	-1.60092	-1.60451	-1.63921	-1.60471
ADAS	Q8C0I1	-0.0604762	-0.0302283	-0.0350992	0.0360555	0.468872	0.208692	1.64138	1.63963	1.64343	1.6707	1.69015	1.67426	1.65394	1.71503	1.64513	1.70978	1.64758	1.67888	1.70696	1.69845	1.68668	1.74494	1.68977	1.7316	1.72259	1.71033	1.71434	1.73016	1.66874	1.70852
ADAT1	Q9JHI2	0.0877316	0.0396081	0.0504942	0.69413	0.928769	0.800264	-4.27763	-4.55641	NA	NA	-4.59093	-4.36382	NA	NA	-4.51916	-4.41745	NA	NA	-4.49899	-4.51051	NA	NA	-4.54887	-4.48509	NA	NA	-4.5617	-4.47589	NA	NA
ADAT3	Q6PAT0	-0.113407	-0.0423642	0.0289317	0.385419	0.876174	0.847131	-5.16166	-5.13735	-5.09248	-5.02447	-5.09494	-5.01566	-5.17061	-4.976	-5.16865	-4.96809	-5.11304	-4.93785	-5.03759	-5.02444	-4.98247	-4.91784	-5.08348	-4.96987	-4.98753	-5.04687	-5.27569	-4.81144	-5.17501	-5.04122
ADCK1	Q9D0L4	0.00569083	-0.0655262	0.023782	0.956974	0.510415	0.774455	-3.07191	-3.22712	-3.19881	-3.11686	-3.21643	-3.26009	-3.24703	-3.21794	-3.21789	-3.24338	-3.21744	-3.25681	-3.08671	-3.21029	-3.06224	-3.27823	-3.15131	-3.21857	-3.1065	-3.203	-3.23484	-3.21455	-3.30351	-3.27775
ADCK5	Q80V03	-0.0194878	0.0985661	0.0125591	0.899787	0.509007	0.926355	NA	NA	-3.13101	-3.02265	NA	NA	-3.09823	-3.03596	NA	NA	-3.04597	-3.13652	NA	NA	-3.11179	-3.00289	NA	NA	-3.15029	-3.18103	NA	NA	-3.11933	-3.08828
ADCY8	P97490	-0.0312995	0.0346475	0.0297016	0.911626	0.950497	0.901141	-5.33715	-5.43841	NA	NA	-5.20562	-5.41872	NA	NA	-5.45857	-5.15896	NA	NA	-5.2871	-5.42586	NA	NA	-5.31594	-5.37769	NA	NA	-5.2781	-5.39884	NA	NA
ADCY9	P51830	-0.0248459	-0.0272067	-0.00479407	0.915378	0.953523	0.982689	-1.60025	-1.88824	-1.87598	-1.73722	-1.70908	-1.95101	-1.76749	-1.7261	-1.578	-1.88684	-1.79651	-1.51492	-1.65693	-1.90188	-1.74889	-1.6946	-1.5608	-1.95684	-1.82347	-1.70373	-1.49843	-1.80235	-1.82845	-1.62786
ADDA	Q9QYC0	-0.0348713	-0.0202811	-0.0718662	0.261124	0.69541	0.00664066	1.32407	1.29095	1.26035	1.28389	1.32657	1.30461	1.34515	1.33988	1.2631	1.28038	1.31847	1.28194	1.31311	1.29316	1.34414	1.34833	1.38131	1.33963	1.33457	1.34182	1.39159	1.35565	1.34208	1.34204
ADDG	Q9QYB5	-0.0234614	0.0289128	-0.0161209	0.680995	0.704672	0.749704	1.41062	1.31543	1.3592	1.38377	1.46002	1.37699	1.45032	1.47348	1.3949	1.36781	1.32427	1.39607	1.43865	1.34067	1.3599	1.42365	1.42965	1.39097	1.38224	1.44229	1.43011	1.3748	1.35197	1.39067
ADH1	P00329	-0.11071	-0.0527099	0.00322645	0.159601	0.703316	0.976685	4.96352	4.89038	4.98523	4.94075	4.93961	4.93225	4.96804	4.98271	4.94789	4.6982	4.85956	4.78289	5.10868	4.95756	5.14971	5.00678	5.12187	4.90549	5.02317	4.98291	4.82931	4.78026	4.88885	4.77721
ADHX	P28474	-0.0793662	0.00226378	0.0226977	0.0233187	0.985807	0.55452	3.69328	3.67548	3.72082	3.71271	3.71954	3.75128	3.78327	3.75746	3.76046	3.70261	3.72101	3.65605	3.82485	3.74319	3.79486	3.75687	3.78679	3.71834	3.78451	3.71286	3.6905	3.66957	3.69878	3.69049
ADIP	Q8VC66	0.0883421	-0.11773	0.00072642	0.614738	0.589166	0.997156	-3.9449	-4.07939	NA	NA	-4.10003	-4.05074	NA	NA	-4.04082	-3.95006	NA	NA	-4.10223	-4.09874	NA	NA	-3.93866	-3.97666	NA	NA	-3.87015	-4.12218	NA	NA
ADK	P55264	-0.0712258	0.0245016	-0.0788377	0.0783198	0.750971	0.032529	2.56308	2.63662	2.59684	2.59884	2.63662	2.75587	2.65688	2.68981	2.47924	2.51088	2.50977	2.4178	2.65049	2.68202	2.66824	2.67954	2.66771	2.7073	2.65849	2.60767	2.54491	2.60131	2.5351	2.55172
ADNP	Q9Z103	0.0180456	-0.00252824	0.0133031	0.602299	0.981959	0.67153	2.11789	2.10665	2.16629	2.10705	2.15479	2.15499	2.14576	2.14933	2.17357	2.17497	2.12406	2.11218	2.07714	2.12093	2.11193	2.1157	2.126	2.15769	2.17231	2.15898	2.12103	2.13181	2.15338	2.12535
ADPGK	Q8VDL4	-0.100246	-0.0457647	-0.021196	0.0689534	0.607082	0.749651	0.525617	0.574558	0.519853	0.604481	0.551526	0.605362	0.52747	0.66757	0.548203	0.508394	0.52984	0.658977	0.734925	0.6533	0.583116	0.654153	0.628205	0.665105	0.583407	0.658269	0.590942	0.594106	0.539335	0.605815
ADPRH	P54923	-0.0371014	-0.00362233	0.00428988	0.386898	0.981728	0.933239	2.02931	2.09789	2.05424	2.08845	2.07033	2.11081	2.09656	2.11916	2.04036	2.11851	2.01449	2.10523	2.10201	2.12683	2.06407	2.12539	2.07536	2.09695	2.09145	2.14759	2.04057	2.11662	2.0412	2.06304
ADPRS	Q8CG72	0.0315689	0.0288829	-0.0334987	0.849448	0.920582	0.801141	0.793335	0.900139	0.770479	0.980939	0.858073	0.912754	0.70493	0.833202	0.782832	0.729418	0.745244	0.883639	0.740292	0.75143	0.750261	1.07663	0.933906	0.767681	0.730929	0.760911	0.820741	0.814859	0.716169	0.923359
ADRB2	P18762	-0.105751	-0.0337105	0.0528938	0.457816	0.91339	0.7102	-3.00282	-2.92177	NA	NA	-2.96501	-2.77048	NA	NA	-2.86948	-2.6986	NA	NA	-2.84856	-2.86453	NA	NA	-2.85132	-2.81675	NA	NA	-2.83955	-2.83431	NA	NA
ADRM1	Q9JKV1	-0.11241	0.0261863	0.0269398	0.000872958	0.613611	0.416526	1.55962	1.55346	1.60665	1.57484	1.61055	1.69347	1.70716	1.6986	1.6293	1.6745	1.61114	1.59457	1.70467	1.68493	1.67781	1.67678	1.64531	1.67933	1.64279	1.63762	1.58062	1.6025	1.60545	1.61319
ADRO	Q61578	0.00151729	-0.0118903	-0.0157564	0.987157	0.936466	0.806086	0.277169	0.163786	0.325395	0.238078	0.327558	0.244948	0.285438	0.205831	0.231798	0.209568	0.296321	0.195681	0.262872	0.227754	0.261205	0.246527	0.341369	0.302687	0.251788	0.215491	0.273737	0.237135	0.281834	0.203688
ADT1	P48962	-0.151899	-0.0769852	-0.0561362	0.00575926	0.26212	0.307052	6.88654	6.8367	6.93418	6.92873	6.98659	6.96329	6.91396	6.93063	6.90294	6.82122	6.906	6.7954	7.09485	6.99405	7.11514	6.9897	7.07939	6.99609	7.07016	6.95678	6.95018	6.90928	6.94882	6.84183
ADT2	P51881	-0.125051	-0.0424439	-0.0462204	0.0413795	0.704672	0.480682	5.49904	5.49457	5.58564	5.46876	5.56633	5.57198	5.58703	5.53417	5.54191	5.42848	5.52708	5.39859	5.72119	5.60586	5.70009	5.52108	5.66565	5.59417	5.6244	5.54507	5.53585	5.51173	5.57039	5.46296
ADT4	Q3V132	-0.0333052	-0.0362212	0.0290119	0.469046	0.54331	0.486015	-0.665249	-0.668032	-0.64123	-0.632932	-0.606016	-0.572035	-0.651796	-0.601676	-0.63261	-0.609293	-0.569483	-0.608495	-0.632476	-0.567048	-0.670218	-0.60448	-0.615391	-0.541036	-0.554657	-0.575554	-0.685364	-0.596747	-0.629547	-0.624271
ADX	P46656	0.0192116	0.00650882	-0.166338	0.893453	0.985474	0.0683595	-1.01789	-0.947939	NA	NA	-0.994153	-1.0567	NA	NA	-1.12348	-1.10048	NA	NA	-0.971353	-1.0329	NA	NA	-0.960047	-1.10382	NA	NA	-0.895911	-0.99537	NA	NA
AEBP1	Q640N1	0.0352675	-0.0602804	-0.165861	0.447473	0.209438	3.23e-05	-0.00781039	-0.101024	-0.0498552	-0.0590108	-0.100155	-0.118033	-0.171956	-0.139318	-0.22118	-0.257967	-0.20256	-0.244127	-0.0932868	-0.0511555	-0.101543	-0.112785	-0.0597777	-0.0767084	-0.0194566	-0.132397	-0.0618414	-0.0875349	-0.0189475	-0.0940683
AEDO	Q6PDY2	0.0112012	-0.0597307	-0.130967	0.885584	0.360995	0.00365341	1.23844	1.19623	1.20064	1.21605	1.19797	1.14768	1.14001	1.18814	1.19401	1.03227	1.04323	1.09795	1.23416	1.14245	1.18308	1.24686	1.27074	1.1691	1.26939	1.20349	1.26063	1.18551	1.22357	1.22161
AEN	Q9CZI9	-0.00855644	0.0613394	0.0770299	0.960723	0.777148	0.521531	-3.9728	-3.92587	NA	NA	-3.83705	-3.78803	NA	NA	-3.96188	-3.82663	NA	NA	-3.95889	-3.92267	NA	NA	-3.86246	-3.8853	NA	NA	-3.89201	-4.05056	NA	NA
AF1Q	P97783	-0.0284275	0.0577239	-0.470488	0.88926	0.836816	0.00204408	-1.56085	-1.48304	NA	NA	-1.35981	-1.44057	NA	NA	-1.85688	-1.58902	NA	NA	-1.56293	-1.42411	NA	NA	-1.46977	-1.44606	NA	NA	-1.26305	-1.24187	NA	NA
AF9	A2AM29	-0.0704833	0.122764	-0.159651	0.691659	0.546037	0.223388	NA	NA	-2.8128	-2.93808	NA	NA	-2.72232	-2.6396	NA	NA	-2.94701	-3.03815	NA	NA	-2.7714	-2.83851	NA	NA	-2.71474	-2.8927	NA	NA	-2.74887	-2.91699
AFAD	Q9QZQ1	0.00110322	-0.0185677	-0.00785663	0.97997	0.67005	0.799357	3.23916	3.26295	3.29128	3.28781	3.28695	3.24907	3.23824	3.26581	3.25006	3.23351	3.25265	3.23708	3.26622	3.30185	3.2589	3.24982	3.2641	3.29143	3.26969	3.28913	3.25196	3.27666	3.21731	3.25879
AFAM	O89020	0.181242	0.163291	0.100261	0.32782	0.510415	0.587903	-1.51341	-1.67985	-1.88455	-1.63797	-2.89576	-2.83461	-2.76057	-2.69907	-1.89327	-1.70774	-1.98895	-1.98707	-1.64556	-1.76748	-2.05308	-1.97462	-2.96531	-2.7679	-2.99869	-3.11128	-1.66177	-2.07779	-2.16822	-2.07028
AFAP1	Q80YS6	-0.0275231	-0.119325	-0.214605	0.740236	0.0586503	0.000151424	-1.91269	-1.814	-1.8909	-1.8992	-2.03061	-1.90808	-1.9528	-2.02329	-2.02125	-1.92411	-1.99655	-1.93712	-1.90903	-1.87696	-1.85276	-1.76793	-1.92129	-1.85202	-1.87074	-1.79342	-1.81827	-1.71933	-1.7238	-1.75921
AFF4	Q9ESC8	0.0675656	-0.0853186	-0.0749367	0.50715	0.485674	0.388283	-2.33389	-2.2346	-2.29535	-2.12527	-2.37753	-2.21603	-2.36031	-2.36819	-2.24275	-2.37867	-2.38618	-2.18202	-2.33104	-2.31619	-2.3306	-2.28154	-2.1488	-2.25144	-2.37503	-2.20552	-2.28799	-2.25735	-2.18444	-2.1601
AFG1L	Q3V384	0.0118944	0.0509975	0.0495454	0.92612	0.745876	0.590532	-2.30103	-2.1983	-2.3597	-2.22261	-2.35227	-2.1965	-2.34555	-2.18633	-2.26177	-2.32296	-2.21878	-2.13526	-2.34886	-2.21435	-2.31599	-2.25001	-2.40952	-2.24267	-2.26807	-2.36439	-2.33754	-2.16442	-2.31654	-2.31845
AFG31	Q920A7	0.0160805	0.0228587	-0.00547439	0.769348	0.753124	0.917189	-0.0768535	-0.133694	-0.0881266	-0.117842	-0.102101	-0.139372	-0.109751	-0.0735068	-0.0501524	-0.105481	-0.0529616	-0.138605	-0.125513	-0.153235	-0.109111	-0.0929787	-0.0804561	-0.11348	-0.147757	-0.174472	-0.0677565	-0.105899	-0.100743	-0.0509041
AFG32	Q8JZQ2	-0.00648487	-0.0127231	0.0214791	0.905038	0.87587	0.571484	2.1385	2.0714	2.13017	2.08097	2.12669	2.08077	2.10208	2.10685	2.16911	2.08873	2.12153	2.0982	2.10926	2.08514	2.14199	2.11059	2.16543	2.10849	2.06806	2.1253	2.13516	2.07396	2.08848	2.09404
AFTIN	Q80WT5	0.0133192	0.00239646	-0.00339626	0.858575	0.989545	0.960585	-0.248165	-0.263596	-0.326429	-0.281181	-0.236352	-0.320659	-0.325418	-0.233708	-0.236939	-0.295226	-0.332767	-0.288106	-0.286723	-0.337283	-0.31736	-0.231282	-0.293957	-0.314852	-0.313579	-0.203335	-0.29697	-0.309117	-0.303948	-0.229418
AG10B	Q3UGP8	-0.0360046	-0.00602333	-0.0121401	0.855614	0.989646	0.944702	NA	NA	-4.02348	-3.82277	NA	NA	-4.01379	-3.86171	NA	NA	-3.93174	-3.90649	NA	NA	-3.90109	-3.87314	NA	NA	-3.95225	-3.91121	NA	NA	-3.97351	-3.84043
AGAL	P51569	0.0037685	0.00106191	0.0297369	0.960558	0.994655	0.574582	0.720797	0.611869	0.739842	0.683073	0.688387	0.774347	0.750755	0.684237	0.686657	0.660792	0.658506	0.541797	0.66447	0.672262	0.738486	0.665291	0.758262	0.695378	0.739218	0.70062	0.611936	0.595549	0.629989	0.591331
AGAP1	Q8BXK8	-0.00685096	-0.0151196	-0.0235988	0.932575	0.910639	0.702018	1.11564	1.00886	1.09258	1.04555	1.16066	1.04634	1.16107	1.08001	1.12984	1.04182	1.09747	1.03931	1.109	0.998523	1.10122	1.08128	1.18607	1.08234	1.15444	1.08572	1.15729	1.07113	1.09531	1.0791
AGAP3	Q8VHH5	-0.091992	-0.0608587	-0.0116298	0.0261266	0.233972	0.825723	0.431239	0.464307	0.455874	0.507975	0.520547	0.556576	0.475746	0.541025	0.472303	0.520647	0.485744	0.611113	0.530626	0.566156	0.568083	0.562499	0.598605	0.605051	0.558559	0.575114	0.542856	0.583405	0.513385	0.496681
AGFG1	Q8K2K6	-0.050702	-0.00486118	-0.0167316	0.252533	0.977713	0.735566	1.86874	1.96667	1.98831	1.92695	1.95323	1.99588	2.04303	1.95216	1.94826	1.9436	2.00008	1.88734	1.99326	1.97552	2.01477	1.96994	1.98921	2.01449	2.00425	1.95581	1.95132	2.00301	1.93647	1.9554
AGFG2	Q80WC7	0.0165612	0.0325982	-0.091962	0.875454	0.810886	0.144334	-3.21101	-3.19005	-3.31152	-3.33522	-3.2816	-3.37397	-3.20243	-3.20827	-3.30882	-3.32483	-3.28918	-3.34794	-3.22894	-3.32933	-3.31565	-3.24012	-3.33032	-3.31824	-3.25636	-3.29175	-3.21629	-3.17553	-3.19016	-3.32094
AGGF1	Q7TN31	-0.0306361	-0.0319207	-0.157666	0.886686	0.933875	0.252319	-3.52084	-3.40497	NA	NA	-3.58929	-3.44359	NA	NA	-3.65393	-3.56709	NA	NA	-3.4715	-3.39303	NA	NA	-3.56272	-3.40632	NA	NA	-3.53736	-3.36833	NA	NA
AGK	Q9ESW4	-0.00197852	0.00480217	0.0290665	0.97992	0.978745	0.541146	-0.719509	-0.692677	-0.74848	-0.68115	-0.660174	-0.728796	-0.744552	-0.682527	-0.725484	-0.652623	-0.734624	-0.686127	-0.731137	-0.72627	-0.734351	-0.642145	-0.749222	-0.700109	-0.727892	-0.658034	-0.714454	-0.732853	-0.776855	-0.690964
AGM1	Q9CYR6	-0.04624	-0.0237827	-0.0508113	0.253924	0.736014	0.154584	2.06345	2.12299	2.15476	2.11637	2.10775	2.15001	2.17512	2.16402	2.07148	2.13443	2.03651	2.05409	2.16505	2.19588	2.12542	2.15617	2.17011	2.19945	2.14219	2.18028	2.10369	2.18225	2.10468	2.10913
AGO2	Q8CJG0	-0.00892393	-0.0203922	0.0233033	0.834255	0.683988	0.429603	1.3453	1.39113	1.40319	1.42898	1.38072	1.39233	1.39563	1.38961	1.39669	1.38885	1.42124	1.3986	1.43195	1.41325	1.37901	1.38009	1.41633	1.42318	1.40423	1.39614	1.36975	1.38318	1.41443	1.34481
AGO3	Q8CJF9	0.10725	-0.0380546	-0.0415635	0.139165	0.783652	0.592897	-2.93592	-3.03495	-3.04382	-3.10037	-3.02513	-3.11471	-3.08015	-3.10682	-3.00018	-3.1429	-3.02508	-3.1219	-3.12746	-3.20422	-3.04946	-3.16292	-3.04629	-3.12013	-2.9612	-3.04697	-3.01362	-3.041	-2.96232	-3.10686
AGRL4	Q923X1	0.0361442	0.0720503	0.0549438	0.855184	0.775355	0.72205	NA	NA	-4.14078	-4.0744	NA	NA	-4.20932	-4.14493	NA	NA	-4.1605	-4.03875	NA	NA	-4.02484	-4.26263	NA	NA	-4.2427	-4.25565	NA	NA	-4.13384	-4.1753
AHI1	Q8K3E5	0.0339894	0.0247143	0.0344782	0.530318	0.773028	0.461455	-0.63097	-0.531238	-0.582533	-0.6416	-0.573026	-0.526114	-0.541124	-0.496552	-0.53946	-0.484697	-0.533013	-0.540372	-0.674923	-0.58745	-0.635361	-0.624564	-0.612425	-0.557994	-0.520693	-0.544562	-0.588705	-0.514445	-0.528022	-0.604283
AHSA1	Q8BK64	-0.0595644	-0.010651	-0.0328309	0.0478032	0.885219	0.268119	3.2247	3.23667	3.26809	3.24318	3.32092	3.32216	3.33458	3.25318	3.2428	3.22718	3.26818	3.24137	3.32784	3.30244	3.30262	3.278	3.35115	3.2898	3.33925	3.29325	3.27154	3.25275	3.31637	3.2702
AHSA2	Q8N9S3	-0.00673097	-0.00831433	-0.0437841	0.943238	0.970037	0.499914	-0.130922	-0.115253	-0.195958	-0.257767	-0.263135	-0.254336	-0.189448	-0.121272	-0.116668	-0.0937005	-0.168304	-0.223926	-0.133855	-0.148171	-0.219444	-0.171507	-0.272995	-0.246733	-0.162235	-0.112971	-0.0924095	-0.118688	-0.0824429	-0.133921
AIDA	Q8C4Q6	0.0793111	0.0855948	0.147948	0.298402	0.360385	0.0205365	-1.18321	-1.1382	-1.20405	-1.12164	-1.10574	-1.11272	-1.1046	-1.05063	-1.10962	-1.03099	-1.04525	-0.964727	-1.32037	-1.16288	-1.33978	-1.14129	-1.09142	-1.20059	-1.2496	-1.17446	-1.23194	-1.09804	-1.2507	-1.1617
AIFM1	Q9Z0X1	-0.0247228	0.0188487	0.0795925	0.38647	0.665408	0.000817234	2.90195	2.88187	2.89546	2.90227	2.93042	2.9001	2.94313	2.94543	2.97539	2.93695	2.91817	2.94016	2.93665	2.87784	2.95763	2.90832	2.92158	2.90791	2.8999	2.91429	2.8688	2.87196	2.85471	2.85684
AIMP1	P31230	-0.0532214	0.0058058	0.00212435	0.0503622	0.943293	0.9558	3.70429	3.74558	3.74959	3.70436	3.76689	3.78111	3.76802	3.78123	3.74908	3.729	3.79	3.72491	3.79321	3.77853	3.79933	3.74564	3.78789	3.73128	3.79373	3.76113	3.76325	3.75019	3.73724	3.7338
AIMP2	Q8R010	-0.0435647	-0.00715204	0.0613385	0.184666	0.937027	0.0331292	2.4893	2.5332	2.54289	2.53688	2.61306	2.55261	2.59731	2.58151	2.62047	2.55163	2.60927	2.54483	2.60145	2.56427	2.57901	2.5318	2.60115	2.55904	2.59452	2.61839	2.52724	2.5254	2.49598	2.53224
AINX	P46660	-0.0719499	-0.0718633	-0.0814781	0.0249401	0.0352848	0.00631052	4.52064	4.55599	4.57275	4.59916	4.57985	4.57987	4.53153	4.61171	4.51075	4.43646	4.51387	4.4655	4.6225	4.64388	4.63857	4.6314	4.66937	4.64535	4.62386	4.65183	4.53233	4.60029	4.54194	4.57795
AIP	O08915	0.00487298	0.0332643	0.00580973	0.909292	0.36804	0.872643	2.22725	2.28323	2.28776	2.24148	2.29591	2.27636	2.3073	2.29017	2.2518	2.24311	2.28194	2.22103	2.27535	2.24359	2.28154	2.21975	2.27605	2.25881	2.26882	2.233	2.22721	2.25557	2.25462	2.23723
AK1A1	Q9JII6	-0.0870822	0.00326381	0.00753496	0.00513129	0.979352	0.852271	3.75246	3.80207	3.76981	3.77312	3.86679	3.87674	3.90192	3.87869	3.81115	3.7569	3.78738	3.77794	3.88643	3.79817	3.87817	3.88302	3.89146	3.84452	3.90245	3.87266	3.81799	3.77279	3.74815	3.76431
AK1CD	Q8VC28	-0.0763466	-0.0219798	-0.0700911	0.224524	0.874104	0.220822	4.07619	4.07932	4.04933	4.17759	4.15762	4.17403	4.09075	4.20995	4.05619	3.94322	4.00044	4.03769	4.22666	4.13964	4.12439	4.19713	4.26104	4.12652	4.10934	4.22337	4.08772	4.09198	3.99589	4.14233
AKA10	O88845	-0.00621753	0.0419845	0.0382396	0.938305	0.628635	0.493598	-1.12605	-1.19173	-1.22437	-1.10079	-1.10735	-1.21737	-1.22844	-1.11024	-1.15857	-1.13101	-1.21205	-1.1835	-1.18893	-1.18005	-1.15269	-1.0964	-1.21805	-1.18309	-1.20543	-1.22476	-1.24088	-1.16706	-1.25682	-1.17333
AKA12	Q9WTQ5	0.172522	0.414394	0.465758	0.000262318	1.45e-10	7.23e-12	2.44961	2.52636	2.4436	2.40801	2.68833	2.64541	2.69834	2.65318	2.69289	2.70072	2.69886	2.66525	2.35157	2.30397	2.25392	2.22804	2.28541	2.30977	2.22924	2.20326	2.23501	2.26103	2.19438	2.20427
AKAP8	Q9DBR0	-0.0223853	-0.026992	-0.0367064	0.720049	0.752457	0.43223	0.591707	0.582662	0.632789	0.585451	0.622975	0.51722	0.562821	0.565622	0.604887	0.475901	0.523553	0.52933	0.656807	0.596219	0.584367	0.644758	0.646097	0.517818	0.599914	0.612776	0.589522	0.546926	0.55718	0.586869
AKAP9	Q70FJ1	0.045812	0.018787	0.0106154	0.0159715	0.508911	0.620439	2.96832	2.95716	2.94996	2.97153	2.95924	2.93918	2.93914	2.97247	2.97654	2.95225	2.95353	2.9777	2.91258	2.91858	2.90331	2.92925	2.92915	2.93587	2.92125	2.94862	2.95631	2.95181	2.94633	2.96311
AKCL2	Q9DCT1	-0.0565632	-0.0027556	0.0290874	0.147254	0.985474	0.464476	0.825876	0.849984	0.765896	0.897094	0.81533	0.879194	0.831433	0.867624	0.854341	0.863031	0.836223	0.875981	0.906838	0.856888	0.893176	0.908201	0.902886	0.863475	0.835088	0.803156	0.823738	0.816967	0.840708	0.831814
AKIB1	Q6ZPS6	0.0176257	-0.0228883	-0.0670523	0.944062	0.966794	0.726173	-3.57212	-3.83178	-3.54533	-3.80217	-3.54112	-3.78636	-3.58404	-3.85383	-3.56667	-3.84609	-3.47443	-3.78567	-3.52051	-3.86414	-3.62097	-3.81628	-3.53481	-3.75433	-3.61267	-3.77199	-3.50221	-3.67043	-3.42886	-3.80316
AKIP	Q9DCJ7	0.0747718	-0.024165	0.0494343	0.803844	0.977622	0.852271	-3.414	-3.65361	NA	NA	-3.55082	-3.64508	NA	NA	-3.47734	-3.57692	NA	NA	-3.43519	-3.78196	NA	NA	-3.45479	-3.69278	NA	NA	-3.50469	-3.64843	NA	NA
AKIR2	B1AXD8	-0.0849951	-0.0576727	-0.0553784	0.281186	0.635435	0.472268	-3.37646	-3.31206	-3.12939	-3.17868	-3.23538	-3.16093	-3.18773	-3.22573	-3.18763	-3.22749	-3.25164	-3.30594	-3.21901	-3.08024	-3.20755	-3.14982	-3.14376	-3.12105	-3.1095	-3.20478	-3.23254	-3.12027	-3.17393	-3.22444
AKP13	E9Q394	0.0754176	0.0373303	0.0610687	0.150068	0.672781	0.210803	-0.754384	-0.710511	-0.781551	-0.742467	-0.7022	-0.720108	-0.784314	-0.776552	-0.719513	-0.822288	-0.674713	-0.619801	-0.871361	-0.788049	-0.815174	-0.816	-0.786981	-0.747927	-0.811737	-0.78585	-0.803265	-0.748271	-0.77675	-0.752303
AKP8L	Q9R0L7	0.0438601	-0.0267666	-0.0358765	0.324247	0.720207	0.38486	0.281213	0.237057	0.300605	0.268039	0.238157	0.132488	0.179823	0.194048	0.196602	0.154388	0.185661	0.172149	0.216214	0.206661	0.274068	0.21453	0.276446	0.187218	0.207295	0.180625	0.263812	0.164941	0.220748	0.202805
AKT1	P31750	0.00894099	-0.0313157	0.00125934	0.917742	0.771635	0.987453	-1.71652	-1.6596	-1.60686	-1.62736	-1.67742	-1.64153	-1.67485	-1.64683	-1.71321	-1.60221	-1.61453	-1.52661	-1.63495	-1.64396	-1.70773	-1.65946	-1.54047	-1.66045	-1.68125	-1.63321	-1.57357	-1.6135	-1.60822	-1.66632
AKT2	Q60823	0.00545086	0.0427236	0.0446795	0.917742	0.350653	0.170042	1.66546	1.697	1.70655	1.67701	1.71745	1.66773	1.77098	1.70934	1.75709	1.77451	1.72622	1.70656	1.70631	1.67596	1.70403	1.63793	1.66789	1.66422	1.70368	1.6588	1.68779	1.71826	1.72213	1.65749
AKT3	Q9WUA6	0.0192818	0.0217085	-0.0647442	0.885311	0.924087	0.463185	-1.9199	-2.09227	-1.89704	-2.0065	-1.91142	-2.03269	-1.94478	-1.92747	-1.9543	-2.12283	-2.00371	-2.13087	-1.94171	-2.07016	-1.97443	-2.00654	-1.83318	-2.00915	-1.98548	-2.07538	-1.92908	-2.05088	-1.92079	-2.05197
AKTIP	Q64362	-0.0670723	-0.0359354	0.0358377	0.32108	0.757849	0.597705	-1.66515	-1.66359	-1.59516	-1.60858	-1.65672	-1.52169	-1.54625	-1.64336	-1.67835	-1.6161	-1.56075	-1.54307	-1.56561	-1.49709	-1.55245	-1.64904	-1.5816	-1.4713	-1.61657	-1.55481	-1.59337	-1.62932	-1.67256	-1.64637
AKTS1	Q9D1F4	-0.034441	-0.0867989	0.0147493	0.685269	0.264766	0.856675	-1.49794	-1.43807	-1.36251	-1.38958	-1.3198	-1.4116	-1.46467	-1.48943	-1.4234	-1.32749	-1.29704	-1.27303	-1.39281	-1.41357	-1.38382	-1.36015	-1.29126	-1.29788	-1.40071	-1.34846	-1.37528	-1.26655	-1.35097	-1.38715
AL14E	Q8BIX3	0.038422	0.20419	0.0607841	0.731856	0.0366915	0.479293	NA	NA	-2.4167	-2.35854	NA	NA	-2.37819	-2.31687	NA	NA	-2.35625	-2.37423	NA	NA	-2.45298	-2.3991	NA	NA	-2.59162	-2.51182	NA	NA	-2.40322	-2.44883
AL1A2	Q62148	0.0597059	-0.00287344	-0.0030127	0.591845	0.992822	0.980639	NA	NA	-3.19917	-3.11579	NA	NA	-3.14495	-3.19168	NA	NA	-3.19495	-3.20241	NA	NA	-3.24349	-3.19088	NA	NA	-3.121	-3.20988	NA	NA	-3.18048	-3.21085
AL1B1	Q9CZS1	0.271523	0.125521	0.0897694	0.130941	0.653757	0.621704	-4.61154	-4.67732	NA	NA	-4.47733	-4.70943	NA	NA	-4.69488	-4.54017	NA	NA	-5.02347	-4.80843	NA	NA	-4.66799	-4.76982	NA	NA	-4.75035	-4.66424	NA	NA
AL1L2	Q8K009	-0.0540298	0.0150769	0.0239072	0.100232	0.82857	0.488374	4.93709	4.92691	4.94657	4.91089	4.96401	4.92757	5.03652	4.94088	4.91192	4.87827	4.89131	4.84656	5.00964	5.00014	4.97828	4.9495	4.94428	4.95482	4.94662	4.96295	4.8724	4.81924	4.88791	4.85287
AL3A2	P47740	-0.00327858	-0.0334952	0.0562941	0.956974	0.581953	0.120678	2.20128	2.10302	2.1378	2.14213	2.16653	2.0642	2.05516	2.14605	2.17853	2.13454	2.14569	2.1523	2.17425	2.10499	2.15533	2.16278	2.1228	2.12302	2.15948	2.1606	2.1319	2.06551	2.08196	2.10652
AL4A1	Q8CHT0	-0.121919	-0.00974644	-0.0391884	0.0411252	0.960331	0.546499	1.10349	1.0823	1.24049	1.21633	1.2168	1.19103	1.25757	1.2835	1.26262	1.16837	1.10812	1.07951	1.34601	1.23051	1.28083	1.27294	1.30167	1.21627	1.25207	1.21787	1.23611	1.20885	1.15725	1.17318
AL5AP	P30355	-0.0662819	-0.0897665	-0.149486	0.478699	0.41499	0.0388319	-0.939368	-1.12641	-0.979456	-0.974902	-0.946666	-1.0723	-1.13848	-0.993584	-1.05954	-1.20247	-1.0809	-1.14182	-0.961849	-1.03351	-0.825188	-0.934457	-0.899825	-0.985011	-0.887014	-1.02011	-0.890064	-1.0394	-0.955084	-1.00223
AL7A1	Q9DBF1	0.0256804	0.00797764	0.000301416	0.317938	0.888943	0.993658	1.42747	1.4542	1.45126	1.45533	1.47942	1.43495	1.45779	1.43228	1.43413	1.42007	1.46981	1.44432	1.43819	1.42858	1.39614	1.42263	1.44607	1.43597	1.43401	1.45648	1.44012	1.44593	1.42964	1.45143
AL8A1	Q8BH00	0.068433	-0.130559	-0.0864634	0.409313	0.138448	0.223969	NA	NA	-1.98627	-1.98739	NA	NA	-2.04996	-2.06819	NA	NA	-2.01485	-2.11613	NA	NA	-2.05587	-2.05466	NA	NA	-1.9405	-1.91654	NA	NA	-1.96571	-1.99235
AL9A1	Q9JLJ2	-0.0395816	-0.025921	-0.0298525	0.546494	0.81125	0.613248	3.93157	3.8412	3.92571	3.86191	3.9354	3.87934	3.9263	3.91156	3.96042	3.77448	3.88308	3.79681	3.98225	3.88931	3.95786	3.88929	3.97771	3.86819	3.97316	3.93724	3.92422	3.86233	3.87513	3.87252
ALAT2	Q8BGT5	0.00682166	0.0551714	0.03456	0.95651	0.699773	0.713708	1.32687	1.39404	1.42598	1.54821	1.42877	1.46109	1.33266	1.32516	1.34368	1.35546	1.4353	1.38469	1.41023	1.37785	1.40747	1.47227	1.48139	1.39789	1.24643	1.20126	1.34338	1.29206	1.35643	1.38902
ALBU	P07724	0.47701	0.188195	-0.0731318	0.170188	0.768557	0.86719	4.5921	4.44709	4.05313	4.2065	2.22228	2.40696	2.60689	2.39979	3.38901	4.35617	3.67962	3.69779	4.15135	3.67566	3.61829	3.94549	2.19488	2.81947	1.91955	1.94925	4.38597	3.78815	3.63676	3.60425
ALDH2	P47738	0.0105741	-0.0598497	-0.131997	0.831803	0.108156	5.85e-05	1.71435	1.67525	1.66228	1.74804	1.68621	1.68188	1.66956	1.69258	1.62837	1.51217	1.56173	1.57122	1.7117	1.68261	1.6829	1.68041	1.74911	1.75121	1.7247	1.74461	1.6893	1.70932	1.66932	1.73354
ALDOA	P05064	0.0624477	-0.157219	-0.0960353	0.72871	0.361479	0.483095	6.33155	6.12208	6.32326	6.26412	6.05764	6.29548	6.09292	5.95027	6.26395	6.03293	6.13852	5.99877	6.15565	6.19607	6.29156	6.14793	6.35375	6.17709	6.31702	6.17733	6.22468	5.96682	6.41085	6.21595
ALDOC	P05063	0.124446	-0.0572927	-0.0587285	0.0265633	0.485238	0.296961	0.971881	0.841029	0.979633	0.984908	0.759811	0.891239	0.77727	0.743214	0.848886	0.808842	0.81843	0.776232	0.76707	0.82211	0.84451	0.845978	0.88992	0.884642	0.851301	0.774841	0.871998	0.805021	0.936211	0.874073
ALDR	P45376	-0.077163	0.0687584	0.206683	0.0520599	0.129749	1.62e-06	3.82229	3.79318	3.83526	3.82742	3.94497	3.89041	4.01945	3.97563	4.09361	4.02325	4.06512	4.08137	3.95017	3.85543	3.89975	3.88146	3.93243	3.86041	3.86688	3.89571	3.90224	3.82197	3.83842	3.87399
ALG1	Q921Q3	-0.0188569	-0.0224981	0.0199783	0.815391	0.851525	0.7611	-0.468654	-0.306093	-0.427816	-0.383491	-0.414731	-0.364342	-0.362588	-0.351082	-0.429164	-0.345108	-0.375272	-0.34452	-0.393101	-0.344376	-0.340017	-0.433131	-0.393772	-0.3159	-0.321292	-0.371787	-0.455464	-0.308632	-0.379948	-0.429932
ALG11	Q3TZM9	-0.0855974	-0.0125062	0.0110051	0.273741	0.956283	0.91092	0.847842	0.969533	0.884064	1.00259	0.886076	1.04174	0.919602	1.10631	1.00168	0.984225	0.889057	0.981496	0.957343	1.02322	0.958618	1.10723	0.988639	1.00945	0.952808	1.05286	0.928672	1.02283	0.878002	0.982939
ALG12	Q8VDB2	-0.126937	-0.101522	-0.17084	0.429853	0.67005	0.210803	-4.36687	-4.34608	NA	NA	-4.47731	-4.33704	NA	NA	-4.50566	-4.33461	NA	NA	-4.32102	-4.13805	NA	NA	-4.2979	-4.3134	NA	NA	-4.29591	-4.20267	NA	NA
ALG14	Q9D081	0.0590353	-0.0158316	-0.0298137	0.856532	0.985474	0.918909	NA	NA	-3.37556	-3.3877	NA	NA	-3.33153	-3.47751	NA	NA	-3.4821	-3.4224	NA	NA	-3.24741	-3.63392	NA	NA	-3.29159	-3.48579	NA	NA	-3.27503	-3.56985
ALG2	Q9DBE8	-0.112298	-0.0215145	-0.0810542	0.00345534	0.766892	0.0196554	3.90075	3.9922	4.03169	4.0215	3.99739	3.99629	3.98572	4.08277	3.9149	3.92907	3.91247	3.89169	4.0653	4.10792	4.11172	4.11038	4.02543	4.06733	4.04529	4.01018	3.96719	4.0121	3.98831	4.00475
ALG3	Q8K2A8	-0.10864	0.0168432	-0.0509056	0.351658	0.959179	0.664937	NA	NA	-3.27043	-3.28412	NA	NA	-3.17497	-3.16428	NA	NA	-3.29528	-3.17993	NA	NA	-3.24626	-3.09101	NA	NA	-3.17359	-3.19936	NA	NA	-3.21469	-3.15871
ALG5	Q9DB25	-0.0312079	0.00489069	-0.00452322	0.571081	0.978248	0.939333	-0.419715	-0.410862	-0.397255	-0.393202	-0.32809	-0.413917	-0.310326	-0.273026	-0.314204	-0.372833	-0.383349	-0.347406	-0.369764	-0.392591	-0.405998	-0.32785	-0.339178	-0.329685	-0.331636	-0.344422	-0.346014	-0.283512	-0.41911	-0.351063
ALG6	Q3TAE8	-0.0392555	-0.0371675	-0.0458355	0.632043	0.756906	0.493916	-1.33158	-1.3271	-1.36931	-1.26545	-1.36811	-1.31562	-1.34147	-1.25477	-1.29106	-1.41381	-1.43975	-1.26063	-1.28339	-1.25972	-1.34627	-1.24703	-1.20426	-1.29877	-1.37193	-1.25634	-1.30061	-1.31717	-1.3389	-1.26523
ALG8	Q6P8H8	-0.197106	-0.0730086	-0.084585	0.429765	0.886376	0.736027	NA	NA	-1.6618	-1.35479	NA	NA	-1.71189	-1.41707	NA	NA	-1.57424	-1.48275	NA	NA	-1.3327	-1.28967	NA	NA	-1.56809	-1.41486	NA	NA	-1.56834	-1.31948
ALG9	Q8VDI9	0.0638715	-0.0565119	0.0350544	0.480156	0.665447	0.692005	NA	NA	-3.25083	-3.2051	NA	NA	-3.32539	-3.30947	NA	NA	-3.27044	-3.22019	NA	NA	-3.28052	-3.30315	NA	NA	-3.2619	-3.25993	NA	NA	-3.28606	-3.27468
ALK	P97793	0.157154	-0.0236545	-0.0266659	0.280537	0.954915	0.87905	-2.52683	-2.31368	-2.35857	-2.58169	-2.56745	-2.3795	-2.52371	-2.41276	-2.60585	-2.30258	-2.62272	-2.70069	-2.85125	-2.55043	-2.53866	-2.46905	-2.57674	-2.37582	-2.36035	-2.4759	-2.59377	-2.40779	-2.56317	-2.56043
ALKB3	Q8K1E6	0.0582933	-0.0587068	-0.137955	0.652211	0.755263	0.135494	-2.52306	-2.58242	-2.58311	-2.44409	-2.44761	-2.65698	-2.6544	-2.76559	-2.62268	-2.56958	-2.70067	-2.51187	-2.57636	-2.7657	-2.57272	-2.45106	-2.48708	-2.61645	-2.63829	-2.54793	-2.42593	-2.46805	-2.43498	-2.52402
ALKB5	Q3TSG4	0.0416612	-0.0193934	-0.0570084	0.354868	0.817354	0.133841	0.879473	0.918754	0.88957	0.959861	0.862124	0.884979	0.803497	0.858323	0.825015	0.751007	0.815585	0.840692	0.871847	0.868384	0.820147	0.920634	0.8734	0.871267	0.881272	0.860559	0.851195	0.815665	0.869007	0.924465
ALKB6	Q8K2U2	0.101043	-0.0333225	-0.0421197	0.3775	0.888943	0.720598	NA	NA	-3.20259	-3.27842	NA	NA	-3.3367	-3.39784	NA	NA	-3.3998	-3.35747	NA	NA	-3.28191	-3.4012	NA	NA	-3.38005	-3.28784	NA	NA	-3.36176	-3.31127
ALKB7	Q9D6Z0	0.0135519	-0.105962	-0.144688	0.889477	0.129299	0.010036	-3.38303	-3.3598	-3.27463	-3.35102	-3.44405	-3.35509	-3.38951	-3.42959	-3.47529	-3.56366	-3.44175	-3.44201	-3.30468	-3.33469	-3.41371	-3.36961	-3.32218	-3.23423	-3.33157	-3.30642	-3.32681	-3.31127	-3.27232	-3.43354
ALR	P56213	-0.0540377	0.0471926	0.0896401	0.59139	0.755316	0.245105	-1.48809	-1.29896	-1.42809	-1.29169	-1.38546	-1.33352	-1.43239	-1.50748	-1.34323	-1.38468	-1.33198	-1.44125	-1.37721	-1.34635	-1.27171	-1.29541	-1.37686	-1.43646	-1.41617	-1.61812	-1.52797	-1.47788	-1.44889	-1.40496
ALS2	Q920R0	-0.0242969	0.0328129	0.0510553	0.662406	0.638925	0.203029	-0.850497	-0.832596	-0.896184	-0.822602	-0.873959	-0.80539	-0.825093	-0.786226	-0.819674	-0.78576	-0.820446	-0.761167	-0.816834	-0.788952	-0.866989	-0.831917	-0.924557	-0.789885	-0.845939	-0.861538	-0.849365	-0.852521	-0.840526	-0.848856
AMACR	O09174	0.0331302	-0.0124357	0.02811	0.687605	0.946741	0.694312	-2.52706	-2.61319	-2.45836	-2.58286	-2.53132	-2.56111	-2.49269	-2.64079	-2.50628	-2.49696	-2.49158	-2.56701	-2.59546	-2.63709	-2.53077	-2.55067	-2.47731	-2.58308	-2.58638	-2.5294	-2.49241	-2.52869	-2.59791	-2.55527
AMBP	Q07456	0.126283	0.123816	-0.0905901	0.763138	0.848541	0.800264	NA	NA	-2.46429	-1.94149	NA	NA	-3.07572	-2.73328	NA	NA	-2.51549	-2.39024	NA	NA	-2.41553	-2.24281	NA	NA	-2.98947	-3.06716	NA	NA	-2.50919	-2.21535
AMD	P97467	-0.0299284	-0.225501	-0.219061	0.642879	2.16e-05	1.37e-05	3.00844	2.96455	3.0701	3.00556	2.83729	2.94696	2.82519	2.84805	2.83166	2.76307	2.84581	2.77135	3.04082	3.06179	3.07341	2.99234	3.15336	3.06949	3.10504	3.03161	3.01038	2.97115	3.08676	3.01986
AMERL	Q8JZZ6	0.0921879	0.0534453	0.0285757	0.601375	0.864247	0.872762	NA	NA	-3.93591	-3.86334	NA	NA	-3.89869	-3.93525	NA	NA	-4.01463	-3.84542	NA	NA	-4.07251	-3.91112	NA	NA	-3.87751	-4.06331	NA	NA	-3.97964	-3.93756
AMFR	Q9R049	-0.0573833	-0.118472	-0.118627	0.0267747	2.52e-05	1.06e-05	0.488965	0.479476	0.479079	0.481765	0.510644	0.488195	0.452378	0.492484	0.453236	0.440324	0.449486	0.471706	0.577186	0.514529	0.515861	0.551242	0.598486	0.59787	0.591775	0.62946	0.580847	0.559903	0.568303	0.580207
AMPB	Q8VCT3	-0.091286	0.0173012	-0.00181278	0.0167529	0.836292	0.975036	2.27912	2.35727	2.36178	2.40102	2.38948	2.41105	2.4455	2.42763	2.39238	2.42759	2.33949	2.40988	2.46935	2.44614	2.39935	2.44948	2.42608	2.39264	2.36846	2.41728	2.405	2.40538	2.34309	2.42312
AMPD2	Q9DBT5	-0.0422331	0.0656076	0.0539061	0.200682	0.0507826	0.0618135	3.03522	3.08698	3.06829	3.10676	3.1744	3.15767	3.16752	3.15419	3.08846	3.12857	3.09434	3.15248	3.11552	3.12407	3.07897	3.14763	3.08941	3.11167	3.06433	3.12593	3.06617	3.09822	3.01866	3.06517
AMPE	P16406	-0.0416585	-0.023684	0.0518986	0.355726	0.757849	0.178755	0.972876	0.994272	0.954099	0.988172	0.93219	0.996476	0.936742	1.03145	0.977244	1.00079	1.03702	1.04327	1.05754	0.96139	1.01582	1.0413	1.01345	1.05736	0.957206	0.96358	0.965247	0.96988	0.935198	0.980405
AMPH	Q7TQF7	-0.0196938	-0.0400721	-0.0830279	0.671775	0.400727	0.00871461	1.17894	1.18434	1.18633	1.19567	1.2148	1.19214	1.24079	1.23346	1.14349	1.22396	1.14035	1.17663	1.219	1.19636	1.20235	1.20634	1.25777	1.24915	1.26673	1.26782	1.27015	1.32701	1.20817	1.2112
AMPL	Q9CPY7	0.0028195	0.277382	0.683045	0.973004	1.27e-06	8.69e-14	3.9757	4.00391	4.07721	4.09259	4.24562	4.2429	4.32076	4.30944	4.69083	4.63152	4.66775	4.69877	4.00802	3.96591	4.09011	4.07409	3.97666	3.94451	4.02741	4.06062	3.96487	3.94821	4.00353	4.04009
AMRP	P55302	-0.0715044	-0.141811	-0.236448	0.0206951	2.44e-05	3.74e-09	3.46422	3.45503	3.45228	3.43998	3.45209	3.39745	3.42511	3.46687	3.37723	3.30435	3.33267	3.30967	3.52082	3.51366	3.524	3.53905	3.59339	3.56079	3.56079	3.5938	3.61141	3.56319	3.5092	3.58592
AMY1	P00687	0.0797728	0.0797979	0.109287	0.43619	0.557402	0.208321	NA	NA	-2.17815	-2.14496	NA	NA	-2.46014	-2.48384	NA	NA	-2.15629	-2.23944	NA	NA	-2.22729	-2.25537	NA	NA	-2.48748	-2.61609	NA	NA	-2.28406	-2.33024
AMZ2	Q400C8	0.273508	0.174476	0.115345	0.037714	0.2548	0.337639	NA	NA	-5.23078	-5.12997	NA	NA	-5.25698	-5.29836	NA	NA	-5.26673	-5.12977	NA	NA	-5.45105	-5.45672	NA	NA	-5.42544	-5.47885	NA	NA	-5.28051	-5.34667
AN13A	Q80UP5	0.00244764	0.0434238	-0.00489673	0.976626	0.571932	0.941535	-0.74839	-0.814675	-0.822266	-0.846607	-0.932684	-0.836003	-0.789354	-0.808735	-0.859696	-0.828027	-0.786018	-0.833338	-0.782908	-0.745156	-0.865974	-0.847691	-0.891309	-0.888717	-0.855117	-0.905328	-0.818041	-0.853749	-0.774933	-0.84077
AN13C	Q3UX43	0.094922	-0.222602	-0.0443571	0.916316	0.87214	0.956902	NA	NA	-3.87386	-3.29976	NA	NA	-4.11786	-3.35193	NA	NA	-3.94863	-3.30365	NA	NA	-3.89797	-3.4655	NA	NA	-3.77274	-3.25184	NA	NA	-3.90561	-3.25795
AN32A	O35381	-0.0548696	-0.0664547	-0.0972643	0.270514	0.241524	0.0207374	3.85582	3.81177	3.86535	3.897	3.83833	3.86173	3.85034	3.80479	3.82711	3.75294	3.79005	3.72931	3.86717	3.9088	3.99911	3.87434	3.95887	3.88146	3.92981	3.85088	3.87042	3.87309	3.92225	3.82272
AN32B	Q9EST5	-0.0378072	-0.0859936	-0.0900302	0.75951	0.498965	0.295784	3.65185	3.56534	3.61426	3.53438	3.70395	3.50938	3.5831	3.49833	3.56816	3.41047	3.5559	3.44191	3.66806	3.56987	3.73114	3.54799	3.76513	3.56548	3.71113	3.597	3.63786	3.58855	3.64842	3.46173
AN32E	P97822	0.0728021	0.0217376	-0.0862418	0.397416	0.9108	0.240513	2.75196	2.66743	2.66877	2.66558	2.78046	2.6146	2.66851	2.74043	2.63404	2.45878	2.60185	2.49277	2.66375	2.5858	2.616	2.597	2.79858	2.54779	2.66115	2.70953	2.69288	2.53839	2.69245	2.60869
AN34B	Q3UUF8	-0.304479	0.140742	0.130842	0.800438	0.95687	0.905864	NA	NA	-2.76042	-1.95974	NA	NA	-2.64971	-1.51273	NA	NA	-2.69128	-1.74635	NA	NA	-2.44662	-1.66459	NA	NA	-2.48493	-1.95899	NA	NA	-2.7462	-1.95311
ANC2	Q8BZQ7	0.00238805	-0.0249245	-0.0540291	0.978417	0.809889	0.278557	0.174477	0.0880282	0.119253	0.226136	0.2071	0.0947067	0.0791254	0.108033	0.0727114	0.0820517	0.0498518	0.138763	0.140914	0.0928325	0.170765	0.193831	0.178644	0.151391	0.0909747	0.167654	0.168442	0.127879	0.0966547	0.166519
ANCHR	Q9DAZ9	-0.0111124	-0.0548826	0.0113856	0.966346	0.890809	0.961234	-2.3638	-2.29739	-2.25076	-2.00948	-2.42667	-2.10327	-2.51426	-2.47565	-2.45549	-2.16175	-2.22979	-2.03668	-2.33031	-2.24001	-2.20864	-2.09801	-2.22317	-2.06913	-2.52283	-2.48519	-2.34479	-2.1382	-2.23797	-2.20828
ANFY1	Q810B6	-0.0139643	0.116696	0.241502	0.791965	0.00152311	2.81e-08	2.93101	2.89637	2.90988	2.96058	3.05416	2.9799	3.02205	3.04676	3.19776	3.08466	3.14206	3.12299	2.97439	2.90748	2.93996	2.93186	2.94672	2.9156	2.87576	2.89801	2.93017	2.87447	2.89027	2.88656
ANGE2	Q8K1C0	-0.2007	0.0918732	0.0536637	0.42537	0.849837	0.849991	-3.53773	-2.94628	-3.25129	-3.27285	-3.3292	-2.76879	-2.92801	-2.76609	-3.46841	-3.05437	-2.99049	-3.02606	-3.09546	-2.80874	-3.16325	-3.1379	-3.18784	-2.83633	-2.94032	-3.19508	-3.32472	-2.98422	-3.17132	-3.27372
ANGI	P21570	0.0783662	-0.337977	-0.346796	0.743287	0.066613	0.0250943	-1.28414	-1.50615	-1.43376	-1.36452	-1.59909	-1.78313	-1.97064	-1.70897	-1.61498	-2.07528	-1.97565	-2.08417	-1.33881	-1.6431	-1.33735	-1.58279	-1.23684	-1.65703	-1.39874	-1.41731	-1.48703	-1.72106	-1.46021	-1.6946
ANGL2	Q9R045	0.0143322	0.000967843	0.191457	0.95046	0.998217	0.197211	NA	NA	-3.82376	-3.76849	NA	NA	-3.64567	-3.9332	NA	NA	-3.68763	-3.6521	NA	NA	-3.75793	-3.86298	NA	NA	-3.75114	-3.82966	NA	NA	-3.79033	-3.93232
ANGL8	Q8R1L8	0.0757308	0.113718	0.0271784	0.486553	0.352617	0.810095	-3.78758	-3.86505	-3.69272	-3.92369	-3.74202	-3.78576	-3.88273	-3.87908	-3.95731	-3.77435	-3.83551	-3.75325	-4.01089	-3.85319	-3.88758	-3.82031	-3.82316	-3.89612	-3.99855	-4.02663	-3.79837	-3.87774	-3.82233	-3.9307
ANGT	P11859	-0.150756	-0.43157	-0.0893222	0.396708	0.0219545	0.598264	NA	NA	-5.9657	-6.04475	NA	NA	-6.40479	-6.21004	NA	NA	-6.14451	-6.0642	NA	NA	-5.8787	-5.83025	NA	NA	-5.84532	-5.90637	NA	NA	-5.91792	-6.11214
ANK2	Q8C8R3	-0.0256359	-0.00245664	0.0597551	0.561634	0.985474	0.0677483	2.23158	2.30054	2.24941	2.2938	2.26364	2.28123	2.28315	2.28604	2.26956	2.34207	2.28848	2.33196	2.29715	2.32112	2.24848	2.31112	2.25581	2.33553	2.23606	2.29649	2.23214	2.28332	2.22858	2.249
ANK3	G5E8K5	0.127836	0.184343	0.0798139	0.159082	0.0499122	0.372977	-3.03599	-3.1023	-2.94623	-2.98845	-2.97507	-3.05701	-2.98292	-2.82673	-2.88711	-2.74767	-3.0407	-3.02821	-3.14682	-3.15038	-3.11116	-3.17594	-3.18117	-3.17648	-3.05282	-3.16863	-2.94736	-3.02981	-3.06493	-2.98085
ANKH	Q9JHZ2	0.0449785	0.0535308	-0.00573368	0.76497	0.799983	0.970142	-2.92736	-2.8245	-2.68787	-2.69181	-2.92875	-2.65253	-2.64376	-2.87151	-2.87151	-2.6841	-2.81341	-2.7138	-2.85059	-2.71273	-2.80785	-2.94028	-2.76556	-2.76927	-2.83391	-2.94193	-2.77416	-2.7165	-2.7644	-2.80484
ANKL2	Q6P1H6	0.0109389	0.0121429	0.0496542	0.877337	0.919	0.25828	0.688811	0.743357	0.675706	0.712964	0.691211	0.702134	0.70702	0.794713	0.746697	0.78353	0.779343	0.812665	0.645644	0.700858	0.690127	0.740454	0.721246	0.732976	0.65496	0.737324	0.771183	0.768502	0.64966	0.734273
ANKY2	Q3TPE9	0.0682045	-0.0382614	0.0344057	0.178311	0.638925	0.510519	0.74465	0.693449	0.797526	0.708405	0.732032	0.652432	0.64083	0.753009	0.761039	0.717571	0.738566	0.75484	0.6789	0.623377	0.618055	0.75088	0.767418	0.719697	0.689368	0.754866	0.730415	0.722228	0.651807	0.729941
ANKZ1	Q80UU1	-0.0231085	0.0332237	-0.0259076	0.922402	0.942547	0.899794	NA	NA	-2.60657	-2.5369	NA	NA	-2.55631	-2.38683	NA	NA	-2.51466	-2.38533	NA	NA	-2.6525	-2.44476	NA	NA	-2.52781	-2.48177	NA	NA	-2.54454	-2.30364
ANLN	Q8K298	-0.0408298	-0.0135352	-0.229919	0.2377	0.850994	1.09e-08	0.599419	0.581722	0.60889	0.575538	0.541548	0.591936	0.598047	0.598651	0.305604	0.278896	0.366386	0.337469	0.608811	0.649577	0.620965	0.649535	0.576689	0.615072	0.60559	0.586973	0.583328	0.569668	0.548064	0.50697
ANM1	Q9JIF0	-0.0968463	0.0505173	0.0881871	0.0205282	0.376276	0.0222497	3.3482	3.33269	3.3276	3.36668	3.39385	3.44457	3.55411	3.48464	3.52027	3.46057	3.41064	3.47197	3.46981	3.40672	3.42977	3.45625	3.46145	3.43409	3.38314	3.39643	3.3509	3.39094	3.38439	3.38447
ANM3	Q922H1	-0.129698	-0.044055	0.0870588	0.00393333	0.502733	0.033021	-0.795821	-0.777143	-0.734197	-0.720079	-0.693311	-0.703942	-0.656913	-0.605985	-0.528232	-0.612538	-0.624732	-0.545719	-0.589319	-0.622993	-0.706196	-0.589942	-0.627752	-0.631489	-0.615175	-0.609514	-0.670666	-0.654299	-0.692168	-0.642322
ANM5	Q8CIG8	-0.052636	0.0215253	0.0185055	0.0204578	0.534689	0.440649	2.55023	2.55249	2.55403	2.55598	2.62001	2.62428	2.64387	2.61064	2.58436	2.59551	2.57341	2.62269	2.6285	2.58587	2.59935	2.60956	2.62367	2.5914	2.57729	2.62033	2.59212	2.57202	2.55375	2.58405
ANM6	Q6NZB1	-0.0573121	-0.0208417	0.00772454	0.647856	0.940355	0.953151	-3.30353	-3.3961	NA	NA	-3.33795	-3.38914	NA	NA	-3.3217	-3.32411	NA	NA	-3.25417	-3.33083	NA	NA	-3.29059	-3.39481	NA	NA	-3.30586	-3.35541	NA	NA
ANM7	Q922X9	-0.117533	-0.0663473	0.0102848	0.52727	0.841764	0.961947	-4.03203	-3.58966	-3.81204	-3.75896	-3.77011	-3.49528	-3.76741	-3.53527	-3.81321	-3.39141	-3.78169	-3.78881	-3.82493	-3.61243	-3.71968	-3.56551	-3.74	-3.50272	-3.53918	-3.52079	-3.77143	-3.57654	-3.78153	-3.68676
ANM8	Q6PAK3	0.1288	0.0213071	-0.0419139	0.700186	0.984174	0.896779	-3.572	-3.66529	-3.36107	-3.93545	-4.00158	-3.52684	-3.50379	-3.96158	-3.68099	-3.88072	-3.62113	-4.04485	-3.77173	-3.61403	-3.61422	-4.04902	-3.95655	-3.60245	-3.46176	-4.05826	-3.62171	-3.92108	-3.56566	-3.9516
ANM9	Q3U3W5	0.0144971	-0.0189773	-0.0512251	0.791965	0.800463	0.14615	-0.544699	-0.572397	-0.621967	-0.626414	-0.57434	-0.625529	-0.638816	-0.608861	-0.572746	-0.614505	-0.578934	-0.590629	-0.586845	-0.667988	-0.58614	-0.582492	-0.591421	-0.609139	-0.564053	-0.607024	-0.532977	-0.525869	-0.514827	-0.578241
ANO10	Q8BH79	-0.0262909	-0.0322605	0.0395093	0.749264	0.773154	0.525474	-0.996334	-0.957406	-0.83104	-0.885215	-0.978791	-0.808476	-0.8889	-0.911511	-0.827666	-0.859413	-0.844354	-0.844465	-0.826724	-0.848242	-0.899829	-0.990037	-0.85711	-0.882812	-0.819094	-0.899622	-0.890466	-0.878754	-0.882171	-0.882544
ANO3	A2AHL1	-0.031225	0.00457203	-0.107347	0.857727	0.991686	0.352363	-3.63024	-3.44699	-3.71784	-3.41212	-3.60872	-3.41247	-3.71915	-3.43983	-3.69158	-3.5918	-3.67557	-3.53041	-3.59529	-3.49344	-3.55538	-3.43818	-3.5989	-3.40931	-3.67951	-3.51074	-3.60274	-3.49596	-3.49156	-3.4697
ANO6	Q6P9J9	0.0308753	0.123182	0.0146315	0.915177	0.722194	0.95576	0.0535876	-0.187456	-0.20221	0.181527	0.102796	0.0759764	-0.160451	0.219256	0.153998	-0.20489	-0.150233	0.183932	0.0111702	-0.189504	-0.230739	0.13102	-0.0942303	-0.166824	-0.175776	0.181682	0.0765057	0.000707655	-0.278954	0.126022
ANO8	Q6PB70	-0.00768108	0.0296495	-0.00992558	0.918575	0.752457	0.877271	-2.29979	-2.24171	-2.22296	-2.24807	-2.17042	-2.23235	-2.13298	-2.24006	-2.25427	-2.33427	-2.22866	-2.26282	-2.24891	-2.26343	-2.2231	-2.24636	-2.19686	-2.23247	-2.20697	-2.2581	-2.31608	-2.22457	-2.20388	-2.29579
ANR17	Q99NH0	0.0109929	0.00208617	0.00200155	0.826577	0.986073	0.966944	1.53994	1.47046	1.50251	1.47709	1.52143	1.47211	1.48847	1.51002	1.49276	1.44539	1.50017	1.53164	1.50506	1.46333	1.46842	1.50922	1.52279	1.53145	1.45617	1.47328	1.49386	1.50738	1.4977	1.46301
ANR26	Q811D2	-0.109677	0.0564675	-0.0215276	0.781555	0.943926	0.954805	NA	NA	-3.71569	-3.26598	NA	NA	-3.69511	-3.25029	NA	NA	-3.61926	-3.45752	NA	NA	-3.46207	-3.30025	NA	NA	-3.5894	-3.46894	NA	NA	-3.53139	-3.50233
ANR28	Q505D1	0.0274959	-0.0241807	0.019674	0.603676	0.757849	0.683715	-0.330563	-0.247716	-0.264109	-0.256068	-0.351064	-0.308385	-0.363612	-0.348137	-0.301598	-0.294781	-0.294839	-0.231048	-0.262966	-0.309615	-0.330544	-0.305316	-0.283178	-0.266826	-0.374003	-0.350469	-0.329817	-0.32501	-0.285243	-0.260892
ANR40	Q5SUE8	-0.0146344	-0.0247726	-0.0628616	0.929598	0.936466	0.60238	-4.39793	-4.42797	NA	NA	-4.40677	-4.4068	NA	NA	-4.51451	-4.31919	NA	NA	-4.39385	-4.40279	NA	NA	-4.39518	-4.36885	NA	NA	-4.35584	-4.35214	NA	NA
ANR44	B2RXR6	0.0508506	-0.0128663	-0.0135599	0.48208	0.943841	0.86507	1.36066	1.19747	1.24262	1.35666	1.17796	1.12362	1.09349	1.12288	1.27418	1.13833	1.23578	1.21825	1.21015	1.18791	1.24376	1.31219	1.19653	1.20941	1.10243	1.06104	1.25609	1.18956	1.22056	1.25458
ANR46	Q8BTZ5	-0.0209938	-0.0575669	-0.0536022	0.89015	0.752653	0.614127	-3.6202	-3.52092	-3.42135	-3.55008	-3.68681	-3.44151	-3.55332	-3.60653	-3.60074	-3.50977	-3.5877	-3.63656	-3.59055	-3.38624	-3.46343	-3.58836	-3.64461	-3.37518	-3.48171	-3.55641	-3.59479	-3.4977	-3.45342	-3.57446
ANR49	Q8VE42	0.10252	0.137536	-0.00854406	0.505453	0.447432	0.962212	-4.35713	-4.52318	-4.58931	-4.33126	-4.34278	-4.60046	-4.35265	-4.4675	-4.53476	-4.43339	-4.61024	-4.46211	-4.42065	-4.81932	-4.52152	-4.44949	-4.45828	-4.66544	-4.57118	-4.61864	-4.39095	-4.63719	-4.4648	-4.51339
ANR52	Q8BTI7	-0.024443	-0.031933	-0.0257244	0.7642	0.768584	0.70249	-1.25729	-1.20257	-1.23925	-1.34383	-1.31729	-1.19779	-1.22355	-1.19813	-1.28983	-1.23104	-1.19836	-1.19821	-1.28823	-1.17264	-1.26094	-1.22336	-1.2223	-1.15251	-1.19593	-1.2383	-1.22529	-1.11838	-1.22829	-1.24258
ANR54	Q91WK7	0.0117389	-0.0988382	-0.0759908	0.907873	0.208335	0.227807	-0.924744	-0.915125	-0.757952	-0.796976	-0.93968	-0.953705	-0.926742	-1.00142	-0.925982	-0.995692	-0.848723	-0.884757	-0.83163	-0.831874	-0.820603	-0.957646	-0.814314	-0.800867	-0.918113	-0.892898	-0.826199	-0.813208	-0.799264	-0.912519
ANR55	Q8BLD6	-0.154973	-0.382567	-0.383954	0.308223	0.020972	0.00871461	NA	NA	-2.84127	-2.74099	NA	NA	-2.99366	-2.84152	NA	NA	-2.94457	-2.84349	NA	NA	-2.62152	-2.65079	NA	NA	-2.58777	-2.48228	NA	NA	-2.6198	-2.40035
ANS1A	P59672	-0.0320443	-0.00540345	-0.0321918	0.591451	0.977763	0.523219	-0.183101	-0.187487	-0.219449	-0.123652	-0.142086	-0.182943	-0.228703	-0.163434	-0.27576	-0.141533	-0.237618	-0.167073	-0.129044	-0.179768	-0.191594	-0.0851064	-0.195222	-0.173133	-0.189743	-0.137453	-0.15484	-0.179159	-0.212477	-0.146739
ANT3	P32261	0.0284902	0.125871	-0.0126388	0.92776	0.745645	0.965598	2.54172	2.38431	2.08813	2.46052	0.958287	1.30607	1.30765	1.0826	2.08135	2.32455	2.16623	1.95313	2.5396	2.4071	2.21784	2.19618	1.10309	1.31679	1.04475	0.686489	2.44207	2.06379	1.96616	2.1038
ANX11	P97384	0.0339291	-0.00924897	0.0184978	0.656016	0.96063	0.793975	-1.60583	-1.64533	-1.60648	-1.59054	-1.5701	-1.57638	-1.65928	-1.57927	-1.62013	-1.57828	-1.48116	-1.57472	-1.69879	-1.67095	-1.65284	-1.56132	-1.53499	-1.60875	-1.56542	-1.63889	-1.52937	-1.53856	-1.67485	-1.5855
ANXA1	P10107	-0.199917	0.274046	0.0217364	0.184528	0.10475	0.904794	NA	NA	-4.17401	-4.04744	NA	NA	-3.84896	-3.71277	NA	NA	-4.08103	-3.87176	NA	NA	-3.95366	-3.86795	NA	NA	-4.01922	-4.0906	NA	NA	-4.03575	-3.96052
ANXA2	P07356	0.129516	0.0214634	0.1696	0.0613524	0.900263	0.00785693	-2.53617	-2.72086	-2.64384	-2.7392	-2.66575	-2.7367	-2.65183	-2.62832	-2.52224	-2.5966	-2.40703	-2.52877	-2.81147	-2.81314	-2.77143	-2.76209	-2.6234	-2.6943	-2.68038	-2.77038	-2.61878	-2.71811	-2.68639	-2.70977
ANXA3	O35639	-0.0315639	-0.0351086	0.199224	0.849011	0.891921	0.0685074	NA	NA	-2.18435	-2.28652	NA	NA	-2.23792	-2.18192	NA	NA	-2.03064	-2.03208	NA	NA	-2.30093	-2.10681	NA	NA	-2.13478	-2.21485	NA	NA	-2.26301	-2.19815
ANXA4	P97429	-0.0213696	-0.0382411	0.045287	0.814661	0.736898	0.485319	3.86916	3.7987	3.89607	3.79452	3.84459	3.81016	3.86965	3.79645	3.91784	3.77893	3.93249	3.8146	3.8769	3.84888	3.93556	3.78257	3.94188	3.82463	3.89814	3.80916	3.82665	3.79226	3.89091	3.75289
ANXA5	P48036	-0.108897	-0.0228895	-0.0544862	0.010848	0.788485	0.184807	6.20787	6.19499	6.21967	6.2317	6.2969	6.26842	6.27882	6.24722	6.22738	6.12393	6.14598	6.12059	6.35063	6.27248	6.36663	6.30009	6.34814	6.22061	6.32202	6.29216	6.25898	6.19366	6.21972	6.16347
ANXA6	P14824	-0.0499459	-0.0135958	-0.0162017	0.0860921	0.822662	0.612831	5.4929	5.49988	5.54322	5.53136	5.54459	5.53387	5.54688	5.54868	5.55644	5.49516	5.53793	5.46548	5.56215	5.58651	5.59909	5.51939	5.56471	5.55708	5.56163	5.54498	5.52929	5.541	5.52299	5.52655
ANXA7	Q07076	0.0501632	0.03204	0.0619382	0.221281	0.608616	0.0840005	2.03711	2.07815	2.08006	2.04945	2.08819	2.00193	2.02577	2.04511	2.01779	2.12067	2.04175	2.08141	1.96042	1.98223	2.05295	2.04852	1.99157	2.02512	2.00751	2.00862	2.02766	2.03705	1.9867	1.96246
AOC3	O70423	0.0683744	-0.0251052	-0.0601129	0.632925	0.936466	0.623986	-3.98999	-4.10581	-4.12112	-3.85541	-4.48948	-4.34542	-4.1672	-4.38535	-4.2174	-4.00899	-4.21087	-4.14735	-3.97871	-4.19882	-4.08968	-4.07861	-4.26545	-4.33776	-4.31568	-4.36814	-4.02639	-3.98677	-4.22363	-4.10737
AOFA	Q64133	-0.0419338	-0.0618854	-0.0482125	0.392441	0.245776	0.252319	2.81083	2.79906	2.75616	2.7441	2.75166	2.75383	2.76629	2.80145	2.79669	2.72833	2.77511	2.64861	2.78335	2.80304	2.88396	2.80754	2.86052	2.81132	2.84022	2.80872	2.75134	2.82668	2.80353	2.76005
AOFB	Q8BW75	-0.0543172	-0.0851845	-0.135705	0.129382	0.0186373	7.46e-05	4.86513	4.85749	4.8642	4.86151	4.85491	4.84865	4.79874	4.81822	4.77123	4.71851	4.76462	4.72368	4.88436	4.91154	4.98079	4.88892	4.97566	4.90286	4.91219	4.87055	4.86591	4.90144	4.90088	4.85263
AP180	Q61548	-0.014287	-0.0168562	-0.179868	0.944722	0.972612	0.149531	0.611104	1.03478	0.806982	0.770671	0.621012	0.596224	0.69819	0.688882	0.443919	0.489825	0.418179	0.542792	0.709953	1.11443	0.644191	0.812113	0.663265	0.747703	0.540271	0.720494	0.605408	0.57623	0.665774	0.766776
AP1B1	O35643	-0.0877748	-0.0202963	-0.0145692	0.00115766	0.638925	0.612214	3.17783	3.2297	3.26498	3.21189	3.28132	3.26433	3.2891	3.30242	3.2507	3.23916	3.22573	3.20476	3.32194	3.32567	3.29374	3.29415	3.31658	3.28155	3.32042	3.2998	3.23268	3.24782	3.25546	3.24267
AP1G1	P22892	-0.0975951	0.0267972	-0.00100573	0.0270601	0.753124	0.987445	3.8552	3.94919	4.00754	3.97934	3.98563	4.03108	4.07482	4.0431	3.98714	3.93934	3.98323	3.92869	4.0906	4.03626	4.05655	3.99824	4.06217	4.02961	3.95526	3.9804	3.95295	3.97088	3.96857	3.95002
AP1G2	O88512	-0.129582	-0.024802	-0.000999435	0.455879	0.959179	0.996484	-1.31224	-1.10962	-1.28458	-1.02316	-1.18289	-1.16368	-1.22127	-0.902199	-1.15493	-1.12655	-1.28811	-0.94977	-1.08205	-0.95253	-1.23112	-0.945576	-1.07619	-1.04721	-1.27867	-0.968749	-1.20167	-0.994541	-1.32452	-0.994635
AP1M1	P35585	-0.0993692	-0.00963352	0.00509508	0.0114331	0.929351	0.926355	3.15045	3.26834	3.2358	3.21814	3.21234	3.3252	3.31727	3.3156	3.24959	3.26588	3.23262	3.2158	3.29322	3.36287	3.3212	3.29292	3.28107	3.31195	3.32686	3.28906	3.21161	3.27223	3.23038	3.22928
AP1S1	P61967	-0.0937906	-0.0267392	0.0637018	0.0220265	0.726068	0.0979771	0.351262	0.417608	0.319874	0.403403	0.442305	0.424524	0.421087	0.50572	0.517116	0.530833	0.457365	0.47443	0.464462	0.430366	0.455507	0.516974	0.500202	0.430121	0.503494	0.466776	0.471676	0.4168	0.406716	0.429744
AP1S2	Q9DB50	-0.105692	-0.0192291	-0.00556998	0.0119643	0.833586	0.924989	1.17385	1.20417	1.19401	1.23404	1.25519	1.16596	1.21477	1.26451	1.23274	1.16385	1.20552	1.20481	1.26388	1.3036	1.36406	1.2973	1.3074	1.25626	1.21541	1.19827	1.17921	1.26333	1.19196	1.1947
AP2A1	P17426	-0.0805583	-0.00478425	0.00230605	0.0175837	0.969306	0.961947	4.46348	4.54708	4.53988	4.58103	4.54802	4.56966	4.58933	4.59869	4.54452	4.57723	4.50736	4.53868	4.63086	4.61047	4.60664	4.60573	4.58542	4.60255	4.54184	4.59502	4.52945	4.58687	4.5121	4.53015
AP2A2	P17427	-0.0585686	0.00249742	0.015461	0.0873987	0.985474	0.699823	3.56924	3.60365	3.63514	3.63184	3.6268	3.63859	3.70208	3.68863	3.68392	3.62059	3.61841	3.6407	3.71131	3.65684	3.66206	3.64393	3.66796	3.66599	3.63478	3.67738	3.63368	3.64393	3.57616	3.64802
AP2B1	Q9DBG3	-0.101991	-0.0234185	-0.0402729	0.0464413	0.832875	0.458012	5.1599	5.14626	5.13474	5.20257	5.24416	5.20399	5.17144	5.29159	5.21403	5.12388	5.08554	5.15837	5.31319	5.25376	5.19924	5.28525	5.28211	5.2179	5.18249	5.32236	5.20189	5.19184	5.12858	5.22061
AP2M1	P84091	-0.0992151	0.0105938	0.0401241	0.0297759	0.936466	0.397699	3.21767	3.19765	3.1933	3.24935	3.29589	3.25796	3.29778	3.35214	3.31666	3.20827	3.19411	3.27429	3.38103	3.29785	3.25755	3.31839	3.34667	3.24386	3.2686	3.30227	3.19533	3.20412	3.17598	3.25742
AP2S1	P62743	-0.170343	-0.0225092	-0.0532299	0.0010735	0.833505	0.274265	1.64191	1.68068	1.76213	1.71439	1.79057	1.80096	1.83876	1.79915	1.74888	1.67896	1.67365	1.62735	1.92812	1.84711	1.8414	1.86385	1.90309	1.79418	1.86066	1.76154	1.75474	1.69409	1.78618	1.70677
AP3B1	Q9Z1T1	-0.0632761	-0.0138283	-0.00810735	0.00746688	0.758525	0.781601	3.68844	3.70883	3.72283	3.71599	3.75096	3.75129	3.76463	3.72698	3.72445	3.7168	3.74661	3.7096	3.75946	3.77655	3.8073	3.74589	3.76166	3.77236	3.7672	3.74796	3.7184	3.76428	3.73547	3.71175
AP3B2	Q9JME5	-0.0526212	-0.0064113	-0.0246262	0.0564185	0.935815	0.38601	2.88247	2.91977	2.90569	2.91466	2.90899	2.91728	2.91515	2.9238	2.8879	2.87347	2.86649	2.91776	2.95901	2.94483	2.94648	2.98275	2.9203	2.9681	2.88001	2.92246	2.89464	2.92924	2.88015	2.94009
AP3D1	O54774	-0.10029	0.0231404	0.019293	0.0117221	0.760341	0.680757	3.98361	4.04533	4.06343	4.03752	4.04989	4.06332	4.14329	4.11746	4.10667	4.03763	4.04991	4.00099	4.18138	4.13047	4.14783	4.07136	4.08708	4.07817	4.09149	4.02465	4.02214	4.04962	4.02663	4.01964
AP3M1	Q9JKC8	-0.107887	-0.00486986	0.0304574	0.0032905	0.971068	0.418429	2.27062	2.37948	2.33939	2.32262	2.33766	2.40916	2.44292	2.41388	2.35981	2.34379	2.35378	2.36438	2.43628	2.46656	2.41688	2.42394	2.40782	2.42062	2.36472	2.42993	2.32141	2.36991	2.30958	2.29904
AP3M2	Q8R2R9	0.064041	-0.0224846	-0.101052	0.67619	0.948086	0.393348	-4.47034	-4.51418	NA	NA	-4.45359	-4.61868	NA	NA	-4.53405	-4.48377	NA	NA	-4.56748	-4.54512	NA	NA	-4.46772	-4.55959	NA	NA	-4.3714	-4.44432	NA	NA
AP3S1	Q9DCR2	-0.090545	-0.000620745	0.013443	0.347899	0.998217	0.909686	0.980588	1.12808	1.061	1.22954	1.0861	1.17269	1.07208	1.19697	0.998104	1.1242	1.05705	1.20107	1.15285	1.20932	1.13163	1.26759	1.12519	1.16305	1.03614	1.20594	1.05542	1.12388	0.953576	1.19379
AP3S2	Q8BSZ2	-0.0736824	-0.00865273	-0.00651617	0.0946121	0.948263	0.912579	0.657099	0.768582	0.783953	0.719017	0.769159	0.815977	0.778038	0.764652	0.740788	0.735403	0.695707	0.67762	0.815886	0.751068	0.861161	0.795266	0.832849	0.781676	0.784904	0.763009	0.695621	0.740673	0.763893	0.675396
AP4A	P56380	-0.0431002	-0.0216006	-0.0603396	0.445254	0.837416	0.192485	1.10019	1.14456	1.07597	1.18869	1.19007	1.13713	1.12184	1.20213	1.11842	1.05587	1.05426	1.1472	1.19692	1.14946	1.14374	1.19169	1.23184	1.11546	1.1735	1.21678	1.19469	1.13671	1.0909	1.19481
AP4B1	Q9WV76	-0.0134836	0.0652904	-0.0738701	0.924027	0.690235	0.441576	-5.16845	-4.93309	-4.96438	-5.02077	-5.04749	-5.04206	-5.02032	-4.86662	-5.14429	-4.99565	-5.1129	-5.04529	-4.98039	-4.94254	-5.07892	-5.03091	-4.97692	-5.0803	-4.96955	-5.21089	-5.01834	-4.99235	-4.95701	-5.03495
AP4E1	Q80V94	0.0330605	0.0287538	0.120335	0.797414	0.891921	0.150186	-3.79304	-3.59619	-3.65039	-3.7778	-3.87318	-3.65135	-3.70141	-3.68603	-3.61013	-3.52347	-3.55023	-3.63846	-3.80942	-3.67948	-3.69053	-3.77023	-3.85758	-3.65479	-3.74016	-3.77445	-3.76309	-3.64848	-3.61378	-3.77828
AP4M1	Q9JKC7	0.0133207	0.0271981	-0.0209179	0.889477	0.835786	0.77842	-2.84586	-2.70193	-2.79008	-2.80311	-2.78252	-2.69392	-2.8628	-2.70442	-2.84471	-2.70371	-2.79184	-2.76658	-2.83223	-2.81269	-2.78651	-2.76282	-2.80068	-2.75544	-2.78544	-2.8109	-2.79736	-2.74646	-2.77129	-2.70806
APAF	O88879	-0.0217081	0.104553	0.0647298	0.821828	0.156498	0.310557	-2.22192	-2.30976	-2.25113	-2.29747	-2.0971	-2.0366	-2.04365	-2.04751	-2.25583	-2.1588	-2.07065	-2.09189	-2.21575	-2.22696	-2.33436	-2.21639	-2.12269	-2.19263	-2.13645	-2.1913	-2.11711	-2.19962	-2.29866	-2.2207
APBA1	B2RUJ5	0.064707	-0.0422402	-0.0750052	0.540795	0.809618	0.395766	-1.41516	-1.3558	-1.5583	-1.34291	-1.54685	-1.53399	-1.57089	-1.48857	-1.55579	-1.47095	-1.62114	-1.44791	-1.49962	-1.56927	-1.5339	-1.32821	-1.54701	-1.48901	-1.54886	-1.38646	-1.39931	-1.40946	-1.56006	-1.42694
APBA3	O88888	0.156566	-0.128476	-0.144687	0.213793	0.433498	0.202332	-4.09314	-4.12142	NA	NA	-4.26068	-4.20142	NA	NA	-4.24421	-4.19983	NA	NA	-4.31192	-4.21577	NA	NA	-4.18171	-4.02344	NA	NA	-4.12699	-4.02768	NA	NA
APBB1	Q9QXJ1	-0.0699368	-0.0991472	-0.098863	0.68521	0.639384	0.458445	-1.15361	-1.3074	-1.17077	-1.20872	-1.09349	-1.28011	-1.41385	-1.32127	-1.12399	-1.44263	-1.18874	-1.23615	-1.04009	-1.33218	-1.09151	-1.09698	-0.952954	-1.30324	-1.22924	-1.2267	-1.06988	-1.26156	-1.14676	-1.11784
APBP2	Q9DAX9	0.139659	0.0166747	0.0030633	0.0172935	0.914344	0.971961	-1.65532	-1.58033	-1.67374	-1.65742	-1.79534	-1.806	-1.78313	-1.66703	-1.70377	-1.58906	-1.68355	-1.70519	-1.74511	-1.72143	-1.84435	-1.81455	-1.80178	-1.8509	-1.71105	-1.75448	-1.63019	-1.68982	-1.6735	-1.70033
APC1	P53995	-0.0173234	-0.0230171	-0.00156755	0.536153	0.485674	0.961076	0.92293	0.935472	0.944911	0.945609	0.938957	0.932708	0.916537	0.92823	0.937842	0.906758	0.920833	0.940474	0.937109	0.969444	0.968369	0.943296	0.960833	0.957482	0.96289	0.927295	0.933914	0.920975	0.948447	0.908842
APC4	Q91W96	-0.0883344	-0.0599206	-0.0451245	0.00406525	0.0717297	0.114445	0.526112	0.503184	0.565574	0.557304	0.565505	0.568065	0.569572	0.512702	0.526817	0.504333	0.483799	0.500679	0.61213	0.603074	0.636206	0.654101	0.624272	0.60585	0.591923	0.633481	0.563091	0.581923	0.528996	0.522115
APC5	Q8BTZ4	-0.0383724	-0.063292	-0.0595768	0.401795	0.181233	0.112323	0.598404	0.623467	0.581443	0.640041	0.550845	0.56511	0.523692	0.625075	0.542194	0.523056	0.494637	0.571715	0.646347	0.65449	0.606837	0.689171	0.615454	0.659862	0.578568	0.664007	0.582285	0.60112	0.550874	0.635628
APC7	Q9WVM3	0.0359679	-0.101987	-0.0478832	0.631481	0.11484	0.423506	-0.242951	-0.226474	-0.298042	-0.144973	-0.30898	-0.308645	-0.355514	-0.268562	-0.334155	-0.281278	-0.415114	-0.282543	-0.246075	-0.27658	-0.300104	-0.233552	-0.262042	-0.212499	-0.212084	-0.147129	-0.220784	-0.358277	-0.319567	-0.22293
APEX1	P28352	-0.0643502	0.0040742	0.0491403	0.0370225	0.971068	0.0880376	3.02444	3.06935	3.064	3.06537	3.10763	3.18491	3.13193	3.12668	3.0942	3.06059	3.08036	3.0785	3.1184	3.10812	3.16314	3.09091	3.159	3.11321	3.14182	3.12084	3.01763	3.05024	3.06519	2.98404
APEX2	Q68G58	0.0265735	0.0424306	-0.0714574	0.875454	0.861168	0.541702	NA	NA	-3.31592	-3.3855	NA	NA	-3.27428	-3.46467	NA	NA	-3.44229	-3.4635	NA	NA	-3.40898	-3.34559	NA	NA	-3.3858	-3.43802	NA	NA	-3.39656	-3.36632
APH1A	Q8BVF7	0.0177499	0.0250138	0.00249192	0.898455	0.912788	0.984398	-3.88373	-3.79169	-3.76881	-3.87732	-3.85903	-3.84201	-3.73795	-3.68461	-3.76187	-3.99787	-3.77025	-3.86925	-3.81467	-3.90223	-3.93691	-3.73873	-3.74204	-3.84659	-3.8002	-3.83483	-3.77723	-3.85105	-3.81838	-3.96254
API5	O35841	-0.0424239	-0.0186948	-0.0455079	0.199167	0.755316	0.122166	3.70617	3.67424	3.72966	3.70843	3.75844	3.71445	3.75804	3.72665	3.67221	3.59206	3.64921	3.61852	3.74691	3.71562	3.78173	3.74394	3.80258	3.72335	3.74251	3.76391	3.70533	3.68396	3.66851	3.65623
APLF	Q9D842	0.0144643	0.0291847	-0.00338462	0.904135	0.866377	0.976215	-4.07826	-4.13517	-4.11054	-4.08165	-4.14047	-3.93763	-3.94716	-4.10383	-4.08465	-4.06821	-4.1633	-4.11065	-4.09134	-4.08711	-4.12628	-4.15875	-4.03628	-4.01249	-4.06918	-4.12788	-4.22876	-4.13128	-4.02556	-4.02767
APLP1	Q03157	0.0758719	-0.0801211	-0.0330026	0.540941	0.633805	0.790656	-2.58153	-2.79621	-2.78527	-2.64167	-2.79119	-2.87757	-2.90914	-2.79249	-2.73996	-2.75009	-2.44003	-2.71537	-2.70529	-2.77875	-2.77982	-2.8443	-2.69854	-2.79497	-2.73214	-2.82426	-2.47328	-2.71685	-2.67079	-2.65253
APLP2	Q06335	0.00805959	-0.0130442	-0.175272	0.956974	0.970037	0.0697488	NA	NA	-2.86719	-2.89045	NA	NA	-2.81974	-2.90092	NA	NA	-2.91654	-3.02851	NA	NA	-2.89206	-2.88169	NA	NA	-2.79054	-2.90403	NA	NA	-2.76789	-2.82663
APMAP	Q9D7N9	-0.0392164	-0.00932177	-0.00396821	0.761204	0.979913	0.976215	2.73382	2.56526	2.60265	2.66743	2.77614	2.56156	2.67187	2.76266	2.73458	2.48449	2.65241	2.56748	2.71509	2.58567	2.73466	2.6906	2.81197	2.60937	2.68727	2.70091	2.73571	2.55593	2.58015	2.58305
APOA1	Q00623	0.231741	0.165317	-0.112352	0.345077	0.664537	0.657266	1.28564	1.03813	0.808852	1.2869	-0.217198	-0.0163188	-0.320674	-0.265352	0.504963	0.838434	0.862147	0.643986	0.925343	0.872897	0.768726	0.925592	-0.230334	-0.0569304	-0.393361	-0.800185	1.15126	0.648936	0.612015	0.886731
APOB	E9Q414	-0.0441376	-0.114202	-0.0973088	0.682431	0.242802	0.201558	-0.132766	-0.145972	-0.19117	-0.121701	-0.637977	-0.695532	-0.635569	-0.743602	-0.359599	-0.254281	-0.349907	-0.356171	-0.0424103	-0.157375	-0.105599	-0.109674	-0.491159	-0.487839	-0.552316	-0.72456	-0.136444	-0.131429	-0.289542	-0.373308
APOD	P51910	-0.54628	0.0974723	0.239652	0.0506066	0.885832	0.404413	-1.5074	-1.57039	-1.94396	-1.1989	-1.75464	-1.61769	-1.56964	-1.18314	-1.23847	-0.976835	-1.42665	-0.890032	-0.919621	-1.06226	-1.23025	-0.823387	-1.88812	-1.27984	-1.7102	-1.63685	-1.44916	-1.08761	-1.82244	-1.13138
APOE	P08226	0.0330931	0.190742	0.201174	0.842782	0.128007	0.0468764	-0.747151	-0.930769	-0.945618	-0.770882	-1.67056	-1.31828	-1.30099	-1.43681	-0.901821	-0.832764	-0.848789	-0.89787	-0.906058	-0.889057	-0.91248	-0.819197	-1.58747	-1.64083	-1.54365	-1.71766	-0.930199	-1.24889	-1.11288	-0.993978
APOH	Q01339	0.137521	0.145821	0.00582761	0.350022	0.433498	0.975411	-3.64378	-3.5331	NA	NA	-3.94288	-3.89811	NA	NA	-3.73666	-3.6109	NA	NA	-3.69531	-3.75662	NA	NA	-4.17564	-3.95699	NA	NA	-3.6649	-3.69431	NA	NA
APT	P08030	-0.0556592	-0.00807803	-0.114505	0.311133	0.960522	0.0123588	2.04546	2.04986	2.05615	2.03217	2.07525	2.02191	2.1649	2.02836	1.95822	1.90223	2.00762	1.9672	2.14348	2.08751	2.08993	2.08535	2.15771	2.0737	2.02441	2.06691	2.09939	2.05041	2.13622	2.00727
APTX	Q7TQC5	0.105006	0.02564	0.0126774	0.0889536	0.850208	0.873976	-3.58259	-3.55215	-3.57881	-3.49204	-3.60111	-3.63529	-3.59809	-3.6108	-3.64361	-3.55211	-3.54826	-3.47978	-3.60497	-3.69218	-3.71114	-3.61733	-3.5795	-3.69239	-3.69297	-3.583	-3.51949	-3.61767	-3.58839	-3.54892
AQR	Q8CFQ3	-0.0443429	-0.0208679	-0.00203668	0.141974	0.687968	0.960585	1.80687	1.82914	1.80052	1.82117	1.7895	1.83599	1.80905	1.8642	1.77101	1.80774	1.78253	1.81642	1.85124	1.85856	1.8523	1.87296	1.84157	1.87017	1.80523	1.86524	1.77427	1.84073	1.78759	1.78325
AR2BP	Q9D385	-0.101792	-0.00555609	-0.0890374	0.331953	0.987611	0.355645	-3.54844	-3.26745	-3.33522	-3.48926	-3.50069	-3.22173	-3.19644	-3.35107	-3.42582	-3.3532	-3.36411	-3.51771	-3.28048	-3.3304	-3.3302	-3.29213	-3.25904	-3.33421	-3.30906	-3.34542	-3.27813	-3.34119	-3.294	-3.39138
AR6P1	Q9JKW0	-0.141261	-0.0107536	-0.107006	0.00231748	0.932514	0.00989616	2.23194	2.34489	2.3915	2.28509	2.41024	2.46595	2.49817	2.42499	2.25943	2.26048	2.31648	2.21338	2.43232	2.4645	2.43778	2.48387	2.40794	2.45838	2.49539	2.48066	2.35667	2.37346	2.4005	2.34717
AR6P4	Q9JM93	-0.0323189	0.067288	0.118125	0.615407	0.289111	0.00972698	-1.54648	-1.4953	-1.46662	-1.49732	-1.45205	-1.49396	-1.44606	-1.50069	-1.34028	-1.4217	-1.5053	-1.32202	-1.47656	-1.47381	-1.4321	-1.49398	-1.55628	-1.54957	-1.49603	-1.56004	-1.52524	-1.48598	-1.54442	-1.50615
AR6P6	Q8BH07	0.0173726	-0.146371	-0.129847	0.879547	0.0618854	0.0514175	-1.32145	-1.44498	-1.36504	-1.54825	-1.55548	-1.43999	-1.55823	-1.49711	-1.48244	-1.57948	-1.4976	-1.59701	-1.49845	-1.44113	-1.37427	-1.43535	-1.30596	-1.45432	-1.35847	-1.34657	-1.37915	-1.42999	-1.33428	-1.49372
ARAF	P04627	-0.0665429	0.0211492	0.038694	0.0744336	0.765239	0.294207	0.763924	0.839271	0.817396	0.829955	0.802922	0.885387	0.922941	0.887615	0.857625	0.872873	0.872667	0.854979	0.855776	0.929142	0.867181	0.864618	0.867662	0.879241	0.820253	0.847113	0.816143	0.863256	0.797676	0.826293
ARAID	Q6PGD0	-0.0144785	0.0306757	-0.185388	0.95651	0.953006	0.258965	-4.4846	-4.3636	-3.93778	-4.02516	-4.24074	-4.07913	-4.39223	-4.34147	-4.27857	-4.37808	-4.55852	-4.39689	-4.33729	-4.22989	-4.08377	-4.10226	-4.19558	-4.30164	-4.22502	-4.45403	-4.13843	-4.06533	-4.20743	-4.45931
ARAP1	Q4LDD4	0.0247206	0.150748	-0.0232502	0.916316	0.520225	0.910697	NA	NA	-4.53927	-4.7186	NA	NA	-4.63495	-4.52559	NA	NA	-4.68233	-4.5385	NA	NA	-4.60572	-4.70159	NA	NA	-4.66325	-4.79878	NA	NA	-4.49749	-4.67684
ARBK1	Q99MK8	-0.0824858	-0.0747177	-0.0477811	0.00762578	0.0207783	0.0984386	2.01801	2.06282	2.02707	2.00344	2.04078	2.02191	2.07114	2.07842	2.07733	2.09314	2.12293	2.06917	2.12214	2.0668	2.11966	2.13268	2.1715	2.11635	2.1002	2.12306	2.14668	2.16825	2.11947	2.1193
ARC1A	Q9R0Q6	-0.1881	-0.0306708	0.0447196	0.00221097	0.799983	0.483416	2.72866	2.71972	2.73897	2.79881	2.75881	2.84106	2.9216	2.7632	2.86851	2.69788	2.70426	2.81105	2.97097	2.92152	2.91265	2.93342	2.93353	2.81528	2.84102	2.81752	2.68388	2.71527	2.79068	2.71298
ARC1B	Q9WV32	-0.089363	0.0310027	0.188597	0.0466234	0.705093	3.09e-05	0.611793	0.6745	0.640344	0.768599	0.638421	0.74575	0.74412	0.727265	0.821252	0.772834	0.804561	0.831008	0.774081	0.778733	0.746542	0.753333	0.682098	0.729904	0.671842	0.647702	0.576047	0.63854	0.636802	0.623876
ARCH	Q505B7	-0.0449692	-0.0461777	-0.0743628	0.477761	0.58328	0.141148	1.37891	1.37443	1.32922	1.43422	1.38911	1.40417	1.31271	1.34916	1.39006	1.24106	1.19349	1.30246	1.39286	1.36404	1.45004	1.48973	1.42885	1.41812	1.379	1.41389	1.3514	1.39074	1.31604	1.36635
ARF	Q64364	-0.0451954	-0.155696	-0.328811	0.434187	0.00219439	3.66e-08	-1.34856	-1.34224	-1.30357	-1.3264	-1.43345	-1.3432	-1.35955	-1.41904	-1.58596	-1.50418	-1.65845	-1.52707	-1.30666	-1.27932	-1.29485	-1.25916	-1.25155	-1.23578	-1.21002	-1.23509	-1.25728	-1.1741	-1.21686	-1.31218
ARF2	Q8BSL7	0.0986438	-0.0543448	-0.00424202	0.175552	0.644498	0.966606	-0.94266	-1.02675	-1.08103	-1.03703	-0.94121	-1.04289	-1.18129	-1.06956	-0.977355	-0.967906	-1.02054	-0.920721	-1.21347	-1.12297	-1.11429	-1.03131	-0.962578	-1.07175	-1.00603	-0.97721	-0.985272	-1.03937	-0.942785	-0.902131
ARF3	P61205	-0.117336	0.0939392	0.0752922	0.0453884	0.174856	0.180095	4.19479	4.22943	4.31051	4.24086	4.35996	4.41883	4.53622	4.35805	4.36931	4.36176	4.36594	4.24903	4.42634	4.38156	4.3347	4.30233	4.34961	4.33698	4.35926	4.25146	4.24407	4.2537	4.31226	4.23486
ARF4	P61750	-0.101684	0.0373395	-0.0704019	0.12105	0.758525	0.261739	2.086	2.17002	2.18343	2.13176	2.22362	2.32471	2.36983	2.22935	2.13608	2.15933	2.24806	2.09257	2.29457	2.20918	2.25411	2.22008	2.26083	2.2633	2.29823	2.17579	2.23117	2.21729	2.13033	2.33886
ARF5	P84084	-0.0107825	0.00010299	0.0110229	0.877787	0.998905	0.848943	2.95653	3.02052	2.99789	3.04607	2.91808	2.96728	2.93679	2.95204	2.96977	2.98452	3.06019	3.01922	2.99532	3.05694	2.98031	3.03157	2.93613	2.99798	2.93247	2.9072	3.01466	2.92307	2.97468	3.07721
ARF6	P62331	-0.0219473	0.155167	0.100038	0.754451	0.00202869	0.0261131	1.17317	1.12534	1.06451	1.18361	1.20792	1.19698	1.26061	1.2954	1.26219	1.16639	1.17131	1.20464	1.22305	1.13891	1.17164	1.10082	1.09834	1.09403	1.08314	1.06473	1.11804	1.02598	1.11236	1.148
ARFG1	Q9EPJ9	-0.0408856	-0.00688685	-0.0287891	0.481984	0.968758	0.595905	1.96305	1.98298	1.93553	1.94092	1.99087	1.90085	2.05767	1.96823	2.00176	1.89367	1.884	1.86719	2.05819	1.95165	1.94747	2.0287	2.00445	1.97647	1.96859	1.99566	1.97096	1.94201	1.89519	1.95362
ARFG2	Q99K28	-0.0114642	0.0373306	-0.0516252	0.868069	0.593998	0.22553	2.54609	2.59439	2.56776	2.59325	2.55993	2.70373	2.57526	2.61974	2.48024	2.56719	2.47238	2.55598	2.55554	2.58623	2.6009	2.60468	2.54624	2.58487	2.59589	2.58233	2.5276	2.61831	2.53709	2.59928
ARFG3	Q9D8S3	-0.125293	0.0194481	-0.0526655	0.000613705	0.76586	0.09846	3.20513	3.25503	3.26923	3.27346	3.29548	3.30824	3.35336	3.33847	3.17218	3.18435	3.19422	3.21176	3.38154	3.39435	3.33557	3.39255	3.29205	3.31679	3.26487	3.34403	3.24925	3.28584	3.18493	3.25315
ARFP1	G5E8V9	-0.00454289	0.0260599	0.0180157	0.916316	0.541517	0.55452	1.58819	1.57377	1.59488	1.5797	1.58196	1.57657	1.6091	1.59984	1.54052	1.587	1.58616	1.5659	1.57891	1.62212	1.54217	1.61151	1.57924	1.54936	1.55822	1.5764	1.57481	1.54758	1.51379	1.57135
ARFP2	Q8K221	-0.0115178	0.0337927	-0.0282142	0.87137	0.659829	0.564405	1.12072	1.1049	1.15804	1.11427	1.15744	1.04771	1.19256	1.0837	1.01373	1.08378	1.0365	1.05664	1.19596	1.1284	1.1024	1.11724	1.04451	1.09354	1.10501	1.10318	1.13926	1.06209	1.04481	1.05735
ARFRP	Q8BXL7	-0.0162337	-0.00126854	0.0811007	0.834897	0.994102	0.0950676	-1.10779	-1.08942	-1.08008	-0.992312	-1.11121	-1.04688	-1.07997	-1.01471	-1.04094	-1.01498	-1.02788	-0.991358	-1.061	-1.02953	-1.07333	-1.04079	-1.02203	-1.03275	-1.1654	-1.02751	-1.14251	-1.04503	-1.15242	-1.0596
ARG39	Q66JY6	0.0162951	0.00530415	-0.0639828	0.924027	0.989545	0.602531	-4.69345	-4.71166	-4.72997	-4.53785	-4.74594	-4.80623	-4.62818	-4.75345	-4.73533	-4.80618	-4.61884	-4.81824	-4.80122	-4.51823	-4.69017	-4.72848	-4.70358	-4.5872	-4.72912	-4.93512	-4.79728	-4.60088	-4.64566	-4.67884
ARGL1	Q3UL36	0.000667003	-0.0217351	-0.0262381	0.993815	0.824707	0.610784	2.68629	2.6969	2.78131	2.68772	2.74716	2.70391	2.73862	2.64293	2.67673	2.63689	2.735	2.63718	2.71363	2.68834	2.76998	2.6776	2.75171	2.72385	2.77228	2.67171	2.71551	2.71057	2.72095	2.64372
ARH	Q8C142	0.137165	-0.0471995	-0.0826358	0.0452563	0.706215	0.211657	-4.31167	-4.32957	-4.24618	-4.3008	-4.36398	-4.37543	-4.45516	-4.30366	-4.45882	-4.31825	-4.43539	-4.2948	-4.43655	-4.3834	-4.42198	-4.49496	-4.32113	-4.26163	-4.376	-4.35066	-4.3722	-4.23802	-4.2618	-4.30469
ARHG1	Q61210	-0.0032432	-0.0257109	-0.00776854	0.93435	0.485573	0.804012	1.5256	1.56465	1.55006	1.57517	1.50921	1.52068	1.5077	1.5067	1.5579	1.5732	1.55271	1.55686	1.55056	1.52982	1.55867	1.58941	1.54005	1.56807	1.50769	1.53132	1.57302	1.58253	1.53683	1.57937
ARHG2	Q60875	-0.00574373	-0.00489907	0.165785	0.898455	0.95687	2.96e-07	0.75269	0.801885	0.795025	0.778936	0.776153	0.811731	0.811671	0.855758	0.954497	0.965206	0.944888	0.975988	0.779956	0.754338	0.814132	0.803086	0.827339	0.798477	0.808984	0.840109	0.788772	0.811618	0.800622	0.776426
ARHG7	Q9ES28	0.0114442	0.00691183	0.0121779	0.747899	0.917512	0.677401	1.78744	1.7957	1.80044	1.76707	1.76823	1.75719	1.74716	1.78463	1.78454	1.76879	1.79631	1.77388	1.76757	1.77875	1.79364	1.76492	1.75419	1.77992	1.74341	1.75203	1.72417	1.80153	1.78874	1.76037
ARHGA	Q8C033	0.226324	-0.0836511	-0.0811024	0.101493	0.720415	0.553047	-4.33274	-4.39802	NA	NA	-4.50006	-4.68041	NA	NA	-4.63969	-4.53424	NA	NA	-4.52953	-4.65388	NA	NA	-4.53049	-4.48268	NA	NA	-4.52721	-4.48451	NA	NA
ARHGC	Q8R4H2	0.0154788	0.0166241	0.0696477	0.793402	0.853002	0.0601597	-1.74498	-1.76776	-1.70735	-1.7534	-1.74	-1.71302	-1.80727	-1.69625	-1.74862	-1.732	-1.7553	-1.69147	-1.76163	-1.78514	-1.74187	-1.74677	-1.78582	-1.71576	-1.76369	-1.75776	-1.77397	-1.8158	-1.79111	-1.82511
ARHGH	Q80U35	0.0511936	-0.294213	0.150911	0.855073	0.216515	0.438875	NA	NA	-6.78108	-6.79466	NA	NA	-6.97094	-7.07109	NA	NA	-6.85177	-6.63203	NA	NA	-6.69941	-6.97872	NA	NA	-6.77771	-6.67589	NA	NA	-6.89189	-6.89374
ARHGI	Q6P9R4	0.0178344	0.000489741	-0.00805365	0.744748	0.99736	0.873482	-1.14288	-1.1521	-1.19022	-1.14278	-1.1806	-1.20745	-1.16391	-1.14553	-1.16151	-1.17279	-1.17648	-1.1486	-1.13652	-1.21406	-1.16103	-1.1877	-1.15634	-1.21684	-1.13919	-1.18709	-1.10377	-1.17179	-1.14296	-1.20865
ARI1	Q9Z1K5	-0.0479028	0.0187218	0.0273749	0.795661	0.96526	0.868984	0.137009	0.320503	0.0856075	0.323155	0.307237	0.315418	0.165506	0.453199	0.203375	0.26984	0.125739	0.381827	0.179418	0.306833	0.149429	0.422205	0.251358	0.337699	0.159452	0.417964	0.106413	0.321679	0.0922431	0.350946
ARI1A	A2BH40	0.0358322	-0.016125	-0.0425834	0.296325	0.799895	0.15265	1.85086	1.76594	1.79587	1.79549	1.75622	1.74769	1.72708	1.77576	1.79381	1.72742	1.78295	1.73439	1.73442	1.75731	1.78921	1.78391	1.77952	1.76006	1.79183	1.73984	1.82385	1.7766	1.81063	1.79783
ARI1B	E9Q4N7	0.012291	-0.0324812	-0.0830423	0.800428	0.509692	0.00664958	1.11376	1.08911	1.09054	1.06271	1.09388	1.01462	1.06676	1.04953	1.00051	1.05648	1.01172	1.00481	1.07792	1.01238	1.09589	1.12076	1.08054	1.07881	1.09938	1.09599	1.12767	1.10314	1.08783	1.08705
ARI2	Q9Z1K6	0.0265998	0.00805722	0.0476767	0.80716	0.978745	0.551324	-1.21937	-1.26122	-1.33959	-1.25424	-1.21964	-1.2878	-1.25011	-1.25476	-1.12366	-1.33328	-1.26666	-1.21072	-1.22694	-1.37001	-1.3707	-1.21317	-1.21317	-1.31654	-1.33747	-1.17737	-1.29688	-1.33139	-1.30915	-1.18761
ARI4A	F8VPQ2	0.0290494	-0.0854157	0.00116534	0.885287	0.718534	0.994977	NA	NA	-3.82287	-3.66538	NA	NA	-3.8457	-3.86686	NA	NA	-3.82973	-3.66648	NA	NA	-3.78453	-3.76183	NA	NA	-3.84875	-3.69297	NA	NA	-3.77805	-3.72049
ARI4B	A2CG63	0.020044	-0.0282844	-0.0158853	0.685269	0.642751	0.713489	-1.27075	-1.26107	-1.25563	-1.24949	-1.316	-1.34012	-1.29895	-1.30902	-1.30853	-1.26635	-1.34342	-1.29804	-1.21401	-1.30857	-1.31632	-1.27822	-1.29475	-1.29653	-1.28083	-1.27884	-1.25928	-1.31535	-1.26874	-1.30943
ARID2	E9Q7E2	0.0807454	-0.0356267	-0.0771627	0.28088	0.7978	0.251796	-0.884031	-0.801762	-0.814092	-0.803899	-0.860457	-0.924225	-1.03376	-1.01084	-0.965741	-0.996262	-0.882902	-0.892431	-0.899012	-0.901402	-0.997007	-0.829346	-0.841583	-0.92854	-1.03826	-0.878388	-0.894571	-0.848529	-0.892863	-0.792722
ARK72	Q8CG76	-0.032674	-0.0254831	-0.0735227	0.422034	0.682914	0.0227561	1.455	1.47404	1.51051	1.53811	1.54691	1.50929	1.53517	1.4651	1.43677	1.452	1.5126	1.43282	1.50927	1.52808	1.56875	1.50225	1.56462	1.55114	1.53178	1.51086	1.53073	1.55697	1.52466	1.51592
ARL1	P61211	-0.0598779	0.0412992	0.020203	0.473758	0.758525	0.820074	1.30385	1.42748	1.30373	1.41045	1.31573	1.48702	1.49273	1.50926	1.35605	1.38463	1.41599	1.39965	1.39346	1.50927	1.32869	1.45361	1.39346	1.47084	1.36002	1.41522	1.29406	1.43416	1.30424	1.44304
ARL10	Q9QXJ4	0.0587303	-0.0781111	0.00220877	0.492687	0.438681	0.983372	-2.84462	-3.06297	-2.93322	-2.87354	-3.00235	-2.89588	-2.88931	-2.9643	-2.87533	-2.92432	-2.82206	-2.93236	-3.01347	-2.98824	-2.99993	-2.94763	-2.87045	-2.77767	-2.91171	-2.87956	-2.84556	-2.89514	-2.82667	-2.99554
ARL15	Q8BGR6	0.13087	0.0458524	0.0107823	0.0571053	0.720503	0.908934	-2.71008	-2.88849	-2.76477	-2.74686	-2.70083	-2.85131	-2.81122	-2.7026	-2.81321	-2.81813	-2.82876	-2.82514	-2.90969	-2.92574	-2.90313	-2.89512	-2.75688	-2.79748	-2.79052	-2.90449	-2.73295	-2.92763	-2.85706	-2.81073
ARL2	Q9D0J4	-0.127188	-0.0113196	-0.04482	0.00127301	0.905107	0.219009	1.32531	1.43596	1.33275	1.43575	1.40132	1.44723	1.44116	1.44293	1.4405	1.41754	1.41923	1.36165	1.51184	1.49892	1.51684	1.51092	1.41036	1.46045	1.43838	1.46872	1.44342	1.49416	1.44456	1.43606
ARL3	Q9WUL7	-0.125268	0.0130404	-0.0566129	0.000200105	0.847609	0.0443122	3.26956	3.29945	3.34779	3.31294	3.38303	3.41284	3.43211	3.35978	3.3298	3.34799	3.32344	3.32455	3.48267	3.4261	3.4216	3.40043	3.41136	3.39086	3.382	3.35139	3.407	3.39523	3.37684	3.37317
ARL5A	Q80ZU0	0.150189	0.00596297	0.0533828	0.347899	0.99028	0.749704	NA	NA	-4.10603	-4.08306	NA	NA	-4.24931	-4.00506	NA	NA	-4.19741	-4.15751	NA	NA	-4.3313	-4.15817	NA	NA	-4.15647	-4.10982	NA	NA	-4.18883	-4.27287
ARL6	O88848	-0.0181274	-0.00815306	0.00889887	0.639872	0.917512	0.807538	0.929554	0.87269	0.921636	0.920044	0.888354	0.944518	0.953223	0.912462	0.924333	0.923307	0.91965	0.903914	0.899733	0.950873	0.927365	0.938463	0.939213	0.966461	0.933139	0.892356	0.896236	0.911426	0.894086	0.933859
ARL8A	Q8VEH3	-0.100625	-0.0711266	0.0257217	0.0763855	0.343976	0.700805	0.286619	0.387773	0.313832	0.430508	0.333489	0.424998	0.342269	0.425231	0.436138	0.366329	0.317909	0.452924	0.449309	0.399553	0.462605	0.509765	0.446004	0.432807	0.448694	0.482988	0.30414	0.44872	0.360813	0.35674
ARL8B	Q9CQW2	-0.0397956	0.00150309	-0.000510032	0.178311	0.988644	0.990725	2.51566	2.54517	2.51291	2.55417	2.54699	2.58054	2.60655	2.59139	2.57479	2.52163	2.54487	2.5101	2.56226	2.57179	2.60381	2.54922	2.58497	2.60643	2.56849	2.55957	2.52369	2.56229	2.51275	2.5547
ARLY	Q91YI0	-0.0364085	-0.00240253	-0.0102473	0.262543	0.985474	0.782362	2.66329	2.64446	2.6723	2.64231	2.61321	2.61795	2.67522	2.63358	2.60111	2.63956	2.5967	2.63646	2.72613	2.68675	2.65353	2.70159	2.64365	2.61931	2.63959	2.64702	2.68034	2.60695	2.59473	2.6328
ARM10	Q9D0L7	0.0246647	-0.00468073	0.0836735	0.570331	0.970694	0.00846415	2.05204	2.11159	2.11077	2.13372	2.08092	2.08506	2.09211	2.05351	2.15992	2.0574	2.13184	2.14756	2.07392	2.05464	2.08552	2.09538	2.12397	2.08446	2.06884	2.05306	2.08253	2.03156	2.02481	2.02313
ARMC1	Q9D7A8	0.0243554	-0.0385748	-0.0308458	0.5531	0.400401	0.360901	0.709861	0.74858	0.77425	0.735809	0.632955	0.676006	0.727705	0.673457	0.685635	0.732657	0.675836	0.661067	0.711467	0.756394	0.732424	0.670794	0.719615	0.724165	0.717941	0.702701	0.71465	0.712308	0.730903	0.720717
ARMC5	Q5EBP3	-0.0111814	-0.194695	-0.235526	0.966941	0.432385	0.167403	-6.18999	-6.37606	NA	NA	-6.18474	-6.33107	NA	NA	-6.23646	-6.29979	NA	NA	-6.37385	-6.16984	NA	NA	-6.15149	-5.97493	NA	NA	-6.02206	-6.04314	NA	NA
ARMC6	Q8BNU0	0.00811627	-0.0100407	0.0295043	0.918158	0.949511	0.605851	0.88684	0.754242	0.819834	0.841859	0.800613	0.688297	0.734559	0.739988	0.848527	0.774645	0.88822	0.855023	0.8814	0.757617	0.79931	0.831983	0.80357	0.748156	0.741243	0.710651	0.882346	0.78051	0.799982	0.785558
ARMC8	Q9DBR3	0.0196005	0.0498579	0.0649406	0.746812	0.400358	0.104503	0.138119	0.0410612	0.0874161	0.184671	0.206582	0.106337	0.143351	0.175284	0.25213	0.178582	0.200107	0.230637	0.120565	0.0678838	0.0814046	0.103012	0.139875	0.0980176	0.0832913	0.110939	0.190563	0.145432	0.119974	0.145725
ARMC9	Q9D2I5	-0.0517707	-0.153705	-0.0216168	0.604517	0.0704286	0.826547	-3.51748	-3.51334	-3.47306	-3.53806	-3.58778	-3.62843	-3.54034	-3.61431	-3.63201	-3.3664	-3.49702	-3.59135	-3.44958	-3.45325	-3.39411	-3.53792	-3.42437	-3.3901	-3.37818	-3.56339	-3.52786	-3.53115	-3.51656	-3.42473
ARMD3	Q6PD19	0.0657193	-0.02095	-0.000196448	0.33896	0.888943	0.998116	-0.4711	-0.473464	-0.405792	-0.538198	-0.489366	-0.456879	-0.456697	-0.549391	-0.450196	-0.425818	-0.441384	-0.571497	-0.611734	-0.526151	-0.430567	-0.582978	-0.508001	-0.44542	-0.399047	-0.516065	-0.487758	-0.475509	-0.418832	-0.506011
ARMT1	A6H630	0.0540481	0.0263395	-0.0174807	0.306752	0.781003	0.767064	-0.00425954	-0.0547702	-0.0118708	-0.078825	-0.122925	-0.0864655	-0.0661802	-0.07652	-0.146763	-0.12147	-0.00682806	-0.135842	-0.102073	-0.082106	-0.0420352	-0.139703	-0.0902348	-0.0900445	-0.0838941	-0.193275	-0.115981	-0.0926628	-0.0401569	-0.0921789
ARMX1	Q9CX83	-0.0591806	-0.163843	-0.177089	0.720099	0.27107	0.110715	-1.42443	-1.38585	-1.56254	-1.38749	-1.43825	-1.54885	-1.56855	-1.31318	-1.40796	-1.50883	-1.52042	-1.30472	-1.41353	-1.40497	-1.50279	-1.2023	-1.26396	-1.3028	-1.46521	-1.18148	-1.19074	-1.2703	-1.43821	-1.13432
ARMX2	Q6A058	-0.0207802	-0.0942712	-0.0920279	0.847415	0.296548	0.170814	0.467376	0.526262	0.393919	0.462133	0.459043	0.417921	0.440747	0.502426	0.428844	0.487932	0.403683	0.592471	0.458825	0.485689	0.421505	0.566792	0.554696	0.569185	0.439088	0.634253	0.618012	0.601628	0.454652	0.60675
ARMX3	Q8BHS6	-0.0100406	-0.0612468	-0.198853	0.877787	0.225525	4.9e-06	2.23958	2.31975	2.27266	2.34683	2.13016	2.11294	2.11889	2.19242	2.01138	2.04634	2.08018	2.08627	2.29121	2.29519	2.27782	2.35476	2.21044	2.17113	2.15849	2.25934	2.29114	2.24601	2.22673	2.25572
ARNT	P53762	0.0864058	-0.0680876	-0.0746618	0.791124	0.900849	0.784411	NA	NA	-1.37244	-1.48306	NA	NA	-1.47941	-1.55402	NA	NA	-1.46901	-1.73877	NA	NA	-1.38265	-1.64566	NA	NA	-1.33465	-1.56261	NA	NA	-1.37298	-1.68547
AROS	Q8C6B9	0.0724506	0.0010256	-0.0478455	0.279505	0.99668	0.462676	-1.9539	-1.88988	-2.01242	-1.97014	-2.02353	-1.97477	-2.08119	-2.05639	-2.12113	-1.993	-2.02301	-1.95833	-2.13577	-2.00879	-2.03027	-1.9413	-2.02855	-1.99045	-2.03104	-2.08994	-1.96012	-2.00719	-1.95344	-1.98333
ARP10	Q9QZB7	0.0135299	0.003984	0.00352865	0.795661	0.978248	0.941535	1.52194	1.5017	1.57417	1.54933	1.55893	1.48188	1.5162	1.47133	1.53436	1.47276	1.51632	1.47172	1.55306	1.4664	1.5219	1.55166	1.52096	1.52822	1.48215	1.48107	1.51457	1.4821	1.49267	1.49171
ARP19	P56212	0.108703	-0.100554	-0.0779056	0.405269	0.57166	0.524712	1.12047	1.34806	1.22508	1.28779	1.13526	1.4205	1.33215	1.10678	1.06005	1.31696	1.14442	1.20627	0.984245	1.22711	1.16736	1.16786	1.22525	1.42748	1.37248	1.3717	1.17735	1.37874	1.19491	1.28833
ARP2	P61161	-0.0241485	0.0067335	-0.0228044	0.45422	0.928932	0.428062	3.56641	3.57833	3.57557	3.63949	3.58228	3.5978	3.58868	3.5787	3.53694	3.54888	3.53517	3.58286	3.62382	3.61838	3.58585	3.62836	3.6042	3.58194	3.56837	3.56601	3.58011	3.56142	3.54144	3.61209
ARP3	Q99JY9	-0.0229414	-0.0325747	-0.0384715	0.460275	0.360715	0.123519	3.95532	3.94789	3.98039	3.92985	3.99316	3.94367	3.94811	3.93367	3.94146	3.90517	3.94407	3.93319	3.99002	3.93463	3.9817	3.99887	4.01533	3.97312	3.97965	3.98082	3.98673	3.96216	3.9476	3.98128
ARP5	Q80US4	0.0184498	-0.0050495	-0.062583	0.898135	0.98782	0.527386	-3.3458	-3.35377	NA	NA	-3.27022	-3.27047	NA	NA	-3.24683	-3.33841	NA	NA	-3.34593	-3.39054	NA	NA	-3.20431	-3.32628	NA	NA	-3.24317	-3.21691	NA	NA
ARP5L	Q9D898	-0.0683165	-0.0440548	-0.0541252	0.153756	0.527735	0.227679	1.70858	1.79108	1.80162	1.74104	1.77075	1.82247	1.7709	1.74225	1.68035	1.79972	1.70826	1.67943	1.75838	1.85983	1.86454	1.83284	1.83195	1.86241	1.81874	1.76949	1.74134	1.81829	1.76061	1.76401
ARP6	Q9D864	-0.149796	-0.0223899	-0.0155101	0.136846	0.928142	0.896411	NA	NA	-2.91638	-2.93104	NA	NA	-2.92327	-2.79643	NA	NA	-2.81263	-2.89843	NA	NA	-2.79318	-2.75465	NA	NA	-2.86322	-2.8117	NA	NA	-2.85791	-2.82212
ARP8	Q8R2S9	0.0246253	-0.0493097	-0.0635665	0.586139	0.27107	0.0526501	-0.634846	-0.646805	-0.702686	-0.673345	-0.636678	-0.74396	-0.688565	-0.70854	-0.681519	-0.720379	-0.739068	-0.673827	-0.69621	-0.702175	-0.683878	-0.673919	-0.654509	-0.648803	-0.650876	-0.626316	-0.627228	-0.667307	-0.653236	-0.612756
ARPC2	Q9CVB6	-0.117875	0.0200659	0.00369243	0.00142548	0.76817	0.938981	3.06426	3.07581	3.1172	3.08956	3.14686	3.18893	3.26175	3.19786	3.13832	3.07485	3.14571	3.14155	3.24287	3.2241	3.19288	3.15848	3.20022	3.20344	3.15151	3.15996	3.13441	3.11231	3.10504	3.1339
ARPC3	Q9JM76	-0.0523297	-0.0696479	-0.0331466	0.292481	0.205944	0.49764	3.17188	3.27928	3.28687	3.3007	3.29453	3.27099	3.20783	3.16701	3.22721	3.20818	3.28252	3.24894	3.31856	3.28334	3.35919	3.28697	3.34911	3.26241	3.31677	3.29066	3.26588	3.30824	3.27284	3.25248
ARPC4	P59999	-0.12108	-0.026974	-0.0468828	0.00216729	0.697863	0.205328	3.50634	3.56332	3.54512	3.63281	3.61689	3.65393	3.66938	3.59075	3.54982	3.49822	3.51499	3.57011	3.70729	3.67999	3.66381	3.68081	3.70994	3.61517	3.67648	3.63727	3.57044	3.59944	3.58979	3.56099
ARPC5	Q9CPW4	-0.0445743	0.00909377	-0.0198	0.625561	0.971772	0.823674	2.54149	2.58939	2.68143	2.5365	2.66083	2.67722	2.70609	2.54971	2.59395	2.5122	2.66937	2.52299	2.64143	2.62812	2.71218	2.54536	2.69909	2.64028	2.70312	2.51499	2.57432	2.60655	2.63128	2.56556
ARPIN	Q9D0A3	-0.00523227	-0.0315549	-0.0890727	0.932101	0.630377	0.0134698	1.70601	1.69965	1.65726	1.70445	1.74578	1.66059	1.67015	1.69199	1.64649	1.62629	1.61847	1.66977	1.67197	1.6632	1.70422	1.74892	1.75294	1.65986	1.71764	1.76429	1.75853	1.76372	1.6845	1.71056
ARRB1	Q8BWG8	-0.0150533	-0.0477707	-0.150608	0.912314	0.779737	0.0606334	-3.60529	-3.57189	-3.56073	-3.49873	-3.67596	-3.47477	-3.43859	-3.63219	-3.56517	-3.64635	-3.48812	-3.7432	-3.57534	-3.63249	-3.47317	-3.49543	-3.52793	-3.52686	-3.47654	-3.4991	-3.45069	-3.3833	-3.45116	-3.55526
ARRB2	Q91YI4	-0.0440523	-0.0426345	-0.030899	0.338241	0.475006	0.483416	-0.632631	-0.566112	-0.525674	-0.548385	-0.580558	-0.586329	-0.565958	-0.585965	-0.566162	-0.561544	-0.578543	-0.641439	-0.489236	-0.540336	-0.49439	-0.57263	-0.579777	-0.514386	-0.500185	-0.553924	-0.517419	-0.572723	-0.542583	-0.591367
ARRC	Q9EQP6	-0.0852134	-0.081933	-0.130712	0.348899	0.491379	0.08416	-4.05808	-4.02605	-3.97848	-3.91629	-4.04419	-3.90562	-3.85597	-4.05015	-4.01636	-4.03078	-3.90565	-4.16149	-3.8409	-3.99351	-3.89065	-3.91298	-3.87765	-3.83986	-3.89403	-3.91666	-3.89659	-3.85327	-3.86858	-3.97299
ARSA	P50428	0.0193828	-0.0742303	-0.0594419	0.741118	0.109903	0.125962	-0.321707	-0.434682	-0.386593	-0.422625	-0.412908	-0.468771	-0.455084	-0.468407	-0.466486	-0.502949	-0.442123	-0.498502	-0.417333	-0.446597	-0.369386	-0.409822	-0.360023	-0.396365	-0.367124	-0.384737	-0.366622	-0.466309	-0.389963	-0.449399
ARSB	P50429	-0.0240496	-0.0694	-0.0834484	0.632953	0.108357	0.0177883	2.17572	2.12014	2.23007	2.207	2.17567	2.17132	2.14217	2.13567	2.13195	2.0504	2.09225	2.07006	2.24519	2.16805	2.24176	2.17413	2.26362	2.19794	2.24649	2.19437	2.16898	2.15943	2.20164	2.14839
ARVC	P98203	-0.0445344	0.0406479	-0.108535	0.697764	0.814881	0.196377	-3.60737	-3.58113	NA	NA	-3.46695	-3.4957	NA	NA	-3.54803	-3.57415	NA	NA	-3.51896	-3.58048	NA	NA	-3.49513	-3.54881	NA	NA	-3.41768	-3.48743	NA	NA
ARXS1	C0HK79	-0.0926597	-0.0500726	-0.119755	0.0682548	0.503222	0.010036	1.96439	2.00695	2.13252	2.08647	2.06711	2.03327	2.08843	2.05178	2.04992	2.00815	1.99354	1.9392	2.16423	2.13467	2.196	2.06606	2.16395	2.13054	2.07403	2.07236	2.11822	2.12525	2.13647	2.0899
ARY2	P50295	-0.0175025	0.00384509	0.0252853	0.843816	0.985611	0.716945	-1.01948	-1.08215	-1.04696	-1.146	-0.98625	-1.11869	-0.993179	-1.08996	-0.960908	-1.12232	-1.06986	-1.042	-1.00463	-1.10315	-1.06297	-1.05383	-1.03495	-1.11254	-0.985823	-1.07015	-1.0394	-1.09895	-1.07097	-1.0869
AS3MT	Q91WU5	-0.0745886	-0.0515207	-0.0686475	0.00897597	0.110959	0.00923548	3.75868	3.77371	3.81935	3.78469	3.80366	3.82638	3.80594	3.77489	3.76236	3.69598	3.74877	3.70459	3.86361	3.85467	3.86179	3.85472	3.86491	3.87377	3.86679	3.81149	3.7853	3.80295	3.82831	3.76973
ASAH1	Q9WV54	-0.068562	-0.0797455	-0.0695738	0.12949	0.105715	0.0883347	3.33667	3.30129	3.3285	3.37376	3.27863	3.39063	3.27491	3.32478	3.28978	3.19001	3.21454	3.24147	3.41684	3.4073	3.44099	3.34933	3.44946	3.40219	3.39347	3.3428	3.31733	3.31884	3.32508	3.25284
ASAH2	Q9JHE3	0.0751754	0.0407641	0.0204595	0.380153	0.787112	0.834045	-3.72826	-3.84082	-3.8063	-3.71432	-3.71717	-3.78723	-3.89921	-3.94176	-3.90112	-3.91824	-3.88115	-3.82863	-3.82864	-3.91752	-3.83636	-3.80789	-3.94292	-3.89311	-3.78422	-3.88819	-3.89101	-3.82965	-3.89616	-3.99416
ASAP1	Q9QWY8	0.0129972	0.0193265	0.0394199	0.697419	0.6369	0.081743	0.406955	0.406987	0.413564	0.388581	0.39308	0.418253	0.435529	0.413758	0.432902	0.433017	0.418294	0.421001	0.393708	0.404798	0.385554	0.380038	0.383471	0.399015	0.394479	0.406349	0.3701	0.404353	0.417623	0.355458
ASAP2	Q7SIG6	-0.122925	-0.190038	-0.0958893	0.453544	0.310785	0.520514	NA	NA	-4.9552	-4.89203	NA	NA	-5.11934	-5.03917	NA	NA	-4.96089	-5.06789	NA	NA	-4.68133	-4.92005	NA	NA	-4.86307	-4.91537	NA	NA	-4.95382	-4.88318
ASB3	Q9WV72	0.0329226	0.00775681	-0.00673332	0.723612	0.977763	0.940609	-3.59115	-3.67707	-3.62706	-3.76176	-3.59662	-3.65682	-3.54253	-3.67608	-3.68973	-3.61479	-3.6469	-3.68017	-3.62758	-3.76348	-3.70454	-3.69313	-3.58164	-3.7106	-3.55394	-3.6569	-3.63095	-3.6701	-3.61669	-3.68691
ASCC1	Q9D8Z1	-0.0478699	-0.0330771	0.0133363	0.16584	0.501172	0.73859	0.0183197	0.0734149	0.075557	0.0653974	0.116732	0.102924	0.138546	0.125962	0.101189	0.101905	0.143876	0.0844568	0.120447	0.105901	0.0717164	0.126104	0.177118	0.18579	0.101706	0.151857	0.125938	0.0948858	0.056041	0.101217
ASCC2	Q91WR3	-0.0194968	-0.0265553	-0.0390818	0.742186	0.733098	0.35709	0.397799	0.399577	0.35341	0.447877	0.413179	0.403252	0.409347	0.433492	0.402103	0.367471	0.369067	0.470906	0.44334	0.402703	0.372216	0.45839	0.473807	0.414507	0.397539	0.479637	0.457473	0.47327	0.396796	0.438335
ASCC3	E9PZJ8	-0.0547157	0.0406591	0.0636229	0.110722	0.36989	0.0392769	1.9939	2.00758	2.00921	2.02094	2.0344	2.03997	2.09241	2.15069	2.10039	2.1154	2.06443	2.10639	2.07219	2.05852	2.02637	2.09342	2.05893	2.03809	2.02538	2.03243	2.05863	2.03552	1.99532	2.04264
ASF1A	Q9CQE6	-0.082448	-0.101941	-0.380999	0.437254	0.425643	3.46e-05	0.420125	0.449047	0.62149	0.365772	0.379889	0.442941	0.530907	0.37263	0.175411	0.0840248	0.182331	0.00825439	0.545562	0.551466	0.643089	0.446109	0.551913	0.533018	0.634448	0.414752	0.491203	0.450821	0.616819	0.415175
ASF1B	Q9DAP7	-0.0482522	-0.11643	-0.435174	0.399891	0.0270288	3.87e-10	-1.24892	-1.3323	-1.24184	-1.24571	-1.33226	-1.28732	-1.25081	-1.2961	-1.68919	-1.77536	-1.59029	-1.64408	-1.17398	-1.22942	-1.23491	-1.23745	-1.19485	-1.19229	-1.15287	-1.16076	-1.20425	-1.27488	-1.22052	-1.25857
ASGL1	Q8C0M9	0.0425573	-0.00424696	-0.0286204	0.536341	0.985474	0.656768	0.949612	0.981062	0.992934	0.823997	0.923747	0.981343	1.03224	0.922424	0.868533	0.880557	0.97238	0.914809	0.908013	0.963679	0.891111	0.814573	0.929327	0.974383	1.02175	0.951278	0.913933	0.944806	0.96904	0.922981
ASH1L	Q99MY8	0.0594684	-0.0557995	-0.0177265	0.660325	0.778923	0.894668	NA	NA	-3.25316	-3.28687	NA	NA	-3.24715	-3.27102	NA	NA	-3.3295	-3.26107	NA	NA	-3.26644	-3.39253	NA	NA	-3.17447	-3.2321	NA	NA	-3.21629	-3.33882
ASH2L	Q91X20	-0.00687451	-0.0349179	-0.073785	0.856532	0.258791	0.00147047	2.38089	2.36445	2.34064	2.35032	2.39479	2.35385	2.35552	2.36363	2.34668	2.28807	2.31984	2.31217	2.3585	2.35522	2.3762	2.37389	2.4308	2.37428	2.40873	2.39367	2.40506	2.37847	2.37187	2.40651
ASHWN	Q922M7	0.023296	-0.0508772	0.0563652	0.874011	0.782417	0.587569	NA	NA	-2.93402	-2.84451	NA	NA	-2.94911	-2.89676	NA	NA	-2.84341	-2.8309	NA	NA	-2.93543	-2.88969	NA	NA	-2.80342	-2.94069	NA	NA	-2.90424	-2.8828
ASM	Q04519	-0.0974201	-0.0921651	-0.045761	0.146746	0.251426	0.511734	-0.424816	-0.342008	-0.292353	-0.256433	-0.381705	-0.22124	-0.373061	-0.431629	-0.423031	-0.309799	-0.426245	-0.422133	-0.284222	-0.215777	-0.190698	-0.235233	-0.307358	-0.196694	-0.292357	-0.242566	-0.406594	-0.337363	-0.343294	-0.310913
ASNS	Q61024	-0.134634	0.074648	-0.0828147	0.0040076	0.169742	0.0524529	4.29202	4.32149	4.33899	4.27568	4.46932	4.47611	4.61852	4.47322	4.2269	4.25879	4.28222	4.30852	4.4754	4.44055	4.37126	4.47951	4.47298	4.429	4.37919	4.4574	4.35574	4.35899	4.34366	4.3493
ASPC1	Q8VBT9	-0.0396117	-0.0278914	0.0163999	0.483159	0.757849	0.779969	1.64499	1.66528	1.77084	1.67601	1.7071	1.70313	1.70503	1.63917	1.69632	1.70309	1.77427	1.6641	1.75916	1.7502	1.75241	1.6538	1.73334	1.68975	1.7692	1.67371	1.66736	1.66751	1.7395	1.69782
ASPG	Q64191	0.106221	-0.0723932	-0.0489091	0.180067	0.527033	0.553935	3.56396	3.50656	3.47032	3.52278	3.59622	3.65441	3.40818	3.42351	3.40887	3.42635	3.46156	3.44308	3.27546	3.37948	3.50877	3.47502	3.6298	3.51127	3.60003	3.63078	3.466	3.45239	3.49722	3.51988
ASPH	Q8BSY0	-0.00013036	-0.0600579	-0.0636979	0.998015	0.0226486	0.00627749	2.09211	2.11654	2.09796	2.12196	2.0698	2.0624	2.05252	2.1067	2.05852	2.0261	2.04953	2.06852	2.08551	2.13121	2.08781	2.12457	2.11725	2.14403	2.12529	2.14509	2.1045	2.11126	2.09539	2.14631
ASPP2	Q8CG79	0.110185	0.0196981	0.045359	0.308223	0.948086	0.697451	-2.75932	-2.89754	-2.76741	-2.91457	-2.95466	-2.91035	-2.85523	-3.00449	-3.014	-2.82169	-2.76409	-2.9379	-2.91547	-2.89643	-2.89309	-3.07459	-3.01024	-2.86314	-2.84176	-3.08838	-2.90245	-2.96766	-2.82791	-3.0211
ASSY	P16460	-0.00402139	0.0167782	0.0666017	0.977278	0.947521	0.441252	0.0142499	-0.141061	0.0529199	0.0788127	-0.0464757	-0.0539056	-0.0911044	-0.183707	0.147895	0.058359	0.0776925	0.026836	-0.0118152	-0.0860195	0.0962934	0.0225482	0.013377	-0.0805878	-0.141986	-0.233109	0.0655289	-0.097505	0.0349508	0.0414008
ASTN1	Q61137	-0.00665432	-0.0293109	-0.096669	0.924027	0.726068	0.019578	-1.53612	-1.51887	-1.5856	-1.57453	-1.59377	-1.53665	-1.5633	-1.52619	-1.59473	-1.56659	-1.60994	-1.5869	-1.5531	-1.56442	-1.49621	-1.57477	-1.59187	-1.53334	-1.47363	-1.50384	-1.42115	-1.51119	-1.50254	-1.5366
ASTRA	Q8VEF1	-0.0918442	-0.0304934	-0.045036	0.834558	0.979352	0.910506	NA	NA	-0.987885	-0.712401	NA	NA	-0.985829	-0.653369	NA	NA	-1.04314	-0.79512	NA	NA	-0.90609	-0.610508	NA	NA	-0.938625	-0.639586	NA	NA	-1.04764	-0.700553
AT10A	O54827	-0.0469502	-0.0668251	-0.14386	0.828823	0.831074	0.33876	NA	NA	-3.09192	-3.10499	NA	NA	-3.18384	-2.92947	NA	NA	-3.31349	-3.15339	NA	NA	-3.09911	-3.0039	NA	NA	-3.00076	-2.97889	NA	NA	-3.16728	-3.01187
AT11B	Q6DFW5	0.0359964	0.0114566	0.0312401	0.784622	0.973121	0.77842	-4.69358	-4.67031	-4.74473	-4.69686	-4.86156	-4.60046	-4.73816	-4.69621	-4.82371	-4.72296	-4.62106	-4.55731	-4.67692	-4.70029	-4.78799	-4.78427	-4.7978	-4.69059	-4.70603	-4.7478	-4.77808	-4.60726	-4.67894	-4.78572
AT11C	Q9QZW0	0.0761071	-0.00200506	-0.0345769	0.456995	0.994308	0.741504	-3.77168	-3.86139	-3.91925	-3.8968	-3.84713	-3.95993	-3.95036	-3.76195	-3.77014	-3.98898	-3.89386	-3.8379	-3.84736	-3.95346	-4.04392	-3.90881	-3.97964	-3.93158	-3.83942	-3.7607	-3.81962	-3.8337	-3.8705	-3.82875
AT12A	Q9Z1W8	-0.0983177	-0.161461	-0.178684	0.797365	0.745645	0.525188	-0.342864	-0.139097	-0.542853	-0.54963	-1.17346	-0.60899	-0.521197	-0.452129	-0.714852	-0.251855	-0.949617	-0.57217	-0.340764	-0.219014	-0.197535	-0.423859	-0.954031	-0.636224	-0.176687	-0.342988	-0.314131	-0.33293	-0.549997	-0.576701
AT131	Q9EPE9	-0.0596414	0.0154127	0.0971514	0.111382	0.850631	0.00421766	3.47758	3.50431	3.5173	3.4987	3.5723	3.51447	3.62171	3.60962	3.64337	3.60469	3.58429	3.59158	3.62601	3.55972	3.51316	3.53757	3.59879	3.56738	3.5429	3.54738	3.53018	3.52357	3.4989	3.48267
AT133	Q5XF89	0.0411688	-0.0560531	-0.01886	0.823581	0.832859	0.910506	-3.01981	-2.94081	-3.19761	-2.97801	-3.12337	-3.12196	-3.27338	-3.30464	-3.16622	-3.22592	-3.17911	-2.85889	-3.15769	-3.01056	-3.16736	-2.96532	-3.18159	-3.30137	-3.16394	-2.95224	-3.04713	-3.06956	-3.13296	-3.10506
AT1A1	Q8VDN2	-0.104353	-0.0443142	-0.00462022	0.0034239	0.344959	0.925245	5.44872	5.47578	5.52154	5.48941	5.50591	5.52323	5.56667	5.55938	5.56449	5.48696	5.52133	5.4628	5.57623	5.59708	5.63086	5.54869	5.59285	5.5907	5.60506	5.54383	5.49784	5.53984	5.52524	5.49114
AT1A3	Q6PIC6	-0.0563575	-0.10223	-0.1784	0.0889536	0.00221381	7.56e-07	2.77719	2.75607	2.77061	2.76048	2.78736	2.72334	2.71937	2.71272	2.6326	2.58928	2.67411	2.6045	2.8094	2.80589	2.86492	2.80958	2.86157	2.83589	2.8571	2.79716	2.7994	2.83537	2.80673	2.77258
AT1B1	P14094	-0.0881309	-0.0585651	-0.132783	0.125394	0.46738	0.00964969	3.37113	3.32506	3.37229	3.33209	3.42306	3.33562	3.41816	3.44062	3.39531	3.22975	3.33722	3.18155	3.47329	3.41706	3.44724	3.41549	3.54072	3.39559	3.4628	3.45261	3.4511	3.39037	3.4124	3.42109
AT1B3	P97370	-0.0417547	-0.0134283	0.0454935	0.560184	0.934948	0.452266	1.15702	1.12607	1.09638	1.23492	1.25052	1.11997	1.1698	1.21873	1.27766	1.18028	1.13322	1.21251	1.20663	1.12772	1.19454	1.25251	1.23673	1.16645	1.17536	1.23419	1.2078	1.16296	1.07231	1.17862
AT2A1	Q8R429	0.0488305	-0.131216	-0.0427238	0.741767	0.344959	0.733397	-3.25033	-3.42759	-3.39879	-3.36257	-3.29462	-3.38254	-3.62374	-3.46652	-3.41167	-3.321	-3.33554	-3.30423	-3.58846	-3.35926	-3.37879	-3.30807	-3.28075	-3.24816	-3.43124	-3.28239	-3.38057	-3.35447	-3.29331	-3.17321
AT2A2	O55143	-0.233969	-0.269493	-0.177639	4.78e-06	1.44e-07	2.74e-05	5.58796	5.57702	5.60014	5.58115	5.52559	5.58738	5.60858	5.57267	5.79116	5.69346	5.69716	5.6293	5.81397	5.81944	5.86817	5.78057	5.85689	5.85243	5.85465	5.80822	5.8523	5.86128	5.94048	5.86758
AT2A3	Q64518	-0.0386811	-0.00622165	0.0782007	0.324901	0.955447	0.0160683	3.12699	3.16101	3.17226	3.15856	3.16112	3.20166	3.15116	3.25206	3.21366	3.18002	3.21552	3.18433	3.17013	3.21725	3.20099	3.18519	3.15469	3.24211	3.19388	3.20021	3.08554	3.17808	3.09878	3.11832
AT2B1	G5E829	-0.105667	-0.0227472	0.0218689	0.0131743	0.78963	0.657924	3.57527	3.69376	3.61651	3.6709	3.64003	3.74923	3.69762	3.72481	3.65307	3.71201	3.68586	3.66327	3.68785	3.78685	3.77031	3.7341	3.7107	3.76476	3.7044	3.72281	3.61116	3.69693	3.64804	3.6706
AT2B2	Q9R0K7	-0.0170624	-0.0139926	0.0219381	0.758862	0.881015	0.612331	0.233598	0.212527	0.221496	0.176294	0.203943	0.205745	0.238895	0.204638	0.242689	0.202872	0.303354	0.189825	0.213378	0.272113	0.23468	0.191993	0.196743	0.258215	0.262476	0.191757	0.176933	0.237802	0.230198	0.206054
AT2B4	Q6Q477	-0.0165926	-0.0240138	-0.000285456	0.852557	0.854094	0.997649	-3.25369	-3.20322	-3.24911	-3.13325	-3.23495	-3.20073	-3.17762	-3.17247	-3.24203	-3.10397	-3.19399	-3.16595	-3.23666	-3.17019	-3.19139	-3.17466	-3.1113	-3.205	-3.13814	-3.23526	-3.16342	-3.1252	-3.24808	-3.1681
AT2C1	Q80XR2	0.0967198	-0.0124426	-0.0580516	0.290437	0.965268	0.520538	-3.64535	-3.68127	-3.64262	-3.78017	-3.62601	-3.78061	-3.68822	-3.68916	-3.80242	-3.74635	-3.65094	-3.78625	-3.66007	-3.84288	-3.74012	-3.89322	-3.76752	-3.62901	-3.58081	-3.75689	-3.62424	-3.74971	-3.67493	-3.70488
AT2L1	Q8BWU8	-0.163163	-0.262558	-0.283024	0.148196	0.0208373	0.00491996	-4.65503	-4.56398	-4.41458	-4.63657	-4.63646	-4.60577	-4.53248	-4.7405	-4.71539	-4.69084	-4.69867	-4.74261	-4.28822	-4.3002	-4.55281	-4.47628	-4.30482	-4.2939	-4.27858	-4.58767	-4.48343	-4.39008	-4.369	-4.47289
AT5F1	Q9CQQ7	-0.0351511	-0.0124134	-0.0266957	0.429903	0.893383	0.517501	2.83425	2.83118	2.83328	2.82697	2.87903	2.8886	2.88552	2.9058	2.86423	2.73602	2.82593	2.77279	2.8795	2.8499	2.91131	2.82557	2.94541	2.84495	2.9363	2.88194	2.84121	2.80973	2.84961	2.80521
AT5G2	P56383	-0.0322622	0.0221178	-0.0318026	0.892393	0.965268	0.872256	3.64039	3.54809	3.63943	3.73905	3.56529	3.56399	3.56447	3.46241	3.4238	3.20248	3.60283	3.53065	3.78569	3.72354	3.51019	3.67659	3.78843	3.50361	3.2521	3.52355	3.50314	3.34028	3.3699	3.67365
AT8A1	P70704	0.00880027	0.0808142	0.169444	0.886686	0.0521451	1.78e-05	-0.166722	-0.114257	-0.136394	-0.0934315	-0.114207	-0.0391492	-0.0889371	-0.00284309	0.0407096	0.0221462	0.0179005	0.0965162	-0.150198	-0.151713	-0.136353	-0.107743	-0.126952	-0.114331	-0.181436	-0.145673	-0.131161	-0.0895412	-0.14598	-0.133819
AT8B1	Q148W0	-0.0233374	0.0239084	0.0129244	0.904089	0.948743	0.937816	NA	NA	-4.04732	-4.02453	NA	NA	-4.02169	-4.0664	NA	NA	-4.15753	-3.95361	NA	NA	-4.06989	-3.95528	NA	NA	-4.12251	-4.01339	NA	NA	-4.07522	-4.06177
ATAD1	Q9D5T0	-0.0403124	0.0343944	0.075115	0.292355	0.509007	0.0195084	1.95804	2.03795	1.99772	2.03097	2.0483	2.08343	2.05227	2.131	2.08524	2.10511	2.12566	2.06736	2.02411	2.0723	2.04379	2.04573	2.05011	2.06111	2.04228	2.02392	1.98956	2.04971	1.97909	2.06455
ATAD2	Q8CDM1	-0.024175	-0.0606103	-0.186247	0.545465	0.0917454	3.45e-07	2.24709	2.20201	2.27928	2.26631	2.16299	2.13636	2.19786	2.15779	2.08989	2.02796	2.04543	2.02598	2.29056	2.28105	2.29238	2.22741	2.23461	2.25158	2.22475	2.18649	2.24093	2.23798	2.25133	2.20402
ATAD3	Q925I1	-0.0521279	-0.0367384	0.0562313	0.146746	0.459901	0.080711	2.80328	2.81001	2.8321	2.87866	2.87209	2.84698	2.79365	2.82198	2.93016	2.82315	2.88319	2.90345	2.88016	2.89087	2.89171	2.86982	2.89012	2.85646	2.83482	2.90025	2.82578	2.84326	2.79975	2.84623
ATAD5	Q4QY64	0.114465	0.0495472	-0.0804514	0.0874741	0.664661	0.206869	-3.07237	-3.1529	-3.05862	-3.17649	-3.11917	-3.14644	-3.27955	-3.13536	-3.23505	-3.24936	-3.28288	-3.32555	-3.3022	-3.26172	-3.1793	-3.17502	-3.26425	-3.23362	-3.15823	-3.22261	-3.12495	-3.27062	-3.18782	-3.18765
ATAT	Q8K341	0.0122728	-0.0549873	0.00859504	0.890242	0.505783	0.910545	-1.61401	-1.68589	-1.72209	-1.59782	-1.66491	-1.69358	-1.71118	-1.6256	-1.69404	-1.60785	-1.67725	-1.57967	-1.59705	-1.70585	-1.73012	-1.6359	-1.66555	-1.58093	-1.59679	-1.63206	-1.59846	-1.69799	-1.63912	-1.65762
ATE1	Q9Z2A5	-0.0326496	-0.0591855	-0.0715693	0.425304	0.145145	0.0270996	0.613758	0.68358	0.707413	0.647098	0.725044	0.650138	0.68378	0.634105	0.622196	0.575568	0.60896	0.607462	0.734385	0.673496	0.663899	0.710668	0.751196	0.708396	0.746196	0.724021	0.683466	0.685769	0.685893	0.645335
ATF2	P16951	0.0204671	-0.0177226	-0.0171884	0.793402	0.890298	0.793682	-0.942161	-0.941644	-0.85485	-0.949507	-0.944163	-0.954066	-0.860446	-0.970627	-0.935898	-0.986943	-0.880373	-0.940267	-0.914151	-0.933254	-0.933899	-0.988727	-0.853726	-1.00453	-0.869017	-0.931138	-0.866935	-0.937927	-0.9048	-0.965065
ATF6A	F6VAN0	0.0137991	-0.0453367	-0.101237	0.867011	0.585062	0.0358126	-2.05129	-1.91518	-2.00678	-1.92644	-2.09447	-1.97188	-2.03349	-2.07357	-2.14368	-2.0654	-2.09036	-2.08159	-2.02092	-1.95352	-2.02382	-1.95662	-2.01387	-1.99606	-1.98449	-1.99765	-2.04361	-1.93043	-2.00593	-1.99611
ATF6B	O35451	-0.443311	-0.189792	-0.182973	0.00854908	0.306039	0.181106	-0.650429	-0.762418	NA	NA	-0.562452	-0.511535	NA	NA	-0.672573	-0.823242	NA	NA	-0.183684	-0.34254	NA	NA	-0.242677	-0.451725	NA	NA	-0.506304	-0.623565	NA	NA
ATG12	Q9CQY1	-0.0511134	0.100758	-0.00648119	0.552856	0.238638	0.944875	-4.29153	-4.3137	-4.21001	-4.14007	-4.21622	-4.14162	-4.14155	-4.14656	-4.19412	-4.25959	-4.30465	-4.30321	-4.18371	-4.20435	-4.15167	-4.21113	-4.19721	-4.30593	-4.29537	-4.25047	-4.30059	-4.13013	-4.30294	-4.302
ATG2A	Q6P4T0	0.0205874	-4.78e-05	-0.00591657	0.894433	0.999535	0.966606	NA	NA	-2.47826	-2.53388	NA	NA	-2.4202	-2.59454	NA	NA	-2.48895	-2.49255	NA	NA	-2.52946	-2.52386	NA	NA	-2.55059	-2.46405	NA	NA	-2.46046	-2.5092
ATG2B	Q80XK6	0.00859258	0.00210531	-0.0379709	0.888496	0.98782	0.326055	-0.525016	-0.555988	-0.571081	-0.492411	-0.53223	-0.536847	-0.494804	-0.447455	-0.450381	-0.500171	-0.511564	-0.500697	-0.523343	-0.565164	-0.562703	-0.527656	-0.500731	-0.475772	-0.482903	-0.560351	-0.456979	-0.450062	-0.424892	-0.478996
ATG3	Q9CPX6	0.0192585	0.0568319	-0.0101701	0.72053	0.228429	0.837745	-0.287761	-0.269766	-0.279052	-0.2863	-0.278421	-0.197776	-0.21873	-0.305044	-0.272759	-0.266314	-0.198347	-0.214817	-0.317966	-0.241584	-0.324261	-0.316102	-0.307557	-0.281196	-0.347497	-0.291049	-0.241557	-0.231557	-0.221471	-0.216971
ATG4B	Q8BGE6	-0.0784456	-0.0203172	-0.0472086	0.0241715	0.759578	0.155538	0.952695	0.927154	0.944137	0.907182	0.989562	0.935577	1.02091	1.01509	0.972936	0.94549	0.947574	0.899934	1.06007	0.995347	1.00871	0.980828	1.02307	0.969842	1.03112	1.01838	1.00494	0.94793	0.998564	1.00334
ATG5	Q99J83	0.0479746	0.0194635	-0.0782193	0.343147	0.845532	0.062028	-0.663461	-0.625399	-0.661045	-0.563447	-0.687947	-0.644461	-0.657653	-0.64835	-0.703469	-0.748292	-0.718529	-0.657803	-0.658782	-0.702053	-0.717242	-0.627173	-0.717995	-0.624362	-0.705341	-0.668566	-0.589514	-0.607009	-0.69472	-0.623972
ATG7	Q9D906	-0.029395	0.00758727	0.0324686	0.580317	0.953523	0.463352	0.00741388	0.0685901	0.0824644	0.0957298	0.0602654	0.105852	0.129554	0.0675602	0.0834106	0.148359	0.0680363	0.155845	0.052169	0.131658	0.107405	0.0805462	0.0971727	0.136228	0.0643612	0.0351211	0.0429341	0.0938798	0.0970145	0.0919484
ATG9A	Q68FE2	-0.052316	-0.0319975	-0.150674	0.836327	0.95214	0.386432	-1.67247	-1.9146	-1.7075	-1.77854	-1.64532	-1.91098	-1.74399	-1.79313	-1.48166	-1.89727	-1.886	-1.90776	-1.46334	-1.93343	-1.8268	-1.64028	-1.59664	-1.88872	-1.81596	-1.66411	-1.54822	-1.90198	-1.55857	-1.56121
ATIF1	O35143	-0.0929997	-0.119935	-0.121502	0.0910318	0.0366915	0.0145231	4.47743	4.41702	4.47192	4.4373	4.50786	4.47314	4.41531	4.44095	4.37231	4.23984	4.33923	4.3017	4.61121	4.46422	4.56742	4.53282	4.63288	4.49141	4.65674	4.53597	4.43989	4.42206	4.46887	4.40826
ATLA1	Q8BH66	-0.0209879	-0.0407063	-0.088574	0.743287	0.557402	0.0321251	0.447787	0.426083	0.420474	0.446525	0.408087	0.430291	0.349047	0.452679	0.341025	0.369768	0.329132	0.427606	0.428156	0.47598	0.396216	0.524467	0.457484	0.492792	0.422972	0.429681	0.43369	0.497157	0.405885	0.485095
ATLA2	Q6PA06	-0.0183855	0.000162264	-0.0722088	0.742186	0.998217	0.0457114	1.62572	1.57462	1.63864	1.66451	1.66392	1.6175	1.68487	1.63511	1.57762	1.56145	1.55332	1.52093	1.58925	1.63113	1.68562	1.67103	1.63451	1.68946	1.63567	1.6411	1.59668	1.68391	1.57992	1.64164
ATLA3	Q91YH5	-0.0609749	-0.0142758	0.0164803	0.34459	0.928746	0.821048	3.47282	3.42164	3.49394	3.45946	3.53347	3.42531	3.50359	3.50754	3.56773	3.40469	3.47394	3.40754	3.60118	3.44922	3.56488	3.47647	3.57462	3.4382	3.50779	3.50641	3.49436	3.40731	3.45958	3.42673
ATM	Q62388	0.0323989	0.0280999	0.0445362	0.582814	0.752457	0.345411	0.15013	0.136349	0.127012	0.0584225	0.146922	0.0823056	0.14449	0.127564	0.19458	0.0882751	0.191299	0.118922	0.148471	0.0401801	0.0830966	0.070571	0.153255	0.067753	0.0992786	0.0685959	0.15846	0.0655532	0.107051	0.0838675
ATN1	O35126	0.0922688	-0.0483352	-0.00801091	0.307331	0.757849	0.942353	-3.20113	-3.28378	-3.20746	-3.31412	-3.2765	-3.42374	-3.20556	-3.39423	-3.34302	-3.28267	-3.24207	-3.41098	-3.33251	-3.39882	-3.28412	-3.36011	-3.17147	-3.32825	-3.28775	-3.31921	-3.22899	-3.37293	-3.24481	-3.39995
ATOX1	O08997	-0.031042	-0.0881589	-0.367876	0.792843	0.434948	1.04e-05	1.56655	1.62389	1.58986	1.50185	1.80704	1.67069	1.60321	1.69708	1.43238	1.2735	1.40123	1.45216	1.59592	1.54575	1.63511	1.62954	1.83058	1.59956	1.83413	1.86639	1.83326	1.75326	1.74605	1.69821
ATP4A	Q64436	0.20877	-0.161215	-0.245143	0.140477	0.391313	0.0520608	-1.16564	-1.37964	-1.49355	-1.21874	-1.35659	-1.61608	-1.65117	-1.66324	-1.5705	-1.78784	-1.4511	-1.35924	-1.59033	-1.63326	-1.40838	-1.46069	-1.43463	-1.40286	-1.43874	-1.36599	-1.30414	-1.13419	-1.33012	-1.41965
ATP5E	P56382	-0.160966	-0.057124	-0.0410677	0.0682548	0.726068	0.692005	3.20848	3.0645	3.12078	3.18983	3.21307	3.10763	3.13736	3.23951	3.17754	2.9176	3.19568	3.07256	3.37862	3.2099	3.37259	3.26635	3.34958	3.19509	3.16877	3.21262	3.19416	3.10195	3.04568	3.18587
ATP5H	Q9DCX2	-0.0166172	-0.089983	-0.0161276	0.899824	0.446438	0.883407	3.81183	3.6978	3.70579	3.7944	3.79283	3.714	3.60203	3.83138	3.79375	3.61225	3.70174	3.7303	3.81452	3.68604	3.73689	3.83884	3.88705	3.7188	3.78728	3.90705	3.7737	3.66625	3.64845	3.81415
ATP5I	Q06185	0.019706	-0.00809956	-0.0484757	0.867474	0.979334	0.554789	1.42146	1.31309	1.49462	1.28412	1.3926	1.42088	1.50985	1.32222	1.37228	1.28244	1.41628	1.28259	1.43982	1.28471	1.39769	1.31226	1.48276	1.44306	1.42625	1.32588	1.3575	1.38789	1.45388	1.34823
ATP5J	P97450	0.074557	-0.0674727	-0.125361	0.898264	0.952799	0.782362	1.21918	1.12371	0.940003	1.06868	1.85589	1.75959	0.926361	0.635399	0.895123	1.54507	1.85899	1.70708	0.702811	0.855871	1.29055	1.20412	1.33207	1.11046	1.55138	1.45322	1.49524	1.95804	1.3286	1.72583
ATP5L	Q9CPQ8	-0.0541273	-0.057642	-0.032597	0.279181	0.350321	0.510519	1.81172	1.85126	1.86087	1.92095	1.8588	1.93596	1.78779	1.87106	1.85995	1.85902	1.78998	1.88743	1.90449	1.93273	1.91795	1.90614	1.90781	1.88718	1.89394	1.99526	1.84156	1.90996	1.90431	1.87095
ATP5S	Q9CRA7	0.00809512	-0.0208533	0.0138202	0.961264	0.948738	0.9254	-3.35919	-3.30708	-3.42843	-3.42415	-3.49832	-3.31481	-3.37716	-3.20734	-3.45874	-3.15728	-3.36908	-3.43493	-3.47645	-3.29993	-3.3948	-3.38006	-3.45508	-3.22077	-3.25065	-3.38772	-3.43023	-3.29845	-3.31134	-3.43529
ATP6	P00848	-0.0987951	0.0621988	0.136281	0.638573	0.865839	0.413861	-3.68856	-3.59667	-3.3025	-3.58429	-3.59013	-3.43609	-3.12973	-3.53484	-3.40262	-3.27856	-3.28788	-3.60656	-3.23274	-3.48348	-3.3664	-3.69424	-3.49879	-3.41845	-3.3835	-3.63885	-3.50194	-3.54713	-3.51794	-3.55374
ATP68	P56379	-0.151272	-0.00553083	0.0999124	0.510072	0.993878	0.642939	-0.16835	0.0216995	-0.26846	0.182911	-0.0425141	0.0447431	-0.175808	0.198671	0.134973	-0.159216	-0.263094	0.0766103	0.0870811	0.207311	-0.181712	0.26021	0.0634014	-0.0313085	-0.20353	0.218652	-0.208561	-0.205952	-0.2894	0.0935365
ATP7A	Q64430	0.0691041	0.102428	0.186731	0.109861	0.0207005	1.62e-05	0.715582	0.794879	0.808365	0.791607	0.804445	0.826056	0.810276	0.851048	0.969301	0.896659	0.864174	0.897508	0.633398	0.696949	0.71359	0.790081	0.722951	0.721183	0.727477	0.710503	0.692573	0.723508	0.718025	0.746613
ATP8	P03930	-0.0232476	-0.152032	-0.273312	0.917397	0.46738	0.0409432	0.0194944	-0.0375145	0.0520024	-0.2844	0.0711346	0.14911	0.0558935	-0.117586	-0.255381	-0.0590218	0.117525	-0.0410439	-0.0384806	-0.0395817	0.12381	-0.203174	0.196178	0.0765812	0.391661	0.102262	0.247136	0.232027	0.347032	0.0291307
ATP9A	O70228	0.0394142	-0.0437839	-0.0711685	0.37534	0.429736	0.0501656	-1.50944	-1.57731	-1.48949	-1.50664	-1.55465	-1.59442	-1.55509	-1.54216	-1.53777	-1.5569	-1.6074	-1.61505	-1.53949	-1.59746	-1.55996	-1.54363	-1.53575	-1.52848	-1.50176	-1.50519	-1.48483	-1.48169	-1.5106	-1.55531
ATP9B	P98195	0.0230882	-0.05358	-0.0655566	0.921202	0.885219	0.717527	-4.0724	-4.03443	NA	NA	-4.12808	-3.90656	NA	NA	-4.1828	-3.9498	NA	NA	-4.14812	-4.0049	NA	NA	-3.99387	-3.93362	NA	NA	-4.02423	-3.97727	NA	NA
ATPA	Q03265	-0.0712733	-0.0442296	-0.035182	0.156893	0.555194	0.499914	6.67012	6.59353	6.63476	6.60305	6.66001	6.65412	6.65426	6.66994	6.66048	6.50163	6.62775	6.55214	6.70223	6.6664	6.763	6.65492	6.77651	6.65792	6.72814	6.65268	6.62938	6.61672	6.64472	6.59191
ATPB	P56480	-0.0287393	-0.0761078	-0.0267323	0.627885	0.14484	0.596219	5.99898	5.96832	5.95225	6.02362	6.0183	5.95229	5.868	6.00915	5.99329	5.89786	5.92249	5.96955	6.01176	5.98724	6.01827	6.04086	6.09157	6.00116	6.00957	6.04987	5.97558	5.96076	5.93531	6.01847
ATPD	Q9D3D9	-0.0178827	-0.066527	-0.0409221	0.894091	0.637055	0.67715	2.19207	2.18145	2.30113	2.39219	2.25901	2.2197	2.06309	2.1066	2.2318	2.09447	2.29049	2.19358	2.22138	2.29589	2.32469	2.29642	2.33128	2.30084	2.16973	2.11265	2.24196	2.18859	2.27259	2.27088
ATPF1	Q811I0	-0.00855266	0.000261845	-0.0362465	0.88926	0.998217	0.354507	-0.091456	-0.0885543	-0.133846	-0.032102	-0.116759	-0.102609	-0.0931646	-0.0403028	-0.132885	-0.132946	-0.156686	-0.167385	-0.0673992	-0.115972	-0.0760468	-0.0523297	-0.0581187	-0.0689695	-0.123404	-0.103391	-0.0747934	-0.150588	-0.142701	-0.0768349
ATPF2	Q91YY4	-0.0845031	0.0330607	-0.00598552	0.379124	0.865839	0.960585	-1.92722	-1.79892	-1.75465	-1.78967	-1.92919	-1.67258	-1.68673	-1.67035	-1.72752	-1.85532	-1.8699	-1.89605	-1.6428	-1.70243	-1.76109	-1.82613	-1.82282	-1.7535	-1.75142	-1.76336	-1.88648	-1.74374	-1.81259	-1.88202
ATPG	Q91VR2	-0.11845	-0.0374027	-0.0459218	0.0658579	0.759325	0.506522	3.52974	3.4714	3.4857	3.57523	3.56973	3.58764	3.5112	3.66911	3.59743	3.43665	3.44912	3.50834	3.67387	3.6084	3.56783	3.68576	3.6799	3.56936	3.55702	3.68101	3.59215	3.50695	3.47759	3.59853
ATPK	P56135	-0.115697	-0.0633867	-0.0454346	0.118892	0.57609	0.566551	1.37394	1.20422	1.30142	1.28316	1.423	1.31601	1.25204	1.36186	1.3871	1.24193	1.33862	1.29722	1.42802	1.30329	1.46366	1.43057	1.471	1.35558	1.38475	1.39512	1.45293	1.23664	1.38426	1.37277
ATPMK	Q78IK2	-0.0181013	-0.030104	-0.118025	0.821828	0.766277	0.0149153	1.42348	1.4341	1.59317	1.45891	1.50359	1.49369	1.44103	1.48511	1.42291	1.37478	1.44144	1.44138	1.54411	1.50533	1.47087	1.46177	1.59403	1.46024	1.5271	1.46247	1.572	1.47685	1.55663	1.54712
ATPO	Q9DB20	-0.0684588	-0.0219275	-0.0293672	0.0191046	0.665447	0.320806	4.35697	4.34076	4.35367	4.35183	4.3643	4.38583	4.31957	4.43328	4.30287	4.26311	4.30685	4.24728	4.39974	4.44103	4.42426	4.41203	4.40858	4.40696	4.39201	4.38315	4.2985	4.3356	4.29985	4.30363
ATR	Q9JKK8	0.0966013	-0.0222043	-0.0784199	0.576003	0.959701	0.603404	-4.19094	-4.2749	NA	NA	-4.39672	-4.19181	NA	NA	-4.35496	-4.20127	NA	NA	-4.39049	-4.26855	NA	NA	-4.28834	-4.25579	NA	NA	-4.17034	-4.22906	NA	NA
ATRN	Q9WU60	-0.0549807	-0.0581171	-0.0983102	0.831803	0.888943	0.609624	-3.69535	-3.50151	NA	NA	-3.73922	-3.59046	NA	NA	-3.66845	-3.57441	NA	NA	-3.62728	-3.45962	NA	NA	-3.72393	-3.48952	NA	NA	-3.61527	-3.43097	NA	NA
ATRX	Q61687	0.0151751	-0.00298035	-0.00589227	0.562911	0.967393	0.824559	2.77883	2.74757	2.76565	2.74551	2.78165	2.73529	2.75446	2.78114	2.75814	2.74647	2.76017	2.73789	2.74283	2.7431	2.74895	2.74198	2.76752	2.7596	2.7597	2.77764	2.77904	2.74925	2.73609	2.76187
ATS4	Q8BNJ2	0.0434525	0.0363465	-0.0123092	0.587773	0.760809	0.881827	-1.2289	-1.19181	-1.23108	-1.08314	-1.12023	-1.15927	-1.31748	-1.21279	-1.21666	-1.22708	-1.25888	-1.1794	-1.2822	-1.21412	-1.20762	-1.2048	-1.24627	-1.20022	-1.19847	-1.31019	-1.26887	-1.1836	-1.23628	-1.14403
ATTY	Q8QZR1	-0.0855511	-0.198146	-0.481148	0.79305	0.57873	0.0389689	-2.20272	-2.29183	NA	NA	-2.31815	-2.4586	NA	NA	-2.44242	-2.86418	NA	NA	-2.04485	-2.2786	NA	NA	-2.09054	-2.28992	NA	NA	-2.11044	-2.23386	NA	NA
ATX10	P28658	-0.129955	-0.149919	-0.234898	0.000738694	8.49e-05	4.92e-08	2.92936	2.99124	2.94255	2.95028	2.93137	2.9839	2.92414	2.96566	2.90121	2.82391	2.83177	2.81653	3.13664	3.10669	3.03912	3.0508	3.13207	3.09634	3.06782	3.10851	3.07578	3.08754	3.04656	3.10312
ATX2	O70305	-0.0178672	0.0101575	0.0162978	0.69799	0.90501	0.679446	1.0271	0.971764	0.978589	1.00386	1.00577	0.987265	1.02345	1.08211	1.04203	1.04244	0.995521	0.975625	1.00979	0.980216	1.02207	1.04071	1.00828	1.00238	1.01383	1.03348	1.02886	0.989404	0.96494	1.00721
ATX2L	Q7TQH0	-0.0423854	-0.00383911	0.0002723	0.0523002	0.955447	0.993658	3.04391	3.07889	3.05539	3.04334	3.08859	3.08105	3.0907	3.10077	3.07898	3.09195	3.07105	3.05417	3.07668	3.12595	3.09612	3.09232	3.07699	3.08425	3.10721	3.10802	3.05585	3.09534	3.06607	3.07782
AUHM	Q9JLZ3	-0.0522726	-0.0088159	0.0364918	0.256499	0.946741	0.410334	1.80697	1.73224	1.73664	1.82117	1.8213	1.78533	1.71663	1.8201	1.78024	1.71124	1.74784	1.79941	1.8581	1.78752	1.84069	1.8198	1.81228	1.7629	1.7699	1.83353	1.75537	1.7072	1.68114	1.74905
AUP1	P70295	-0.0313536	-0.053149	0.0176456	0.638573	0.469017	0.779059	-0.299705	-0.244509	-0.245636	-0.196906	-0.239086	-0.168087	-0.301833	-0.212375	-0.210433	-0.140912	-0.244556	-0.0999228	-0.240852	-0.192404	-0.243634	-0.18445	-0.239344	-0.12285	-0.166772	-0.179819	-0.196309	-0.155346	-0.212237	-0.202514
AURKA	P97477	0.0135914	-0.0473745	-0.295374	0.906972	0.728483	5.47e-05	-2.42243	-2.39995	-2.44057	-2.36144	-2.57674	-2.51106	-2.45285	-2.37564	-2.79668	-2.70368	-2.806	-2.68822	-2.44994	-2.40411	-2.48124	-2.34346	-2.46665	-2.40647	-2.51053	-2.34314	-2.412	-2.38374	-2.56439	-2.45295
AURKB	O70126	0.0284325	-0.0477916	-0.239456	0.758015	0.67005	0.000139856	0.32402	0.348461	0.394116	0.308588	0.164744	0.281985	0.32295	0.231885	0.0784904	0.116477	0.0397167	-0.0574161	0.29191	0.303363	0.413401	0.252782	0.271341	0.287242	0.390073	0.244075	0.242036	0.329225	0.322164	0.241666
AUXI	Q80TZ3	0.0139919	0.0426478	0.105845	0.804506	0.427788	0.00289128	0.639762	0.707723	0.618426	0.662373	0.681798	0.678912	0.670552	0.731962	0.737448	0.735926	0.744658	0.726895	0.699668	0.619807	0.592008	0.660832	0.687264	0.630148	0.633232	0.641988	0.573952	0.636406	0.641485	0.669704
AVEN	Q9D9K3	-0.0107496	0.0220106	-0.0439675	0.927018	0.9108	0.602531	-3.6406	-3.81112	-3.81375	-3.79179	-3.71199	-3.74289	-3.86307	-3.74469	-3.78754	-3.71512	-3.87823	-3.72709	-3.75082	-3.84543	-3.77974	-3.63827	-3.78915	-3.84813	-3.76135	-3.75206	-3.7359	-3.68302	-3.74493	-3.76827
AVL9	Q80U56	-0.00894109	0.0869981	0.122741	0.89114	0.0470662	0.00140203	0.722201	0.700131	0.688779	0.726985	0.812426	0.730607	0.78084	0.755594	0.826322	0.723814	0.752992	0.801253	0.741401	0.657811	0.768624	0.706024	0.720507	0.633247	0.714566	0.663153	0.680683	0.650016	0.64849	0.634228
AZIN2	Q8BVM4	0.168045	0.118697	0.211007	0.772631	0.907872	0.64629	NA	NA	-0.599265	-1.09238	NA	NA	-0.685124	-1.21227	NA	NA	-0.540962	-1.00615	NA	NA	-0.868826	-1.15891	NA	NA	-0.896576	-1.23821	NA	NA	-0.833529	-1.1356
B1AR17	B1AR17	0.0304763	-0.0331353	-0.036894	0.523595	0.597629	0.356142	-2.09483	-2.14238	-2.13192	-2.12497	-2.1553	-2.19739	-2.18712	-2.11554	-2.21319	-2.21502	-2.21195	-2.18564	-2.16301	-2.14218	-2.20173	-2.10909	-2.14472	-2.14022	-2.11186	-2.12601	-2.17735	-2.12404	-2.19196	-2.18487
B1AR51	B1AR51	-0.0284149	-0.105394	0.0128687	0.937175	0.837416	0.970143	NA	NA	-3.42066	-2.98333	NA	NA	-3.385	-3.19056	NA	NA	-3.33597	-3.04599	NA	NA	-3.25134	-3.09582	NA	NA	-3.24589	-3.11889	NA	NA	-3.25475	-3.15294
B1ART2	B1ART2	-0.113291	0.0223606	-0.0458714	0.562197	0.966131	0.810095	-4.61143	-4.34957	NA	NA	-4.43236	-4.21618	NA	NA	-4.45221	-4.37124	NA	NA	-4.32815	-4.40627	NA	NA	-4.37615	-4.3171	NA	NA	-4.38822	-4.34349	NA	NA
B1ASA5	B1ASA5	0.0916857	-0.0440655	-0.0229004	0.221522	0.740994	0.793407	-4.33373	-4.16621	-4.21302	-4.24736	-4.28237	-4.27158	-4.36947	-4.25622	-4.30174	-4.27951	-4.33365	-4.38617	-4.36486	-4.37538	-4.25706	-4.32976	-4.22458	-4.31169	-4.24585	-4.22126	-4.30288	-4.25172	-4.23132	-4.42355
B1AUN2	B1AUN2	-0.0758463	0.00961401	0.0127527	0.03598	0.922005	0.776751	1.39801	1.3871	1.38258	1.39622	1.39471	1.51764	1.46836	1.5005	1.43208	1.46398	1.4481	1.45167	1.40534	1.5006	1.48107	1.48029	1.43955	1.50349	1.46582	1.4339	1.43084	1.46065	1.42234	1.431
B1AVB3	B1AVB3	0.0293404	-0.0298456	-0.191253	0.703212	0.789152	0.000363877	-1.21171	-1.26384	-1.18268	-1.2611	-1.21181	-1.27675	-1.23469	-1.291	-1.3745	-1.40248	-1.4339	-1.43699	-1.28372	-1.33709	-1.13888	-1.277	-1.18058	-1.24394	-1.18348	-1.28687	-1.18813	-1.25485	-1.17934	-1.26054
B1AWC9	B1AWC9	0.118463	0.0927727	-0.156871	0.298402	0.557402	0.119377	NA	NA	-4.32368	-4.26878	NA	NA	-4.40714	-4.34265	NA	NA	-4.49242	-4.56801	NA	NA	-4.44057	-4.38881	NA	NA	-4.47629	-4.45904	NA	NA	-4.31974	-4.42695
B1AXB9	B1AXB9	-0.039625	-0.000280482	-0.071361	0.694069	0.998287	0.338397	-2.72469	-2.7761	-2.82456	-2.78606	-2.7356	-2.88313	-2.7727	-2.67425	-2.81973	-2.84706	-2.9461	-2.79213	-2.79834	-2.75166	-2.74294	-2.65997	-2.85969	-2.74502	-2.68785	-2.772	-2.70997	-2.7496	-2.86717	-2.79284
B2KF50	B2KF50	0.0552469	0.0212496	-0.00859762	0.561554	0.917058	0.933687	-2.90012	-3.09276	-3.00064	-2.92877	-2.98387	-2.997	-3.0962	-2.94853	-3.08693	-3.04185	-3.03591	-2.99099	-2.9814	-3.03111	-3.14759	-2.98317	-3.03768	-3.02726	-3.02534	-3.02032	-2.96005	-3.05396	-3.16012	-2.94716
B2L13	P59017	0.0670793	-0.0223652	0.00477778	0.0762858	0.756356	0.926854	0.916936	0.92839	0.925527	0.827696	0.862807	0.845318	0.824374	0.879579	0.878775	0.859481	0.861764	0.831762	0.781286	0.804644	0.856751	0.887552	0.864218	0.89465	0.861479	0.881192	0.827168	0.864791	0.886698	0.834013
B2MG	P01887	0.530101	1.15867	2.32346	0.00711516	8e-07	3.83e-12	0.734899	0.69021	0.902192	0.944793	1.31272	1.26413	1.70999	1.76464	2.33344	2.28609	2.85648	2.87297	0.168718	0.189702	0.365966	0.427303	0.312625	0.313616	0.395201	0.395358	0.200952	0.240269	0.250009	0.363908
B2RQG2	B2RQG2	0.0516167	-0.0261836	-0.0176443	0.170735	0.684247	0.677289	1.12948	1.10062	1.12369	1.17263	1.11565	1.10374	1.05992	1.08642	1.08405	1.0949	1.07101	1.13609	1.06066	1.03615	1.12014	1.10301	1.12497	1.12541	1.0845	1.13558	1.14092	1.15276	1.05684	1.1061
B2RQY6	B2RQY6	-0.138242	-0.0524537	-0.166048	0.00136919	0.341062	5.5e-05	1.49357	1.41373	1.41679	1.3986	1.53719	1.52579	1.47111	1.5938	1.37381	1.31264	1.36419	1.36688	1.58455	1.54736	1.58751	1.55624	1.60472	1.56191	1.64392	1.52717	1.55252	1.51072	1.5204	1.49808
B2RUQ2	B2RUQ2	0.053599	0.08006	0.090022	0.715299	0.658411	0.411365	-3.75323	-3.71762	-3.5345	-3.60934	-3.67615	-3.50885	-3.5534	-3.56952	-3.50314	-3.61913	-3.48086	-3.5925	-3.73535	-3.58716	-3.88011	-3.62646	-3.71499	-3.54747	-3.59375	-3.77195	-3.52661	-3.68183	-3.5756	-3.77167
B2RUS7	B2RUS7	-0.0869129	-0.103408	-0.135143	0.00454629	0.000954003	1.48e-05	3.29905	3.2879	3.32179	3.3338	3.2978	3.29897	3.33059	3.34077	3.21758	3.15057	3.20185	3.1873	3.43271	3.40819	3.36901	3.38029	3.47355	3.42337	3.38642	3.39842	3.3244	3.3431	3.31043	3.31995
B2RX31	B2RX31	-0.161264	-0.0277891	0.222261	0.457816	0.963844	0.227383	NA	NA	-2.60012	-2.76735	NA	NA	-2.45815	-2.44781	NA	NA	-2.5395	-2.13317	NA	NA	-2.48363	-2.56131	NA	NA	-2.39044	-2.45994	NA	NA	-2.50332	-2.61387
B2RXC2	B2RXC2	0.0218422	-0.0466063	0.0115436	0.836265	0.722194	0.902711	-2.5269	-2.56185	-2.6637	-2.63747	-2.748	-2.72524	-2.71645	-2.61345	-2.62725	-2.55332	-2.53268	-2.50721	-2.54564	-2.69057	-2.69436	-2.54672	-2.67201	-2.72052	-2.60678	-2.61741	-2.47123	-2.59913	-2.58549	-2.61079
B2RXM5	B2RXM5	0.00551714	-0.00659055	0.0618561	0.973392	0.985611	0.583966	NA	NA	-4.27229	-4.37299	NA	NA	-4.27806	-4.32159	NA	NA	-4.21198	-4.29252	NA	NA	-4.2954	-4.36091	NA	NA	-4.26012	-4.32635	NA	NA	-4.28586	-4.34235
B2RXQ2	B2RXQ2	0.0045994	0.00307796	-0.00781286	0.902632	0.971068	0.789147	1.40878	1.41976	1.42046	1.42099	1.44671	1.3974	1.42255	1.43851	1.42057	1.4131	1.43206	1.4637	1.40585	1.43102	1.39302	1.42172	1.43905	1.42738	1.41238	1.41404	1.4494	1.4532	1.43965	1.41843
B2RXS3	B2RXS3	0.0301426	0.0455145	-0.0354674	0.748672	0.706587	0.63562	-2.59335	-2.72562	-2.62492	-2.68994	-2.61861	-2.71604	-2.66386	-2.57898	-2.52771	-2.62241	-2.72852	-2.73129	-2.71618	-2.7256	-2.69941	-2.61321	-2.66259	-2.70684	-2.70013	-2.68999	-2.59552	-2.66922	-2.60794	-2.59537
B2RXT3	B2RXT3	-0.0381496	-0.0139704	0.0109253	0.38085	0.879896	0.822213	3.78031	3.75096	3.70878	3.78594	3.73773	3.74023	3.73083	3.81744	3.76892	3.66616	3.68159	3.7106	3.8241	3.75844	3.78627	3.80978	3.7733	3.75592	3.74924	3.80366	3.71791	3.71087	3.64375	3.71106
B3A2	P13808	-0.0119038	-0.102561	-0.21613	0.979901	0.864887	0.441576	-3.98233	-3.97394	NA	NA	-3.87313	-4.20116	NA	NA	-3.92933	-3.90917	NA	NA	-3.78023	-4.15223	NA	NA	-3.77492	-4.09426	NA	NA	-3.54633	-3.85992	NA	NA
B3GA3	P58158	-0.0841987	-0.0721092	-0.0558196	0.00945173	0.0366915	0.064067	-0.214971	-0.191649	-0.162324	-0.189323	-0.193393	-0.179916	-0.207926	-0.150524	-0.212379	-0.24512	-0.218592	-0.198079	-0.101395	-0.0908817	-0.141007	-0.0881889	-0.0749309	-0.129891	-0.161305	-0.0771944	-0.171827	-0.143651	-0.173087	-0.162327
B3GL1	Q920V1	0.0377396	0.0653684	-0.166065	0.776535	0.687968	0.0481493	-1.99275	-2.17271	-2.21491	-2.24456	-2.09477	-2.26424	-2.01883	-1.9238	-2.20672	-2.1782	-2.16163	-2.21843	-2.11313	-2.18826	-2.29141	-2.18309	-2.19661	-2.08492	-2.138	-2.14359	-1.99104	-2.11531	-1.99706	-1.99732
B3GLT	Q8BHT6	-0.122913	-0.0986246	-0.0617482	0.274437	0.527735	0.590776	-2.15229	-1.9964	-2.19299	-1.97912	-2.12055	-1.93892	-2.19355	-1.96947	-2.12626	-2.16195	-2.18837	-1.94973	-1.88076	-1.96132	-2.1021	-1.88496	-1.92666	-1.92524	-2.04262	-1.93347	-2.04888	-2.13659	-2.06845	-1.9254
B3GN2	Q9Z222	0.0402628	0.0292733	0.0834823	0.85443	0.946741	0.601443	-5.29501	-5.42432	NA	NA	-5.53434	-5.47606	NA	NA	-5.30478	-5.39942	NA	NA	-5.36928	-5.43058	NA	NA	-5.48941	-5.57953	NA	NA	-5.3251	-5.54607	NA	NA
B3GN3	Q5JCS9	0.440525	0.663143	0.567595	0.000130313	1.59e-07	7.73e-07	-2.65023	-2.54461	-2.84774	-2.57993	-2.38488	-2.44331	-2.64261	-2.48285	-2.492	-2.4592	-2.58172	-2.38224	-3.08466	-3.11467	-3.18964	-2.99564	-3.16258	-3.11565	-3.23574	-3.09225	-2.95541	-3.09066	-3.17595	-2.96352
B3GN9	Q8VI16	0.0318428	-0.0921334	-0.121015	0.685269	0.173617	0.0215533	-3.44075	-3.47421	-3.51317	-3.44396	-3.56186	-3.46925	-3.52151	-3.44228	-3.51215	-3.44397	-3.58313	-3.61423	-3.49923	-3.5273	-3.49913	-3.4738	-3.4618	-3.37606	-3.40431	-3.3842	-3.45542	-3.43049	-3.36436	-3.41914
B3GT6	Q91Z92	-0.0392551	0.0338323	0.0477303	0.603754	0.761361	0.438875	-1.13259	-1.01461	-0.959937	-1.07186	-1.05624	-0.900499	-0.971485	-0.954646	-1.01107	-0.957019	-0.960627	-0.94996	-1.0728	-0.972832	-1.00043	-0.975911	-1.00067	-0.972067	-1.0258	-1.01967	-1.00072	-0.93316	-1.08581	-1.0499
B4GA1	Q8BWP8	-0.127298	-0.111537	-0.125827	0.275733	0.47202	0.227807	-0.876453	-0.674976	-0.564451	-0.629763	-0.836363	-0.572961	-0.708182	-0.722522	-0.937789	-0.651396	-0.735396	-0.85113	-0.548533	-0.551361	-0.550598	-0.585958	-0.6931	-0.449538	-0.621633	-0.629609	-0.799482	-0.58889	-0.644993	-0.639038
B4GT1	P15535	0.108311	0.0861068	0.0901765	0.102573	0.28554	0.133333	NA	NA	-0.974373	-0.907755	NA	NA	-0.972118	-0.972355	NA	NA	-0.987863	-0.922972	NA	NA	-1.05517	-1.04359	NA	NA	-1.05895	-1.05774	NA	NA	-1.05168	-1.03951
B4GT3	Q91YY2	0.121701	0.08811	-0.0966462	0.385473	0.691371	0.460391	-2.39194	-2.40365	-2.29619	-2.26221	-2.22938	-2.40166	-2.31039	-2.39076	-2.27763	-2.27855	-2.64727	-2.7138	-2.42485	-2.51003	-2.3838	-2.52212	-2.51812	-2.40813	-2.33485	-2.42353	-2.44696	-2.48773	-2.28258	-2.3134
B4GT5	Q9JMK0	0.141196	0.194531	0.211256	0.287064	0.198722	0.0734933	NA	NA	-2.58698	-2.3535	NA	NA	-2.46249	-2.50205	NA	NA	-2.47904	-2.36682	NA	NA	-2.58098	-2.64189	NA	NA	-2.67237	-2.68123	NA	NA	-2.65306	-2.61531
B7XG49	B7XG49	0.101233	-0.0703273	-0.14069	0.69799	0.87471	0.497617	NA	NA	1.32216	1.28071	NA	NA	1.34307	1.12998	NA	NA	1.26999	1.05982	NA	NA	1.34175	1.05865	NA	NA	1.4172	1.1965	NA	NA	1.34458	1.26661
B8JJ69	B8JJ69	-0.0800686	0.0113725	0.0683045	0.712948	0.985474	0.714955	-2.58797	-2.28351	-2.56357	-2.29489	-2.61309	-2.3035	-2.6549	-2.33964	-2.55809	-2.36225	-2.55916	-2.28841	-2.39667	-2.18667	-2.50874	-2.3176	-2.5915	-2.31336	-2.52536	-2.52641	-2.69345	-2.31333	-2.55779	-2.47655
B8JJA7	B8JJA7	0.0984001	-0.0246468	0.0458144	0.530702	0.949096	0.767099	-4.5081	-4.5084	NA	NA	-4.45306	-4.53545	NA	NA	-4.56949	-4.40064	NA	NA	-4.59691	-4.61639	NA	NA	-4.47005	-4.46916	NA	NA	-4.43648	-4.62527	NA	NA
B9EJ54	B9EJ54	-0.0366263	-0.0110807	-0.0511312	0.11226	0.810886	0.0135057	3.02031	3.03913	3.04542	3.04432	3.03862	3.04308	3.06453	3.08327	3.02453	2.99923	3.00217	3.01819	3.09809	3.08127	3.04118	3.07515	3.08239	3.07822	3.04123	3.07199	3.05952	3.07246	3.04915	3.06751
BABA1	Q3UI43	-0.0483346	-0.0875638	-0.038625	0.21383	0.0222249	0.288611	0.608244	0.664157	0.658381	0.691475	0.674865	0.665175	0.685837	0.63845	0.625167	0.669125	0.618636	0.653754	0.711304	0.732418	0.729306	0.642567	0.800812	0.712586	0.774545	0.72664	0.651575	0.695217	0.701373	0.673017
BABA2	Q8K3W0	-0.0415499	-0.0337624	0.000347445	0.429243	0.665841	0.99615	0.9066	0.883442	0.823564	0.898518	0.973057	0.877925	0.922402	0.962646	0.879969	0.871742	0.998549	0.984362	0.922053	0.969135	0.89223	0.894905	0.951549	0.983631	0.962556	0.973343	0.955549	0.967117	0.919675	0.890892
BACD3	Q922M3	0.0901825	0.0452947	-0.0158657	0.222273	0.726068	0.86177	-2.79222	-2.86668	-2.89578	-2.79482	-2.93321	-2.85914	-2.88493	-2.89734	-2.8898	-2.91538	-2.82359	-2.8582	-3.00902	-2.99453	-2.87547	-2.83121	-2.88033	-2.88551	-3.05318	-2.93678	-2.85568	-2.85404	-2.93334	-2.78045
BACE1	P56818	0.123887	0.157031	-0.294708	0.535617	0.527033	0.0692687	-3.68864	-3.7005	NA	NA	-3.77905	-3.5839	NA	NA	-3.52722	-3.74934	NA	NA	-3.79407	-3.84285	NA	NA	-3.84634	-3.83067	NA	NA	-3.47137	-3.21577	NA	NA
BACE2	Q9JL18	-0.0678951	-0.214325	-0.309636	0.0958164	2.44e-06	2.88e-09	0.556497	0.619837	0.614437	0.639467	0.441059	0.474817	0.426915	0.483804	0.364254	0.362536	0.431635	0.391016	0.713217	0.699252	0.650631	0.638718	0.714803	0.663956	0.677964	0.627172	0.666497	0.762394	0.688368	0.670726
BACH	Q91V12	-0.0631304	0.0201135	0.0123792	0.305585	0.882277	0.866129	1.82949	1.86436	1.94271	1.89774	1.92442	1.93592	2.04609	1.81215	1.95661	2.00751	2.02815	1.95404	1.99838	1.93156	1.94531	1.91158	1.93155	1.94944	1.91252	1.84462	1.97605	1.97904	2.00866	1.93305
BAD	Q61337	-0.0946089	-0.0646901	-0.100855	0.394157	0.720947	0.298981	-2.65129	-2.52148	-2.3535	-2.48082	-2.48791	-2.52591	-2.36291	-2.48864	-2.40315	-2.51484	-2.67305	-2.48518	-2.39512	-2.38672	-2.38573	-2.46108	-2.41913	-2.32249	-2.40955	-2.45544	-2.259	-2.44684	-2.42024	-2.54673
BAF	O54962	0.159153	-0.157267	-0.089481	0.521939	0.650288	0.713489	4.31535	4.14891	3.92745	3.9311	4.3728	4.2368	3.87446	3.71926	3.93858	4.19633	4.31143	4.26139	3.69187	3.74666	4.17434	4.07333	4.23648	4.06807	4.2524	4.27545	4.24329	4.3884	4.15261	4.28135
BAG1	Q60739	0.0155208	-0.0104164	-0.019788	0.697764	0.883874	0.52978	1.37301	1.3446	1.34725	1.32769	1.34406	1.30831	1.37225	1.37044	1.34337	1.32932	1.2967	1.28834	1.33691	1.28526	1.3509	1.3574	1.37816	1.35518	1.34959	1.35379	1.35393	1.33322	1.3372	1.31253
BAG2	Q91YN9	-0.076832	-0.0353181	-0.0704469	0.00378399	0.293332	0.0037226	1.7276	1.75339	1.7728	1.74034	1.78192	1.75173	1.77786	1.7718	1.68578	1.68205	1.68731	1.68017	1.79719	1.85532	1.79891	1.85003	1.79227	1.82768	1.79692	1.80772	1.72955	1.77433	1.73104	1.78218
BAG3	Q9JLV1	-0.0127772	-0.0221781	-0.00273491	0.811808	0.745645	0.956902	1.57071	1.59205	1.5542	1.47068	1.56652	1.51542	1.55904	1.55808	1.52136	1.58353	1.52901	1.57572	1.51898	1.5596	1.58331	1.57687	1.56374	1.59676	1.57772	1.54955	1.57757	1.56204	1.52212	1.55882
BAG5	Q8CI32	-0.0166166	0.0230784	0.00472384	0.786593	0.777703	0.933665	0.170026	0.208038	0.197148	0.176494	0.141091	0.266602	0.275864	0.267009	0.138355	0.215555	0.189684	0.213275	0.162494	0.20034	0.219472	0.235866	0.2011	0.258819	0.181147	0.217186	0.201388	0.201205	0.156248	0.179133
BAG6	Q9Z1R2	-0.0690427	-0.051099	-0.0903825	0.0571053	0.261661	0.00701885	3.43607	3.46012	3.42321	3.50701	3.52302	3.49372	3.42056	3.48823	3.39106	3.40723	3.37551	3.44414	3.51193	3.48478	3.54318	3.56269	3.563	3.51298	3.54099	3.51296	3.49358	3.53325	3.47121	3.48142
BAIP2	Q8BKX1	0.0343893	0.0133323	0.000295916	0.313692	0.844623	0.994909	0.925886	0.910835	0.87583	0.934284	0.96508	0.903093	0.896342	0.94437	0.910793	0.946169	0.885051	0.935718	0.854446	0.854574	0.872429	0.92783	0.918808	0.915563	0.91137	0.909814	0.932756	0.902747	0.912323	0.928722
BAK	O08734	0.114632	0.0398804	0.108757	0.615407	0.936466	0.575243	NA	NA	-4.31049	-4.10319	NA	NA	-4.34255	-4.08183	NA	NA	-4.30129	-4.17944	NA	NA	-4.44346	-4.19949	NA	NA	-4.266	-4.23814	NA	NA	-4.36022	-4.33802
BANP	Q8VBU8	0.0657971	-0.0503367	0.0687177	0.491599	0.734193	0.408086	NA	NA	-2.63325	-2.53991	NA	NA	-2.75584	-2.71045	NA	NA	-2.66786	-2.66354	NA	NA	-2.6436	-2.66115	NA	NA	-2.69556	-2.67005	NA	NA	-2.70455	-2.76429
BAP1	Q99PU7	0.074341	0.0573216	0.0977635	0.397416	0.666108	0.184617	-2.39584	-2.54947	-2.54639	-2.50698	-2.55785	-2.41751	-2.55042	-2.36182	-2.49149	-2.41957	-2.54531	-2.35335	-2.59457	-2.60309	-2.62625	-2.47213	-2.54613	-2.474	-2.56622	-2.53054	-2.58382	-2.49082	-2.59162	-2.53452
BAP18	Q9DCT6	-0.044112	0.0586192	-0.0610128	0.794173	0.800649	0.640311	-1.76732	-1.61561	-1.73226	-1.84144	-1.69734	-1.51905	-1.48612	-1.50922	-1.5657	-1.90615	-1.65174	-1.62868	-1.6744	-1.83984	-1.61529	-1.65067	-1.6209	-1.55809	-1.52647	-1.74073	-1.6131	-1.50094	-1.59724	-1.79694
BAP29	Q61334	-0.0628565	0.00311131	0.0130508	0.125599	0.985474	0.791508	-0.420305	-0.420478	-0.388834	-0.445559	-0.340219	-0.412573	-0.377325	-0.361346	-0.353795	-0.396769	-0.393221	-0.402504	-0.332621	-0.373212	-0.336775	-0.381142	-0.40228	-0.390297	-0.379061	-0.332271	-0.360723	-0.429473	-0.467171	-0.341125
BAP31	Q61335	-0.0402108	-0.0246937	-0.032893	0.648722	0.87587	0.673579	3.65676	3.52643	3.57425	3.55051	3.64612	3.51131	3.58036	3.6559	3.6796	3.44781	3.54093	3.4651	3.64118	3.57471	3.61598	3.63693	3.67322	3.54322	3.61666	3.65936	3.62291	3.51436	3.54852	3.57923
BARD1	O70445	0.0679745	-0.0289306	-0.0701403	0.352138	0.838761	0.275558	-2.72192	-2.89763	-2.7651	-2.70779	-2.85446	-2.85457	-2.88632	-2.80573	-2.92338	-2.89459	-2.95164	-2.83712	-2.83276	-2.80212	-2.93366	-2.7958	-2.81733	-2.83285	-2.81784	-2.81734	-2.89571	-2.74089	-2.81533	-2.87424
BASI	P18572	-0.0199129	-0.165565	-0.211615	0.923649	0.36147	0.0935428	1.27401	1.16461	1.17087	1.52157	0.876571	0.942298	0.791586	0.869396	0.970016	0.894577	0.99786	1.19506	1.24715	1.24156	1.18689	1.53513	1.13863	1.10635	0.974061	0.923073	1.23507	1.10832	1.15862	1.40196
BASP1	Q91XV3	0.268253	-0.0218152	0.230094	0.279441	0.981728	0.315437	-0.39856	-0.528228	-0.645221	-0.513398	-0.174828	-0.243177	-0.39743	-0.896372	-0.321568	-0.158981	-0.0496778	-0.0831273	-1.17213	-1.04517	-0.450484	-0.490639	-0.443316	-0.540869	-0.310884	-0.329478	-0.416647	-0.393677	-0.449528	-0.273879
BAX	Q07813	0.0571809	-0.0595921	0.0185973	0.396531	0.488458	0.798899	1.13069	1.03669	1.07242	1.07919	1.12103	1.00682	0.938975	1.02001	1.06024	0.992692	1.09536	1.13401	0.973735	0.989758	1.04049	1.08629	1.14564	1.05118	1.03867	1.08972	1.13115	1.00054	1.01583	1.06039
BAZ1A	O88379	0.0186607	-0.120611	-0.0175231	0.909892	0.412707	0.901141	-4.04384	-4.00904	-3.98666	-3.79185	-4.06859	-3.95253	-4.19887	-3.9757	-3.95301	-3.91717	-4.09683	-4.01969	-4.12804	-3.87731	-3.96346	-3.93723	-4.0635	-3.85457	-3.94392	-3.85127	-4.01462	-3.86271	-4.00469	-4.03459
BAZ1B	Q9Z277	-0.0208821	0.00346875	-0.0610905	0.57705	0.977763	0.0244332	4.23057	4.30265	4.24908	4.3015	4.28127	4.30634	4.25879	4.33422	4.19523	4.19128	4.16174	4.19624	4.26949	4.30547	4.28054	4.31183	4.28887	4.3117	4.26526	4.30092	4.22967	4.26712	4.22491	4.26716
BAZ2A	Q91YE5	-0.15401	-0.119067	-0.165525	0.0744336	0.245534	0.0378716	NA	NA	-0.775566	-0.878943	NA	NA	-0.878027	-0.790075	NA	NA	-0.954263	-0.905537	NA	NA	-0.700431	-0.646058	NA	NA	-0.688195	-0.741773	NA	NA	-0.740505	-0.788245
BAZ2B	A2AUY4	0.0699938	0.00698282	-0.0599346	0.27908	0.977763	0.316173	-1.5058	-1.5055	-1.54241	-1.47494	-1.55142	-1.49521	-1.56831	-1.46518	-1.46663	-1.63678	-1.60028	-1.54454	-1.58519	-1.59003	-1.61364	-1.51977	-1.47283	-1.60763	-1.57691	-1.45067	-1.49482	-1.48715	-1.55553	-1.47099
BBS1	Q3V3N7	-0.0171349	0.0101471	-0.00257462	0.908568	0.979334	0.984999	-3.98158	-4.09497	NA	NA	-3.98753	-4.03539	NA	NA	-3.93265	-3.9364	NA	NA	-4.01611	-4.02617	NA	NA	-3.98774	-4.05547	NA	NA	-3.89364	-3.97026	NA	NA
BBS2	Q9CWF6	0.0291835	0.0609231	0.0403828	0.821941	0.698825	0.691173	NA	NA	-2.83075	-2.83747	NA	NA	-2.81574	-2.69722	NA	NA	-2.84279	-2.80318	NA	NA	-2.87008	-2.8565	NA	NA	-2.85953	-2.77529	NA	NA	-2.8537	-2.87304
BBS4	Q8C1Z7	0.0703601	-0.150888	-0.0107551	0.467074	0.134596	0.923138	NA	NA	-1.99175	-2.06976	NA	NA	-2.16933	-2.11675	NA	NA	-1.93051	-1.92369	NA	NA	-2.12383	-2.0784	NA	NA	-2.04344	-1.94087	NA	NA	-1.9403	-1.8924
BBS7	Q8K2G4	0.104425	-0.013946	-0.0638908	0.635737	0.98454	0.751165	NA	NA	-2.14748	-2.21838	NA	NA	-2.15258	-2.40245	NA	NA	-2.16048	-2.38297	NA	NA	-2.23341	-2.3413	NA	NA	-2.16992	-2.35722	NA	NA	-2.13978	-2.27588
BBX	Q8VBW5	-0.00696427	0.0734758	0.0464725	0.939692	0.356554	0.459566	-1.33834	-1.4342	-1.31342	-1.3482	-1.34746	-1.32477	-1.37879	-1.24065	-1.37056	-1.27585	-1.36956	-1.30355	-1.44739	-1.2858	-1.33656	-1.33653	-1.42188	-1.30236	-1.40434	-1.45699	-1.37428	-1.37061	-1.38055	-1.37997
BCAM	Q9R069	0.0380513	-0.0252594	-0.0415838	0.574087	0.824707	0.463185	-1.37237	-1.37678	-1.40853	-1.3968	-1.45371	-1.46938	-1.51844	-1.45314	-1.38464	-1.5076	-1.53397	-1.49545	-1.36147	-1.43816	-1.49474	-1.41232	-1.46652	-1.45549	-1.46871	-1.40292	-1.46207	-1.51651	-1.40314	-1.37361
BCAR1	Q61140	0.00772929	-0.0474219	-0.0314236	0.925946	0.572085	0.5983	-1.32306	-1.24225	-1.23099	-1.31019	-1.30119	-1.24949	-1.32007	-1.33757	-1.33822	-1.30453	-1.21914	-1.16442	-1.2789	-1.25377	-1.32424	-1.2805	-1.27642	-1.21921	-1.23513	-1.28788	-1.2553	-1.17197	-1.20406	-1.26928
BCAS3	Q8CCN5	0.0324712	0.00634682	-0.093235	0.79043	0.985474	0.249628	-2.81376	-2.70336	-2.83414	-2.66574	-2.76595	-2.77782	-2.79602	-2.78824	-2.73328	-2.88574	-2.89929	-2.76308	-2.81348	-2.91709	-2.73928	-2.67703	-2.7324	-2.74846	-2.74562	-2.92694	-2.70959	-2.74984	-2.77832	-2.6707
BCAT1	P24288	-0.077494	0.135865	0.0314828	0.100714	0.00412804	0.528712	1.91976	2.02609	1.95288	1.97479	2.13551	2.05194	2.22564	2.1285	2.02176	2.05887	1.99182	2.0561	2.07731	2.02728	2.01264	2.06627	1.98472	2.00156	1.97387	2.03798	2.04118	2.01011	1.94559	2.00575
BCAT2	O35855	-0.0654573	-0.00106301	0.00762904	0.214474	0.994692	0.910878	0.0358	0.00139758	-0.022215	0.124211	0.0533728	0.0401459	0.0173739	0.0925761	0.0787895	-0.0223523	-0.0422518	0.0727921	0.149619	0.0714438	0.0480086	0.131951	0.0441509	0.0685988	0.0232242	0.0717469	0.0398564	-0.00492699	-0.0103715	0.0319035
BCCIP	Q9CWI3	0.00658055	-0.0326045	-0.0146709	0.924626	0.682904	0.792615	1.24566	1.26874	1.21241	1.21354	1.31813	1.18229	1.23929	1.23875	1.24638	1.23402	1.19622	1.27735	1.22179	1.16634	1.26969	1.25621	1.32388	1.20914	1.2717	1.30417	1.29491	1.24529	1.23201	1.24045
BCD1	Q3UFB2	0.106362	0.101211	0.0920127	0.127852	0.220871	0.15265	-2.895	-2.86802	-2.91559	-2.82416	-2.92309	-2.83842	-2.82845	-2.82064	-2.87461	-2.86311	-2.83303	-2.78554	-3.03747	-2.99924	-2.94312	-2.94839	-2.96141	-2.93443	-3.03434	-2.88526	-2.78925	-2.92174	-3.00719	-3.00616
BCKD	O55028	-0.0845595	-0.0497892	-0.06173	0.208034	0.639837	0.336482	0.8441	0.98456	0.934548	1.00822	0.9622	1.01448	0.903078	1.01308	0.889406	0.936488	0.859973	0.977628	1.05303	1.03173	0.959994	1.06491	1.04692	1.04818	0.936273	1.06062	0.932238	1.07279	0.901034	1.00435
BCL10	Q9Z0H7	0.239875	0.186405	0.166675	3.03e-05	0.000314724	0.000453832	-0.897113	-0.919797	-0.958403	-0.922155	-0.88121	-0.977094	-1.03571	-0.995517	-1.05457	-1.0641	-0.953103	-0.968605	-1.17147	-1.17629	-1.18313	-1.12608	-1.13571	-1.19493	-1.13334	-1.17116	-1.11496	-1.18017	-1.19519	-1.21676
BCL7A	Q9CXE2	-0.0407446	0.0535153	-0.0298039	0.856543	0.878181	0.876601	-4.48616	-4.11639	-4.32627	-4.31979	-4.30243	-4.05626	-4.18241	-4.05101	-4.36462	-4.17517	-4.20304	-4.15225	-4.46342	-4.05859	-4.4414	-4.12221	-4.21994	-4.08012	-4.29176	-4.21436	-4.34445	-3.99603	-4.17894	-4.25646
BCL7B	Q921K9	-0.0430414	-0.10903	-0.0779692	0.516809	0.0679535	0.131007	-0.764182	-0.687613	-0.746078	-0.723739	-0.806833	-0.730372	-0.840706	-0.877216	-0.904855	-0.814647	-0.852043	-0.746844	-0.72227	-0.675795	-0.636541	-0.714842	-0.750663	-0.688173	-0.700386	-0.679787	-0.78864	-0.68276	-0.731144	-0.803967
BCL7C	O08664	0.0120197	-0.101916	-0.0646796	0.922116	0.331229	0.438406	-4.36387	-4.33927	-4.22708	-4.30301	-4.41541	-4.38208	-4.51657	-4.39805	-4.36393	-4.2031	-4.42085	-4.34079	-4.37477	-4.37063	-4.28819	-4.24772	-4.36803	-4.27079	-4.39512	-4.2705	-4.32953	-4.15688	-4.30026	-4.28328
BCLA3	A2AG58	0.0290481	0.0335929	0.0330989	0.466365	0.502229	0.335447	-0.397411	-0.455409	-0.407814	-0.387833	-0.374295	-0.439119	-0.425151	-0.408256	-0.410211	-0.452439	-0.374084	-0.393433	-0.418715	-0.462555	-0.442025	-0.441364	-0.409509	-0.435674	-0.463718	-0.472291	-0.413525	-0.460101	-0.450296	-0.438641
BCLF1	Q8K019	-0.0387978	-0.0170063	0.0129775	0.22867	0.769647	0.719996	2.66164	2.67493	2.65742	2.6929	2.72923	2.68655	2.67943	2.7396	2.67195	2.67666	2.66071	2.70723	2.73215	2.69359	2.68749	2.72884	2.75106	2.69401	2.69897	2.7588	2.68619	2.6612	2.62646	2.6908
BCOR	Q8CGN4	-0.0742391	-0.109773	-0.048442	0.524321	0.410132	0.660184	-4.12792	-4.02714	-4.03484	-4.04424	-4.22725	-3.96052	-4.17553	-4.02979	-4.04942	-4.04497	-4.2245	-3.87793	-4.01988	-4.03592	-3.98987	-3.89151	-3.97972	-3.95886	-4.03149	-3.98393	-4.00446	-4.03503	-3.90689	-4.05668
BCR	Q6PAJ1	0.0384718	0.035658	0.0455633	0.522732	0.684822	0.367091	-0.717947	-0.708161	-0.731845	-0.785346	-0.748539	-0.772372	-0.703717	-0.801072	-0.779615	-0.710583	-0.755829	-0.713702	-0.827537	-0.771821	-0.730957	-0.766872	-0.843159	-0.72329	-0.787183	-0.814699	-0.82408	-0.734984	-0.734375	-0.848544
BCS1	Q9CZP5	-0.0488979	0.0375047	0.111339	0.433711	0.700145	0.0236199	0.578369	0.672053	0.639063	0.736519	0.622661	0.789144	0.715272	0.755136	0.78665	0.822355	0.740264	0.743834	0.688666	0.726142	0.717515	0.689272	0.671378	0.741168	0.684521	0.635126	0.640256	0.689458	0.610633	0.707401
BD1L1	E9Q6J5	0.0367124	-0.000198847	0.0088116	0.203767	0.998217	0.794001	1.24336	1.2738	1.25002	1.20091	1.19517	1.22466	1.25469	1.25067	1.2307	1.25384	1.25017	1.21566	1.23125	1.19857	1.18784	1.20357	1.20633	1.23117	1.2375	1.25098	1.23046	1.23989	1.22718	1.21758
BDH	Q80XN0	-0.0927212	-0.0581656	-0.0269516	0.0587331	0.387803	0.624904	1.06624	1.13441	1.08604	1.19549	1.07869	1.17667	1.08895	1.18824	1.12445	1.19586	1.11351	1.14815	1.1688	1.2472	1.20722	1.22984	1.17698	1.24853	1.14776	1.19193	1.11983	1.223	1.18114	1.16581
BECN1	O88597	-0.0178199	0.039314	0.0209689	0.823093	0.666631	0.740844	-0.99671	-0.938533	-1.06699	-1.02799	-0.947503	-1.01458	-1.01412	-0.916599	-0.945936	-1.02373	-1.03923	-1.01471	-0.96095	-1.07252	-0.997347	-0.928128	-1.00832	-1.05236	-1.02007	-0.969299	-1.06227	-1.02373	-1.0477	-0.973793
BET1	O35623	0.116979	0.0426044	-0.00378172	0.106205	0.755263	0.970763	-1.70643	-1.66925	-1.57602	-1.61863	-1.61538	-1.79878	-1.71339	-1.81575	-1.72964	-1.73242	-1.76062	-1.73393	-1.692	-1.86498	-1.68535	-1.79591	-1.6959	-1.76609	-1.79072	-1.861	-1.74345	-1.77057	-1.66781	-1.75964
BET1L	O35153	-0.0163204	0.00418199	-0.0745331	0.823581	0.984249	0.100472	-0.430691	-0.356853	-0.384227	-0.41455	-0.392439	-0.351628	-0.367959	-0.289194	-0.481204	-0.447214	-0.487642	-0.435786	-0.407008	-0.338103	-0.43128	-0.344648	-0.414315	-0.334885	-0.361031	-0.307717	-0.401134	-0.318209	-0.464418	-0.369953
BEX1	Q9R224	-0.0803379	-0.258545	-0.303575	0.133351	6.63e-06	2.74e-07	1.16744	1.16577	1.23816	1.22999	1.16889	0.985346	1.09533	1.09699	0.988503	0.958332	0.896724	0.843531	1.29423	1.27984	1.26839	1.28025	1.29278	1.36123	1.4027	1.32402	1.2234	1.19444	1.24818	1.23537
BEX2	Q9WTZ8	-0.20728	-0.450486	-0.69016	0.000245676	7.14e-10	1.39e-13	1.63364	1.77234	1.80624	1.68074	1.54165	1.49714	1.61528	1.51413	1.28398	1.16731	1.24782	1.24165	1.9378	1.88288	1.95977	1.94162	1.94977	1.9781	2.01181	2.03047	1.95272	1.93146	1.90482	1.91241
BEX4	Q9CWT2	0.177507	-0.133369	-0.194536	0.213685	0.485238	0.128798	-3.96457	-4.17119	NA	NA	-4.32725	-4.26721	NA	NA	-4.2944	-4.22513	NA	NA	-4.28769	-4.20308	NA	NA	-4.19438	-4.13333	NA	NA	-4.0026	-4.12786	NA	NA
BFAR	Q8R079	0.113325	0.0624515	0.0451618	0.265636	0.721837	0.682274	-3.57891	-3.77216	-3.5908	-3.86543	-3.6213	-3.78236	-3.71261	-3.80619	-3.68241	-3.68346	-3.61509	-3.73823	-3.89455	-3.88197	-3.75319	-3.73088	-3.75482	-3.68399	-3.87322	-3.86025	-3.73039	-3.74564	-3.66953	-3.75427
BGAL	P23780	-0.0317009	-0.0266098	-0.0720038	0.473054	0.691371	0.0356027	2.80732	2.79197	2.82779	2.86311	2.86553	2.86467	2.78478	2.77016	2.7524	2.68212	2.7556	2.72796	2.88205	2.82101	2.87607	2.83786	2.86832	2.80929	2.88291	2.83106	2.80478	2.77863	2.81957	2.80312
BGH3	P82198	0.157413	0.119729	-0.0292652	0.452288	0.712584	0.899794	-3.62886	-3.95474	NA	NA	-3.89003	-3.90918	NA	NA	-3.81376	-3.85628	NA	NA	-3.93944	-3.95899	NA	NA	-3.95569	-4.08298	NA	NA	-3.6776	-3.9339	NA	NA
BGLR	P12265	-0.0241515	-0.0617871	-0.0419582	0.729933	0.354868	0.417506	2.77429	2.72785	2.66172	2.79039	2.67981	2.75939	2.67208	2.76835	2.68005	2.64982	2.63449	2.70043	2.7433	2.77293	2.73356	2.80106	2.81123	2.74676	2.72011	2.84867	2.73719	2.68999	2.6507	2.75474
BHA15	Q9QYC3	-0.0715409	-0.0317371	-0.177228	0.281161	0.796484	0.00189035	-2.04317	-2.11044	-1.9822	-2.05769	-2.01682	-2.19221	-2.18989	-2.14083	-2.18448	-2.13101	-2.16028	-2.05612	-1.96367	-1.98395	-2.02257	-1.93714	-2.12444	-2.06624	-2.18077	-2.04136	-1.95752	-1.95938	-1.94622	-1.95985
BI1	Q9D2C7	0.282424	0.260021	0.205304	0.0151465	0.0353542	0.0568368	-0.45899	-0.768296	-0.730334	-0.697296	-0.476561	-0.776635	-0.578243	-0.52844	-0.39858	-0.659809	-0.517024	-0.510853	-0.93117	-1.10003	-0.890673	-0.862738	-0.765575	-0.920179	-0.887282	-0.826928	-0.56884	-0.82041	-0.737226	-0.781007
BI2L1	Q9DBJ3	0.0123513	-0.0333998	-0.024209	0.916316	0.840473	0.796077	-3.50467	-3.60794	-3.45649	-3.4317	-3.58963	-3.55047	-3.44727	-3.5457	-3.45282	-3.36677	-3.56355	-3.41206	-3.60518	-3.50237	-3.49821	-3.44444	-3.45495	-3.47127	-3.55256	-3.5207	-3.41491	-3.36157	-3.40296	-3.51891
BICD1	Q8BR07	0.0499601	0.0155458	-0.0484011	0.214474	0.855445	0.183491	-0.536943	-0.579805	-0.530911	-0.534036	-0.580173	-0.63689	-0.60021	-0.623294	-0.577789	-0.624349	-0.602994	-0.647266	-0.599678	-0.66891	-0.548766	-0.564181	-0.598778	-0.618908	-0.648441	-0.636622	-0.534928	-0.55951	-0.571646	-0.59271
BICD2	Q921C5	0.117128	0.183336	0.071442	0.519991	0.361876	0.684791	-4.70575	-4.92438	-4.95276	-4.9035	-4.8882	-4.98221	-5.0131	-4.96355	-5.06192	-5.00103	-4.7992	-4.63631	-4.8997	-5.20549	-4.90313	-4.94659	-4.98219	-5.22487	-5.08328	-5.29006	-4.69327	-5.09616	-5.01086	-4.98393
BICL1	A0JNT9	0.045262	0.0175091	-0.0682374	0.72655	0.952136	0.493598	NA	NA	-2.5281	-2.58647	NA	NA	-2.41599	-2.47623	NA	NA	-2.53794	-2.52546	NA	NA	-2.58231	-2.62279	NA	NA	-2.39394	-2.5333	NA	NA	-2.42447	-2.50245
BID	P70444	0.190077	0.198835	0.423227	0.0203052	0.0208373	1.94e-06	-2.37212	-2.31282	-2.44321	-2.50667	-2.3583	-2.42389	-2.31193	-2.31403	-2.32547	-2.15134	-2.04663	-2.07106	-2.62886	-2.5714	-2.61769	-2.57718	-2.57285	-2.42621	-2.60992	-2.59452	-2.59199	-2.51326	-2.56596	-2.61619
BIEA	Q9CY64	-0.0889166	-0.0294986	-0.0589468	0.0143357	0.626738	0.0825011	1.74401	1.73656	1.71348	1.78247	1.74386	1.758	1.78604	1.82475	1.77556	1.71414	1.71184	1.72975	1.86072	1.78483	1.83274	1.8539	1.86416	1.78339	1.79178	1.79132	1.81092	1.77756	1.75724	1.82135
BIG1	G3X9K3	-0.0498294	0.032133	0.0866252	0.311664	0.686283	0.0347793	1.95276	1.98582	1.99731	2.04594	2.05504	2.07434	2.11245	2.14399	2.14664	2.15711	2.10868	2.16064	1.99407	2.04854	2.03164	2.10689	2.03484	2.09231	2.01828	2.11185	2.04902	2.10589	1.98803	2.08364
BIG2	A2A5R2	-0.0792648	-0.00901695	0.0387484	0.0180787	0.920582	0.2382	3.02276	3.09413	3.10904	3.141	3.09224	3.16184	3.14472	3.17044	3.13013	3.14977	3.14426	3.10958	3.16249	3.20248	3.16736	3.15166	3.13452	3.19013	3.12536	3.1553	3.08047	3.10664	3.09129	3.10034
BIG3	Q3UGY8	0.00519655	0.0022522	-0.0422358	0.934722	0.98782	0.30222	3.05328	3.1702	3.13738	3.06863	3.07526	3.09602	3.16399	3.09643	3.06614	3.12162	3.05752	3.01023	3.08786	3.069	3.13495	3.11689	3.08974	3.12278	3.11114	3.09902	3.10026	3.14883	3.10108	3.07428
BIN1	O08539	-0.00584307	0.0268953	-0.105497	0.971282	0.917512	0.270698	0.0356077	-0.159463	0.0663129	0.042839	0.0794177	-0.118231	-0.0558571	-0.0533939	-0.0142874	-0.165056	0.00213929	-0.142422	0.0907233	-0.131228	0.0405599	0.00861381	0.092258	-0.112121	-0.0688118	-0.166971	0.125304	-0.073449	0.0318669	0.0186386
BIP	P20029	-0.0874628	-0.0271934	-0.10584	0.178785	0.841764	0.0664504	8.16609	8.06799	8.15696	8.02899	8.23968	8.08806	8.19179	8.1534	8.06737	7.91517	8.0114	7.90232	8.23227	8.12987	8.24987	8.15788	8.23412	8.12913	8.23138	8.18706	8.13078	8.0505	8.07658	8.06177
BIRC5	O70201	0.024611	0.0102945	-0.243314	0.754451	0.952307	1.57e-05	-1.00108	-1.09901	-1.04914	-1.14356	-1.10861	-1.09449	-1.0277	-1.09056	-1.46674	-1.33647	-1.29735	-1.33038	-1.09117	-1.10744	-1.11047	-1.08214	-1.0877	-1.02151	-1.10942	-1.1439	-1.07864	-1.09212	-1.16246	-1.12446
BIRC6	O88738	0.00847414	0.0429233	-0.127254	0.949236	0.801097	0.110255	2.50093	2.37234	2.29468	2.30466	2.20135	2.20301	2.3656	2.44127	2.29952	2.29304	2.24661	2.29903	2.4551	2.30782	2.30302	2.37278	2.23151	2.2423	2.25862	2.3071	2.53858	2.35051	2.31629	2.44184
BL1S1	O55102	0.0418593	0.0118918	-0.0232181	0.834558	0.983038	0.895795	-0.831778	-0.80368	-0.67734	-1.00356	-0.82554	-0.87941	-0.677798	-1.00021	-1.04028	-0.886075	-0.680318	-0.995725	-0.863696	-0.787336	-0.811114	-1.02165	-0.887748	-0.816124	-0.772764	-0.953888	-1.00771	-0.850495	-0.696449	-0.954867
BL1S2	Q9CWG9	-0.0325431	-0.0152462	0.061198	0.91368	0.985474	0.796188	NA	NA	-4.42713	-4.3074	NA	NA	-4.32671	-4.25429	NA	NA	-4.29673	-4.08746	NA	NA	-4.49888	-4.17056	NA	NA	-4.30249	-4.24802	NA	NA	-4.37702	-4.12956
BL1S3	Q5U5M8	-0.0213165	0.0182889	-0.0624365	0.824553	0.912656	0.336158	-2.44593	-2.41859	-2.38653	-2.38835	-2.36846	-2.4168	-2.35799	-2.23824	-2.34377	-2.41319	-2.48751	-2.48433	-2.46789	-2.3561	-2.39896	-2.33117	-2.36538	-2.34869	-2.33405	-2.40652	-2.31226	-2.39556	-2.32547	-2.44576
BL1S4	Q8VED2	0.0145144	0.0423062	0.0450565	0.822506	0.503895	0.289356	-1.95261	-1.9525	-1.97712	-1.92564	-1.95692	-1.97625	-1.93389	-1.9585	-1.97953	-1.97526	-2.01851	-1.90939	-1.9232	-1.99875	-1.99304	-1.95094	-1.97095	-2.0183	-1.98802	-2.01752	-2.06899	-1.95879	-2.00836	-2.02676
BL1S5	Q8R015	0.110056	-0.0333897	0.00562154	0.184551	0.850208	0.960585	-1.76158	-1.82365	-1.55362	-1.73549	-1.68534	-1.74857	-1.60485	-1.78661	-1.83141	-1.8104	-1.71887	-1.71097	-1.80431	-1.83818	-1.84253	-1.82954	-1.67945	-1.65787	-1.60142	-1.75307	-1.68813	-1.74007	-1.80357	-1.86237
BL1S6	Q9R0C0	-0.159865	-0.0117558	0.0828691	0.800428	0.993878	0.883407	-3.67759	-3.19704	NA	NA	-3.53134	-3.06304	NA	NA	-3.56054	-3.11172	NA	NA	-3.48022	-3.07468	NA	NA	-3.49446	-3.07641	NA	NA	-3.63339	-3.20461	NA	NA
BLM	O88700	0.0548985	-0.00976865	-0.125587	0.723409	0.983899	0.245481	-2.97221	-3.18187	-3.11263	-3.0905	-2.95487	-3.28203	-3.21637	-3.06673	-3.14913	-3.35697	-3.27056	-3.25171	-2.99147	-3.25074	-3.24448	-3.09011	-3.16334	-3.19922	-3.10979	-3.00857	-3.02061	-3.21795	-3.18579	-3.10166
BLMH	Q8R016	-0.0254804	-0.0160355	-0.0634469	0.664997	0.877729	0.124313	3.64763	3.67087	3.69806	3.62145	3.73967	3.70786	3.74525	3.66324	3.61579	3.59806	3.66396	3.57394	3.73177	3.67317	3.71977	3.61523	3.76745	3.7184	3.77249	3.66182	3.67791	3.66377	3.71564	3.64822
BLNK	Q9QUN3	0.0331802	-0.0330644	-0.152289	0.353707	0.474087	5.68e-06	0.917636	0.941675	0.961906	0.960919	0.861529	0.817143	0.865293	0.802615	0.715536	0.795531	0.730498	0.762611	0.945535	0.875493	0.901481	0.926907	0.865599	0.866332	0.881083	0.865824	0.932599	0.872593	0.899847	0.908294
BLT3B	A2RSJ4	0.0564877	-0.050306	-0.0918351	0.570331	0.7334	0.231348	-3.61434	-3.59362	-3.54057	-3.57742	-3.65347	-3.56653	-3.48758	-3.70463	-3.65197	-3.73311	-3.55092	-3.68817	-3.64031	-3.68708	-3.61004	-3.61447	-3.426	-3.57249	-3.54725	-3.66525	-3.52319	-3.55126	-3.53257	-3.64982
BLVRB	Q923D2	-0.100938	0.0179585	-0.0374932	0.316887	0.948738	0.733243	0.440367	0.56472	0.395983	0.517352	0.518419	0.660203	0.460066	0.614443	0.400447	0.495402	0.341998	0.609051	0.583765	0.659219	0.425756	0.653432	0.552119	0.560518	0.485817	0.582843	0.455893	0.520024	0.423498	0.597456
BMI1	P25916	-0.111825	-0.106854	-0.0585623	0.32782	0.472673	0.610865	-2.62927	-2.52002	-2.65968	-2.46204	-2.57266	-2.61819	-2.78223	-2.40943	-2.51605	-2.59148	-2.58335	-2.64082	-2.36775	-2.52515	-2.56026	-2.37054	-2.5451	-2.38094	-2.55451	-2.47454	-2.61941	-2.48756	-2.56217	-2.42832
BMP1	P98063	-0.0445146	-0.236045	-0.388261	0.399452	4.85e-06	6.77e-10	3.23435	3.22202	3.24091	3.26323	3.08204	3.10669	3.0095	3.07198	2.90269	2.75866	2.92295	2.85923	3.29676	3.31504	3.3098	3.21696	3.35756	3.30639	3.27599	3.27447	3.232	3.23752	3.28086	3.2462
BMP2K	Q91Z96	0.0205197	0.0553207	0.000566147	0.721913	0.295347	0.993448	-0.406603	-0.409819	-0.453201	-0.338365	-0.399263	-0.405988	-0.417233	-0.36272	-0.386475	-0.439027	-0.444981	-0.429358	-0.423831	-0.430352	-0.416471	-0.419413	-0.434614	-0.477386	-0.47101	-0.423477	-0.35587	-0.462286	-0.483341	-0.400609
BMP7	P23359	-0.189688	0.00874624	0.0299877	0.601188	0.993008	0.936779	-3.3851	-3.38276	NA	NA	-3.48509	-3.00834	NA	NA	-3.34979	-3.20658	NA	NA	-3.30828	-3.08022	NA	NA	-3.44373	-3.06719	NA	NA	-3.41939	-3.19695	NA	NA
BMPER	Q8CJ69	0.0623783	-0.0110806	0.0569446	0.793402	0.985474	0.776652	NA	NA	-0.834112	-0.676433	NA	NA	-0.835528	-0.569834	NA	NA	-0.865421	-0.641262	NA	NA	-0.869054	-0.766247	NA	NA	-0.723762	-0.659438	NA	NA	-0.861008	-0.759564
BNIP2	O54940	-0.0786712	0.226281	0.537654	0.394341	0.00644528	3.58e-08	-0.158341	-0.182932	-0.0379974	-0.184962	0.138324	0.221452	0.372473	0.403268	0.452435	0.523308	0.49515	0.567389	-0.0291545	0.00693409	-0.151709	-0.0756192	0.0543819	0.0601454	0.0612452	0.0546194	-0.148487	0.0360715	-0.0618917	0.0619715
BOD1	Q5SQY2	0.242667	0.0991672	-0.406727	0.149515	0.726068	0.0126715	-4.14907	-4.25017	NA	NA	-3.89654	-3.91443	NA	NA	-4.28883	-4.17074	NA	NA	-4.37776	-4.50681	NA	NA	-3.86427	-4.14503	NA	NA	-3.87357	-3.77254	NA	NA
BOLA1	Q9D8S9	0.06451	-0.014778	-0.135257	0.758015	0.981422	0.365537	1.48084	1.27457	1.43089	1.11249	1.26055	1.14909	1.29976	1.10901	1.20865	1.13982	1.36806	1.07976	1.3501	1.19082	1.43563	1.0642	1.21172	1.10607	1.39664	1.16309	1.49786	1.24371	1.42479	1.17096
BOLA2	Q8BGS2	0.00205868	-0.0418413	-0.145111	0.990452	0.810886	0.0666882	1.5109	1.36218	1.27069	1.3238	1.53301	1.32829	1.32134	1.48015	1.32716	1.23609	1.28001	1.34807	1.3599	1.26307	1.35598	1.48036	1.51794	1.36869	1.42861	1.51492	1.50175	1.42373	1.37157	1.47472
BOLA3	Q8CEI1	0.00944982	0.0138481	0.0380634	0.886686	0.890298	0.370188	-0.626639	-0.597409	-0.628483	-0.622278	-0.674545	-0.61564	-0.671728	-0.625023	-0.709498	-0.626531	-0.63435	-0.655689	-0.690291	-0.623084	-0.585885	-0.613349	-0.698403	-0.609898	-0.68407	-0.649957	-0.675897	-0.648904	-0.730707	-0.722813
BOP1	P97452	0.0401673	0.0188578	0.0152716	0.300446	0.789248	0.718662	0.0921104	0.0448992	0.119798	0.0787192	0.0701932	0.0538217	0.110822	0.0565997	0.144586	0.0706641	0.122383	0.105823	0.0169257	0.0432232	0.0575208	0.0571877	0.0722465	0.099135	0.0258786	0.0187452	0.135594	0.0664177	0.0929	0.0874578
BORC5	Q9D920	-0.0344914	0.0331962	-0.0633842	0.971394	0.98782	0.936443	-3.4062	-2.85387	NA	NA	-3.45423	-2.84643	NA	NA	-3.56073	-2.93778	NA	NA	-3.4326	-2.75849	NA	NA	-3.51016	-2.8569	NA	NA	-3.43865	-2.93309	NA	NA
BORC6	Q9D6W8	0.010133	-0.0472227	-0.074994	0.97261	0.920495	0.722184	-3.30588	-3.49049	NA	NA	-3.37798	-3.43279	NA	NA	-3.47537	-3.55969	NA	NA	-3.30896	-3.50767	NA	NA	-3.31024	-3.40608	NA	NA	-3.27881	-3.60627	NA	NA
BORC8	Q9D6Y4	0.06041	-0.0131978	-0.0823531	0.889817	0.989545	0.808454	-3.40628	-3.24176	NA	NA	-3.4246	-3.1731	NA	NA	-3.61774	-3.14121	NA	NA	-3.4986	-3.27026	NA	NA	-3.38344	-3.18786	NA	NA	-3.43289	-3.16135	NA	NA
BOREA	Q8BHX3	0.00585288	-0.0432002	-0.235669	0.933336	0.527033	1.58e-06	0.910708	0.964263	0.871988	0.892594	0.849931	0.916215	0.823776	0.880812	0.613085	0.627982	0.57188	0.611895	0.87292	0.957917	0.852552	0.932753	0.8983	0.944423	0.870021	0.93079	0.838962	0.911215	0.774717	0.842626
BORG4	Q9JM96	0.0199373	-0.0217504	-0.0634605	0.822962	0.876061	0.275268	-2.91014	-2.86161	-2.93671	-2.87796	-2.99877	-2.91156	-2.98793	-2.86767	-2.98612	-2.87547	-2.99035	-3.01672	-2.93568	-2.94153	-2.90142	-2.88754	-2.93762	-2.97132	-2.84209	-2.92791	-2.9609	-2.84246	-2.89265	-2.9188
BPHL	Q8R164	0.0428797	-0.061683	-0.033617	0.142614	0.0391615	0.218049	0.491849	0.506177	0.506494	0.510455	0.448259	0.434082	0.459501	0.427863	0.401467	0.441867	0.425758	0.437574	0.45409	0.459175	0.432438	0.497752	0.489052	0.505636	0.467891	0.553857	0.46711	0.467961	0.457729	0.448334
BPIA3	Q9D9J8	0.0703998	0.0692007	-0.0529027	0.730749	0.820856	0.765566	-3.05744	-2.90752	NA	NA	-2.98125	-2.88886	NA	NA	-3.02421	-2.83436	NA	NA	-3.08668	-3.01907	NA	NA	-3.02214	-2.98637	NA	NA	-2.99244	-2.76032	NA	NA
BPNT1	Q9Z0S1	-0.0588338	0.00988958	-0.0638971	0.0274346	0.876061	0.00964386	4.16	4.18208	4.19289	4.19971	4.21798	4.24885	4.26312	4.23197	4.13161	4.0424	4.07387	4.06213	4.25161	4.23988	4.24031	4.23822	4.26682	4.2066	4.22927	4.21968	4.14306	4.15673	4.14359	4.12221
BRAF	P28028	-0.0190955	-0.0219877	0.027613	0.846529	0.888943	0.72022	-1.0496	-1.08755	-1.06135	-0.917585	-1.07698	-0.974975	-1.07627	-0.983036	-1.03782	-0.958203	-1.01575	-0.879845	-0.947872	-0.992671	-1.1067	-0.992461	-0.969054	-0.96746	-1.07981	-1.00699	-0.996721	-1.00207	-1.0284	-0.974886
BRAP	Q99MP8	-0.0413852	-0.0510392	-0.126042	0.452221	0.442088	0.00368896	-1.41475	-1.36802	-1.41777	-1.45593	-1.36288	-1.45356	-1.46926	-1.3597	-1.53715	-1.49358	-1.53707	-1.45579	-1.31136	-1.41355	-1.40339	-1.36262	-1.3653	-1.39539	-1.35233	-1.32822	-1.39652	-1.38581	-1.38869	-1.34842
BRAT1	Q8C3R1	-0.023252	0.000503802	0.00130946	0.720049	0.99736	0.984398	-1.12976	-1.04687	-1.10457	-1.05399	-1.06656	-1.07623	-1.05013	-0.975222	-1.10251	-1.06872	-1.10972	-1.04221	-1.03903	-1.08198	-1.11995	-1.00123	-1.05699	-1.01494	-1.07122	-1.02702	-1.07104	-1.09651	-1.12921	-1.03164
BRCA1	P48754	0.0084932	0.0288808	0.0302129	0.937175	0.854915	0.719455	-3.4043	-3.43013	-3.46147	-3.49059	-3.51889	-3.42654	-3.45033	-3.39424	-3.47731	-3.56519	-3.33935	-3.37125	-3.4635	-3.40878	-3.43499	-3.51319	-3.43615	-3.43754	-3.55327	-3.47856	-3.42937	-3.48231	-3.41984	-3.54244
BRCC3	P46737	-0.0208529	-0.00805004	-0.0103508	0.713445	0.948738	0.845319	-0.240773	-0.305641	-0.304212	-0.21087	-0.204929	-0.258427	-0.222989	-0.182494	-0.225328	-0.196438	-0.258486	-0.201805	-0.276392	-0.248313	-0.269823	-0.183556	-0.220982	-0.196925	-0.208863	-0.209869	-0.195921	-0.178948	-0.269555	-0.196229
BRD1	G5E8P1	0.208102	-0.021302	-0.0695999	0.128355	0.956276	0.613478	-2.27812	-2.29083	NA	NA	-2.32161	-2.40618	NA	NA	-2.4455	-2.23997	NA	NA	-2.40185	-2.5833	NA	NA	-2.31247	-2.37272	NA	NA	-2.28678	-2.2595	NA	NA
BRD2	Q7JJ13	0.050003	0.0279333	0.00785342	0.0941072	0.528945	0.835731	1.2069	1.16947	1.16878	1.19747	1.19251	1.16919	1.15965	1.21161	1.13035	1.12782	1.12962	1.17773	1.12368	1.10335	1.14924	1.16633	1.18913	1.14934	1.11629	1.16647	1.1511	1.13865	1.11583	1.12853
BRD3	Q8K2F0	0.0475404	-0.0152647	-0.0841083	0.269285	0.867751	0.0207374	1.65829	1.62143	1.58802	1.62091	1.59429	1.54844	1.549	1.64492	1.50196	1.48865	1.47624	1.53889	1.55449	1.55104	1.55805	1.63491	1.60747	1.60296	1.55116	1.63611	1.59438	1.58885	1.53608	1.62287
BRD4	Q9ESU6	0.0315751	0.0227636	0.0121676	0.34211	0.65528	0.734781	1.17288	1.14491	1.16915	1.12581	1.15578	1.11942	1.15507	1.11239	1.05841	1.10938	1.1464	1.14399	1.12868	1.15011	1.11623	1.09142	1.11299	1.12467	1.11884	1.09511	1.11382	1.0936	1.10893	1.09318
BRD7	O88665	0.0953151	0.00471994	-0.0110269	0.293303	0.98782	0.924196	-2.27646	-2.36645	-2.28111	-2.50824	-2.42859	-2.44056	-2.2904	-2.44033	-2.38571	-2.46378	-2.28323	-2.42472	-2.45943	-2.49065	-2.41927	-2.44416	-2.33459	-2.39892	-2.37771	-2.50754	-2.29726	-2.41032	-2.32565	-2.4801
BRD8	Q8R3B7	0.0102031	-0.00585071	0.00950754	0.895996	0.977622	0.883407	-1.89509	-1.96579	-1.92906	-1.94384	-1.89615	-1.93369	-1.93348	-1.93193	-2.00376	-1.91523	-1.92081	-1.89235	-1.89886	-1.9006	-1.99684	-1.9783	-1.9337	-1.93608	-1.86442	-1.93765	-1.93107	-1.99143	-1.97305	-1.87463
BRD9	Q3UQU0	0.144284	0.067937	0.0396502	0.394741	0.832859	0.835731	-0.174677	-0.289152	-0.358079	-0.231325	-1.58984	-1.13299	-1.12623	-1.17079	-0.702445	-0.510034	-0.336732	-0.538775	-0.330179	-0.424243	-0.479964	-0.395983	-1.40878	-1.17664	-1.23701	-1.46917	-0.413938	-0.753233	-0.549258	-0.530158
BRE1A	Q5DTM8	-0.025198	-0.0108238	-0.0414841	0.439452	0.866306	0.114445	2.45562	2.52189	2.51969	2.50546	2.49962	2.51776	2.53505	2.49462	2.47301	2.47057	2.47353	2.44115	2.52792	2.54659	2.53559	2.49335	2.51655	2.53774	2.52581	2.51025	2.46441	2.54342	2.51629	2.50008
BRE1B	Q3U319	0.0418759	0.0586236	0.0377873	0.527787	0.446438	0.517219	1.90663	1.9476	1.91799	1.91111	1.91052	1.90482	1.93525	1.92003	1.83579	1.83641	2.03358	1.95291	1.87452	1.93825	1.84252	1.86053	1.85395	1.94497	1.83442	1.80279	1.8678	1.91595	1.87424	1.84956
BRI3B	Q8BXV2	-0.127185	-0.0846792	-0.0776249	0.0268792	0.233442	0.157858	0.206865	0.2881	0.218631	0.341875	0.335933	0.309483	0.27823	0.352012	0.275612	0.187618	0.283171	0.339325	0.425648	0.352303	0.470874	0.315387	0.455674	0.366801	0.417128	0.374772	0.382049	0.384555	0.34897	0.280652
BRK1	Q91VR8	-0.111424	0.0178967	-0.0359953	0.348801	0.959166	0.784411	0.61283	0.592666	0.47104	0.426767	0.593247	0.870174	0.553861	0.64852	0.564364	0.751644	0.65359	0.780566	0.533002	0.570339	0.707877	0.737781	0.641237	0.636015	0.76034	0.556622	0.719307	0.838526	0.716153	0.620158
BRM1L	Q3U1T3	0.0202667	0.00692918	-0.0205042	0.834635	0.979334	0.79741	-1.99123	-1.91747	-1.87572	-1.95293	-2.02444	-1.91809	-1.86505	-1.96715	-2.0458	-2.02181	-1.87558	-1.94036	-1.94301	-1.90203	-1.94871	-2.02467	-1.89252	-1.91841	-1.95579	-2.03572	-1.945	-1.91722	-1.9419	-1.99741
BROMI	Q3URV1	-0.149572	0.0333987	0.0632971	0.152132	0.883874	0.537767	-3.68819	-3.72946	NA	NA	-3.59385	-3.57249	NA	NA	-3.62234	-3.61876	NA	NA	-3.51479	-3.60372	NA	NA	-3.58235	-3.65079	NA	NA	-3.73905	-3.62865	NA	NA
BROX	Q8K2Q7	-0.0293891	-0.0431074	-0.0521749	0.326228	0.175579	0.0350071	1.83038	1.78938	1.81704	1.82485	1.83594	1.79261	1.79044	1.78852	1.76894	1.70274	1.75199	1.75561	1.84556	1.83382	1.86556	1.83426	1.86295	1.81708	1.85959	1.84034	1.82236	1.77224	1.80585	1.78752
BRPF1	B2RRD7	0.194065	-0.0683762	0.0508308	0.165209	0.787112	0.737253	NA	NA	-4.35753	-4.47497	NA	NA	-4.4953	-4.57111	NA	NA	-4.38519	-4.43164	NA	NA	-4.60219	-4.61843	NA	NA	-4.37992	-4.54974	NA	NA	-4.38624	-4.53225
BRSK1	Q5RJI5	0.0168785	0.0465983	-0.136	0.912314	0.822662	0.168998	NA	NA	-3.0965	-3.13551	NA	NA	-3.07776	-3.01718	NA	NA	-3.08287	-3.21837	NA	NA	-3.09344	-3.17233	NA	NA	-3.04947	-3.13867	NA	NA	-3.00255	-3.02669
BRSK2	Q69Z98	0.0195803	-0.0276092	0.0312487	0.83223	0.836816	0.659413	-2.02321	-2.04302	-1.94977	-2.05473	-1.9651	-1.96173	-1.91988	-2.08258	-1.97132	-1.9966	-1.91303	-2.046	-2.0257	-2.01073	-1.99098	-2.12164	-2.00843	-1.90024	-1.93813	-1.97206	-2.08647	-1.98129	-1.97514	-2.00904
BRWD3	A2AHJ4	0.0622781	0.0546673	-0.0594188	0.613678	0.760809	0.569631	-1.41378	-1.41273	NA	NA	-1.39847	-1.34555	NA	NA	-1.43312	-1.46067	NA	NA	-1.43509	-1.51597	NA	NA	-1.5132	-1.34015	NA	NA	-1.42881	-1.34614	NA	NA
BRX1	Q9DCA5	-0.0494903	0.0359852	0.0235472	0.182667	0.485238	0.541141	-0.0336556	0.0704603	0.0104894	0.000507936	0.121497	0.0573722	0.107338	0.115728	0.0765456	0.0548492	0.0634262	0.0634981	0.0595872	0.0704472	0.0323371	0.0833917	0.129331	0.0376429	0.0397285	0.051292	0.0452338	0.054671	0.0355162	0.0287091
BSDC1	Q80Y55	0.0652532	0.0751763	0.0856808	0.102088	0.0825798	0.0171287	0.654029	0.664995	0.626574	0.637749	0.717195	0.633282	0.704679	0.684439	0.685909	0.68488	0.680428	0.609842	0.650357	0.580739	0.539905	0.551333	0.606685	0.573493	0.657487	0.601225	0.589685	0.566675	0.554838	0.607138
BST2	Q8R2Q8	0.207876	1.12546	2.07257	0.262325	1.35e-07	1.6e-12	-3.30908	-3.28346	-3.57747	-3.51315	-2.38636	-2.36471	-2.58364	-2.63298	-1.43216	-1.46045	-1.79667	-1.84804	-3.47427	-3.55097	-3.86934	-3.62008	-3.43856	-3.49534	-3.78168	-3.75396	-3.67117	-3.59929	-3.89513	-3.66204
BT3L4	Q9CQH7	-0.0309935	0.0380306	-0.0505868	0.63483	0.655832	0.312434	2.08132	2.14979	2.13036	2.18443	2.22136	2.17861	2.16392	2.28626	2.14087	2.03384	2.07533	2.06983	2.25123	2.12709	2.10321	2.18835	2.20405	2.14743	2.15276	2.19378	2.18091	2.10403	2.10337	2.13391
BTBD1	P58544	-0.0291339	-0.0263741	-0.076574	0.823581	0.904179	0.406218	NA	NA	-3.80153	-3.86346	NA	NA	-3.76879	-3.80816	NA	NA	-3.88442	-3.90514	NA	NA	-3.79722	-3.80951	NA	NA	-3.71828	-3.80592	NA	NA	-3.84097	-3.79544
BTBD8	D3YUB6	0.0788666	0.0641971	0.139728	0.147424	0.362672	0.00404467	0.11909	0.0159662	0.0821577	0.0062874	0.162417	0.0331555	0.12032	0.0639149	0.264317	0.164679	0.181936	0.240395	0.0111698	-0.0676748	-0.0500222	0.0145616	0.0571035	-0.00195501	0.0373223	0.030549	0.147326	0.00343837	0.0702009	0.07145
BTBD9	Q8C726	-0.00341885	0.236979	0.378454	0.985126	0.060496	0.00191606	-2.84797	-2.91191	NA	NA	-2.70624	-2.65831	NA	NA	-2.59102	-2.40617	NA	NA	-2.84383	-2.90921	NA	NA	-2.91376	-2.92475	NA	NA	-2.85359	-2.9005	NA	NA
BTBDH	Q9DB72	0.0666979	-0.135008	-0.0796832	0.589145	0.300763	0.437011	NA	NA	-3.35949	-3.45476	NA	NA	-3.5402	-3.49809	NA	NA	-3.45466	-3.39568	NA	NA	-3.53802	-3.40963	NA	NA	-3.37124	-3.39703	NA	NA	-3.33573	-3.35524
BTF3	Q64152	-0.106499	-0.0535265	-0.179346	0.00133022	0.142057	4.83e-07	2.98793	2.95346	2.99061	2.93429	3.03663	3.03597	3.04005	3.05373	2.89787	2.82797	2.87008	2.83498	3.10246	3.04019	3.07341	3.07622	3.10601	3.08265	3.14663	3.04519	3.06568	3.03427	3.02745	3.02089
BUB1	O08901	-0.257183	-0.0791363	-0.293475	0.617701	0.948086	0.492694	NA	NA	-7.32207	-6.98318	NA	NA	-7.55444	-6.90901	NA	NA	-7.69738	-7.15904	NA	NA	-7.11025	-6.68063	NA	NA	-7.20491	-7.10027	NA	NA	-7.10227	-7.1672
BUB1B	Q9Z1S0	0.0182694	-0.0230623	-0.0800371	0.857727	0.88776	0.210733	-2.53704	-2.46957	-2.50941	-2.45709	-2.68308	-2.41422	-2.56196	-2.49779	-2.59028	-2.52632	-2.52857	-2.60684	-2.53361	-2.44971	-2.55973	-2.50314	-2.53853	-2.4785	-2.4745	-2.57327	-2.46931	-2.45738	-2.51727	-2.4879
BUB3	Q9WVA3	-0.117155	-0.0192061	-0.0537032	0.0139264	0.860837	0.252605	2.92133	2.90711	2.93333	2.92857	2.96355	2.99183	3.03861	2.97038	2.90273	2.83832	2.94283	2.86326	3.08936	3.02064	3.08856	2.9604	3.08182	3.01014	3.03383	2.91541	2.92833	2.951	2.96031	2.9223
BUD13	Q8R149	0.0721494	0.051873	0.0778943	0.558765	0.790496	0.458243	NA	NA	-2.64699	-2.76223	NA	NA	-2.69722	-2.76615	NA	NA	-2.66909	-2.737	NA	NA	-2.73787	-2.81565	NA	NA	-2.81022	-2.75689	NA	NA	-2.73331	-2.82858
BUD23	Q9CY21	0.0775012	-0.00702837	-0.0320125	0.159082	0.971068	0.587372	-2.06031	-2.04209	-1.99316	-2.10992	-2.06871	-2.12401	-2.03615	-2.12957	-2.11805	-2.06626	-1.99229	-2.04297	-2.07773	-2.15889	-2.14686	-2.132	-2.0704	-2.07032	-2.0477	-2.14189	-2.05853	-1.96462	-2.00071	-2.06766
BUD31	Q6PGH1	-0.0641851	0.00357176	-0.0844387	0.0686491	0.981196	0.0090161	3.05838	3.03324	3.10401	3.03272	3.14638	3.07018	3.18019	3.10421	3.04715	3.00483	3.0544	2.98825	3.14488	3.14308	3.11449	3.08264	3.14805	3.10751	3.10158	3.12953	3.11542	3.08971	3.12825	3.099
BUP1	Q8VC97	-0.0404975	-0.0585829	0.0688944	0.834558	0.833741	0.638275	-2.74911	-2.61845	NA	NA	-2.76963	-2.82573	NA	NA	-2.74477	-2.68395	NA	NA	-2.6379	-2.64867	NA	NA	-2.82462	-2.65357	NA	NA	-2.88492	-2.68159	NA	NA
BYST	O54825	-0.0744466	0.0195408	0.0934997	0.0642252	0.814258	0.011162	0.221005	0.357897	0.345231	0.317071	0.419735	0.407886	0.401745	0.447666	0.403124	0.474208	0.426789	0.473139	0.397232	0.394829	0.366846	0.380083	0.403992	0.428526	0.361106	0.405244	0.344533	0.389179	0.308706	0.360844
C10	O35127	0.0110631	0.0109016	-0.168025	0.957755	0.984991	0.209947	-4.75245	-4.7539	NA	NA	-4.90577	-4.63472	NA	NA	-4.84621	-4.90583	NA	NA	-4.75505	-4.77342	NA	NA	-4.77854	-4.78376	NA	NA	-4.68094	-4.73504	NA	NA
C170B	Q80U49	-0.00461421	-0.0317509	-0.000705272	0.973078	0.869078	0.995811	-1.28615	-1.47094	-1.5022	-1.38563	-1.36363	-1.4933	-1.50122	-1.37106	-1.37811	-1.40482	-1.4673	-1.34455	-1.32557	-1.47285	-1.49446	-1.33358	-1.38867	-1.48306	-1.41315	-1.31732	-1.31265	-1.48094	-1.46024	-1.33813
C19L1	Q8CI33	-0.0968636	0.0292785	0.053264	0.0613917	0.76817	0.302968	0.470683	0.455398	0.441031	0.560218	0.509252	0.509521	0.473084	0.60472	0.560078	0.487282	0.440715	0.544097	0.602538	0.585855	0.517783	0.608609	0.505668	0.505607	0.444633	0.523556	0.405563	0.48387	0.428497	0.501186
C19L2	Q8BG79	0.148759	-0.00548838	0.0732084	0.457895	0.992822	0.714887	-5.29158	-4.99643	NA	NA	-5.31071	-5.16471	NA	NA	-5.15931	-5.24789	NA	NA	-5.25935	-5.32618	NA	NA	-5.25742	-5.20703	NA	NA	-5.19093	-5.36269	NA	NA
C1D	O35473	-0.0383234	0.000519679	-0.0947855	0.632925	0.997865	0.0972769	-2.51056	-2.51572	-2.44489	-2.5381	-2.60687	-2.55979	-2.45529	-2.52842	-2.56104	-2.61941	-2.45259	-2.61353	-2.4641	-2.40442	-2.49034	-2.49712	-2.55324	-2.47265	-2.5241	-2.60245	-2.44279	-2.46942	-2.44576	-2.50947
C1GLC	Q9JMG2	-0.0768967	-0.0745076	-0.0608634	0.214474	0.336855	0.29665	-1.11386	-1.18923	-1.14069	-1.15991	-1.22668	-1.25048	-1.06071	-1.23083	-1.16049	-1.22381	-1.16222	-1.24461	-1.05733	-1.09092	-1.00487	-1.14299	-1.13817	-1.09054	-1.1062	-1.13576	-1.06034	-1.15903	-1.15521	-1.1731
C1GLT	Q9JJ06	0.0293373	-0.0311383	-0.0447495	0.830104	0.888943	0.672226	-1.70858	-1.91951	-1.93024	-1.88055	-1.90126	-2.06858	-1.95078	-1.88055	-1.79304	-1.90049	-2.01054	-1.97602	-1.81765	-2.00159	-1.80189	-1.93508	-1.86922	-2.0172	-1.85021	-1.93998	-1.80375	-1.93032	-1.86192	-1.90509
C1QA	P98086	-0.0851324	0.0589906	-0.0713916	0.659068	0.855071	0.671483	NA	NA	-4.6373	-4.35772	NA	NA	-4.45772	-4.33472	NA	NA	-4.5008	-4.50307	NA	NA	-4.40621	-4.41854	NA	NA	-4.42034	-4.49008	NA	NA	-4.48201	-4.37907
C1QBP	O35658	-0.0207868	0.00864177	0.0430832	0.739443	0.948738	0.331656	1.67647	1.60959	1.61187	1.59699	1.63001	1.62721	1.69505	1.69512	1.69349	1.6589	1.6166	1.581	1.65398	1.63964	1.63305	1.65139	1.62836	1.62343	1.71031	1.65073	1.66942	1.53522	1.58711	1.5859
C1TC	Q922D8	-0.0521651	-0.0205202	-0.0397087	0.0694491	0.687968	0.14329	4.70734	4.71776	4.6833	4.72716	4.78112	4.73284	4.72349	4.72045	4.67489	4.66911	4.69559	4.68988	4.78193	4.71195	4.78129	4.76904	4.78658	4.714	4.77694	4.76245	4.72005	4.73362	4.7329	4.70174
C1TM	Q3V3R1	-0.0124853	-0.0245602	0.0263615	0.824553	0.726068	0.513612	3.76574	3.74158	3.78262	3.80164	3.78869	3.74711	3.74951	3.72694	3.80675	3.71551	3.78598	3.7289	3.77097	3.75625	3.82376	3.79054	3.84441	3.75975	3.7652	3.74114	3.76065	3.69838	3.7587	3.71396
C2C2L	Q80X80	0.0433805	-0.023672	-0.0368028	0.276504	0.727332	0.319151	-0.971173	-1.05833	-1.04056	-1.01663	-1.07374	-1.0957	-1.10504	-1.09363	-1.106	-1.09268	-1.06416	-1.10791	-1.07222	-1.12412	-1.02507	-1.03881	-1.04318	-1.08151	-1.08223	-1.0665	-1.02686	-1.04813	-1.08702	-1.06152
C2C4C	Q5HZI2	0.0335199	-0.027933	-0.113792	0.881608	0.948738	0.456248	-3.6931	-3.98285	NA	NA	-3.80266	-3.92275	NA	NA	-3.89632	-3.89999	NA	NA	-3.87904	-3.86395	NA	NA	-3.88947	-3.78007	NA	NA	-3.76571	-3.80301	NA	NA
C2CD2	E9Q3C1	0.0493122	-0.00965526	-0.107827	0.783567	0.985474	0.40568	-3.07555	-3.06739	NA	NA	-3.14331	-3.20596	NA	NA	-3.2813	-3.03011	NA	NA	-3.09575	-3.14581	NA	NA	-3.16798	-3.16198	NA	NA	-2.99842	-3.09734	NA	NA
C2CD5	Q7TPS5	-0.0426237	-0.00786752	0.0469596	0.720562	0.981998	0.624851	-1.13828	-1.0092	NA	NA	-1.00368	-0.960269	NA	NA	-0.999716	-0.986329	NA	NA	-1.05092	-1.01132	NA	NA	-1.01638	-0.931831	NA	NA	-1.08883	-0.991136	NA	NA
C2D1A	Q8K1A6	-0.0201395	-0.0112476	0.0487287	0.672594	0.895582	0.143557	0.224176	0.299407	0.297417	0.348396	0.236392	0.316451	0.260807	0.272911	0.3282	0.366144	0.31108	0.369993	0.322242	0.298399	0.311691	0.317622	0.283532	0.306927	0.261597	0.279496	0.284516	0.320954	0.289999	0.285035
C2D1B	Q8BRN9	0.0125091	0.00862986	0.0435863	0.831803	0.941067	0.255154	1.83475	1.77337	1.78374	1.81042	1.83578	1.75967	1.79305	1.80797	1.77337	1.74048	1.83182	1.8496	1.81851	1.74973	1.78225	1.80175	1.8425	1.78151	1.74409	1.79384	1.77166	1.76944	1.7142	1.76562
C2D2A	Q8CFW7	0.0783139	-0.145652	-0.223315	0.429243	0.170492	0.0128179	NA	NA	0.72698	0.888915	NA	NA	0.676442	0.68006	NA	NA	0.622689	0.674106	NA	NA	0.766105	0.693163	NA	NA	0.853145	0.794661	NA	NA	0.904888	0.838537
C42S2	Q8BGH7	0.123036	0.0302534	-0.0525189	0.162533	0.883874	0.574582	-3.83306	-3.8986	-3.7991	-3.90204	-3.92039	-3.97611	-3.78018	-3.95307	-4.00786	-3.84689	-3.81405	-3.97256	-3.97091	-3.9145	-3.94601	-4.09352	-3.93003	-4.00613	-3.8379	-3.9767	-3.8283	-3.79488	-3.84774	-3.96036
C560	Q9CZB0	-0.0289545	0.0805959	-0.0329404	0.793402	0.451741	0.713489	-2.36294	-2.32881	-2.24824	-2.22552	-2.19986	-2.16798	-2.07697	-2.08243	-2.29896	-2.31051	-2.36948	-2.22092	-2.14204	-2.19863	-2.35296	-2.35606	-2.16648	-2.25327	-2.24996	-2.17991	-2.28759	-2.18033	-2.2999	-2.30029
C99L2	Q8BIF0	0.0548074	0.0709764	-0.0213174	0.675576	0.674899	0.866129	-2.77525	-2.84034	-2.92283	-3.01028	-2.91106	-2.84339	-2.86421	-2.80757	-2.83827	-2.83394	-3.0364	-2.86371	-2.93019	-2.98068	-3.00171	-2.85536	-3.13135	-2.80774	-2.88926	-2.88177	-2.97024	-2.84795	-2.826	-2.84286
CA050	Q5EBG8	0.0711999	-0.0931552	-0.0758012	0.448651	0.40367	0.354507	-2.81547	-2.90563	-2.88159	-2.72745	-2.7566	-2.71412	-2.82979	-2.88243	-2.7608	-2.81651	-2.75475	-2.82257	-3.02538	-2.75717	-2.92817	-2.90422	-2.65557	-2.79503	-2.63802	-2.7217	-2.69038	-2.78582	-2.68751	-2.68772
CA052	Q9CWU4	-0.0428246	-0.0168484	-0.135251	0.588667	0.919165	0.0176846	-0.347619	-0.198846	-0.305087	-0.232987	-0.278155	-0.176788	-0.238926	-0.262982	-0.382855	-0.359708	-0.278806	-0.422407	-0.256162	-0.199398	-0.193905	-0.263776	-0.278811	-0.202683	-0.135132	-0.272832	-0.308047	-0.145541	-0.240052	-0.209132
CA112	Q3TQQ9	-0.0140181	0.0518144	-0.378208	0.951326	0.883885	0.0150452	NA	NA	-2.61931	-2.63605	NA	NA	-2.61773	-2.73945	NA	NA	-2.98674	-3.13216	NA	NA	-2.51149	-2.71584	NA	NA	-2.64911	-2.8117	NA	NA	-2.60054	-2.76194
CA122	B1ARW8	0.00251634	0.039723	0.0215698	0.991431	0.890298	0.891013	NA	NA	-2.81361	-2.87456	NA	NA	-2.90657	-2.89721	NA	NA	-2.83724	-2.85629	NA	NA	-2.73357	-2.95963	NA	NA	-2.87005	-3.01318	NA	NA	-2.86736	-2.86931
CA131	Q8CIL4	0.18114	-0.0847484	-0.0730831	0.148562	0.67005	0.556351	-2.21971	-2.2643	NA	NA	-2.77483	-2.75971	NA	NA	-2.47842	-2.31394	NA	NA	-2.4041	-2.44219	NA	NA	-2.74089	-2.62415	NA	NA	-2.24703	-2.39916	NA	NA
CA174	Q80WR5	-0.0433778	-0.0315436	0.00357679	0.231972	0.54377	0.938517	0.185	0.195815	0.267997	0.214412	0.1971	0.190644	0.199173	0.170189	0.273579	0.168855	0.214681	0.183127	0.275951	0.248592	0.26956	0.242632	0.236675	0.202559	0.211816	0.23223	0.237514	0.197601	0.18029	0.210529
CA198	Q8C3W1	0.0846802	-0.037085	0.0734761	0.0543713	0.600762	0.0722814	0.200654	0.0575202	0.122357	0.0997083	0.0255045	0.00110776	0.00731529	0.0475842	0.152791	0.162018	0.184981	0.241971	0.0316639	0.0382092	0.00114208	0.0705039	0.090412	0.0287626	0.0351128	0.0755642	0.178491	0.087622	0.0788119	0.102932
CA2D1	O08532	-0.0118163	-0.0819518	-0.100608	0.897951	0.252015	0.0584583	0.762648	0.898949	0.841953	0.849583	0.73266	0.858372	0.771144	0.782385	0.719755	0.804981	0.71387	0.79561	0.781371	0.929487	0.815979	0.873561	0.807263	0.9121	0.833125	0.919881	0.802564	0.890071	0.838246	0.905766
CA2D3	Q9Z1L5	0.0529398	0.0559916	0.0194408	0.510019	0.599558	0.814085	-2.0893	-2.07488	-2.00143	-1.96681	-1.99135	-2.00035	-2.07481	-2.10552	-2.04115	-2.08445	-2.01138	-2.04695	-2.17469	-2.07837	-2.05509	-2.03602	-2.00709	-2.05475	-2.13483	-2.19932	-2.03987	-2.1422	-2.0759	-2.00373
CAAP1	Q8VDY9	-0.00159073	-0.00613065	-0.0226672	0.991817	0.985474	0.828642	-2.1836	-2.20702	-2.25654	-2.35163	-2.18734	-2.31495	-2.25756	-2.07842	-2.34365	-2.26135	-2.28478	-2.14386	-2.15782	-2.28424	-2.34827	-2.20209	-2.25177	-2.21662	-2.18853	-2.15682	-2.21453	-2.22997	-2.32434	-2.17414
CAB39	Q06138	-0.0651804	0.0055129	-0.0470761	0.205297	0.977948	0.339924	2.21076	2.2308	2.20322	2.23007	2.20924	2.19781	2.2707	2.28636	2.19922	2.18177	2.10379	2.21275	2.35327	2.24556	2.22861	2.30813	2.26786	2.1782	2.19963	2.29635	2.27042	2.17957	2.19305	2.24278
CAB45	Q61112	-0.0393769	-0.1047	-0.0861162	0.242343	0.00117745	0.00312766	2.58955	2.55866	2.62133	2.61704	2.60855	2.61726	2.68033	2.60239	2.68479	2.62909	2.66002	2.65388	2.62778	2.63837	2.65248	2.62545	2.76547	2.72939	2.67769	2.75477	2.76217	2.73478	2.73067	2.74463
CABL2	Q8K3M5	-0.0689063	0.566304	0.99944	0.726792	0.00256015	1.51e-05	NA	NA	-4.45126	-4.39776	NA	NA	-3.94466	-3.66466	NA	NA	-3.44359	-3.4584	NA	NA	-4.41066	-4.30054	NA	NA	-4.32266	-4.41927	NA	NA	-4.43406	-4.4668
CACB1	Q8R3Z5	0.0496075	-0.0383362	-0.0984104	0.689326	0.849843	0.289612	-3.10402	-3.22058	NA	NA	-3.3163	-3.30534	NA	NA	-3.48031	-3.38236	NA	NA	-3.20735	-3.21646	NA	NA	-3.2943	-3.25067	NA	NA	-3.32479	-3.34105	NA	NA
CACB2	Q8CC27	-0.0485624	-0.0410872	-0.0306903	0.886686	0.951725	0.917358	NA	NA	-4.28066	-3.92912	NA	NA	-4.03909	-4.09102	NA	NA	-4.16695	-3.97428	NA	NA	-4.16721	-3.94544	NA	NA	-4.04544	-4.00249	NA	NA	-4.18876	-3.89109
CACL1	Q8R0X2	0.0479791	-0.0217956	-0.0572088	0.586251	0.898479	0.430474	-2.66744	-2.80132	-2.70302	-2.7499	-2.66609	-2.78917	-2.74716	-2.85625	-2.70034	-2.7922	-2.86244	-2.6674	-2.781	-2.81086	-2.78666	-2.73507	-2.6817	-2.74983	-2.7737	-2.76626	-2.74345	-2.73562	-2.62385	-2.69063
CACO1	Q8CGU1	0.00727862	-0.119944	-0.193908	0.958483	0.284861	0.0161517	-2.51758	-2.65392	-2.70319	-2.63098	-2.58506	-2.72372	-2.74252	-2.73204	-2.70401	-2.8755	-2.68835	-2.73261	-2.63883	-2.71975	-2.6254	-2.55081	-2.46267	-2.69448	-2.63998	-2.50643	-2.45776	-2.60304	-2.61747	-2.54656
CACP	P47934	0.0629319	-0.101282	-0.0324846	0.727636	0.638925	0.845491	-0.456209	-0.514541	-0.519398	-0.369511	-0.438701	-0.589205	-0.812234	-0.751613	-0.423697	-0.551748	-0.677182	-0.40648	-0.587226	-0.717885	-0.369414	-0.436862	-0.478739	-0.606329	-0.464414	-0.637145	-0.470379	-0.436394	-0.392222	-0.630174
CAD13	Q9WTR5	0.171511	-0.0511342	0.00354298	0.419719	0.912411	0.989072	-1.57945	-1.87691	NA	NA	-2.03087	-2.13233	NA	NA	-1.77251	-1.88298	NA	NA	-1.82832	-1.97106	NA	NA	-1.96957	-2.09136	NA	NA	-1.70402	-1.95856	NA	NA
CADH2	P15116	0.007458	-0.0626408	-0.113569	0.88926	0.0936886	0.000397916	0.901386	0.918033	0.951721	0.911397	0.839644	0.864829	0.859852	0.881841	0.811981	0.841294	0.898903	0.853141	0.911662	0.957939	0.916865	0.86624	0.928741	0.945619	0.885301	0.937068	0.972702	0.983984	0.925621	0.97729
CADH4	P39038	-0.0929191	-0.0073579	-0.0377538	0.494549	0.985797	0.789147	-2.80578	-2.80394	-2.58878	-2.47121	-2.605	-2.7016	-2.80421	-2.85595	-2.67901	-2.60214	-2.54174	-2.60152	-2.59013	-2.65491	-2.50444	-2.54854	-2.59237	-2.63536	-2.86587	-2.84374	-2.51212	-2.61745	-2.50571	-2.63812
CADH6	P97326	0.0198065	0.0505841	-0.0765915	0.855184	0.688294	0.27094	-2.02671	-2.23658	-2.09527	-2.20964	-2.1281	-2.19012	-2.14758	-2.14136	-2.21438	-2.23746	-2.31829	-2.33773	-2.26675	-2.17215	-2.06097	-2.14756	-2.16723	-2.23258	-2.15475	-2.25494	-2.1477	-2.22367	-2.18888	-2.24125
CADM1	Q8R5M8	0.0261647	-0.0432696	-0.193536	0.889307	0.876495	0.0788218	1.3845	1.34407	1.46497	1.28102	1.34588	1.22346	1.36227	1.18611	1.27517	1.14924	1.24438	0.993384	1.40781	1.23371	1.5237	1.20469	1.36182	1.24218	1.45104	1.23576	1.46222	1.24521	1.45946	1.26942
CAF17	Q8CAK1	0.118176	0.0399244	0.0433369	0.314761	0.865839	0.724512	NA	NA	-3.5003	-3.57057	NA	NA	-3.67638	-3.54791	NA	NA	-3.53321	-3.52423	NA	NA	-3.58884	-3.71838	NA	NA	-3.62989	-3.67425	NA	NA	-3.57855	-3.56556
CAF1A	Q9QWF0	-0.0573882	-0.0855644	-0.201651	0.233667	0.0873971	1.37e-05	0.537108	0.529667	0.510055	0.528025	0.44567	0.488774	0.403369	0.526774	0.35823	0.27289	0.279784	0.395887	0.592202	0.579482	0.540435	0.622288	0.554908	0.549715	0.510006	0.592217	0.523879	0.570596	0.483267	0.535651
CAF1B	Q9D0N7	-0.0519889	-0.0447677	-0.145752	0.582038	0.753693	0.0328662	1.6758	1.71553	1.67341	1.65724	1.64299	1.68181	1.64723	1.65744	1.55503	1.51658	1.7677	1.50588	1.75912	1.80017	1.71621	1.65444	1.72196	1.73857	1.72802	1.61998	1.62505	1.71623	1.73927	1.84764
CAH11	O70354	0.1727	0.00106013	0.3444	0.358261	0.998217	0.0399469	NA	NA	-2.20742	-2.10007	NA	NA	-2.25071	-2.40245	NA	NA	-1.97199	-1.86624	NA	NA	-2.37943	-2.27346	NA	NA	-2.45881	-2.19648	NA	NA	-2.37115	-2.15588
CAH2	P00920	-0.0191258	0.0938906	0.0940825	0.897988	0.493951	0.318148	-3.4591	-3.52087	-3.4748	-3.50675	-3.39931	-3.4883	-3.33185	-3.28099	-3.23268	-3.41596	-3.38075	-3.49957	-3.37338	-3.51248	-3.61537	-3.38378	-3.40069	-3.53969	-3.44881	-3.48682	-3.47768	-3.49151	-3.57644	-3.35968
CALB1	P12658	-0.00781294	-0.023647	-0.00985768	0.942335	0.888943	0.917865	-3.07716	-2.94779	-3.05908	-3.06484	-3.05522	-2.90122	-3.02436	-2.94042	-3.01265	-2.94783	-2.95891	-3.00602	-3.12734	-3.07044	-2.94237	-2.97747	-2.91858	-2.95761	-2.91811	-3.03231	-3.02177	-2.8962	-2.974	-2.99401
CALM1	P0DP26	-0.106056	0.102884	-0.0495103	0.865787	0.924405	0.929034	3.08855	3.26426	3.36302	3.47254	4.46044	4.30808	3.46721	3.04595	3.22802	3.90789	4.30161	3.74169	3.15202	3.179	3.68463	3.59695	3.62863	3.37184	3.94856	3.92112	3.70209	3.94226	3.59085	4.14206
CALR	P14211	-0.179909	-0.00678246	-0.133043	0.00260311	0.977763	0.0128787	7.34472	7.33942	7.4912	7.3965	7.40822	7.47235	7.55356	7.48401	7.27018	7.1804	7.28446	7.16541	7.62057	7.56694	7.60677	7.49719	7.51041	7.45679	7.54839	7.42969	7.38915	7.32479	7.37892	7.33977
CALU	O35887	-0.0929114	-0.012975	-0.0020302	0.0126539	0.888943	0.970278	2.44694	2.49011	2.55829	2.47497	2.5243	2.56191	2.58755	2.52583	2.53378	2.49795	2.54322	2.47418	2.62872	2.59815	2.57782	2.53727	2.60041	2.56281	2.5616	2.52667	2.49909	2.50245	2.54576	2.50995
CALX	P35564	-0.15818	-0.00780883	-0.0163612	0.00133247	0.959701	0.779696	6.21885	6.20972	6.24736	6.20767	6.23991	6.28716	6.29063	6.32704	6.2744	6.16572	6.19199	6.10435	6.46976	6.37012	6.36311	6.31332	6.32254	6.27884	6.30907	6.26554	6.23225	6.1762	6.19365	6.19981
CAMLG	P49070	-0.0112772	0.0592189	-0.0568795	0.967326	0.888943	0.789965	NA	NA	-3.48105	-3.2907	NA	NA	-3.48103	-3.28218	NA	NA	-3.52071	-3.40382	NA	NA	-3.454	-3.29519	NA	NA	-3.52711	-3.35453	NA	NA	-3.51141	-3.29936
CAMP1	A2AHC3	0.0406586	0.0249298	0.0534901	0.300287	0.703316	0.112234	-1.50227	-1.53899	-1.57728	-1.56702	-1.58351	-1.59559	-1.59699	-1.57402	-1.56303	-1.51407	-1.4827	-1.50617	-1.61058	-1.57169	-1.54911	-1.61681	-1.63646	-1.59488	-1.59609	-1.62239	-1.55983	-1.58402	-1.56532	-1.57076
CAMP2	Q8C1B1	0.031646	-0.0114091	-0.0051281	0.432139	0.891531	0.913928	-0.576977	-0.537747	-0.538075	-0.535931	-0.539091	-0.538273	-0.579945	-0.507644	-0.540766	-0.491422	-0.563021	-0.524029	-0.602159	-0.580111	-0.594337	-0.538707	-0.523497	-0.528447	-0.53404	-0.533333	-0.539711	-0.493577	-0.573385	-0.492054
CAMP3	Q80VC9	0.101315	-0.0167923	-0.0258349	0.3333	0.954339	0.830042	-3.04314	-3.03934	-2.90673	-3.02216	-3.11821	-3.20086	-2.98341	-3.19842	-2.92761	-3.03456	-3.02338	-3.20115	-3.09552	-3.08626	-3.04304	-3.19181	-3.14096	-3.16968	-2.97412	-3.14897	-3.01339	-2.94014	-2.9861	-3.14372
CAN1	O35350	-0.019058	0.0602669	0.168003	0.570331	0.0320034	8.36e-08	1.73264	1.78719	1.80977	1.77971	1.84006	1.84997	1.82637	1.85217	1.96387	1.9111	1.92543	1.9556	1.79929	1.76849	1.81677	1.801	1.80282	1.79439	1.76925	1.76103	1.75783	1.77443	1.7679	1.78383
CAN2	O08529	-0.0587773	0.00660503	-0.00314704	0.136022	0.956283	0.953009	2.73265	2.80983	2.78029	2.7836	2.74766	2.83743	2.86805	2.85789	2.77756	2.84612	2.78109	2.77163	2.83677	2.86928	2.83326	2.80217	2.78741	2.85939	2.81451	2.82328	2.77103	2.81893	2.79037	2.80866
CAN7	Q9R1S8	0.11733	-0.0168529	-0.121323	0.434836	0.971068	0.356804	-1.29434	-1.48465	-1.5392	-1.37169	-1.32301	-1.59089	-1.69603	-1.56233	-1.65832	-1.75881	-1.53865	-1.49526	-1.61061	-1.68626	-1.537	-1.32534	-1.33868	-1.5702	-1.58966	-1.6063	-1.41625	-1.51438	-1.50778	-1.52733
CAN8	Q91VA3	-0.133819	0.0439329	-0.0169154	0.00375181	0.522652	0.7611	-0.916502	-0.842899	-0.822732	-0.8736	-0.793629	-0.761722	-0.72087	-0.746846	-0.857046	-0.761724	-0.850967	-0.872931	-0.68481	-0.732722	-0.775702	-0.727226	-0.864215	-0.766357	-0.813396	-0.754831	-0.796025	-0.834404	-0.845012	-0.799565
CANB1	Q63810	0.139974	-0.0684037	-0.00842304	0.338241	0.796058	0.964389	-1.13025	-1.34425	-1.41479	-1.21874	-1.23398	-1.23773	-1.41175	-1.41076	-1.24273	-1.23191	-1.29134	-1.10024	-1.5338	-1.52386	-1.39474	-1.21552	-1.23398	-1.37284	-1.31819	-1.09561	-1.13188	-1.24133	-1.41992	-1.0394
CAND1	Q6ZQ38	-0.0776627	0.0170796	0.0270135	0.011915	0.779609	0.39981	4.85663	4.91653	4.93587	4.88368	4.95594	4.93441	5.00521	4.98022	4.93607	4.88397	4.93715	4.89034	4.98896	4.99564	4.98884	4.92992	4.98132	4.93267	4.94338	4.9501	4.89424	4.88171	4.89535	4.86819
CAND2	Q6ZQ73	0.0782854	-0.00934607	-0.0235525	0.163431	0.95687	0.715574	-1.0641	-1.03834	-1.03111	-1.10523	-1.12698	-1.0329	-1.13477	-1.07041	-1.18624	-1.08009	-1.03821	-1.01827	-1.16242	-1.09092	-1.18	-1.11859	-1.12371	-1.02218	-1.09087	-1.09093	-1.07702	-1.00143	-1.04829	-1.10185
CANT1	Q8VCF1	0.0426333	0.00929144	-0.0897515	0.836897	0.985474	0.550403	-1.59039	-1.72324	-1.63189	-1.69515	-1.50826	-1.8458	-1.67832	-1.62502	-1.50582	-1.79544	-1.8318	-1.67718	-1.53885	-1.85174	-1.7699	-1.65072	-1.54145	-1.82656	-1.71445	-1.61211	-1.49001	-1.82367	-1.67112	-1.46644
CAP1	P40124	-0.125305	0.0270704	0.00860934	0.00173563	0.698323	0.865013	4.46556	4.45381	4.46209	4.4901	4.557	4.56404	4.65995	4.59899	4.53333	4.48618	4.54361	4.48504	4.60795	4.5548	4.62657	4.58346	4.60193	4.53806	4.6239	4.50779	4.51116	4.50947	4.47576	4.51734
CAPAM	P59114	0.0416174	-0.0328063	0.0951486	0.507809	0.736898	0.0468764	-2.46741	-2.49693	-2.47464	-2.56732	-2.56638	-2.66389	-2.50718	-2.56461	-2.4786	-2.45402	-2.51743	-2.44454	-2.55006	-2.5727	-2.55614	-2.49388	-2.5378	-2.53719	-2.56313	-2.53272	-2.5022	-2.60208	-2.60719	-2.56372
CAPR1	Q60865	-0.00686307	-0.0014374	-0.0353982	0.877337	0.989545	0.189156	3.41026	3.48597	3.49854	3.43996	3.54111	3.52184	3.53309	3.48874	3.46296	3.45812	3.50757	3.46554	3.45872	3.48768	3.47386	3.44192	3.54026	3.51018	3.52886	3.51122	3.49553	3.52096	3.50879	3.5105
CAPS1	Q80TJ1	-0.0667298	-0.047246	-0.140953	0.00705677	0.0852381	4.2e-07	2.58754	2.65632	2.58825	2.62158	2.62109	2.63213	2.65335	2.64961	2.52196	2.49145	2.50445	2.50111	2.70388	2.67595	2.69729	2.6435	2.68525	2.69405	2.68454	2.68134	2.63766	2.65797	2.64282	2.64433
CAPS2	Q8BYR5	0.0401228	0.0485481	0.26186	0.81011	0.844357	0.0111261	-4.52226	-4.37485	-4.60801	-4.42427	-4.49927	-4.53576	-4.36654	-4.30885	-4.13604	-4.40794	-4.41207	-4.22075	-4.59389	-4.52968	-4.3821	-4.58421	-4.30071	-4.56646	-4.5332	-4.50424	-4.50238	-4.58993	-4.5387	-4.59322
CAPZB	P47757	-0.0730978	0.0555798	0.0683234	0.125782	0.376859	0.116916	3.12949	3.18928	3.23673	3.23757	3.26663	3.31399	3.35073	3.27182	3.25898	3.21687	3.29623	3.24383	3.34397	3.29039	3.25303	3.19807	3.30174	3.25611	3.23898	3.184	3.16997	3.18959	3.18659	3.19646
CAR14	Q99KF0	0.0276957	0.0179506	0.144805	0.908684	0.977763	0.379849	NA	NA	0.35144	0.135778	NA	NA	0.447179	0.27887	NA	NA	0.557528	0.30203	NA	NA	0.258967	0.17286	NA	NA	0.387148	0.303	NA	NA	0.271292	0.298656
CAR19	Q9D1I2	-0.052331	0.0498158	0.0250389	0.724741	0.824707	0.856346	-3.01003	-3.04942	NA	NA	-3.03892	-2.91204	NA	NA	-2.95462	-2.93809	NA	NA	-2.90722	-3.04756	NA	NA	-2.99302	-3.05758	NA	NA	-2.92401	-3.01878	NA	NA
CARF	Q8BI72	-0.00866382	-0.040711	0.00927292	0.901409	0.54331	0.872739	1.59777	1.67549	1.59899	1.63482	1.59165	1.60921	1.56766	1.66168	1.57132	1.60619	1.55147	1.61118	1.55869	1.68154	1.60168	1.69981	1.65836	1.67069	1.62094	1.64306	1.55563	1.59916	1.53623	1.61205
CARL1	Q6EDY6	0.0408259	0.0244433	0.0433621	0.685646	0.890906	0.597705	-0.739079	-0.889309	-0.798537	-0.970985	-0.895358	-0.906001	-0.779146	-0.946542	-0.83464	-0.814879	-0.815948	-0.85262	-0.893393	-0.901713	-0.825481	-0.940624	-0.965923	-0.926462	-0.818394	-0.914041	-0.812765	-0.885787	-0.801444	-0.991538
CARL2	Q3V3V9	0.0360223	0.0301765	-0.0480667	0.604517	0.773145	0.387567	-2.69514	-2.66733	-2.67766	-2.66675	-2.69075	-2.66651	-2.76776	-2.74604	-2.68937	-2.68449	-2.77842	-2.79863	-2.76821	-2.76057	-2.63508	-2.68711	-2.72908	-2.79123	-2.74266	-2.72879	-2.68433	-2.69321	-2.73437	-2.64673
CARM1	Q9WVG6	0.0065161	0.00250573	0.000901741	0.94181	0.990099	0.992061	-2.45998	-2.48019	-2.5243	-2.41843	-2.54959	-2.4296	-2.53661	-2.45436	-2.50955	-2.49207	-2.51065	-2.4598	-2.54203	-2.43543	-2.5319	-2.3996	-2.44005	-2.50493	-2.49091	-2.54429	-2.45689	-2.55303	-2.4742	-2.49157
CARME	Q80UY1	0.0145139	-0.00170922	-0.0181439	0.79552	0.989765	0.684933	-0.418091	-0.38339	-0.353124	-0.380797	-0.404753	-0.353748	-0.403192	-0.432286	-0.456382	-0.448712	-0.426584	-0.408541	-0.417148	-0.389602	-0.334358	-0.45235	-0.370133	-0.388017	-0.427774	-0.401219	-0.440263	-0.375804	-0.418935	-0.432641
CART	P56388	-0.0624772	-0.452006	-0.433814	0.335895	1.38e-05	8.45e-06	NA	NA	-0.727433	-0.729576	NA	NA	-0.984271	-1.0368	NA	NA	-1.06284	-1.06768	NA	NA	-0.673156	-0.6589	NA	NA	-0.531508	-0.585549	NA	NA	-0.650392	-0.6125
CASC3	Q8K3W3	0.0383231	0.0214487	0.00765509	0.668135	0.893721	0.932907	-1.293	-1.39085	-1.33783	-1.44976	-1.36526	-1.46353	-1.31857	-1.34866	-1.29312	-1.37884	-1.45058	-1.38596	-1.47831	-1.43142	-1.35169	-1.36331	-1.4115	-1.46682	-1.32811	-1.37539	-1.32028	-1.35795	-1.412	-1.44889
CASP2	P29594	0.0734122	-0.0370716	0.0185164	0.786241	0.948086	0.941257	-2.86465	-3.1166	-2.88049	-2.94901	-2.87049	-3.16848	-3.23392	-3.04537	-2.82271	-3.24546	-3.02684	-2.75711	-2.77348	-3.33387	-3.10662	-2.89043	-2.84317	-3.20585	-3.0285	-3.09246	-2.80149	-3.12379	-3.01539	-2.9855
CASP3	P70677	-0.0687571	0.072431	0.0514468	0.163012	0.208335	0.271579	2.8533	2.99445	2.94183	3.00257	3.00362	3.09283	3.04242	3.04061	3.00459	3.04128	2.97898	3.05945	2.98914	3.02309	2.98295	3.072	2.97997	3.01468	2.93573	2.95938	2.92576	3.03088	2.97309	2.94878
CASP6	O08738	-0.136465	0.0533077	0.0817283	0.0995186	0.726068	0.318148	1.29637	1.56951	1.44378	1.55845	1.62258	1.61212	1.56611	1.61521	1.67893	1.61573	1.52267	1.73466	1.60022	1.57481	1.52934	1.7096	1.60994	1.54288	1.49106	1.5589	1.56665	1.63192	1.54773	1.47877
CASP7	P97864	0.0855009	0.261434	0.510146	0.175675	5.1e-05	6.61e-10	-0.554845	-0.433667	-0.47153	-0.520744	-0.328866	-0.242128	-0.260932	-0.241026	-0.143002	0.0348772	0.0239094	-0.0900055	-0.662222	-0.554708	-0.583574	-0.522286	-0.579095	-0.474661	-0.542574	-0.522358	-0.584303	-0.504951	-0.593325	-0.532225
CASP9	Q8C3Q9	-0.102477	-0.0541257	-0.0638149	0.256458	0.718074	0.457444	NA	NA	-2.6393	-2.64439	NA	NA	-2.62708	-2.57984	NA	NA	-2.67162	-2.59028	NA	NA	-2.58634	-2.4924	NA	NA	-2.55207	-2.5466	NA	NA	-2.57285	-2.56142
CASQ2	O09161	-0.00280341	-0.0240118	-0.0115111	0.987157	0.928746	0.931121	NA	NA	-3.98069	-4.00318	NA	NA	-3.95325	-4.00193	NA	NA	-3.9089	-3.94953	NA	NA	-3.92269	-4.05558	NA	NA	-3.92251	-3.98465	NA	NA	-3.94473	-3.89068
CAST2	Q8CAB8	0.0755324	-0.0638834	-0.0054567	0.42565	0.643809	0.962599	-2.06876	-1.95551	-2.05527	-2.04814	-2.15786	-1.95025	-2.10711	-2.14627	-2.0482	-1.969	-2.13113	-2.05188	-2.23492	-2.08845	-2.09109	-2.01536	-2.12553	-1.9758	-1.99748	-2.00715	-2.1349	-1.9699	-1.98426	-2.08934
CAT8	Q9JI81	0.0595352	-0.0407987	-0.102109	0.792748	0.921161	0.544718	-3.5622	-3.75075	NA	NA	-3.66736	-3.75347	NA	NA	-3.6599	-3.88566	NA	NA	-3.64518	-3.78684	NA	NA	-3.59738	-3.74185	NA	NA	-3.63582	-3.70553	NA	NA
CATB	P10605	-0.0330487	-0.0480024	-0.0206392	0.648416	0.576866	0.757778	2.84616	2.83912	2.94138	2.93321	2.91357	3.0292	2.92537	2.82858	2.89212	2.82647	2.81548	2.8006	2.93644	2.9052	2.95098	2.89945	3.01053	2.94047	2.97815	2.95957	2.84461	2.77573	2.92317	2.87372
CATD	P18242	-0.0430219	-0.099488	-0.170297	0.384018	0.0304138	7.49e-05	3.0725	3.07025	3.12671	3.05912	3.0176	3.04446	3.11314	3.04719	2.82403	2.78554	2.83061	2.72107	3.16425	3.07281	3.17701	3.08659	3.188	3.14068	3.18129	3.11037	2.96364	2.92462	2.99437	2.95981
CATF	Q9R013	0.0684496	-0.139339	-0.142021	0.597613	0.278836	0.138567	-3.23252	-3.23363	-3.12067	-3.14123	-3.39206	-3.16622	-3.4217	-3.29702	-3.35531	-3.43275	-3.45848	-3.57184	-3.44149	-3.13116	-3.24908	-3.18013	-3.23658	-3.08684	-3.24508	-3.15114	-3.26764	-3.42488	-3.25114	-3.30664
CATIN	Q9CS00	0.0535063	0.00447957	-0.0316954	0.249361	0.979892	0.492694	-0.731529	-0.735399	-0.72099	-0.816461	-0.824027	-0.807615	-0.750922	-0.797037	-0.814434	-0.829993	-0.806423	-0.873623	-0.824286	-0.785011	-0.769776	-0.839332	-0.780072	-0.840024	-0.74803	-0.829393	-0.789451	-0.78029	-0.770918	-0.857032
CATL1	P06797	-0.065179	-0.0471413	-0.0361164	0.327638	0.639875	0.587903	1.33809	1.51231	1.49808	1.49768	1.3959	1.48898	1.44956	1.4686	1.32535	1.38259	1.33273	1.337	1.54446	1.51494	1.47073	1.57674	1.44894	1.47798	1.46534	1.59935	1.36235	1.41095	1.30051	1.44833
CATO	Q8BM88	-0.00713499	-0.190683	-0.160697	0.952578	0.0150189	0.0202223	-1.95238	-1.87269	-1.81522	-1.74578	-1.93337	-1.80911	-1.90595	-2.02429	-2.04381	-1.95379	-2.06668	-2.03799	-1.93398	-1.82459	-1.75691	-1.84205	-1.71103	-1.66701	-1.763	-1.76895	-1.92432	-1.77846	-1.84983	-1.90687
CATZ	Q9WUU7	-0.0367702	-0.0956523	-0.113175	0.870399	0.715139	0.449339	2.33782	2.15399	2.52175	2.2581	2.36646	2.35535	2.43573	2.18573	2.3043	2.11886	2.35	2.04138	2.3237	2.35127	2.51463	2.22914	2.56812	2.37492	2.52331	2.25953	2.3544	2.24504	2.49714	2.17066
CAZA1	P47753	-0.0317916	-0.000510113	-0.00728918	0.513488	0.99736	0.891013	0.626574	0.702712	0.647441	0.659924	0.685203	0.705864	0.71174	0.796755	0.661288	0.716713	0.692517	0.724097	0.70249	0.729965	0.620527	0.710834	0.712189	0.751805	0.690252	0.747357	0.698861	0.729269	0.68817	0.707473
CAZA2	P47754	-0.0364446	0.0475897	0.0445222	0.648516	0.640247	0.492898	3.88195	3.92307	3.85211	4.00437	4.04606	3.99817	3.92789	3.98425	3.89252	3.98993	3.88122	3.98655	3.92667	3.88271	3.96333	4.03458	3.99157	3.8847	3.90833	3.98141	3.91223	3.93829	3.80503	3.91658
CB068	Q149G0	-0.0165773	0.0508802	0.0762823	0.830515	0.502724	0.114241	-1.473	-1.5504	-1.4588	-1.53197	-1.45012	-1.47682	-1.41279	-1.46587	-1.49825	-1.42091	-1.51087	-1.44541	-1.54199	-1.41727	-1.54493	-1.44366	-1.53655	-1.49749	-1.54599	-1.4291	-1.53757	-1.5448	-1.57148	-1.52673
CB069	Q9D9H8	-0.0020417	0.0593195	0.0463599	0.993815	0.855714	0.795842	-3.07488	-2.96921	NA	NA	-3.04875	-3.00453	NA	NA	-3.09199	-2.89839	NA	NA	-3.09479	-2.94521	NA	NA	-3.19525	-2.97666	NA	NA	-3.08023	-3.00287	NA	NA
CB39L	Q9DB16	-0.110561	0.00444163	-0.0130771	0.499954	0.992822	0.943479	-0.52303	-0.230725	-0.47382	-0.322153	-0.679209	-0.398425	-0.389579	-0.296002	-0.417004	-0.320467	-0.633842	-0.28953	-0.231878	-0.236657	-0.429416	-0.209532	-0.494387	-0.470022	-0.561028	-0.255545	-0.390865	-0.364838	-0.503135	-0.349698
CBAR1	Q8BP22	-0.0633206	0.0106586	-0.0667087	0.5738	0.977141	0.484564	NA	NA	-3.73786	-3.77266	NA	NA	-3.74533	-3.63124	NA	NA	-3.80992	-3.79132	NA	NA	-3.71391	-3.66997	NA	NA	-3.70469	-3.6932	NA	NA	-3.71593	-3.75189
CBARP	Q66L44	0.0713964	0.0523488	-0.127209	0.797567	0.917981	0.543341	-4.832	-4.99842	NA	NA	-5.13809	-4.75928	NA	NA	-5.01345	-4.88462	NA	NA	-5.0636	-4.90961	NA	NA	-4.99711	-5.00495	NA	NA	-4.7703	-4.87336	NA	NA
CBL	P22682	0.0711198	-0.0391346	-0.0393068	0.45833	0.819589	0.682472	-3.47006	-3.4094	-3.46753	-3.32146	-3.56752	-3.51831	-3.53764	-3.51527	-3.62435	-3.3133	-3.60828	-3.47103	-3.51991	-3.577	-3.45556	-3.40046	-3.45396	-3.49023	-3.5099	-3.52811	-3.45755	-3.44255	-3.48189	-3.47774
CBP	P45481	0.327235	-0.0991577	-0.108175	0.447311	0.919262	0.813216	-1.78297	-2.24649	-1.68053	-2.46949	-2.16416	-2.35381	-1.78685	-2.59006	-1.89518	-2.73651	-1.69904	-2.47216	-2.32853	-2.50252	-2.08394	-2.57344	-1.82879	-2.37852	-1.84304	-2.4479	-2.01823	-2.12928	-1.73152	-2.49115
CBPD	O89001	-0.0720766	-0.212436	-0.32431	0.0677738	2.09e-06	9.46e-10	3.20215	3.20836	3.28769	3.29505	3.08419	3.06671	3.1006	3.07532	3.02845	2.93716	3.0577	3.03161	3.31197	3.2864	3.37865	3.30454	3.30675	3.27135	3.29729	3.30116	3.33927	3.31396	3.37138	3.32756
CBPE	Q00493	0.0500687	-0.290394	-0.287846	0.736095	0.00747758	0.00333507	5.67787	5.52571	5.64459	5.59222	5.4021	5.48807	5.30828	5.4252	5.43354	5.12766	5.36956	5.19787	5.51256	5.51375	5.66025	5.55356	5.79623	5.59694	5.74482	5.64724	5.56993	5.4151	5.73161	5.56337
CBPM	Q80V42	0.0399872	-0.0412365	-0.0413726	0.446206	0.550946	0.367091	0.112236	0.109992	0.151739	0.141184	0.0397425	0.124265	0.0654515	0.113924	0.0722358	0.0222574	-0.0317288	-0.0218993	0.0416141	0.0780669	0.11502	0.120502	0.0878654	0.170929	0.129768	0.119767	0.0183649	0.121969	-0.00095212	0.0669737
CBPN	Q9JJN5	-0.00700905	-0.226824	-0.230251	0.956645	0.00683626	0.00245276	1.6514	1.66519	1.62373	1.56444	1.52541	1.55027	1.36848	1.37389	1.38528	1.30695	1.61221	1.45585	1.65421	1.64952	1.67693	1.55213	1.76677	1.6904	1.66169	1.6065	1.6775	1.71249	1.67845	1.61286
CBPQ	Q9WVJ3	0.00387928	-0.0682206	0.0163775	0.957755	0.228429	0.775249	0.700601	0.67928	0.65754	0.662192	0.601164	0.719129	0.622313	0.615652	0.680916	0.628877	0.664183	0.577664	0.605877	0.690605	0.722935	0.664679	0.701336	0.698678	0.73419	0.696936	0.568627	0.597021	0.690962	0.629519
CBR1	P48758	-0.0275405	-0.0709659	-0.0531823	0.443109	0.0281784	0.0609833	3.34094	3.30908	3.3738	3.30898	3.35929	3.31541	3.32121	3.2822	3.26461	3.22401	3.26154	3.2453	3.34671	3.36134	3.40166	3.33325	3.41469	3.37038	3.42081	3.35608	3.30422	3.31124	3.30831	3.28442
CBR3	Q8K354	0.202474	-0.0826068	-0.0467934	0.0515754	0.636176	0.706171	-3.99099	-4.14095	-4.29304	-3.97762	-4.18417	-4.23361	-4.31691	-4.16166	-4.15129	-4.10563	-4.25798	-4.14774	-4.27123	-4.44634	-4.36395	-4.13098	-4.17955	-4.14641	-4.2142	-4.02576	-4.1487	-4.10998	-4.14073	-4.07605
CBR4	Q91VT4	-0.00801378	-0.0368612	0.00549273	0.916316	0.664661	0.934341	0.902125	0.784673	0.864841	0.889354	0.91164	0.820002	0.850484	0.82199	0.863384	0.782135	0.825356	0.859278	0.875667	0.802767	0.927015	0.8676	0.94334	0.858584	0.902837	0.8468	0.890706	0.824769	0.789999	0.802709
CBS	Q91WT9	-0.0753788	0.0291987	0.0110288	0.182329	0.785142	0.876049	0.905427	1.0315	0.958508	1.03198	1.01673	1.09921	1.08675	1.1	0.983835	1.07268	0.956213	1.08365	1.04143	1.08831	1.0033	1.09589	1.04569	1.09218	0.982876	1.06515	1.00094	1.04162	0.951951	1.05775
CBX1	P83917	-0.00817563	-0.0460784	-0.108976	0.962867	0.850626	0.326055	3.21068	2.98413	3.0453	3.0657	3.18148	2.95101	3.09292	3.01291	3.08044	2.84525	2.98491	2.85836	3.17334	2.94843	3.08362	3.13312	3.21973	2.92882	3.1837	3.09038	3.15213	2.94134	3.0244	3.087
CBX3	P23198	-0.0620354	-0.064737	-0.209924	0.596509	0.69541	0.0129497	2.9056	2.80088	2.90456	2.72818	2.88267	2.83334	2.93645	2.82072	2.71151	2.50256	2.82253	2.51647	2.93785	2.85786	3.00121	2.79044	2.96551	2.91345	2.99122	2.86195	2.83669	2.84434	2.87987	2.83186
CBX5	Q61686	-0.0330143	-0.0557461	-0.169272	0.248888	0.0511383	7.15e-08	3.0085	3.05628	3.07012	3.02423	3.05288	3.01687	3.03498	2.98357	2.87558	2.8698	2.85742	2.84693	3.05084	3.07785	3.08028	3.08222	3.06484	3.07586	3.09534	3.07524	3.01018	3.01451	3.06782	3.0343
CBX7	Q8VDS3	0.102139	-0.029214	0.0432539	0.310575	0.890298	0.674629	NA	NA	-3.24596	-3.1244	NA	NA	-3.52913	-3.4701	NA	NA	-3.29132	-3.26598	NA	NA	-3.30898	-3.26565	NA	NA	-3.45922	-3.48159	NA	NA	-3.31309	-3.33072
CBX8	Q9QXV1	-0.164703	-0.0605012	-0.0432933	2.1e-05	0.10475	0.171996	-0.064464	-0.0190451	-0.00278487	-0.0542373	0.0281254	0.0258334	0.0397368	0.0149214	0.0104151	0.0386922	-0.0108229	-0.0066978	0.17051	0.107454	0.119835	0.120483	0.0775764	0.115853	0.087581	0.0696113	0.0878497	0.0715085	0.0527843	-0.00738283
CC113	Q8C5T8	0.0739538	-0.0790257	-0.0838356	0.778761	0.840536	0.69398	-1.87026	-1.85665	-2.17888	-1.82521	-1.87221	-2.06122	-2.12888	-1.74302	-2.09791	-2.22996	-2.19534	-1.93733	-2.13174	-2.06208	-2.08303	-1.74996	-1.78203	-1.98791	-2.0494	-1.66988	-1.90706	-2.03521	-2.32012	-1.8628
CC115	Q8VE99	-0.000361084	-0.0416526	-0.0144071	0.995229	0.402128	0.737253	0.651808	0.607622	0.657298	0.665844	0.683105	0.635321	0.581847	0.663044	0.605201	0.607467	0.632237	0.651783	0.664843	0.622483	0.643018	0.653671	0.693777	0.631345	0.69624	0.708565	0.686643	0.610516	0.620914	0.636243
CC117	Q6PB51	0.168163	-0.104684	-0.14367	0.168201	0.567033	0.20514	-3.35547	-3.5387	-3.54293	-3.57328	-3.50161	-3.70102	-3.88467	-3.76981	-3.63501	-3.614	-3.46286	-3.64996	-3.83238	-3.70482	-3.63122	-3.51461	-3.67472	-3.67176	-3.50862	-3.58326	-3.33904	-3.56557	-3.44824	-3.4343
CC124	Q9D8X2	0.0172875	-0.0109162	-0.102469	0.654368	0.872921	0.000257144	1.74506	1.76978	1.75653	1.73149	1.80253	1.74424	1.70983	1.72467	1.62585	1.6917	1.66376	1.68325	1.7155	1.73146	1.72684	1.75991	1.7479	1.78072	1.75267	1.74364	1.76276	1.78455	1.76387	1.76325
CC127	Q3TC33	0.0669619	-0.0599958	0.0195402	0.789031	0.885229	0.932907	-3.56833	-3.49914	NA	NA	-3.4757	-3.76093	NA	NA	-3.52262	-3.62367	NA	NA	-3.55498	-3.6464	NA	NA	-3.52197	-3.59467	NA	NA	-3.45869	-3.72668	NA	NA
CC134	Q8C7V8	0.0234682	-0.0294719	-0.0346816	0.81004	0.836548	0.640311	0.141753	0.0299507	0.0633891	0.022071	0.149029	0.0199826	0.127308	-0.060393	0.0798754	0.051216	0.070878	0.0486546	0.0163648	-0.073006	0.132823	0.0871094	0.108079	0.0748152	0.0643182	0.106602	0.157793	0.0531561	0.0703739	0.108028
CC137	Q8R0K4	0.0781175	0.0347948	0.190611	0.483286	0.871908	0.0430182	-2.1836	-2.08672	NA	NA	-2.18554	-2.12905	NA	NA	-2.0791	-2.04925	NA	NA	-2.27294	-2.15361	NA	NA	-2.1987	-2.18549	NA	NA	-2.20583	-2.30375	NA	NA
CC167	Q9D162	-0.0681348	-0.083746	-0.186489	0.345564	0.324695	0.00204408	-1.14022	-1.08477	-1.08832	-1.17091	-1.12573	-1.10354	-1.1654	-1.10914	-1.20485	-1.24308	-1.18043	-1.15438	-1.0835	-1.09392	-0.960666	-1.0736	-1.01933	-1.03649	-1.07999	-1.03303	-0.961754	-0.975373	-0.920219	-1.17944
CC169	Q8BXX9	-0.0550495	-0.101935	-0.190701	0.644394	0.438552	0.0389689	-4.05985	-4.01465	NA	NA	-3.95547	-3.96947	NA	NA	-4.07918	-3.97145	NA	NA	-3.99455	-3.96984	NA	NA	-3.88277	-3.83829	NA	NA	-3.81513	-3.85409	NA	NA
CC186	Q8C9S4	0.024429	0.0238652	-0.00479051	0.658558	0.762118	0.932907	-0.389816	-0.343364	-0.339716	-0.329988	-0.38437	-0.312104	-0.330018	-0.375572	-0.431521	-0.335155	-0.339602	-0.343495	-0.363612	-0.351213	-0.430057	-0.355718	-0.397422	-0.316861	-0.390532	-0.39271	-0.368404	-0.333978	-0.395565	-0.332665
CC50A	Q8VEK0	-0.0165184	-0.00850215	-0.0582885	0.886686	0.977763	0.445764	0.0293126	0.19006	0.148013	0.235681	0.0577071	0.335505	0.0851095	0.159432	0.102203	0.13196	0.111321	0.153928	0.108247	0.158669	0.198358	0.203867	0.181477	0.210253	0.161568	0.118465	0.13113	0.196107	0.168548	0.236781
CC90B	Q8C3X2	0.0218667	0.0196882	0.0153299	0.62136	0.76056	0.706045	-0.0889024	-0.136183	-0.117777	-0.0954689	-0.0882506	-0.0957919	-0.138213	-0.0853259	-0.115177	-0.150177	-0.0837008	-0.116993	-0.156927	-0.145689	-0.117028	-0.106154	-0.0789514	-0.126228	-0.108663	-0.172491	-0.115216	-0.104101	-0.146428	-0.161622
CCAR1	Q8CH18	-0.023263	0.0030137	0.00489588	0.372664	0.971502	0.872739	2.64246	2.66626	2.68341	2.64371	2.68615	2.65808	2.66941	2.69087	2.64991	2.66193	2.65717	2.63184	2.65726	2.70107	2.6951	2.67546	2.65755	2.69412	2.66974	2.67104	2.62356	2.672	2.65004	2.63566
CCAR2	Q8VDP4	-0.0245911	-0.0203705	-0.0318238	0.348801	0.583019	0.153598	3.49794	3.52482	3.54683	3.54839	3.54449	3.53742	3.50475	3.53984	3.49015	3.46682	3.49475	3.46234	3.55096	3.54813	3.57593	3.54132	3.58517	3.55149	3.54141	3.52993	3.50967	3.51862	3.4984	3.51465
CCD12	Q8R344	0.039657	0.0125318	0.0493842	0.541512	0.932458	0.356839	-0.0425934	-0.048616	-0.0412012	0.0431013	-0.0827961	0.0029887	-0.119263	0.0394209	-0.0127468	0.011116	-0.0603246	-0.0472685	-0.0809981	-0.110422	-0.0774108	0.0208936	-0.0809855	-0.00705085	-0.0934698	-0.0282706	-0.0822533	-0.0469009	-0.11508	-0.0625264
CCD15	Q8C9M2	-0.118501	-0.174571	-0.0997774	0.473098	0.364559	0.502521	NA	NA	-3.86978	-3.79771	NA	NA	-3.94881	-4.04175	NA	NA	-3.93669	-3.84537	NA	NA	-3.71526	-3.71522	NA	NA	-3.69304	-3.94838	NA	NA	-3.73332	-3.84919
CCD22	Q9JIG7	-0.045135	-0.0104299	-0.0149075	0.333406	0.928461	0.774538	1.60634	1.73265	1.6802	1.69557	1.67982	1.71324	1.66108	1.77569	1.66973	1.67721	1.61568	1.69923	1.72041	1.71607	1.68945	1.76938	1.72134	1.71859	1.6878	1.74383	1.66045	1.71177	1.65398	1.69527
CCD25	Q78PG9	0.0115689	0.249203	0.367241	0.864365	7.91e-07	5.79e-10	2.07011	2.07064	2.01476	2.07246	2.26935	2.25338	2.33356	2.35908	2.41326	2.37068	2.3525	2.40267	2.0893	2.01866	1.99118	2.08254	2.06367	2.03033	2.03308	2.09149	2.02687	2.02582	1.94917	2.06829
CCD38	Q8CDN8	-0.0309015	0.0560503	-0.0909441	0.781388	0.673813	0.216393	-1.2531	-1.22944	-1.05543	-1.32398	-1.04679	-1.06375	-1.07057	-1.00069	-1.41221	-1.22924	-1.3152	-1.2794	-1.15169	-1.19579	-1.23008	-1.16079	-1.17788	-0.99318	-1.12882	-1.10612	-1.18282	-1.27087	-1.27126	-1.14732
CCD43	Q9CR29	0.0295349	0.00615059	-0.0134377	0.75951	0.983016	0.87905	-1.70174	-1.70701	-1.77953	-1.71746	-1.7285	-1.63333	-1.76081	-1.69943	-1.80951	-1.72941	-1.65534	-1.72841	-1.88882	-1.7284	-1.76218	-1.64449	-1.71105	-1.65517	-1.70939	-1.77106	-1.74675	-1.64972	-1.76146	-1.71099
CCD47	Q9D024	-0.0662185	-0.015852	-0.0105803	0.028359	0.796321	0.77842	2.65036	2.62601	2.65828	2.62719	2.65966	2.69143	2.72697	2.72731	2.62905	2.61942	2.64497	2.59258	2.73211	2.71654	2.71399	2.66408	2.7344	2.72936	2.71322	2.69179	2.60874	2.65872	2.66297	2.59791
CCD50	Q810U5	0.0346955	-0.0324979	-0.0404985	0.462952	0.627581	0.318148	-1.31756	-1.34787	-1.28882	-1.34842	-1.39047	-1.36533	-1.29987	-1.39154	-1.32477	-1.33067	-1.27843	-1.31206	-1.35139	-1.35839	-1.34667	-1.385	-1.29704	-1.3419	-1.32547	-1.35282	-1.24293	-1.26621	-1.23628	-1.33852
CCD61	Q3UJV1	-0.0638357	-0.0759537	-0.0671083	0.431704	0.442968	0.344598	-4.08374	-4.09828	-3.92651	-4.08636	-4.00927	-3.95988	-3.93636	-3.96083	-3.96812	-3.94105	-3.9274	-4.11949	-3.98006	-3.97334	-4.00336	-3.9828	-3.95401	-3.84469	-3.90796	-3.85587	-3.86593	-3.96478	-3.87448	-3.98243
CCD86	Q9JJ89	0.0635631	0.00255581	-0.00873025	0.364892	0.99159	0.919547	-2.32936	-2.39274	-2.39486	-2.51641	-2.57064	-2.48671	-2.42683	-2.39816	-2.48427	-2.44738	-2.45502	-2.45776	-2.41731	-2.44549	-2.56094	-2.46389	-2.49358	-2.4696	-2.44082	-2.48856	-2.41599	-2.48184	-2.41693	-2.49475
CCD91	Q9D8L5	0.00120057	0.0119276	-0.00874432	0.991736	0.947481	0.912892	-1.52328	-1.64444	-1.58137	-1.61283	-1.66268	-1.70468	-1.63961	-1.56183	-1.66714	-1.5349	-1.60045	-1.63367	-1.55233	-1.64694	-1.62476	-1.54269	-1.6295	-1.68142	-1.63149	-1.6741	-1.54938	-1.58905	-1.57404	-1.68871
CCD92	Q8VDN4	-0.0285021	-0.000842338	-0.0634285	0.831803	0.997614	0.507674	-0.866072	-0.997888	-1.01891	-0.895198	-0.953632	-1.05412	-1.02643	-0.862616	-0.894619	-1.04991	-0.998969	-0.929905	-0.872695	-1.03823	-0.964182	-0.788951	-0.876877	-1.05423	-1.02196	-0.940358	-0.785686	-0.960307	-0.988537	-0.88516
CCD93	Q7TQK5	0.0240346	-0.0253856	0.00195161	0.586251	0.67812	0.969094	1.64135	1.587	1.57442	1.61714	1.65184	1.53672	1.57471	1.61636	1.60949	1.5557	1.57012	1.57564	1.58207	1.56371	1.57735	1.60066	1.60846	1.59797	1.63383	1.64091	1.59627	1.56748	1.53327	1.60612
CCD97	Q9DBT3	0.124937	-0.0957938	-0.0161298	0.403769	0.675099	0.929034	-1.81748	-1.85768	-1.48619	-1.8472	-1.6817	-1.91405	-1.59292	-1.98802	-1.93631	-1.87444	-1.80464	-1.97368	-1.79513	-1.7811	-1.9313	-2.00078	-1.71078	-1.71235	-1.60837	-1.76201	-1.76226	-1.86322	-1.92893	-1.97014
CCDC6	D3YZP9	-0.0248451	0.0399282	0.0659838	0.540941	0.366296	0.0286696	2.1118	2.18078	2.1821	2.21531	2.1675	2.22309	2.22316	2.21276	2.1994	2.23388	2.22723	2.2293	2.21091	2.20912	2.15634	2.213	2.20156	2.18776	2.13226	2.1452	2.13947	2.17578	2.1421	2.16853
CCDC7	Q9D541	0.00331747	0.0162252	0.0570219	0.984663	0.956276	0.585755	NA	NA	-2.94868	-2.89065	NA	NA	-2.88665	-2.80268	NA	NA	-2.84243	-2.95327	NA	NA	-2.92648	-2.91948	NA	NA	-2.85343	-2.86835	NA	NA	-3.00528	-2.90446
CCDC9	Q8VC31	-0.0161825	0.0248264	0.0512349	0.887743	0.888943	0.507586	-1.14637	-1.14222	-1.17544	-1.13897	-1.03151	-1.15283	-1.10958	-1.03621	-1.04584	-1.17978	-1.11561	-1.0264	-1.10715	-1.18955	-1.18769	-1.05387	-1.02024	-1.2311	-1.13779	-1.0403	-1.05487	-1.15547	-1.22953	-1.1327
CCHCR	Q8K2I2	-0.0372381	0.00130765	-0.136232	0.823581	0.99736	0.226181	NA	NA	-3.0584	-3.01545	NA	NA	-2.84551	-2.86232	NA	NA	-3.0003	-3.17555	NA	NA	-2.96172	-3.03766	NA	NA	-2.7845	-2.92595	NA	NA	-2.93171	-2.97167
CCHL	P53702	-0.0369462	-0.0291259	-0.120261	0.361522	0.628037	0.000485698	1.84257	1.88593	1.87865	1.83146	1.82451	1.85327	1.93742	1.84121	1.73946	1.748	1.75065	1.70009	1.90802	1.90093	1.90494	1.87249	1.85743	1.90452	1.88805	1.92292	1.86951	1.8608	1.88901	1.79993
CCKN	P09240	0.0627292	-0.146107	-0.222173	0.72871	0.418245	0.0630378	0.659321	0.285863	0.484175	0.605426	0.624489	0.31108	0.367592	0.402911	0.527826	0.286365	0.346084	0.363379	0.53959	0.352294	0.51249	0.379493	0.65943	0.432769	0.64594	0.552361	0.724157	0.451349	0.674586	0.562253
CCM2	Q8K2Y9	0.0107811	0.0705965	-0.0285465	0.935546	0.615193	0.789261	-2.58746	-2.53169	-2.63091	-2.4948	-2.51029	-2.54077	-2.56292	-2.41494	-2.66199	-2.44777	-2.61098	-2.48008	-2.6572	-2.48543	-2.6893	-2.45606	-2.64106	-2.50619	-2.57207	-2.59198	-2.60314	-2.45585	-2.5147	-2.51294
CCM2L	Q8VCC6	-0.0302112	0.0992242	0.101941	0.857964	0.572085	0.376157	NA	NA	-2.89794	-3.01901	NA	NA	-2.95	-2.88309	NA	NA	-2.92212	-2.88167	NA	NA	-2.93864	-2.91788	NA	NA	-2.9481	-3.08344	NA	NA	-2.93514	-3.07254
CCNA2	P51943	0.124831	-0.0233347	-0.30531	0.171524	0.92158	0.000297423	-1.65048	-1.6535	-1.65489	-1.71168	-1.77496	-1.8577	-1.75508	-1.89542	-2.09582	-2.21767	-1.95359	-2.07908	-1.74046	-1.76748	-1.71317	-1.94876	-1.73121	-1.80612	-1.71499	-1.9375	-1.72815	-1.8274	-1.73398	-1.83539
CCNB1	P24860	0.113961	0.0338405	-0.234819	0.0514622	0.760341	5.44e-05	1.13861	0.999361	1.07202	0.971125	0.936189	0.805202	0.98469	0.836665	0.663253	0.647074	0.709991	0.593733	0.955118	0.909027	0.963171	0.897956	0.807429	0.843868	0.885946	0.890141	0.934633	0.877071	0.85922	0.882404
CCNB2	P30276	0.082685	0.10377	-0.130696	0.558019	0.557402	0.249691	-2.49018	-2.34742	NA	NA	-2.5669	-2.43244	NA	NA	-2.70735	-2.62959	NA	NA	-2.55034	-2.45264	NA	NA	-2.65081	-2.55608	NA	NA	-2.5606	-2.51496	NA	NA
CCNC	Q62447	-0.00115005	0.0122048	-0.115364	0.993916	0.971068	0.215429	-2.29486	-2.33674	NA	NA	-2.34481	-2.32557	NA	NA	-2.32311	-2.4472	NA	NA	-2.25505	-2.37425	NA	NA	-2.34619	-2.3486	NA	NA	-2.30405	-2.23554	NA	NA
CCNE2	Q9Z238	-0.0263533	-0.0413652	-0.112951	0.857727	0.844357	0.245817	-4.06972	-3.99452	NA	NA	-3.95772	-4.04365	NA	NA	-4.17982	-4.1459	NA	NA	-3.97876	-4.03277	NA	NA	-3.95382	-3.96482	NA	NA	-4.00425	-4.09557	NA	NA
CCNH	Q61458	-0.036909	-0.053642	-0.144089	0.651909	0.581907	0.0109757	-1.828	-1.80529	-1.79141	-1.85531	-1.80411	-1.79164	-1.74458	-1.73808	-1.80562	-1.79538	-1.85496	-1.77497	-1.81197	-1.74981	-1.8357	-1.73489	-1.70619	-1.75103	-1.71042	-1.6962	-1.74832	-1.50701	-1.74558	-1.65365
CCNK	O88874	-0.0396802	0.00489303	0.0451608	0.6887	0.985474	0.571543	-1.34859	-1.29905	-1.23618	-1.32985	-1.26819	-1.29965	-1.28144	-1.29926	-1.25416	-1.34393	-1.22041	-1.17398	-1.16979	-1.3624	-1.29975	-1.22301	-1.18431	-1.29867	-1.42512	-1.26001	-1.21349	-1.30473	-1.31782	-1.33708
CCNL1	Q52KE7	0.0620546	-0.0278095	0.0581973	0.701154	0.934254	0.672226	-2.73882	-2.40527	-2.61862	-2.49272	-2.72809	-2.50018	-2.56406	-2.63264	-2.6266	-2.50549	-2.39785	-2.64056	-2.65683	-2.46198	-2.6595	-2.72534	-2.62251	-2.45583	-2.54679	-2.68861	-2.74548	-2.49613	-2.56277	-2.59891
CCNL2	Q9JJA7	0.0183267	0.040277	0.0254701	0.841747	0.720947	0.725373	-2.70951	-2.79463	-2.7369	-2.77147	-2.6763	-2.68167	-2.70947	-2.72085	-2.75447	-2.66974	-2.65659	-2.66479	-2.69405	-2.7535	-2.73318	-2.90509	-2.74545	-2.7945	-2.6691	-2.74036	-2.76707	-2.69437	-2.69987	-2.68617
CCNT1	Q9QWV9	0.0270399	-0.0224155	-0.0254171	0.77116	0.886983	0.741328	-0.94505	-0.900069	-0.997447	-0.892994	-0.948615	-0.976664	-0.986589	-0.883792	-1.07383	-0.930654	-1.02125	-0.904153	-1.00111	-0.880917	-1.034	-0.927688	-0.97343	-0.872875	-0.981975	-0.877719	-1.01232	-0.910664	-0.986426	-0.91881
CCNY	Q8BGU5	-0.0908891	0.00642923	0.138536	0.343834	0.985474	0.0830964	-1.19641	-0.989228	-1.07563	-1.06173	-1.09162	-0.862934	-1.05791	-1.04427	-0.994465	-0.872258	-0.984038	-0.892323	-1.04829	-0.93592	-0.996088	-0.979137	-1.11404	-0.913716	-1.0764	-0.978298	-1.1702	-0.946888	-1.07433	-1.10581
CCPG1	Q640L3	0.0152213	0.0206085	-0.0718902	0.872893	0.888943	0.212529	-2.52711	-2.46399	-2.52286	-2.45717	-2.66007	-2.47329	-2.62941	-2.5369	-2.68037	-2.55162	-2.55343	-2.58676	-2.5458	-2.51229	-2.52941	-2.44452	-2.59698	-2.56711	-2.57243	-2.64558	-2.49054	-2.51405	-2.544	-2.53603
CCS	Q9WU84	-0.04564	-0.133383	-0.124828	0.494273	0.0217335	0.0144823	0.0224063	0.0906544	0.0345942	0.0918243	-0.0414215	0.0747826	0.0149804	0.0191888	0.0259136	0.0558918	0.0742918	0.158729	0.118937	0.140888	0.0122588	0.149955	0.176281	0.161105	0.0794163	0.18426	0.174945	0.242362	0.138752	0.258076
CCZ1	Q8C1Y8	0.00905211	-0.013498	-0.00359247	0.907873	0.919262	0.959985	-0.407403	-0.308233	-0.369199	-0.308749	-0.363114	-0.285793	-0.357633	-0.289397	-0.347695	-0.259808	-0.364937	-0.35336	-0.404889	-0.33973	-0.343513	-0.341661	-0.364864	-0.276241	-0.342838	-0.258002	-0.325146	-0.300276	-0.396794	-0.289213
CD003	Q99M08	0.0947772	0.00495603	-0.0342372	0.163012	0.985474	0.646414	-3.89539	-4.00793	-3.92622	-3.9294	-3.89858	-3.8903	-3.9142	-3.93251	-3.9721	-3.92626	-3.9669	-4.11241	-4.11727	-3.99454	-4.01827	-4.00797	-3.99351	-3.93469	-3.84804	-3.87917	-3.91136	-3.93943	-4.00713	-3.9828
CD019	Q99K99	0.43849	0.100871	0.0504261	0.388122	0.938884	0.933696	-2.21749	-2.76907	-2.22808	-3.48574	-4.25482	-3.7834	-3.05222	-3.0652	-2.77449	-2.54005	-3.08343	-3.07784	-2.88691	-3.17652	-3.20974	-3.18116	-3.81343	-3.53909	-3.77523	-3.43137	-2.42994	-2.94505	-2.65389	-3.64864
CD033	Q8BGN2	0.0154725	0.0235993	0.0103359	0.894433	0.893961	0.918829	-2.73486	-2.74903	-2.89407	-2.76199	-2.82308	-2.74258	-2.86291	-2.7841	-2.91114	-2.76597	-2.80635	-2.72258	-2.78362	-2.80513	-2.89045	-2.72263	-2.87524	-2.796	-2.83409	-2.80173	-2.82199	-2.78046	-2.91355	-2.73139
CD11B	P24788	-0.0392601	-0.02545	-0.000328782	0.25448	0.634431	0.99442	2.12833	2.20807	2.18053	2.15891	2.19705	2.22285	2.2104	2.14232	2.15149	2.21062	2.19109	2.20843	2.17757	2.22025	2.20578	2.22928	2.20402	2.23478	2.22243	2.21319	2.16096	2.23043	2.18751	2.18405
CD123	Q8CII2	0.0171055	-0.0462189	-0.22066	0.906616	0.804605	0.00912724	-2.19023	-1.99587	-2.0109	-2.10361	-2.1961	-2.0089	-2.22956	-2.05387	-2.32135	-2.34584	-2.23983	-2.16386	-2.09723	-2.01717	-2.20648	-2.04814	-2.1884	-1.99645	-2.08132	-2.03738	-2.06781	-1.93963	-2.0583	-2.1225
CD151	O35566	-0.0466744	0.129493	0.0547974	0.885244	0.736014	0.832326	NA	NA	-5.75318	-5.59043	NA	NA	-5.53887	-5.7491	NA	NA	-5.75715	-5.6264	NA	NA	-5.58371	-5.66656	NA	NA	-5.78898	-5.75797	NA	NA	-5.93758	-5.55557
CD166	Q61490	0.0640445	0.12764	0.199884	0.103364	0.00129345	1.72e-06	-0.34976	-0.372213	-0.349344	-0.347779	-0.304325	-0.173052	-0.224189	-0.191512	-0.154144	-0.20566	-0.160394	-0.21439	-0.370007	-0.412952	-0.45927	-0.433045	-0.336149	-0.369872	-0.355164	-0.342451	-0.362659	-0.382207	-0.380273	-0.408985
CD2AP	Q9JLQ0	0.02324	0.0689375	0.060569	0.425304	0.00757499	0.00890645	2.40094	2.45167	2.42249	2.44502	2.51478	2.47538	2.50055	2.48368	2.44134	2.42783	2.44351	2.4678	2.40811	2.43363	2.3813	2.40412	2.41351	2.42759	2.40213	2.45542	2.39231	2.38863	2.35957	2.3977
CD2B2	Q9CWK3	-0.0264808	-0.0118005	-0.0584631	0.557744	0.891951	0.0824688	0.624758	0.701072	0.695681	0.705382	0.676138	0.695389	0.65056	0.639936	0.540973	0.576295	0.536356	0.61421	0.723957	0.693301	0.727067	0.688491	0.721753	0.63181	0.692832	0.66283	0.619306	0.628565	0.657391	0.596423
CD37L	Q9CZP7	0.00812768	-0.0319494	-0.0603826	0.903666	0.658411	0.128517	-1.11623	-1.12228	-1.09996	-1.13107	-1.21963	-1.24712	-1.19816	-1.24268	-1.22058	-1.20086	-1.16851	-1.18346	-1.06657	-1.15471	-1.11566	-1.16511	-1.14651	-1.23733	-1.24279	-1.15316	-1.12554	-1.12826	-1.1847	-1.09337
CD44	P15379	0.186899	0.257842	0.201797	0.184244	0.102437	0.11355	NA	NA	-3.87199	-3.89099	NA	NA	-3.71517	-3.88497	NA	NA	-3.92301	-3.89947	NA	NA	-3.98045	-4.15633	NA	NA	-4.11761	-3.99822	NA	NA	-4.08309	-4.14298
CD47	Q61735	0.105283	0.341279	0.518263	0.0846736	1.02e-06	4.7e-10	-0.304772	-0.306622	-0.241285	-0.239063	-0.172325	-0.0576112	0.0266349	-0.035688	0.108094	0.128551	0.171149	0.113279	-0.344859	-0.273353	-0.45678	-0.437884	-0.436415	-0.327529	-0.440939	-0.399221	-0.403081	-0.373298	-0.382176	-0.393423
CD63	P41731	-0.241135	0.0993437	0.198475	0.104893	0.709857	0.150908	0.955998	0.919912	1.20012	1.13709	1.16569	1.08388	1.43546	1.38293	1.46496	1.20199	1.22569	1.01761	1.53244	1.16306	1.28628	1.19588	1.16088	1.23181	1.15914	1.11876	1.13997	1.0004	0.988379	0.987609
CD81	P35762	0.0230871	-0.0871072	-0.148054	0.762583	0.159642	0.00276998	-1.946	-1.95797	-1.9163	-1.87028	-1.94983	-1.98533	-1.95088	-1.9883	-1.86065	-1.95489	-1.94748	-2.04439	-1.89789	-2.0295	-1.88866	-1.96684	-1.8602	-1.88946	-1.90336	-1.87289	-1.78203	-1.80639	-1.79461	-1.83216
CD82	P40237	0.133228	0.268784	0.451754	0.301206	0.0300822	9.14e-05	-2.88579	-2.99756	-2.65809	-2.78219	-2.60821	-2.60061	-2.66306	-2.87109	-2.44655	-2.39072	-2.65222	-2.67798	-2.97399	-3.01171	-3.05458	-2.81626	-3.02679	-2.95456	-2.95637	-2.88039	-3.00447	-3.07162	-2.90303	-2.99537
CD9	P40240	0.105787	-0.0161729	-0.0537423	0.187389	0.943841	0.513612	-3.29392	-3.31774	-3.29491	-3.34394	-3.42609	-3.4063	-3.28161	-3.28985	-3.34101	-3.19836	-3.4214	-3.48543	-3.48972	-3.42981	-3.40371	-3.35041	-3.33003	-3.33006	-3.37938	-3.29968	-3.29684	-3.28369	-3.26746	-3.38323
CD99	Q8VCN6	0.231663	0.0779779	0.00310098	0.0256566	0.665447	0.984341	-1.03488	-1.12753	-0.987139	-0.970665	-0.832776	-0.95722	-0.935608	-1.06867	-0.951214	-1.05956	-0.979428	-1.01938	-1.3065	-1.36705	-1.11503	-1.25829	-0.833326	-1.05439	-1.13818	-1.08028	-0.929178	-1.09015	-1.13134	-0.871311
CDA7L	Q922M5	0.0618557	-0.0599749	-0.0193344	0.318285	0.454637	0.77997	-2.11571	-2.10718	-2.14828	-2.07354	-2.15212	-2.18707	-2.26745	-2.16416	-2.16956	-2.08516	-2.10428	-2.17106	-2.24381	-2.21291	-2.10455	-2.13085	-2.16164	-2.08782	-2.18378	-2.09766	-2.09036	-2.08994	-2.18216	-2.09027
CDAN1	Q8CC12	-0.0910943	0.0103208	0.0378985	0.232197	0.966149	0.639922	-3.24718	-3.30151	-3.23962	-3.22695	-3.15941	-3.16219	-3.30853	-3.2949	-3.21798	-3.16898	-3.20821	-3.27352	-3.12276	-3.2178	-3.07815	-3.23217	-3.29125	-3.33613	-3.14303	-3.19591	-3.22397	-3.24281	-3.31209	-3.24141
CDC16	Q8R349	-0.0923379	-0.05715	-0.0264673	0.000633055	0.0316942	0.291123	1.69157	1.7138	1.68551	1.70489	1.68607	1.74045	1.68207	1.68311	1.66998	1.66677	1.67762	1.69249	1.78944	1.79347	1.79658	1.78562	1.73979	1.78643	1.77331	1.72077	1.69313	1.68787	1.72076	1.71096
CDC20	Q9JJ66	-0.0907162	-0.028726	-0.378027	0.582876	0.940877	0.00194522	-1.57542	-1.34041	-1.36688	-1.46745	-1.62704	-1.35516	-1.32958	-1.55263	-1.83291	-1.62231	-2.0111	-2.07442	-1.43494	-1.24332	-1.35406	-1.35497	-1.53921	-1.35875	-1.38758	-1.46396	-1.54191	-1.377	-1.52131	-1.58842
CDC23	Q8BGZ4	-0.00801501	0.0227284	0.087427	0.89122	0.745645	0.00976482	1.3024	1.30008	1.3185	1.3254	1.28989	1.36213	1.35984	1.40206	1.38861	1.33226	1.34868	1.40173	1.37408	1.27905	1.31732	1.30799	1.35881	1.34317	1.30659	1.31445	1.28511	1.31509	1.27843	1.24293
CDC26	Q99JP4	0.176769	-0.160987	-0.128348	0.3333	0.510414	0.460523	0.553573	0.449416	0.37247	0.300198	0.596877	0.610601	0.358089	0.0558843	0.369435	0.427196	0.557792	0.511424	0.042344	0.0431967	0.425867	0.457171	0.601158	0.489985	0.544509	0.629745	0.561733	0.674933	0.509857	0.632716
CDC27	A2A6Q5	0.0901067	0.0209776	0.0485484	0.403979	0.940355	0.652076	-0.606151	-0.762284	-0.605022	-0.726824	-0.627109	-0.833631	-0.599545	-0.733901	-0.582427	-0.792079	-0.692704	-0.765122	-0.648926	-0.887089	-0.719188	-0.805506	-0.641795	-0.805627	-0.6832	-0.747474	-0.630466	-0.788379	-0.79297	-0.814711
CDC37	Q61081	-0.0719705	0.0380578	0.00591474	0.00513129	0.223022	0.860308	3.10131	3.12742	3.15777	3.11862	3.20297	3.21416	3.22262	3.24451	3.1075	3.07754	3.13707	3.10781	3.21987	3.20583	3.17452	3.19278	3.15821	3.18303	3.1881	3.2027	3.08059	3.10691	3.09045	3.12831
CDC42	P60766	-0.0546899	-0.00760542	-0.0503224	0.318537	0.963995	0.313245	2.6867	2.70402	2.76143	2.74892	2.71196	2.77344	2.84088	2.79431	2.67992	2.66703	2.71254	2.56996	2.73899	2.80107	2.85604	2.72373	2.7712	2.8209	2.81317	2.74574	2.6949	2.71475	2.73695	2.68414
CDC45	Q9Z1X9	-0.000380801	-0.152893	-0.219508	0.999409	0.418199	0.093055	NA	NA	-3.64215	-3.44846	NA	NA	-3.83648	-3.64971	NA	NA	-3.84848	-3.80186	NA	NA	-3.6012	-3.48865	NA	NA	-3.60095	-3.57946	NA	NA	-3.61496	-3.59636
CDC5L	Q6A068	-0.0222693	-0.0247358	-0.01351	0.563148	0.629366	0.713489	3.23204	3.24286	3.26176	3.22573	3.24463	3.18722	3.24188	3.22536	3.24693	3.14544	3.21588	3.17025	3.25694	3.25269	3.30711	3.23472	3.24152	3.24412	3.26839	3.24401	3.21398	3.21877	3.21387	3.18592
CDC73	Q8JZM7	-0.0188404	-0.0165668	-0.0879917	0.558369	0.729556	0.000370373	2.57178	2.60581	2.56645	2.57063	2.56425	2.55131	2.60126	2.63225	2.50855	2.4874	2.49146	2.48765	2.60584	2.57925	2.59737	2.60757	2.61505	2.60244	2.60319	2.59466	2.58896	2.59653	2.54544	2.5961
CDCA2	Q14B71	0.0429552	-0.0110969	-0.216543	0.7642	0.978248	0.0177117	-1.0645	-1.04387	-0.893155	-1.09839	-1.1142	-1.11021	-1.06115	-1.2772	-1.36105	-1.35895	-1.07024	-1.33886	-1.04239	-1.03949	-1.01552	-1.17433	-1.06466	-1.06313	-1.11758	-1.273	-1.07	-1.05863	-0.992569	-1.14172
CDCA3	Q99M54	-0.0127588	-0.0917712	-0.42269	0.864956	0.0826834	2.89e-10	-0.201797	-0.14662	-0.209928	-0.273502	-0.366414	-0.410272	-0.34084	-0.255945	-0.702363	-0.737415	-0.7368	-0.744925	-0.157561	-0.257835	-0.189902	-0.175513	-0.237751	-0.291999	-0.218601	-0.258034	-0.300557	-0.350263	-0.272431	-0.307493
CDCA5	Q9CPY3	0.0354793	0.0562883	-0.282549	0.713673	0.626671	4.7e-05	-1.3112	-1.34116	-1.26815	-1.25268	-1.5702	-1.50878	-1.50146	-1.50909	-1.86479	-1.79266	-1.59981	-1.6808	-1.29618	-1.38552	-1.33296	-1.30046	-1.538	-1.54047	-1.58936	-1.64684	-1.41764	-1.54636	-1.45161	-1.39225
CDD	P56389	-0.0115418	-0.0812522	-0.000444838	0.947083	0.686641	0.997942	NA	NA	-4.38566	-4.446	NA	NA	-4.40362	-4.51289	NA	NA	-4.52038	-4.36178	NA	NA	-4.39923	-4.40935	NA	NA	-4.37394	-4.38007	NA	NA	-4.40436	-4.47691
CDHR1	Q8VHP6	0.0489077	-0.0476646	-0.101529	0.481433	0.619951	0.0599382	-3.66766	-3.61499	-3.69265	-3.67704	-3.67656	-3.70365	-3.72681	-3.7478	-3.76251	-3.7353	-3.68609	-3.66914	-3.7055	-3.71149	-3.72486	-3.70612	-3.65683	-3.68116	-3.58385	-3.74231	-3.71515	-3.55409	-3.60657	-3.5711
CDIPT	Q8VDP6	-0.135162	-0.0895217	-0.00457281	0.00327762	0.0704286	0.940609	1.36421	1.4704	1.4802	1.53801	1.50628	1.52596	1.44164	1.51965	1.52567	1.50431	1.44026	1.51796	1.54852	1.59374	1.62751	1.6237	1.63083	1.58731	1.56451	1.56897	1.51854	1.49207	1.49681	1.49907
CDK1	P11440	-0.0912338	-0.073979	-0.374801	0.00471657	0.0284507	1.7e-12	3.37151	3.36739	3.33645	3.3627	3.37792	3.41506	3.36539	3.3911	2.97157	2.95834	2.94273	2.94845	3.50313	3.45207	3.4072	3.44059	3.51237	3.46291	3.45354	3.41656	3.37341	3.31778	3.30816	3.32095
CDK12	Q14AX6	0.0532445	0.0351543	0.0111357	0.1619	0.525166	0.805692	-1.3149	-1.35363	-1.31639	-1.31635	-1.28622	-1.35552	-1.32376	-1.32393	-1.32776	-1.30381	-1.29119	-1.28676	-1.35972	-1.41726	-1.37883	-1.35844	-1.31485	-1.32923	-1.3924	-1.39356	-1.28404	-1.34569	-1.31235	-1.31198
CDK13	Q69ZA1	0.0916371	-0.0746865	0.018431	0.184847	0.418259	0.826186	-2.46497	-2.65967	-2.49687	-2.57745	-2.66649	-2.72563	-2.73957	-2.68534	-2.57584	-2.55235	-2.5723	-2.69453	-2.60932	-2.74349	-2.58488	-2.62781	-2.65146	-2.66356	-2.6003	-2.60297	-2.56412	-2.61783	-2.6164	-2.6704
CDK14	O35495	-0.0616883	-0.130506	-0.199728	0.319265	0.0267021	0.000226542	0.0760108	0.207226	0.1656	0.087506	0.0666892	0.186864	0.134706	0.0993153	-0.0868042	0.0516738	-0.0463867	-0.00249333	0.146165	0.239517	0.168719	0.228695	0.204567	0.305509	0.261305	0.238216	0.110413	0.232705	0.176529	0.195255
CDK16	Q04735	0.108753	-0.00322423	-0.0266918	0.457895	0.994102	0.868046	NA	NA	-2.96917	-2.92996	NA	NA	-2.85159	-3.02659	NA	NA	-2.97987	-3.07602	NA	NA	-3.01374	-3.1029	NA	NA	-2.92645	-2.94528	NA	NA	-2.91341	-3.0891
CDK17	Q8K0D0	0.0326736	0.0318038	-0.029751	0.741669	0.832875	0.720598	-1.18212	-1.23148	-1.06444	-1.21501	-1.06056	-1.09658	-1.03035	-1.17921	-1.17633	-1.12283	-1.04667	-1.17518	-1.22458	-1.16107	-1.17302	-1.26509	-1.09139	-1.10461	-1.05997	-1.23795	-1.08431	-1.09345	-1.03945	-1.18479
CDK19	Q8BWD8	-0.0940871	-0.109246	-0.139691	0.180496	0.163928	0.023407	-1.36164	-1.3338	-1.31736	-1.26507	-1.28921	-1.35552	-1.30661	-1.25663	-1.30597	-1.45857	-1.42562	-1.39687	-1.07977	-1.28496	-1.28	-1.25678	-1.11217	-1.23165	-1.24657	-1.18059	-1.27677	-1.31793	-1.23694	-1.19662
CDK2	P97377	-0.00350383	-0.0427038	-0.0965041	0.960558	0.527033	0.0186288	0.732773	0.688499	0.672343	0.729201	0.708814	0.622483	0.640359	0.653543	0.622219	0.54779	0.543231	0.559294	0.747469	0.666784	0.688707	0.73387	0.787042	0.657827	0.679348	0.671796	0.669207	0.609456	0.695947	0.68394
CDK4	P30285	-0.0283045	-0.0269905	-0.072726	0.727734	0.828634	0.189826	1.14458	1.15805	1.11898	1.16966	1.14795	1.11821	1.1343	1.23544	1.18866	1.14678	1.0876	1.16672	1.19863	1.15681	1.07365	1.2754	1.16082	1.22846	1.12891	1.22566	1.2536	1.2626	1.13088	1.23359
CDK5	P49615	0.029253	-0.043095	-0.0116332	0.746728	0.712947	0.890304	1.73504	1.92494	1.8836	1.96424	1.81333	1.93635	1.87745	1.87573	1.80549	1.88258	1.82429	1.84325	1.7955	1.9314	1.82444	1.83946	1.92786	1.9561	1.8552	1.93609	1.78349	1.93127	1.84668	1.84072
CDK7	Q03147	0.0795811	-0.0388134	-0.073716	0.380153	0.815288	0.368907	-0.0201458	-0.163607	-0.105319	-0.162293	-0.0701262	-0.320865	-0.127564	-0.304	-0.167267	-0.259608	-0.252344	-0.124227	-0.152814	-0.273022	-0.15622	-0.187634	-0.116184	-0.233988	-0.168899	-0.14823	-0.02007	-0.197462	-0.15532	-0.135731
CDK8	Q8R3L8	0.0141436	-0.0663168	-0.0585182	0.89122	0.483642	0.38042	-3.69639	-3.68274	-3.67026	-3.72563	-3.74197	-3.84893	-3.72024	-3.75298	-3.72075	-3.64953	-3.83143	-3.75305	-3.74898	-3.67701	-3.77811	-3.62749	-3.6763	-3.72926	-3.72327	-3.67003	-3.64689	-3.76256	-3.67298	-3.63824
CDK9	Q99J95	0.031804	-0.0161485	-0.0420831	0.502929	0.855071	0.278548	-0.47176	-0.410812	-0.436485	-0.421241	-0.413366	-0.466956	-0.481733	-0.405495	-0.550879	-0.475663	-0.44354	-0.453054	-0.427007	-0.490137	-0.480233	-0.470137	-0.435753	-0.433676	-0.428956	-0.40457	-0.400285	-0.457125	-0.476776	-0.420619
CDKA1	O35207	0.0249182	-0.108938	-0.118251	0.863723	0.397559	0.184716	-1.34193	-1.41907	-1.52508	-1.46483	-1.22917	-1.3983	-1.48305	-1.53377	-1.45956	-1.39175	-1.41648	-1.27926	-1.50681	-1.57065	-1.44993	-1.32319	-1.27883	-1.39192	-1.31577	-1.22202	-1.25488	-1.25307	-1.3395	-1.22659
CDKAL	Q91WE6	0.0916277	-0.00375729	0.043248	0.287171	0.989545	0.62647	-2.59326	-2.54164	-2.52074	-2.60815	-2.68383	-2.62521	-2.5817	-2.63881	-2.50493	-2.49243	-2.56891	-2.71728	-2.54861	-2.68669	-2.68896	-2.70604	-2.71543	-2.63438	-2.59192	-2.5728	-2.57094	-2.67929	-2.50451	-2.7018
CDKL4	Q3TZA2	-0.0963202	0.0250963	0.052044	0.148196	0.864887	0.440649	-2.12614	-2.01939	-2.11748	-2.05349	-2.04697	-1.8851	-2.02037	-1.98248	-1.99226	-2.00165	-2.08553	-1.91119	-1.90541	-1.98678	-2.02531	-2.01372	-2.03515	-2.00972	-2.06119	-1.92926	-2.08409	-2.06791	-1.99681	-2.05
CDKL5	Q3UTQ8	-0.147919	-0.0885357	0.0913996	0.304424	0.703706	0.505934	-2.22993	-2.13217	NA	NA	-2.20295	-2.06708	NA	NA	-2.08215	-2.07464	NA	NA	-1.96152	-2.10474	NA	NA	-2.00181	-2.09114	NA	NA	-2.26799	-2.0716	NA	NA
CDKN3	Q810P3	0.00653907	0.157255	0.231175	0.96476	0.191965	0.019397	NA	NA	-4.40004	-4.41277	NA	NA	-4.36316	-4.3197	NA	NA	-4.25958	-4.21374	NA	NA	-4.36364	-4.46224	NA	NA	-4.50339	-4.49398	NA	NA	-4.43683	-4.49883
CDN1B	P46414	-0.0294109	-0.116619	-0.0660722	0.583066	0.00704992	0.0931739	1.6447	1.69703	1.73089	1.67688	1.60869	1.65255	1.60815	1.52885	1.62592	1.65646	1.67091	1.62972	1.75927	1.67135	1.7419	1.69463	1.72352	1.69901	1.77349	1.66869	1.75406	1.68233	1.7191	1.69182
CDN2C	Q60772	-0.113507	-0.136458	-0.200958	0.0507604	0.0249665	0.000313276	1.96717	1.94516	1.94379	1.91206	2.04423	2.00696	1.92882	1.87564	1.80069	1.79043	1.89224	1.88435	2.0484	1.96563	2.14309	2.06509	2.15273	2.02227	2.13527	2.09121	2.02905	2.01699	2.08228	2.04321
CDN2D	Q60773	-0.0204733	-0.0920023	-0.198277	0.945999	0.81951	0.302948	-2.30098	-2.54734	-2.29026	-2.54834	-2.40066	-2.58139	-2.18899	-2.58089	-2.41964	-2.79392	-2.3966	-2.79664	-2.37949	-2.43411	-2.14834	-2.64308	-2.25383	-2.33002	-2.18582	-2.61425	-2.35592	-2.43906	-2.23306	-2.58565
CDO1	P60334	-0.141505	-0.0102325	0.00428057	0.0388961	0.96526	0.965461	1.85047	1.79343	1.93688	1.79059	2.02162	1.90667	2.05192	1.96375	1.94379	1.81878	1.89305	1.89352	2.0585	1.92633	2.00951	1.94305	2.06444	1.96058	2.01502	1.94485	1.99378	1.79143	1.91952	1.82731
CDR2	P97817	0.017314	-0.157883	-0.0456525	0.912729	0.236932	0.706213	-3.38168	-3.32548	NA	NA	-3.49895	-3.51064	NA	NA	-3.45229	-3.41451	NA	NA	-3.30434	-3.43745	NA	NA	-3.3601	-3.33373	NA	NA	-3.45346	-3.32204	NA	NA
CDR2L	A2A6T1	0.018175	-0.0441824	-0.0697853	0.877787	0.757849	0.360518	-0.798467	-0.959259	-0.893754	-0.956135	-0.823536	-1.02271	-0.898535	-0.956559	-1.01275	-1.03662	-0.960377	-0.946534	-0.834105	-1.00034	-0.950047	-0.895821	-0.836709	-0.939064	-0.966162	-0.782676	-0.857422	-0.99196	-0.93068	-0.897082
CDS2	Q99L43	-0.111452	-0.0192655	0.0239574	0.122962	0.918029	0.782362	0.574555	0.536633	0.650414	0.816225	0.714456	0.69567	0.645737	0.657801	0.739528	0.573284	0.569699	0.643822	0.798759	0.70537	0.769442	0.750061	0.74208	0.704698	0.702554	0.641393	0.61504	0.6609	0.575201	0.579363
CDT1	Q8R4E9	0.0128835	-0.0968451	-0.097359	0.8734	0.0854711	0.0366977	-1.85474	-1.89113	-1.79376	-1.84607	-1.94016	-1.98862	-1.98678	-2.0221	-1.88813	-1.94879	-1.87077	-1.96687	-1.85059	-1.88378	-1.842	-1.86086	-1.90075	-1.91039	-1.81201	-1.92712	-1.76627	-1.80964	-1.80559	-1.90363
CDV3	Q4VAA2	-0.0402735	0.00886408	-0.0370087	0.594471	0.964876	0.569565	1.93896	2.02387	1.93419	1.96274	2.09693	2.01932	2.12381	2.0275	1.95934	1.90614	1.95313	2.0056	2.00874	1.99551	1.96335	2.05324	2.03492	2.07986	1.94453	2.17278	1.97909	2.06333	1.93001	1.9998
CE022	Q8BGC1	-0.0448636	0.0519894	-0.00166748	0.671843	0.722305	0.988261	NA	NA	-3.09875	-3.13789	NA	NA	-3.13831	-3.1662	NA	NA	-3.15493	-3.1108	NA	NA	-3.1019	-3.04501	NA	NA	-3.18808	-3.22042	NA	NA	-3.10899	-3.1534
CE024	Q80X32	0.0908841	-0.0894309	-0.185884	0.161273	0.248598	0.00150566	-0.862979	-0.742585	-0.823806	-0.877721	-1.01355	-0.883039	-1.03641	-0.903425	-1.13961	-1.00725	-1.05318	-1.00107	-0.920875	-0.844551	-0.977798	-0.927403	-0.94051	-0.827119	-0.851195	-0.859876	-0.913837	-0.847335	-0.834685	-0.861704
CE104	Q80V31	-0.0924064	-0.0689748	-0.108756	0.171555	0.459834	0.0707964	-1.23731	-1.1553	-1.28609	-1.10072	-1.15283	-1.15445	-1.3033	-1.22494	-1.33782	-1.31032	-1.24255	-1.2352	-1.08652	-1.11134	-1.12846	-1.08348	-1.12027	-1.2088	-1.09211	-1.13844	-1.22976	-1.07837	-1.1709	-1.21183
CE112	Q5PR68	-0.0174329	-0.0689166	-0.0651647	0.89122	0.601628	0.449822	NA	NA	-2.12184	-2.07737	NA	NA	-2.14669	-2.03094	NA	NA	-2.14766	-2.09953	NA	NA	-2.09153	-2.07281	NA	NA	-2.00979	-2.03001	NA	NA	-2.02406	-2.0928
CE120	Q7TSG1	0.137977	0.0309522	-0.128288	0.289383	0.919165	0.272191	-4.39907	-4.50608	NA	NA	-4.57297	-4.50361	NA	NA	-4.50107	-4.63134	NA	NA	-4.63845	-4.54266	NA	NA	-4.54186	-4.59664	NA	NA	-4.40507	-4.47076	NA	NA
CE170	Q6A065	0.0189388	0.0330408	0.0631739	0.451695	0.200656	0.00165211	2.51933	2.52705	2.53977	2.54377	2.54185	2.53155	2.53744	2.55241	2.56994	2.57925	2.56684	2.57988	2.53975	2.49075	2.51516	2.50851	2.51041	2.52306	2.47804	2.51957	2.5129	2.52137	2.48591	2.52303
CE290	Q6A078	-0.0921517	-0.0705589	-0.189378	0.71837	0.865881	0.31567	-4.57473	-4.24437	NA	NA	-4.45383	-4.26247	NA	NA	-4.40529	-4.42288	NA	NA	-4.4273	-4.2075	NA	NA	-4.33435	-4.24083	NA	NA	-4.25156	-4.19785	NA	NA
CE57L	Q8VDS7	0.0223682	0.0455856	0.0486778	0.880844	0.815539	0.65207	NA	NA	-3.88096	-3.92342	NA	NA	-3.8608	-3.75186	NA	NA	-3.84117	-3.77746	NA	NA	-3.91928	-3.92984	NA	NA	-3.8189	-3.88493	NA	NA	-3.88357	-3.83241
CEAM1	P31809	0.0741997	-0.0217329	-0.0726109	0.352423	0.903856	0.310863	-2.32276	-2.27312	-2.37122	-2.18699	-2.25695	-2.49487	-2.41878	-2.33322	-2.36146	-2.42807	-2.45029	-2.40731	-2.35629	-2.45523	-2.3357	-2.30367	-2.32958	-2.34982	-2.40477	-2.33272	-2.32942	-2.28265	-2.37379	-2.37083
CEBOS	Q8BTE5	-0.0231886	-0.372602	-0.350296	0.902632	0.0131074	0.00787944	NA	NA	-4.26661	-4.28947	NA	NA	-4.42206	-4.65094	NA	NA	-4.59437	-4.53773	NA	NA	-4.22917	-4.28054	NA	NA	-4.15126	-4.17654	NA	NA	-4.23082	-4.20068
CEBPB	P28033	0.537127	0.702261	0.572206	0.0013161	0.000140397	0.000275113	NA	NA	-1.89918	-1.90971	NA	NA	-1.70287	-1.85031	NA	NA	-1.86403	-2.01333	NA	NA	-2.42637	-2.45677	NA	NA	-2.42314	-2.53456	NA	NA	-2.43985	-2.58191
CEBPG	P53568	-0.0128389	0.0469473	-0.138638	0.956909	0.899274	0.366065	-5.82345	-5.72249	-5.63096	-5.84013	-5.81277	-5.62215	-5.81073	-5.49547	-5.98919	-6.1537	-5.76167	-5.81335	-5.86216	-5.65317	-5.7663	-5.68404	-5.56157	-5.64506	-5.89772	-5.82455	-5.56168	-5.8406	-5.86241	-5.89868
CEBPZ	P53569	-0.0164459	0.00571226	0.024419	0.834635	0.978875	0.694372	-1.11028	-1.05847	-1.06939	-1.11034	-1.06322	-1.14112	-1.12892	-0.979429	-1.06475	-0.984455	-1.10744	-1.01489	-1.06944	-1.07816	-1.09214	-1.04295	-1.10119	-1.13517	-1.07605	-1.02313	-1.08215	-1.03842	-1.11493	-1.03371
CEGT	O88693	0.0157339	-0.120385	0.0692342	0.929063	0.485238	0.590532	-3.13518	-3.18339	NA	NA	-3.25072	-3.1676	NA	NA	-3.18485	-3.14172	NA	NA	-3.15744	-3.1926	NA	NA	-3.15066	-3.02689	NA	NA	-3.13558	-3.32946	NA	NA
CEIP2	Q5FWI3	0.140408	-0.0643779	-0.017048	0.508149	0.873994	0.941535	-3.36621	-3.31293	NA	NA	-3.21084	-3.29087	NA	NA	-3.28879	-3.43044	NA	NA	-3.35831	-3.60165	NA	NA	-3.0405	-3.33246	NA	NA	-3.27776	-3.40737	NA	NA
CELF1	P28659	-0.0805122	-0.0136156	-0.0655229	0.00274799	0.798055	0.00698535	2.44666	2.49759	2.46945	2.45918	2.49512	2.52278	2.51688	2.53702	2.43374	2.42407	2.47804	2.43159	2.5736	2.5441	2.5662	2.51103	2.54041	2.51285	2.54395	2.52905	2.4938	2.5339	2.51213	2.4897
CELF2	Q9Z0H4	0.0265701	0.0147951	-0.0436707	0.664382	0.893383	0.347269	0.567232	0.533272	0.5397	0.597521	0.621857	0.605887	0.557925	0.644425	0.501086	0.537834	0.522493	0.607032	0.491537	0.538561	0.50659	0.594757	0.597766	0.643961	0.527011	0.602175	0.560994	0.623364	0.539196	0.619575
CELF3	Q8CIN6	0.0179831	-0.0799642	-0.0716479	0.822506	0.214256	0.155281	-0.224944	-0.164086	-0.219085	-0.242455	-0.298369	-0.274844	-0.291581	-0.244824	-0.257241	-0.26222	-0.307759	-0.366031	-0.326565	-0.241558	-0.20349	-0.15089	-0.265891	-0.14177	-0.21946	-0.16264	-0.251123	-0.181437	-0.266715	-0.207384
CELF4	Q7TSY6	-0.0577001	-0.0898978	-0.120201	0.318057	0.132011	0.0122429	0.174882	0.0820052	0.118	0.0703574	0.140256	0.0451612	0.14737	0.0657521	0.0784832	-0.00946913	0.0842851	0.0375807	0.151618	0.159732	0.223508	0.141187	0.24216	0.148413	0.149557	0.218	0.207074	0.127181	0.105373	0.232057
CELF6	Q7TN33	-0.0359612	-0.0809405	-0.0866806	0.597453	0.208335	0.0795014	1.42246	1.39078	1.36348	1.40641	1.3763	1.24746	1.27749	1.38219	1.33217	1.24446	1.26123	1.29247	1.45274	1.33713	1.44996	1.48715	1.42986	1.34193	1.40864	1.42677	1.42504	1.35827	1.30662	1.38712
CEND	Q9JKC6	0.107839	-0.12859	-0.0101153	0.578855	0.602842	0.962762	0.79922	0.667209	0.548688	0.564437	0.835782	0.850439	0.647953	0.460377	0.664746	0.775684	0.816175	0.676062	0.283764	0.347662	0.751999	0.764771	0.866527	0.770511	0.812241	0.859633	0.776291	0.786152	0.600759	0.809926
CENPA	O35216	-0.0289815	-0.0473663	0.0444049	0.77912	0.718534	0.567196	-0.894445	-1.01085	-0.85264	-0.980175	-0.862421	-0.993762	-0.968341	-0.91939	-0.85937	-1.01264	-0.970334	-0.952909	-0.850887	-0.981248	-0.894561	-0.895486	-0.834534	-0.944684	-0.908139	-0.867091	-0.884367	-1.07017	-0.946701	-1.07164
CENPC	P49452	0.00121652	-0.0208152	-0.104896	0.986528	0.800291	0.00531196	0.959362	1.05071	1.01538	0.966697	0.946237	1.01676	0.945968	1.03432	0.869736	0.895154	0.866737	0.877312	0.955107	1.01428	1.01054	1.00735	0.976924	1.05174	0.978566	1.01931	0.919331	1.01313	0.986883	1.00917
CENPE	Q6RT24	0.0612248	-0.0457996	-0.0554792	0.518413	0.757946	0.509717	-1.48064	-1.32792	-1.46193	-1.2777	-1.45766	-1.43814	-1.52842	-1.46873	-1.59583	-1.50383	-1.43761	-1.34468	-1.47407	-1.40532	-1.43469	-1.47901	-1.41939	-1.35858	-1.45313	-1.47866	-1.42936	-1.32092	-1.39746	-1.5123
CENPH	Q9QYM8	0.0373319	0.0381303	-0.00131907	0.828059	0.890298	0.993658	-1.62413	-1.75593	-1.64136	-1.65694	-1.63886	-1.70742	-1.65978	-1.72307	-1.87623	-1.80996	-1.66886	-1.37294	-1.63933	-1.65194	-1.74504	-1.79139	-1.70113	-1.63358	-1.7957	-1.75123	-1.58894	-1.62762	-1.71726	-1.78889
CENPI	Q8K1K4	0.0274983	-0.0206099	-0.0254742	0.795661	0.913041	0.776809	-3.79851	-3.68649	-3.61915	-3.74608	-3.78313	-3.81994	-3.89882	-3.7795	-3.84859	-3.78023	-3.69478	-3.76195	-3.77678	-3.7641	-3.68531	-3.73404	-3.82268	-3.77672	-3.84474	-3.75481	-3.84362	-3.62863	-3.77129	-3.74012
CENPK	Q9ESN5	-0.0143509	-0.0227484	-0.135095	0.881608	0.872921	0.0150332	-2.83057	-2.91818	-2.91307	-2.85695	-2.88787	-2.9189	-2.92814	-2.80666	-3.06632	-2.9739	-2.91761	-2.98867	-2.89652	-2.8889	-2.86539	-2.81056	-2.82818	-2.80582	-2.87003	-2.94653	-2.84022	-2.7895	-2.90248	-2.87391
CENPL	Q3U3S3	0.0134455	-0.054581	0.0182597	0.963995	0.910639	0.942353	-5.7463	-5.55512	NA	NA	-5.82478	-5.57037	NA	NA	-5.46756	-5.57958	NA	NA	-5.54972	-5.77859	NA	NA	-5.58082	-5.70517	NA	NA	-5.47251	-5.61115	NA	NA
CENPO	Q8K015	0.0393707	0.00882632	-0.0223003	0.648422	0.971068	0.782835	-2.69977	-2.82119	-2.79095	-2.70979	-2.72427	-2.76628	-2.7955	-2.71705	-2.86531	-2.90581	-2.76309	-2.78735	-2.72115	-2.86793	-2.84395	-2.74616	-2.69774	-2.80899	-2.74421	-2.78746	-2.73595	-2.79084	-2.85186	-2.85371
CENPP	Q9CZ92	0.0267854	-0.0484456	-0.0836393	0.76818	0.657881	0.186079	-0.233505	-0.289208	NA	NA	-0.275667	-0.255129	NA	NA	-0.386435	-0.327776	NA	NA	-0.320736	-0.255548	NA	NA	-0.246784	-0.187121	NA	NA	-0.288467	-0.258466	NA	NA
CENPQ	Q9CPQ5	0.0287046	0.0420346	-0.0367578	0.438543	0.306865	0.235529	-1.22552	-1.25363	-1.25206	-1.22492	-1.2894	-1.25675	-1.24629	-1.21447	-1.31113	-1.27161	-1.29586	-1.3101	-1.261	-1.27979	-1.26991	-1.26025	-1.30119	-1.26281	-1.3075	-1.30355	-1.23155	-1.29123	-1.26665	-1.25224
CENPR	Q9CQ82	0.0215687	0.0611418	0.0952535	0.875454	0.69564	0.262831	-4.0167	-3.86898	-3.99011	-3.76262	-3.88904	-3.89205	-3.97172	-3.78394	-3.72815	-3.73875	-3.92263	-3.92647	-3.90483	-4.01235	-3.90398	-3.90354	-3.92689	-3.98966	-3.94345	-3.92132	-3.95345	-3.9468	-3.93472	-3.86204
CENPS	Q9D084	-0.0411396	-0.0484409	-0.0731838	0.706397	0.748953	0.365749	-3.10337	-3.05119	-3.14135	-3.0663	-3.16051	-3.01342	-3.19495	-3.07616	-3.25284	-3.0964	-3.13232	-3.0396	-3.04549	-3.01476	-3.14476	-2.99264	-3.09054	-3.03499	-3.14727	-2.97849	-3.07401	-3.06114	-3.13408	-2.95919
CENPT	Q3TJM4	0.0641487	0.0590172	-0.070646	0.244337	0.409326	0.14599	-2.23609	-2.34128	-2.3002	-2.26461	-2.31659	-2.32993	-2.33799	-2.31745	-2.41257	-2.2653	-2.41718	-2.33974	-2.39981	-2.36526	-2.32702	-2.30668	-2.36151	-2.41121	-2.35169	-2.41363	-2.26219	-2.30534	-2.32087	-2.26381
CENPU	Q8C4M7	0.00241032	-0.0554189	-0.0711664	0.978981	0.451915	0.145997	-1.50461	-1.48125	-1.60929	-1.45057	-1.63649	-1.57936	-1.64158	-1.60087	-1.68824	-1.54783	-1.65637	-1.684	-1.49478	-1.55425	-1.49421	-1.51211	-1.56329	-1.57415	-1.53436	-1.56482	-1.56526	-1.61335	-1.53018	-1.58297
CENPV	Q9CXS4	-0.0232628	-0.0191098	-0.00878621	0.707495	0.847609	0.881802	2.55041	2.45123	2.4674	2.48568	2.53591	2.44349	2.46407	2.56069	2.52661	2.44189	2.40674	2.42717	2.50182	2.46084	2.54837	2.53673	2.5388	2.50482	2.50769	2.52929	2.50226	2.42568	2.45298	2.45665
CENPW	Q3URR0	0.0558642	0.0313461	-0.0645974	0.834868	0.955447	0.769566	NA	NA	-3.19963	-3.00933	NA	NA	-3.21766	-3.04292	NA	NA	-3.18288	-3.26023	NA	NA	-3.25591	-3.06478	NA	NA	-3.20611	-3.11716	NA	NA	-3.30841	-3.0055
CEP41	Q99NF3	0.0678251	0.0106219	-0.0402941	0.20244	0.943841	0.446625	-1.75425	-1.73936	-1.83382	-1.68625	-1.82828	-1.84445	-1.81677	-1.81024	-1.87411	-1.79022	-1.80598	-1.77713	-1.84652	-1.78901	-1.82846	-1.82099	-1.86716	-1.83216	-1.7871	-1.85581	-1.69164	-1.79391	-1.83092	-1.7698
CEP43	Q66JX5	0.144031	0.114266	0.0345686	0.107927	0.296548	0.72022	-2.80893	-2.87816	NA	NA	-2.77975	-2.86794	NA	NA	-2.83898	-2.84636	NA	NA	-2.99657	-2.97858	NA	NA	-2.9659	-2.91032	NA	NA	-2.87145	-2.88303	NA	NA
CEP55	Q8BT07	0.0429088	-0.0218079	-0.0633733	0.300027	0.760809	0.070318	-0.411416	-0.454707	-0.435764	-0.508306	-0.45598	-0.483575	-0.517051	-0.484159	-0.53135	-0.466627	-0.515841	-0.505434	-0.484096	-0.523881	-0.520677	-0.453174	-0.510863	-0.480323	-0.417115	-0.445233	-0.430642	-0.446678	-0.43626	-0.452179
CEP76	Q0VEJ0	-0.0111304	-0.0531797	-0.16312	0.927018	0.71974	0.0435364	-1.91626	-1.7758	NA	NA	-1.86761	-1.89588	NA	NA	-1.93315	-1.9357	NA	NA	-1.81031	-1.85949	NA	NA	-1.82433	-1.83281	NA	NA	-1.77565	-1.76696	NA	NA
CEP78	Q6IRU7	-0.0351444	0.0211171	-0.0202693	0.661079	0.885832	0.785343	-4.07721	-3.96308	-4.06329	-4.03401	-4.03773	-3.99989	-4.00083	-3.90956	-4.00775	-3.92629	-3.97179	-4.04693	-3.95894	-4.0227	-4.05423	-3.96113	-4.0293	-4.01165	-3.96216	-4.02936	-3.91069	-4.03407	-3.94841	-3.97851
CEP83	Q9D5R3	0.0377592	-0.0382787	-0.216704	0.783741	0.855933	0.0268355	NA	NA	-2.19595	-2.08019	NA	NA	-2.23558	-2.11447	NA	NA	-2.38068	-2.39858	NA	NA	-2.21955	-2.13211	NA	NA	-2.16739	-2.1061	NA	NA	-2.18282	-2.16303
CEP85	Q8BMK0	0.0135907	0.0183672	0.0698214	0.916316	0.941747	0.425633	-3.33184	-3.34091	-3.46494	-3.3754	-3.52675	-3.46496	-3.50801	-3.32302	-3.42237	-3.31554	-3.49772	-3.26248	-3.29743	-3.46114	-3.46966	-3.33922	-3.50773	-3.4473	-3.51425	-3.42692	-3.43511	-3.41046	-3.52173	-3.41009
CEP97	Q9CZ62	0.0167035	-0.0227094	0.00568143	0.794173	0.796058	0.925772	-1.60977	-1.58269	-1.6535	-1.65872	-1.72934	-1.69559	-1.67649	-1.63645	-1.68199	-1.63448	-1.69535	-1.69896	-1.65926	-1.62992	-1.68032	-1.60198	-1.69678	-1.68001	-1.66284	-1.60739	-1.65645	-1.70892	-1.65324	-1.7149
CEPT1	Q8BGS7	-0.0624144	0.0241135	0.12117	0.334191	0.853002	0.0231044	-2.78863	-2.84262	-2.82676	-2.83578	-2.72106	-2.81132	-2.81151	-2.76151	-2.76886	-2.62788	-2.78161	-2.69173	-2.74078	-2.81562	-2.79316	-2.69456	-2.85255	-2.84701	-2.7638	-2.7385	-2.81734	-2.8108	-2.86537	-2.86125
CERS2	Q924Z4	0.0392868	-0.0777231	0.0189347	0.638764	0.364559	0.81116	-0.726807	-0.755053	-0.6094	-0.647939	-0.656079	-0.724816	-0.636602	-0.716679	-0.536782	-0.586245	-0.681903	-0.738078	-0.670434	-0.749974	-0.66692	-0.809018	-0.603326	-0.647097	-0.557219	-0.615641	-0.669696	-0.618657	-0.681002	-0.649391
CERS5	Q9D6K9	-0.0435675	-0.105459	-0.178027	0.354503	0.0159036	2.79e-05	0.502028	0.489594	0.546408	0.528917	0.532623	0.494371	0.509692	0.446034	0.456399	0.316382	0.338364	0.335109	0.564603	0.549	0.5858	0.541814	0.601868	0.564502	0.595391	0.642793	0.515074	0.577237	0.508555	0.557499
CERS6	Q8C172	-0.121292	-0.0945645	-0.0960652	0.05294	0.214707	0.102022	0.171711	0.319468	0.296289	0.281835	0.27959	0.403155	0.373288	0.279468	0.278256	0.318121	0.25817	0.218877	0.355718	0.447492	0.387498	0.363762	0.390623	0.406313	0.432425	0.484398	0.240204	0.446558	0.408154	0.362768
CERT	Q9EQG9	-0.0863741	-0.0436029	-0.0807696	0.0909965	0.583177	0.0843851	1.12478	1.14159	1.07483	1.20454	1.10876	1.1174	1.18596	1.21606	1.06774	1.08625	1.02397	1.11736	1.20906	1.23399	1.17665	1.27155	1.18366	1.20389	1.17979	1.23526	1.11694	1.20088	1.08469	1.21589
CETN2	Q9R1K9	-0.0127022	-0.0303896	-0.0926892	0.730749	0.40367	0.000243218	1.6285	1.62031	1.6255	1.62981	1.62779	1.66075	1.61807	1.61294	1.54031	1.51036	1.52775	1.52848	1.62402	1.65333	1.65355	1.62403	1.66245	1.65713	1.64931	1.67221	1.59368	1.63899	1.58066	1.66433
CETN3	O35648	-0.018321	-0.05007	-0.0779745	0.89122	0.756219	0.362978	-2.21257	-2.42717	-2.21883	-2.35162	-2.2358	-2.37631	-2.31997	-2.39132	-2.20961	-2.35514	-2.32796	-2.44306	-2.27602	-2.3289	-2.19728	-2.3347	-2.28037	-2.35351	-2.21602	-2.27322	-2.26339	-2.27995	-2.15787	-2.32267
CF047	Q9Z1R4	0.141415	0.101009	0.23901	0.0979629	0.375674	0.00226222	-3.01235	-3.11374	-3.11568	-3.1591	-2.98944	-3.20028	-3.13291	-3.16146	-2.86032	-2.99038	-2.97408	-2.9917	-3.29262	-3.31771	-3.25651	-3.09969	-3.12445	-3.3031	-3.28531	-3.17526	-3.24071	-3.2389	-3.14557	-3.14735
CF089	Q99KU6	0.0144089	-0.00593156	-0.114266	0.886968	0.981998	0.0518265	-4.77044	-4.80199	-4.84651	-4.74077	-4.80394	-4.873	-4.85912	-4.78898	-4.89054	-4.79755	-4.89635	-4.89329	-4.87539	-4.73043	-4.7668	-4.84472	-4.78595	-4.8344	-4.80673	-4.87424	-4.70511	-4.81656	-4.71178	-4.78721
CF120	Q9DAY5	0.0589803	0.00315653	-0.0726831	0.666592	0.993008	0.510519	NA	NA	-0.931116	-0.98166	NA	NA	-1.10126	-1.14816	NA	NA	-1.0106	-1.18363	NA	NA	-0.971339	-1.0594	NA	NA	-1.12441	-1.13132	NA	NA	-1.09054	-0.958327
CF157	Q0VFX2	-0.246924	0.1813	0.17622	0.0722474	0.301297	0.175842	0.010557	-0.234721	0.0427816	-0.107943	0.331535	0.223673	0.40838	0.229796	0.306258	-0.0662661	0.423714	0.00423045	0.196311	0.190601	0.196953	0.114506	0.282361	0.0560096	0.122281	0.00753254	0.112186	-0.0253358	-0.0529906	-0.0708052
CF210	A0JLY1	0.24616	-0.0098462	-0.240803	0.68653	0.994655	0.633505	-0.525551	-0.818319	NA	NA	-0.534805	-1.17431	NA	NA	-0.809699	-1.27397	NA	NA	-0.845071	-0.99112	NA	NA	-0.54027	-1.14915	NA	NA	-0.602074	-0.999987	NA	NA
CF410	Q8C6G1	-0.000525271	-0.00392553	-0.0384539	0.99707	0.989545	0.668218	-3.98097	-4.13296	-4.02467	-4.06092	-4.0755	-3.99629	-4.135	-4.0686	-4.13716	-4.07433	-4.11691	-4.04516	-4.1008	-4.09904	-3.95641	-4.04116	-4.11783	-4.01212	-4.06108	-4.06867	-3.92074	-4.10302	-4.01683	-4.17916
CF418	Q3UJP5	0.0422131	-0.0537387	-0.0496124	0.684379	0.694816	0.547489	-0.90303	-0.932469	-0.949458	-1.08288	-0.931681	-1.03022	-1.02982	-1.06704	-1.00879	-1.19131	-0.889738	-1.01851	-0.95838	-1.08983	-1.0215	-0.966978	-0.938243	-0.975735	-0.964109	-0.965721	-0.908821	-1.02283	-0.991784	-0.986462
CFA20	Q8BTU1	-0.112591	-0.0342812	-0.0305958	0.0378731	0.736898	0.61374	0.521797	0.614818	0.519044	0.630656	0.562946	0.562926	0.612601	0.658862	0.544243	0.674268	0.518828	0.596521	0.693517	0.684524	0.660609	0.698028	0.643166	0.651087	0.58984	0.650367	0.596646	0.681586	0.531692	0.646317
CFA36	Q8C6E0	0.0295811	-0.0421605	-0.0807841	0.731672	0.706215	0.166334	0.792717	0.91787	0.950623	0.806861	0.843231	0.863778	0.90743	0.799845	0.777026	0.853235	0.886091	0.82412	0.812676	0.929875	0.854618	0.752578	0.887258	0.924852	0.93821	0.832606	0.867488	0.964838	0.950953	0.880328
CFA45	Q9D9U9	0.531188	-0.0192288	-0.320354	0.0268792	0.981959	0.12321	-2.66552	-2.9621	NA	NA	-3.06109	-3.45118	NA	NA	-3.18806	-3.21909	NA	NA	-3.30485	-3.38515	NA	NA	-3.1809	-3.29291	NA	NA	-2.81618	-2.95027	NA	NA
CFA73	J3QPZ5	0.0300179	0.0201412	0.0444786	0.943869	0.985474	0.902711	NA	NA	-2.99601	-2.71168	NA	NA	-2.98699	-2.72598	NA	NA	-2.98649	-2.71017	NA	NA	-3.00646	-2.76127	NA	NA	-3.02143	-2.73182	NA	NA	-3.05145	-2.73417
CFAB	P04186	0.143154	0.230271	0.130902	0.457816	0.264912	0.450158	-0.666449	-0.764006	-0.986076	-0.951106	-1.94801	-1.67466	-1.53219	-1.62994	-1.10413	-0.81288	-0.855569	-1.21119	-0.963438	-0.868976	-1.04256	-1.06528	-1.99225	-1.75533	-1.8553	-2.10301	-0.887916	-1.16448	-1.22677	-1.22821
CFAH	P06909	0.035909	0.168493	0.0099818	0.874011	0.418199	0.960585	NA	NA	-1.33632	-1.22377	NA	NA	-2.10189	-1.91268	NA	NA	-1.31672	-1.3578	NA	NA	-1.38575	-1.24616	NA	NA	-2.0538	-2.29775	NA	NA	-1.37701	-1.31748
CFDP1	O88271	-0.0904922	-0.0157776	-0.102694	0.00345534	0.798197	0.000430319	2.59427	2.66622	2.6722	2.62042	2.69653	2.73287	2.72688	2.66404	2.58652	2.61159	2.59567	2.56202	2.70578	2.73117	2.76337	2.71477	2.7104	2.7212	2.73365	2.71818	2.68971	2.72521	2.68902	2.66264
CG025	Q91WD4	0.0202491	0.0340335	-0.0762478	0.927839	0.935127	0.649503	-4.30473	-4.50096	NA	NA	-4.41409	-4.49015	NA	NA	-4.48049	-4.35667	NA	NA	-4.35395	-4.49223	NA	NA	-4.47752	-4.49479	NA	NA	-4.24786	-4.43679	NA	NA
CG050	Q9CXL3	-0.0681505	-0.0557884	-0.107579	0.0619313	0.205934	0.00162482	1.21498	1.23717	1.23691	1.19054	1.19117	1.22712	1.24384	1.2345	1.12906	1.09186	1.11138	1.03326	1.28002	1.31059	1.31669	1.24489	1.24138	1.28687	1.32205	1.26949	1.16641	1.18313	1.1973	1.24902
CGAS	Q8C6L5	0.243272	0.0507804	0.0741285	0.146704	0.888943	0.673579	-2.58746	-2.87873	NA	NA	-3.02502	-3.05043	NA	NA	-2.84624	-2.82992	NA	NA	-2.98896	-2.96376	NA	NA	-3.1766	-3.0004	NA	NA	-2.83833	-2.98609	NA	NA
CGBP1	Q8BHG9	-0.0173973	0.0269974	0.00377511	0.608092	0.4793	0.917358	0.90742	0.919779	0.92654	0.890366	0.9695	0.954836	0.986898	0.954711	0.908475	0.880964	0.867481	0.836292	0.94773	0.916297	0.922354	0.927314	0.925355	0.929806	0.956198	0.946597	0.84279	0.861408	0.898863	0.875051
CGL	Q8VCN5	0.0679955	0.034717	0.174193	0.411871	0.817535	0.00871461	-1.22726	-1.26184	-1.29942	-1.17996	-1.33443	-1.19722	-1.33173	-1.25937	-1.26037	-1.14258	-1.33461	-1.11037	-1.33771	-1.32469	-1.39012	-1.18795	-1.2636	-1.33679	-1.3351	-1.32614	-1.42926	-1.34499	-1.37143	-1.39902
CGRE1	Q8R1U2	0.120344	-0.0171634	-0.0636275	0.273486	0.958377	0.566203	-1.98151	-1.77237	-1.97116	-1.80104	-1.9238	-1.98721	-1.87581	-1.9312	-2.08764	-1.77146	-1.95886	-1.83592	-1.90417	-2.09948	-2.07827	-1.92553	-1.87244	-1.94951	-1.98117	-1.84625	-1.86289	-1.71762	-1.94273	-1.87614
CH10	Q64433	-0.130524	-0.0560916	-0.0626253	0.00547334	0.377032	0.159239	5.53621	5.60122	5.65779	5.59268	5.58673	5.6661	5.63999	5.58882	5.61294	5.55281	5.63194	5.58332	5.73692	5.72237	5.78242	5.66828	5.67757	5.70984	5.69478	5.62381	5.66916	5.64277	5.72588	5.59371
CH1B1	Q99LU0	4.8e-05	0.0102994	0.0356329	0.999756	0.936466	0.451576	1.53698	1.56233	1.57753	1.48862	1.55268	1.60099	1.5953	1.5358	1.6111	1.48846	1.58403	1.49225	1.57152	1.51497	1.54578	1.53299	1.54042	1.55031	1.62049	1.53235	1.50499	1.4987	1.56538	1.46426
CH1B2	Q9CQD4	0.0395743	0.0974637	0.173971	0.736886	0.393366	0.0220133	-0.531287	-0.65945	-0.554044	-0.655642	-0.471493	-0.651015	-0.464838	-0.516885	-0.44123	-0.458994	-0.416804	-0.472486	-0.53327	-0.768614	-0.558726	-0.698111	-0.574058	-0.684606	-0.53734	-0.698083	-0.505944	-0.691006	-0.618754	-0.669694
CH60	P63038	-0.0427652	-0.0291704	-0.0369487	0.242933	0.592035	0.271579	6.2879	6.24525	6.30507	6.26499	6.30996	6.28747	6.29574	6.32153	6.2563	6.2045	6.27347	6.19351	6.30295	6.29478	6.3739	6.30263	6.37444	6.30318	6.3516	6.30214	6.29131	6.28926	6.25103	6.24398
CHAC2	Q9CQG1	-0.0372432	0.0186017	-0.0354632	0.808372	0.95372	0.781241	-4.63386	-4.67279	NA	NA	-4.58141	-4.56971	NA	NA	-4.6809	-4.53039	NA	NA	-4.61737	-4.61479	NA	NA	-4.62593	-4.5624	NA	NA	-4.59031	-4.55005	NA	NA
CHAP1	Q8K327	-0.0216195	-0.0169006	0.00686752	0.674903	0.837416	0.89119	-0.344614	-0.311615	-0.365258	-0.332309	-0.373344	-0.344043	-0.319732	-0.304629	-0.307508	-0.351808	-0.337078	-0.334714	-0.275519	-0.312174	-0.36716	-0.312466	-0.315382	-0.359447	-0.337895	-0.261422	-0.292091	-0.366277	-0.364887	-0.335323
CHCH1	Q9CQA6	0.0069782	-0.0386362	0.0236929	0.973843	0.906756	0.889698	NA	NA	-3.26347	-3.49788	NA	NA	-3.46937	-3.40247	NA	NA	-3.37289	-3.35501	NA	NA	-3.36016	-3.41515	NA	NA	-3.36481	-3.42976	NA	NA	-3.31031	-3.46498
CHCH2	Q9D1L0	0.0298522	-0.156917	-0.264912	0.68415	0.00417286	3.37e-06	-1.4774	-1.53198	-1.53675	-1.5177	-1.62417	-1.65516	-1.68667	-1.69993	-1.63801	-1.66049	-1.59688	-1.65856	-1.51438	-1.6508	-1.50524	-1.51283	-1.46863	-1.55165	-1.50933	-1.50865	-1.30159	-1.45177	-1.33352	-1.40741
CHCH7	Q8K2Q5	0.0452231	-0.0415502	-0.0327824	0.77912	0.87214	0.81116	-4.53953	-4.48066	-4.78317	-4.37953	-4.48373	-4.486	-4.56379	-4.6184	-4.53879	-4.52744	-4.61072	-4.57925	-4.71617	-4.69251	-4.50546	-4.44965	-4.46423	-4.54816	-4.53038	-4.44296	-4.54226	-4.47403	-4.65941	-4.44937
CHD1	P40201	-0.0217802	0.0629876	-0.00490997	0.697092	0.198668	0.930068	-2.09901	-2.14126	-2.11437	-2.1511	-2.0913	-2.0333	-2.05495	-2.07794	-2.17787	-2.08349	-2.17882	-2.10723	-2.09849	-2.0839	-2.16149	-2.07475	-2.14701	-2.13367	-2.11281	-2.11595	-2.14348	-2.12991	-2.12838	-2.12599
CHD2	E9PZM4	0.0240234	-0.00700466	-0.00161469	0.806719	0.979352	0.986389	-2.02639	-2.12739	-2.03359	-2.1284	-2.08254	-2.06747	-1.93867	-2.14976	-2.04914	-2.12274	-2.05701	-2.13725	-2.15123	-2.11418	-2.01823	-2.12822	-2.00692	-2.09203	-2.01505	-2.09643	-2.00821	-2.12289	-2.11245	-2.11612
CHD4	Q6PDQ2	-0.0382573	-0.0396844	-0.0678489	0.247912	0.326263	0.0161517	4.56319	4.59875	4.57326	4.59051	4.6175	4.60049	4.55292	4.64563	4.57494	4.51629	4.50183	4.53184	4.60788	4.62277	4.61827	4.62982	4.67669	4.63275	4.60936	4.65647	4.60143	4.62281	4.56084	4.61122
CHD6	A3KFM7	0.0239034	-0.00928373	0.0256859	0.927018	0.98782	0.91092	NA	NA	-3.12411	-3.32095	NA	NA	-3.0578	-3.2379	NA	NA	-3.11711	-3.18086	NA	NA	-3.15738	-3.33549	NA	NA	-3.0275	-3.24963	NA	NA	-3.09295	-3.25639
CHD7	A2AJK6	0.216293	-0.169333	-0.0515009	0.326632	0.58328	0.834144	-6.68249	-6.98827	NA	NA	-7.02697	-7.00152	NA	NA	-6.94521	-6.79414	NA	NA	-7.16576	-6.93759	NA	NA	-6.84452	-6.84531	NA	NA	-6.80221	-6.83414	NA	NA
CHD8	Q09XV5	0.00298509	-0.00617774	-0.0583638	0.974693	0.978885	0.308233	1.28653	1.32122	1.27314	1.2281	1.13105	1.20561	1.29396	1.28803	1.19718	1.27274	1.18993	1.1607	1.24935	1.30313	1.29718	1.24738	1.17254	1.26496	1.2967	1.20916	1.3002	1.33177	1.23068	1.19135
CHD9	Q8BYH8	0.025614	-0.0594527	-0.0673819	0.69413	0.351112	0.133663	-0.629344	-0.623407	-0.52931	-0.549897	-0.622664	-0.595632	-0.657648	-0.646788	-0.688929	-0.577576	-0.591297	-0.619736	-0.651884	-0.626193	-0.57205	-0.584286	-0.566187	-0.493028	-0.608713	-0.616992	-0.569942	-0.551623	-0.522006	-0.56444
CHERP	Q8CGZ0	0.0155364	0.0115048	-0.00534532	0.785427	0.908307	0.920096	2.18402	2.14526	2.19371	2.1641	2.16705	2.10921	2.18016	2.13655	2.19099	2.07988	2.13986	2.13086	2.20548	2.11677	2.17518	2.12751	2.16576	2.09882	2.14729	2.13508	2.18113	2.13741	2.15591	2.0885
CHIC1	Q8CBW7	-0.0845556	-0.13146	-0.0392527	0.156029	0.0299572	0.525135	-3.04921	-3.11283	-2.99325	-2.98191	-3.09999	-3.11554	-3.16953	-3.03282	-3.02595	-3.00821	-3.12231	-3.07822	-2.93455	-2.95989	-2.90565	-2.99888	-2.95819	-2.97521	-2.92417	-3.03447	-2.99516	-3.00858	-3.0154	-3.05854
CHID1	Q922Q9	-0.057103	-0.0742295	-0.0387829	0.376137	0.321462	0.529447	1.15572	1.21068	1.24116	1.3084	1.27232	1.2461	1.14833	1.1825	1.24665	1.24064	1.10306	1.32797	1.2972	1.28304	1.26384	1.3003	1.29001	1.26272	1.25817	1.33525	1.27542	1.27998	1.27791	1.24014
CHIN	Q91V57	0.112209	0.105606	0.019657	0.327815	0.4793	0.880035	NA	NA	-4.79189	-4.81179	NA	NA	-4.81006	-4.85126	NA	NA	-4.77135	-4.7965	NA	NA	-4.85738	-4.97071	NA	NA	-4.91468	-4.95785	NA	NA	-4.83198	-4.77518
CHIP	Q9WUD1	-0.0550315	-0.0491586	-0.0862371	0.098268	0.216359	0.00442869	2.31256	2.36395	2.34139	2.2994	2.35733	2.3491	2.36547	2.41139	2.26988	2.26486	2.25682	2.3372	2.39162	2.39232	2.35738	2.3961	2.41634	2.42907	2.39012	2.4444	2.36771	2.41188	2.32849	2.36564
CHK1	O35280	0.033693	-0.0625282	-0.0114995	0.656479	0.436556	0.877651	-1.74335	-1.79761	-1.70274	-1.80862	-1.72473	-1.76872	-1.67258	-1.83672	-1.77179	-1.78775	-1.66567	-1.79982	-1.76963	-1.79701	-1.74431	-1.87613	-1.68546	-1.65097	-1.69099	-1.72522	-1.7368	-1.75135	-1.72833	-1.76253
CHK2	Q9Z265	0.0523424	-0.0331433	-0.0290252	0.637793	0.864887	0.781691	-2.53071	-2.39588	-2.34601	-2.47567	-2.52378	-2.52339	-2.51179	-2.51076	-2.67267	-2.48918	-2.51583	-2.53385	-2.56418	-2.36625	-2.52988	-2.49732	-2.60026	-2.38689	-2.51133	-2.43867	-2.59812	-2.39748	-2.58193	-2.5179
CHKA	O54804	0.0599301	0.0418888	-0.0814869	0.259953	0.593494	0.0739762	0.875459	0.828717	0.782999	0.887656	0.767478	0.734976	0.770186	0.801014	0.809473	0.757731	0.72462	0.777597	0.802551	0.708529	0.778373	0.845657	0.787129	0.670574	0.694267	0.754129	0.890958	0.830661	0.791239	0.88251
CHKB	O55229	0.0439155	0.0303018	-0.0117237	0.395583	0.71879	0.841202	-0.844374	-0.831091	-0.908171	-0.876706	-0.880218	-0.90597	-0.904604	-0.801145	-0.947755	-0.878035	-0.926554	-0.844999	-0.926884	-0.904706	-0.939373	-0.865041	-0.925589	-0.932017	-0.900265	-0.855273	-0.852807	-0.867106	-0.932393	-0.898143
CHM1A	Q921W0	-0.044617	-0.0622996	-0.0050574	0.366223	0.255802	0.932907	1.59202	1.52318	1.59738	1.62681	1.60543	1.62122	1.51875	1.54989	1.54301	1.55058	1.55656	1.56706	1.55784	1.66259	1.62755	1.66987	1.61663	1.65327	1.5947	1.67988	1.57338	1.57442	1.50019	1.58945
CHM2A	Q9DB34	-0.0218501	-0.0317989	-0.0360375	0.407392	0.27163	0.0924578	2.56307	2.53643	2.51347	2.53731	2.55357	2.56549	2.59008	2.54554	2.55169	2.55896	2.57764	2.5928	2.53938	2.55841	2.56576	2.57412	2.58344	2.61838	2.58063	2.59943	2.61902	2.608	2.60683	2.59139
CHM2B	Q8BJF9	0.0103512	0.0489812	0.0929454	0.960558	0.874044	0.511789	-1.75619	-1.65777	-1.65207	-1.79419	-1.80897	-1.50793	-1.54222	-1.77019	-1.82056	-1.63586	-1.46868	-1.74413	-1.78441	-1.57094	-1.69453	-1.85174	-1.80433	-1.51641	-1.70135	-1.80315	-1.88985	-1.66877	-1.66761	-1.8148
CHM4B	Q9D8B3	-0.00597709	0.0760102	0.134639	0.927106	0.113902	0.000811301	3.38566	3.28131	3.37006	3.2716	3.46143	3.42609	3.47959	3.39241	3.46086	3.40415	3.48688	3.42117	3.35844	3.30246	3.35627	3.31537	3.39525	3.3495	3.36068	3.35006	3.36574	3.26567	3.31502	3.28808
CHMP3	Q9CQ10	-0.0714649	0.0332523	0.0110512	0.641528	0.912788	0.944682	-0.379933	-0.148715	-0.371202	-0.280405	-0.396075	-0.176243	-0.268718	-0.206381	-0.402368	-0.152122	-0.322031	-0.158502	-0.331524	-0.144245	-0.225662	-0.192965	-0.374356	-0.112118	-0.389166	-0.304786	-0.385618	-0.153154	-0.381151	-0.159306
CHMP5	Q9D7S9	-0.0423281	0.0248273	-0.0619762	0.464338	0.803791	0.189665	2.57059	2.54664	2.49675	2.54734	2.55477	2.60406	2.56339	2.61643	2.47971	2.44291	2.44901	2.48291	2.61762	2.58203	2.50926	2.62173	2.5352	2.55045	2.49071	2.66297	2.53488	2.52381	2.45811	2.58565
CHMP6	P0C0A3	0.021318	0.0186352	0.065079	0.747899	0.860837	0.140792	-1.62348	-1.62846	-1.57701	-1.60952	-1.57496	-1.5626	-1.65768	-1.62156	-1.58125	-1.5236	-1.57974	-1.52429	-1.61325	-1.67914	-1.65378	-1.57758	-1.59593	-1.61587	-1.59466	-1.68488	-1.57958	-1.67908	-1.59487	-1.61566
CHMP7	Q8R1T1	-0.0638221	-0.0311076	-0.0281296	0.0646442	0.558102	0.437011	0.641379	0.752302	0.703771	0.717513	0.735744	0.759585	0.733469	0.71583	0.764372	0.749602	0.705914	0.751545	0.747403	0.774263	0.753173	0.795416	0.76967	0.789454	0.755701	0.754233	0.74199	0.757627	0.759021	0.825314
CHP1	P61022	-0.0393498	-0.0192797	-0.0397591	0.435497	0.837416	0.369573	1.12096	1.09136	1.16903	1.15379	1.12159	1.12741	1.14435	1.19745	1.12527	1.05416	1.07864	1.12192	1.24335	1.15739	1.16367	1.12812	1.22129	1.11536	1.1313	1.19998	1.17371	1.13917	1.11158	1.11456
CHRC1	Q9JKP8	0.0262602	0.0279531	-0.00416256	0.743287	0.808221	0.958144	-0.410094	-0.360324	-0.32981	-0.353407	-0.347246	-0.396603	-0.386013	-0.429908	-0.448669	-0.490871	-0.443608	-0.363038	-0.376635	-0.379231	-0.413368	-0.389442	-0.329472	-0.434939	-0.403892	-0.503279	-0.498736	-0.364468	-0.368094	-0.498237
CHRD1	Q9D1P4	-0.0272808	0.0391201	0.045083	0.691518	0.644498	0.383223	0.64498	0.672841	0.710412	0.71156	0.639585	0.704104	0.778035	0.69446	0.795821	0.690479	0.776186	0.747868	0.750643	0.696238	0.668578	0.733458	0.69399	0.708323	0.670993	0.586397	0.698442	0.747171	0.744495	0.639915
CHSP1	Q9CR86	-0.138276	-0.0811776	-0.221803	0.0709044	0.455948	0.00187644	1.21698	1.10568	1.35687	1.36964	1.48474	1.62421	1.58756	1.54606	1.32853	1.3582	1.24196	1.35903	1.31381	1.4638	1.45127	1.37338	1.65737	1.65646	1.63399	1.61945	1.59469	1.61143	1.45851	1.51031
CHSS2	Q6IQX7	-0.0915704	-0.131615	-0.0233959	0.754074	0.727953	0.933143	-3.08871	-2.73384	-2.80561	-2.85136	-3.06687	-2.58602	-2.78074	-3.06061	-3.09057	-2.63802	-2.745	-2.82141	-2.98372	-2.55161	-2.86122	-2.7167	-2.97605	-2.48094	-2.75195	-2.75885	-3.08944	-2.62867	-2.75796	-2.72535
CHSTB	Q9JME2	0.043015	-0.160914	-0.103686	0.645172	0.031284	0.119864	0.155509	0.0621216	0.0197039	-0.111882	-0.247391	-0.194027	-0.232433	-0.133622	-0.0648023	-0.1174	-0.0576544	-0.0402565	-0.0368797	0.0163605	-0.0172349	-0.0088525	-0.107493	-0.129673	0.0780604	-0.0047132	0.0565347	0.0346124	0.0726372	-0.0291536
CHSTC	Q99LL3	0.11695	-0.0482569	-0.120542	0.293303	0.810886	0.223969	NA	NA	-3.16478	-3.10416	NA	NA	-3.33093	-3.32692	NA	NA	-3.27653	-3.33099	NA	NA	-3.26589	-3.23695	NA	NA	-3.19802	-3.36331	NA	NA	-3.20331	-3.16312
CHTOP	Q9CY57	-0.00667957	0.00133425	0.042674	0.904174	0.991993	0.206218	1.52257	1.59971	1.6113	1.55484	1.5434	1.63045	1.60265	1.58211	1.59633	1.55517	1.5953	1.57448	1.57841	1.57045	1.60489	1.56139	1.58414	1.59286	1.60592	1.57036	1.53713	1.59169	1.48956	1.5322
CI040	Q8VCE4	0.0355146	-0.0870324	-0.108348	0.834897	0.664537	0.364306	-2.37773	-2.32757	NA	NA	-2.43861	-2.37099	NA	NA	-2.45114	-2.46141	NA	NA	-2.48492	-2.29141	NA	NA	-2.23713	-2.39841	NA	NA	-2.34633	-2.34953	NA	NA
CI072	Q6DFW0	0.0735752	0.0118923	0.0688398	0.250317	0.948164	0.233549	-2.3842	-2.44725	-2.4636	-2.37232	-2.38569	-2.42338	-2.5343	-2.37153	-2.28205	-2.41473	-2.38855	-2.37183	-2.46632	-2.536	-2.53257	-2.42677	-2.49269	-2.42232	-2.43418	-2.41328	-2.44699	-2.4352	-2.38348	-2.46684
CI085	Q9CQ90	-0.0993737	-0.0253018	0.0868292	0.370447	0.924405	0.393284	-2.58338	-2.63042	-2.78166	-2.62164	-2.42691	-2.53764	-2.46957	-2.45256	-2.35635	-2.68832	-2.56702	-2.32469	-2.6089	-2.57812	-2.5956	-2.43699	-2.45351	-2.39429	-2.49805	-2.43963	-2.53605	-2.49578	-2.65316	-2.59871
CI114	Q3UHX9	-0.0109164	0.0476255	-0.0178781	0.927839	0.752457	0.86232	-1.86256	-1.77417	-1.6916	-1.71971	-1.83348	-1.75561	-1.78657	-1.76578	-1.91753	-1.83522	-1.73027	-1.77046	-1.74361	-1.65231	-1.79358	-1.81488	-1.75232	-1.7276	-1.92792	-1.92411	-1.86425	-1.7508	-1.79893	-1.768
CIA2B	Q9D187	-0.0109406	-0.0701083	0.0122104	0.952366	0.752055	0.938153	0.129939	0.0284372	0.104679	0.0216752	0.225305	0.0839152	-0.0392191	-0.117926	0.166017	-0.0210619	0.200904	0.121005	0.0355403	-0.15185	0.248047	0.196756	0.09666	0.00546886	0.171125	0.159255	0.113159	0.131711	0.111695	0.0614579
CIA30	Q9CWX2	-0.0629208	0.0394136	0.00662998	0.158071	0.552318	0.910506	-0.64771	-0.665436	-0.570245	-0.72115	-0.613931	-0.608775	-0.58379	-0.650065	-0.638097	-0.693866	-0.632332	-0.641478	-0.570967	-0.569843	-0.625204	-0.586843	-0.599414	-0.688411	-0.672175	-0.654214	-0.671106	-0.653759	-0.684902	-0.622526
CIAO1	Q99KN2	-0.0290751	-0.0257433	0.129715	0.821828	0.904488	0.10375	-2.11785	-2.23289	-2.1688	-2.28067	-2.25088	-2.11153	-2.11178	-2.1927	-2.01883	-2.03822	-2.22702	-2.2478	-2.06742	-2.2063	-2.16535	-2.24484	-2.18601	-2.19927	-2.05194	-2.12671	-2.35072	-2.20162	-2.26372	-2.23468
CIAO3	Q7TMW6	0.0735266	0.0349137	-0.0240313	0.244605	0.757147	0.734781	-2.53386	-2.49109	-2.59009	-2.59771	-2.62632	-2.56109	-2.60229	-2.65148	-2.59089	-2.5483	-2.67195	-2.62328	-2.64266	-2.61388	-2.695	-2.55532	-2.64599	-2.57211	-2.7226	-2.64014	-2.58119	-2.54961	-2.64135	-2.56615
CIC	Q924A2	0.109289	-0.024257	0.12434	0.266804	0.92095	0.149142	-1.76522	-1.73692	-1.74995	-1.75351	-1.84776	-1.91654	-1.73419	-1.84367	-1.87398	-1.87843	-1.60096	-1.6027	-1.75923	-1.85376	-1.9545	-1.87526	-1.74777	-1.75677	-1.89159	-1.84901	-1.8402	-1.79645	-1.91381	-1.90296
CING	P59242	0.134245	0.216646	0.286969	0.549422	0.377175	0.0890428	0.116245	-0.269364	-0.00332585	-0.0190175	0.17819	-0.217396	0.0502483	0.0844005	0.196348	-0.131807	0.200438	0.244981	0.0632041	-0.410079	-0.190652	-0.174916	0.0335894	-0.412877	-0.190375	-0.201477	0.0452593	-0.329939	-0.177576	-0.17566
CIP2A	Q8BWY9	-0.0031575	-0.0134828	-0.124007	0.92776	0.756356	7.4e-07	1.64825	1.68764	1.68131	1.66651	1.70239	1.65994	1.68543	1.67496	1.58331	1.55448	1.55932	1.54451	1.65595	1.67018	1.68658	1.68362	1.67548	1.69469	1.69126	1.71521	1.67604	1.70072	1.67412	1.68676
CIRBP	P60824	-0.0569596	-0.0810394	-0.0605593	0.0927618	0.0201107	0.0488217	2.69166	2.71886	2.66074	2.65318	2.7193	2.7051	2.71608	2.72983	2.65569	2.58271	2.61614	2.59334	2.72962	2.73302	2.74124	2.74838	2.85698	2.73429	2.79173	2.81147	2.65177	2.67517	2.65735	2.70582
CISD1	Q91WS0	0.00610584	-0.0231508	-0.0201555	0.935444	0.819589	0.728839	3.44898	3.46062	3.47557	3.37213	3.43347	3.35114	3.41018	3.38895	3.41878	3.32677	3.45651	3.36328	3.46506	3.40564	3.50232	3.35985	3.43598	3.39742	3.45955	3.3834	3.42954	3.39339	3.44341	3.37962
CISD2	Q9CQB5	-0.0379367	-0.0647628	0.029441	0.475141	0.242605	0.545591	2.00971	2.03638	2.03154	2.09438	1.99034	2.08253	1.93891	1.99586	2.02869	1.98188	2.05836	2.07996	2.05719	2.12745	2.0866	2.05252	2.09089	2.08953	2.0333	2.05298	1.95586	2.0551	1.99066	2.02951
CISD3	B1AR13	-0.00601788	0.00586036	-0.011092	0.948881	0.981728	0.88707	1.11456	1.01414	1.08834	1.01699	1.11262	1.01542	1.15483	1.04448	1.08701	0.955711	1.06607	1.00748	1.10574	0.989852	1.12032	1.0422	1.12644	1.02066	1.12451	1.0323	1.10866	1.02868	1.0249	0.998407
CISY	Q9CZU6	-0.0657734	-0.0557705	-0.0110886	0.0379458	0.121491	0.778323	4.50833	4.56718	4.55973	4.59935	4.55989	4.63529	4.54217	4.6044	4.50695	4.49776	4.52778	4.53433	4.60527	4.65713	4.62414	4.61115	4.66641	4.629	4.63868	4.63075	4.50491	4.55585	4.53074	4.51967
CJ143	Q9CX25	0.044091	-0.0333958	-0.0854026	0.803225	0.917058	0.513192	NA	NA	-4.33836	-4.46789	NA	NA	-4.20348	-4.23258	NA	NA	-4.33113	-4.37282	NA	NA	-4.42565	-4.46879	NA	NA	-4.18241	-4.18686	NA	NA	-4.16528	-4.36787
CK054	Q91V76	0.00454123	-0.0153349	0.00167521	0.945999	0.88119	0.978343	0.384617	0.344779	0.363621	0.412702	0.397189	0.396757	0.370405	0.327422	0.329512	0.325542	0.32775	0.382708	0.409381	0.321871	0.37838	0.377921	0.426319	0.386458	0.326536	0.413799	0.394453	0.301233	0.375743	0.287383
CK068	Q8VD62	0.0183568	0.056829	0.0605737	0.844371	0.544968	0.328747	-1.29406	-1.2159	-1.2149	-1.27871	-1.29968	-1.12822	-1.20457	-1.22551	-1.30513	-1.13556	-1.17475	-1.15941	-1.29752	-1.26192	-1.28157	-1.23599	-1.30391	-1.23025	-1.28647	-1.26465	-1.28187	-1.18409	-1.21091	-1.34028
CK098	Q9D937	-0.00754917	0.00690228	-0.017736	0.885226	0.943841	0.628373	0.258997	0.30251	0.315309	0.276274	0.276176	0.304894	0.293932	0.331724	0.290571	0.340903	0.269368	0.271859	0.29341	0.307551	0.291869	0.290455	0.244085	0.325261	0.316887	0.292885	0.323444	0.296485	0.337669	0.286047
CK5P1	Q8BTW8	-0.0460376	0.163035	0.0784674	0.822165	0.407222	0.604888	NA	NA	-4.38123	-4.47839	NA	NA	-4.33923	-4.34844	NA	NA	-4.41931	-4.45905	NA	NA	-4.35082	-4.41672	NA	NA	-4.45861	-4.55514	NA	NA	-4.38868	-4.64661
CK5P2	Q8K389	0.0570164	-0.0178102	-0.0295411	0.208298	0.852483	0.521506	0.586006	0.521962	0.501796	0.620178	0.473596	0.459788	0.439871	0.4893	0.447572	0.460188	0.457809	0.567313	0.509036	0.483022	0.467753	0.542065	0.511435	0.474775	0.45793	0.489655	0.531452	0.50597	0.477436	0.536188
CK5P3	Q99LM2	-0.0516656	-0.0242061	-0.0185655	0.126999	0.673975	0.612443	1.81675	1.88541	1.88036	1.90583	1.8681	1.84668	1.87018	1.8808	1.80644	1.83916	1.77933	1.84711	1.93176	1.93387	1.89204	1.93733	1.8753	1.90377	1.85196	1.93156	1.82775	1.8694	1.80878	1.84037
CKAP2	Q3V1H1	0.0681591	-0.055799	-0.286053	0.149902	0.362672	9.2e-08	0.696636	0.739496	0.606946	0.606322	0.60069	0.519796	0.504995	0.525051	0.250244	0.252564	0.225588	0.164212	0.570576	0.631509	0.571817	0.602861	0.581863	0.609595	0.597492	0.584778	0.562391	0.506417	0.469233	0.49878
CKAP4	Q8BMK4	-0.0907882	-0.0516224	-0.0866008	0.00270613	0.125212	0.00176633	4.73086	4.74679	4.78493	4.76679	4.82173	4.7406	4.77251	4.79318	4.696	4.61854	4.65459	4.638	4.86707	4.81197	4.87484	4.83865	4.83638	4.81675	4.8462	4.83518	4.75764	4.74128	4.73297	4.72163
CKAP5	A2AGT5	-0.011738	-0.00436161	-0.0951199	0.669703	0.943297	7.81e-06	4.41635	4.42161	4.42857	4.40963	4.42791	4.42052	4.4518	4.45329	4.39477	4.36457	4.39348	4.33865	4.42228	4.43843	4.42816	4.43424	4.43455	4.44739	4.44078	4.44824	4.4736	4.47884	4.45445	4.46505
CKLF4	Q8CJ61	0.0839592	-0.0455888	-0.0847864	0.265521	0.726068	0.207318	-0.713619	-0.644587	-0.616301	-0.641902	-0.596224	-0.801228	-0.804364	-0.842541	-0.851574	-0.724212	-0.693429	-0.769456	-0.760889	-0.675029	-0.781369	-0.734958	-0.733875	-0.667908	-0.739813	-0.720405	-0.770152	-0.655554	-0.639972	-0.633846
CKLF6	Q9CZ69	0.076126	0.0722669	0.232904	0.417727	0.570123	0.00217102	-2.88074	-2.89656	-3.02309	-2.93328	-2.80021	-2.93111	-2.8238	-2.84238	-2.77522	-2.6133	-2.81994	-2.76644	-2.98369	-3.04405	-3.14916	-2.86129	-2.97688	-2.89797	-2.94674	-2.86497	-2.93981	-2.94524	-3.02498	-2.99649
CKP2L	Q7TS74	0.038355	-0.00281597	0.00947304	0.834558	0.994308	0.9558	-0.799343	-0.869198	-0.591032	-0.652818	-0.575462	-0.760628	-0.716718	-0.578983	-0.380471	-0.714987	-0.870047	-0.834865	-0.799936	-0.783523	-0.755658	-0.726694	-0.555133	-0.733724	-0.691432	-0.640239	-0.712767	-0.721702	-0.675629	-0.728162
CKS1	P61025	-0.0402439	-0.0818517	-0.436081	0.730363	0.503895	1.37e-06	-0.273259	-0.0485344	-0.0865288	-0.110462	-0.212243	-0.120683	-0.0505665	-0.119085	-0.6193	-0.520774	-0.66161	-0.637935	-0.207852	-0.073005	-0.0432197	-0.0337314	-0.176767	-0.0238751	-0.00952739	0.0349985	-0.280619	-0.108965	-0.165472	-0.140239
CL004	Q91YN0	-0.0352225	-0.0146618	-0.0694422	0.528413	0.894075	0.104284	-2.15936	-2.09783	-2.05895	-2.14171	-2.09678	-2.08746	-2.10968	-2.03886	-2.18962	-2.11986	-2.1786	-2.14139	-2.07889	-2.02711	-2.15908	-2.05187	-2.09591	-2.05231	-2.08038	-2.04554	-2.10165	-2.08736	-2.07346	-2.08923
CL029	Q8BHN7	-0.0036145	-0.0903226	-0.00871864	0.97997	0.433498	0.937816	-3.72562	-3.69036	-3.78343	-3.78466	-3.88809	-3.76008	-3.79561	-3.73635	-3.74748	-3.61813	-3.71837	-3.91091	-3.84792	-3.73847	-3.69162	-3.6916	-3.80662	-3.68426	-3.69772	-3.63025	-3.74824	-3.72193	-3.71139	-3.77847
CL12B	Q149M0	0.10498	0.0934478	-0.115458	0.596688	0.752457	0.486866	NA	NA	-4.05033	-4.02022	NA	NA	-4.06437	-4.00197	NA	NA	-4.29408	-4.06546	NA	NA	-4.02821	-4.2523	NA	NA	-4.04399	-4.20924	NA	NA	-4.07113	-4.05751
CLA4A	Q6Q473	0.202511	0.0538781	-0.138248	0.106278	0.820856	0.22693	-4.80959	-4.69112	NA	NA	-4.81078	-4.8204	NA	NA	-5.04491	-5.16466	NA	NA	-4.91119	-4.99454	NA	NA	-4.83749	-4.90145	NA	NA	-4.9472	-4.98587	NA	NA
CLAP1	Q80TV8	-0.050465	0.00905215	0.0111715	0.347306	0.95214	0.860032	2.14475	2.25391	2.17178	2.24792	2.2007	2.27811	2.238	2.2776	2.22103	2.28121	2.20368	2.23773	2.19355	2.2825	2.26373	2.28045	2.17671	2.28685	2.20566	2.28896	2.20097	2.28097	2.18096	2.23608
CLAP2	Q8BRT1	-0.016322	0.0382313	0.0552099	0.602299	0.187793	0.0133942	2.17037	2.22192	2.24079	2.19011	2.24507	2.23549	2.28233	2.22689	2.25486	2.24815	2.26218	2.23521	2.24364	2.22801	2.20961	2.20721	2.21784	2.20475	2.21007	2.20419	2.19405	2.18534	2.20485	2.19533
CLASR	Q8CFC7	0.071608	0.057045	-0.0724077	0.681352	0.837416	0.612192	-4.07997	-4.25225	-4.36372	-4.1671	-4.00472	-4.19341	-4.28321	-3.96424	-4.22936	-4.38691	-4.26454	-4.07727	-4.35074	-4.33424	-4.30404	-4.16045	-4.1923	-4.17059	-4.24226	-4.06862	-3.99684	-4.19035	-4.36133	-4.11993
CLCA	O08585	-0.0319098	-0.126806	-0.112331	0.855184	0.429129	0.329616	3.294	3.36237	3.40926	3.33178	3.52107	3.53581	3.37827	3.06203	3.2703	3.26817	3.36206	3.34152	3.28127	3.27345	3.52309	3.44723	3.57339	3.45623	3.49157	3.48321	3.4391	3.43548	3.41527	3.40151
CLCB	Q6IRU5	0.130645	-0.120986	-0.0056307	0.697076	0.808811	0.987369	3.09691	3.07901	3.05574	3.08615	3.38503	3.39136	3.20712	2.59562	3.05199	3.25723	3.38811	3.27142	2.55853	2.68362	3.30933	3.24375	3.2591	3.11517	3.32352	3.36527	3.24319	3.29984	3.09818	3.35007
CLCC1	Q99LI2	0.0102796	-0.0186399	-0.0330948	0.893782	0.865881	0.522903	-0.384015	-0.482533	-0.419909	-0.452589	-0.433145	-0.450804	-0.404906	-0.433689	-0.349834	-0.473204	-0.393895	-0.436387	-0.3741	-0.481959	-0.505758	-0.418347	-0.384619	-0.464661	-0.354681	-0.444023	-0.384738	-0.389505	-0.369335	-0.377363
CLCN3	P51791	0.00403486	-0.0737397	-0.0220703	0.957755	0.205471	0.698981	0.360979	0.355114	0.393555	0.317573	0.299801	0.367964	0.432463	0.273819	0.367548	0.343615	0.38414	0.318503	0.315513	0.406577	0.38754	0.301451	0.43122	0.43564	0.418775	0.383371	0.331918	0.401068	0.418181	0.350921
CLCN4	Q61418	-0.0455502	-0.0249079	-0.0351399	0.58059	0.869078	0.632355	-1.5256	-1.60793	-1.64748	-1.49832	-1.53049	-1.67315	-1.54993	-1.56282	-1.59887	-1.6476	-1.64029	-1.60942	-1.41137	-1.60466	-1.52519	-1.55591	-1.52328	-1.61291	-1.49862	-1.58195	-1.52785	-1.63037	-1.56705	-1.63035
CLCN5	Q9WVD4	-0.0320234	0.00663283	0.0698837	0.483501	0.95673	0.0482401	0.68617	0.736895	0.732397	0.740113	0.673481	0.74713	0.812786	0.752187	0.775716	0.811404	0.757016	0.738933	0.758965	0.774045	0.750944	0.739715	0.735917	0.754637	0.754962	0.713537	0.706153	0.729961	0.722683	0.644737
CLCN6	O35454	-0.0593209	-0.00191918	0.0622553	0.180496	0.989765	0.118305	-0.592889	-0.567486	-0.522131	-0.631745	-0.573755	-0.582302	-0.52681	-0.558438	-0.485757	-0.466852	-0.458888	-0.511927	-0.500087	-0.552137	-0.477017	-0.547727	-0.600297	-0.511386	-0.53964	-0.582305	-0.601048	-0.49729	-0.542279	-0.531828
CLCN7	O70496	-0.0471301	-0.012287	-0.058895	0.39915	0.927024	0.211657	0.0195423	0.128705	0.036997	0.0733389	0.0545076	0.125745	0.0778234	0.124111	0.0649329	0.0398848	-0.00325219	0.0689131	0.0867337	0.0861734	0.146362	0.127834	0.0283509	0.142365	0.126306	0.134313	0.0833786	0.160357	0.0249577	0.137365
CLDN1	Q9CQX5	0.072357	0.0575125	0.0263646	0.831803	0.926151	0.932451	NA	NA	-2.25006	-2.59146	NA	NA	-2.27076	-2.51288	NA	NA	-2.28456	-2.53439	NA	NA	-2.43269	-2.55354	NA	NA	-2.35242	-2.54625	NA	NA	-2.33358	-2.53809
CLGN	P52194	-0.026057	-0.0214949	-0.084257	0.685954	0.833586	0.053121	1.93039	1.87748	1.92736	1.91937	1.94955	1.84052	1.90365	1.93423	1.85078	1.72145	1.81087	1.75451	1.97662	1.90878	1.97114	1.9023	1.97834	1.91869	1.95346	1.86344	1.91981	1.82676	1.85328	1.87479
CLH1	Q68FD5	-0.111805	-0.0134077	-0.0282494	0.000772736	0.84488	0.376115	7.29774	7.33102	7.3527	7.32652	7.40413	7.36068	7.43014	7.39819	7.34682	7.2937	7.31637	7.27493	7.46402	7.41079	7.47274	7.40765	7.44799	7.40114	7.41478	7.38286	7.3477	7.34668	7.34087	7.30957
CLIC1	Q9Z1Q5	-0.112819	0.0176784	0.0443317	0.00575696	0.842309	0.268836	4.10792	4.18638	4.2081	4.24894	4.28015	4.28841	4.21823	4.33573	4.2434	4.22941	4.20238	4.24576	4.31901	4.2863	4.29873	4.29856	4.29954	4.25728	4.25762	4.23737	4.17542	4.23777	4.14255	4.18789
CLIC4	Q9QYB1	0.0567707	0.352727	0.361477	0.530038	1.38e-05	4.33e-06	3.26356	3.31313	3.47337	3.33023	3.54258	3.53419	3.69442	3.55135	3.54118	3.51764	3.63774	3.44664	3.32593	3.2781	3.35432	3.19485	3.2432	3.2073	3.29514	3.166	3.13589	3.15823	3.25196	3.15122
CLIC6	Q8BHB9	0.142984	0.164342	0.0647571	0.16839	0.168986	0.525135	-4.36957	-4.29519	NA	NA	-4.3105	-4.24998	NA	NA	-4.34379	-4.30715	NA	NA	-4.5193	-4.43144	NA	NA	-4.44161	-4.44755	NA	NA	-4.3838	-4.39666	NA	NA
CLIP1	Q922J3	0.0201465	0.0162455	0.025853	0.604517	0.787112	0.410334	3.18597	3.22394	3.18889	3.2271	3.21336	3.2284	3.19963	3.22033	3.2046	3.2633	3.20898	3.27518	3.14327	3.2169	3.16832	3.21684	3.19102	3.21115	3.18064	3.21393	3.22053	3.23976	3.18165	3.2067
CLIP2	Q9Z0H8	0.0249894	0.0300734	0.0531432	0.620725	0.648084	0.149142	1.18109	1.16026	1.16166	1.16218	1.16248	1.15021	1.20076	1.20036	1.18913	1.25177	1.22929	1.2854	1.11525	1.15421	1.10277	1.193	1.12772	1.20358	1.10846	1.15376	1.20682	1.21417	1.128	1.19403
CLK3	O35492	0.0181183	-0.00656144	-0.04294	0.899541	0.985474	0.688794	NA	NA	-3.90132	-3.85937	NA	NA	-3.84399	-3.77193	NA	NA	-3.84613	-3.84767	NA	NA	-3.92014	-3.87679	NA	NA	-3.85462	-3.74818	NA	NA	-3.80854	-3.79938
CLK4	O35493	-0.0548709	0.0779334	0.188195	0.571081	0.485674	0.00799099	-3.17193	-3.13568	-3.19525	-3.11905	-2.98094	-3.1103	-3.30985	-3.06548	-2.96422	-3.06254	-2.9468	-3.00057	-3.13602	-3.07714	-3.02796	-3.16131	-3.18878	-3.17539	-3.2375	-3.17664	-3.21757	-3.17527	-3.12618	-3.20788
CLN5	Q3UMW8	0.0819461	-0.046566	0.019113	0.157267	0.606631	0.782016	-1.78448	-1.91275	-1.82289	-1.83659	-2.00166	-1.88154	-1.9699	-1.9748	-1.89529	-1.99258	-1.94073	-1.96497	-1.94109	-1.88622	-1.9406	-1.91659	-1.88345	-1.94889	-1.90699	-1.9023	-1.94572	-2.04641	-1.87262	-2.00528
CLOCK	O08785	-0.173386	0.0253309	-0.130486	0.139766	0.940173	0.237505	-5.76656	-5.5612	-5.78378	-5.58419	-5.46492	-5.6356	-5.52228	-5.50271	-5.47844	-5.68411	-5.85651	-5.54627	-5.52316	-5.51859	-5.41012	-5.5503	-5.48861	-5.51022	-5.5571	-5.6709	-5.57372	-5.59132	-5.40581	-5.47253
CLP1	Q99LI9	-0.0264243	0.00699857	0.0124551	0.7976	0.981728	0.894693	-2.94966	-2.90542	-3.05621	-2.97531	-3.12062	-2.99834	-3.0277	-2.90335	-2.90319	-2.88305	-3.0337	-2.96554	-2.9692	-2.9796	-2.94548	-2.88663	-3.03543	-3.07591	-3.02948	-2.93718	-3.0012	-2.91728	-2.99863	-2.9182
CLP1L	Q8BXA5	-0.0414298	0.000369271	0.0182627	0.37829	0.997865	0.713489	-0.127152	-0.114435	-0.0645727	-0.0863071	-0.0373254	-0.0773158	0.0430474	-0.0230397	0.0167132	-0.0237621	-0.0845827	-0.0759053	-0.0502116	-0.000161131	-0.0827815	-0.0935929	-0.00841093	-0.0474969	-0.00591705	-0.0342856	-0.08731	-0.0588657	-0.0421932	-0.0522187
CLPB	Q60649	-0.0227216	-0.061196	-0.0474418	0.664453	0.189239	0.208466	-0.339466	-0.321149	-0.337085	-0.307776	-0.374121	-0.337333	-0.332096	-0.27909	-0.273639	-0.328922	-0.355286	-0.312813	-0.329686	-0.320469	-0.299194	-0.265242	-0.229341	-0.255415	-0.344069	-0.24903	-0.274857	-0.24307	-0.277864	-0.285102
CLPP	O88696	0.0390807	-0.0337066	-0.000898273	0.359469	0.571046	0.986927	2.02633	1.96966	1.98479	2.03462	1.94963	1.90491	1.94327	1.88695	1.9818	1.88902	1.96292	1.92315	1.92176	2.0044	1.99641	1.93651	1.99203	1.9284	1.95719	1.94196	1.97753	1.91046	1.95733	1.91517
CLPT1	Q8VBZ3	-0.0692872	-0.0542182	-0.0231519	0.127095	0.359652	0.643877	1.23278	1.19705	1.21216	1.24626	1.2031	1.22919	1.26804	1.23958	1.30668	1.17178	1.19416	1.28327	1.33677	1.25896	1.30957	1.2601	1.34503	1.27611	1.29284	1.2428	1.28562	1.2399	1.29493	1.22805
CLPX	Q9JHS4	0.0599897	0.110948	0.0592233	0.137685	0.00553393	0.105489	1.77749	1.72869	1.72388	1.71233	1.70395	1.68833	1.76414	1.75721	1.73555	1.72118	1.74536	1.69311	1.73659	1.65682	1.63988	1.66915	1.62166	1.5679	1.6471	1.63317	1.72543	1.66115	1.63443	1.63731
CLSPN	Q80YR7	0.00632922	-0.0686848	-0.0739475	0.970369	0.717881	0.501069	-2.92626	-2.81307	-2.70267	-2.82786	-2.76445	-2.81259	-2.75044	-2.74119	-2.81716	-2.57859	-2.98755	-2.89444	-2.90993	-2.78854	-2.76283	-2.83386	-2.81145	-2.6406	-2.62637	-2.71551	-2.80746	-2.63705	-2.78521	-2.75222
CLTRN	Q9ESG4	0.0435299	-0.212566	-0.3282	0.630818	0.00264504	6.03e-06	-1.59719	-1.63339	-1.72401	-1.61707	-1.888	-1.72454	-1.9326	-1.86992	-1.88544	-1.84281	-1.71958	-1.79521	-1.71913	-1.67463	-1.73844	-1.61356	-1.65911	-1.55515	-1.71159	-1.63896	-1.52502	-1.49401	-1.45776	-1.45345
CLU	Q5SW19	-0.0421459	0.000201303	0.00873551	0.298402	0.998217	0.857327	1.19016	1.24828	1.18425	1.30705	1.26542	1.27243	1.27327	1.30807	1.28657	1.31505	1.26136	1.31049	1.26225	1.25639	1.26568	1.31399	1.27106	1.30083	1.24928	1.29722	1.26163	1.31685	1.25534	1.30471
CLUS	Q06890	0.0980847	-0.162774	-0.215541	0.177035	0.0259785	0.00102441	0.00357791	-0.0916203	0.0579989	0.0427541	-0.223977	-0.113397	-0.125	-0.103531	-0.118148	-0.151338	-0.102794	-0.238161	-0.122696	0.00823038	-0.0341786	-0.230984	0.0260756	0.0874777	0.0326563	-0.0610185	0.0736186	0.047778	0.0880094	0.0423179
CLVS1	Q9D4C9	0.0319805	0.0993499	0.0792885	0.662406	0.10678	0.124221	-1.4184	-1.51843	-1.49644	-1.46568	-1.36649	-1.51244	-1.47941	-1.40988	-1.50108	-1.48134	-1.49274	-1.37681	-1.482	-1.53185	-1.56517	-1.44785	-1.51102	-1.55821	-1.58731	-1.50908	-1.51705	-1.55879	-1.56427	-1.52902
CLYBL	Q8R4N0	0.0492583	0.0047747	-0.0223698	0.153351	0.966354	0.533376	0.62753	0.591331	0.537706	0.629799	0.524533	0.561681	0.513163	0.562163	0.537747	0.456948	0.489378	0.499337	0.554303	0.5352	0.559302	0.540528	0.54007	0.53705	0.520274	0.545047	0.492156	0.522433	0.502062	0.556239
CMBL	Q8R1G2	-0.0270306	-0.0263993	-0.0504071	0.69686	0.795243	0.322597	-1.16836	-1.23985	-1.18442	-1.23483	-1.23966	-1.13716	-1.2116	-1.13725	-1.20082	-1.24643	-1.31204	-1.24808	-1.23517	-1.17316	-1.15688	-1.15413	-1.10866	-1.16325	-1.23183	-1.11633	-1.21372	-1.24497	-1.16725	-1.17981
CMGA	P26339	0.113703	-0.394553	-0.301149	0.570331	0.0183701	0.0402125	5.05818	4.8955	5.01442	5.03733	4.88238	5.10264	4.57278	4.53533	4.76847	4.70047	4.87845	4.70477	4.65937	4.83689	5.12388	4.93048	5.28171	5.08082	5.20198	5.10682	5.01377	4.96216	5.18101	5.09982
CMIP	Q9D486	-0.0287417	-0.103483	-0.137334	0.678382	0.06082	0.00357269	-0.79653	-0.643936	-0.623414	-0.657544	-0.810766	-0.714866	-0.760157	-0.73787	-0.782657	-0.685993	-0.797166	-0.786893	-0.672993	-0.643925	-0.624088	-0.66545	-0.655724	-0.626877	-0.662747	-0.664379	-0.672708	-0.584658	-0.633262	-0.612745
CMKMT	Q3U2J5	0.0331105	-0.00770638	-0.0241738	0.744748	0.979306	0.784682	-0.947075	-0.977384	-1.03596	-0.880616	-0.976462	-0.971998	-1.10831	-1.05736	-1.15334	-1.03653	-1.06233	-0.972386	-1.08898	-0.985021	-1.027	-0.872478	-1.00234	-0.97187	-1.06838	-1.04072	-1.10946	-0.985701	-1.03768	-0.995041
CMLO5	Q9QXS8	0.00583074	-0.00268738	-0.0632512	0.971266	0.993878	0.543595	-3.43291	-3.48588	-3.62129	-3.52927	-3.70164	-3.64502	-3.59342	-3.39746	-3.58507	-3.54585	-3.64004	-3.54796	-3.5588	-3.52836	-3.55178	-3.45374	-3.65972	-3.53859	-3.57599	-3.55248	-3.37389	-3.50179	-3.69287	-3.49737
CMPK2	Q3U5Q7	0.263964	0.874393	1.45245	2.37e-07	1.99e-17	2.3e-21	0.990235	1.04342	1.03278	1.08771	1.70485	1.63916	1.61874	1.65013	2.1553	2.14347	2.11926	2.17959	0.77005	0.743003	0.77081	0.814438	0.748077	0.767629	0.823314	0.776299	0.637959	0.695598	0.716206	0.738048
CMS1	Q9CZT6	0.0511726	0.0266105	0.0139214	0.534233	0.861168	0.874631	-1.02841	-1.00542	-1.01945	-0.87902	-1.04963	-0.945609	-1.0599	-1.00776	-1.0281	-0.970211	-1.03639	-1.00063	-1.16688	-1.02216	-0.998902	-0.949028	-1.03649	-0.975368	-1.10647	-1.05102	-1.03596	-0.980526	-1.10212	-0.972406
CMTA2	Q80Y50	-0.110245	0.000144274	0.0587275	0.54321	0.999261	0.735715	-3.82306	-3.77603	NA	NA	-3.95807	-3.67983	NA	NA	-3.73822	-3.81096	NA	NA	-3.74582	-3.63278	NA	NA	-3.8553	-3.78288	NA	NA	-3.89454	-3.77209	NA	NA
CMTD1	Q8BIG7	0.0187958	-0.00471472	-0.0106469	0.831124	0.985474	0.890497	-0.655522	-0.662493	-0.530673	-0.580647	-0.596442	-0.616036	-0.649647	-0.714017	-0.710782	-0.628942	-0.564292	-0.626166	-0.541624	-0.661189	-0.607686	-0.694018	-0.600198	-0.613942	-0.63883	-0.704312	-0.630606	-0.632579	-0.579207	-0.645202
CMTR1	Q9DBC3	-0.0451124	0.0686789	0.133181	0.214229	0.065974	7.97e-05	1.71889	1.76818	1.74292	1.79469	1.8386	1.8455	1.86407	1.84903	1.86584	1.87312	1.89912	1.89276	1.78858	1.74921	1.84822	1.81911	1.82545	1.72964	1.78975	1.77764	1.77514	1.7592	1.75129	1.71248
CMTR2	Q8BWQ4	0.138252	-0.0664005	-0.234517	0.354099	0.800176	0.0727191	-3.08769	-2.88074	NA	NA	-3.10182	-3.03688	NA	NA	-3.06344	-3.17206	NA	NA	-3.20147	-3.04346	NA	NA	-3.05031	-2.95559	NA	NA	-2.88803	-2.87844	NA	NA
CN37	P16330	0.119048	0.00867192	-0.0527875	0.144388	0.978515	0.534116	-3.63612	-3.64923	-3.52731	-3.66802	-3.52459	-3.65589	-3.7316	-3.64946	-3.59709	-3.70496	-3.7209	-3.77112	-3.77671	-3.75635	-3.78453	-3.63929	-3.594	-3.71559	-3.65519	-3.63144	-3.66288	-3.73757	-3.63459	-3.54788
CNBP	P53996	-0.0528687	0.0103872	-0.0110131	0.1493	0.909339	0.800606	2.94146	2.99114	2.98904	3.01414	3.10734	3.04468	3.13013	3.13129	3.11779	3.1507	3.0729	3.09932	3.0592	3.02604	3.0063	3.05571	3.11261	3.09916	3.04392	3.11621	3.13336	3.13043	3.08049	3.14047
CND1	Q8K2Z4	-0.0549731	-0.0530192	-0.135888	0.1028	0.173914	4.03e-05	4.15155	4.15105	4.22433	4.22854	4.19335	4.15711	4.13491	4.17836	4.09996	3.99559	4.0739	4.05911	4.24374	4.22674	4.26304	4.24185	4.25286	4.19642	4.21409	4.21243	4.19537	4.19003	4.19473	4.19199
CND2	Q8C156	0.00736653	-0.0153032	-0.0789557	0.898135	0.849837	0.0172936	2.49897	2.48795	2.48673	2.49475	2.50266	2.41449	2.48531	2.4272	2.44984	2.38311	2.40063	2.34189	2.50406	2.45545	2.52511	2.45432	2.50391	2.44996	2.49046	2.44654	2.50226	2.46441	2.47242	2.4522
CNDD3	Q6ZQK0	-0.0247375	-0.0238842	-0.0625727	0.580546	0.712947	0.0546869	1.50981	1.60126	1.61814	1.62911	1.53556	1.5902	1.59148	1.57748	1.52168	1.53418	1.52985	1.49048	1.64208	1.60328	1.62126	1.59065	1.61851	1.6061	1.59227	1.57338	1.55518	1.62053	1.5928	1.55797
CNDG2	Q6DFV1	0.00828678	0.0499096	0.0565701	0.898245	0.361479	0.142883	0.864645	0.821306	0.892362	0.911118	0.885367	0.878671	0.868746	0.866037	0.831906	0.850808	0.897967	0.921531	0.913542	0.85684	0.86937	0.816533	0.819796	0.867269	0.822096	0.790021	0.818054	0.855608	0.848887	0.753381
CNDH2	Q8BSP2	-0.00363938	-0.0390914	-0.153201	0.967466	0.697728	0.00297116	0.274176	0.260853	0.29426	0.203011	0.236358	0.216617	0.284204	0.206544	0.0678601	0.0511941	0.112079	0.0918468	0.319903	0.195243	0.357005	0.174708	0.312627	0.269955	0.296515	0.220991	0.239694	0.260531	0.281499	0.154062
CNDP2	Q9D1A2	-0.00264546	0.0162217	0.105534	0.954403	0.77035	0.000168599	2.32241	2.38247	2.36386	2.32165	2.38197	2.42351	2.43504	2.3795	2.46497	2.50268	2.54926	2.48413	2.35666	2.3478	2.35467	2.34185	2.40621	2.38964	2.37083	2.38845	2.41537	2.40161	2.38612	2.3758
CNEP1	Q3TP92	0.00607697	-0.048645	-0.00443202	0.963297	0.758795	0.970763	-2.77268	-2.81053	-2.68078	-2.94072	-2.84009	-2.89716	-2.68348	-2.91546	-2.79979	-2.80295	-2.70161	-2.85343	-2.76756	-2.8645	-2.71838	-2.87858	-2.72403	-2.76573	-2.80277	-2.84908	-2.76827	-2.80208	-2.76655	-2.80315
CNIH4	Q9CX13	-0.0435595	0.0096513	-0.0979395	0.605184	0.965355	0.111651	-1.55318	-1.663	-1.6975	-1.56779	-1.59752	-1.53215	-1.68007	-1.48778	-1.67935	-1.6776	-1.7723	-1.75053	-1.57562	-1.62847	-1.59869	-1.50445	-1.54281	-1.59572	-1.59272	-1.60488	-1.64901	-1.65897	-1.65145	-1.52858
CNN3	Q9DAW9	0.0272315	0.146219	0.268658	0.823581	0.10952	0.000522455	1.06937	1.08442	0.997754	1.116	1.2427	1.17151	1.13425	1.30554	1.32696	1.28316	1.22031	1.35707	1.10272	0.938329	0.964654	1.15292	1.09159	0.996718	1.00984	1.17098	1.08238	1.06234	0.89556	1.07259
CNNM2	Q3TWN3	0.0530713	0.0159338	-0.062496	0.68521	0.959179	0.547489	-1.40261	-1.47517	-1.30933	-1.22383	-1.33732	-1.50189	-1.52956	-1.57166	-1.44967	-1.48858	-1.41774	-1.40585	-1.37671	-1.53916	-1.36735	-1.34	-1.36859	-1.41208	-1.60307	-1.62042	-1.31207	-1.40082	-1.42552	-1.37345
CNNM4	Q69ZF7	-0.043352	-0.0568682	0.0236528	0.781555	0.78963	0.86523	-3.36812	-3.34024	NA	NA	-3.385	-3.23778	NA	NA	-3.25841	-3.33602	NA	NA	-3.33491	-3.28674	NA	NA	-3.28515	-3.22389	NA	NA	-3.38289	-3.25885	NA	NA
CNO10	Q8BH15	0.0074372	0.0276424	0.0683971	0.906972	0.708377	0.0668176	-1.0312	-0.926688	-0.981626	-0.927552	-0.983753	-0.924559	-0.973404	-0.949109	-0.897388	-0.921645	-0.936051	-0.955774	-0.976943	-1.00746	-0.949411	-0.962997	-1.01462	-0.935753	-1.02156	-0.969463	-0.995485	-0.973726	-1.03151	-0.983726
CNO11	Q9CWN7	0.0665565	0.0258033	0.0866652	0.281186	0.833956	0.103101	-1.17474	-1.30373	-1.22255	-1.19393	-1.23512	-1.38263	-1.32011	-1.26825	-1.12546	-1.218	-1.13832	-1.23122	-1.293	-1.32365	-1.2687	-1.27582	-1.35455	-1.3175	-1.32212	-1.31515	-1.17235	-1.28953	-1.26255	-1.33523
CNO6L	Q8VEG6	-0.0600492	0.032049	0.10568	0.261914	0.726068	0.0197392	0.141776	0.220831	0.257975	0.281726	0.339357	0.390906	0.273521	0.314932	0.318734	0.374347	0.355795	0.416303	0.262094	0.314762	0.310363	0.255286	0.318733	0.3471	0.224178	0.300509	0.219812	0.296661	0.265552	0.260435
CNOT1	Q6ZQ08	-0.0395067	0.0252072	0.0265165	0.183375	0.568765	0.359456	3.28786	3.32092	3.30199	3.3163	3.31096	3.32795	3.35005	3.40628	3.35476	3.34505	3.32886	3.33609	3.3585	3.35049	3.33262	3.34347	3.30883	3.34836	3.30344	3.33378	3.29116	3.3483	3.28844	3.33079
CNOT2	Q8C5L3	0.0400782	0.0582305	0.163475	0.411514	0.28081	8.83e-05	-0.458637	-0.41356	-0.442675	-0.444659	-0.373851	-0.423713	-0.392096	-0.458446	-0.262044	-0.334919	-0.399551	-0.263164	-0.495562	-0.52335	-0.456367	-0.444565	-0.455113	-0.459308	-0.489967	-0.47664	-0.484921	-0.478356	-0.446665	-0.503638
CNOT3	Q8K0V4	-0.0414386	0.0257462	-0.0121354	0.284406	0.682904	0.782362	1.40624	1.4051	1.38898	1.37864	1.42714	1.42194	1.47323	1.46978	1.44939	1.47401	1.4181	1.38059	1.40997	1.42643	1.47023	1.4381	1.38173	1.41683	1.46565	1.4249	1.42155	1.49699	1.40753	1.44456
CNOT4	Q8BT14	0.0686294	-0.00313418	-0.00953825	0.266918	0.98782	0.900718	-1.41974	-1.52645	-1.57793	-1.56806	-1.5453	-1.5447	-1.59989	-1.48551	-1.5502	-1.50673	-1.58993	-1.45979	-1.65504	-1.59635	-1.60476	-1.51054	-1.57145	-1.54608	-1.5459	-1.49944	-1.4795	-1.52898	-1.54294	-1.51708
CNOT7	Q60809	-0.00917485	-0.0154619	-0.0276242	0.894091	0.883874	0.559408	-1.43391	-1.41388	-1.46975	-1.40777	-1.42863	-1.44283	-1.51172	-1.45751	-1.4518	-1.35282	-1.41218	-1.41183	-1.43427	-1.48898	-1.38951	-1.37585	-1.46616	-1.44127	-1.46251	-1.40888	-1.37667	-1.37283	-1.35573	-1.4129
CNOT9	Q9JKY0	0.00937373	0.0202303	0.0104069	0.898304	0.840573	0.863747	0.157	0.271973	0.151522	0.197662	0.182375	0.291801	0.18962	0.27399	0.1926	0.189735	0.2597	0.264581	0.170693	0.199458	0.154744	0.215769	0.199023	0.231385	0.190866	0.235592	0.233046	0.240908	0.160549	0.230486
CNPY2	Q9QXT0	-0.0807968	-0.0285713	-0.0934749	0.163913	0.800463	0.0716731	3.41489	3.53126	3.40796	3.44854	3.56663	3.45394	3.56395	3.61878	3.39183	3.30585	3.39811	3.36971	3.53978	3.62936	3.45511	3.50159	3.60003	3.5612	3.54478	3.61157	3.48657	3.4089	3.47734	3.4666
CNPY3	Q9DAU1	-0.142946	0.0192953	0.000328601	0.00645371	0.876061	0.996647	1.64141	1.63795	1.66889	1.72476	1.72828	1.71309	1.74419	1.79578	1.67417	1.64289	1.58745	1.67867	1.88407	1.79872	1.73885	1.82314	1.73185	1.72743	1.66764	1.77725	1.68154	1.64734	1.55031	1.70268
CNPY4	Q8BQ47	-0.0812129	0.065114	0.14188	0.473835	0.7116	0.114929	-1.85564	-1.76362	-1.68259	-1.80598	-1.70525	-1.58322	-1.55178	-1.57193	-1.6432	-1.45322	-1.61426	-1.71556	-1.80539	-1.55774	-1.71441	-1.70544	-1.7375	-1.51149	-1.68178	-1.74186	-1.78529	-1.62919	-1.79563	-1.78364
CNRP1	Q5M8N0	0.00501916	0.048121	0.0149013	0.949912	0.530048	0.813678	1.0024	1.04916	0.891884	1.00503	1.06789	0.992437	1.01146	1.10277	1.02263	0.975027	0.981357	1.02082	1.00333	0.935687	0.94751	1.04187	1.05004	0.956768	0.957931	1.01733	0.939278	0.989785	0.983043	1.02812
CNST	Q8CBC4	0.0509721	-0.0369246	-0.0167339	0.414783	0.71165	0.803046	-1.52696	-1.38708	-1.45171	-1.36504	-1.54042	-1.53658	-1.46829	-1.52614	-1.4602	-1.49447	-1.49262	-1.48494	-1.56321	-1.47562	-1.45906	-1.43679	-1.46531	-1.42221	-1.49686	-1.53936	-1.46708	-1.40984	-1.51398	-1.47439
CNTFR	O88507	-0.0993798	-0.225946	-0.416459	0.252533	0.018821	0.000128172	-0.94896	-0.826445	NA	NA	-1.0205	-0.961812	NA	NA	-1.16778	-1.20093	NA	NA	-0.794318	-0.782328	NA	NA	-0.785163	-0.745255	NA	NA	-0.807575	-0.728214	NA	NA
CNTLN	A2AM05	0.094653	-0.0599951	-0.175161	0.553078	0.823423	0.170042	NA	NA	-2.63451	-2.62223	NA	NA	-2.72827	-2.60766	NA	NA	-2.8025	-2.66918	NA	NA	-2.81432	-2.63173	NA	NA	-2.63955	-2.57638	NA	NA	-2.63457	-2.4868
CNTN1	P12960	-0.0686088	-0.124252	-0.286121	0.00406525	3.2e-06	9.17e-13	1.79652	1.83152	1.86204	1.85855	1.71754	1.69798	1.73123	1.69322	1.57619	1.58816	1.57577	1.57519	1.89898	1.88208	1.91994	1.92208	1.83354	1.82692	1.84307	1.83344	1.86102	1.88275	1.8555	1.86052
CNTP1	O54991	0.178296	0.263361	0.288336	0.203872	0.0914106	0.0271863	NA	NA	-3.86326	-3.79455	NA	NA	-3.78201	-3.78891	NA	NA	-3.51533	-3.60922	NA	NA	-4.12704	-3.88737	NA	NA	-4.05061	-4.04704	NA	NA	-3.80976	-3.89147
CNTP2	Q9CPW0	0.0655096	0.0295502	-0.0318708	0.769348	0.952136	0.87503	-1.06827	-1.42053	-1.13537	-1.33711	-1.13102	-1.43188	-1.04497	-1.24119	-1.09701	-1.42977	-1.22851	-1.32864	-1.12149	-1.4142	-1.29943	-1.38819	-1.14591	-1.34546	-1.1581	-1.31779	-1.06308	-1.40226	-1.13013	-1.36096
CO040	Q9CRC3	0.0272866	-0.00834393	-0.106683	0.790529	0.977348	0.101389	-1.88526	-1.95792	-1.88691	-2.00904	-1.92981	-2.00029	-2.00523	-1.8856	-1.96555	-2.01842	-2.00802	-1.99687	-1.90373	-2.08605	-1.88686	-1.97163	-1.96559	-1.98231	-1.83459	-2.00507	-1.82354	-1.89208	-1.96283	-1.88368
CO2A1	P28481	0.215165	0.203724	0.167962	0.0461688	0.0854931	0.0812435	NA	NA	-4.66917	-4.60358	NA	NA	-4.89906	-4.81982	NA	NA	-5.00802	-5.03491	NA	NA	-4.84773	-4.85534	NA	NA	-5.06015	-5.06618	NA	NA	-5.20649	-5.17235
CO3	P01027	0.131523	0.170652	0.0114971	0.573588	0.549402	0.965461	2.19911	2.19598	2.26702	2.54736	0.932574	1.24463	1.20679	1.22402	1.74303	2.09758	2.27051	2.08523	2.00578	2.09899	2.23015	2.34845	0.949168	1.18226	1.06538	0.728603	2.08514	1.80765	2.02011	2.23748
CO4B	P01029	0.185227	0.0499641	0.0474048	0.192779	0.874804	0.776809	0.392531	0.25058	0.179587	0.192253	-0.484419	-0.351409	-0.46723	-0.640269	0.186172	0.259095	0.365743	0.134872	0.109254	0.0782714	0.115909	-0.0293927	-0.409328	-0.360113	-0.514688	-0.859055	0.346084	0.0945543	0.15727	0.158354
CO6A1	Q04857	0.0514063	0.138726	-0.0069804	0.834756	0.610167	0.976685	NA	NA	-3.07467	-2.92653	NA	NA	-3.4948	-3.52418	NA	NA	-3.04176	-3.14118	NA	NA	-3.08845	-3.01556	NA	NA	-3.46677	-3.82966	NA	NA	-3.1019	-3.06708
CO6A4	A2AX52	0.0991348	-0.085364	0.0597543	0.697806	0.832859	0.794492	NA	NA	-2.86002	-3.04551	NA	NA	-3.00512	-3.20367	NA	NA	-2.85292	-3.08263	NA	NA	-2.95337	-3.15043	NA	NA	-2.92379	-3.11427	NA	NA	-2.94882	-3.10625
CO7A1	Q63870	0.0334856	0.0154713	0.0370827	0.833825	0.965513	0.777203	-3.16606	-3.16115	NA	NA	-3.16157	-3.13113	NA	NA	-3.05729	-3.21976	NA	NA	-3.25122	-3.14296	NA	NA	-3.15031	-3.17333	NA	NA	-3.22587	-3.12534	NA	NA
COA3	Q9D2R6	-0.00928852	-0.208857	-0.176754	0.959188	0.10475	0.0983315	0.317916	0.182034	0.146102	0.123389	0.289155	0.259665	0.175607	-0.036397	0.238969	0.331596	0.195893	0.22244	0.0357597	0.0326777	0.40538	0.332778	0.375107	0.342313	0.397257	0.408778	0.42951	0.458502	0.393442	0.414459
COA6	Q8BGD8	0.100383	-0.0145955	-0.0732436	0.506038	0.977763	0.597745	-4.17253	-4.27029	-4.22458	-4.09224	-4.1083	-3.98272	-4.42619	-4.27144	-4.26432	-4.29296	-4.13698	-4.30506	-4.44628	-4.31929	-4.26288	-4.13273	-4.14595	-4.07396	-4.29914	-4.21122	-4.29082	-4.04701	-4.20504	-4.16347
COA7	Q921H9	0.0179146	0.0225621	0.0862579	0.727889	0.745783	0.010352	0.883318	0.869318	0.83319	0.866717	0.852915	0.852688	0.873142	0.897665	0.927492	0.799867	0.874868	0.910528	0.845683	0.811098	0.878185	0.845918	0.888348	0.842415	0.807325	0.848074	0.805018	0.785252	0.773336	0.804117
COAC	Q8BZB2	-0.0435022	0.0537937	-0.0483716	0.879155	0.906938	0.835247	-5.87592	-5.91168	NA	NA	-5.98861	-5.8184	NA	NA	-6.09666	-5.7623	NA	NA	-5.85264	-5.84796	NA	NA	-5.87314	-6.04146	NA	NA	-5.90671	-5.8555	NA	NA
COASY	Q9DBL7	-0.0280031	0.00225467	0.0153745	0.55536	0.987611	0.737049	1.32662	1.30177	1.37865	1.33871	1.36329	1.34254	1.41479	1.31573	1.34338	1.32104	1.33161	1.29045	1.40793	1.36653	1.37666	1.30663	1.36935	1.3286	1.39479	1.3346	1.302	1.28717	1.35217	1.28364
COBA2	Q64739	-0.137248	0.051951	-0.291084	0.541449	0.910336	0.11234	NA	NA	-0.131143	-0.29912	NA	NA	-0.0306879	-0.176287	NA	NA	-0.449188	-0.685654	NA	NA	0.00969654	-0.165464	NA	NA	-0.037074	-0.273803	NA	NA	-0.22781	-0.324864
COBL1	Q3UMF0	0.0477225	-0.0113149	-0.0264538	0.237117	0.905816	0.513612	-0.353093	-0.372341	-0.365062	-0.349594	-0.347045	-0.466708	-0.403866	-0.413484	-0.409055	-0.430019	-0.43769	-0.390293	-0.350905	-0.431979	-0.432609	-0.415488	-0.399303	-0.402825	-0.392316	-0.391401	-0.369184	-0.442171	-0.395777	-0.35411
COCH	Q62507	0.0486778	-0.10421	-0.115198	0.710701	0.434516	0.20802	0.555234	0.485574	0.656889	0.505795	0.372958	0.406961	0.440806	0.281982	0.376289	0.344066	0.448236	0.235477	0.495461	0.551149	0.599718	0.362454	0.43367	0.534476	0.577122	0.374279	0.339097	0.533435	0.58837	0.403958
COE3	O08791	-0.0358739	-0.0781169	-0.0537395	0.75951	0.527033	0.545591	-2.67226	-2.94656	-2.88379	-2.82573	-2.75355	-2.90551	-2.98705	-2.82045	-2.87355	-2.85239	-2.89334	-2.87729	-2.79769	-2.89925	-2.78858	-2.69933	-2.80518	-2.8232	-2.78005	-2.74568	-2.76553	-2.83484	-2.87841	-2.80284
COF1	P18760	-0.112965	0.00739458	-0.0696817	0.00114814	0.940173	0.0215429	6.15294	6.07625	6.1095	6.06416	6.24973	6.20984	6.25134	6.25009	6.09803	6.02107	6.07792	6.03313	6.21326	6.19657	6.22579	6.2191	6.28326	6.20893	6.24392	6.19533	6.14601	6.10963	6.11717	6.13607
COF2	P45591	-0.0917473	0.058794	0.0107715	0.0194676	0.223022	0.831365	3.06647	3.08703	3.04802	3.13726	3.1425	3.20645	3.22399	3.20926	3.10266	3.09509	3.07686	3.1403	3.18331	3.19191	3.11268	3.21787	3.16181	3.14983	3.10205	3.13333	3.07093	3.1288	3.04367	3.12842
COG1	Q9Z160	-0.00563288	0.0111888	0.0437947	0.918158	0.898802	0.203201	1.71251	1.70813	1.72399	1.72661	1.76733	1.71168	1.76059	1.77361	1.80288	1.69901	1.73637	1.81144	1.76059	1.70407	1.6877	1.7414	1.75691	1.73407	1.71559	1.76189	1.7224	1.74534	1.68145	1.72533
COG2	Q921L5	-0.00854393	-0.0209535	0.003033	0.850587	0.694623	0.939721	1.20981	1.26982	1.25985	1.2519	1.25451	1.26925	1.25017	1.2722	1.23506	1.26871	1.22631	1.23965	1.23324	1.27282	1.2648	1.25468	1.253	1.30044	1.26555	1.31096	1.21242	1.28619	1.20814	1.25086
COG3	Q8CI04	0.0134065	0.0100395	0.0245404	0.745437	0.888943	0.417506	1.50134	1.53753	1.56756	1.52321	1.55101	1.5204	1.56879	1.52263	1.56991	1.53186	1.56149	1.52964	1.53075	1.5578	1.48876	1.4987	1.51173	1.54779	1.52333	1.53981	1.49142	1.53397	1.53728	1.53207
COG4	Q8R1U1	0.0609647	0.0158305	0.0890691	0.0941072	0.839717	0.0070557	1.69808	1.69389	1.75518	1.71428	1.68623	1.66022	1.72806	1.69164	1.74928	1.86632	1.75383	1.73534	1.66668	1.66026	1.64806	1.64258	1.66009	1.66652	1.71374	1.66248	1.69685	1.67148	1.6932	1.68698
COG5	Q8C0L8	-0.0359753	-0.0186558	0.00517842	0.213829	0.709857	0.885053	1.30374	1.37208	1.34485	1.35605	1.34302	1.34466	1.37501	1.36942	1.34955	1.37414	1.34668	1.32546	1.38511	1.3952	1.39992	1.34038	1.36796	1.38166	1.39587	1.36126	1.34397	1.36129	1.35005	1.31981
COG6	Q8R3I3	-0.0578531	-0.0680513	-0.0889788	0.184244	0.15978	0.0196716	0.956994	0.947534	0.968214	0.992157	0.947998	0.965062	0.895675	0.992172	0.900436	0.914945	0.868767	0.934038	1.06566	1.00519	0.978479	1.04698	1.03089	0.972075	0.982236	1.08792	0.997695	0.995091	0.944865	1.03645
COG7	Q3UM29	-0.00464415	-0.0440366	-0.0432804	0.932892	0.357494	0.208984	2.27229	2.24659	2.28096	2.2825	2.3075	2.18876	2.21887	2.25015	2.28017	2.23193	2.22295	2.22364	2.25577	2.23468	2.31254	2.29794	2.31956	2.26005	2.27404	2.28778	2.31067	2.29151	2.27929	2.25035
COG8	Q9JJA2	-0.0636492	-0.0289808	-0.0114046	0.279969	0.788249	0.872818	0.728202	0.747317	0.771578	0.857798	0.839488	0.85529	0.750334	0.831286	0.725989	0.800724	0.717306	0.836397	0.765134	0.884982	0.822759	0.886618	0.838081	0.900044	0.80894	0.845255	0.775002	0.823712	0.720623	0.806697
COIL	Q5SU73	0.0239394	-0.0456852	0.0543763	0.844702	0.76817	0.53598	-2.36676	-2.35486	NA	NA	-2.39315	-2.39908	NA	NA	-2.31573	-2.38544	NA	NA	-2.39113	-2.37837	NA	NA	-2.37357	-2.32729	NA	NA	-2.34777	-2.46215	NA	NA
COL12	Q8K4Q8	0.0744579	0.167912	0.294578	0.550388	0.187918	0.00738666	-2.33674	-2.34804	NA	NA	-2.35308	-2.39741	NA	NA	-2.3254	-2.34613	NA	NA	-2.33588	-2.49782	NA	NA	-2.59099	-2.49532	NA	NA	-2.58691	-2.67378	NA	NA
COMD1	Q8K4M5	0.00657587	-0.0475111	-0.101771	0.932101	0.521294	0.0242489	-0.226873	-0.318674	-0.384812	-0.264916	-0.37354	-0.389088	-0.403532	-0.341695	-0.410689	-0.39038	-0.431878	-0.422912	-0.280849	-0.356512	-0.336714	-0.247504	-0.361107	-0.340419	-0.330823	-0.285462	-0.275921	-0.377384	-0.331901	-0.263572
COMD2	Q8BXC6	-0.0969831	-0.0212933	-0.0169391	0.0151465	0.78963	0.724858	0.376395	0.393451	0.290732	0.352716	0.310428	0.325388	0.337703	0.38389	0.319843	0.332314	0.273456	0.356913	0.493179	0.420799	0.414011	0.473237	0.34983	0.328659	0.355122	0.408971	0.342188	0.372402	0.31891	0.316783
COMD3	Q63829	-0.0987333	-0.10111	-0.0936775	0.256679	0.34956	0.231721	0.485458	0.564099	0.476744	0.743275	0.569697	0.608742	0.440878	0.63235	0.529864	0.482939	0.423551	0.623288	0.665522	0.626539	0.674702	0.697746	0.655016	0.684738	0.613123	0.70323	0.600432	0.625492	0.522751	0.685677
COMD4	Q9CQ02	-0.0767721	0.0234297	0.0128898	0.355726	0.89799	0.896411	-0.760676	-0.572037	-0.675711	-0.62613	-0.754198	-0.596446	-0.613498	-0.574243	-0.711753	-0.698547	-0.634515	-0.585747	-0.521298	-0.531719	-0.627657	-0.646792	-0.658522	-0.570312	-0.767185	-0.636087	-0.742748	-0.641703	-0.617557	-0.680113
COMD5	Q8R395	-0.0211831	0.0233334	0.0122813	0.783304	0.838466	0.859443	-0.154343	-0.173439	-0.162583	-0.0996779	-0.149311	-0.20172	-0.14594	-0.118213	-0.0997962	-0.0878718	-0.232716	-0.160069	-0.152261	-0.167919	-0.106507	-0.0786223	-0.169403	-0.156744	-0.252349	-0.130022	-0.211292	-0.119764	-0.197137	-0.101386
COMD6	Q3V4B5	-0.00407058	-0.0141283	-0.110177	0.956407	0.904277	0.010036	-0.547109	-0.538462	-0.450207	-0.540261	-0.465339	-0.461972	-0.520104	-0.566319	-0.555916	-0.585997	-0.607706	-0.553948	-0.518963	-0.577267	-0.448031	-0.515496	-0.486857	-0.505828	-0.481203	-0.483333	-0.43843	-0.472898	-0.422616	-0.528913
COMD7	Q8BG94	-0.0420368	0.091555	0.0110732	0.586251	0.214256	0.890497	-1.28129	-1.29026	-1.39619	-1.26628	-1.28873	-1.27927	-1.20897	-1.22653	-1.21868	-1.31125	-1.37533	-1.31785	-1.24537	-1.32336	-1.22154	-1.27562	-1.39143	-1.3723	-1.26843	-1.33756	-1.25736	-1.31895	-1.41093	-1.28014
COMD8	Q9CZG3	0.0312322	-0.0220358	0.0105214	0.758083	0.900061	0.913633	-0.512128	-0.466052	-0.602259	-0.493879	-0.52431	-0.54647	-0.60004	-0.548935	-0.551391	-0.64009	-0.576808	-0.454989	-0.537538	-0.591403	-0.620284	-0.450022	-0.503434	-0.555354	-0.595875	-0.476948	-0.675371	-0.477156	-0.609913	-0.502925
COMD9	Q8K2Q0	0.0259966	-0.027002	-0.0529852	0.593565	0.694816	0.142582	0.211287	0.147867	0.179943	0.188235	0.141236	0.115709	0.149798	0.17887	0.0853589	0.0853755	0.0886044	0.173121	0.162053	0.184652	0.112111	0.164531	0.140043	0.197921	0.135516	0.22014	0.177299	0.184305	0.133105	0.149692
COMDA	Q8JZY2	0.0136619	-0.0103213	0.0116885	0.821941	0.924405	0.815112	0.330877	0.329347	0.247947	0.287676	0.225636	0.290694	0.286482	0.343234	0.285799	0.326929	0.252916	0.303262	0.233722	0.286665	0.2807	0.340113	0.289006	0.310062	0.310851	0.277414	0.275536	0.314338	0.270412	0.261867
COMT	O88587	-0.0890966	-0.0317861	-0.0266471	0.00386435	0.46994	0.398022	1.44407	1.49209	1.52744	1.49746	1.51474	1.58189	1.50928	1.57408	1.50288	1.52115	1.47637	1.51313	1.57431	1.5903	1.55749	1.59533	1.59969	1.57477	1.5671	1.56557	1.51457	1.52576	1.55928	1.52052
COPA	Q8CIE6	-0.147178	-0.0410712	-0.0527472	0.000259858	0.427142	0.128635	5.65992	5.69925	5.71034	5.71327	5.77035	5.75282	5.77663	5.76897	5.74478	5.62542	5.64519	5.63575	5.88228	5.83113	5.83774	5.82033	5.87065	5.78542	5.77903	5.79795	5.73088	5.73826	5.6862	5.70679
COPB	Q9JIF7	-0.0782322	-0.00742423	-0.0139187	0.00972485	0.929351	0.699824	4.96711	5.0135	5.00713	4.99829	5.01226	5.03307	5.07655	5.07666	5.01554	4.98892	4.98629	4.98432	5.0797	5.105	5.05652	5.05774	5.05697	5.07003	5.02331	5.07792	4.97726	5.04724	4.9712	5.03505
COPB2	O55029	-0.130905	-0.0191081	-0.0509559	0.000971433	0.800649	0.153145	4.67733	4.72983	4.76822	4.72933	4.72864	4.7682	4.84412	4.80104	4.70257	4.66833	4.72601	4.64541	4.88667	4.86647	4.87096	4.80423	4.8177	4.78739	4.83458	4.77876	4.72707	4.72476	4.74711	4.7472
COPD	Q5XJY5	-0.131302	0.00210378	-0.0248258	0.000485159	0.987521	0.511009	4.39265	4.42649	4.43722	4.45717	4.46389	4.49596	4.56886	4.55729	4.46143	4.44498	4.43505	4.37507	4.57114	4.57004	4.55714	4.54042	4.54569	4.52623	4.53084	4.47482	4.4464	4.47515	4.46058	4.4337
COPE	O89079	-0.00882705	0.00575682	-0.034658	0.897988	0.971068	0.446312	3.71066	3.69466	3.6457	3.62569	3.71671	3.62242	3.68566	3.70287	3.62785	3.58267	3.64965	3.71313	3.67724	3.65394	3.66439	3.71645	3.70142	3.65043	3.66274	3.69004	3.73462	3.68244	3.61652	3.67835
COPG1	Q9QZE5	-0.068064	-0.0236358	-0.0332586	0.0361998	0.682688	0.309209	4.3807	4.43539	4.46911	4.40097	4.42399	4.43181	4.4867	4.43203	4.384	4.38653	4.39374	4.33717	4.47742	4.50832	4.52567	4.44702	4.45961	4.47726	4.48431	4.44789	4.38177	4.44125	4.40031	4.41114
COPG2	Q9QXK3	0.0189076	-0.0487929	0.00557775	0.834897	0.62778	0.94576	2.03078	2.06198	1.99794	2.12055	2.05915	1.96168	1.95804	2.11176	2.06747	2.00624	1.97015	2.09625	2.01592	2.01905	1.99085	2.10979	2.09807	2.08753	1.99003	2.11018	2.03154	2.06726	1.95168	2.06732
COPRS	Q9CQ13	0.0879213	-0.00429142	-0.0112762	0.164006	0.985474	0.888494	-3.78019	-3.7636	-3.73931	-3.82293	-3.72882	-3.79463	-3.73892	-3.75393	-3.79342	-3.67341	-3.81295	-3.74683	-3.87593	-3.81867	-3.92425	-3.83887	-3.7288	-3.79714	-3.75673	-3.71646	-3.79535	-3.74256	-3.8051	-3.63851
COPT2	Q9CPU9	0.0278223	0.0121451	-0.0362657	0.862541	0.977763	0.77768	-5.09699	-5.09963	NA	NA	-5.09163	-5.03501	NA	NA	-4.99975	-4.91882	NA	NA	-5.136	-5.11627	NA	NA	-5.01788	-5.13305	NA	NA	-4.92867	-4.91736	NA	NA
COPZ1	P61924	-0.0360322	-0.0332365	-0.154541	0.552527	0.7116	0.000817234	2.48515	2.48985	2.45952	2.43284	2.52984	2.43064	2.49898	2.41922	2.37762	2.22935	2.35306	2.30522	2.44309	2.4759	2.57028	2.52222	2.53616	2.51771	2.50255	2.4552	2.503	2.46406	2.48049	2.43588
COPZ2	Q9JHH9	-0.0675514	-0.0676038	-0.0539381	0.343147	0.461776	0.417506	-1.51294	-1.39887	-1.43095	-1.47939	-1.49892	-1.39192	-1.48372	-1.56056	-1.51587	-1.59975	-1.39825	-1.52764	-1.35871	-1.33233	-1.43703	-1.42387	-1.37698	-1.40751	-1.44722	-1.433	-1.50626	-1.49625	-1.39252	-1.43074
COQ3	Q8BMS4	-0.0209607	0.0387361	0.00867203	0.925349	0.920582	0.966944	NA	NA	-4.15277	-3.93819	NA	NA	-3.91877	-4.01734	NA	NA	-4.03319	-3.93338	NA	NA	-3.95908	-4.08997	NA	NA	-3.99931	-4.01426	NA	NA	-3.89929	-4.08462
COQ5	Q9CXI0	0.0607432	0.0114337	-0.0539085	0.59033	0.971986	0.582797	-2.81704	-2.9434	-2.98207	-3.01844	-2.99208	-3.18082	-3.01499	-3.04478	-3.02816	-3.03903	-3.04599	-2.98854	-2.92834	-3.03641	-3.13866	-2.9005	-3.11184	-3.20869	-2.97445	-2.98343	-2.93469	-3.00828	-2.98872	-2.95439
COQ6	Q8R1S0	-0.0107577	0.162349	-0.0136047	0.966346	0.510837	0.951259	NA	NA	-4.32548	-4.21284	NA	NA	-4.10478	-3.96524	NA	NA	-4.28453	-4.09479	NA	NA	-4.35297	-4.16383	NA	NA	-4.22276	-4.17196	NA	NA	-4.28438	-4.06773
COQ7	P97478	-0.0140069	-0.101386	-0.379693	0.951834	0.709889	0.0153118	NA	NA	-3.3973	-3.22418	NA	NA	-3.56799	-3.38174	NA	NA	-3.68421	-3.57537	NA	NA	-3.37775	-3.21572	NA	NA	-3.44818	-3.29879	NA	NA	-3.22949	-3.2707
COQ9	Q8K1Z0	0.0681096	-0.0344367	-0.00632627	0.116581	0.62311	0.912902	-0.235644	-0.312093	-0.263222	-0.338663	-0.340362	-0.370002	-0.321417	-0.348681	-0.315395	-0.396751	-0.260344	-0.282398	-0.30762	-0.361066	-0.376307	-0.377067	-0.311694	-0.283386	-0.320063	-0.327572	-0.290571	-0.345655	-0.290849	-0.302508
COR1A	O89053	-0.00930188	0.0357394	-0.0266784	0.960309	0.903898	0.86232	-0.806716	-0.623349	-0.709859	-0.71733	-0.749392	-0.701385	-0.618118	-0.492539	-0.375818	-0.447341	-0.598897	-0.651085	-0.665618	-0.685128	-0.772593	-0.696706	-0.702599	-0.646752	-0.721412	-0.633629	-0.707682	-0.46118	-0.559148	-0.238416
COR1B	Q9WUM3	-0.0785477	-0.0238358	0.00885718	0.0417728	0.745645	0.861311	3.52487	3.59485	3.61558	3.64547	3.64738	3.63305	3.5881	3.64088	3.61373	3.61612	3.56461	3.64166	3.67952	3.63974	3.68229	3.69342	3.69959	3.63925	3.61617	3.64974	3.58809	3.65724	3.57177	3.58358
COR1C	Q9WUM4	-0.0700474	-0.0196949	-0.0276025	0.00454629	0.629396	0.249533	3.60207	3.64819	3.6234	3.58606	3.65633	3.64393	3.66815	3.67807	3.62026	3.60136	3.61824	3.58853	3.66771	3.70676	3.68714	3.6783	3.66847	3.68273	3.67573	3.69832	3.60102	3.66661	3.63718	3.63399
COR2A	Q8C0P5	0.0875085	-0.295777	-0.143492	0.824553	0.447432	0.631926	-5.27082	-4.98082	NA	NA	-5.70811	-5.25385	NA	NA	-5.38401	-5.08814	NA	NA	-5.31154	-5.11512	NA	NA	-5.28556	-5.08485	NA	NA	-5.06885	-5.11632	NA	NA
COR2B	Q8BH44	-0.0726568	-0.089038	-0.105286	0.249757	0.20978	0.0515966	1.65626	1.60176	1.57812	1.65668	1.61309	1.55046	1.60719	1.69464	1.60813	1.57539	1.54827	1.66748	1.7503	1.65256	1.63418	1.7464	1.7216	1.68515	1.64525	1.76953	1.75447	1.69541	1.61157	1.75896
CORO7	Q9D2V7	-0.0371412	-0.0341493	-0.00461975	0.129888	0.246597	0.883262	1.74917	1.76761	1.76788	1.7818	1.77381	1.74798	1.76721	1.77833	1.7847	1.73561	1.76087	1.77537	1.82193	1.79843	1.78887	1.80579	1.79835	1.80306	1.82495	1.77757	1.76619	1.79979	1.75051	1.75855
COSA1	Q2UY11	0.0375534	-0.0207814	-0.154946	0.798726	0.946491	0.126455	-2.70877	-2.63985	NA	NA	-2.69616	-2.72215	NA	NA	-2.75815	-2.78265	NA	NA	-2.6226	-2.80113	NA	NA	-2.64421	-2.73254	NA	NA	-2.60868	-2.62223	NA	NA
COTL1	Q9CQI6	-0.0672982	-0.0629052	-0.186896	0.475819	0.637838	0.0107965	2.69846	2.57696	2.63304	2.64579	2.73585	2.58502	2.62352	2.63867	2.57669	2.40015	2.49881	2.47766	2.80993	2.59626	2.75788	2.65938	2.84125	2.57534	2.74052	2.67757	2.73596	2.63668	2.68454	2.64372
COX14	Q8BH51	-0.041144	-0.0415969	-0.0791782	0.609663	0.720328	0.185483	-0.828325	-0.697177	-0.742792	-0.799175	-0.78299	-0.709897	-0.729096	-0.813674	-0.798178	-0.704305	-0.762197	-0.83418	-0.754811	-0.695046	-0.720141	-0.732895	-0.801929	-0.69142	-0.668455	-0.707464	-0.819369	-0.617889	-0.687939	-0.65695
COX15	Q8BJ03	0.0552597	0.00874795	0.0288598	0.513142	0.975058	0.730359	0.123789	0.00698848	0.12084	0.108253	0.162475	0.0161483	0.11658	0.0230475	0.157805	0.000168784	0.153226	0.0892527	0.0887215	-0.0220075	0.0727081	-0.000590315	0.162425	0.0543368	0.100065	-0.0335674	0.110334	0.00535209	0.13012	0.0392071
COX16	Q9CR63	0.010145	-0.100773	-0.113945	0.904135	0.0869812	0.0192279	-2.10358	-2.0918	-2.01507	-2.07883	-2.19107	-2.20397	-2.17055	-2.219	-2.18597	-2.19577	-2.16534	-2.12943	-2.0183	-2.1545	-2.12403	-2.03302	-2.0144	-2.11879	-2.08528	-2.16305	-2.02791	-2.06522	-2.02974	-2.09785
COX17	P56394	0.0686164	-0.0562995	-0.100836	0.617005	0.78963	0.3503	-2.94317	-3.01263	-3.15154	-2.99309	-2.92553	-3.03402	-3.18997	-3.12649	-3.13302	-3.09232	-3.02089	-3.09676	-3.20425	-3.09853	-3.02023	-3.05188	-2.96999	-3.11057	-2.98164	-2.98861	-2.94464	-3.00821	-3.19189	-2.7949
COX2	P00405	-0.110751	-0.018819	0.0511492	0.0114355	0.845972	0.23135	3.961	3.87361	3.95298	3.98932	4.11679	4.03507	3.97116	4.00693	4.03516	3.9756	4.03332	4.01456	4.02939	4.02495	4.10044	4.06513	4.0539	4.06181	4.06178	4.02772	3.96858	3.96656	4.01036	3.90855
COX41	P19783	-0.0725786	-0.071483	-0.100753	0.184244	0.281258	0.0354537	2.60865	2.67953	2.74105	2.71334	2.73336	2.77082	2.64918	2.63338	2.64776	2.59958	2.69248	2.63097	2.79961	2.7333	2.7906	2.70937	2.78532	2.76737	2.82536	2.69464	2.73344	2.75298	2.77868	2.7087
COX5A	P12787	0.012942	-0.0945396	-0.13217	0.917742	0.404516	0.0817293	2.50915	2.3561	2.34835	2.34298	2.47904	2.41849	2.36712	2.25343	2.35373	2.27032	2.35038	2.3503	2.34529	2.25027	2.51233	2.39693	2.47594	2.35783	2.5658	2.49667	2.49516	2.4774	2.43746	2.4434
COX5B	P19536	0.0880797	-0.0596457	-0.163924	0.172545	0.523546	0.00429956	2.74965	2.77649	2.71415	2.75305	2.83847	2.74361	2.60214	2.72046	2.65257	2.55574	2.68922	2.71456	2.65464	2.6372	2.67082	2.67834	2.79925	2.67978	2.80164	2.86259	2.8376	2.82686	2.78588	2.81746
COX6C	Q9CPQ1	-0.106601	-0.0394353	-0.0895617	0.0220265	0.599724	0.0371162	3.52397	3.52242	3.54502	3.51511	3.68005	3.62251	3.59994	3.6347	3.53657	3.42521	3.50837	3.4211	3.65153	3.5806	3.69433	3.60646	3.7089	3.60091	3.72477	3.66037	3.5927	3.56542	3.58416	3.50722
COX7B	P56393	-0.138966	-0.0627134	-0.0428859	0.395302	0.840573	0.808821	-2.26443	-2.20841	-1.92781	-2.15991	-2.00897	-2.05633	-1.96642	-2.22331	-2.03847	-1.99097	-1.98086	-2.15733	-1.92506	-2.03548	-1.84061	-2.20354	-1.96471	-2.00649	-1.8253	-2.20766	-1.98787	-2.02531	-1.80027	-2.18264
COX7C	P17665	-0.0964129	0.00651742	0.07608	0.401952	0.985797	0.476853	-0.319209	-0.242995	-0.309411	-0.267724	-0.0609834	0.0705278	-0.090467	-0.211525	-0.218316	-0.0254441	0.123736	0.045706	-0.258819	-0.134127	-0.2149	-0.145841	-0.148566	-0.0631388	-0.0686109	-0.0382012	-0.190873	0.0571664	-0.195923	-0.0490081
COX7R	Q61387	0.000256228	-0.118299	-0.23085	0.999409	0.261194	0.00309555	-0.7769	-0.639171	-0.532395	-0.683196	-0.795397	-0.637869	-0.67715	-0.828226	-0.936322	-0.861993	-0.746675	-0.850555	-0.627294	-0.619442	-0.631516	-0.754434	-0.639282	-0.51822	-0.613178	-0.694764	-0.687345	-0.540069	-0.575102	-0.66963
COXM2	Q8K199	0.149154	0.0619797	-0.0250868	0.370401	0.850981	0.898641	-2.01068	-2.16362	-1.98945	-2.19707	-2.19146	-2.15572	-2.04249	-2.27276	-2.37614	-2.24632	-1.94168	-2.12371	-2.33822	-2.2904	-2.06216	-2.26667	-2.22916	-2.07507	-2.16529	-2.44083	-2.12224	-2.09623	-1.98203	-2.38701
CP110	Q7TSH4	-0.00341228	0.0620374	0.0207089	0.985894	0.76817	0.884965	NA	NA	-2.1455	-2.29934	NA	NA	-2.14136	-2.13795	NA	NA	-2.15031	-2.30781	NA	NA	-2.20397	-2.23405	NA	NA	-2.19545	-2.20793	NA	NA	-2.19057	-2.30898
CP131	Q62036	0.0120076	-0.0599138	-0.0655887	0.754451	0.0347025	0.00806055	0.0391056	0.010466	-0.0247306	0.0190796	-0.0471787	-0.0632725	-0.0617958	-0.0500762	-0.0549192	-0.0610869	-0.0534192	-0.0143515	-0.0182722	-0.00777505	0.000300129	0.0216374	0.00477373	0.0333329	-0.0195861	-0.00118837	0.0128389	0.0304591	0.0151689	0.0201111
CP135	Q6P5D4	0.0207095	0.0113786	-0.0307664	0.808963	0.948738	0.637065	-2.29346	-2.24811	-2.28543	-2.25897	-2.28297	-2.12846	-2.26614	-2.09975	-2.20054	-2.27299	-2.25684	-2.23575	-2.31412	-2.22144	-2.35672	-2.27653	-2.20601	-2.20493	-2.24271	-2.16919	-2.23168	-2.2196	-2.22129	-2.17048
CP20A	Q8BKE6	-0.00989753	-0.0190283	-0.0207346	0.915703	0.897058	0.779969	2.23093	2.08076	2.09542	2.06129	2.07925	2.03723	2.12833	2.14306	2.14624	2.01523	2.0712	1.99506	2.19649	2.06537	2.14467	2.10145	2.12355	2.05113	2.14802	2.14128	2.12985	2.02826	2.09872	2.05383
CP51A	Q8K0C4	-0.147198	-0.255924	-0.407466	0.0116563	4.38e-05	1.61e-08	2.19539	2.37412	2.293	2.32102	2.17994	2.25053	2.21518	2.17247	1.90932	2.01185	1.95108	2.00282	2.42991	2.48496	2.40099	2.45646	2.43422	2.55005	2.39951	2.45804	2.35974	2.46013	2.29832	2.38674
CPEB1	P70166	0.104316	-0.00455165	-0.0378951	0.459027	0.991798	0.794442	-5.56069	-5.5625	NA	NA	-5.65936	-5.61355	NA	NA	-5.67242	-5.74932	NA	NA	-5.68173	-5.65011	NA	NA	-5.63072	-5.63308	NA	NA	-5.59276	-5.75319	NA	NA
CPEB2	Q812E0	-0.0410391	-0.0638283	-0.0477231	0.85443	0.840473	0.790656	-2.64705	-2.49636	-2.72799	-2.57808	-2.61708	-2.52089	-2.68284	-2.38566	-2.7248	-2.59034	-2.786	-2.51565	-2.64252	-2.42033	-2.74533	-2.47715	-2.57063	-2.43274	-2.57594	-2.37186	-2.81951	-2.46537	-2.75261	-2.38841
CPEB4	Q7TN98	-0.00327908	0.00915791	-0.0191182	0.966346	0.952307	0.745253	-0.0131358	0.00891792	0.00817521	0.0632723	0.0724288	0.142807	0.10584	0.115717	0.0141019	0.0942036	0.0201525	0.112781	-0.030528	0.0757323	-0.0351814	0.070323	0.113396	0.165651	0.0471915	0.0739222	0.0653053	0.118676	0.0377007	0.0960296
CPIN1	Q8WTY4	-0.0182491	-0.048383	-0.0960774	0.823581	0.567874	0.0555418	1.73675	1.70105	1.65552	1.68278	1.70847	1.69548	1.7351	1.73389	1.7299	1.58195	1.65008	1.71936	1.76243	1.6681	1.69643	1.72213	1.80704	1.71884	1.74879	1.7918	1.80866	1.72836	1.67303	1.85554
CPLX2	P84086	0.100967	-0.205251	-0.284	0.423089	0.0920786	0.00518723	2.15577	2.1235	2.10016	2.06554	2.09623	2.11406	2.01104	1.83889	1.8979	1.89893	1.83574	1.87075	1.77469	1.90548	2.15968	2.20124	2.27569	2.17756	2.20172	2.22625	2.20997	2.20832	2.07994	2.14109
CPNE1	Q8C166	-0.0898034	0.0264927	0.0788194	0.0229729	0.720207	0.0306862	2.31388	2.321	2.31023	2.34523	2.39622	2.33947	2.37462	2.42996	2.46822	2.37892	2.44336	2.36175	2.45231	2.36931	2.43683	2.39109	2.39	2.31092	2.35929	2.37409	2.3593	2.33367	2.28769	2.35633
CPNE3	Q8BT60	-0.10668	0.0360592	0.114362	0.0517394	0.72601	0.0231044	1.95544	2.05202	2.06727	2.10483	2.10899	2.21019	2.14094	2.18213	2.15355	2.17778	2.12164	2.13147	2.12221	2.18216	2.16555	2.13636	2.10919	2.24229	2.07325	2.07328	2.00222	2.103	2.03658	1.98521
CPNS1	O88456	-0.0974792	0.012244	0.0663853	0.535662	0.981728	0.649261	2.16192	2.09501	2.35109	2.07213	2.20993	2.21328	2.40848	2.08593	2.26892	2.307	2.36218	2.10899	2.34199	2.35054	2.31472	2.06282	2.17158	2.29028	2.3329	2.07388	2.12016	2.22041	2.33893	2.10204
CPPED	Q8BFS6	0.051144	-0.0515195	0.0417212	0.453544	0.571248	0.505416	-1.39343	-1.36052	-1.3365	-1.45463	-1.42332	-1.43696	-1.45573	-1.53043	-1.42808	-1.37395	-1.3771	-1.42908	-1.3577	-1.44722	-1.44448	-1.50026	-1.3708	-1.46274	-1.39842	-1.40839	-1.50603	-1.44871	-1.33411	-1.48623
CPSF1	Q9EPU4	-0.0328897	-0.0245293	-0.00140104	0.373307	0.665447	0.976685	1.54913	1.51215	1.58895	1.53459	1.51533	1.52089	1.55647	1.55994	1.56084	1.51568	1.49744	1.49301	1.61538	1.54115	1.58488	1.57496	1.59167	1.54254	1.5791	1.53744	1.54493	1.50914	1.53097	1.48754
CPSF2	O35218	0.00834813	0.0329839	-0.0289599	0.886184	0.557402	0.45111	0.806346	0.861412	0.839586	0.80375	0.843536	0.838191	0.834744	0.832915	0.836638	0.767947	0.804734	0.711663	0.799914	0.830568	0.856113	0.791106	0.809296	0.787707	0.835838	0.78461	0.796811	0.835301	0.834263	0.770446
CPSF3	Q9QXK7	-0.0626914	-0.0303796	0.0262938	0.22089	0.736898	0.628195	1.61209	1.65734	1.66351	1.76741	1.70356	1.68079	1.67123	1.70848	1.73256	1.69517	1.6427	1.71609	1.78113	1.72243	1.70363	1.74393	1.77674	1.73158	1.64355	1.73372	1.66127	1.71298	1.61274	1.69436
CPSF4	Q8BQZ5	0.0123402	-0.0473473	-0.0375241	0.834897	0.377917	0.352514	-0.963531	-1.0075	-1.00341	-0.972622	-1.00731	-1.0243	-1.01963	-0.996225	-1.05646	-1.02328	-1.01899	-0.948691	-0.993236	-0.954741	-1.04406	-1.0044	-0.954956	-0.998263	-0.944906	-0.959948	-0.945696	-0.982311	-1.0297	-0.939618
CPSF5	Q9CQF3	-0.0319459	-0.0121652	-0.034332	0.724062	0.95214	0.638401	3.07622	3.07748	3.19486	3.11068	3.15816	3.18727	3.1789	3.03927	3.07225	2.99312	3.15355	3.09029	3.20374	3.1619	3.16302	3.05837	3.21607	3.14675	3.19869	3.05075	3.09581	3.13149	3.15997	3.05928
CPSF6	Q6NVF9	0.0255794	-0.00331514	0.00276425	0.803003	0.989545	0.978289	2.04128	2.15733	2.02389	2.10962	2.02039	2.03891	1.9877	2.16414	2.04317	2.10372	1.93313	2.11312	2.05835	2.04494	1.97917	2.14734	2.0687	2.01419	2.00414	2.13738	2.03254	2.0756	1.98715	2.08679
CPSF7	Q8BTV2	-0.0351986	-0.0171755	0.00647834	0.262543	0.757849	0.86507	1.53971	1.62192	1.59963	1.56964	1.57378	1.59099	1.59751	1.606	1.56068	1.59705	1.56138	1.55586	1.59122	1.63784	1.63021	1.61242	1.62156	1.61016	1.61484	1.59043	1.53745	1.59858	1.5797	1.53332
CPT1A	P97742	-0.0540961	-0.0551224	0.0336993	0.344014	0.449775	0.544774	1.7733	1.75617	1.78194	1.81969	1.76312	1.8018	1.69253	1.81561	1.74597	1.62498	1.78386	1.74511	1.90894	1.83363	1.8216	1.78332	1.88791	1.77854	1.81576	1.81133	1.73046	1.6738	1.68845	1.67243
CPT1C	Q8BGD5	-0.073115	0.00486102	-0.0577947	0.756373	0.993878	0.776678	-5.05315	-4.83707	NA	NA	-4.81645	-5.0088	NA	NA	-4.919	-5.11785	NA	NA	-4.87555	-4.86845	NA	NA	-4.99343	-4.84154	NA	NA	-4.92984	-4.99142	NA	NA
CPT2	P52825	-0.0365902	-0.0499528	0.0319614	0.248538	0.139364	0.270698	3.37879	3.3308	3.3705	3.39318	3.37119	3.35631	3.3586	3.37171	3.41926	3.31125	3.36785	3.36359	3.41702	3.38302	3.43481	3.38477	3.44452	3.41222	3.40381	3.39706	3.34133	3.34198	3.32301	3.32779
CPXM2	Q9D2L5	0.0956957	-0.200568	-0.161655	0.592801	0.287337	0.253627	0.0347053	-0.168214	NA	NA	-0.313196	-0.105956	NA	NA	-0.355316	-0.502085	NA	NA	-0.222508	-0.102392	NA	NA	0.0240661	-0.0420827	NA	NA	-0.247994	-0.286096	NA	NA
CQ10B	Q3THF9	-0.0451669	-0.0618836	0.011886	0.838604	0.850981	0.95429	NA	NA	-5.08084	-5.01263	NA	NA	-5.24934	-5.10412	NA	NA	-5.113	-5.27158	NA	NA	-4.91958	-5.08357	NA	NA	-5.08125	-5.14844	NA	NA	-5.12677	-5.28158
CR025	Q8BH50	0.114587	-0.045147	-0.144056	0.361291	0.852756	0.18821	-3.83644	-3.99589	NA	NA	-4.00028	-3.97054	NA	NA	-3.8888	-4.02329	NA	NA	-4.01117	-4.05034	NA	NA	-3.9365	-3.94403	NA	NA	-3.82458	-3.7994	NA	NA
CR032	Q91WE4	-0.0199797	-0.115398	-0.109954	0.821828	0.071197	0.0406973	0.884283	0.891575	0.902981	0.822941	0.950107	0.890522	0.923265	0.781666	0.908701	0.939379	0.997591	0.964865	0.78625	0.866958	0.983494	0.944996	1.00207	1.0229	0.987921	0.994257	1.03279	1.12592	1.01185	1.07979
CRACD	Q5PR69	0.0399256	-0.0763852	-0.0513053	0.751812	0.597568	0.604453	NA	NA	-2.34226	-2.45318	NA	NA	-2.44764	-2.43301	NA	NA	-2.46405	-2.49457	NA	NA	-2.48321	-2.39208	NA	NA	-2.34187	-2.38602	NA	NA	-2.38668	-2.46933
CRBA2	Q9JJV1	-0.0356083	-0.0811883	-0.212105	0.686694	0.349238	0.000569064	-0.0125242	-0.0166113	-0.0664453	0.0232942	-0.090517	-0.16993	-0.0645926	-0.072645	-0.136005	-0.0470885	-0.188136	-0.0285521	0.0830834	-0.00441101	-0.0895887	0.081063	-0.0453484	-0.0683162	-0.00693785	0.0476712	0.196666	0.0485739	0.0806937	0.122704
CRBB3	Q9JJU9	0.0330589	0.0431649	0.175397	0.460025	0.418259	9.47e-06	0.693466	0.80931	0.706153	0.756591	0.811663	0.824259	0.806532	0.751322	0.918131	0.891544	0.938908	0.941108	0.645436	0.750561	0.714295	0.722992	0.752657	0.775707	0.741334	0.751418	0.74519	0.759274	0.723883	0.759754
CRBN	Q8C7D2	-0.0539492	-0.0591428	-0.0494295	0.693119	0.757849	0.671483	-1.95553	-1.90122	-2.09528	-1.85867	-2.02044	-1.92803	-2.04646	-1.81228	-2.06066	-2.05874	-2.0932	-1.9042	-1.95383	-1.82809	-2.00723	-1.80575	-1.9015	-1.86287	-1.94254	-1.86372	-2.05234	-1.89291	-2.1167	-1.85713
CRDL1	Q920C1	-0.0436682	0.219634	-0.599148	0.95046	0.813427	0.186587	NA	NA	-8.39211	-8.39371	NA	NA	-7.96187	-8.83038	NA	NA	-8.79776	-8.97294	NA	NA	-8.39456	-8.30392	NA	NA	-8.82158	-8.40994	NA	NA	-8.58742	-7.98499
CRDL2	Q8VEA6	-0.120647	-0.00353499	0.0567671	0.850521	0.997865	0.920346	NA	NA	-1.78926	-1.46968	NA	NA	-1.72836	-1.28568	NA	NA	-1.78727	-1.29224	NA	NA	-1.77903	-1.23861	NA	NA	-1.65977	-1.3472	NA	NA	-1.8068	-1.38624
CREB1	Q01147	0.0454313	0.0789083	0.0315771	0.624626	0.433025	0.710995	-0.474201	-0.460135	-0.570127	-0.471531	-0.582711	-0.360918	-0.456458	-0.394423	-0.51195	-0.56932	-0.629981	-0.458766	-0.597527	-0.476333	-0.541476	-0.542384	-0.61563	-0.470539	-0.519831	-0.504144	-0.647232	-0.515758	-0.603819	-0.529516
CREG1	O88668	-0.0549313	-0.000518137	-0.00103938	0.852557	0.99859	0.997156	NA	NA	-0.199698	-0.152736	NA	NA	-0.274928	-0.315483	NA	NA	-0.462811	-0.244266	NA	NA	-0.0362023	-0.20637	NA	NA	-0.480161	-0.109214	NA	NA	-0.287781	-0.417216
CREL1	Q91XD7	-0.0880823	-0.0350053	0.037368	0.088877	0.708134	0.493598	-0.296201	-0.212672	-0.175076	-0.172243	-0.214779	-0.217386	-0.138988	-0.17071	-0.122215	-0.229647	-0.222613	-0.298418	-0.114231	-0.113668	-0.133529	-0.142435	-0.134881	-0.14426	-0.206407	-0.116296	-0.27476	-0.200126	-0.265647	-0.281831
CREL2	Q9CYA0	-0.0248761	-0.0122413	-0.0505494	0.758015	0.942448	0.382798	1.83647	1.8667	1.91107	1.81706	1.86743	1.90598	1.92053	1.71069	1.75697	1.76165	1.80077	1.71641	1.80823	1.89073	1.95238	1.87947	1.8777	1.83416	1.89039	1.85136	1.84706	1.80054	1.82462	1.76577
CREM	P27699	0.177184	0.391062	0.240635	0.0750819	0.00152311	0.0125212	NA	NA	-3.7704	-3.78696	NA	NA	-3.57669	-3.56554	NA	NA	-3.69869	-3.70947	NA	NA	-3.97134	-3.94039	NA	NA	-3.90647	-4.01789	NA	NA	-3.97945	-3.90999
CRIP1	P63254	-0.0558143	0.0183026	-0.153921	0.603676	0.941747	0.0455741	1.67294	1.4962	1.59402	1.57087	1.7431	1.52498	1.59528	1.64034	1.49294	1.33267	1.34829	1.38044	1.70071	1.5117	1.65019	1.69469	1.70437	1.4754	1.60794	1.64278	1.62848	1.52081	1.50926	1.51147
CRIP2	Q9DCT8	-0.00498614	0.00200349	0.120865	0.965491	0.993878	0.0707081	1.82738	1.95164	1.86407	1.90927	1.82626	1.99484	1.942	1.93081	1.90542	1.98363	1.89104	1.99886	1.85694	1.99972	1.84896	1.86669	1.81909	1.97083	1.9239	1.97208	1.7447	1.93054	1.75172	1.86853
CRIPT	O70333	-6.26e-05	0.00193595	-0.0476715	0.999756	0.993008	0.468781	-1.62756	-1.54956	-1.593	-1.6573	-1.6365	-1.62125	-1.54681	-1.55401	-1.68322	-1.56867	-1.66447	-1.73111	-1.6974	-1.5702	-1.59339	-1.56617	-1.67166	-1.53346	-1.58778	-1.57342	-1.60678	-1.55012	-1.68779	-1.61209
CRK	Q64010	-0.0128467	0.00592113	0.0300471	0.81011	0.959756	0.425138	0.762053	0.801011	0.785558	0.864466	0.840447	0.852779	0.828553	0.846801	0.818414	0.878054	0.827105	0.843976	0.812975	0.812044	0.802731	0.836725	0.809999	0.863009	0.85498	0.81691	0.784182	0.860282	0.759721	0.843177
CRKL	P47941	-0.00617513	0.0165707	0.0398895	0.884965	0.741214	0.10987	1.44688	1.47818	1.51053	1.46932	1.51719	1.5136	1.52455	1.51729	1.48152	1.51018	1.53974	1.4978	1.52295	1.47313	1.48742	1.44612	1.51234	1.51479	1.49466	1.48456	1.47835	1.46738	1.46254	1.46141
CRLF3	Q9Z2L7	-0.0462558	-0.0808604	0.0403051	0.802964	0.733098	0.794571	NA	NA	-3.55027	-3.47891	NA	NA	-3.47562	-3.3475	NA	NA	-3.50216	-3.3303	NA	NA	-3.54866	-3.38801	NA	NA	-3.36737	-3.29403	NA	NA	-3.45187	-3.46119
CRNL1	P63154	-2.88e-05	-0.0114223	-0.0104654	0.999756	0.888943	0.800606	1.26264	1.26012	1.22733	1.25917	1.20909	1.20649	1.23847	1.28937	1.25684	1.20625	1.21947	1.24237	1.29227	1.24467	1.21121	1.26122	1.24086	1.23845	1.22482	1.28498	1.25241	1.24258	1.19899	1.27282
CROCC	Q8CJ40	0.0267962	0.00396118	-0.0275266	0.627377	0.981959	0.549961	0.623472	0.561296	0.579836	0.510582	0.522524	0.508844	0.583776	0.548179	0.552167	0.543931	0.441889	0.512524	0.526875	0.502694	0.555632	0.582801	0.520378	0.500665	0.572231	0.554204	0.57748	0.526737	0.539599	0.516802
CRP	P14847	-0.0848901	-0.281117	-0.188181	0.314559	0.000387538	0.0076755	0.662385	0.661391	0.792904	0.75123	0.240985	0.366617	0.278218	0.264999	0.568577	0.457949	0.683125	0.614749	0.793641	0.754434	0.823506	0.835889	0.564296	0.630179	0.656715	0.424095	0.71696	0.715208	0.856253	0.788703
CRTAP	Q9CYD3	-0.0956158	-0.161673	-0.239385	0.214701	0.0353542	0.000544629	-1.72379	-1.80939	-1.81394	-1.70781	-1.77651	-1.89579	-1.98289	-1.9797	-1.93417	-2.07085	-1.95351	-1.86137	-1.58865	-1.73284	-1.64059	-1.71038	-1.72518	-1.77581	-1.74862	-1.73859	-1.67039	-1.74523	-1.77425	-1.67249
CRTC1	Q68ED7	0.122375	-0.105974	-0.115318	0.212939	0.411318	0.1942	-0.974535	-0.968246	-0.958722	-1.06993	-1.03524	-1.07536	-1.10225	-1.13368	-1.17759	-1.17466	-0.89636	-1.30475	-1.08899	-1.09722	-1.0604	-1.21433	-0.917545	-0.992921	-0.92566	-1.08651	-1.08147	-1.04091	-0.94626	-1.02344
CRTC2	Q3U182	-0.0726638	-0.0252886	0.0148937	0.614738	0.936466	0.922018	NA	NA	-3.03369	-3.15943	NA	NA	-3.11921	-3.06284	NA	NA	-3.12867	-3.15338	NA	NA	-2.99125	-3.05654	NA	NA	-3.05598	-3.07548	NA	NA	-3.06407	-3.24777
CRTC3	Q91X84	-0.0826248	0.00167863	-0.0558066	0.625809	0.99736	0.717545	NA	NA	-4.90458	-4.99789	NA	NA	-4.84541	-4.98264	NA	NA	-4.76796	-4.82288	NA	NA	-4.80472	-4.9325	NA	NA	-4.90896	-4.92245	NA	NA	-4.66123	-4.81799
CRY1	P97784	0.0993632	0.0827488	0.0410644	0.514217	0.722194	0.789147	NA	NA	-3.69881	-3.67009	NA	NA	-3.79	-3.66379	NA	NA	-3.7401	-3.71332	NA	NA	-3.80796	-3.75967	NA	NA	-3.91045	-3.70883	NA	NA	-3.82921	-3.70634
CRYL1	Q99KP3	0.00284975	-0.0610517	-0.0709322	0.978417	0.485674	0.22553	0.396229	0.311659	0.264739	0.418387	0.354474	0.308854	0.251484	0.380184	0.300547	0.227301	0.180662	0.308514	0.364892	0.292595	0.307443	0.414683	0.448807	0.354053	0.332352	0.403991	0.342768	0.288426	0.2946	0.374958
CS012	Q8WUR0	-0.0808642	-0.192955	-0.0118554	0.482734	0.103968	0.928184	-2.44225	-2.59393	NA	NA	-2.5466	-2.52025	NA	NA	-2.46775	-2.47145	NA	NA	-2.4629	-2.41155	NA	NA	-2.28361	-2.39733	NA	NA	-2.46112	-2.45438	NA	NA
CS025	Q9D7E4	0.0198284	-0.0785151	-0.0552187	0.922431	0.757849	0.72898	-2.58368	-2.58306	-2.67414	-2.67089	-2.31102	-2.42684	-2.75197	-2.80764	-2.6022	-2.5847	-2.35619	-2.33872	-2.65193	-2.78647	-2.55934	-2.59334	-2.52933	-2.56739	-2.42069	-2.466	-2.37983	-2.46246	-2.46801	-2.35063
CS047	Q8R3Y5	0.0947898	0.014132	-0.0174079	0.0863596	0.924118	0.796077	-1.38715	-1.44938	-1.43318	-1.43327	-1.34695	-1.51179	-1.43777	-1.35711	-1.43324	-1.49061	-1.46748	-1.41075	-1.48628	-1.57783	-1.54649	-1.47155	-1.36434	-1.50216	-1.43304	-1.41062	-1.41213	-1.45098	-1.41692	-1.45241
CSAD	Q9DBE0	-0.04275	0.0640779	-0.0146591	0.814717	0.795125	0.929824	NA	NA	-2.91073	-2.89019	NA	NA	-2.96876	-2.8002	NA	NA	-2.85743	-2.89006	NA	NA	-2.96044	-2.75498	NA	NA	-2.91486	-2.98225	NA	NA	-2.88908	-2.82909
CSCL1	Q91YT8	-0.00859008	-0.0505225	-0.0281517	0.922402	0.574272	0.674629	0.169534	0.179435	0.278832	0.241686	0.185759	0.150543	0.125371	0.0825492	0.222807	0.102522	0.239329	0.147695	0.239587	0.184847	0.269294	0.21012	0.262831	0.22429	0.175182	0.0840096	0.210476	0.19726	0.256683	0.16054
CSCL2	Q3TWI9	-0.0137786	-0.0303099	-0.0244827	0.875454	0.780586	0.710832	-1.02917	-1.05084	-1.15008	-1.09418	-1.0719	-1.1901	-1.07163	-1.12021	-1.13204	-0.978903	-1.08279	-1.05132	-1.01872	-1.08997	-1.12105	-1.03942	-1.11569	-1.09556	-1.10547	-1.01588	-0.99564	-1.04355	-1.05257	-1.05536
CSDE1	Q91W50	-0.0600394	0.0405828	0.0329895	0.0110259	0.133779	0.141499	3.88389	3.91411	3.91857	3.90569	3.98013	4.01422	4.05153	3.99073	3.96875	3.96182	3.97473	3.95742	3.98688	3.95778	3.95876	3.95899	3.9906	3.96548	3.95601	3.96219	3.93981	3.94715	3.90398	3.93982
CSK	P41241	-0.036494	-0.0561634	-0.00683998	0.902486	0.904536	0.979315	-1.85839	-1.5856	-1.47724	-1.73003	-1.91333	-1.39953	-1.66753	-1.82529	-1.84495	-1.53816	-1.56121	-1.64973	-1.75458	-1.36267	-1.61085	-1.77718	-1.75992	-1.39943	-1.73077	-1.69092	-1.88135	-1.52784	-1.63762	-1.51988
CSK21	Q60737	-0.0760383	-0.0747148	-0.0341306	0.00539681	0.00744465	0.190992	3.34515	3.36993	3.32947	3.35816	3.40898	3.35923	3.34525	3.39243	3.36115	3.30834	3.33344	3.3336	3.44233	3.38957	3.45492	3.42003	3.47126	3.42183	3.46264	3.44902	3.3632	3.3547	3.38953	3.36562
CSK22	O54833	-0.0413866	-0.0293475	0.0316946	0.276504	0.602241	0.376157	1.96583	1.96083	1.97579	1.94786	1.97614	1.99077	2.06529	1.97611	1.97145	1.94327	1.99844	1.95683	1.99288	1.99179	2.0649	1.96627	2.05805	2.03497	2.03555	1.99712	1.95053	1.95526	1.94602	1.8914
CSK2B	P67871	-0.0233992	-0.035189	0.0042084	0.679014	0.596932	0.940609	2.89441	2.89618	2.89062	2.91118	2.97873	2.90065	2.83652	2.90385	2.97259	2.89939	2.84687	2.89697	2.88128	2.91333	2.92223	2.96915	2.93405	2.9092	2.94345	2.97381	2.90015	2.90307	2.86321	2.93255
CSKP	O70589	0.0185381	0.0783376	0.107243	0.811433	0.216045	0.0248237	0.697469	0.652987	0.749641	0.680531	0.799319	0.722102	0.834411	0.71126	0.821512	0.863581	0.8464	0.724878	0.673314	0.687874	0.737572	0.607715	0.669843	0.726213	0.698655	0.659032	0.707831	0.700452	0.757194	0.661922
CSN1	Q99LD4	-0.0771759	-0.0273472	-0.0187988	0.256499	0.842309	0.810069	2.73048	2.88438	2.87643	2.84861	2.80276	2.95001	2.95244	2.8495	2.79363	2.8322	2.81558	2.79873	2.88639	2.9801	2.96215	2.81996	2.90777	2.94637	2.94356	2.8664	2.76391	2.87979	2.89399	2.77765
CSN2	P61202	-0.00395215	-0.00208588	0.00258487	0.946109	0.98782	0.960974	3.16435	3.26296	3.23002	3.2175	3.1773	3.22316	3.24152	3.23033	3.20908	3.25225	3.17966	3.16019	3.17281	3.23925	3.26881	3.20976	3.17633	3.2572	3.22529	3.22182	3.19937	3.2146	3.1907	3.18617
CSN3	O88543	-0.0121099	-0.0150509	-0.0327042	0.831803	0.861255	0.405304	2.48904	2.5538	2.6135	2.50347	2.54932	2.53521	2.61478	2.52847	2.48802	2.52077	2.54621	2.48668	2.54918	2.54887	2.5764	2.53381	2.58219	2.60342	2.56607	2.53629	2.54302	2.56381	2.55576	2.5099
CSN4	O88544	-0.0285623	-0.00158023	0.0203053	0.359857	0.98782	0.497192	3.34485	3.32318	3.34337	3.33894	3.41513	3.35471	3.36461	3.37797	3.36717	3.35982	3.3398	3.40302	3.36433	3.36764	3.36815	3.36448	3.39769	3.3644	3.33029	3.42636	3.35111	3.35157	3.33052	3.35538
CSN5	O35864	-0.0337523	0.0124433	0.0375022	0.661079	0.942448	0.549961	2.08628	2.21824	2.1973	2.14521	2.12354	2.19069	2.30829	2.1663	2.14196	2.25819	2.20769	2.13846	2.20502	2.24904	2.21267	2.11531	2.16066	2.22373	2.19943	2.15522	2.13089	2.17562	2.1789	2.11088
CSN6	O88545	-0.0942424	-0.0418155	-0.0186423	0.327574	0.816321	0.870659	2.94672	3.20706	3.11331	3.17714	3.08716	3.23807	3.15465	3.19547	3.07081	3.17292	3.03845	3.11308	3.11701	3.29744	3.16856	3.2382	3.16046	3.27755	3.11818	3.28642	3.03067	3.23217	3.07686	3.13014
CSN7A	Q9CZ04	-0.0204361	-0.0320256	-0.019802	0.73697	0.665447	0.696958	0.661471	0.586621	0.635598	0.557079	0.673878	0.631638	0.633248	0.618951	0.626661	0.618177	0.610065	0.576768	0.573415	0.617019	0.684583	0.647496	0.68948	0.65438	0.7152	0.626759	0.631428	0.67141	0.643509	0.564532
CSN7B	Q8BV13	-0.0211642	0.0359984	-0.0382521	0.828521	0.774853	0.595322	-1.03729	-1.00233	-1.0443	-0.931563	-1.02982	-0.85562	-1.08471	-0.951424	-1.0666	-0.952124	-1.05435	-0.992715	-1.01089	-0.965236	-1.03316	-0.921548	-1.05061	-0.982674	-1.06542	-0.966874	-1.02791	-0.951326	-0.997308	-0.93623
CSN8	Q8VBV7	0.00328285	0.0222858	-0.0877114	0.973843	0.878256	0.128603	0.583836	0.649285	0.532114	0.696168	0.623835	0.601168	0.597888	0.723869	0.524562	0.549412	0.509764	0.637382	0.670453	0.604042	0.571469	0.602309	0.692865	0.57056	0.589969	0.604223	0.621089	0.681619	0.7027	0.566557
CSN9	Q3U898	-0.0155694	0.086804	-0.0967261	0.93435	0.698986	0.461814	NA	NA	-4.86394	-4.84742	NA	NA	-4.76884	-4.78467	NA	NA	-4.91219	-4.91851	NA	NA	-4.79983	-4.88038	NA	NA	-4.75226	-4.97486	NA	NA	-4.84406	-4.79319
CSRP1	P97315	-0.0607048	0.105026	0.0455062	0.479032	0.238203	0.565634	1.01998	1.08907	1.05457	1.16899	1.13744	1.21571	1.17913	1.28067	1.13017	1.13128	1.09882	1.23084	1.23394	1.15154	1.02622	1.16372	1.11545	1.06802	1.03106	1.17832	1.06488	1.16085	1.00389	1.17947
CSRP3	P50462	-0.146228	0.208435	0.161309	0.145826	0.0438361	0.0722902	-1.48108	-1.4457	-1.33802	-1.28073	-1.26799	-1.1355	-1.06855	-1.21681	-1.1501	-1.32018	-1.15069	-1.14299	-1.10232	-1.21085	-1.3239	-1.32355	-1.25178	-1.35962	-1.51228	-1.39892	-1.39785	-1.27079	-1.43537	-1.3052
CSTF1	Q99LC2	-0.0458939	0.00221072	-0.0141335	0.155098	0.985474	0.702632	0.857451	0.903864	0.879737	0.869263	0.887211	0.884779	0.891864	0.874216	0.831686	0.891041	0.88733	0.875186	0.904052	0.922049	0.9367	0.93109	0.84456	0.923019	0.908941	0.852706	0.870656	0.921166	0.901246	0.84871
CSTF2	Q8BIQ5	-0.0100636	-0.0413137	-0.0336942	0.855184	0.408889	0.356986	2.42954	2.49015	2.453	2.48613	2.51601	2.43955	2.41241	2.45461	2.45738	2.41849	2.45749	2.47941	2.53283	2.47783	2.44967	2.43873	2.52354	2.45555	2.51386	2.49489	2.49534	2.4711	2.50447	2.47664
CSTF3	Q99LI7	-0.0173266	0.0156032	-0.0334939	0.767891	0.867751	0.430188	1.98389	1.98051	1.92501	2.01989	1.93641	1.97573	1.95747	2.01168	1.92213	1.95335	1.89088	1.97843	2.01193	2.01108	1.93989	2.01571	1.93359	1.94728	1.92475	2.01325	1.95518	1.99787	1.92303	2.00268
CSTFT	Q8C7E9	0.0314458	0.0212466	0.00816293	0.74547	0.899817	0.930306	-1.94242	-1.81696	-1.83371	-1.89611	-1.91512	-1.80119	-1.82596	-1.95251	-1.91545	-1.83372	-1.83166	-1.81878	-1.92711	-1.84762	-1.85435	-1.9859	-1.92788	-1.83605	-1.83369	-1.98214	-1.89959	-1.83684	-1.78247	-1.91337
CSTN1	Q9EPL2	0.0241181	-0.0523561	-0.138214	0.916316	0.885219	0.373437	-4.25304	-4.50094	NA	NA	-4.40696	-4.37099	NA	NA	-4.45118	-4.41812	NA	NA	-4.405	-4.39721	NA	NA	-4.32528	-4.34796	NA	NA	-4.17889	-4.41398	NA	NA
CSTOS	Q3UY34	0.0187909	-0.0781637	-0.0786295	0.822962	0.261953	0.1346	-0.32323	-0.372208	-0.391441	-0.358029	-0.371528	-0.440094	-0.439781	-0.413665	-0.451605	-0.453233	-0.508092	-0.297084	-0.391085	-0.376349	-0.411843	-0.340795	-0.351918	-0.291349	-0.39554	-0.313606	-0.36631	-0.343513	-0.406974	-0.278699
CT027	Q9D1K7	-0.0814423	-0.0196983	-0.0469117	0.114703	0.864887	0.362643	-0.319997	-0.263401	-0.353337	-0.305581	-0.320036	-0.320152	-0.318416	-0.216609	-0.266985	-0.424311	-0.333742	-0.29643	-0.209928	-0.238032	-0.279711	-0.188875	-0.29422	-0.257477	-0.261034	-0.283689	-0.342102	-0.277454	-0.226797	-0.287467
CTBL1	Q9CWL8	-0.0219279	-0.0421286	-0.0175713	0.518185	0.214256	0.566311	2.56155	2.49715	2.54427	2.54108	2.53276	2.46826	2.46936	2.48896	2.53474	2.49502	2.48549	2.50776	2.5855	2.52255	2.57343	2.55027	2.53471	2.51786	2.52472	2.55058	2.5083	2.51658	2.52677	2.54164
CTBP1	O88712	-0.0609119	-0.00923088	-0.0647762	0.159082	0.940657	0.0962739	2.8073	2.80568	2.86324	2.86861	2.88359	2.87699	2.92752	2.91529	2.87831	2.7764	2.78829	2.8262	2.91638	2.8386	2.94185	2.89164	2.93172	2.88353	2.93582	2.88923	2.90511	2.9251	2.88705	2.81104
CTBP2	P56546	-0.0191226	-0.0165778	-0.0402663	0.64713	0.795125	0.184456	0.629647	0.661113	0.59983	0.616675	0.671724	0.655016	0.644284	0.669317	0.615206	0.666721	0.618014	0.650468	0.607146	0.617804	0.67707	0.681735	0.672132	0.686451	0.703405	0.644664	0.691902	0.700566	0.66441	0.654596
CTC1	Q5SUQ9	-0.00210283	-0.0692489	-0.0174751	0.971394	0.0750476	0.67321	0.0310078	-0.0310605	0.00964304	0.0312802	0.0321058	-0.0194884	-0.0148423	0.00281906	0.054891	-0.0160392	-0.0457001	-0.0418431	0.00971712	-0.0202602	0.0492584	0.0105666	0.0618997	0.089363	0.0456935	0.0806337	0.0197815	-0.0277578	0.0221085	0.00707683
CTCF	Q61164	-0.118465	-0.0183832	0.0505814	0.00836701	0.855714	0.250568	2.28931	2.35655	2.31068	2.37435	2.3318	2.35493	2.39313	2.45233	2.40621	2.36759	2.37869	2.34432	2.46748	2.44535	2.46291	2.42901	2.38766	2.41643	2.3836	2.41804	2.34707	2.34564	2.21982	2.38195
CTDP1	Q7TSG2	-0.00248526	0.0199773	-0.0263965	0.963147	0.757147	0.458449	-1.06948	-1.07023	-1.10654	-1.06336	-1.09086	-1.09379	-1.06993	-1.05417	-1.07721	-1.14509	-1.12403	-1.07081	-1.05501	-1.09122	-1.11093	-1.0425	-1.08472	-1.0886	-1.12701	-1.08833	-1.07138	-1.08896	-1.08948	-1.06174
CTF18	Q8BIW9	0.0312794	-0.0413798	-0.0576883	0.54404	0.501172	0.143557	0.73771	0.674998	0.690928	0.694267	0.752553	0.648776	0.679982	0.697857	0.704371	0.593879	0.669542	0.658269	0.712238	0.629505	0.649445	0.681596	0.767584	0.682307	0.734198	0.760599	0.727944	0.698312	0.681109	0.74945
CTF8	P0CG15	-0.0812477	0.0341103	-0.00986585	0.345077	0.839559	0.926636	-2.86183	-2.77489	-2.81612	-2.79127	-2.7015	-2.66449	-2.64946	-2.7473	-2.76197	-2.80053	-2.71907	-2.68542	-2.6444	-2.82417	-2.62325	-2.8273	-2.73775	-2.65914	-2.68581	-2.81649	-2.80257	-2.6724	-2.80659	-2.64597
CTHR1	Q9D1D6	-0.0865083	-0.0314346	-0.151616	0.180873	0.800649	0.00787944	-1.20336	-1.30473	-1.24927	-1.23372	-1.2208	-1.30028	-1.13692	-1.25186	-1.3344	-1.35066	-1.45973	-1.38458	-1.14869	-1.25867	-1.15567	-1.08201	-1.22102	-1.15019	-1.23452	-1.17839	-1.16905	-1.19938	-1.28722	-1.26726
CTIF	Q6PEE2	0.029088	0.0976161	0.0987185	0.684261	0.0936886	0.0398638	-2.61417	-2.61764	-2.65516	-2.67796	-2.52096	-2.6306	-2.56882	-2.54517	-2.49187	-2.48961	-2.55861	-2.51877	-2.72691	-2.67728	-2.67918	-2.59791	-2.74187	-2.6187	-2.65124	-2.6442	-2.61426	-2.58842	-2.66197	-2.58908
CTL1	Q6X893	0.061424	-0.0275239	0.0620466	0.3775	0.837416	0.317054	-1.43693	-1.3525	-1.52057	-1.34859	-1.47358	-1.49231	-1.46971	-1.33608	-1.37034	-1.34033	-1.41753	-1.37377	-1.45113	-1.4647	-1.50497	-1.48348	-1.42114	-1.39813	-1.47584	-1.36649	-1.49291	-1.42402	-1.47524	-1.35798
CTL3	Q921V7	0.0329196	-0.0207205	-0.0136067	0.74335	0.910019	0.883964	-2.72835	-2.70305	-2.71974	-2.74005	-2.79316	-2.86754	-2.81513	-2.77639	-2.78963	-2.68333	-2.89205	-2.68753	-2.83786	-2.76923	-2.7456	-2.67019	-2.86374	-2.78246	-2.78901	-2.73413	-2.65367	-2.74151	-2.82186	-2.78108
CTNA1	P26231	-0.0132765	0.0147481	-0.0131004	0.741081	0.795243	0.695064	2.80864	2.79468	2.80871	2.78911	2.85236	2.80161	2.86014	2.85678	2.81674	2.78179	2.77539	2.82482	2.82749	2.80404	2.79122	2.83149	2.82831	2.80789	2.83623	2.83947	2.8659	2.7831	2.80994	2.79219
CTNA2	Q61301	-0.00669836	-0.0331072	-0.102462	0.908693	0.573424	0.00328077	1.04289	1.0098	1.05509	1.10068	1.01554	0.996583	0.984274	1.00345	0.996568	0.923754	0.999616	0.971512	1.0409	1.02618	1.07755	1.09062	1.05269	1.0927	1.00175	0.985133	1.10552	1.08068	1.0639	1.0512
CTNB1	Q02248	-0.0630158	-0.00763761	-0.077866	0.1619	0.955425	0.0517867	2.27583	2.39806	2.42032	2.32946	2.39825	2.44502	2.45907	2.39341	2.32703	2.41394	2.36591	2.34507	2.38346	2.45228	2.44079	2.39921	2.40601	2.46094	2.42532	2.43404	2.40665	2.48555	2.45846	2.41275
CTND1	P30999	0.0142842	0.0807217	0.028684	0.727497	0.00695593	0.330772	1.68879	1.7129	1.69684	1.71899	1.79018	1.82268	1.76938	1.82709	1.77763	1.76538	1.73788	1.75442	1.64047	1.68488	1.7033	1.73173	1.71831	1.70996	1.72483	1.73334	1.7636	1.73081	1.69675	1.72941
CTND2	O35927	0.035804	-0.00159939	-0.00807375	0.54404	0.992822	0.898936	-2.02343	-1.96352	-1.96644	-2.03497	-1.99085	-1.96807	-2.03243	-2.04229	-2.00164	-1.95455	-2.05788	-1.96918	-2.04065	-2.06807	-2.01138	-2.01148	-2.0319	-2.02233	-1.95903	-2.01398	-2.00744	-1.97388	-1.92295	-2.04668
CTR1	Q09143	-0.0787869	0.062337	0.0628119	0.0686491	0.242605	0.121951	0.22858	0.21546	0.320797	0.269738	0.323526	0.368155	0.409199	0.404109	0.310152	0.374739	0.345004	0.300738	0.363211	0.387481	0.297618	0.301413	0.271777	0.357291	0.320301	0.306272	0.270549	0.292747	0.28684	0.22925
CTR2	P18581	-0.120349	-0.206284	-0.251869	0.0724257	0.00248114	0.000112253	0.64148	0.663905	0.713778	0.779693	0.525256	0.668779	0.619123	0.693864	0.528898	0.494757	0.537943	0.649787	0.886536	0.864421	0.693623	0.83567	0.87826	0.834202	0.760115	0.85958	0.771059	0.82866	0.80374	0.815402
CTR3	P70423	-0.0562616	0.0838019	0.151613	0.340868	0.182759	0.00214754	-0.502126	-0.442957	-0.507917	-0.467048	-0.402367	-0.481425	-0.441585	-0.288072	-0.38511	-0.32244	-0.450691	-0.363265	-0.403707	-0.45557	-0.464591	-0.371133	-0.504562	-0.47097	-0.526605	-0.44652	-0.509834	-0.542523	-0.544956	-0.530644
CTR4	Q8BLQ7	-0.0673958	-0.014817	-0.0485325	0.79806	0.984991	0.834144	NA	NA	-3.7108	-3.37986	NA	NA	-3.62331	-3.37905	NA	NA	-3.4663	-3.43713	NA	NA	-3.55827	-3.3976	NA	NA	-3.52966	-3.44307	NA	NA	-3.44609	-3.36028
CTR9	Q62018	-0.0501153	-0.0286404	-0.0240738	0.05294	0.433498	0.363845	2.51217	2.52883	2.55491	2.541	2.54584	2.51435	2.55864	2.54536	2.55338	2.50878	2.5118	2.46579	2.57705	2.58472	2.59573	2.57987	2.59722	2.55146	2.56306	2.56702	2.53343	2.55004	2.53975	2.51284
CTRO	P49025	0.0246209	-0.0244223	-0.119011	0.657034	0.758525	0.00219722	2.67733	2.56888	2.649	2.63745	2.64588	2.53186	2.61815	2.60648	2.56494	2.46892	2.52702	2.48752	2.62604	2.58275	2.62827	2.59711	2.66073	2.59919	2.63303	2.60711	2.68503	2.59607	2.62426	2.6191
CTSL2	Q8BG15	-0.0183001	0.0109846	-0.000547006	0.742513	0.915848	0.993283	-0.710491	-0.725483	-0.794908	-0.735539	-0.776107	-0.779868	-0.771209	-0.691026	-0.767529	-0.791044	-0.794505	-0.793667	-0.717844	-0.712072	-0.745043	-0.718261	-0.785957	-0.814763	-0.706218	-0.755211	-0.787699	-0.766249	-0.769526	-0.821084
CTTB2	B9EJA2	0.199707	0.204505	0.324441	0.00622537	0.00611842	1.41e-05	-1.33345	-1.29867	-1.26135	-1.36992	-1.19857	-1.32846	-1.16137	-1.26799	-1.2228	-1.16152	-1.03931	-1.08124	-1.53911	-1.50218	-1.48884	-1.53209	-1.41717	-1.40676	-1.4112	-1.53927	-1.42427	-1.35444	-1.44132	-1.5826
CTU1	Q99J10	0.0937989	-0.0108317	-0.0633087	0.509578	0.982406	0.634211	-4.97784	-4.67076	-4.6888	-4.87554	-4.83083	-4.83639	-4.63011	-4.75195	-4.78187	-4.81297	-4.83466	-4.86762	-4.88518	-4.96319	-4.92871	-4.81106	-4.63537	-4.78422	-4.81848	-4.76789	-4.76819	-4.54746	-4.75551	-4.97272
CTU2	Q3U308	0.0418995	0.0223295	0.0729985	0.501953	0.844357	0.135682	-1.46102	-1.39669	-1.4521	-1.44856	-1.44668	-1.4408	-1.37364	-1.37564	-1.49372	-1.38382	-1.39082	-1.32201	-1.4897	-1.39827	-1.50869	-1.5293	-1.41442	-1.40523	-1.4172	-1.48923	-1.46808	-1.4841	-1.4699	-1.46029
CUED2	Q9CXX9	0.0245599	-0.0672983	-0.107752	0.697806	0.238203	0.011162	-0.945019	-1.00815	-1.03121	-0.958276	-1.13351	-1.16915	-1.12655	-1.08347	-1.13216	-1.12102	-1.17236	-1.07693	-1.00368	-1.0357	-1.04267	-0.958847	-1.05254	-1.06919	-1.06348	-1.05828	-0.940891	-1.03575	-1.08757	-1.00725
CUL1	Q9WTX6	-0.0382962	-0.0172426	-0.0128495	0.221686	0.758525	0.715157	2.78413	2.82551	2.79887	2.86325	2.81693	2.82462	2.80064	2.87163	2.80599	2.82052	2.80717	2.84324	2.87451	2.87395	2.82625	2.85023	2.85988	2.86564	2.80869	2.84858	2.81182	2.84917	2.83044	2.83689
CUL2	Q9D4H8	-0.0179087	0.0723281	0.193543	0.558369	0.00389165	2.01e-09	2.5036	2.52484	2.51533	2.5132	2.59203	2.5654	2.61228	2.61582	2.69081	2.6638	2.66237	2.6714	2.55403	2.516	2.51499	2.54359	2.51576	2.51361	2.51563	2.55121	2.44893	2.50764	2.4636	2.49403
CUL3	Q9JLV5	-0.00500263	0.00542277	0.00623352	0.967987	0.985474	0.954584	3.0526	3.05653	3.15356	2.98858	3.1591	3.06756	3.18134	3.02242	3.05666	2.99541	3.15104	2.99825	3.12766	3.00033	3.15765	2.98563	3.12823	3.12642	3.16697	2.98711	3.04416	3.0452	3.12334	2.96373
CUL4A	Q3TCH7	0.0112931	-0.0263394	-0.0506083	0.787418	0.546366	0.0539551	1.17247	1.14958	1.18044	1.16176	1.16996	1.10523	1.14355	1.09491	1.1126	1.14058	1.14062	1.10973	1.17866	1.12195	1.183	1.13547	1.15273	1.14839	1.15985	1.15805	1.19761	1.17471	1.18742	1.14623
CUL4B	A2A432	-0.0833955	-0.0124305	-0.0128165	0.0302027	0.893961	0.789261	2.8443	2.89492	2.96663	2.92087	2.91569	2.93013	3.02966	2.97228	2.92529	2.91313	2.91712	2.87249	3.04437	2.97915	2.98733	2.94946	2.99009	2.95904	2.9637	2.98464	2.91542	2.92613	2.92127	2.91647
CUL5	Q9D5V5	-0.0216115	-0.0239428	0.0165411	0.6887	0.752457	0.727171	1.66038	1.70987	1.69251	1.70798	1.65692	1.73214	1.71499	1.75554	1.69776	1.70591	1.74246	1.78753	1.70514	1.70271	1.71903	1.7303	1.72206	1.77502	1.70474	1.75354	1.70833	1.78983	1.66806	1.70127
CUL7	Q8VE73	-0.00828186	-0.0441179	-0.0692824	0.939692	0.742329	0.334907	-2.8643	-2.74369	-2.76627	-2.70057	-2.87479	-2.77404	-2.71943	-2.81732	-2.84994	-2.88254	-2.85766	-2.81441	-2.75254	-2.79876	-2.78286	-2.70755	-2.65764	-2.73448	-2.75629	-2.8607	-2.74444	-2.73358	-2.89721	-2.75219
CUTA	Q9CQ89	0.0370385	0.040378	-0.111927	0.776535	0.836193	0.192485	-2.63349	-2.45283	-2.51454	-2.41807	-2.37789	-2.2977	-2.47376	-2.41322	-2.59943	-2.37315	-2.5238	-2.43466	-2.42039	-2.62536	-2.64136	-2.47999	-2.45314	-2.48733	-2.42347	-2.36014	-2.34874	-2.41352	-2.42881	-2.29225
CUTC	Q9D8X1	0.0470164	0.00426239	0.0429862	0.62136	0.987769	0.597705	-2.90964	-2.91915	-2.91756	-2.72347	-2.90153	-2.82077	-2.91807	-2.75598	-2.80881	-2.74555	-2.87648	-2.78427	-2.96198	-2.91024	-2.97164	-2.81403	-2.87891	-2.85378	-2.87176	-2.80894	-2.84605	-2.89927	-2.86016	-2.78158
CUX1	P53564	0.00955286	0.0126512	-0.116565	0.877787	0.89396	0.00154165	2.11356	2.07353	2.05491	2.05058	2.0841	2.05127	2.08141	2.10697	2.01341	2.01165	1.99181	2.00325	2.06058	2.05839	2.04683	2.08857	2.06368	2.07714	2.03574	2.09658	2.11685	2.07025	2.2265	2.07277
CWC15	Q9JHS9	-0.0048189	-0.0450165	-0.0884157	0.929063	0.330954	0.00636641	0.949098	0.915372	0.872407	0.954406	0.921217	0.908616	0.894747	0.935063	0.805268	0.759972	0.828653	0.812775	0.943688	0.913097	0.887428	0.966345	0.959063	0.922486	0.956916	1.00124	0.909944	0.88098	0.856011	0.913396
CWC22	Q8C5N3	-0.0568232	0.00437452	0.0207328	0.168967	0.978515	0.647683	1.07205	1.15755	1.22148	1.11025	1.17063	1.20104	1.23067	1.1892	1.17277	1.19131	1.17844	1.10301	1.18668	1.21065	1.22209	1.16919	1.18622	1.22465	1.19771	1.16547	1.1482	1.14309	1.15199	1.11932
CWC25	Q9DBF7	-0.0121787	-0.0718499	-0.0693993	0.956117	0.798055	0.668218	-1.60234	-1.26885	-1.31299	-1.36862	-1.51909	-1.26263	-1.3413	-1.51804	-1.64802	-1.35002	-1.45275	-1.53112	-1.5334	-1.23529	-1.27431	-1.46108	-1.48574	-1.18037	-1.32812	-1.35943	-1.60048	-1.29577	-1.36649	-1.44157
CWC27	Q3TKY6	0.0190587	-0.0298419	0.0886952	0.730749	0.658411	0.0138752	0.0139637	-0.0378544	-0.0124569	0.000226844	0.000338629	-0.0178877	-0.0471022	-0.0355277	0.086312	0.0834172	0.0123427	0.0466544	-0.0232547	-0.0194187	-0.0754527	0.00577063	-0.0496056	-0.0342101	0.0290881	0.0739163	-0.0316501	-0.0337232	-0.0550861	-0.00559528
CX038	Q8C5K5	-0.0164236	-0.0441651	0.000216533	0.830104	0.580519	0.997887	-1.93217	-1.87527	-1.81228	-1.86307	-1.89438	-1.93052	-1.86436	-1.88597	-1.82954	-1.84196	-1.86718	-1.78564	-1.79686	-1.90931	-1.90538	-1.80555	-1.80211	-1.85441	-1.85458	-1.88746	-1.78254	-1.82994	-1.88906	-1.82365
CX6A1	P43024	0.0127885	0.0165309	-0.151711	0.943189	0.966149	0.162246	-3.72596	-3.71763	-3.5234	-3.56753	-3.57342	-3.75707	-3.60431	-3.72721	-3.69803	-3.72036	-3.64356	-3.85794	-3.72202	-3.69353	-3.4467	-3.72342	-3.57933	-3.70106	-3.58393	-3.86382	-3.48589	-3.56985	-3.55662	-3.70068
CX6B1	P56391	0.0940884	-0.0916536	-0.144549	0.748672	0.838466	0.514739	1.12584	0.921475	0.943691	0.906426	1.3991	1.28835	0.953261	0.726913	0.894955	1.18153	1.42716	1.34908	0.79582	0.667098	1.06632	0.991836	1.21757	0.930246	1.32824	1.25819	1.38673	1.46216	1.20594	1.37609
[truncated: 5,884 more rows]

## Sheet: Redox_Cysteine
Protein	Site_ID	UniProt_ID	logFC_4h	logFC_8h	logFC_24h	adj.P.Val_4h	adj.P.Val_8h	adj.P.Val_24h	Cytokine_4h1	Cytokine_4h2	Cytokine_4h3	Cytokine_4h4	Cytokine_8h1	Cytokine_8h2	Cytokine_8h3	Cytokine_8h4	Cytokine_24h1	Cytokine_24h2	Cytokine_24h3	Cytokine_24h4	Mock_4h1	Mock_4h2	Mock_4h3	Mock_4h4	Mock_8h1	Mock_8h2	Mock_8h3	Mock_8h4	Mock_24h1	Mock_24h2	Mock_24h3	Mock_24h4
[truncated: 20,231 more rows]

[truncated: 2 more sheets: Phospho_STY, Acetyl_Lysine]
