# Supplementary material for: Integrative Multi-PTM Proteomics Reveals Dynamic Global, Redox, Phosphorylation, and Acetylation Regulation in Cytokine-Treated Pancreatic Beta Cells
Source: Mol Cell Proteomics. 2024 Nov 15;23(12):100881. doi: 10.1016/j.mcpro.2024.100881 (PMC11700301; doi:10.1016/j.mcpro.2024.100881)
Supplement: Table S11 [file mmc11.xlsx]

## Sheet: Legend
Supplementary Data 11: Novel PTM Sites from Multi-PTM Profiling of Cytokine-treated Beta Cells (Main Text Discussion)
Overview: Putative novel PTM sites based on searches against the mouse PhosphoSitePlus databases
Spreadsheet Name	Description
Phospho_STY	MS-GF+ peptide search results for STY phosphorylation sites not reported at phosphositeplus.org
Acetyl_Lysine	MS-GF+ peptide search results for acetylation sites not reported at phosphositeplus.org
Column Header	Description
Acc_Site	UniProt Accession ID and Modified Residue
Dataset	Plex # and Fraction #
REFER TO MS-GF+ DOCUMENTATION FOR MORE INFORMATION ON COLUMNS

## Sheet: Phospho_STY
Acc_Site	Dataset	ResultID	Scan	FragMethod	SpecIndex	Charge	PrecursorMZ	DelM	DelM_PPM	MH	peptide	Protein	NTT	DeNovoScore	MSGFScore	MSGFDB_SpecEValue	Rank_MSGFDB_SpecEValue	EValue	QValue	PepQValue	IsotopeError	calculatedMassToCharge	chargeState	experimentalMassToCharge	spectrumID	pepSeq	msmsScore	absParentMassErrorPPM	First_AA	Last_AA	First_AA_First	Last_AA_First	ProtLen	ModShift
A0A087WNP5-S313	Plex1_f03	9449	15190	HCD	8257	3	503.934	0.00274	1.81676	1509.79	R.RS#SLQIHER.S	tr|A0A087WNP5|A0A087WNP5_MOUSE	2	52	39	7.1369e-10	1	0.015457	0.0052777	0.0064183	0	503.933	3	503.934	15190	RSSLQIHER	2.19258	2.15509	312	320	312	320	499	1
A0A087WP46-S1088	Plex1_f04	7245	48142	HCD	6406	3	590.31	-0.00128	-0.72377	1768.92	R.ALS#VEDVGAPSLAR.T	tr|A0A087WP46|A0A087WP46_MOUSE	2	97	64	7.3893e-11	1	0.0016404	0.0015766	0.0018695	0	590.31	3	590.31	48142	ALSVEDVGAPSLAR	2.72827	0.413305	1086	1099	1086	1099	1202	2
A0A087WP46-S1088	Plex2_f03	6493	48180	HCD	5711	3	590.31	-0.00128	-0.72377	1768.92	R.ALS#VEDVGAPSLAR.T	tr|A0A087WP46|A0A087WP46_MOUSE	2	112	78	7.9324e-12	1	0.00017609	0.00015207	0.00018282	0	590.31	3	590.31	48180	ALSVEDVGAPSLAR	3.73798	0.413305	1086	1099	1086	1099	1202	2
A0A087WP46-S1088	Plex2_f03	8212	48159	HCD	7180	3	590.979	-0.00134	-0.75585	1768.92	R.ALS#VEDVGAPSLAR.T	tr|A0A087WP46|A0A087WP46_MOUSE	2	96	67	1.1936e-10	1	0.0026496	0.0010295	0.00018282	2	590.31	3	590.31	48159	ALSVEDVGAPSLAR	3.73798	0.452649	1086	1099	1086	1099	1202	2
A0A087WPF7-S1227	Plex1_f03	6078	54287	HCD	5333	4	738.662	0.01292	4.37937	2951.61	K.TPPTAALSAPPPLIS#TLGGRPGSPRR.T	sp|A0A087WPF7|AUTS2_MOUSE	2	144	80	3.1918e-12	1	7.2485e-05	0	0	0	738.659	4	738.662	54287	TPPTAALSAPPPLISTLGGRPGSPRR	Inf	4.50634	1213	1238	1213	1238	1261	14
A0A087WPF7-S1227	Plex2_f02	5138	56898	HCD	4568	3	933.176	-0.0081	-2.90023	2795.51	K.TPPTAALSAPPPLIS#TLGGRPGSPR.R	sp|A0A087WPF7|AUTS2_MOUSE	2	137	86	5.5351e-13	1	1.2556e-05	0.00016046	0.00018804	2	932.509	3	932.507	56898	TPPTAALSAPPPLISTLGGRPGSPR	3.72575	2.74443	1213	1237	1213	1237	1261	14
A0A087WPF7-S1227	Plex2_f04	5659	54251	HCD	5025	4	738.654	-0.02146	-7.27141	2951.61	K.TPPTAALSAPPPLIS#TLGGRPGSPRR.T	sp|A0A087WPF7|AUTS2_MOUSE	2	185	96	2.9874e-12	1	6.7844e-05	0.00036996	0.00043773	0	738.659	4	738.654	54251	TPPTAALSAPPPLISTLGGRPGSPRR	3.35879	7.13638	1213	1238	1213	1238	1261	14
A0A087WPF7-S318	Plex1_f02	4586	56487	HCD	4089	4	934.241	0.02213	5.9267	3734.92	K.DPHPQLPQLPSQAQAEPQLQIPS#PGPDLVPR.T	sp|A0A087WPF7|AUTS2_MOUSE	2	155	69	1.4374e-13	1	3.28e-06	0.0001625	0.0001908	-1	934.486	4	934.492	56487	DPHPQLPQLPSQAQAEPQLQIPSPGPDLVPR	3.71942	6.0588	296	326	296	326	1261	22
A0A087WPF7-S318	Plex2_f02	3258	56271	HCD	2916	4	934.486	-0.00146	-0.39188	3734.92	K.DPHPQLPQLPSQAQAEPQLQIPS#PGPDLVPR.T	sp|A0A087WPF7|AUTS2_MOUSE	2	155	79	3.6304e-15	1	8.2842e-08	0.00016046	0.00018804	0	934.486	4	934.486	56271	DPHPQLPQLPSQAQAEPQLQIPSPGPDLVPR	3.72575	0.253455	296	326	296	326	1261	22
A0A087WPF7-S512	Plex2_f01	10229	28182	HCD	8947	3	504.603	0.00137	0.90718	1511.79	R.GAS#LGPPPYLR.T	sp|A0A087WPF7|AUTS2_MOUSE	2	64	47	1.0648e-09	1	0.023349	0.0095004	0.011213	0	504.603	3	504.603	28182	GASLGPPPYLR	1.95028	1.25714	510	520	510	520	1261	2
A0A087WPF7-T1202	Plex1_f01	5229	40749	HCD	4641	3	713.391	-0.00293	-1.3689	2138.16	R.ISPT#AGHQNGLLNK.T	sp|A0A087WPF7|AUTS2_MOUSE	2	103	80	6.0129e-13	1	1.3348e-05	0.00039952	0.00047824	0	713.392	3	713.391	40749	ISPTAGHQNGLLNK	3.32035	1.10268	1199	1212	1199	1212	1261	3
A0A087WPF7-T1202	Plex1_f01	6421	40766	HCD	5683	3	713.391	-0.00402	-1.88224	2138.16	R.ISPT#AGHQNGLLNK.T	sp|A0A087WPF7|AUTS2_MOUSE	2	114	86	6.8404e-12	1	0.00015185	0.00076161	0.00047824	0	713.392	3	713.391	40766	ISPTAGHQNGLLNK	3.32035	1.60731	1199	1212	1199	1212	1261	3
A0A087WPF7-T1213	Plex1_f06	4205	58211	HCD	3741	4	719.876	0.00055	0.19156	2875.48	K.T#PPTAALSAPPPLIST#LGGRPGSPR.R	sp|A0A087WPF7|AUTS2_MOUSE	2	132	86	2.1919e-14	1	4.9719e-07	0	0	1	719.625	4	719.626	58211	TPPTAALSAPPPLISTLGGRPGSPR	Inf	0.437992	1213	1237	1213	1237	1261	c(0, 15)
A0A087WPF7-T1213	Plex1_f06	4206	58211	HCD	3741	4	719.876	0.00055	0.19156	2875.48	K.T#PPTAALSAPPPLISTLGGRPGS#PR.R	sp|A0A087WPF7|AUTS2_MOUSE	2	132	86	2.1919e-14	1	4.9719e-07	0	0	1	719.625	4	719.626	58211	TPPTAALSAPPPLISTLGGRPGSPR	Inf	0.437992	1213	1237	1213	1237	1261	c(0, 22)
A0A087WPF7-T1228	Plex1_f03	6079	54287	HCD	5333	4	738.662	0.01292	4.37937	2951.61	K.TPPTAALSAPPPLIST#LGGRPGSPRR.T	sp|A0A087WPF7|AUTS2_MOUSE	2	144	80	3.1918e-12	1	7.2485e-05	0	0	0	738.659	4	738.662	54287	TPPTAALSAPPPLISTLGGRPGSPRR	Inf	4.50634	1213	1238	1213	1238	1261	15
A0A087WPF7-T1228	Plex1_f04	2993	54173	HCD	2691	4	738.911	0.00226	0.76504	2951.61	K.TPPTAALSAPPPLIST#LGGRPGSPRR.T	sp|A0A087WPF7|AUTS2_MOUSE	2	209	134	3.0161e-15	1	6.8495e-08	0.00023702	0.00028066	1	738.659	4	738.66	54173	TPPTAALSAPPPLISTLGGRPGSPRR	3.55182	0.89343	1213	1238	1213	1238	1261	15
A0A087WPF7-T1228	Plex1_f06	4205	58211	HCD	3741	4	719.876	0.00055	0.19156	2875.48	K.T#PPTAALSAPPPLIST#LGGRPGSPR.R	sp|A0A087WPF7|AUTS2_MOUSE	2	132	86	2.1919e-14	1	4.9719e-07	0	0	1	719.625	4	719.626	58211	TPPTAALSAPPPLISTLGGRPGSPR	Inf	0.437992	1213	1237	1213	1237	1261	c(0, 15)
A0A087WPF7-T1228	Plex2_f02	5139	56898	HCD	4568	3	933.176	-0.0081	-2.90023	2795.51	K.TPPTAALSAPPPLIST#LGGRPGSPR.R	sp|A0A087WPF7|AUTS2_MOUSE	2	137	86	5.5351e-13	1	1.2556e-05	0.00016046	0.00018804	2	932.509	3	932.507	56898	TPPTAALSAPPPLISTLGGRPGSPR	3.72575	2.74443	1213	1237	1213	1237	1261	15
A0A087WPF7-T1228	Plex2_f03	8577	54326	HCD	7488	4	738.657	-0.01024	-3.47045	2951.61	K.TPPTAALSAPPPLIST#LGGRPGSPRR.T	sp|A0A087WPF7|AUTS2_MOUSE	2	133	70	2.1485e-10	1	0.0048793	0.0013666	0.0016379	0	738.659	4	738.657	54326	TPPTAALSAPPPLISTLGGRPGSPRR	2.78571	3.33219	1213	1238	1213	1238	1261	15
A0A087WPF7-T1239	Plex1_f05	7278	27787	HCD	6427	3	509.945	-0.00128	-0.83783	1527.82	R.RT#TPLSAEIR.E	sp|A0A087WPF7|AUTS2_MOUSE	2	75	63	1.3102e-11	1	0.0002857	0.00056818	0.00069336	0	509.945	3	509.945	27787	RTTPLSAEIR	3.15904	0.450332	1238	1247	1238	1247	1261	1
A0A087WPF7-T946	Plex1_f06	3010	13309	HCD	2675	3	649.315	0.00165	0.84599	1945.93	R.T#PGVDSTRPNSTSSR.E	sp|A0A087WPF7|AUTS2_MOUSE	2	81	75	3.9864e-16	1	8.8767e-09	0	0	0	649.315	3	649.315	13309	TPGVDSTRPNSTSSR	Inf	1.10376	946	960	946	960	1261	0
A0A087WPF7-T952	Plex2_f03	5100	14207	HCD	4510	3	648.98	-0.00116	-0.59641	1945.93	R.TPGVDST#RPNSTSSR.E	sp|A0A087WPF7|AUTS2_MOUSE	2	80	59	4.0686e-13	1	9.0599e-06	0	0	-1	649.315	3	649.314	14207	TPGVDSTRPNSTSSR	Inf	0.341435	946	960	946	960	1261	6
A0A087WPN2-S70	Plex1_f03	3830	20338	HCD	3426	3	733.703	-0.00055	-0.24956	2199.09	R.SQS#AEKPSEYTQR.D	tr|A0A087WPN2|A0A087WPN2_MOUSE	2	104	80	1.1784e-14	1	2.6066e-07	0	0	0	733.703	3	733.703	20338	SQSAEKPSEYTQR	Inf	0.0163856	68	80	68	80	559	2
A0A087WPN2-S70	Plex2_f04	6722	20598	HCD	5939	3	733.702	-0.00146	-0.6655	2199.09	R.SQS#AEKPSEYTQR.D	tr|A0A087WPN2|A0A087WPN2_MOUSE	2	106	59	2.3653e-11	1	0.00052323	0.00098564	0.0011645	0	733.703	3	733.702	20598	SQSAEKPSEYTQR	2.93386	0.406129	68	80	68	80	559	2
A0A087WQ44-S1859	Plex1_f04	896	38650	HCD	815	3	765.062	0.0064	2.79224	2293.17	R.SGPPS#PLPTATSFSGPRPR.R	tr|A0A087WQ44|A0A087WQ44_MOUSE	2	135	126	6.6951e-21	1	1.505e-13	0	0	0	765.06	3	765.062	38650	SGPPSPLPTATSFSGPRPR	Inf	2.99195	1855	1873	1855	1873	3271	4
A0A087WQ44-S1859	Plex2_f05	2368	38323	HCD	2127	3	765.061	0.00329	1.43601	2293.17	R.SGPPS#PLPTATSFSGPRPR.R	tr|A0A087WQ44|A0A087WQ44_MOUSE	2	117	110	4.6051e-18	1	1.0352e-10	0	0	0	765.06	3	765.061	38323	SGPPSPLPTATSFSGPRPR	Inf	1.63258	1855	1873	1855	1873	3271	4
A0A087WQ44-S1859	Plex1_f05	2289	38482	HCD	2056	3	765.061	0.00293	1.27645	2293.17	R.SGPPS#PLPTATSFSGPRPR.R	tr|A0A087WQ44|A0A087WQ44_MOUSE	2	133	117	1.076e-17	1	2.4188e-10	0	0	0	765.06	3	765.061	38482	SGPPSPLPTATSFSGPRPR	Inf	1.47573	1855	1873	1855	1873	3271	4
A0A087WQ44-S1859	Plex1_f06	3652	42601	HCD	3243	3	680.676	0.00219	1.07602	2040.01	R.SGPPS#PLPTATSFSGPR.P	tr|A0A087WQ44|A0A087WQ44_MOUSE	1	98	86	4.0013e-15	1	8.9566e-08	0	0	0	680.675	3	680.676	42601	SGPPSPLPTATSFSGPR	Inf	1.35016	1855	1871	1855	1871	3271	4
A0A087WQ44-S1859	Plex2_f06	6999	42554	HCD	6203	3	680.676	0.00037	0.17934	2040.01	R.SGPPS#PLPTATSFSGPR.P	tr|A0A087WQ44|A0A087WQ44_MOUSE	1	86	62	1.5237e-11	1	0.00034107	0.00071953	0.00087123	0	680.675	3	680.676	42554	SGPPSPLPTATSFSGPR	3.05987	0.453993	1855	1871	1855	1871	3271	4
A0A087WQ44-S1859	Plex2_f04	1395	38948	HCD	1261	3	765.06	-0.00018	-0.07978	2293.17	R.SGPPS#PLPTATSFSGPRPR.R	tr|A0A087WQ44|A0A087WQ44_MOUSE	2	144	129	3.0485e-19	1	6.8527e-12	0	0	0	765.06	3	765.06	38948	SGPPSPLPTATSFSGPRPR	Inf	0.11636	1855	1873	1855	1873	3271	4
A0A087WQ44-S1859	Plex1_f04	1590	38830	HCD	1434	3	764.725	-0.00153	-0.66574	2293.17	R.SGPPS#PLPTATSFSGPRPR.R	tr|A0A087WQ44|A0A087WQ44_MOUSE	2	113	103	2.253e-18	1	5.0645e-11	0	0	-1	765.06	3	765.06	38830	SGPPSPLPTATSFSGPRPR	Inf	0.469722	1855	1873	1855	1873	3271	4
A0A087WQ44-S262	Plex1_f03	1611	35937	HCD	1483	3	863.721	0.00226	0.87269	2588.14	K.AGS#SPC@LGSSSAASS#PPPPVSR.L	tr|A0A087WQ44|A0A087WQ44_MOUSE	2	128	96	4.8792e-19	1	1.1024e-11	0	0	1	863.385	3	863.386	35937	AGSSPCLGSSSAASSPPPPVSR	Inf	1.06257	260	281	260	281	3271	c(2, 14)
A0A087WQ44-S262	Plex2_f03	1318	36123	HCD	1209	3	863.385	-0.00037	-0.14139	2588.14	K.AGS#SPC@LGSSSAASS#PPPPVSR.L	tr|A0A087WQ44|A0A087WQ44_MOUSE	2	121	96	1.0337e-19	1	2.3354e-12	0	0	0	863.385	3	863.385	36123	AGSSPCLGSSSAASSPPPPVSR	Inf	0.0451966	260	281	260	281	3271	c(2, 14)
A0A087WQ44-S262	Plex2_f03	1744	35953	HCD	1582	3	863.718	-0.00744	-2.87403	2588.14	K.AGS#SPC@LGSSSAASS#PPPPVSR.L	tr|A0A087WQ44|A0A087WQ44_MOUSE	2	130	96	1.5062e-18	1	3.4029e-11	0	0	1	863.385	3	863.383	35953	AGSSPCLGSSSAASSPPPPVSR	Inf	2.6901	260	281	260	281	3271	c(2, 14)
A0A087WQ44-S273	Plex1_f02	1892	36929	HCD	1671	3	836.731	0.00256	1.02123	2508.18	K.AGSSPC@LGSSSAAS#SPPPPVSR.L	tr|A0A087WQ44|A0A087WQ44_MOUSE	2	148	113	7.0872e-18	1	1.6012e-10	0	0	0	836.73	3	836.731	36929	AGSSPCLGSSSAASSPPPPVSR	Inf	1.06648	260	281	260	281	3271	13
A0A087WQ44-S273	Plex1_f02	1708	37550	HCD	1519	3	836.729	-0.00421	-1.67773	2508.18	K.AGSSPC@LGSSSAAS#SPPPPVSR.L	tr|A0A087WQ44|A0A087WQ44_MOUSE	2	139	112	3.1694e-18	1	7.1605e-11	0	0	0	836.73	3	836.729	37550	AGSSPCLGSSSAASSPPPPVSR	Inf	1.63451	260	281	260	281	3271	13
A0A087WQ44-S274	Plex1_f02	1893	36929	HCD	1671	3	836.731	0.00256	1.02123	2508.18	K.AGSSPC@LGSSSAASS#PPPPVSR.L	tr|A0A087WQ44|A0A087WQ44_MOUSE	2	148	113	7.0872e-18	1	1.6012e-10	0	0	0	836.73	3	836.731	36929	AGSSPCLGSSSAASSPPPPVSR	Inf	1.06648	260	281	260	281	3271	14
A0A087WQ44-S274	Plex1_f03	1611	35937	HCD	1483	3	863.721	0.00226	0.87269	2588.14	K.AGS#SPC@LGSSSAASS#PPPPVSR.L	tr|A0A087WQ44|A0A087WQ44_MOUSE	2	128	96	4.8792e-19	1	1.1024e-11	0	0	1	863.385	3	863.386	35937	AGSSPCLGSSSAASSPPPPVSR	Inf	1.06257	260	281	260	281	3271	c(2, 14)
A0A087WQ44-S274	Plex2_f02	2234	37083	HCD	1990	3	837.4	0.00195	0.77975	2508.18	K.AGSSPC@LGSSSAASS#PPPPVSR.L	tr|A0A087WQ44|A0A087WQ44_MOUSE	2	129	95	6.408e-17	1	1.4478e-09	0.00016046	0	2	836.73	3	836.731	37083	AGSSPCLGSSSAASSPPPPVSR	Inf	0.823599	260	281	260	281	3271	14
A0A087WQ44-S274	Plex2_f01	2015	37165	HCD	1781	3	837.065	0.00061	0.24399	2508.18	K.AGSSPC@LGSSSAASS#PPPPVSR.L	tr|A0A087WQ44|A0A087WQ44_MOUSE	2	130	105	6.3545e-18	1	1.4357e-10	0	0	1	836.73	3	836.73	37165	AGSSPCLGSSSAASSPPPPVSR	Inf	0.287719	260	281	260	281	3271	14
A0A087WQ44-S274	Plex2_f02	2893	36621	HCD	2591	3	836.73	0.00018	0.07294	2508.18	K.AGSSPC@LGSSSAASS#PPPPVSR.L	tr|A0A087WQ44|A0A087WQ44_MOUSE	2	144	97	1.0045e-15	1	2.2695e-08	0.00016046	0	0	836.73	3	836.73	36621	AGSSPCLGSSSAASSPPPPVSR	Inf	0.110377	260	281	260	281	3271	14
A0A087WQ44-S274	Plex1_f02	1024	37482	HCD	924	3	837.065	6.3e-05	0.02515	2508.18	K.AGSSPC@LGSSSAASS#PPPPVSR.L	tr|A0A087WQ44|A0A087WQ44_MOUSE	2	144	122	2.0553e-20	1	4.6435e-13	0	0	1	836.73	3	836.73	37482	AGSSPCLGSSSAASSPPPPVSR	Inf	0.0725955	260	281	260	281	3271	14
A0A087WQ44-S274	Plex1_f02	1373	36832	HCD	1234	3	836.73	0	0	2508.18	K.AGSSPC@LGSSSAASS#PPPPVSR.L	tr|A0A087WQ44|A0A087WQ44_MOUSE	2	130	105	3.9975e-19	1	9.0315e-12	0	0	0	836.73	3	836.73	36832	AGSSPCLGSSSAASSPPPPVSR	Inf	0.0386689	260	281	260	281	3271	14
A0A087WQ44-S274	Plex2_f03	1318	36123	HCD	1209	3	863.385	-0.00037	-0.14139	2588.14	K.AGS#SPC@LGSSSAASS#PPPPVSR.L	tr|A0A087WQ44|A0A087WQ44_MOUSE	2	121	96	1.0337e-19	1	2.3354e-12	0	0	0	863.385	3	863.385	36123	AGSSPCLGSSSAASSPPPPVSR	Inf	0.0451966	260	281	260	281	3271	c(2, 14)
A0A087WQ44-S274	Plex1_f01	3407	36720	HCD	3040	3	836.73	-0.00091	-0.36472	2508.18	K.AGSSPC@LGSSSAASS#PPPPVSR.L	tr|A0A087WQ44|A0A087WQ44_MOUSE	2	145	99	3.9039e-15	1	8.8201e-08	0.00027778	0	0	836.73	3	836.73	36720	AGSSPCLGSSSAASSPPPPVSR	Inf	0.31987	260	281	260	281	3271	14
A0A087WQ44-S274	Plex1_f02	4380	37842	HCD	3900	3	836.73	-0.00146	-0.58356	2508.18	K.AGSSPC@LGSSSAASS#PPPPVSR.L	tr|A0A087WQ44|A0A087WQ44_MOUSE	2	135	90	7.9986e-14	1	1.8071e-06	0.0001625	0	0	836.73	3	836.73	37842	AGSSPCLGSSSAASSPPPPVSR	Inf	0.534993	260	281	260	281	3271	14
A0A087WQ44-S274	Plex2_f01	4152	36599	HCD	3686	3	836.73	-0.00146	-0.58356	2508.18	K.AGSSPC@LGSSSAASS#PPPPVSR.L	tr|A0A087WQ44|A0A087WQ44_MOUSE	2	123	84	2.5573e-14	1	5.7778e-07	0	0	0	836.73	3	836.73	36599	AGSSPCLGSSSAASSPPPPVSR	Inf	0.534993	260	281	260	281	3271	14
A0A087WQ44-S274	Plex1_f01	1222	37460	HCD	1077	3	836.729	-0.00457	-1.82362	2508.18	K.AGSSPC@LGSSSAASS#PPPPVSR.L	tr|A0A087WQ44|A0A087WQ44_MOUSE	2	136	116	8.1075e-20	1	1.8317e-12	0	0	0	836.73	3	836.729	37460	AGSSPCLGSSSAASSPPPPVSR	Inf	1.77793	260	281	260	281	3271	14
A0A087WQ44-S274	Plex2_f02	1310	37530	HCD	1165	3	836.728	-0.00585	-2.33424	2508.18	K.AGSSPC@LGSSSAASS#PPPPVSR.L	tr|A0A087WQ44|A0A087WQ44_MOUSE	2	141	113	4.2994e-19	1	9.7137e-12	0	0	0	836.73	3	836.728	37530	AGSSPCLGSSSAASSPPPPVSR	Inf	2.29183	260	281	260	281	3271	14
A0A087WQ44-S274	Plex2_f02	20974	36914	HCD	17641	3	836.728	-0.00658	-2.62601	2508.18	K.AGSSPC@LGSSSAASS#PPPPVSR.L	tr|A0A087WQ44|A0A087WQ44_MOUSE	2	137	54	6.9227e-08	1	1.564	0.20282	0	0	836.73	3	836.728	36914	AGSSPCLGSSSAASSPPPPVSR	Inf	2.57866	260	281	260	281	3271	14
A0A087WQ44-S274	Plex1_f02	2624	37924	HCD	2344	3	837.062	-0.00707	-2.8197	2508.18	K.AGSSPC@LGSSSAASS#PPPPVSR.L	tr|A0A087WQ44|A0A087WQ44_MOUSE	2	121	94	2.5675e-16	1	5.8008e-09	0	0	1	836.73	3	836.728	37924	AGSSPCLGSSSAASSPPPPVSR	Inf	2.77181	260	281	260	281	3271	14
A0A087WQ44-S274	Plex2_f03	1744	35953	HCD	1582	3	863.718	-0.00744	-2.87403	2588.14	K.AGS#SPC@LGSSSAASS#PPPPVSR.L	tr|A0A087WQ44|A0A087WQ44_MOUSE	2	130	96	1.5062e-18	1	3.4029e-11	0	0	1	863.385	3	863.383	35953	AGSSPCLGSSSAASSPPPPVSR	Inf	2.6901	260	281	260	281	3271	c(2, 14)
A0A087WQ44-S274	Plex2_f01	1339	37317	HCD	1172	3	836.726	-0.01353	-5.39792	2508.18	K.AGSSPC@LGSSSAASS#PPPPVSR.L	tr|A0A087WQ44|A0A087WQ44_MOUSE	2	128	104	7.2997e-20	1	1.6492e-12	0	0	0	836.73	3	836.726	37317	AGSSPCLGSSSAASSPPPPVSR	Inf	5.35136	260	281	260	281	3271	14
A0A087WQ44-S2748	Plex1_f05	5318	33338	HCD	4756	3	979.49	-0.00335	-1.14176	2934.45	R.AEVTAPS#TSSSATSSPEGPLPARPPR.R	tr|A0A087WQ44|A0A087WQ44_MOUSE	2	113	65	2.7783e-13	1	6.3095e-06	0	0	2	978.822	3	978.821	33338	AEVTAPSTSSSATSSPEGPLPARPPR	Inf	0.980297	2742	2767	2742	2767	3271	6
A0A087WQ44-S2756	Plex1_f05	503	33442	HCD	457	3	979.156	-0.00213	-0.72677	2934.45	R.AEVTAPSTSSSATSS#PEGPLPARPPR.R	tr|A0A087WQ44|A0A087WQ44_MOUSE	2	134	113	3.8786e-24	1	8.8083e-17	0	0	1	978.822	3	978.822	33442	AEVTAPSTSSSATSSPEGPLPARPPR	Inf	0.559779	2742	2767	2742	2767	3271	14
A0A087WQ44-S2832	Plex2_f02	4075	47641	HCD	3624	3	703.704	0.0075	3.55611	2109.09	R.APASTLVPGVSEVSAS#PR.S	tr|A0A087WQ44|A0A087WQ44_MOUSE	2	93	70	3.6195e-14	1	8.12e-07	0.00016046	0.00018804	0	703.702	3	703.704	47641	APASTLVPGVSEVSASPR	3.72575	3.80136	2817	2834	2817	2834	3271	15
A0A087WQ44-S2832	Plex2_f02	10089	47774	HCD	8803	3	703.703	0.00201	0.95408	2109.09	R.APASTLVPGVSEVSAS#PR.S	tr|A0A087WQ44|A0A087WQ44_MOUSE	2	84	44	9.9341e-10	1	0.022286	0.0093508	0.00018804	0	703.702	3	703.703	47774	APASTLVPGVSEVSASPR	3.72575	1.20082	2817	2834	2817	2834	3271	15
A0A087WQ44-S2832	Plex1_f02	2784	47905	HCD	2495	3	703.368	0.0003	0.14356	2109.09	R.APASTLVPGVSEVSAS#PR.S	tr|A0A087WQ44|A0A087WQ44_MOUSE	2	94	78	5.169e-16	1	1.1596e-08	0	0	-1	703.702	3	703.702	47905	APASTLVPGVSEVSASPR	Inf	0.378903	2817	2834	2817	2834	3271	15
A0A087WQ44-S2885	Plex2_f05	433	42318	HCD	399	4	906.215	-0.00195	-0.53881	3621.84	R.HNELGTTTGGS#PENGEGTELAITPPAVKR.R	tr|A0A087WQ44|A0A087WQ44_MOUSE	2	155	125	3.6214e-25	1	8.2493e-18	0	0	0	906.215	4	906.215	42318	HNELGTTTGGSPENGEGTELAITPPAVKR	Inf	0.342192	2875	2903	2875	2903	3271	10
A0A087WQ44-S2914	Plex1_f06	9773	7197	HCD	8612	3	443.219	-0.00155	-1.17052	1327.64	K.NRS#PADAGR.G	tr|A0A087WQ44|A0A087WQ44_MOUSE	2	58	45	6.6961e-10	1	0.014502	0.0061469	0.007109	0	443.219	3	443.219	7197	NRSPADAGR	2.14819	0.713667	2912	2920	2912	2920	3271	2
A0A087WQ44-S3002	Plex1_f05	1664	52620	HCD	1496	3	751.049	0.00384	1.7066	2251.13	R.DLPIPGTISS#PGGGNLESR.T	tr|A0A087WQ44|A0A087WQ44_MOUSE	2	110	97	2.3476e-19	1	5.2771e-12	0	0	0	751.048	3	751.049	52620	DLPIPGTISSPGGGNLESR	Inf	1.93067	2993	3011	2993	3011	3271	9
A0A087WQ44-S3002	Plex2_f05	1223	52520	HCD	1115	3	751.047	-0.00201	-0.89393	2251.13	R.DLPIPGTISS#PGGGNLESR.T	tr|A0A087WQ44|A0A087WQ44_MOUSE	2	98	94	5.6596e-21	1	1.2722e-13	0	0	0	751.048	3	751.047	52520	DLPIPGTISSPGGGNLESR	Inf	0.665707	2993	3011	2993	3011	3271	9
A0A087WQ44-S573	Plex2_f02	10343	36293	HCD	9032	4	789.89	-0.00335	-1.06214	3155.54	R.DDERS#EVDGGSGPPTPGPTTTLGPK.K	tr|A0A087WQ44|A0A087WQ44_MOUSE	2	167	69	1.3025e-09	1	0.029544	0.011127	0.012998	1	789.64	4	789.639	36293	DDERSEVDGGSGPPTPGPTTTLGPK	1.88612	0.892887	569	593	569	593	3271	4
A0A087WQ44-S573	Plex1_f02	7322	36491	HCD	6508	4	789.639	-0.00415	-1.31401	3155.54	R.DDERS#EVDGGSGPPTPGPTTTLGPK.K	tr|A0A087WQ44|A0A087WQ44_MOUSE	2	162	79	3.2638e-11	1	0.00074034	0.00042481	0.00049809	0	789.64	4	789.639	36491	DDERSEVDGGSGPPTPGPTTTLGPK	3.30269	1.1478	569	593	569	593	3271	4
A0A087WQ44-S579	Plex2_f02	2208	39890	HCD	1971	3	880.786	0.00201	0.76226	2640.34	R.SEVDGGS#GPPTPGPTTTLGPK.K	tr|A0A087WQ44|A0A087WQ44_MOUSE	2	128	99	5.7276e-17	1	1.292e-09	0.00016046	0.00018804	0	880.785	3	880.786	39890	SEVDGGSGPPTPGPTTTLGPK	3.72575	1.00897	573	593	573	593	3271	6
A0A087WQ44-S579	Plex1_f02	1408	36536	HCD	1267	3	1052.85	-0.00103	-0.32794	3155.54	R.DDERSEVDGGS#GPPTPGPTTTLGPK.K	tr|A0A087WQ44|A0A087WQ44_MOUSE	2	204	135	5.3286e-19	1	1.2087e-11	0	0	1	1052.52	3	1052.52	36536	DDERSEVDGGSGPPTPGPTTTLGPK	Inf	0.0993717	569	593	569	593	3271	10
A0A087WQ44-S579	Plex1_f06	8987	35500	HCD	7910	4	809.631	-0.00122	-0.37693	3235.5	R.DDERSEVDGGS#GPPT#PGPTTTLGPK.K	tr|A0A087WQ44|A0A087WQ44_MOUSE	2	168	74	2.4307e-10	1	0.0055137	0.002685	0.0032717	0	809.632	4	809.631	35500	DDERSEVDGGSGPPTPGPTTTLGPK	2.48523	0.0448971	569	593	569	593	3271	c(10, 14)
A0A087WQ44-S579	Plex2_f02	2301	36342	HCD	2053	3	1052.52	-0.00183	-0.5799	3155.54	R.DDERSEVDGGS#GPPTPGPTTTLGPK.K	tr|A0A087WQ44|A0A087WQ44_MOUSE	2	184	122	8.5667e-17	1	1.9432e-09	0.00016046	0.00018804	0	1052.52	3	1052.52	36342	DDERSEVDGGSGPPTPGPTTTLGPK	3.72575	0.354367	569	593	569	593	3271	10
A0A087WQ44-S579	Plex1_f02	1791	40186	HCD	1583	3	880.784	-0.00476	-1.8017	2640.34	R.SEVDGGS#GPPTPGPTTTLGPK.K	tr|A0A087WQ44|A0A087WQ44_MOUSE	2	130	100	4.5681e-18	1	1.0305e-10	0	0	0	880.785	3	880.784	40186	SEVDGGSGPPTPGPTTTLGPK	Inf	1.55692	573	593	573	593	3271	6
A0A087WQ44-T2749	Plex1_f05	5319	33338	HCD	4756	3	979.49	-0.00335	-1.14176	2934.45	R.AEVTAPST#SSSATSSPEGPLPARPPR.R	tr|A0A087WQ44|A0A087WQ44_MOUSE	2	113	65	2.7783e-13	1	6.3095e-06	0	0	2	978.822	3	978.821	33338	AEVTAPSTSSSATSSPEGPLPARPPR	Inf	0.980297	2742	2767	2742	2767	3271	7
A0A087WQ44-T2892	Plex2_f02	8902	48641	HCD	7792	3	1156.26	0.00884	2.55272	3465.74	R.HNELGTTTGGSPENGEGT#ELAITPPAVK.R	tr|A0A087WQ44|A0A087WQ44_MOUSE	2	226	97	2.5051e-10	1	0.0057009	0.0032507	0.0028998	1	1155.92	3	1155.92	48641	HNELGTTTGGSPENGEGTELAITPPAVK	2.53763	2.85263	2875	2902	2875	2902	3271	17
A0A087WQ44-T2892	Plex1_f02	8250	49060	HCD	7305	3	1156.25	0.00116	0.33502	3465.74	R.HNELGTTTGGSPENGEGT#ELAITPPAVK.R	tr|A0A087WQ44|A0A087WQ44_MOUSE	2	220	99	1.127e-10	1	0.0025647	0.001159	0.0013599	1	1155.92	3	1155.92	49060	HNELGTTTGGSPENGEGTELAITPPAVK	2.86649	0.637943	2875	2902	2875	2902	3271	17
A0A087WQ44-T2892	Plex1_f02	41659	49073	HCD	33655	5	694.154	-0.00116	-0.33361	3465.74	R.HNELGTTTGGSPENGEGT#ELAITPPAVK.R	tr|A0A087WQ44|A0A087WQ44_MOUSE	2	150	41	4.1192e-07	1	9.3741	0.46096	0.0013599	1	693.954	5	693.953	49073	HNELGTTTGGSPENGEGTELAITPPAVK	2.86649	0.167361	2875	2902	2875	2902	3271	17
A0A087WQ44-T2892	Plex2_f02	8687	48660	HCD	7619	4	867.189	-0.00512	-1.47804	3465.74	R.HNELGTTTGGSPENGEGT#ELAITPPAVK.R	tr|A0A087WQ44|A0A087WQ44_MOUSE	2	157	71	1.9324e-10	1	0.0043976	0.0025872	0.0028998	0	867.19	4	867.189	48660	HNELGTTTGGSPENGEGTELAITPPAVK	2.53763	1.26253	2875	2902	2875	2902	3271	17
A0A087WQ44-T583	Plex2_f01	8069	34327	HCD	7049	4	789.64	0.00146	0.46377	3155.54	R.DDERSEVDGGSGPPT#PGPTTTLGPK.K	tr|A0A087WQ44|A0A087WQ44_MOUSE	2	168	77	7.0007e-11	1	0.001588	0.0012081	0.0014243	0	789.64	4	789.64	34327	DDERSEVDGGSGPPTPGPTTTLGPK	2.8464	0.625158	569	593	569	593	3271	14
A0A087WQ44-T583	Plex1_f06	8987	35500	HCD	7910	4	809.631	-0.00122	-0.37693	3235.5	R.DDERSEVDGGS#GPPT#PGPTTTLGPK.K	tr|A0A087WQ44|A0A087WQ44_MOUSE	2	168	74	2.4307e-10	1	0.0055137	0.002685	0.0032717	0	809.632	4	809.631	35500	DDERSEVDGGSGPPTPGPTTTLGPK	2.48523	0.0448971	569	593	569	593	3271	c(10, 14)
A0A087WQ44-T583	Plex1_f06	3608	37817	HCD	3202	3	881.119	-0.00213	-0.80766	2640.34	R.SEVDGGSGPPT#PGPTTTLGPK.K	tr|A0A087WQ44|A0A087WQ44_MOUSE	2	135	92	3.4773e-15	1	7.844e-08	0	0	1	880.785	3	880.785	37817	SEVDGGSGPPTPGPTTTLGPK	Inf	0.559641	573	593	573	593	3271	10
A0A087WQ44-T583	Plex2_f02	10344	36293	HCD	9032	4	789.89	-0.00335	-1.06214	3155.54	R.DDERSEVDGGSGPPT#PGPTTTLGPK.K	tr|A0A087WQ44|A0A087WQ44_MOUSE	2	167	69	1.3025e-09	1	0.029544	0.011127	0.012998	1	789.64	4	789.639	36293	DDERSEVDGGSGPPTPGPTTTLGPK	1.88612	0.892887	569	593	569	593	3271	14
A0A087WR45-S376	Plex1_f03	6564	15321	HCD	5759	3	480.247	-9.1e-05	-0.06355	1438.73	R.ARS#PPFHSR.G	tr|A0A087WR45|A0A087WR45_MOUSE	2	50	45	8.9642e-12	1	0.00019415	0	0	0	480.247	3	480.247	15321	ARSPPFHSR	Inf	0.301974	374	382	374	382	1010	2
A0A087WR45-S376	Plex2_f04	5614	15631	HCD	4984	3	480.247	-0.00137	-0.95318	1438.73	R.ARS#PPFHSR.G	tr|A0A087WR45|A0A087WR45_MOUSE	2	51	45	2.7e-12	1	5.8475e-05	0.00036996	0.00043773	0	480.247	3	480.247	15631	ARSPPFHSR	3.35879	0.572576	374	382	374	382	1010	2
A0A087WR45-S376	Plex1_f04	5515	15557	HCD	4915	3	480.246	-0.00356	-2.47828	1438.73	R.ARS#PPFHSR.G	tr|A0A087WR45|A0A087WR45_MOUSE	2	50	49	3.2448e-12	1	7.0274e-05	0.0003811	0.00045239	0	480.247	3	480.246	15557	ARSPPFHSR	3.34449	2.09263	374	382	374	382	1010	2
A0A087WR45-S772	Plex2_f04	7399	21165	HCD	6522	2	571.797	-0.00207	-1.81462	1142.59	R.TS#PLGGAR.T	tr|A0A087WR45|A0A087WR45_MOUSE	2	59	59	6.9556e-11	1	0.0014933	0.00098564	0.0011645	0	571.798	2	571.797	21165	TSPLGGAR	2.93386	1.33217	771	778	771	778	1010	1
A0A087WR45-T232	Plex1_f05	6733	30465	HCD	5944	2	724.852	0.0011	0.75783	1448.69	R.T#GSLDESLSR.L	tr|A0A087WR45|A0A087WR45_MOUSE	2	57	54	4.8974e-12	1	0.00010679	0.00043278	0.00052817	0	724.851	2	724.852	30465	TGSLDESLSR	3.27723	1.15509	232	241	232	241	1010	0
A0A087WRT4-S4487	Plex1_f03	3576	28849	HCD	3223	2	810.377	0.00451	2.78674	1619.74	R.DMPAAGS#LGSSSR.S	tr|A0A087WRT4|A0A087WRT4_MOUSE	2	96	91	5.4386e-15	1	1.2031e-07	0	0	0	810.374	2	810.377	28849	DMPAAGSLGSSSR	Inf	3.14024	4481	4493	4481	4493	4602	6
A0A087WRT4-S4487	Plex2_f03	2458	29151	HCD	2210	2	810.373	-0.00244	-1.50634	1619.74	R.DMPAAGS#LGSSSR.S	tr|A0A087WRT4|A0A087WRT4_MOUSE	2	117	117	7.904e-17	1	1.7484e-09	0	0	0	810.374	2	810.373	29151	DMPAAGSLGSSSR	Inf	1.15408	4481	4493	4481	4493	4602	6
A0A087WRT4-S4524	Plex1_f06	9044	38127	HCD	7964	3	993.115	-0.00451	-1.51577	2976.33	K.QGAGENS#PC@REPYTPYPPGYQR.N	tr|A0A087WRT4|A0A087WRT4_MOUSE	2	119	60	2.6661e-10	1	0.0060236	0.0030061	0.0036609	1	992.782	3	992.78	38127	QGAGENSPCREPYTPYPPGYQR	2.43641	1.49874	4518	4539	4518	4539	4602	6
A0A088MLT8-S402	Plex1_f03	5417	47259	HCD	4771	3	732.375	-0.00439	-2.00012	2195.12	K.TETSLDTPLS#PMSK.Q	sp|A0A088MLT8|IQIP1_MOUSE	2	98	74	7.7939e-13	1	1.7302e-05	0	0	0	732.377	3	732.375	47259	TETSLDTPLSPMSK	Inf	1.7254	393	406	393	406	559	9
A0A0A6YVU8-S283	Plex2_f03	6765	64030	HCD	5942	4	1055.27	-0.0161	-3.8173	4218.09	T.MNVPAWPGGS#QQVDLASVLTPEIM*APILANADVQER.L	tr|A0A0A6YVU8|A0A0A6YVU8_MOUSE	1	131	43	1.324e-11	1	0.00030322	0.00015207	0.00018282	0	1055.28	4	1055.27	64030	MNVPAWPGGSQQVDLASVLTPEIMAPILANADVQER	3.73798	3.60057	274	309	274	309	407	9
A0A0A6YVU8-S290	Plex2_f02	7291	66205	HCD	6421	3	1401.37	-0.00037	-0.08711	4202.1	T.MNVPAWPGGSQQVDLAS#VLTPEIMAPILANADVQER.L	tr|A0A0A6YVU8|A0A0A6YVU8_MOUSE	1	159	44	3.04e-11	1	0.00069624	0.00055687	0.00065595	0	1401.37	3	1401.37	66205	MNVPAWPGGSQQVDLASVLTPEIMAPILANADVQER	3.18313	0.0923064	274	309	274	309	407	16
A0A0G2JG52-S1007	Plex1_f01	1602	53553	HCD	1408	3	1004.16	0.00677	2.24894	3010.47	K.APPIQSSSGMPQTAEFILTHS#PSSR.S	tr|A0A0G2JG52|A0A0G2JG52_MOUSE	2	155	110	1.041e-18	1	2.3612e-11	0	0	0	1004.16	3	1004.16	53553	APPIQSSSGMPQTAEFILTHSPSSR	Inf	2.45614	987	1011	987	1011	2065	20
A0A0G2JG52-S1007	Plex2_f01	322	53277	HCD	285	3	1004.5	0.00592	1.96599	3010.47	K.APPIQSSSGMPQTAEFILTHS#PSSR.S	tr|A0A0G2JG52|A0A0G2JG52_MOUSE	2	182	153	1.1395e-25	1	2.5847e-18	0	0	1	1004.16	3	1004.16	53277	APPIQSSSGMPQTAEFILTHSPSSR	Inf	2.17569	987	1011	987	1011	2065	20
A0A0G2JG52-S1007	Plex1_f01	14050	53612	HCD	12161	3	1004.16	0.00274	0.91173	3010.47	K.APPIQSSSGMPQTAEFILTHS#PSSR.S	tr|A0A0G2JG52|A0A0G2JG52_MOUSE	2	110	49	1.5258e-08	1	0.34611	0.070093	0	0	1004.16	3	1004.16	53612	APPIQSSSGMPQTAEFILTHSPSSR	Inf	1.11173	987	1011	987	1011	2065	20
A0A0G2JG52-S1007	Plex2_f01	974	53274	HCD	862	4	753.372	0.00073	0.24305	3010.47	K.APPIQSSSGMPQTAEFILTHS#PSSR.S	tr|A0A0G2JG52|A0A0G2JG52_MOUSE	2	144	110	3.0894e-21	1	7.0079e-14	0	0	0	753.372	4	753.372	53274	APPIQSSSGMPQTAEFILTHSPSSR	Inf	0.438893	987	1011	987	1011	2065	20
A0A0G2JG52-S1026	Plex2_f05	8730	17530	HCD	7760	3	889.747	0.00256	0.96038	2667.22	R.SHAEGPQRPGQDAT#S#PLTPTR.L	tr|A0A0G2JG52|A0A0G2JG52_MOUSE	2	140	73	7.1802e-11	1	0.0016197	0.00047727	0.00058729	0	889.746	3	889.747	17530	SHAEGPQRPGQDATSPLTPTR	3.23115	1.29515	1012	1032	1012	1032	2065	c(13, 14)
A0A0G2JG52-S1026	Plex1_f06	2199	17988	HCD	1956	4	647.57	0.00146	0.56552	2587.26	R.SHAEGPQRPGQDATS#PLTPTR.L	tr|A0A0G2JG52|A0A0G2JG52_MOUSE	2	149	114	1.092e-17	1	2.4633e-10	0	0	0	647.57	4	647.57	17988	SHAEGPQRPGQDATSPLTPTR	Inf	0.760767	1012	1032	1012	1032	2065	14
A0A0G2JG52-S396	Plex2_f06	7011	28821	HCD	6214	3	754.712	0.00768	3.39664	2262.11	K.STDS#PGADAVAPESAAK.D	tr|A0A0G2JG52|A0A0G2JG52_MOUSE	2	128	79	1.5464e-11	1	0.00034616	0.00071953	0.00087123	0	754.709	3	754.712	28821	STDSPGADAVAPESAAK	3.05987	3.68489	393	409	393	409	2065	3
A0A0G2JG52-S396	Plex2_f05	7546	29750	HCD	6744	3	754.71	0.0011	0.48523	2262.11	K.STDS#PGADAVAPESAAK.D	tr|A0A0G2JG52|A0A0G2JG52_MOUSE	2	122	80	1.1455e-11	1	0.00025642	0.00013219	0.00016313	0	754.709	3	754.71	29750	STDSPGADAVAPESAAK	3.78747	0.769862	393	409	393	409	2065	3
A0A0G2JG52-S396	Plex1_f06	4607	28884	HCD	4096	3	754.709	-0.00201	-0.8896	2262.11	K.STDS#PGADAVAPESAAK.D	tr|A0A0G2JG52|A0A0G2JG52_MOUSE	2	132	98	6.702e-14	1	1.5002e-06	0	0	0	754.709	3	754.709	28884	STDSPGADAVAPESAAK	Inf	0.594902	393	409	393	409	2065	3
A0A0G2JG52-S473	Plex1_f06	9714	29318	HCD	8555	3	617.37	-0.00292	-1.58181	1850.1	R.SKPLS#PTK.R	tr|A0A0G2JG52|A0A0G2JG52_MOUSE	2	63	44	6.2092e-10	1	0.013331	0.0061469	0.007109	0	617.37	3	617.37	29318	SKPLSPTK	2.14819	1.11869	469	476	469	476	2065	4
A0A0G2JG52-S489	Plex1_f03	6989	20518	HCD	6124	3	651.996	0.00091	0.46806	1953.97	R.SRVPEAVPS#SPGSGSR.A	tr|A0A0G2JG52|A0A0G2JG52_MOUSE	2	95	57	1.92e-11	1	0.00042872	0.00030779	0.00037779	0	651.995	3	651.996	20518	SRVPEAVPSSPGSGSR	3.42275	0.807811	481	496	481	496	2065	8
A0A0G2JG52-S489	Plex2_f03	4402	20722	HCD	3929	3	651.995	-0.00091	-0.46806	1953.97	R.SRVPEAVPS#SPGSGSR.A	tr|A0A0G2JG52|A0A0G2JG52_MOUSE	2	95	69	7.1868e-14	1	1.6048e-06	0	0	0	651.995	3	651.995	20722	SRVPEAVPSSPGSGSR	Inf	0.127779	481	496	481	496	2065	8
A0A0G2JG52-S489	Plex2_f03	2182	29042	HCD	1961	2	855.922	-0.00171	-0.99833	1710.84	R.VPEAVPS#SPGSGSR.A	tr|A0A0G2JG52|A0A0G2JG52_MOUSE	2	102	99	1.963e-17	1	4.3577e-10	0	0	0	855.923	2	855.922	29042	VPEAVPSSPGSGSR	Inf	0.670894	483	496	483	496	2065	6
A0A0G2JG52-S489	Plex1_f04	7629	28939	HCD	6739	3	570.95	-0.00256	-1.49661	1710.84	R.VPEAVPS#SPGSGSR.A	tr|A0A0G2JG52|A0A0G2JG52_MOUSE	2	73	52	1.3405e-10	1	0.0029757	0.002075	0.0022958	0	570.951	3	570.95	28939	VPEAVPSSPGSGSR	2.63907	1.22307	483	496	483	496	2065	6
A0A0G2JG52-S490	Plex2_f04	4540	29103	HCD	4092	2	855.421	0.00055	0.31966	1710.84	R.VPEAVPSS#PGSGSR.A	tr|A0A0G2JG52|A0A0G2JG52_MOUSE	2	106	81	2.4574e-13	1	5.4552e-06	0	0	-1	855.923	2	855.923	29103	VPEAVPSSPGSGSR	Inf	0.646303	483	496	483	496	2065	7
A0A0G2JG52-S490	Plex1_f04	2326	28917	HCD	2108	2	856.424	-5.9e-05	-0.03443	1710.84	R.VPEAVPSS#PGSGSR.A	tr|A0A0G2JG52|A0A0G2JG52_MOUSE	2	125	115	1.8269e-16	1	4.0554e-09	0	0	1	855.923	2	855.923	28917	VPEAVPSSPGSGSR	Inf	0.290152	483	496	483	496	2065	7
A0A0G2JG52-S490	Plex2_f04	8068	29127	HCD	7108	3	570.951	-0.0011	-0.64141	1710.84	R.VPEAVPSS#PGSGSR.A	tr|A0A0G2JG52|A0A0G2JG52_MOUSE	2	84	56	1.9329e-10	1	0.0042909	0.0023619	0	0	570.951	3	570.951	29127	VPEAVPSSPGSGSR	Inf	0.36485	483	496	483	496	2065	7
A0A0G2JG52-S490	Plex1_f04	7630	28939	HCD	6739	3	570.95	-0.00256	-1.49661	1710.84	R.VPEAVPSS#PGSGSR.A	tr|A0A0G2JG52|A0A0G2JG52_MOUSE	2	73	52	1.3405e-10	1	0.0029757	0.002075	0	0	570.951	3	570.95	28939	VPEAVPSSPGSGSR	Inf	1.22307	483	496	483	496	2065	7
A0A0G2JG52-S490	Plex1_f03	4566	28752	HCD	4053	2	855.92	-0.00561	-3.28022	1710.84	R.VPEAVPSS#PGSGSR.A	tr|A0A0G2JG52|A0A0G2JG52_MOUSE	2	97	85	9.2046e-14	1	2.0433e-06	0	0	0	855.923	2	855.92	28752	VPEAVPSSPGSGSR	Inf	2.96082	483	496	483	496	2065	7
A0A0G2JG52-S881	Plex1_f03	7623	33667	HCD	6659	4	907.475	0.01951	5.38069	3626.86	K.TPISKPGVGEAS#PPSTPEHSPETM*GK.D	tr|A0A0G2JG52|A0A0G2JG52_MOUSE	2	126	49	5.2984e-11	1	0.0012032	0.0012685	0.0015504	0	907.47	4	907.475	33667	TPISKPGVGEASPPSTPEHSPETMGK	2.80956	5.58713	870	895	870	895	2065	11
A0A0G2JG52-S881	Plex2_f06	1893	35138	HCD	1699	5	741.974	0.01761	4.75283	3706.82	K.TPISKPGVGEAS#PPS#TPEHSPETM*GK.D	tr|A0A0G2JG52|A0A0G2JG52_MOUSE	2	114	73	3.5105e-18	1	7.9722e-11	0	0	-1	742.171	5	742.174	35138	TPISKPGVGEASPPSTPEHSPETMGK	Inf	5.07133	870	895	870	895	2065	c(11, 14)
A0A0G2JG52-S881	Plex2_f06	1894	35138	HCD	1699	5	741.974	0.01761	4.75283	3706.82	K.TPISKPGVGEAS#PPST#PEHSPETM*GK.D	tr|A0A0G2JG52|A0A0G2JG52_MOUSE	2	114	73	3.5105e-18	1	7.9722e-11	0	0	-1	742.171	5	742.174	35138	TPISKPGVGEASPPSTPEHSPETMGK	Inf	5.07133	870	895	870	895	2065	c(11, 15)
A0A0G2JG52-S881	Plex2_f04	254	34206	HCD	229	5	726.181	0.01432	3.95035	3626.86	K.TPISKPGVGEAS#PPSTPEHSPETM*GK.D	tr|A0A0G2JG52|A0A0G2JG52_MOUSE	2	131	105	9.9709e-26	1	2.2643e-18	0	0	0	726.178	5	726.181	34206	TPISKPGVGEASPPSTPEHSPETMGK	Inf	4.14888	870	895	870	895	2065	11
A0A0G2JG52-S881	Plex2_f04	122	37460	HCD	112	5	722.78	0.0106	2.9373	3610.86	K.TPISKPGVGEAS#PPSTPEHSPETMGK.D	tr|A0A0G2JG52|A0A0G2JG52_MOUSE	2	154	124	4.5856e-28	1	1.0414e-20	0	0	-1	722.979	5	722.981	37460	TPISKPGVGEASPPSTPEHSPETMGK	Inf	3.1727	870	895	870	895	2065	11
A0A0G2JG52-S881	Plex1_f06	2170	39064	HCD	1928	5	738.973	0.00427	1.15633	3690.83	K.TPISKPGVGEAS#PPST#PEHSPETMGK.D	tr|A0A0G2JG52|A0A0G2JG52_MOUSE	2	135	82	9.5253e-18	1	2.1632e-10	0	0	0	738.972	5	738.973	39064	TPISKPGVGEASPPSTPEHSPETMGK	Inf	1.50591	870	895	870	895	2065	c(11, 15)
A0A0G2JG52-S881	Plex1_f04	477	37287	HCD	431	4	903.222	0.00384	1.06343	3610.86	K.TPISKPGVGEAS#PPSTPEHSPETMGK.D	tr|A0A0G2JG52|A0A0G2JG52_MOUSE	2	147	109	2.9399e-23	1	6.6765e-16	0	0	-1	903.471	4	903.473	37287	TPISKPGVGEASPPSTPEHSPETMGK	Inf	1.30481	870	895	870	895	2065	11
A0A0G2JG52-S881	Plex2_f04	2533	34186	HCD	2304	4	907.22	0.00286	0.78971	3626.86	K.TPISKPGVGEAS#PPSTPEHSPETM*GK.D	tr|A0A0G2JG52|A0A0G2JG52_MOUSE	2	138	80	2.0901e-16	1	4.7465e-09	0	0	-1	907.47	4	907.471	34186	TPISKPGVGEASPPSTPEHSPETMGK	Inf	0.990511	870	895	870	895	2065	11
A0A0G2JG52-S881	Plex2_f03	633	37665	HCD	584	5	723.18	0.0025	0.69284	3610.86	K.TPISKPGVGEAS#PPSTPEHSPETMGK.D	tr|A0A0G2JG52|A0A0G2JG52_MOUSE	2	125	99	8.5899e-23	1	1.9507e-15	0	0	1	722.979	5	722.979	37665	TPISKPGVGEASPPSTPEHSPETMGK	Inf	0.929293	870	895	870	895	2065	11
A0A0G2JG52-S881	Plex2_f06	4140	38794	HCD	3709	5	738.771	0.00024	0.06551	3690.83	K.TPISKPGVGEAS#PPST#PEHSPETMGK.D	tr|A0A0G2JG52|A0A0G2JG52_MOUSE	2	154	77	2.6903e-14	1	6.1096e-07	0	0	-1	738.972	5	738.972	38794	TPISKPGVGEASPPSTPEHSPETMGK	Inf	0.411104	870	895	870	895	2065	c(11, 15)
A0A0G2JG52-S881	Plex1_f04	297	34008	HCD	264	5	726.177	-0.00152	-0.42025	3626.86	K.TPISKPGVGEAS#PPSTPEHSPETM*GK.D	tr|A0A0G2JG52|A0A0G2JG52_MOUSE	2	138	108	3.8278e-25	1	8.6929e-18	0	0	0	726.178	5	726.177	34008	TPISKPGVGEASPPSTPEHSPETMGK	Inf	0.216439	870	895	870	895	2065	11
A0A0G2JG52-S881	Plex1_f04	2583	37396	HCD	2345	6	602.983	-0.01157	-3.20597	3610.86	K.TPISKPGVGEAS#PPSTPEHSPETMGK.D	tr|A0A0G2JG52|A0A0G2JG52_MOUSE	2	105	56	6.3713e-16	1	1.4469e-08	0	0	2	602.65	6	602.648	37396	TPISKPGVGEASPPSTPEHSPETMGK	Inf	2.93205	870	895	870	895	2065	11
A0A0G2JG52-S884	Plex2_f06	1893	35138	HCD	1699	5	741.974	0.01761	4.75283	3706.82	K.TPISKPGVGEAS#PPS#TPEHSPETM*GK.D	tr|A0A0G2JG52|A0A0G2JG52_MOUSE	2	114	73	3.5105e-18	1	7.9722e-11	0	0	-1	742.171	5	742.174	35138	TPISKPGVGEASPPSTPEHSPETMGK	Inf	5.07133	870	895	870	895	2065	c(11, 14)
A0A0G2JG52-T1025	Plex2_f05	8730	17530	HCD	7760	3	889.747	0.00256	0.96038	2667.22	R.SHAEGPQRPGQDAT#S#PLTPTR.L	tr|A0A0G2JG52|A0A0G2JG52_MOUSE	2	140	73	7.1802e-11	1	0.0016197	0.00047727	0.00058729	0	889.746	3	889.747	17530	SHAEGPQRPGQDATSPLTPTR	3.23115	1.29515	1012	1032	1012	1032	2065	c(13, 14)
A0A0G2JG52-T1029	Plex2_f01	7443	18241	HCD	6529	4	647.57	0.00122	0.47126	2587.26	R.SHAEGPQRPGQDATSPLT#PTR.L	tr|A0A0G2JG52|A0A0G2JG52_MOUSE	2	125	61	2.7413e-11	1	0.00061839	0.00043397	0.00051168	0	647.57	4	647.57	18241	SHAEGPQRPGQDATSPLTPTR	3.291	0.668113	1012	1032	1012	1032	2065	17
A0A0G2JG52-T1029	Plex2_f06	1702	17762	HCD	1515	4	647.57	0	0	2587.26	R.SHAEGPQRPGQDATSPLT#PTR.L	tr|A0A0G2JG52|A0A0G2JG52_MOUSE	2	154	123	9.5837e-19	1	2.1619e-11	0	0	0	647.57	4	647.57	17762	SHAEGPQRPGQDATSPLTPTR	Inf	0.204843	1012	1032	1012	1032	2065	17
A0A0G2JG52-T1029	Plex1_f01	4029	18428	HCD	3595	3	863.425	-0.00067	-0.25848	2587.26	R.SHAEGPQRPGQDATSPLT#PTR.L	tr|A0A0G2JG52|A0A0G2JG52_MOUSE	2	155	94	3.0465e-14	1	6.8723e-07	0.00039952	0.00047824	1	863.091	3	863.091	18428	SHAEGPQRPGQDATSPLTPTR	3.32035	0.0532085	1012	1032	1012	1032	2065	17
A0A0G2JG52-T1029	Plex1_f01	4178	18395	HCD	3713	4	647.568	-0.00926	-3.5816	2587.26	R.SHAEGPQRPGQDATSPLT#PTR.L	tr|A0A0G2JG52|A0A0G2JG52_MOUSE	2	133	79	4.2981e-14	1	9.6956e-07	0.00039952	0.00047824	0	647.57	4	647.568	18395	SHAEGPQRPGQDATSPLTPTR	3.32035	3.37778	1012	1032	1012	1032	2065	17
A0A0G2JG52-T885	Plex2_f06	1894	35138	HCD	1699	5	741.974	0.01761	4.75283	3706.82	K.TPISKPGVGEAS#PPST#PEHSPETM*GK.D	tr|A0A0G2JG52|A0A0G2JG52_MOUSE	2	114	73	3.5105e-18	1	7.9722e-11	0	0	-1	742.171	5	742.174	35138	TPISKPGVGEASPPSTPEHSPETMGK	Inf	5.07133	870	895	870	895	2065	c(11, 15)
A0A0G2JG52-T885	Plex1_f06	2170	39064	HCD	1928	5	738.973	0.00427	1.15633	3690.83	K.TPISKPGVGEAS#PPST#PEHSPETMGK.D	tr|A0A0G2JG52|A0A0G2JG52_MOUSE	2	135	82	9.5253e-18	1	2.1632e-10	0	0	0	738.972	5	738.973	39064	TPISKPGVGEASPPSTPEHSPETMGK	Inf	1.50591	870	895	870	895	2065	c(11, 15)
A0A0G2JG52-T885	Plex2_f06	4140	38794	HCD	3709	5	738.771	0.00024	0.06551	3690.83	K.TPISKPGVGEAS#PPST#PEHSPETMGK.D	tr|A0A0G2JG52|A0A0G2JG52_MOUSE	2	154	77	2.6903e-14	1	6.1096e-07	0	0	-1	738.972	5	738.972	38794	TPISKPGVGEASPPSTPEHSPETMGK	Inf	0.411104	870	895	870	895	2065	c(11, 15)
A0A1B0GR71-S213	Plex2_f01	8804	57783	HCD	7683	3	893.743	0.02317	8.64633	2680.19	K.RT#NS#EDLYEYNQHDK.D	tr|A0A1B0GR71|A0A1B0GR71_MOUSE	2	108	44	1.9236e-10	1	0.0042835	0.002711	0.0031981	-1	894.069	3	894.077	57783	RTNSEDLYEYNQHDK	2.49511	8.9344	210	224	210	224	966	c(1, 3)
A0A1B0GR71-T211	Plex2_f01	8804	57783	HCD	7683	3	893.743	0.02317	8.64633	2680.19	K.RT#NS#EDLYEYNQHDK.D	tr|A0A1B0GR71|A0A1B0GR71_MOUSE	2	108	44	1.9236e-10	1	0.0042835	0.002711	0.0031981	-1	894.069	3	894.077	57783	RTNSEDLYEYNQHDK	2.49511	8.9344	210	224	210	224	966	c(1, 3)
A0A1D5RMB0-Y110	Plex2_f03	9828	66318	HCD	8563	4	959.727	0.03335	8.69406	3836.85	K.PGDKVLM*FPLPECRECFY#CLY#PK.G	tr|A0A1D5RMB0|A0A1D5RMB0_MOUSE	1	169	50	9.8849e-10	1	0.022365	0.0071038	0.008366	-1	959.969	4	959.977	66318	PGDKVLMFPLPECRECFYCLYPK	2.07748	8.97801	93	115	93	115	384	c(17, 20)
A0A1D5RMB0-Y113	Plex2_f03	9828	66318	HCD	8563	4	959.727	0.03335	8.69406	3836.85	K.PGDKVLM*FPLPECRECFY#CLY#PK.G	tr|A0A1D5RMB0|A0A1D5RMB0_MOUSE	1	169	50	9.8849e-10	1	0.022365	0.0071038	0.008366	-1	959.969	4	959.977	66318	PGDKVLMFPLPECRECFYCLYPK	2.07748	8.97801	93	115	93	115	384	c(17, 20)
A0A1W2P7J1-S24	Plex2_f02	10104	31065	HCD	8818	4	654.316	-0.00024	-0.09328	2614.24	R.LPAPTRAAARSC@C@GFS#LCR.G	tr|A0A1W2P7J1|A0A1W2P7J1_MOUSE	2	78	39	1.014e-09	1	0.022793	0.009438	0.010997	0	654.316	4	654.316	31065	LPAPTRAAARSCCGFSLCR	1.95873	0.191192	9	27	9	27	249	15
A0A1Y7VNZ0-S196	Plex1_f02	10464	55762	HCD	9228	3	1029.15	0.00872	2.82534	3086.43	K.VEIQSSDPSALASDRFNFIMADTTS#.D	tr|A0A1Y7VNZ0|A0A1Y7VNZ0_MOUSE	1	220	99	1.526e-09	1	0.034614	0.01022	0.012035	-1	1029.48	3	1029.49	55762	VEIQSSDPSALASDRFNFIMADTTS	1.91955	3.03062	172	196	172	196	532	24
A0A286YCV9-S1292	Plex1_f06	7341	62964	HCD	6490	3	1081.52	0.01171	3.61184	3242.52	R.S#SIPGC@GVTFEIVSNIPEDAQGVEER.E	tr|A0A286YCV9|A0A286YCV9_MOUSE	2	103	46	2.1524e-11	1	0.00048881	0	0	0	1081.51	3	1081.52	62964	SSIPGCGVTFEIVSNIPEDAQGVEER	Inf	3.66433	1292	1317	1292	1317	1847	0
A0A286YCV9-S1293	Plex1_f06	7342	62964	HCD	6490	3	1081.52	0.01171	3.61184	3242.52	R.SS#IPGC@GVTFEIVSNIPEDAQGVEER.E	tr|A0A286YCV9|A0A286YCV9_MOUSE	2	103	46	2.1524e-11	1	0.00048881	0	0	0	1081.51	3	1081.52	62964	SSIPGCGVTFEIVSNIPEDAQGVEER	Inf	3.66433	1292	1317	1292	1317	1847	1
A0A286YCV9-S1378	Plex2_f04	6007	24291	HCD	5334	2	681.824	0.00012	0.08952	1362.64	R.S#ISSPSMNR.L	tr|A0A286YCV9|A0A286YCV9_MOUSE	2	64	64	6.4135e-12	1	0.0001389	0.00064257	0.00076002	0	681.824	2	681.824	24291	SISSPSMNR	3.11917	0.48952	1378	1386	1378	1386	1847	0
A0A286YCV9-S1378	Plex1_f04	6554	24067	HCD	5806	2	681.823	-0.0011	-0.80566	1362.64	R.S#ISSPSMNR.L	tr|A0A286YCV9|A0A286YCV9_MOUSE	2	58	54	2.4087e-11	1	0.00052168	0.00095283	0.0011316	0	681.824	2	681.823	24067	SISSPSMNR	2.94631	0.405139	1378	1386	1378	1386	1847	0
A0A286YCV9-S1380	Plex2_f05	7203	23916	HCD	6448	2	681.825	0.00195	1.43228	1362.64	R.SIS#SPSMNR.L	tr|A0A286YCV9|A0A286YCV9_MOUSE	2	67	67	6.4135e-12	1	0.0001389	0.00013219	0.00016313	0	681.824	2	681.825	23916	SISSPSMNR	3.78747	1.82418	1378	1386	1378	1386	1847	2
A0A286YCV9-S1380	Plex1_f05	6808	16110	HCD	6006	2	689.321	0.00177	1.28143	1378.64	R.SIS#SPSM*NR.L	tr|A0A286YCV9|A0A286YCV9_MOUSE	2	57	57	5.4847e-12	1	0.00011879	0.00043278	0.00052817	-1	689.821	2	689.822	16110	SISSPSMNR	3.27723	1.58184	1378	1386	1378	1386	1847	2
A0A286YCV9-S1380	Plex2_f05	7367	15960	HCD	6592	2	689.822	0.0011	0.79632	1378.64	R.SIS#SPSM*NR.L	tr|A0A286YCV9|A0A286YCV9_MOUSE	2	66	65	8.842e-12	1	0.0001915	0.00013219	0.00016313	0	689.821	2	689.822	15960	SISSPSMNR	3.78747	1.0927	1378	1386	1378	1386	1847	2
A0A286YCV9-S1380	Plex1_f02	6252	16139	HCD	5572	2	689.822	0.00098	0.70784	1378.64	R.SIS#SPSM*NR.L	tr|A0A286YCV9|A0A286YCV9_MOUSE	2	56	56	5.4847e-12	1	0.00011879	0.0001625	0.0001908	0	689.821	2	689.822	16139	SISSPSMNR	3.71942	1.00572	1378	1386	1378	1386	1847	2
A0A286YCV9-S1380	Plex1_f05	7067	16016	HCD	6234	2	689.822	0.00085	0.61936	1378.64	R.SIS#SPSM*NR.L	tr|A0A286YCV9|A0A286YCV9_MOUSE	2	61	59	8.842e-12	1	0.0001915	0.00043278	0.00052817	0	689.821	2	689.822	16016	SISSPSMNR	3.27723	0.91874	1378	1386	1378	1386	1847	2
A0A286YCV9-S1380	Plex2_f04	6682	16082	HCD	5905	2	689.822	0.00061	0.4424	1378.64	R.SIS#SPSM*NR.L	tr|A0A286YCV9|A0A286YCV9_MOUSE	2	52	48	2.2559e-11	1	0.00048857	0.00098564	0.0011645	0	689.821	2	689.822	16082	SISSPSMNR	2.93386	0.744782	1378	1386	1378	1386	1847	2
A0A286YCV9-S1380	Plex1_f05	6922	24025	HCD	6109	2	681.824	0.00024	0.17903	1362.64	R.SIS#SPSMNR.L	tr|A0A286YCV9|A0A286YCV9_MOUSE	2	67	66	6.8964e-12	1	0.00014936	0.00043278	0.00052817	0	681.824	2	681.824	24025	SISSPSMNR	3.27723	0.57752	1378	1386	1378	1386	1847	2
A0A286YCV9-S1380	Plex2_f05	7626	15229	HCD	6816	2	689.821	-0.00061	-0.4424	1378.64	R.SIS#SPSM*NR.L	tr|A0A286YCV9|A0A286YCV9_MOUSE	2	56	49	1.3275e-11	1	0.00028751	0.00013219	0.00016313	0	689.821	2	689.821	15229	SISSPSMNR	3.78747	0.139505	1378	1386	1378	1386	1847	2
A0A286YCV9-S1380	Plex1_f04	5365	15929	HCD	4775	2	689.821	-0.00158	-1.15024	1378.64	R.SIS#SPSM*NR.L	tr|A0A286YCV9|A0A286YCV9_MOUSE	2	61	60	2.3123e-12	1	5.008e-05	0.0003811	0.00045239	0	689.821	2	689.821	15929	SISSPSMNR	3.34449	0.849834	1378	1386	1378	1386	1847	2
A0A286YCV9-S1380	Plex1_f06	7221	24200	HCD	6383	2	681.823	-0.00171	-1.25324	1362.64	R.SIS#SPSMNR.L	tr|A0A286YCV9|A0A286YCV9_MOUSE	2	57	54	1.7435e-11	1	0.0003776	0	0	0	681.824	2	681.823	24200	SISSPSMNR	Inf	0.859802	1378	1386	1378	1386	1847	2
A0A286YCV9-S1380	Plex2_f05	7417	22072	HCD	6634	2	681.823	-0.00305	-2.23794	1362.64	R.SIS#SPSMNR.L	tr|A0A286YCV9|A0A286YCV9_MOUSE	2	62	55	9.3957e-12	1	0.00020349	0.00013219	0.00016313	0	681.824	2	681.823	22072	SISSPSMNR	3.78747	1.84246	1378	1386	1378	1386	1847	2
A0A286YCV9-S1381	Plex1_f05	6926	22180	HCD	6112	2	681.823	-0.00158	-1.16373	1362.64	R.SISS#PSMNR.L	tr|A0A286YCV9|A0A286YCV9_MOUSE	2	56	52	6.9469e-12	1	0.00015046	0.00043278	0.00052817	0	681.824	2	681.823	22180	SISSPSMNR	3.27723	0.771803	1378	1386	1378	1386	1847	3
A0A286YCV9-S1388	Plex2_f03	9142	31141	HCD	7965	4	643.841	0.00585	2.27517	2572.34	R.LS#GSRQELSPSHSLGSNK.G	tr|A0A286YCV9|A0A286YCV9_MOUSE	2	148	73	4.3435e-10	1	0.0097441	0.0035203	0.0040719	0	643.84	4	643.841	31141	LSGSRQELSPSHSLGSNK	2.3902	2.53541	1387	1404	1387	1404	1847	1
A0A286YCV9-S1388	Plex1_f03	7790	30473	HCD	6804	4	643.836	-0.01487	-5.78272	2572.34	R.LS#GSRQELSPSHSLGSNK.G	tr|A0A286YCV9|A0A286YCV9_MOUSE	2	142	77	6.9863e-11	1	0.0015673	0.0016625	0.0020301	0	643.84	4	643.836	30473	LSGSRQELSPSHSLGSNK	2.69248	5.5256	1387	1404	1387	1404	1847	1
A0A286YCV9-S1390	Plex2_f03	4181	31165	HCD	3732	3	858.454	0.00628	2.44284	2572.34	R.LSGS#RQELSPSHSLGSNK.G	tr|A0A286YCV9|A0A286YCV9_MOUSE	2	143	100	3.4945e-14	1	7.8395e-07	0	0	1	858.117	3	858.119	31165	LSGSRQELSPSHSLGSNK	Inf	2.70796	1387	1404	1387	1404	1847	3
A0A286YCV9-S1395	Plex1_f04	4925	30057	HCD	4389	3	691.362	0.00384	1.85394	2072.07	R.QELS#PSHSLGSNK.G	tr|A0A286YCV9|A0A286YCV9_MOUSE	2	92	73	8.7775e-13	1	1.9417e-05	0.0003811	0.00045239	0	691.36	3	691.362	30057	QELSPSHSLGSNK	3.34449	2.17642	1392	1404	1392	1404	1847	3
A0A286YCV9-S1395	Plex2_f02	5817	29540	HCD	5161	3	718.017	0.00347	1.6151	2152.03	R.QELS#PSHS#LGSNK.G	tr|A0A286YCV9|A0A286YCV9_MOUSE	2	116	82	2.2784e-12	1	5.04e-05	0.00016046	0.00018804	0	718.016	3	718.017	29540	QELSPSHSLGSNK	3.72575	2.00742	1392	1404	1392	1404	1847	c(3, 7)
A0A286YCV9-S1395	Plex2_f04	6463	30191	HCD	5712	3	691.361	0.00274	1.32424	2072.07	R.QELS#PSHSLGSNK.G	tr|A0A286YCV9|A0A286YCV9_MOUSE	2	95	68	1.5031e-11	1	0.00033251	0.00064257	0.00076002	0	691.36	3	691.361	30191	QELSPSHSLGSNK	3.11917	1.64124	1392	1404	1392	1404	1847	3
A0A286YCV9-S1395	Plex1_f02	7504	29739	HCD	6660	3	718.017	0.00201	0.93506	2152.03	R.QELS#PSHS#LGSNK.G	tr|A0A286YCV9|A0A286YCV9_MOUSE	2	100	61	4.1012e-11	1	0.00090721	0.00042481	0.00049809	0	718.016	3	718.017	29739	QELSPSHSLGSNK	3.30269	1.32498	1392	1404	1392	1404	1847	c(3, 7)
A0A286YCV9-S1395	Plex1_f05	5002	29835	HCD	4465	3	691.361	0.00073	0.35313	2072.07	R.QELS#PSHSLGSNK.G	tr|A0A286YCV9|A0A286YCV9_MOUSE	2	104	87	1.2116e-13	1	2.6801e-06	0	0	0	691.36	3	691.361	29835	QELSPSHSLGSNK	Inf	0.672137	1392	1404	1392	1404	1847	3
A0A286YCV9-S1395	Plex1_f04	15733	30042	HCD	12919	3	691.361	0.00055	0.26485	2072.07	R.QELS#PSHSLGSNK.G	tr|A0A286YCV9|A0A286YCV9_MOUSE	2	76	44	3.1111e-08	1	0.68819	0.12384	0.00045239	0	691.36	3	691.361	30042	QELSPSHSLGSNK	3.34449	0.585352	1392	1404	1392	1404	1847	3
A0A286YCV9-S1395	Plex2_f05	5601	29731	HCD	4999	3	691.359	-0.00384	-1.85394	2072.07	R.QELS#PSHSLGSNK.G	tr|A0A286YCV9|A0A286YCV9_MOUSE	2	106	85	1.9493e-13	1	4.3119e-06	0	0	0	691.36	3	691.359	29731	QELSPSHSLGSNK	Inf	1.54089	1392	1404	1392	1404	1847	3
A0A286YCV9-S1399	Plex2_f02	5817	29540	HCD	5161	3	718.017	0.00347	1.6151	2152.03	R.QELS#PSHS#LGSNK.G	tr|A0A286YCV9|A0A286YCV9_MOUSE	2	116	82	2.2784e-12	1	5.04e-05	0.00016046	0.00018804	0	718.016	3	718.017	29540	QELSPSHSLGSNK	3.72575	2.00742	1392	1404	1392	1404	1847	c(3, 7)
A0A286YCV9-S1399	Plex1_f02	7504	29739	HCD	6660	3	718.017	0.00201	0.93506	2152.03	R.QELS#PSHS#LGSNK.G	tr|A0A286YCV9|A0A286YCV9_MOUSE	2	100	61	4.1012e-11	1	0.00090721	0.00042481	0.00049809	0	718.016	3	718.017	29739	QELSPSHSLGSNK	3.30269	1.32498	1392	1404	1392	1404	1847	c(3, 7)
A0A286YCV9-S1409	Plex2_f02	2464	35898	HCD	2197	2	1131.06	0.00348	1.53956	2260.1	K.GRWES#QQDVSQTLVSR.G	tr|A0A286YCV9|A0A286YCV9_MOUSE	2	121	93	1.8717e-16	1	4.1794e-09	0.00016046	0.00018804	1	1130.56	2	1130.56	35898	GRWESQQDVSQTLVSR	3.72575	1.81358	1405	1420	1405	1420	1847	4
A0A286YCV9-S1409	Plex1_f02	5388	36089	HCD	4804	3	754.04	0.00037	0.16189	2260.1	K.GRWES#QQDVSQTLVSR.G	tr|A0A286YCV9|A0A286YCV9_MOUSE	2	116	80	9.9512e-13	1	2.222e-05	0.0001625	0.0001908	0	754.039	3	754.04	36089	GRWESQQDVSQTLVSR	3.71942	0.348817	1405	1420	1405	1420	1847	4
A0A286YCV9-S1409	Plex2_f06	4009	42709	HCD	3596	3	682.999	-0.00018	-0.08936	2046.98	R.WES#QQDVSQTLVSR.G	tr|A0A286YCV9|A0A286YCV9_MOUSE	2	137	100	1.8048e-14	1	4.0066e-07	0	0	0	682.999	3	682.999	42709	WESQQDVSQTLVSR	Inf	0.244054	1407	1420	1407	1420	1847	2
A0A286YCV9-S1409	Plex1_f03	5111	35321	HCD	4525	3	754.039	-0.0011	-0.48567	2260.1	K.GRWES#QQDVSQTLVSR.G	tr|A0A286YCV9|A0A286YCV9_MOUSE	2	113	78	3.9315e-13	1	8.7787e-06	0	0	0	754.039	3	754.039	35321	GRWESQQDVSQTLVSR	Inf	0.301016	1405	1420	1405	1420	1847	4
A0A286YCV9-S1409	Plex1_f01	4166	43246	HCD	3701	3	682.998	-0.00219	-1.07236	2046.98	R.WES#QQDVSQTLVSR.G	tr|A0A286YCV9|A0A286YCV9_MOUSE	2	100	72	4.1709e-14	1	9.259e-07	0.00039952	0.00047824	0	682.999	3	682.998	43246	WESQQDVSQTLVSR	3.32035	0.736914	1407	1420	1407	1420	1847	2
A0A286YCV9-S1409	Plex2_f01	6902	35734	HCD	6054	3	754.038	-0.00347	-1.53794	2260.1	K.GRWES#QQDVSQTLVSR.G	tr|A0A286YCV9|A0A286YCV9_MOUSE	2	124	82	1.1047e-11	1	0.00024668	0.00015482	0.00018245	0	754.039	3	754.038	35734	GRWESQQDVSQTLVSR	3.73886	1.34871	1405	1420	1405	1420	1847	4
A0A286YCV9-S1409	Plex1_f06	4017	42883	HCD	3571	3	682.998	-0.00347	-1.69791	2046.98	R.WES#QQDVSQTLVSR.G	tr|A0A286YCV9|A0A286YCV9_MOUSE	2	141	103	1.2415e-14	1	2.756e-07	0	0	0	682.999	3	682.998	42883	WESQQDVSQTLVSR	Inf	1.36649	1407	1420	1407	1420	1847	2
A0A286YCV9-S1409	Plex1_f02	9162	36757	HCD	8134	3	754.372	-0.00506	-2.23853	2260.1	K.GRWES#QQDVSQTLVSR.G	tr|A0A286YCV9|A0A286YCV9_MOUSE	2	92	47	3.8891e-10	1	0.0086841	0.0031414	0.0001908	1	754.039	3	754.038	36757	GRWESQQDVSQTLVSR	3.71942	2.05373	1405	1420	1405	1420	1847	4
A0A286YCV9-S1409	Plex2_f03	5746	35592	HCD	5065	3	754.038	-0.00585	-2.59022	2260.1	K.GRWES#QQDVSQTLVSR.G	tr|A0A286YCV9|A0A286YCV9_MOUSE	2	128	79	1.7154e-12	1	3.8304e-05	0.00015207	0.00018282	0	754.039	3	754.038	35592	GRWESQQDVSQTLVSR	3.73798	2.3964	1405	1420	1405	1420	1847	4
A0A286YCV9-S1409	Plex2_f02	5554	35876	HCD	4947	3	754.036	-0.00987	-4.37099	2260.1	K.GRWES#QQDVSQTLVSR.G	tr|A0A286YCV9|A0A286YCV9_MOUSE	2	126	82	1.465e-12	1	3.2713e-05	0.00016046	0.00018804	0	754.039	3	754.036	35876	GRWESQQDVSQTLVSR	3.72575	4.18675	1405	1420	1405	1420	1847	4
A0A286YCV9-S1409	Plex2_f04	10532	38202	HCD	8894	3	754.369	-0.01438	-6.36668	2260.1	K.GRWES#QQDVSQTLVSR.G	tr|A0A286YCV9|A0A286YCV9_MOUSE	2	138	68	2.5249e-09	1	0.056379	0.015603	0.00076002	1	754.039	3	754.035	38202	GRWESQQDVSQTLVSR	3.11917	6.17818	1405	1420	1405	1420	1847	4
A0A286YCV9-S1409	Plex2_f03	25168	37545	HCD	21103	3	754.368	-0.01859	-8.2284	2260.1	K.GRWES#QQDVSQTLVSR.G	tr|A0A286YCV9|A0A286YCV9_MOUSE	2	115	43	1.207e-07	1	2.6951	0.2811	0.00018282	1	754.039	3	754.033	37545	GRWESQQDVSQTLVSR	3.73798	8.03485	1405	1420	1405	1420	1847	4
A0A286YCV9-S1409	Plex2_f04	6141	37700	HCD	5453	3	754.367	-0.0206	-9.11879	2260.1	K.GRWES#QQDVSQTLVSR.G	tr|A0A286YCV9|A0A286YCV9_MOUSE	2	120	73	8.4441e-12	1	0.00018855	0.00064257	0.00076002	1	754.039	3	754.033	37700	GRWESQQDVSQTLVSR	3.11917	8.92339	1405	1420	1405	1420	1847	4
A0A286YCV9-S1430	Plex2_f02	5912	60002	HCD	5244	6	677.192	-0.00695	-1.71246	4058.12	R.GIAPGPPALS#VSPQNNQSPDPGLGGVAASYLNPVK.S	tr|A0A286YCV9|A0A286YCV9_MOUSE	2	130	54	2.7079e-12	1	6.1978e-05	0.00016046	0.00018804	0	677.193	6	677.192	60002	GIAPGPPALSVSPQNNQSPDPGLGGVAASYLNPVK	3.72575	1.57521	1421	1455	1421	1455	1847	9
A0A286YCV9-S1432	Plex2_f02	1140	59977	HCD	1016	4	1015.04	0.00067	0.1648	4058.12	R.GIAPGPPALSVS#PQNNQSPDPGLGGVAASYLNPVK.S	tr|A0A286YCV9|A0A286YCV9_MOUSE	2	168	106	1.1447e-19	1	2.6199e-12	0	0	-1	1015.29	4	1015.29	59977	GIAPGPPALSVSPQNNQSPDPGLGGVAASYLNPVK	Inf	0.312089	1421	1455	1421	1455	1847	11
A0A286YCV9-S1432	Plex2_f02	5913	60002	HCD	5244	6	677.192	-0.00695	-1.71246	4058.12	R.GIAPGPPALSVS#PQNNQSPDPGLGGVAASYLNPVK.S	tr|A0A286YCV9|A0A286YCV9_MOUSE	2	130	54	2.7079e-12	1	6.1978e-05	0.00016046	0	0	677.193	6	677.192	60002	GIAPGPPALSVSPQNNQSPDPGLGGVAASYLNPVK	Inf	1.57521	1421	1455	1421	1455	1847	11
A0A286YCV9-S1438	Plex1_f02	2712	60217	HCD	2428	4	1015.29	0.01049	2.585	4058.12	R.GIAPGPPALSVSPQNNQS#PDPGLGGVAASYLNPVK.S	tr|A0A286YCV9|A0A286YCV9_MOUSE	2	145	76	3.8984e-16	1	8.9225e-09	0	0	0	1015.29	4	1015.29	60217	GIAPGPPALSVSPQNNQSPDPGLGGVAASYLNPVK	Inf	2.72647	1421	1455	1421	1455	1847	17
A0A286YCV9-S1438	Plex1_f03	4645	60433	HCD	4112	5	812.43	-0.00457	-1.1269	4058.12	R.GIAPGPPALSVSPQNNQS#PDPGLGGVAASYLNPVK.S	tr|A0A286YCV9|A0A286YCV9_MOUSE	2	146	69	1.1208e-13	1	2.5652e-06	0	0	0	812.431	5	812.43	60433	GIAPGPPALSVSPQNNQSPDPGLGGVAASYLNPVK	Inf	0.968419	1421	1455	1421	1455	1847	17
A0A286YCV9-S1438	Plex2_f02	5914	60002	HCD	5244	6	677.192	-0.00695	-1.71246	4058.12	R.GIAPGPPALSVSPQNNQS#PDPGLGGVAASYLNPVK.S	tr|A0A286YCV9|A0A286YCV9_MOUSE	2	130	54	2.7079e-12	1	6.1978e-05	0.00016046	0.00018804	0	677.193	6	677.192	60002	GIAPGPPALSVSPQNNQSPDPGLGGVAASYLNPVK	3.72575	1.57521	1421	1455	1421	1455	1847	17
A0A286YCV9-S1480	Plex2_f05	4182	17225	HCD	3754	3	570.629	-0.00695	-4.06451	1709.88	R.HS#SPLAHQPVPR.I	tr|A0A286YCV9|A0A286YCV9_MOUSE	2	99	81	4.4115e-15	1	9.719e-08	0	0	0	570.632	3	570.629	17225	HSSPLAHQPVPR	Inf	3.73734	1479	1490	1479	1490	1847	1
A0A286YCV9-S1481	Plex1_f05	4066	17375	HCD	3635	3	570.631	-0.00274	-1.60441	1709.88	R.HSS#PLAHQPVPR.I	tr|A0A286YCV9|A0A286YCV9_MOUSE	2	81	69	9.9852e-15	1	2.1998e-07	0	0	0	570.632	3	570.631	17375	HSSPLAHQPVPR	Inf	1.28392	1479	1490	1479	1490	1847	2
A0A286YCV9-S1512	Plex1_f05	1920	51265	HCD	1732	3	897.778	0.00018	0.06798	2691.32	R.TEEAQQGS#PGPSGALESMVK.M	tr|A0A286YCV9|A0A286YCV9_MOUSE	2	139	109	1.3047e-18	1	2.9382e-11	0	0	0	897.778	3	897.778	51265	TEEAQQGSPGPSGALESMVK	Inf	0.369084	1505	1524	1505	1524	1847	7
A0A286YCV9-S1512	Plex1_f05	5047	36031	HCD	4506	3	903.776	-0.00829	-3.06223	2707.31	R.TEEAQQGS#PGPSGALESM*VK.M	tr|A0A286YCV9|A0A286YCV9_MOUSE	2	113	74	1.3371e-13	1	3.0111e-06	0	0	2	903.109	3	903.107	36031	TEEAQQGSPGPSGALESMVK	Inf	2.83303	1505	1524	1505	1524	1847	7
A0A286YCV9-S1658	Plex1_f02	1864	56280	HCD	1649	2	1062.56	0.00781	3.67627	2124.11	R.APLLSEPASAVPTS#PFR.I	tr|A0A286YCV9|A0A286YCV9_MOUSE	2	137	133	6.5725e-18	1	1.4712e-10	0	0	0	1062.56	2	1062.56	56280	APLLSEPASAVPTSPFR	Inf	3.99392	1645	1661	1645	1661	1847	13
A0A286YCV9-S1658	Plex1_f03	2023	55949	HCD	1848	2	1062.06	0.00408	1.92331	2124.11	R.APLLSEPASAVPTS#PFR.I	tr|A0A286YCV9|A0A286YCV9_MOUSE	2	98	92	7.2832e-18	1	1.6303e-10	0	0	-1	1062.56	2	1062.56	55949	APLLSEPASAVPTSPFR	Inf	2.241	1645	1661	1645	1661	1847	13
A0A286YCV9-S1658	Plex1_f04	6788	38272	HCD	6017	2	865.429	0.00268	1.55157	1729.85	L.SEPASAVPTS#PFR.I	tr|A0A286YCV9|A0A286YCV9_MOUSE	1	80	55	3.6319e-11	1	0.0008034	0.0010875	0.0012891	0	865.427	2	865.429	38272	SEPASAVPTSPFR	2.88971	1.90284	1649	1661	1649	1661	1847	9
A0A286YCV9-S1658	Plex1_f04	7820	38516	HCD	6899	3	577.623	0.00262	1.51664	1729.85	L.SEPASAVPTS#PFR.I	tr|A0A286YCV9|A0A286YCV9_MOUSE	1	76	51	1.7055e-10	1	0.0037726	0.0023145	0.0012891	1	577.287	3	577.288	38516	SEPASAVPTSPFR	2.88971	1.88365	1649	1661	1649	1661	1847	9
A0A286YCV9-S1658	Plex2_f02	2491	56053	HCD	2218	3	708.707	0.00091	0.43061	2124.11	R.APLLSEPASAVPTS#PFR.I	tr|A0A286YCV9|A0A286YCV9_MOUSE	2	103	90	2.0237e-16	1	4.5298e-09	0.00016046	0.00018804	0	708.707	3	708.707	56053	APLLSEPASAVPTSPFR	3.72575	0.706012	1645	1661	1645	1661	1847	13
A0A286YCV9-S1658	Plex1_f03	1919	55900	HCD	1753	3	708.707	0.00073	0.34449	2124.11	R.APLLSEPASAVPTS#PFR.I	tr|A0A286YCV9|A0A286YCV9_MOUSE	2	104	97	3.8484e-18	1	8.6143e-11	0	0	0	708.707	3	708.707	55900	APLLSEPASAVPTSPFR	Inf	0.621351	1645	1661	1645	1661	1847	13
A0A286YCV9-S1658	Plex2_f03	1167	55958	HCD	1068	2	1062.56	0.00024	0.11488	2124.11	R.APLLSEPASAVPTS#PFR.I	tr|A0A286YCV9|A0A286YCV9_MOUSE	2	145	144	2.9875e-20	1	6.6872e-13	0	0	0	1062.56	2	1062.56	55958	APLLSEPASAVPTSPFR	Inf	0.427052	1645	1661	1645	1661	1847	13
A0A286YCV9-S1658	Plex1_f04	1294	55954	HCD	1174	3	708.706	-0.00293	-1.37795	2124.11	R.APLLSEPASAVPTS#PFR.I	tr|A0A286YCV9|A0A286YCV9_MOUSE	2	90	87	2.4404e-19	1	5.4625e-12	0	0	0	708.707	3	708.706	55954	APLLSEPASAVPTSPFR	Inf	1.10009	1645	1661	1645	1661	1847	13
A0A286YCV9-S1658	Plex2_f04	2707	56036	HCD	2464	3	708.706	-0.00402	-1.89468	2124.11	R.APLLSEPASAVPTS#PFR.I	tr|A0A286YCV9|A0A286YCV9_MOUSE	2	90	76	4.4605e-16	1	9.9845e-09	0	0	0	708.707	3	708.706	56036	APLLSEPASAVPTSPFR	Inf	1.60806	1645	1661	1645	1661	1847	13
A0A286YCV9-S1658	Plex2_f03	4650	55914	HCD	4148	3	708.366	-0.02072	-9.76147	2124.11	R.APLLSEPASAVPTS#PFR.I	tr|A0A286YCV9|A0A286YCV9_MOUSE	2	90	69	1.4195e-13	1	3.1774e-06	0	0	-1	708.707	3	708.7	55914	APLLSEPASAVPTSPFR	Inf	9.47928	1645	1661	1645	1661	1847	13
A0A286YCV9-S1681	Plex2_f05	3747	54931	HCD	3370	3	1013.45	-0.01549	-5.10004	3037.34	K.SFTGMLGGAS#SGAEEDPLASEDPSNAR.G	tr|A0A286YCV9|A0A286YCV9_MOUSE	2	111	70	1.0908e-15	1	2.4798e-08	0	0	1	1013.12	3	1013.11	54931	SFTGMLGGASSGAEEDPLASEDPSNAR	Inf	4.87925	1672	1698	1672	1698	1847	9
A0A286YCV9-S1682	Plex2_f04	3738	47950	HCD	3387	3	1018.79	0.01927	6.31326	3053.34	K.SFTGM*LGGASS#GAEEDPLASEDPSNAR.G	tr|A0A286YCV9|A0A286YCV9_MOUSE	2	118	67	2.4793e-14	1	5.6364e-07	0	0	1	1018.45	3	1018.46	47950	SFTGMLGGASSGAEEDPLASEDPSNAR	Inf	6.47069	1672	1698	1672	1698	1847	10
A0A286YCV9-S1682	Plex2_f04	1926	47879	HCD	1741	3	1018.45	0.00787	2.57697	3053.34	K.SFTGM*LGGASS#GAEEDPLASEDPSNAR.G	tr|A0A286YCV9|A0A286YCV9_MOUSE	2	134	90	9.1648e-18	1	2.0835e-10	0	0	0	1018.45	3	1018.45	47879	SFTGMLGGASSGAEEDPLASEDPSNAR	Inf	2.7313	1672	1698	1672	1698	1847	10
A0A286YCV9-S1682	Plex2_f04	654	55119	HCD	588	3	1013.12	0.00091	0.30122	3037.34	K.SFTGMLGGASS#GAEEDPLASEDPSNAR.G	tr|A0A286YCV9|A0A286YCV9_MOUSE	2	161	124	2.5719e-22	1	5.847e-15	0	0	0	1013.12	3	1013.12	55119	SFTGMLGGASSGAEEDPLASEDPSNAR	Inf	0.521514	1672	1698	1672	1698	1847	10
A0A286YCV9-S1682	Plex1_f05	702	55006	HCD	639	3	1013.12	-0.00018	-0.06024	3037.34	K.SFTGMLGGASS#GAEEDPLASEDPSNAR.G	tr|A0A286YCV9|A0A286YCV9_MOUSE	2	142	116	5.7981e-23	1	1.3181e-15	0	0	0	1013.12	3	1013.12	55006	SFTGMLGGASSGAEEDPLASEDPSNAR	Inf	0.156305	1672	1698	1672	1698	1847	10
A0A286YCV9-S1682	Plex1_f04	909	55006	HCD	828	3	1013.12	-0.00128	-0.42171	3037.34	K.SFTGMLGGASS#GAEEDPLASEDPSNAR.G	tr|A0A286YCV9|A0A286YCV9_MOUSE	2	166	120	8.5201e-21	1	1.937e-13	0	0	0	1013.12	3	1013.12	55006	SFTGMLGGASSGAEEDPLASEDPSNAR	Inf	0.199034	1672	1698	1672	1698	1847	10
A0A286YCV9-S1682	Plex2_f05	3748	54931	HCD	3370	3	1013.45	-0.01549	-5.10004	3037.34	K.SFTGMLGGASS#GAEEDPLASEDPSNAR.G	tr|A0A286YCV9|A0A286YCV9_MOUSE	2	111	70	1.0908e-15	1	2.4798e-08	0	0	1	1013.12	3	1013.11	54931	SFTGMLGGASSGAEEDPLASEDPSNAR	Inf	4.87925	1672	1698	1672	1698	1847	10
A0A286YCV9-S1709	Plex2_f06	5171	60724	HCD	4630	3	842.707	0.00604	2.39011	2526.1	R.LEVTS#DS#EDASEVPEWLR.E	tr|A0A286YCV9|A0A286YCV9_MOUSE	2	110	70	4.2041e-13	1	9.4313e-06	0	0	0	842.705	3	842.707	60724	LEVTSDSEDASEVPEWLR	Inf	2.64824	1705	1722	1705	1722	1847	c(4, 6)
A0A286YCV9-S1709	Plex1_f03	6853	54599	HCD	6001	3	868.085	0.00494	1.89838	2602.24	G.RLEVTS#DSEDASEVPEWLR.E	tr|A0A286YCV9|A0A286YCV9_MOUSE	1	157	86	1.4725e-11	1	0.00033101	0.00015446	0.00018965	0	868.083	3	868.085	54599	RLEVTSDSEDASEVPEWLR	3.72205	2.06742	1704	1722	1704	1722	1847	5
A0A286YCV9-S1709	Plex1_f03	7600	59125	HCD	6644	3	816.051	0.00402	1.64546	2446.13	R.LEVTS#DSEDASEVPEWLR.E	tr|A0A286YCV9|A0A286YCV9_MOUSE	2	120	68	5.1516e-11	1	0.0011557	0.0012685	0.0015504	0	816.05	3	816.051	59125	LEVTSDSEDASEVPEWLR	2.80956	1.84428	1705	1722	1705	1722	1847	4
A0A286YCV9-S1709	Plex1_f02	4544	59377	HCD	4054	3	816.05	0.00238	0.97231	2446.13	R.LEVTS#DSEDASEVPEWLR.E	tr|A0A286YCV9|A0A286YCV9_MOUSE	2	144	101	1.3008e-13	1	2.9182e-06	0.0001625	0.0001908	0	816.05	3	816.05	59377	LEVTSDSEDASEVPEWLR	3.71942	1.1703	1705	1722	1705	1722	1847	4
A0A286YCV9-S1709	Plex2_f01	698	58961	HCD	618	2	1223.57	-0.00049	-0.19953	2446.13	R.LEVTS#DSEDASEVPEWLR.E	tr|A0A286YCV9|A0A286YCV9_MOUSE	2	133	126	1.312e-22	1	2.9432e-15	0	0	0	1223.57	2	1223.57	58961	LEVTSDSEDASEVPEWLR	Inf	0.0251449	1705	1722	1705	1722	1847	4
A0A286YCV9-S1709	Plex1_f03	96	62158	HCD	84	3	1309.31	-0.00146	-0.37293	3925.92	R.LEVTS#DSEDASEVPEWLREGEYVVVGTNK.T	tr|A0A286YCV9|A0A286YCV9_MOUSE	2	214	188	4.921e-30	1	1.1209e-22	0	0	0	1309.31	3	1309.31	62158	LEVTSDSEDASEVPEWLREGEYVVVGTNK	Inf	0.160627	1705	1733	1705	1733	1847	4
A0A286YCV9-S1709	Plex2_f06	2482	59038	HCD	2223	3	816.048	-0.00439	-1.79504	2446.13	R.LEVTS#DSEDASEVPEWLR.E	tr|A0A286YCV9|A0A286YCV9_MOUSE	2	145	120	6.7038e-17	1	1.5039e-09	0	0	0	816.05	3	816.048	59038	LEVTSDSEDASEVPEWLR	Inf	1.59914	1705	1722	1705	1722	1847	4
A0A286YCV9-S1709	Plex2_f03	5350	59073	HCD	4718	3	816.381	-0.0089	-3.63909	2446.13	R.LEVTS#DSEDASEVPEWLR.E	tr|A0A286YCV9|A0A286YCV9_MOUSE	2	135	87	7.2079e-13	1	1.617e-05	0.00015207	0.00018282	1	816.05	3	816.047	59073	LEVTSDSEDASEVPEWLR	3.73798	3.45149	1705	1722	1705	1722	1847	4
A0A286YCV9-S1709	Plex1_f04	3196	58940	HCD	2871	3	816.044	-0.01701	-6.95579	2446.13	R.LEVTS#DSEDASEVPEWLR.E	tr|A0A286YCV9|A0A286YCV9_MOUSE	2	134	92	6.0372e-15	1	1.3544e-07	0.00023702	0.00028066	0	816.05	3	816.044	58940	LEVTSDSEDASEVPEWLR	3.55182	6.75814	1705	1722	1705	1722	1847	4
A0A286YCV9-S1711	Plex2_f06	5171	60724	HCD	4630	3	842.707	0.00604	2.39011	2526.1	R.LEVTS#DS#EDASEVPEWLR.E	tr|A0A286YCV9|A0A286YCV9_MOUSE	2	110	70	4.2041e-13	1	9.4313e-06	0	0	0	842.705	3	842.707	60724	LEVTSDSEDASEVPEWLR	Inf	2.64824	1705	1722	1705	1722	1847	c(4, 6)
A0A286YCV9-S1711	Plex1_f03	2096	62116	HCD	1914	4	981.988	0.00799	2.03452	3925.92	R.LEVTSDS#EDASEVPEWLREGEYVVVGTNK.T	tr|A0A286YCV9|A0A286YCV9_MOUSE	2	190	111	1.013e-17	1	2.3076e-10	0	0	-1	982.236	4	982.238	62116	LEVTSDSEDASEVPEWLREGEYVVVGTNK	Inf	2.22641	1705	1733	1705	1733	1847	6
A0A286YCV9-S1711	Plex2_f02	4208	59147	HCD	3744	3	816.05	0.00165	0.67314	2446.13	R.LEVTSDS#EDASEVPEWLR.E	tr|A0A286YCV9|A0A286YCV9_MOUSE	2	125	90	4.985e-14	1	1.1183e-06	0.00016046	0.00018804	0	816.05	3	816.05	59147	LEVTSDSEDASEVPEWLR	3.72575	0.863945	1705	1722	1705	1722	1847	6
A0A286YCV9-S1711	Plex1_f01	5667	59586	HCD	5030	3	816.049	-0.00091	-0.37397	2446.13	R.LEVTSDS#EDASEVPEWLR.E	tr|A0A286YCV9|A0A286YCV9_MOUSE	2	123	79	1.5575e-12	1	3.4941e-05	0.00051291	0.00047824	0	816.05	3	816.049	59586	LEVTSDSEDASEVPEWLR	3.32035	0.177658	1705	1722	1705	1722	1847	6
A0A286YCV9-S1711	Plex1_f01	4122	59416	HCD	3668	3	816.049	-0.00256	-1.04711	2446.13	R.LEVTSDS#EDASEVPEWLR.E	tr|A0A286YCV9|A0A286YCV9_MOUSE	2	151	107	3.6893e-14	1	8.2766e-07	0.00039952	0.00047824	0	816.05	3	816.049	59416	LEVTSDSEDASEVPEWLR	3.32035	0.851637	1705	1722	1705	1722	1847	6
A0A286YCV9-S1711	Plex2_f03	2474	61924	HCD	2224	4	982.234	-0.01024	-2.60984	3925.92	R.LEVTSDS#EDASEVPEWLREGEYVVVGTNK.T	tr|A0A286YCV9|A0A286YCV9_MOUSE	2	154	92	8.5179e-17	1	1.9403e-09	0	0	0	982.236	4	982.234	61924	LEVTSDSEDASEVPEWLREGEYVVVGTNK	Inf	2.41475	1705	1733	1705	1733	1847	6
A0A286YCV9-S1715	Plex2_f03	275	61943	HCD	251	3	1309.31	-0.00439	-1.11879	3925.92	R.LEVTSDSEDAS#EVPEWLREGEYVVVGTNK.T	tr|A0A286YCV9|A0A286YCV9_MOUSE	2	234	180	5.2807e-26	1	1.2029e-18	0	0	0	1309.31	3	1309.31	61943	LEVTSDSEDASEVPEWLREGEYVVVGTNK	Inf	0.909112	1705	1733	1705	1733	1847	10
A0A286YCV9-S1798	Plex1_f01	9253	19760	HCD	8165	3	701.35	0.01243	5.91775	2102.02	R.RRS#S#GLQPQGAPEVR.R	tr|A0A286YCV9|A0A286YCV9_MOUSE	2	76	40	4.9216e-10	1	0.010959	0.0048516	0.0028291	0	701.345	3	701.35	19760	RRSSGLQPQGAPEVR	2.54835	6.20715	1796	1810	1796	1810	1847	c(2, 3)
A0A286YCV9-S1798	Plex1_f06	8768	19313	HCD	7719	3	701.349	0.00878	4.17724	2102.02	R.RRS#S#GLQPQGAPEVR.R	tr|A0A286YCV9|A0A286YCV9_MOUSE	2	81	44	1.8164e-10	1	0.0040448	0.0016653	0.0020325	0	701.345	3	701.349	19313	RRSSGLQPQGAPEVR	2.69197	4.46763	1796	1810	1796	1810	1847	c(2, 3)
A0A286YCV9-S1798	Plex2_f01	2503	27197	HCD	2200	2	855.433	0.00463	2.71131	1709.85	R.S#SGLQPQGAPEVR.R	tr|A0A286YCV9|A0A286YCV9_MOUSE	2	107	107	6.1065e-17	1	1.3508e-09	0	0	0	855.431	2	855.433	27197	SSGLQPQGAPEVR	Inf	3.04439	1798	1810	1798	1810	1847	0
A0A286YCV9-S1798	Plex2_f01	5532	19625	HCD	4916	3	701.347	0.0053	2.52375	2102.02	R.RRS#S#GLQPQGAPEVR.R	tr|A0A286YCV9|A0A286YCV9_MOUSE	2	83	54	9.2587e-13	1	2.0617e-05	0.00015482	0.00018245	0	701.345	3	701.347	19625	RRSSGLQPQGAPEVR	3.73886	2.81367	1796	1810	1796	1810	1847	c(2, 3)
A0A286YCV9-S1798	Plex2_f06	2914	27009	HCD	2616	2	855.433	0.0039	2.28321	1709.85	R.S#SGLQPQGAPEVR.R	tr|A0A286YCV9|A0A286YCV9_MOUSE	2	87	85	4.0316e-16	1	8.9183e-09	0	0	0	855.431	2	855.433	27009	SSGLQPQGAPEVR	Inf	2.61186	1798	1810	1798	1810	1847	0
A0A286YCV9-S1798	Plex1_f04	6228	17295	HCD	5524	3	674.692	0.00457	2.2616	2022.06	R.RRS#SGLQPQGAPEVR.R	tr|A0A286YCV9|A0A286YCV9_MOUSE	2	88	54	1.3409e-11	1	0.00029858	0.00066105	0.0007837	0	674.69	3	674.692	17295	RRSSGLQPQGAPEVR	3.10585	2.55923	1796	1810	1796	1810	1847	2
A0A286YCV9-S1798	Plex1_f06	15554	27170	HCD	13356	3	570.958	0.0028	1.64132	1709.85	R.S#SGLQPQGAPEVR.R	tr|A0A286YCV9|A0A286YCV9_MOUSE	2	78	40	2.4383e-08	1	0.53936	0.094704	0	1	570.623	3	570.624	27170	SSGLQPQGAPEVR	Inf	1.92026	1798	1810	1798	1810	1847	0
A0A286YCV9-S1798	Plex1_f01	2615	27321	HCD	2330	2	855.432	0.00256	1.49835	1709.85	R.S#SGLQPQGAPEVR.R	tr|A0A286YCV9|A0A286YCV9_MOUSE	2	107	99	1.9065e-16	1	4.2173e-09	0.00027778	0.00033069	0	855.431	2	855.432	27321	SSGLQPQGAPEVR	3.48058	1.82863	1798	1810	1798	1810	1847	0
A0A286YCV9-S1798	Plex2_f03	7140	22695	HCD	6276	3	622.658	0.00274	1.47036	1865.95	R.RS#SGLQPQGAPEVR.R	tr|A0A286YCV9|A0A286YCV9_MOUSE	2	79	57	2.5198e-11	1	0.00055936	0.00028165	0.00033807	0	622.656	3	622.658	22695	RSSGLQPQGAPEVR	3.47099	1.71366	1797	1810	1797	1810	1847	1
A0A286YCV9-S1798	Plex1_f06	3856	27188	HCD	3434	2	855.432	0.00232	1.35565	1709.85	R.S#SGLQPQGAPEVR.R	tr|A0A286YCV9|A0A286YCV9_MOUSE	2	89	81	7.177e-15	1	1.5876e-07	0	0	0	855.431	2	855.432	27188	SSGLQPQGAPEVR	Inf	1.68835	1798	1810	1798	1810	1847	0
A0A286YCV9-S1798	Plex2_f05	5556	17660	HCD	4955	3	674.691	0.00201	0.9951	2022.06	R.RS#SGLQPQGAPEVRR.S	tr|A0A286YCV9|A0A286YCV9_MOUSE	2	62	47	1.7678e-13	1	3.9364e-06	0	0	0	674.69	3	674.691	17660	RSSGLQPQGAPEVRR	Inf	1.29939	1797	1811	1797	1811	1847	1
A0A286YCV9-S1798	Plex2_f03	9626	22184	HCD	8375	3	622.657	0.00183	0.98024	1865.95	R.RS#SGLQPQGAPEVR.R	tr|A0A286YCV9|A0A286YCV9_MOUSE	2	72	48	7.6003e-10	1	0.016872	0.0055853	0.00033807	0	622.656	3	622.657	22184	RSSGLQPQGAPEVR	3.47099	1.23185	1797	1810	1797	1810	1847	1
A0A286YCV9-S1798	Plex2_f06	2751	19161	HCD	2465	2	1051.52	0.00098	0.46436	2102.02	R.RRS#S#GLQPQGAPEVR.R	tr|A0A286YCV9|A0A286YCV9_MOUSE	2	84	76	2.1845e-16	1	4.8644e-09	0	0	0	1051.51	2	1051.52	19161	RRSSGLQPQGAPEVR	Inf	0.849505	1796	1810	1796	1810	1847	c(2, 3)
A0A286YCV9-S1798	Plex1_f02	8010	23122	HCD	7091	3	622.657	0.00037	0.19605	1865.95	R.RS#SGLQPQGAPEVR.R	tr|A0A286YCV9|A0A286YCV9_MOUSE	2	70	48	8.2649e-11	1	0.0018347	0.00092045	0.0010786	0	622.656	3	622.657	23122	RSSGLQPQGAPEVR	2.96714	0.444904	1797	1810	1797	1810	1847	1
A0A286YCV9-S1798	Plex2_f05	6871	19270	HCD	6142	3	701.346	0.00037	0.17405	2102.02	R.RRS#S#GLQPQGAPEVR.R	tr|A0A286YCV9|A0A286YCV9_MOUSE	2	94	59	3.1231e-12	1	6.9544e-05	0.00013219	0.00016313	0	701.345	3	701.346	19270	RRSSGLQPQGAPEVR	3.78747	0.475308	1796	1810	1796	1810	1847	c(2, 3)
A0A286YCV9-S1798	Plex1_f01	2525	27389	HCD	2249	2	854.929	5.9e-05	0.03445	1709.85	R.S#SGLQPQGAPEVR.R	tr|A0A286YCV9|A0A286YCV9_MOUSE	2	89	83	1.3001e-16	1	2.8759e-09	0.00027778	0.00033069	-1	855.431	2	855.431	27389	SSGLQPQGAPEVR	3.48058	0.364361	1798	1810	1798	1810	1847	0
A0A286YCV9-S1798	Plex1_f05	6383	19417	HCD	5632	3	701.346	-0.00018	-0.08703	2102.02	R.RRS#S#GLQPQGAPEVR.R	tr|A0A286YCV9|A0A286YCV9_MOUSE	2	86	52	2.4246e-12	1	5.399e-05	0.00016316	0.0001994	0	701.345	3	701.346	19417	RRSSGLQPQGAPEVR	3.70027	0.204401	1796	1810	1796	1810	1847	c(2, 3)
A0A286YCV9-S1798	Plex2_f04	8408	17455	HCD	7399	3	674.69	-0.00146	-0.72371	2022.06	R.RRS#SGLQPQGAPEVR.R	tr|A0A286YCV9|A0A286YCV9_MOUSE	2	91	48	3.1483e-10	1	0.0070104	0.0032762	0.0038765	0	674.69	3	674.69	17455	RRSSGLQPQGAPEVR	2.41156	0.419913	1796	1810	1796	1810	1847	2
A0A286YCV9-S1798	Plex2_f03	14548	22376	HCD	12399	2	933.982	-0.0014	-0.75079	1865.95	R.RS#SGLQPQGAPEVR.R	tr|A0A286YCV9|A0A286YCV9_MOUSE	2	65	32	1.8108e-08	1	0.40197	0.079725	0.00033807	1	933.481	2	933.481	22376	RSSGLQPQGAPEVR	3.47099	0.464554	1797	1810	1797	1810	1847	1
A0A286YCV9-S1798	Plex2_f02	1783	22367	HCD	1587	3	622.656	-0.00146	-0.78419	1865.95	R.S#SGLQPQGAPEVRR.S	tr|A0A286YCV9|A0A286YCV9_MOUSE	2	78	76	7.2247e-18	1	1.6038e-10	0	0	0	622.656	3	622.656	22367	SSGLQPQGAPEVRR	Inf	0.53477	1798	1811	1798	1811	1847	0
A0A286YCV9-S1798	Plex2_f06	6380	19172	HCD	5673	3	701.011	-0.00189	-0.90027	2102.02	R.RRS#S#GLQPQGAPEVR.R	tr|A0A286YCV9|A0A286YCV9_MOUSE	2	87	55	5.1869e-12	1	0.0001155	0.00016345	0	-1	701.345	3	701.345	19172	RRSSGLQPQGAPEVR	Inf	0.606024	1796	1810	1796	1810	1847	c(2, 3)
A0A286YCV9-S1798	Plex1_f01	7660	19733	HCD	6775	3	701.345	-0.00219	-1.04431	2102.02	R.RRS#S#GLQPQGAPEVR.R	tr|A0A286YCV9|A0A286YCV9_MOUSE	2	73	45	5.3955e-11	1	0.0012015	0.0023458	0.0028291	0	701.345	3	701.345	19733	RRSSGLQPQGAPEVR	2.54835	0.750906	1796	1810	1796	1810	1847	c(2, 3)
A0A286YCV9-S1798	Plex1_f02	1896	22523	HCD	1674	3	622.656	-0.00219	-1.17629	1865.95	R.S#SGLQPQGAPEVRR.S	tr|A0A286YCV9|A0A286YCV9_MOUSE	2	94	93	7.2059e-18	1	1.5996e-10	0	0	0	622.656	3	622.656	22523	SSGLQPQGAPEVRR	Inf	0.936275	1798	1811	1798	1811	1847	0
A0A286YCV9-S1798	Plex1_f03	8123	21946	HCD	7112	3	622.656	-0.00311	-1.6664	1865.95	R.RS#SGLQPQGAPEVR.R	tr|A0A286YCV9|A0A286YCV9_MOUSE	2	85	54	1.14e-10	1	0.0025307	0.0019613	0.0023927	0	622.656	3	622.656	21946	RSSGLQPQGAPEVR	2.62111	1.41808	1797	1810	1797	1810	1847	1
A0A286YCV9-S1798	Plex2_f04	8127	19338	HCD	7160	3	701.678	-0.00506	-2.40671	2102.02	R.RRS#S#GLQPQGAPEVR.R	tr|A0A286YCV9|A0A286YCV9_MOUSE	2	79	45	2.1032e-10	1	0.0046834	0.0028022	0.0033143	1	701.345	3	701.344	19338	RRSSGLQPQGAPEVR	2.47961	2.10774	1796	1810	1796	1810	1847	c(2, 3)
A0A286YCV9-S1798	Plex2_f05	7196	28846	HCD	6441	2	854.924	-0.0103	-6.03032	1709.85	R.S#SGLQPQGAPEVR.R	tr|A0A286YCV9|A0A286YCV9_MOUSE	2	75	55	6.3337e-12	1	0.00014011	0.00013219	0.00016313	-1	855.431	2	855.426	28846	SSGLQPQGAPEVR	3.78747	5.70276	1798	1810	1798	1810	1847	0
A0A286YCV9-S1798	Plex2_f05	24215	21297	HCD	19403	3	702.009	-0.01706	-8.12041	2102.02	R.RRS#S#GLQPQGAPEVR.R	tr|A0A286YCV9|A0A286YCV9_MOUSE	2	86	31	9.1852e-08	1	2.0453	0.21523	0.00016313	2	701.345	3	701.34	21297	RRSSGLQPQGAPEVR	3.78747	7.82763	1796	1810	1796	1810	1847	c(2, 3)
A0A286YCV9-S1798	Plex1_f03	7963	19154	HCD	6961	3	701.34	-0.01828	-8.70258	2102.02	R.RRS#S#GLQPQGAPEVR.R	tr|A0A286YCV9|A0A286YCV9_MOUSE	2	89	47	8.9957e-11	1	0.0020031	0.0019613	0.0023927	0	701.345	3	701.34	19154	RRSSGLQPQGAPEVR	2.62111	8.40762	1796	1810	1796	1810	1847	c(2, 3)
A0A286YCV9-S1799	Plex1_f01	9253	19760	HCD	8165	3	701.35	0.01243	5.91775	2102.02	R.RRS#S#GLQPQGAPEVR.R	tr|A0A286YCV9|A0A286YCV9_MOUSE	2	76	40	4.9216e-10	1	0.010959	0.0048516	0.0028291	0	701.345	3	701.35	19760	RRSSGLQPQGAPEVR	2.54835	6.20715	1796	1810	1796	1810	1847	c(2, 3)
A0A286YCV9-S1799	Plex1_f06	8768	19313	HCD	7719	3	701.349	0.00878	4.17724	2102.02	R.RRS#S#GLQPQGAPEVR.R	tr|A0A286YCV9|A0A286YCV9_MOUSE	2	81	44	1.8164e-10	1	0.0040448	0.0016653	0.0020325	0	701.345	3	701.349	19313	RRSSGLQPQGAPEVR	2.69197	4.46763	1796	1810	1796	1810	1847	c(2, 3)
A0A286YCV9-S1799	Plex2_f01	5532	19625	HCD	4916	3	701.347	0.0053	2.52375	2102.02	R.RRS#S#GLQPQGAPEVR.R	tr|A0A286YCV9|A0A286YCV9_MOUSE	2	83	54	9.2587e-13	1	2.0617e-05	0.00015482	0.00018245	0	701.345	3	701.347	19625	RRSSGLQPQGAPEVR	3.73886	2.81367	1796	1810	1796	1810	1847	c(2, 3)
A0A286YCV9-S1799	Plex2_f06	2751	19161	HCD	2465	2	1051.52	0.00098	0.46436	2102.02	R.RRS#S#GLQPQGAPEVR.R	tr|A0A286YCV9|A0A286YCV9_MOUSE	2	84	76	2.1845e-16	1	4.8644e-09	0	0	0	1051.51	2	1051.52	19161	RRSSGLQPQGAPEVR	Inf	0.849505	1796	1810	1796	1810	1847	c(2, 3)
A0A286YCV9-S1799	Plex2_f05	6871	19270	HCD	6142	3	701.346	0.00037	0.17405	2102.02	R.RRS#S#GLQPQGAPEVR.R	tr|A0A286YCV9|A0A286YCV9_MOUSE	2	94	59	3.1231e-12	1	6.9544e-05	0.00013219	0.00016313	0	701.345	3	701.346	19270	RRSSGLQPQGAPEVR	3.78747	0.475308	1796	1810	1796	1810	1847	c(2, 3)
A0A286YCV9-S1799	Plex1_f05	6383	19417	HCD	5632	3	701.346	-0.00018	-0.08703	2102.02	R.RRS#S#GLQPQGAPEVR.R	tr|A0A286YCV9|A0A286YCV9_MOUSE	2	86	52	2.4246e-12	1	5.399e-05	0.00016316	0.0001994	0	701.345	3	701.346	19417	RRSSGLQPQGAPEVR	3.70027	0.204401	1796	1810	1796	1810	1847	c(2, 3)
A0A286YCV9-S1799	Plex2_f06	6380	19172	HCD	5673	3	701.011	-0.00189	-0.90027	2102.02	R.RRS#S#GLQPQGAPEVR.R	tr|A0A286YCV9|A0A286YCV9_MOUSE	2	87	55	5.1869e-12	1	0.0001155	0.00016345	0	-1	701.345	3	701.345	19172	RRSSGLQPQGAPEVR	Inf	0.606024	1796	1810	1796	1810	1847	c(2, 3)
A0A286YCV9-S1799	Plex1_f01	7660	19733	HCD	6775	3	701.345	-0.00219	-1.04431	2102.02	R.RRS#S#GLQPQGAPEVR.R	tr|A0A286YCV9|A0A286YCV9_MOUSE	2	73	45	5.3955e-11	1	0.0012015	0.0023458	0.0028291	0	701.345	3	701.345	19733	RRSSGLQPQGAPEVR	2.54835	0.750906	1796	1810	1796	1810	1847	c(2, 3)
A0A286YCV9-S1799	Plex1_f05	7386	17770	HCD	6504	3	674.69	-0.00238	-1.17603	2022.06	R.RSS#GLQPQGAPEVRR.S	tr|A0A286YCV9|A0A286YCV9_MOUSE	2	69	46	1.5904e-11	1	0.00035414	0.00056818	0.00069336	0	674.69	3	674.69	17770	RSSGLQPQGAPEVRR	3.15904	0.864562	1797	1811	1797	1811	1847	2
A0A286YCV9-S1799	Plex2_f04	8127	19338	HCD	7160	3	701.678	-0.00506	-2.40671	2102.02	R.RRS#S#GLQPQGAPEVR.R	tr|A0A286YCV9|A0A286YCV9_MOUSE	2	79	45	2.1032e-10	1	0.0046834	0.0028022	0.0033143	1	701.345	3	701.344	19338	RRSSGLQPQGAPEVR	2.47961	2.10774	1796	1810	1796	1810	1847	c(2, 3)
A0A286YCV9-S1799	Plex2_f05	24215	21297	HCD	19403	3	702.009	-0.01706	-8.12041	2102.02	R.RRS#S#GLQPQGAPEVR.R	tr|A0A286YCV9|A0A286YCV9_MOUSE	2	86	31	9.1852e-08	1	2.0453	0.21523	0.00016313	2	701.345	3	701.34	21297	RRSSGLQPQGAPEVR	3.78747	7.82763	1796	1810	1796	1810	1847	c(2, 3)
A0A286YCV9-S1799	Plex1_f03	7963	19154	HCD	6961	3	701.34	-0.01828	-8.70258	2102.02	R.RRS#S#GLQPQGAPEVR.R	tr|A0A286YCV9|A0A286YCV9_MOUSE	2	89	47	8.9957e-11	1	0.0020031	0.0019613	0.0023927	0	701.345	3	701.34	19154	RRSSGLQPQGAPEVR	2.62111	8.40762	1796	1810	1796	1810	1847	c(2, 3)
A0A286YCV9-S1816	Plex2_f04	6861	62197	HCD	6057	3	846.132	-0.00622	-2.45256	2536.39	R.SATIS#GSATNLASLTAALAK.G	tr|A0A286YCV9|A0A286YCV9_MOUSE	2	155	89	2.9342e-11	1	0.00066079	0.00098564	0.0011645	0	846.134	3	846.132	62197	SATISGSATNLASLTAALAK	2.93386	2.16669	1812	1831	1812	1831	1847	4
A0A286YCV9-S1818	Plex1_f01	1888	61457	HCD	1672	2	1269.2	0.00055	0.21732	2536.39	R.SATISGS#ATNLASLTAALAK.G	tr|A0A286YCV9|A0A286YCV9_MOUSE	2	136	112	5.6017e-18	1	1.2615e-10	0	0	1	1268.7	2	1268.7	61457	SATISGSATNLASLTAALAK	Inf	0.528769	1812	1831	1812	1831	1847	6
A0A286YCV9-S1824	Plex2_f01	9716	61765	HCD	8494	3	846.139	0.01591	6.27567	2536.39	R.SATISGSATNLAS#LTAALAK.G	tr|A0A286YCV9|A0A286YCV9_MOUSE	2	152	84	6.3468e-10	1	0.014293	0.0061659	0.0058195	0	846.134	3	846.139	61765	SATISGSATNLASLTAALAK	2.23511	6.56715	1812	1831	1812	1831	1847	12
A0A286YCV9-S1824	Plex1_f01	9689	61442	HCD	8551	3	846.135	0.00402	1.58695	2536.39	R.SATISGSATNLAS#LTAALAK.G	tr|A0A286YCV9|A0A286YCV9_MOUSE	2	200	98	8.2728e-10	1	0.01863	0.0077067	0.0091755	0	846.134	3	846.135	61442	SATISGSATNLASLTAALAK	2.03737	1.87522	1812	1831	1812	1831	1847	12
A0A286YCV9-S1824	Plex2_f01	9512	61287	HCD	8312	3	846.135	0.00165	0.64921	2536.39	R.SATISGSATNLAS#LTAALAK.G	tr|A0A286YCV9|A0A286YCV9_MOUSE	2	191	98	5.0024e-10	1	0.011265	0.0049255	0.0058195	0	846.134	3	846.135	61287	SATISGSATNLASLTAALAK	2.23511	0.929745	1812	1831	1812	1831	1847	12
A0A286YCV9-S1824	Plex2_f02	8471	61385	HCD	7437	3	846.134	0.00018	0.07213	2536.39	R.SATISGSATNLAS#LTAALAK.G	tr|A0A286YCV9|A0A286YCV9_MOUSE	2	194	108	1.4869e-10	1	0.0033486	0.0017489	0.0020567	0	846.134	3	846.134	61385	SATISGSATNLASLTAALAK	2.68683	0.362459	1812	1831	1812	1831	1847	12
A0A286YCV9-S1824	Plex1_f02	9599	61603	HCD	8486	3	846.134	0	0	2536.39	R.SATISGSATNLAS#LTAALAK.G	tr|A0A286YCV9|A0A286YCV9_MOUSE	2	195	101	6.3831e-10	1	0.014375	0.0058153	0.0068376	0	846.134	3	846.134	61603	SATISGSATNLASLTAALAK	2.1651	0.291548	1812	1831	1812	1831	1847	12
A0A286YCV9-S1824	Plex2_f01	10704	61722	HCD	9345	3	846.466	-0.0089	-3.5097	2536.39	R.SATISGSATNLAS#LTAALAK.G	tr|A0A286YCV9|A0A286YCV9_MOUSE	2	129	74	1.6601e-09	1	0.037385	0.01242	0.0058195	1	846.134	3	846.131	61722	SATISGSATNLASLTAALAK	2.23511	3.22044	1812	1831	1812	1831	1847	12
A0A286YCV9-S1824	Plex1_f01	12890	65800	HCD	11167	3	846.128	-0.01957	-7.71835	2536.39	R.SATISGSATNLAS#LTAALAK.G	tr|A0A286YCV9|A0A286YCV9_MOUSE	2	127	58	9.0589e-09	1	0.20401	0.045773	0.0091755	0	846.134	3	846.128	65800	SATISGSATNLASLTAALAK	2.03737	7.43772	1812	1831	1812	1831	1847	12
A0A286YCV9-S521	Plex2_f04	642	36853	HCD	577	4	606.302	0.00292	1.20802	2422.18	R.TFVNGSSVS#SPIQLHHGDR.I	tr|A0A286YCV9|A0A286YCV9_MOUSE	2	127	112	2.1299e-22	1	4.7878e-15	0	0	0	606.301	4	606.302	36853	TFVNGSSVSSPIQLHHGDR	Inf	1.41703	513	531	513	531	1847	8
A0A286YCV9-S522	Plex2_f04	643	36853	HCD	577	4	606.302	0.00292	1.20802	2422.18	R.TFVNGSSVSS#PIQLHHGDR.I	tr|A0A286YCV9|A0A286YCV9_MOUSE	2	127	112	2.1299e-22	1	4.7878e-15	0	0	0	606.301	4	606.302	36853	TFVNGSSVSSPIQLHHGDR	Inf	1.41703	513	531	513	531	1847	9
A0A286YCV9-S522	Plex2_f05	2602	36011	HCD	2345	3	808.067	0.00256	1.05745	2422.18	R.TFVNGSSVSS#PIQLHHGDR.I	tr|A0A286YCV9|A0A286YCV9_MOUSE	2	120	95	1.261e-17	1	2.8345e-10	0	0	0	808.066	3	808.067	36011	TFVNGSSVSSPIQLHHGDR	Inf	1.29654	513	531	513	531	1847	9
A0A286YCV9-S522	Plex1_f05	657	36164	HCD	595	4	606.302	0.00244	1.00668	2422.18	R.TFVNGSSVSS#PIQLHHGDR.I	tr|A0A286YCV9|A0A286YCV9_MOUSE	2	128	122	3.2502e-23	1	7.3061e-16	0	0	0	606.301	4	606.302	36164	TFVNGSSVSSPIQLHHGDR	Inf	1.21911	513	531	513	531	1847	9
A0A286YCV9-S522	Plex1_f04	374	36623	HCD	332	4	606.301	-0.00268	-1.10735	2422.18	R.TFVNGSSVSS#PIQLHHGDR.I	tr|A0A286YCV9|A0A286YCV9_MOUSE	2	132	122	2.2496e-24	1	5.0567e-17	0	0	0	606.301	4	606.301	36623	TFVNGSSVSSPIQLHHGDR	Inf	0.892049	513	531	513	531	1847	9
A0A286YCV9-S645	Plex1_f02	7549	18874	HCD	6696	3	589.959	-0.00183	-1.03456	1767.86	R.RLS#PERQNC@R.G	tr|A0A286YCV9|A0A286YCV9_MOUSE	2	44	31	4.4682e-11	1	0.00097432	0.00056386	0.00066094	0	589.96	3	589.959	18874	RLSPERQNCR	3.17984	0.829398	643	652	643	652	1847	2
A0A286YCV9-S658	Plex2_f06	3762	30788	HCD	3382	3	690.348	0.00475	2.29872	2069.02	R.GVDRLS#FHSPSAQQR.L	tr|A0A286YCV9|A0A286YCV9_MOUSE	2	78	60	7.938e-15	1	1.7676e-07	0	0	0	690.346	3	690.348	30788	GVDRLSFHSPSAQQR	Inf	2.51181	653	667	653	667	1847	5
A0A286YCV9-S661	Plex1_f01	9238	30051	HCD	8150	3	547.941	0.00238	1.44807	1641.81	R.LSFHS#PSAQQR.L	tr|A0A286YCV9|A0A286YCV9_MOUSE	2	61	45	4.8096e-10	1	0.010546	0.004741	0.0055889	0	547.94	3	547.941	30051	LSFHSPSAQQR	2.25267	1.75875	657	667	657	667	1847	4
A0A286YCV9-S661	Plex2_f01	6716	29783	HCD	5893	3	547.939	-0.00366	-2.2278	1641.81	R.LSFHS#PSAQQR.L	tr|A0A286YCV9|A0A286YCV9_MOUSE	2	76	58	7.878e-12	1	0.00017274	0.00015482	0.00018245	0	547.94	3	547.939	29783	LSFHSPSAQQR	3.73886	1.90953	657	667	657	667	1847	4
A0A286YCV9-S732	Plex2_f01	6283	42118	HCD	5510	3	604.002	0.0011	0.60631	1809.99	K.RGS#LLSEPAIQVR.R	tr|A0A286YCV9|A0A286YCV9_MOUSE	2	108	84	3.4183e-12	1	7.5616e-05	0.00015482	0.00018245	0	604.002	3	604.002	42118	RGSLLSEPAIQVR	3.73886	0.941535	730	742	730	742	1847	2
A0A286YCV9-S732	Plex1_f06	7659	42035	HCD	6769	3	604.001	-0.00091	-0.50526	1809.99	K.RGS#LLSEPAIQVR.R	tr|A0A286YCV9|A0A286YCV9_MOUSE	2	96	67	3.4338e-11	1	0.00075958	0.00013576	0.00016551	0	604.002	3	604.001	42035	RGSLLSEPAIQVR	3.78118	0.18429	730	742	730	742	1847	2
A0A286YCV9-S732	Plex1_f01	6457	42469	HCD	5716	3	604	-0.00402	-2.22313	1809.99	K.RGS#LLSEPAIQVR.R	tr|A0A286YCV9|A0A286YCV9_MOUSE	2	80	62	7.3734e-12	1	0.0001631	0.00076161	0.00092132	0	604.002	3	604	42469	RGSLLSEPAIQVR	3.03559	1.88958	730	742	730	742	1847	2
A0A286YCV9-S859	Plex2_f01	9017	33760	HCD	7874	3	698.348	-0.00128	-0.6118	2093.03	R.IAGGDDPTEVSS#EK.E	tr|A0A286YCV9|A0A286YCV9_MOUSE	2	116	63	2.6092e-10	1	0.0057921	0.0030157	0.0035607	0	698.348	3	698.348	33760	IAGGDDPTEVSSEK	2.44846	0.276335	848	861	848	861	1847	11
A0A286YCV9-S911	Plex2_f02	8715	57376	HCD	7646	4	876.175	0.02073	5.92121	3501.66	K.YDFWDQQEPVTVAPEVDTSS#SPTSK.Q	tr|A0A286YCV9|A0A286YCV9_MOUSE	2	128	50	2.0322e-10	1	0.0046098	0.0027902	0.003142	0	876.17	4	876.175	57376	YDFWDQQEPVTVAPEVDTSSSPTSK	2.50279	6.10458	892	916	892	916	1847	19
A0A286YCV9-S911	Plex2_f03	14699	57374	HCD	12523	3	1168.23	0.0158	4.51247	3501.66	K.YDFWDQQEPVTVAPEVDTSS#SPTSK.Q	tr|A0A286YCV9|A0A286YCV9_MOUSE	2	110	31	1.9088e-08	1	0.43299	0.082135	0	1	1167.89	3	1167.9	57374	YDFWDQQEPVTVAPEVDTSSSPTSK	Inf	4.74822	892	916	892	916	1847	19
A0A286YCV9-S911	Plex2_f03	2348	57263	HCD	2105	4	876.173	0.01024	2.92577	3501.66	K.YDFWDQQEPVTVAPEVDTSS#SPTSK.Q	tr|A0A286YCV9|A0A286YCV9_MOUSE	2	108	76	4.5541e-17	1	1.033e-09	0	0	0	876.17	4	876.173	57263	YDFWDQQEPVTVAPEVDTSSSPTSK	Inf	3.10288	892	916	892	916	1847	19
A0A286YCV9-S911	Plex1_f03	1557	57287	HCD	1432	4	876.171	0.00098	0.27865	3501.66	K.YDFWDQQEPVTVAPEVDTSS#SPTSK.Q	tr|A0A286YCV9|A0A286YCV9_MOUSE	2	114	87	3.5162e-19	1	7.9759e-12	0	0	0	876.17	4	876.171	57287	YDFWDQQEPVTVAPEVDTSSSPTSK	Inf	0.454991	892	916	892	916	1847	19
A0A286YCV9-S911	Plex1_f04	4864	57233	HCD	4333	4	875.918	-0.00518	-1.4809	3501.66	K.YDFWDQQEPVTVAPEVDTSS#SPTSK.Q	tr|A0A286YCV9|A0A286YCV9_MOUSE	2	126	57	7.68e-13	1	1.7421e-05	0.0003811	0.00045239	-1	876.17	4	876.169	57233	YDFWDQQEPVTVAPEVDTSSSPTSK	3.34449	1.30413	892	916	892	916	1847	19
A0A286YCV9-S912	Plex1_f04	4865	57233	HCD	4333	4	875.918	-0.00518	-1.4809	3501.66	K.YDFWDQQEPVTVAPEVDTSSS#PTSK.Q	tr|A0A286YCV9|A0A286YCV9_MOUSE	2	126	57	7.68e-13	1	1.7421e-05	0.0003811	0.00045239	-1	876.17	4	876.169	57233	YDFWDQQEPVTVAPEVDTSSSPTSK	3.34449	1.30413	892	916	892	916	1847	20
A0A286YCV9-T1657	Plex1_f03	2022	55949	HCD	1848	2	1062.06	0.00408	1.92331	2124.11	R.APLLSEPASAVPT#SPFR.I	tr|A0A286YCV9|A0A286YCV9_MOUSE	2	98	92	7.2832e-18	1	1.6303e-10	0	0	-1	1062.56	2	1062.56	55949	APLLSEPASAVPTSPFR	Inf	2.241	1645	1661	1645	1661	1847	12
A0A286YCV9-T1657	Plex1_f04	6787	38272	HCD	6017	2	865.429	0.00268	1.55157	1729.85	L.SEPASAVPT#SPFR.I	tr|A0A286YCV9|A0A286YCV9_MOUSE	1	80	55	3.6319e-11	1	0.0008034	0.0010875	0.0012891	0	865.427	2	865.429	38272	SEPASAVPTSPFR	2.88971	1.90284	1649	1661	1649	1661	1847	8
A0A286YCV9-T1657	Plex2_f02	905	56097	HCD	819	2	1062.06	0.00213	1.00424	2124.11	R.APLLSEPASAVPT#SPFR.I	tr|A0A286YCV9|A0A286YCV9_MOUSE	2	98	98	1.2589e-20	1	2.818e-13	0	0	-1	1062.56	2	1062.56	56097	APLLSEPASAVPTSPFR	Inf	1.31869	1645	1661	1645	1661	1847	12
A0A286YCV9-T1657	Plex2_f03	1166	55958	HCD	1068	2	1062.56	0.00024	0.11488	2124.11	R.APLLSEPASAVPT#SPFR.I	tr|A0A286YCV9|A0A286YCV9_MOUSE	2	145	144	2.9875e-20	1	6.6872e-13	0	0	0	1062.56	2	1062.56	55958	APLLSEPASAVPTSPFR	Inf	0.427052	1645	1661	1645	1661	1847	12
A0A286YCV9-T1708	Plex2_f05	10999	59909	HCD	9703	4	1021.26	0.01244	3.04799	4082.02	G.RLEVT#SDSEDASEVPEWLREGEYVVVGTNK.T	tr|A0A286YCV9|A0A286YCV9_MOUSE	1	165	51	1.2653e-09	1	0.028849	0.0080972	0.0094652	0	1021.26	4	1021.26	59909	RLEVTSDSEDASEVPEWLREGEYVVVGTNK	2.02387	3.22435	1704	1733	1704	1733	1847	4
A0A286YCV9-T1814	Plex1_f03	9801	62463	HCD	8557	3	846.47	0.00537	2.11676	2536.39	R.SAT#ISGSATNLASLTAALAK.G	tr|A0A286YCV9|A0A286YCV9_MOUSE	2	148	79	1.0683e-09	1	0.024058	0.0074304	0.0090309	1	846.134	3	846.136	62463	SATISGSATNLASLTAALAK	2.04427	2.40515	1812	1831	1812	1831	1847	2
A0A286YCV9-T1820	Plex1_f01	9688	61442	HCD	8551	3	846.135	0.00402	1.58695	2536.39	R.SATISGSAT#NLASLTAALAK.G	tr|A0A286YCV9|A0A286YCV9_MOUSE	2	200	98	8.2728e-10	1	0.01863	0.0077067	0.0065998	0	846.134	3	846.135	61442	SATISGSATNLASLTAALAK	2.18047	1.87522	1812	1831	1812	1831	1847	8
A0A286YCV9-T1820	Plex1_f01	9358	66803	HCD	8262	3	846.133	-0.00476	-1.87549	2536.39	R.SATISGSAT#NLASLTAALAK.G	tr|A0A286YCV9|A0A286YCV9_MOUSE	2	132	75	5.6471e-10	1	0.012717	0.0055777	0.0065998	0	846.134	3	846.133	66803	SATISGSATNLASLTAALAK	2.18047	1.58759	1812	1831	1812	1831	1847	8
A0A286YCX6-S269	Plex1_f05	2353	58342	HCD	2117	5	1031.1	0.01775	3.44621	5150.43	K.NSIQNQESYEDGPC@TMTS#SKNSDSNLLSLDGLDNEVK.V	tr|A0A286YCX6|A0A286YCX6_MOUSE	2	180	90	1.5222e-17	1	3.4884e-10	0	0	1	1030.89	5	1030.89	58342	NSIQNQESYEDGPCTMTSSKNSDSNLLSLDGLDNEVK	Inf	3.59792	252	288	252	288	1437	17
A0A286YCX6-S270	Plex1_f05	2354	58342	HCD	2117	5	1031.1	0.01775	3.44621	5150.43	K.NSIQNQESYEDGPC@TMTSS#KNSDSNLLSLDGLDNEVK.V	tr|A0A286YCX6|A0A286YCX6_MOUSE	2	180	90	1.5222e-17	1	3.4884e-10	0	0	1	1030.89	5	1030.89	58342	NSIQNQESYEDGPCTMTSSKNSDSNLLSLDGLDNEVK	Inf	3.59792	252	288	252	288	1437	18
A0A286YCX6-S275	Plex2_f06	4873	58152	HCD	4359	3	841.095	0.00329	1.30619	2521.27	K.NSDS#NLLSLDGLDNEVK.V	tr|A0A286YCX6|A0A286YCX6_MOUSE	2	130	86	1.9518e-13	1	4.369e-06	0	0	0	841.094	3	841.095	58152	NSDSNLLSLDGLDNEVK	Inf	1.56188	272	288	272	288	1437	3
A0A286YCX6-T266	Plex2_f05	2421	58289	HCD	2176	5	1030.69	-0.00128	-0.24907	5150.43	K.NSIQNQESYEDGPC@T#MTSSKNSDSNLLSLDGLDNEVK.V	tr|A0A286YCX6|A0A286YCX6_MOUSE	2	171	91	5.8158e-18	1	1.3328e-10	0	0	-1	1030.89	5	1030.89	58289	NSIQNQESYEDGPCTMTSSKNSDSNLLSLDGLDNEVK	Inf	0.0960391	252	288	252	288	1437	14
A0A286YD13-S135	Plex2_f02	9728	52903	HCD	8508	5	920.874	0.01122	2.43811	4601.33	K.DQRS#QPRSPVRT#LKRSRSGDRQGAPHNY#AK.R	tr|A0A286YD13|A0A286YD13_MOUSE	2	198	66	6.755e-10	1	0.015401	0.0066291	0.0076823	-1	921.072	5	921.075	52903	DQRSQPRSPVRTLKRSRSGDRQGAPHNYAK	2.11451	2.80064	132	161	132	161	301	c(3, 11, 27)
A0A286YD13-T143	Plex2_f02	9728	52903	HCD	8508	5	920.874	0.01122	2.43811	4601.33	K.DQRS#QPRSPVRT#LKRSRSGDRQGAPHNY#AK.R	tr|A0A286YD13|A0A286YD13_MOUSE	2	198	66	6.755e-10	1	0.015401	0.0066291	0.0076823	-1	921.072	5	921.075	52903	DQRSQPRSPVRTLKRSRSGDRQGAPHNYAK	2.11451	2.80064	132	161	132	161	301	c(3, 11, 27)
A0A286YD13-Y159	Plex2_f02	9728	52903	HCD	8508	5	920.874	0.01122	2.43811	4601.33	K.DQRS#QPRSPVRT#LKRSRSGDRQGAPHNY#AK.R	tr|A0A286YD13|A0A286YD13_MOUSE	2	198	66	6.755e-10	1	0.015401	0.0066291	0.0076823	-1	921.072	5	921.075	52903	DQRSQPRSPVRTLKRSRSGDRQGAPHNYAK	2.11451	2.80064	132	161	132	161	301	c(3, 11, 27)
A0A2I3BR81-Y490	Plex1_f06	3651	33554	HCD	3242	3	551.931	0.00256	1.54819	1653.77	R.TFHNPTY#FSR.R	tr|A0A2I3BR81|A0A2I3BR81_MOUSE	2	64	62	4.001e-15	1	8.7244e-08	0	0	0	551.93	3	551.931	33554	TFHNPTYFSR	Inf	1.82938	484	493	484	493	553	6
A0A2I3BR81-Y490	Plex2_f06	3593	33383	HCD	3229	3	551.929	-0.00347	-2.10112	1653.77	R.TFHNPTY#FSR.R	tr|A0A2I3BR81|A0A2I3BR81_MOUSE	2	81	75	4.7535e-15	1	1.0365e-07	0	0	0	551.93	3	551.929	33383	TFHNPTYFSR	Inf	1.81239	484	493	484	493	553	6
A0A338P6K9-S1249	Plex1_f04	4638	36307	HCD	4145	3	836.43	-0.00481	-1.92143	2505.27	K.TS#PAAQAPSETGGVSLSEK.V	sp|A0A338P6K9|QSER1_MOUSE	2	120	77	4.4957e-13	1	1.0106e-05	0.0003811	0.00045239	2	835.762	3	835.761	36307	TSPAAQAPSETGGVSLSEK	3.34449	1.68892	1248	1266	1248	1266	1788	1
A0A338P6K9-S41	Plex1_f05	4198	42202	HCD	3751	3	816.079	0.00494	2.01935	2446.22	R.VPAAASS#PSC@SGSSPSLK.A	sp|A0A338P6K9|QSER1_MOUSE	2	115	86	1.4014e-14	1	3.1439e-07	0	0	0	816.077	3	816.079	42202	VPAAASSPSCSGSSPSLK	Inf	2.1428	35	52	35	52	1788	6
A0A338P6K9-S41	Plex1_f05	2253	42219	HCD	2023	3	816.079	0.00457	1.86977	2446.22	R.VPAAASS#PSC@SGSSPSLK.A	sp|A0A338P6K9|QSER1_MOUSE	2	128	107	8.9183e-18	1	2.0007e-10	0	0	0	816.077	3	816.079	42219	VPAAASSPSCSGSSPSLK	Inf	1.99575	35	52	35	52	1788	6
A0A338P6K9-S41	Plex2_f05	3966	42123	HCD	3558	3	816.411	-0.00323	-1.32045	2446.22	R.VPAAASS#PSC@SGSSPSLK.A	sp|A0A338P6K9|QSER1_MOUSE	2	129	96	2.2307e-15	1	5.0043e-08	0	0	1	816.077	3	816.076	42123	VPAAASSPSCSGSSPSLK	Inf	1.1922	35	52	35	52	1788	6
A0A338P6K9-S41	Plex2_f05	4411	42091	HCD	3953	3	816.41	-0.00579	-2.36752	2446.22	R.VPAAASS#PSC@SGSSPSLK.A	sp|A0A338P6K9|QSER1_MOUSE	2	134	98	8.8526e-15	1	1.986e-07	0	0	1	816.077	3	816.076	42091	VPAAASSPSCSGSSPSLK	Inf	2.24602	35	52	35	52	1788	6
A0A338P6K9-S45	Plex2_f04	2376	42230	HCD	2157	3	816.08	0.00713	2.91684	2446.22	R.VPAAASSPSC@S#GSSPSLK.A	sp|A0A338P6K9|QSER1_MOUSE	2	126	96	1.0204e-16	1	2.2891e-09	0	0	0	816.077	3	816.08	42230	VPAAASSPSCSGSSPSLK	Inf	3.04957	35	52	35	52	1788	10
A0A338P6K9-S47	Plex2_f04	2377	42230	HCD	2157	3	816.08	0.00713	2.91684	2446.22	R.VPAAASSPSC@SGS#SPSLK.A	sp|A0A338P6K9|QSER1_MOUSE	2	126	96	1.0204e-16	1	2.2891e-09	0	0	0	816.077	3	816.08	42230	VPAAASSPSCSGSSPSLK	Inf	3.04957	35	52	35	52	1788	12
A0A338P6K9-S48	Plex2_f04	2378	42230	HCD	2157	3	816.08	0.00713	2.91684	2446.22	R.VPAAASSPSC@SGSS#PSLK.A	sp|A0A338P6K9|QSER1_MOUSE	2	126	96	1.0204e-16	1	2.2891e-09	0	0	0	816.077	3	816.08	42230	VPAAASSPSCSGSSPSLK	Inf	3.04957	35	52	35	52	1788	13
A0A338P6K9-S48	Plex1_f04	2426	42147	HCD	2199	3	816.076	-0.00604	-2.4681	2446.22	R.VPAAASSPSC@SGSS#PSLK.A	sp|A0A338P6K9|QSER1_MOUSE	2	117	87	2.8958e-16	1	6.4964e-09	0	0	0	816.077	3	816.076	42147	VPAAASSPSCSGSSPSLK	Inf	2.34207	35	52	35	52	1788	13
A0A338P7C9-S483	Plex2_f06	479	57905	HCD	451	3	1400.92	0.00885	2.10678	4199.75	K.DNPAFSMLNDS#DDDVIY#GSDYEEM*PLQNGQAIR.A	tr|A0A338P7C9|A0A338P7C9_MOUSE	2	163	121	1.4268e-23	1	3.2611e-16	0	0	1	1400.59	3	1400.59	57905	DNPAFSMLNDSDDDVIYGSDYEEMPLQNGQAIR	Inf	2.38334	473	505	473	505	515	c(10, 16)
A0A338P7C9-S483	Plex2_f06	527	55724	HCD	497	3	1400.59	-0.0011	-0.26147	4199.75	K.DNPAFSM*LNDS#DDDVIYGS#DYEEMPLQNGQAIR.A	tr|A0A338P7C9|A0A338P7C9_MOUSE	2	127	92	3.2798e-23	1	7.496e-16	0	0	0	1400.59	3	1400.59	55724	DNPAFSMLNDSDDDVIYGSDYEEMPLQNGQAIR	Inf	0.0140575	473	505	473	505	515	c(10, 18)
A0A338P7C9-S483	Plex2_f06	1048	60015	HCD	953	4	1046.69	-0.01756	-4.19849	4183.75	K.DNPAFSMLNDS#DDDVIYGS#DYEEMPLQNGQAIR.A	tr|A0A338P7C9|A0A338P7C9_MOUSE	2	154	103	1.1376e-20	1	2.5999e-13	0	0	0	1046.69	4	1046.69	60015	DNPAFSMLNDSDDDVIYGSDYEEMPLQNGQAIR	Inf	3.8281	473	505	473	505	515	c(10, 18)
A0A338P7C9-S491	Plex1_f02	7618	53477	HCD	6758	4	1034.71	0.02439	5.89883	4135.77	K.DNPAFSM*LNDSDDDVIYGS#DYEEM*PLQNGQAIR.A	tr|A0A338P7C9|A0A338P7C9_MOUSE	2	140	51	4.9541e-11	1	0.0011323	0.00067322	0.00078889	0	1034.7	4	1034.71	53477	DNPAFSMLNDSDDDVIYGSDYEEMPLQNGQAIR	3.10298	6.14009	473	505	473	505	515	18
A0A338P7C9-S491	Plex2_f06	527	55724	HCD	497	3	1400.59	-0.0011	-0.26147	4199.75	K.DNPAFSM*LNDS#DDDVIYGS#DYEEMPLQNGQAIR.A	tr|A0A338P7C9|A0A338P7C9_MOUSE	2	127	92	3.2798e-23	1	7.496e-16	0	0	0	1400.59	3	1400.59	55724	DNPAFSMLNDSDDDVIYGSDYEEMPLQNGQAIR	Inf	0.0140575	473	505	473	505	515	c(10, 18)
A0A338P7C9-S491	Plex2_f06	1048	60015	HCD	953	4	1046.69	-0.01756	-4.19849	4183.75	K.DNPAFSMLNDS#DDDVIYGS#DYEEMPLQNGQAIR.A	tr|A0A338P7C9|A0A338P7C9_MOUSE	2	154	103	1.1376e-20	1	2.5999e-13	0	0	0	1046.69	4	1046.69	60015	DNPAFSMLNDSDDDVIYGSDYEEMPLQNGQAIR	Inf	3.8281	473	505	473	505	515	c(10, 18)
A0A338P7C9-Y489	Plex1_f02	38258	53488	HCD	31176	3	1379.61	0.02824	6.83007	4135.77	K.DNPAFSM*LNDSDDDVIY#GSDYEEM*PLQNGQAIR.A	tr|A0A338P7C9|A0A338P7C9_MOUSE	2	141	14	3.2379e-07	1	7.4001	0.43014	0.00078889	1	1379.26	3	1379.27	53488	DNPAFSMLNDSDDDVIYGSDYEEMPLQNGQAIR	3.10298	7.06518	473	505	473	505	515	16
A0A338P7C9-Y489	Plex1_f02	7617	53477	HCD	6758	4	1034.71	0.02439	5.89883	4135.77	K.DNPAFSM*LNDSDDDVIY#GSDYEEM*PLQNGQAIR.A	tr|A0A338P7C9|A0A338P7C9_MOUSE	2	140	51	4.9541e-11	1	0.0011323	0.00067322	0.00078889	0	1034.7	4	1034.71	53477	DNPAFSMLNDSDDDVIYGSDYEEMPLQNGQAIR	3.10298	6.14009	473	505	473	505	515	16
A0A338P7C9-Y489	Plex2_f06	479	57905	HCD	451	3	1400.92	0.00885	2.10678	4199.75	K.DNPAFSMLNDS#DDDVIY#GSDYEEM*PLQNGQAIR.A	tr|A0A338P7C9|A0A338P7C9_MOUSE	2	163	121	1.4268e-23	1	3.2611e-16	0	0	1	1400.59	3	1400.59	57905	DNPAFSMLNDSDDDVIYGSDYEEMPLQNGQAIR	Inf	2.38334	473	505	473	505	515	c(10, 16)
A0A338P7C9-Y493	Plex1_f02	7619	53477	HCD	6758	4	1034.71	0.02439	5.89883	4135.77	K.DNPAFSM*LNDSDDDVIYGSDY#EEM*PLQNGQAIR.A	tr|A0A338P7C9|A0A338P7C9_MOUSE	2	140	51	4.9541e-11	1	0.0011323	0.00067322	0.00078889	0	1034.7	4	1034.71	53477	DNPAFSMLNDSDDDVIYGSDYEEMPLQNGQAIR	3.10298	6.14009	473	505	473	505	515	20
A0A5F8MPI9-S231	Plex1_f06	2922	50486	HCD	2592	6	880.816	0.01676	3.17498	5280.84	K.QGRPS#PTSPVKPSSPASKPDGQPELPLTDREMEILNK.T	tr|A0A5F8MPI9|A0A5F8MPI9_MOUSE	2	143	66	2.877e-16	1	6.5932e-09	0	0	-1	880.98	6	880.983	50486	QGRPSPTSPVKPSSPASKPDGQPELPLTDREMEILNK	Inf	3.41429	227	263	227	263	1087	4
A0A5F8MPI9-S231	Plex2_f06	5806	50291	HCD	5198	6	880.814	0.00469	0.88871	5280.84	K.QGRPS#PTSPVKPSSPASKPDGQPELPLTDREMEILNK.T	tr|A0A5F8MPI9|A0A5F8MPI9_MOUSE	2	119	34	1.7394e-12	1	3.9861e-05	0	0	-1	880.98	6	880.981	50291	QGRPSPTSPVKPSSPASKPDGQPELPLTDREMEILNK	Inf	1.13274	227	263	227	263	1087	4
A0A5F8MPI9-S234	Plex2_f04	2937	37206	HCD	2669	5	824.45	0.01731	4.20347	4119.2	K.QGRPSPTS#PVKPSSPASKPDGQPELPLTDR.E	tr|A0A5F8MPI9|A0A5F8MPI9_MOUSE	2	124	63	1.2644e-15	1	2.8827e-08	0	0	-1	824.647	5	824.651	37206	QGRPSPTSPVKPSSPASKPDGQPELPLTDR	Inf	4.54521	227	256	227	256	1087	7
A0A5F8MPI9-S234	Plex1_f06	2924	50486	HCD	2592	6	880.816	0.01676	3.17498	5280.84	K.QGRPSPTS#PVKPSSPASKPDGQPELPLTDREMEILNK.T	tr|A0A5F8MPI9|A0A5F8MPI9_MOUSE	2	143	66	2.877e-16	1	6.5932e-09	0	0	-1	880.98	6	880.983	50486	QGRPSPTSPVKPSSPASKPDGQPELPLTDREMEILNK	Inf	3.41429	227	263	227	263	1087	7
A0A5F8MPI9-S234	Plex1_f04	3668	36944	HCD	3263	5	824.648	0.00701	1.70231	4119.2	K.QGRPSPTS#PVKPSSPASKPDGQPELPLTDR.E	tr|A0A5F8MPI9|A0A5F8MPI9_MOUSE	2	132	64	2.783e-14	1	6.3451e-07	0.00023702	0.00028066	0	824.647	5	824.648	36944	QGRPSPTSPVKPSSPASKPDGQPELPLTDR	3.55182	2.046	227	256	227	256	1087	7
A0A5F8MPI9-S234	Plex1_f03	3517	37130	HCD	3173	5	824.648	0.0064	1.55429	4119.2	K.QGRPSPTS#PVKPSSPASKPDGQPELPLTDR.E	tr|A0A5F8MPI9|A0A5F8MPI9_MOUSE	2	132	64	4.5988e-15	1	1.0485e-07	0	0	0	824.647	5	824.648	37130	QGRPSPTSPVKPSSPASKPDGQPELPLTDR	Inf	1.90048	227	256	227	256	1087	7
A0A5F8MPI9-S234	Plex2_f06	5808	50291	HCD	5198	6	880.814	0.00469	0.88871	5280.84	K.QGRPSPTS#PVKPSSPASKPDGQPELPLTDREMEILNK.T	tr|A0A5F8MPI9|A0A5F8MPI9_MOUSE	2	119	34	1.7394e-12	1	3.9861e-05	0	0	-1	880.98	6	880.981	50291	QGRPSPTSPVKPSSPASKPDGQPELPLTDREMEILNK	Inf	1.13274	227	263	227	263	1087	7
A0A5F8MPI9-S239	Plex2_f06	10030	51768	HCD	8826	6	894.31	0.0128	2.3887	5360.81	K.QGRPSPTSPVKPS#S#PASKPDGQPELPLTDREMEILNK.T	tr|A0A5F8MPI9|A0A5F8MPI9_MOUSE	2	129	25	1.0567e-09	1	0.024217	0.010893	0.012885	0	894.308	6	894.31	51768	QGRPSPTSPVKPSSPASKPDGQPELPLTDREMEILNK	1.88992	2.66736	227	263	227	263	1087	c(12, 13)
A0A5F8MPI9-S240	Plex2_f06	10030	51768	HCD	8826	6	894.31	0.0128	2.3887	5360.81	K.QGRPSPTSPVKPS#S#PASKPDGQPELPLTDREMEILNK.T	tr|A0A5F8MPI9|A0A5F8MPI9_MOUSE	2	129	25	1.0567e-09	1	0.024217	0.010893	0.012885	0	894.308	6	894.31	51768	QGRPSPTSPVKPSSPASKPDGQPELPLTDREMEILNK	1.88992	2.66736	227	263	227	263	1087	c(12, 13)
A0A5F8MPI9-S268	Plex2_f04	662	55601	HCD	596	4	940.754	0.00579	1.53991	3760.99	K.TTSVS#PSAELLPDSTSEEVAPPKPPLPGIR.V	tr|A0A5F8MPI9|A0A5F8MPI9_MOUSE	2	153	112	2.808e-22	1	6.402e-15	0	0	-1	941.003	4	941.004	55601	TTSVSPSAELLPDSTSEEVAPPKPPLPGIR	Inf	1.69538	264	293	264	293	1087	4
A0A5F8MPI9-S268	Plex2_f03	2645	55543	HCD	2374	4	940.753	0.00481	1.28046	3760.99	K.TTSVS#PSAELLPDSTSEEVAPPKPPLPGIR.V	tr|A0A5F8MPI9|A0A5F8MPI9_MOUSE	2	171	97	1.8282e-16	1	4.1682e-09	0	0	-1	941.003	4	941.004	55543	TTSVSPSAELLPDSTSEEVAPPKPPLPGIR	Inf	1.44033	264	293	264	293	1087	4
A0A5F8MPI9-S268	Plex1_f04	1215	55532	HCD	1098	4	941	-0.01024	-2.7242	3760.99	K.TTSVS#PSAELLPDSTSEEVAPPKPPLPGIR.V	tr|A0A5F8MPI9|A0A5F8MPI9_MOUSE	2	144	98	1.322e-19	1	3.014e-12	0	0	0	941.003	4	941	55532	TTSVSPSAELLPDSTSEEVAPPKPPLPGIR	Inf	2.56466	264	293	264	293	1087	4
A0A5F8MPI9-S268	Plex1_f03	853	55545	HCD	789	4	940.999	-0.01463	-3.89171	3760.99	K.TTSVS#PSAELLPDSTSEEVAPPKPPLPGIR.V	tr|A0A5F8MPI9|A0A5F8MPI9_MOUSE	2	167	121	7.0575e-22	1	1.6091e-14	0	0	0	941.003	4	940.999	55545	TTSVSPSAELLPDSTSEEVAPPKPPLPGIR	Inf	3.73362	264	293	264	293	1087	4
A0A5F8MPI9-S270	Plex2_f03	2646	55543	HCD	2374	4	940.753	0.00481	1.28046	3760.99	K.TTSVSPS#AELLPDSTSEEVAPPKPPLPGIR.V	tr|A0A5F8MPI9|A0A5F8MPI9_MOUSE	2	171	97	1.8282e-16	1	4.1682e-09	0	0	-1	941.003	4	941.004	55543	TTSVSPSAELLPDSTSEEVAPPKPPLPGIR	Inf	1.44033	264	293	264	293	1087	6
A0A5F8MPI9-S298	Plex1_f03	9572	43192	HCD	8353	3	641.36	0.00183	0.95165	1922.06	R.VVDNS#PPALPPK.K	tr|A0A5F8MPI9|A0A5F8MPI9_MOUSE	2	92	58	8.292e-10	1	0.018268	0.0056638	0.006889	0	641.359	3	641.36	43192	VVDNSPPALPPK	2.16184	1.26558	294	305	294	305	1087	4
A0A5F8MPI9-S312	Plex1_f06	8006	10301	HCD	7074	2	614.307	0.00037	0.29807	1227.6	R.QSAPS#PTR.V	tr|A0A5F8MPI9|A0A5F8MPI9_MOUSE	2	56	56	5.9077e-11	1	0.0012684	0.00077359	0.00094533	0	614.306	2	614.307	10301	QSAPSPTR	3.02442	0.733782	308	315	308	315	1087	4
A0A5F8MPI9-S327	Plex1_f06	5275	36948	HCD	4708	2	821.929	0.00329	2.00498	1642.85	R.ATS#GSSLPVGINR.Q	tr|A0A5F8MPI9|A0A5F8MPI9_MOUSE	2	72	61	3.3956e-13	1	7.5112e-06	0	0	0	821.928	2	821.929	36948	ATSGSSLPVGINR	Inf	2.31136	325	337	325	337	1087	2
A0A5F8MPI9-S327	Plex1_f05	5855	36812	HCD	5207	3	548.289	0.00329	2.00375	1642.85	R.ATS#GSSLPVGINR.Q	tr|A0A5F8MPI9|A0A5F8MPI9_MOUSE	2	66	57	8.662e-13	1	1.9161e-05	0	0	0	548.287	3	548.289	36812	ATSGSSLPVGINR	Inf	2.31209	325	337	325	337	1087	2
A0A5F8MPI9-S327	Plex2_f06	7076	36888	HCD	6266	2	821.927	-0.00122	-0.74259	1642.85	R.ATS#GSSLPVGINR.Q	tr|A0A5F8MPI9|A0A5F8MPI9_MOUSE	2	61	49	1.6964e-11	1	0.00037525	0.00071953	0.00087123	0	821.928	2	821.927	36888	ATSGSSLPVGINR	3.05987	0.426112	325	337	325	337	1087	2
A0A5F8MPI9-S330	Plex2_f03	4928	35637	HCD	4363	2	821.929	0.0028	1.70795	1642.85	R.ATSGSS#LPVGINR.Q	tr|A0A5F8MPI9|A0A5F8MPI9_MOUSE	2	80	68	2.7944e-13	1	6.1815e-06	0	0	0	821.928	2	821.929	35637	ATSGSSLPVGINR	Inf	2.01936	325	337	325	337	1087	5
A0A5F8MPI9-S330	Plex1_f03	3436	35300	HCD	3103	2	821.928	0.00024	0.14852	1642.85	R.ATSGSS#LPVGINR.Q	tr|A0A5F8MPI9|A0A5F8MPI9_MOUSE	2	90	84	3.6296e-15	1	8.029e-08	0	0	0	821.928	2	821.928	35300	ATSGSSLPVGINR	Inf	0.462044	325	337	325	337	1087	5
A0A5F8MPI9-S376	Plex1_f01	7781	35930	HCD	6882	3	630.647	-0.00274	-1.45173	1889.93	K.LSRS#DEQLSSLDR.D	tr|A0A5F8MPI9|A0A5F8MPI9_MOUSE	2	82	63	6.3495e-11	1	0.0014046	0.0024661	0.0029737	0	630.648	3	630.647	35930	LSRSDEQLSSLDR	2.5267	1.14693	373	385	373	385	1087	3
A0A5F8MPI9-S376	Plex2_f01	7522	35670	HCD	6592	3	630.646	-0.00475	-2.51632	1889.93	K.LSRS#DEQLSSLDR.D	tr|A0A5F8MPI9|A0A5F8MPI9_MOUSE	2	79	57	3.2091e-11	1	0.00070987	0.00056641	0.00066767	0	630.648	3	630.646	35670	LSRSDEQLSSLDR	3.17544	2.20933	373	385	373	385	1087	3
A0A5F8MPI9-T233	Plex2_f04	2936	37206	HCD	2669	5	824.45	0.01731	4.20347	4119.2	K.QGRPSPT#SPVKPSSPASKPDGQPELPLTDR.E	tr|A0A5F8MPI9|A0A5F8MPI9_MOUSE	2	124	63	1.2644e-15	1	2.8827e-08	0	0	-1	824.647	5	824.651	37206	QGRPSPTSPVKPSSPASKPDGQPELPLTDR	Inf	4.54521	227	256	227	256	1087	6
A0A5F8MPI9-T233	Plex1_f06	2923	50486	HCD	2592	6	880.816	0.01676	3.17498	5280.84	K.QGRPSPT#SPVKPSSPASKPDGQPELPLTDREMEILNK.T	tr|A0A5F8MPI9|A0A5F8MPI9_MOUSE	2	143	66	2.877e-16	1	6.5932e-09	0	0	-1	880.98	6	880.983	50486	QGRPSPTSPVKPSSPASKPDGQPELPLTDREMEILNK	Inf	3.41429	227	263	227	263	1087	6
A0A5F8MPI9-T233	Plex1_f04	3667	36944	HCD	3263	5	824.648	0.00701	1.70231	4119.2	K.QGRPSPT#SPVKPSSPASKPDGQPELPLTDR.E	tr|A0A5F8MPI9|A0A5F8MPI9_MOUSE	2	132	64	2.783e-14	1	6.3451e-07	0.00023702	0.00028066	0	824.647	5	824.648	36944	QGRPSPTSPVKPSSPASKPDGQPELPLTDR	3.55182	2.046	227	256	227	256	1087	6
A0A5F8MPI9-T233	Plex1_f03	3516	37130	HCD	3173	5	824.648	0.0064	1.55429	4119.2	K.QGRPSPT#SPVKPSSPASKPDGQPELPLTDR.E	tr|A0A5F8MPI9|A0A5F8MPI9_MOUSE	2	132	64	4.5988e-15	1	1.0485e-07	0	0	0	824.647	5	824.648	37130	QGRPSPTSPVKPSSPASKPDGQPELPLTDR	Inf	1.90048	227	256	227	256	1087	6
A0A5F8MPI9-T233	Plex2_f06	5807	50291	HCD	5198	6	880.814	0.00469	0.88871	5280.84	K.QGRPSPT#SPVKPSSPASKPDGQPELPLTDREMEILNK.T	tr|A0A5F8MPI9|A0A5F8MPI9_MOUSE	2	119	34	1.7394e-12	1	3.9861e-05	0	0	-1	880.98	6	880.981	50291	QGRPSPTSPVKPSSPASKPDGQPELPLTDREMEILNK	Inf	1.13274	227	263	227	263	1087	6
A0A5F8MPP0-S792	Plex2_f05	10946	8037	HCD	9660	4	507.472	-0.00128	-0.63071	2025.86	K.RQVS#HST#SSLHS#R.K	tr|A0A5F8MPP0|A0A5F8MPP0_MOUSE	2	83	48	1.1934e-09	1	0.026399	0.0080972	0.0094652	1	507.221	4	507.221	8037	RQVSHSTSSLHSR	2.02387	0.0134252	789	801	789	801	1465	c(3, 6, 11)
A0A5F8MPP0-S800	Plex2_f05	10946	8037	HCD	9660	4	507.472	-0.00128	-0.63071	2025.86	K.RQVS#HST#SSLHS#R.K	tr|A0A5F8MPP0|A0A5F8MPP0_MOUSE	2	83	48	1.1934e-09	1	0.026399	0.0080972	0.0094652	1	507.221	4	507.221	8037	RQVSHSTSSLHSR	2.02387	0.0134252	789	801	789	801	1465	c(3, 6, 11)
A0A5F8MPP0-T795	Plex2_f05	10946	8037	HCD	9660	4	507.472	-0.00128	-0.63071	2025.86	K.RQVS#HST#SSLHS#R.K	tr|A0A5F8MPP0|A0A5F8MPP0_MOUSE	2	83	48	1.1934e-09	1	0.026399	0.0080972	0.0094652	1	507.221	4	507.221	8037	RQVSHSTSSLHSR	2.02387	0.0134252	789	801	789	801	1465	c(3, 6, 11)
A0A5F8MPU3-S1020	Plex1_f01	8658	45848	HCD	7629	3	820.071	0.00475	1.9351	2458.19	K.LSRDPSIIS#GMS#SDPK.L	sp|A0A5F8MPU3|CTSRT_MOUSE	2	122	66	2.2493e-10	1	0.0050226	0.0034001	0.004105	0	820.069	3	820.071	45848	LSRDPSIISGMSSDPK	2.38669	2.35389	1012	1027	1012	1027	2282	c(8, 11)
A0A5F8MPU3-S1023	Plex1_f01	8658	45848	HCD	7629	3	820.071	0.00475	1.9351	2458.19	K.LSRDPSIIS#GMS#SDPK.L	sp|A0A5F8MPU3|CTSRT_MOUSE	2	122	66	2.2493e-10	1	0.0050226	0.0034001	0.004105	0	820.069	3	820.071	45848	LSRDPSIISGMSSDPK	2.38669	2.35389	1012	1027	1012	1027	2282	c(8, 11)
A0A5F8MPU3-S86	Plex2_f06	9421	46112	HCD	8290	4	581.294	0.01883	8.11563	2321.13	K.PSNLS#SVHYADEEGK.P	sp|A0A5F8MPU3|CTSRT_MOUSE	0	127	57	5.3768e-10	1	0.011973	0.0059989	0.0072414	1	581.038	4	581.043	46112	PSNLSSVHYADEEGK	2.14018	8.36811	82	96	82	96	2282	4
A0A5F8MPU3-S86	Plex1_f01	8677	46910	HCD	7647	4	581.293	0.01688	7.27527	2321.13	K.PSNLS#SVHYADEEGK.P	sp|A0A5F8MPU3|CTSRT_MOUSE	0	122	58	2.3222e-10	1	0.0051711	0.0034001	0.004105	1	581.038	4	581.042	46910	PSNLSSVHYADEEGK	2.38669	7.52479	82	96	82	96	2282	4
A0A668KM50-S107	Plex1_f06	10391	46195	HCD	9159	2	638.858	-0.00073	-0.57323	1276.71	R.RFS#LTLR.S	tr|A0A668KM50|A0A668KM50_MOUSE	2	41	41	1.3662e-09	1	0.028917	0.010409	0.012192	0	638.858	2	638.858	46195	RFSLTLR	1.91393	0.1882	105	111	105	111	636	2
A0A668KM50-S137	Plex2_f03	3709	39621	HCD	3314	3	625.314	0.0042	2.24497	1873.92	R.IS#SISSTDPGQLER.N	tr|A0A668KM50|A0A668KM50_MOUSE	2	95	81	8.1825e-15	1	1.8164e-07	0	0	0	625.312	3	625.314	39621	ISSISSTDPGQLER	Inf	2.5401	136	149	136	149	636	1
A0A668KM50-S137	Plex2_f05	9260	39359	HCD	8203	2	976.944	-0.00494	-2.53003	1953.89	R.IS#SIS#STDPGQLER.N	tr|A0A668KM50|A0A668KM50_MOUSE	2	66	43	1.4732e-10	1	0.0032703	0.0012445	0.0013899	-1	977.448	2	977.446	39359	ISSISSTDPGQLER	2.85702	2.07869	136	149	136	149	636	c(1, 4)
A0A668KM50-S138	Plex2_f03	3710	39621	HCD	3314	3	625.314	0.0042	2.24497	1873.92	R.ISS#ISSTDPGQLER.N	tr|A0A668KM50|A0A668KM50_MOUSE	2	95	81	8.1825e-15	1	1.8164e-07	0	0	0	625.312	3	625.314	39621	ISSISSTDPGQLER	Inf	2.5401	136	149	136	149	636	2
A0A668KM50-S138	Plex1_f02	3826	40086	HCD	3397	3	625.313	0.00201	1.07368	1873.92	R.ISS#ISSTDPGQLER.N	tr|A0A668KM50|A0A668KM50_MOUSE	2	83	69	1.6639e-14	1	3.6937e-07	0.0001625	0.0001908	0	625.312	3	625.313	40086	ISSISSTDPGQLER	3.71942	1.37268	136	149	136	149	636	2
A0A668KM50-S138	Plex1_f03	3709	39441	HCD	3317	3	625.313	0.00128	0.68325	1873.92	R.ISS#ISSTDPGQLER.N	tr|A0A668KM50|A0A668KM50_MOUSE	2	87	73	7.9273e-15	1	1.7598e-07	0	0	0	625.312	3	625.313	39441	ISSISSTDPGQLER	Inf	0.988875	136	149	136	149	636	2
A0A668KM50-S138	Plex2_f05	9261	39359	HCD	8203	2	976.944	-0.00494	-2.53003	1953.89	R.ISS#IS#STDPGQLER.N	tr|A0A668KM50|A0A668KM50_MOUSE	2	66	43	1.4732e-10	1	0.0032703	0.0012445	0.0013899	-1	977.448	2	977.446	39359	ISSISSTDPGQLER	2.85702	2.07869	136	149	136	149	636	c(2, 4)
A0A668KM50-S140	Plex2_f05	9260	39359	HCD	8203	2	976.944	-0.00494	-2.53003	1953.89	R.IS#SIS#STDPGQLER.N	tr|A0A668KM50|A0A668KM50_MOUSE	2	66	43	1.4732e-10	1	0.0032703	0.0012445	0.0013899	-1	977.448	2	977.446	39359	ISSISSTDPGQLER	2.85702	2.07869	136	149	136	149	636	c(1, 4)
A0A668KM50-S140	Plex2_f05	9261	39359	HCD	8203	2	976.944	-0.00494	-2.53003	1953.89	R.ISS#IS#STDPGQLER.N	tr|A0A668KM50|A0A668KM50_MOUSE	2	66	43	1.4732e-10	1	0.0032703	0.0012445	0.0013899	-1	977.448	2	977.446	39359	ISSISSTDPGQLER	2.85702	2.07869	136	149	136	149	636	c(2, 4)
A1A5B6-T213	Plex1_f02	1379	64295	HCD	1240	3	821.109	0.01042	4.23698	2461.3	R.SSLT#TAALPFTQSILSQVGR.T	sp|A1A5B6|TBC25_MOUSE	2	126	107	4.278e-19	1	9.6341e-12	0	0	0	821.105	3	821.109	64295	SSLTTAALPFTQSILSQVGR	Inf	4.45256	210	229	210	229	742	3
A1A5B6-T213	Plex2_f02	1620	64128	HCD	1444	3	821.108	0.00695	2.82465	2461.3	R.SSLT#TAALPFTQSILSQVGR.T	sp|A1A5B6|TBC25_MOUSE	2	139	116	2.8764e-18	1	6.4777e-11	0	0	0	821.105	3	821.108	64128	SSLTTAALPFTQSILSQVGR	Inf	3.03983	210	229	210	229	742	3
A2A259-S30	Plex1_f05	3347	36823	HCD	3016	2	1035.47	0.01847	8.92479	2070.92	R.AWDNPAYSDPPS#PNR.T	sp|A2A259|PK2L1_MOUSE	2	105	85	9.7847e-16	1	2.1788e-08	0	0	-1	1035.97	2	1035.97	36823	AWDNPAYSDPPSPNR	Inf	9.18147	19	33	19	33	760	11
A2A259-S30	Plex1_f06	3055	36963	HCD	2714	3	690.981	0.00475	2.29662	2070.92	R.AWDNPAYSDPPS#PNR.T	sp|A2A259|PK2L1_MOUSE	2	86	72	4.6719e-16	1	1.0403e-08	0	0	0	690.979	3	690.981	36963	AWDNPAYSDPPSPNR	Inf	2.45645	19	33	19	33	760	11
A2A259-S30	Plex2_f05	3179	36689	HCD	2866	2	1035.97	-0.00098	-0.47133	2070.92	R.AWDNPAYSDPPS#PNR.T	sp|A2A259|PK2L1_MOUSE	2	110	91	1.3809e-16	1	3.075e-09	0	0	0	1035.97	2	1035.97	36689	AWDNPAYSDPPSPNR	Inf	0.217897	19	33	19	33	760	11
A2A259-S30	Plex1_f05	8962	36718	HCD	7924	3	690.979	-0.0011	-0.52999	2070.92	R.AWDNPAYSDPPS#PNR.T	sp|A2A259|PK2L1_MOUSE	2	88	45	2.212e-10	1	0.0049256	0.0019883	0	0	690.979	3	690.979	36718	AWDNPAYSDPPSPNR	Inf	0.365633	19	33	19	33	760	11
A2A259-S30	Plex2_f06	3330	36829	HCD	2990	3	690.978	-0.00421	-2.03162	2070.92	R.AWDNPAYSDPPS#PNR.T	sp|A2A259|PK2L1_MOUSE	2	95	78	1.9436e-15	1	4.3279e-08	0	0	0	690.979	3	690.978	36829	AWDNPAYSDPPSPNR	Inf	1.87074	19	33	19	33	760	11
A2A3V1-S343	Plex1_f05	3016	34673	HCD	2716	3	761.038	-0.00091	-0.401	2281.1	R.QELDS#SGEWEERK.Y	sp|A2A3V1|AK17B_MOUSE	2	91	82	2.6932e-16	1	5.9575e-09	0	0	0	761.038	3	761.038	34673	QELDSSGEWEERK	Inf	0.0884466	339	351	339	351	959	4
A2A432-S134	Plex1_f02	7505	24900	HCD	6661	4	890.396	0.01878	5.27825	3558.54	K.LNSSSSSSNSSNEREDFDS#TSSSSTPPQPR.D	sp|A2A432|CUL4B_MOUSE	2	154	64	4.1102e-11	1	0.0009371	0.00042481	0.0001908	0	890.391	4	890.396	24900	LNSSSSSSNSSNEREDFDSTSSSSTPPQPR	3.71942	5.42924	116	145	116	145	970	18
A2A432-S134	Plex2_f05	4807	23875	HCD	4289	4	998.22	0.0153	3.83531	3990.84	R.KLNSSSSSSNSSNEREDFDS#TSSSSTPPQPR.D	sp|A2A432|CUL4B_MOUSE	2	190	84	2.4838e-14	1	5.6678e-07	0	0	-1	998.466	4	998.47	23875	KLNSSSSSSNSSNEREDFDSTSSSSTPPQPR	Inf	3.97996	115	145	115	145	970	19
A2A432-S134	Plex2_f02	5514	24750	HCD	4909	3	1187.19	0.00811	2.28048	3558.54	K.LNSSSSSSNSSNEREDFDS#TSSSSTPPQPR.D	sp|A2A432|CUL4B_MOUSE	2	180	80	1.394e-12	1	3.1782e-05	0.00016046	0.00018804	1	1186.85	3	1186.86	24750	LNSSSSSSNSSNEREDFDSTSSSSTPPQPR	3.72575	2.5272	116	145	116	145	970	18
A2A432-S134	Plex1_f01	3934	24608	HCD	3504	4	890.393	0.0061	1.71372	3558.54	K.LNSSSSSSNSSNEREDFDS#TSSSSTPPQPR.D	sp|A2A432|CUL4B_MOUSE	2	161	83	2.2695e-14	1	5.1742e-07	0.00039952	0.00047824	0	890.391	4	890.393	24608	LNSSSSSSNSSNEREDFDSTSSSSTPPQPR	3.32035	1.86901	116	145	116	145	970	18
A2A432-S134	Plex2_f02	3372	24782	HCD	3001	4	890.392	0.0039	1.09678	3558.54	K.LNSSSSSSNSSNEREDFDS#TSSSSTPPQPR.D	sp|A2A432|CUL4B_MOUSE	2	180	97	4.9197e-15	1	1.1217e-07	0.00016046	0.00018804	0	890.391	4	890.392	24782	LNSSSSSSNSSNEREDFDSTSSSSTPPQPR	3.72575	1.2513	116	145	116	145	970	18
A2A432-S134	Plex2_f01	1137	24499	HCD	1005	3	1186.52	0.0036	1.01079	3558.54	K.LNSSSSSSNSSNEREDFDS#TSSSSTPPQPR.D	sp|A2A432|CUL4B_MOUSE	2	195	136	1.3652e-20	1	3.1126e-13	0	0	-1	1186.85	3	1186.85	24499	LNSSSSSSNSSNEREDFDSTSSSSTPPQPR	Inf	1.25764	116	145	116	145	970	18
A2A432-S134	Plex2_f06	4014	23707	HCD	3600	4	998.467	0.00171	0.4279	3990.84	R.KLNSSSSSSNSSNEREDFDS#TSSSSTPPQPR.D	sp|A2A432|CUL4B_MOUSE	2	172	82	1.8388e-14	1	4.1959e-07	0	0	0	998.466	4	998.467	23707	KLNSSSSSSNSSNEREDFDSTSSSSTPPQPR	Inf	0.576033	115	145	115	145	970	19
A2A432-S134	Plex2_f01	3081	24483	HCD	2718	3	1187.19	0.00116	0.32629	3558.54	K.LNSSSSSSNSSNEREDFDS#TSSSSTPPQPR.D	sp|A2A432|CUL4B_MOUSE	2	183	112	6.4183e-16	1	1.4633e-08	0	0	1	1186.85	3	1186.85	24483	LNSSSSSSNSSNEREDFDSTSSSSTPPQPR	Inf	0.572447	116	145	116	145	970	18
A2A432-S134	Plex1_f06	6547	23964	HCD	5821	4	998.216	0.00116	0.28984	3990.84	R.KLNSSSSSSNSSNEREDFDS#TSSSSTPPQPR.D	sp|A2A432|CUL4B_MOUSE	2	172	67	5.0398e-12	1	0.000115	0	0	-1	998.466	4	998.467	23964	KLNSSSSSSNSSNEREDFDSTSSSSTPPQPR	Inf	0.434526	115	145	115	145	970	19
A2A432-S134	Plex1_f05	4022	24049	HCD	3603	4	998.216	0.00091	0.22871	3990.84	R.KLNSSSSSSNSSNEREDFDS#TSSSSTPPQPR.D	sp|A2A432|CUL4B_MOUSE	2	181	82	8.9262e-15	1	2.0369e-07	0	0	-1	998.466	4	998.467	24049	KLNSSSSSSNSSNEREDFDSTSSSSTPPQPR	Inf	0.374434	115	145	115	145	970	19
A2A432-S134	Plex1_f02	4451	25129	HCD	3963	4	890.14	-0.00275	-0.77176	3558.54	K.LNSSSSSSNSSNEREDFDS#TSSSSTPPQPR.D	sp|A2A432|CUL4B_MOUSE	2	165	82	9.9193e-14	1	2.2615e-06	0.0001625	0.0001908	-1	890.391	4	890.39	25129	LNSSSSSSNSSNEREDFDSTSSSSTPPQPR	3.71942	0.614495	116	145	116	145	970	18
A2A432-S151	Plex2_f05	1884	56674	HCD	1725	4	854.682	-0.00488	-1.42825	3415.71	R.DSASPS#TSSFC@LGVPVATSSHVPIQK.K	sp|A2A432|CUL4B_MOUSE	2	114	81	4.7152e-19	1	1.0708e-11	0	0	0	854.683	4	854.682	56674	DSASPSTSSFCLGVPVATSSHVPIQK	Inf	1.35881	146	171	146	171	970	5
A2A432-S153	Plex2_f05	1886	56674	HCD	1725	4	854.682	-0.00488	-1.42825	3415.71	R.DSASPSTS#SFC@LGVPVATSSHVPIQK.K	sp|A2A432|CUL4B_MOUSE	2	114	81	4.7152e-19	1	1.0708e-11	0	0	0	854.683	4	854.682	56674	DSASPSTSSFCLGVPVATSSHVPIQK	Inf	1.35881	146	171	146	171	970	7
A2A432-S195	Plex2_f01	3220	30360	HCD	2842	4	924.668	-0.00397	-1.0729	3696.66	K.MAEESSSS#SSSS#SPTAATSQQQQQQQLK.T	sp|A2A432|CUL4B_MOUSE	2	108	64	1.0735e-15	1	2.4431e-08	0	0	-1	924.92	4	924.919	30360	MAEESSSSSSSSSPTAATSQQQQQQQLK	Inf	0.826169	188	215	188	215	970	c(7, 11)
A2A432-S195	Plex2_f05	9612	22992	HCD	8514	5	727.543	-0.00542	-1.49311	3632.69	K.M*AEESSSS#SSSSSPTAATSQQQQQQQLK.T	sp|A2A432|CUL4B_MOUSE	2	117	48	2.4313e-10	1	0.0055331	0.0020448	0.002381	1	727.343	5	727.342	22992	MAEESSSSSSSSSPTAATSQQQQQQQLK	2.62324	1.40036	188	215	188	215	970	7
A2A432-S199	Plex2_f05	389	28386	HCD	358	3	1206.24	0.00988	2.73238	3616.69	K.MAEESSSSSSSS#SPTAATSQQQQQQQLK.T	sp|A2A432|CUL4B_MOUSE	2	186	156	1.1989e-25	1	2.7283e-18	0	0	0	1206.24	3	1206.24	28386	MAEESSSSSSSSSPTAATSQQQQQQQLK	Inf	2.95273	188	215	188	215	970	11
A2A432-S199	Plex1_f04	2559	28510	HCD	2321	4	905.181	0.00689	1.90597	3616.69	K.MAEESSSSSSSS#SPTAATSQQQQQQQLK.T	sp|A2A432|CUL4B_MOUSE	2	131	84	5.7452e-16	1	1.3074e-08	0	0	1	904.929	4	904.93	28510	MAEESSSSSSSSSPTAATSQQQQQQQLK	Inf	2.06474	188	215	188	215	970	11
A2A432-S199	Plex1_f01	1352	30466	HCD	1183	4	924.67	0.00384	1.03877	3696.66	K.MAEESSSSS#SSS#SPTAATSQQQQQQQLK.T	sp|A2A432|CUL4B_MOUSE	2	130	97	1.9697e-19	1	4.4825e-12	0	0	-1	924.92	4	924.921	30466	MAEESSSSSSSSSPTAATSQQQQQQQLK	Inf	1.28212	188	215	188	215	970	c(8, 11)
A2A432-S199	Plex1_f01	1353	30466	HCD	1183	4	924.67	0.00384	1.03877	3696.66	K.MAEESSSSSS#SS#SPTAATSQQQQQQQLK.T	sp|A2A432|CUL4B_MOUSE	2	130	97	1.9697e-19	1	4.4825e-12	0	0	-1	924.92	4	924.921	30466	MAEESSSSSSSSSPTAATSQQQQQQQLK	Inf	1.28212	188	215	188	215	970	c(9, 11)
A2A432-S199	Plex1_f01	1354	30466	HCD	1183	4	924.67	0.00384	1.03877	3696.66	K.MAEESSSSSSS#S#SPTAATSQQQQQQQLK.T	sp|A2A432|CUL4B_MOUSE	2	130	97	1.9697e-19	1	4.4825e-12	0	0	-1	924.92	4	924.921	30466	MAEESSSSSSSSSPTAATSQQQQQQQLK	Inf	1.28212	188	215	188	215	970	c(10, 11)
A2A432-S199	Plex1_f05	4472	28415	HCD	3998	4	904.929	0	0	3616.69	K.MAEESSSSSSSS#SPTAATSQQQQQQQLK.T	sp|A2A432|CUL4B_MOUSE	2	133	79	3.0467e-14	1	6.9334e-07	0	0	0	904.929	4	904.929	28415	MAEESSSSSSSSSPTAATSQQQQQQQLK	Inf	0.162609	188	215	188	215	970	11
A2A432-S199	Plex1_f05	2617	23022	HCD	2349	4	908.676	-0.00275	-0.75602	3632.69	K.M*AEESSSSSSSS#SPTAATSQQQQQQQLK.T	sp|A2A432|CUL4B_MOUSE	2	136	89	4.5291e-17	1	1.0307e-09	0	0	-1	908.927	4	908.927	23022	MAEESSSSSSSSSPTAATSQQQQQQQLK	Inf	0.631668	188	215	188	215	970	11
A2A432-S199	Plex2_f01	3220	30360	HCD	2842	4	924.668	-0.00397	-1.0729	3696.66	K.MAEESSSS#SSSS#SPTAATSQQQQQQQLK.T	sp|A2A432|CUL4B_MOUSE	2	108	64	1.0735e-15	1	2.4431e-08	0	0	-1	924.92	4	924.919	30360	MAEESSSSSSSSSPTAATSQQQQQQQLK	Inf	0.826169	188	215	188	215	970	c(7, 11)
A2A432-S199	Plex2_f01	3221	30360	HCD	2842	4	924.668	-0.00397	-1.0729	3696.66	K.MAEESSSSS#SSS#SPTAATSQQQQQQQLK.T	sp|A2A432|CUL4B_MOUSE	2	108	64	1.0735e-15	1	2.4431e-08	0	0	-1	924.92	4	924.919	30360	MAEESSSSSSSSSPTAATSQQQQQQQLK	Inf	0.826169	188	215	188	215	970	c(8, 11)
A2A432-S199	Plex2_f01	3222	30360	HCD	2842	4	924.668	-0.00397	-1.0729	3696.66	K.MAEESSSSSS#SS#SPTAATSQQQQQQQLK.T	sp|A2A432|CUL4B_MOUSE	2	108	64	1.0735e-15	1	2.4431e-08	0	0	-1	924.92	4	924.919	30360	MAEESSSSSSSSSPTAATSQQQQQQQLK	Inf	0.826169	188	215	188	215	970	c(9, 11)
A2A432-S199	Plex2_f01	3223	30360	HCD	2842	4	924.668	-0.00397	-1.0729	3696.66	K.MAEESSSSSSS#S#SPTAATSQQQQQQQLK.T	sp|A2A432|CUL4B_MOUSE	2	108	64	1.0735e-15	1	2.4431e-08	0	0	-1	924.92	4	924.919	30360	MAEESSSSSSSSSPTAATSQQQQQQQLK	Inf	0.826169	188	215	188	215	970	c(10, 11)
A2A432-S199	Plex2_f05	2676	22923	HCD	2413	4	908.675	-0.0047	-1.29323	3632.69	K.M*AEESSSSSSSS#SPTAATSQQQQQQQLK.T	sp|A2A432|CUL4B_MOUSE	2	141	97	1.8527e-17	1	4.2162e-10	0	0	-1	908.927	4	908.926	22923	MAEESSSSSSSSSPTAATSQQQQQQQLK	Inf	1.17077	188	215	188	215	970	11
A2A432-S199	Plex2_f05	5695	28363	HCD	5089	4	904.927	-0.00585	-1.61874	3616.69	K.MAEESSSSSSSS#SPTAATSQQQQQQQLK.T	sp|A2A432|CUL4B_MOUSE	2	129	72	2.4919e-13	1	5.6708e-06	0	0	0	904.929	4	904.927	28363	MAEESSSSSSSSSPTAATSQQQQQQQLK	Inf	1.45078	188	215	188	215	970	11
A2A432-S199	Plex1_f04	3207	23157	HCD	2882	4	909.427	-0.00621	-1.71119	3632.69	K.M*AEESSSSSSSS#SPTAATSQQQQQQQLK.T	sp|A2A432|CUL4B_MOUSE	2	139	77	6.3001e-15	1	1.4337e-07	0.00023702	0.00028066	2	908.927	4	908.926	23157	MAEESSSSSSSSSPTAATSQQQQQQQLK	3.55182	1.58458	188	215	188	215	970	11
A2A432-S199	Plex1_f04	1032	28578	HCD	937	3	1206.23	-0.00622	-1.72039	3616.69	K.MAEESSSSSSSS#SPTAATSQQQQQQQLK.T	sp|A2A432|CUL4B_MOUSE	2	165	112	3.1578e-20	1	7.1864e-13	0	0	0	1206.24	3	1206.23	28578	MAEESSSSSSSSSPTAATSQQQQQQQLK	Inf	1.50743	188	215	188	215	970	11
A2A432-S199	Plex2_f05	3181	22941	HCD	2868	3	1212.23	-0.01085	-2.98788	3632.69	K.M*AEESSSSSSSS#SPTAATSQQQQQQQLK.T	sp|A2A432|CUL4B_MOUSE	2	155	101	1.3868e-16	1	3.156e-09	0	0	2	1211.57	3	1211.56	22941	MAEESSSSSSSSSPTAATSQQQQQQQLK	Inf	2.77178	188	215	188	215	970	11
A2A432-S199	Plex2_f02	5975	30371	HCD	5290	4	905.175	-0.01603	-4.43409	3616.69	K.MAEESSSSSSSS#SPTAATSQQQQQQQLK.T	sp|A2A432|CUL4B_MOUSE	2	138	66	2.9705e-12	1	6.76e-05	0.00016046	0.00018804	1	904.929	4	904.925	30371	MAEESSSSSSSSSPTAATSQQQQQQQLK	3.72575	4.26725	188	215	188	215	970	11
A2A432-S199	Plex2_f01	9455	30237	HCD	8266	4	904.924	-0.01902	-5.2609	3616.69	K.MAEESSSSSSSS#SPTAATSQQQQQQQLK.T	sp|A2A432|CUL4B_MOUSE	2	144	58	4.7143e-10	1	0.010728	0.0046067	0.0054444	0	904.929	4	904.924	30237	MAEESSSSSSSSSPTAATSQQQQQQQLK	2.26405	5.09747	188	215	188	215	970	11
A2A432-S199	Plex2_f02	4568	29785	HCD	4053	4	904.923	-0.0217	-6.00283	3616.69	K.MAEESSSSSSSS#SPTAATSQQQQQQQLK.T	sp|A2A432|CUL4B_MOUSE	2	158	86	1.2072e-13	1	2.7472e-06	0.00016046	0.00018804	0	904.929	4	904.923	29785	MAEESSSSSSSSSPTAATSQQQQQQQLK	3.72575	5.83786	188	215	188	215	970	11
A2A432-S199	Plex1_f02	4433	30028	HCD	3946	4	904.923	-0.02341	-6.47496	3616.69	K.MAEESSSSSSSS#SPTAATSQQQQQQQLK.T	sp|A2A432|CUL4B_MOUSE	2	153	84	9.41e-14	1	2.1415e-06	0.0001625	0.0001908	0	904.929	4	904.923	30028	MAEESSSSSSSSSPTAATSQQQQQQQLK	3.71942	6.31304	188	215	188	215	970	11
A2A432-S246	Plex1_f04	2192	34937	HCD	1985	4	763.436	0.01829	5.99614	3050.7	K.SSTAVSSFANS#KPGSAKK.L	sp|A2A432|CUL4B_MOUSE	2	100	71	8.7013e-17	1	1.952e-09	0	0	0	763.431	4	763.436	34937	SSTAVSSFANSKPGSAKK	Inf	6.31249	236	253	236	253	970	10
A2A432-S81	Plex2_f03	2048	47100	HCD	1845	3	963.114	0.00146	0.50698	2887.32	K.SVC@PGTSGFS#SPNPSAASAAAQEVR.S	sp|A2A432|CUL4B_MOUSE	2	139	95	9.3774e-18	1	2.1271e-10	0	0	0	963.113	3	963.114	47100	SVCPGTSGFSSPNPSAASAAAQEVR	Inf	0.547207	72	96	72	96	970	9
A2A432-S81	Plex1_f03	11215	46997	HCD	9466	3	963.113	0.00073	0.25349	2887.32	K.SVC@PGTSGFS#SPNPSAASAAAQEVR.S	sp|A2A432|CUL4B_MOUSE	2	156	62	3.0543e-09	1	0.069283	0.016994	0	0	963.113	3	963.113	46997	SVCPGTSGFSSPNPSAASAAAQEVR	Inf	0.287632	72	96	72	96	970	9
A2A432-S81	Plex1_f03	1553	47438	HCD	1428	3	963.113	0.00018	0.06337	2887.32	K.SVC@PGTSGFS#SPNPSAASAAAQEVR.S	sp|A2A432|CUL4B_MOUSE	2	143	102	3.44e-19	1	7.803e-12	0	0	0	963.113	3	963.113	47438	SVCPGTSGFSSPNPSAASAAAQEVR	Inf	0.100738	72	96	72	96	970	9
A2A432-S81	Plex2_f02	534	47637	HCD	482	3	963.447	-0.00231	-0.80199	2887.32	K.SVC@PGTSGFS#SPNPSAASAAAQEVR.S	sp|A2A432|CUL4B_MOUSE	2	166	131	1.2118e-22	1	2.7487e-15	0	0	1	963.113	3	963.112	47637	SVCPGTSGFSSPNPSAASAAAQEVR	Inf	0.762725	72	96	72	96	970	9
A2A432-T152	Plex2_f05	1885	56674	HCD	1725	4	854.682	-0.00488	-1.42825	3415.71	R.DSASPST#SSFC@LGVPVATSSHVPIQK.K	sp|A2A432|CUL4B_MOUSE	2	114	81	4.7152e-19	1	1.0708e-11	0	0	0	854.683	4	854.682	56674	DSASPSTSSFCLGVPVATSSHVPIQK	Inf	1.35881	146	171	146	171	970	6
A2A432-T99	Plex2_f05	9847	19765	HCD	8711	3	768.693	-0.00201	-0.87341	2304.06	R.SAT#DGNTSTTPPT#SAK.K	sp|A2A432|CUL4B_MOUSE	2	92	58	3.2917e-10	1	0.00735	0.0023367	0.0027415	0	768.693	3	768.693	19765	SATDGNTSTTPPTSAK	2.56201	0.49345	97	112	97	112	970	c(2, 12)
A2A432-T99	Plex2_f05	9848	19765	HCD	8711	3	768.693	-0.00201	-0.87341	2304.06	R.SAT#DGNTSTTPPTS#AK.K	sp|A2A432|CUL4B_MOUSE	2	92	58	3.2917e-10	1	0.00735	0.0023367	0.0027415	0	768.693	3	768.693	19765	SATDGNTSTTPPTSAK	2.56201	0.49345	97	112	97	112	970	c(2, 13)
A2A472-S244	Plex1_f06	508	29474	HCD	473	3	937.771	-0.00579	-2.06102	2810.3	K.SATPS#PSSSTQEEESDAHFK.I	tr|A2A472|A2A472_MOUSE	2	157	147	8.964e-24	1	2.0187e-16	0	0	1	937.438	3	937.437	29474	SATPSPSSSTQEEESDAHFK	Inf	1.83435	240	259	240	259	547	4
A2A472-S361	Plex1_f01	9854	36717	HCD	8691	3	836.132	0.00732	2.91989	2506.37	R.ASLVS#KSPPDQGEAK.N	tr|A2A472|A2A472_MOUSE	2	104	53	9.8928e-10	1	0.022029	0.0089034	0.010619	0	836.129	3	836.132	36717	ASLVSKSPPDQGEAK	1.97392	3.2575	357	371	357	371	547	4
A2A472-S363	Plex1_f01	9855	36717	HCD	8691	3	836.132	0.00732	2.91989	2506.37	R.ASLVSKS#PPDQGEAK.N	tr|A2A472|A2A472_MOUSE	2	104	53	9.8928e-10	1	0.022029	0.0089034	0.00092132	0	836.129	3	836.132	36717	ASLVSKSPPDQGEAK	3.03559	3.2575	357	371	357	371	547	6
A2A472-S363	Plex1_f01	6481	36612	HCD	5738	3	836.465	0.005	1.9961	2506.37	R.ASLVSKS#PPDQGEAK.N	tr|A2A472|A2A472_MOUSE	2	124	79	7.6325e-12	1	0.00016996	0.00076161	0.00092132	1	836.129	3	836.131	36612	ASLVSKSPPDQGEAK	3.03559	2.33466	357	371	357	371	547	6
A2A472-S509	Plex2_f05	1057	30175	HCD	963	3	869.704	0.00201	0.77197	2607.1	R.S#PGPSNPSSSGDWDGSYPSGER.G	tr|A2A472|A2A472_MOUSE	2	129	112	1.2442e-21	1	2.811e-14	0	0	0	869.703	3	869.704	30175	SPGPSNPSSSGDWDGSYPSGER	Inf	0.912981	509	530	509	530	547	0
A2A472-S509	Plex1_f05	343	30305	HCD	312	3	869.704	0.00073	0.28072	2607.1	R.S#PGPSNPSSSGDWDGSYPSGER.G	tr|A2A472|A2A472_MOUSE	2	149	142	1.7185e-25	1	3.8827e-18	0	0	0	869.703	3	869.704	30305	SPGPSNPSSSGDWDGSYPSGER	Inf	0.418559	509	530	509	530	547	0
A2A472-S509	Plex1_f05	410	30277	HCD	373	3	870.038	-0.00049	-0.18634	2607.1	R.S#PGPSNPSSSGDWDGSYPSGER.G	tr|A2A472|A2A472_MOUSE	2	149	140	7.6552e-25	1	1.7295e-17	0	0	1	869.703	3	869.703	30277	SPGPSNPSSSGDWDGSYPSGER	Inf	0.0432222	509	530	509	530	547	0
A2A472-S509	Plex2_f05	269	30332	HCD	254	2	1304.55	-0.00945	-3.62652	2607.1	R.S#PGPSNPSSSGDWDGSYPSGER.G	tr|A2A472|A2A472_MOUSE	2	167	162	4.0514e-27	1	9.1532e-20	0	0	1	1304.05	2	1304.05	30332	SPGPSNPSSSGDWDGSYPSGER	Inf	3.43403	509	530	509	530	547	0
A2A484-S429	Plex1_f03	6342	40335	HCD	5564	3	486.921	0.00119	0.81477	1458.75	R.RIS#LSDMPR.S	tr|A2A484|A2A484_MOUSE	2	73	65	5.4898e-12	1	0.0001189	0	0	0	486.92	3	486.921	40335	RISLSDMPR	Inf	1.13233	427	435	427	435	1235	2
A2A484-S429	Plex2_f03	7398	40780	HCD	6489	3	486.92	-0.00037	-0.2507	1458.75	R.RIS#LSDMPR.S	tr|A2A484|A2A484_MOUSE	2	74	61	3.5961e-11	1	0.00077883	0.00028165	0.00033807	0	486.92	3	486.92	40780	RISLSDMPR	3.47099	0.0643955	427	435	427	435	1235	2
A2A484-S460	Plex1_f06	7326	51186	HCD	6477	4	777.14	-0.00463	-1.49222	3105.54	K.KAPS#SHFSASEESMDFLDK.S	tr|A2A484|A2A484_MOUSE	2	147	76	2.1171e-11	1	0.00047589	0	0	0	777.141	4	777.14	51186	KAPSSHFSASEESMDFLDK	Inf	1.25827	457	475	457	475	1235	3
A2A484-S479	Plex1_f02	8893	17736	HCD	7889	2	768.909	0.00189	1.22821	1537.81	K.STAS#PASTK.T	tr|A2A484|A2A484_MOUSE	2	96	71	2.7889e-10	1	0.0060402	0.001556	0.0001908	-1	769.409	2	769.411	17736	STASPASTK	3.71942	1.70545	476	484	476	484	1235	3
A2A484-S479	Plex1_f02	5975	17631	HCD	5319	2	769.411	0.00183	1.18991	1537.81	K.STAS#PASTK.T	tr|A2A484|A2A484_MOUSE	2	120	103	3.2396e-12	1	7.0163e-05	0.0001625	0.0001908	0	769.409	2	769.411	17631	STASPASTK	3.71942	1.66981	476	484	476	484	1235	3
A2A484-S479	Plex2_f02	6020	17603	HCD	5328	2	769.41	0.00037	0.23798	1537.81	K.STAS#PASTK.T	tr|A2A484|A2A484_MOUSE	2	116	100	3.2287e-12	1	6.9926e-05	0.00016046	0.00018804	0	769.409	2	769.41	17603	STASPASTK	3.72575	0.721029	476	484	476	484	1235	3
A2A484-S479	Plex1_f03	6091	17136	HCD	5342	2	769.409	-0.00183	-1.18991	1537.81	K.STAS#PASTK.T	tr|A2A484|A2A484_MOUSE	2	119	104	3.2411e-12	1	7.0194e-05	0	0	0	769.409	2	769.409	17136	STASPASTK	Inf	0.708639	476	484	476	484	1235	3
A2A484-S479	Plex2_f03	6046	17300	HCD	5327	2	769.409	-0.00207	-1.34856	1537.81	K.STAS#PASTK.T	tr|A2A484|A2A484_MOUSE	2	114	98	3.2543e-12	1	7.0482e-05	0.00015207	0.00018282	0	769.409	2	769.409	17300	STASPASTK	3.73798	0.864603	476	484	476	484	1235	3
A2A484-S490	Plex1_f02	1977	50624	HCD	1752	5	841.051	0.0167	3.97541	4202.21	K.TGQAGS#LSGS#PKPFSPQAPTPIMTKPDK.T	tr|A2A484|A2A484_MOUSE	2	160	87	1.1915e-17	1	2.7115e-10	0	0	-1	841.248	5	841.252	50624	TGQAGSLSGSPKPFSPQAPTPIMTKPDK	Inf	4.37041	485	512	485	512	1235	c(5, 9)
A2A484-S490	Plex2_f04	1165	50038	HCD	1056	5	857.041	0.00238	0.55487	4282.18	K.TGQAGS#LSGS#PKPFS#PQAPTPIMTKPDK.T	tr|A2A484|A2A484_MOUSE	2	138	92	5.7296e-20	1	1.3039e-12	0	0	-1	857.241	5	857.242	50038	TGQAGSLSGSPKPFSPQAPTPIMTKPDK	Inf	1.04591	485	512	485	512	1235	c(5, 9, 14)
A2A484-S490	Plex2_f02	916	50299	HCD	830	5	841.447	-0.00969	-2.30669	4202.21	K.TGQAGS#LSGS#PKPFSPQAPTPIMTKPDK.T	tr|A2A484|A2A484_MOUSE	2	153	98	1.3714e-20	1	3.121e-13	0	0	1	841.248	5	841.246	50299	TGQAGSLSGSPKPFSPQAPTPIMTKPDK	Inf	1.90829	485	512	485	512	1235	c(5, 9)
A2A484-S490	Plex2_f02	8292	50382	HCD	7282	6	701.373	-0.0142	-3.37966	4202.21	K.TGQAGS#LSGSPKPFS#PQAPTPIMTKPDK.T	tr|A2A484|A2A484_MOUSE	2	153	47	1.174e-10	1	0.0026717	0.0011567	0.0013603	1	701.208	6	701.206	50382	TGQAGSLSGSPKPFSPQAPTPIMTKPDK	2.86637	3.00509	485	512	485	512	1235	c(5, 14)
A2A484-S492	Plex2_f02	8293	50382	HCD	7282	6	701.373	-0.0142	-3.37966	4202.21	K.TGQAGSLS#GSPKPFS#PQAPTPIMTKPDK.T	tr|A2A484|A2A484_MOUSE	2	153	47	1.174e-10	1	0.0026717	0.0011567	0.0013603	1	701.208	6	701.206	50382	TGQAGSLSGSPKPFSPQAPTPIMTKPDK	2.86637	3.00509	485	512	485	512	1235	c(7, 14)
A2A484-S494	Plex1_f02	1977	50624	HCD	1752	5	841.051	0.0167	3.97541	4202.21	K.TGQAGS#LSGS#PKPFSPQAPTPIMTKPDK.T	tr|A2A484|A2A484_MOUSE	2	160	87	1.1915e-17	1	2.7115e-10	0	0	-1	841.248	5	841.252	50624	TGQAGSLSGSPKPFSPQAPTPIMTKPDK	Inf	4.37041	485	512	485	512	1235	c(5, 9)
A2A484-S494	Plex1_f04	1528	43752	HCD	1385	5	828.255	0.00878	2.12129	4138.24	K.TGQAGSLSGS#PKPFSPQAPTPIM*TKPDK.T	tr|A2A484|A2A484_MOUSE	2	155	88	1.5234e-18	1	3.4669e-11	0	0	-1	828.454	5	828.456	43752	TGQAGSLSGSPKPFSPQAPTPIMTKPDK	Inf	2.38588	485	512	485	512	1235	9
A2A484-S494	Plex2_f06	1127	49077	HCD	1018	4	1051.31	0.00585	1.39335	4202.21	K.TGQAGSLSGS#PKPFS#PQAPTPIMTKPDK.T	tr|A2A484|A2A484_MOUSE	2	155	98	1.9202e-20	1	4.3699e-13	0	0	0	1051.31	4	1051.31	49077	TGQAGSLSGSPKPFSPQAPTPIMTKPDK	Inf	1.87019	485	512	485	512	1235	c(9, 14)
A2A484-S494	Plex1_f04	6648	43838	HCD	5890	4	1035.57	0.00445	1.0764	4138.24	K.TGQAGSLSGS#PKPFSPQAPTPIM*TKPDK.T	tr|A2A484|A2A484_MOUSE	2	146	56	2.7554e-11	1	0.00062704	0.00095283	0	1	1035.32	4	1035.32	43838	TGQAGSLSGSPKPFSPQAPTPIMTKPDK	Inf	1.38841	485	512	485	512	1235	9
A2A484-S494	Plex2_f04	3209	43926	HCD	2923	5	828.455	0.00335	0.81041	4138.24	K.TGQAGSLSGS#PKPFSPQAPTPIM*TKPDK.T	tr|A2A484|A2A484_MOUSE	2	137	68	3.9246e-15	1	8.9313e-08	0	0	0	828.454	5	828.455	43926	TGQAGSLSGSPKPFSPQAPTPIMTKPDK	Inf	1.08108	485	512	485	512	1235	9
A2A484-S494	Plex1_f06	1692	49289	HCD	1491	5	841.249	0.00244	0.58042	4202.21	K.TGQAGSLSGS#PKPFS#PQAPTPIMTKPDK.T	tr|A2A484|A2A484_MOUSE	2	183	103	6.3353e-19	1	1.4417e-11	0	0	0	841.248	5	841.249	49289	TGQAGSLSGSPKPFSPQAPTPIMTKPDK	Inf	0.981431	485	512	485	512	1235	c(9, 14)
A2A484-S494	Plex2_f04	1165	50038	HCD	1056	5	857.041	0.00238	0.55487	4282.18	K.TGQAGS#LSGS#PKPFS#PQAPTPIMTKPDK.T	tr|A2A484|A2A484_MOUSE	2	138	92	5.7296e-20	1	1.3039e-12	0	0	-1	857.241	5	857.242	50038	TGQAGSLSGSPKPFSPQAPTPIMTKPDK	Inf	1.04591	485	512	485	512	1235	c(5, 9, 14)
A2A484-S494	Plex2_f04	2145	43832	HCD	1945	5	828.253	-0.00037	-0.08892	4138.24	K.TGQAGSLSGS#PKPFSPQAPTPIM*TKPDK.T	tr|A2A484|A2A484_MOUSE	2	138	76	2.8669e-17	1	6.5242e-10	0	0	-1	828.454	5	828.454	43832	TGQAGSLSGSPKPFSPQAPTPIMTKPDK	Inf	0.176949	485	512	485	512	1235	9
A2A484-S494	Plex1_f04	1503	48410	HCD	1363	5	825.254	-0.00457	-1.10939	4122.24	K.TGQAGSLSGS#PKPFSPQAPTPIMTKPDK.T	tr|A2A484|A2A484_MOUSE	2	167	98	1.1681e-18	1	2.6583e-11	0	0	0	825.255	5	825.254	48410	TGQAGSLSGSPKPFSPQAPTPIMTKPDK	Inf	0.877758	485	512	485	512	1235	9
A2A484-S494	Plex2_f04	881	48504	HCD	804	5	825.053	-0.00494	-1.19865	4122.24	K.TGQAGSLSGS#PKPFSPQAPTPIMTKPDK.T	tr|A2A484|A2A484_MOUSE	2	169	111	4.5606e-21	1	1.0379e-13	0	0	-1	825.255	5	825.254	48504	TGQAGSLSGSPKPFSPQAPTPIMTKPDK	Inf	0.973525	485	512	485	512	1235	9
A2A484-S494	Plex2_f02	916	50299	HCD	830	5	841.447	-0.00969	-2.30669	4202.21	K.TGQAGS#LSGS#PKPFSPQAPTPIMTKPDK.T	tr|A2A484|A2A484_MOUSE	2	153	98	1.3714e-20	1	3.121e-13	0	0	1	841.248	5	841.246	50299	TGQAGSLSGSPKPFSPQAPTPIMTKPDK	Inf	1.90829	485	512	485	512	1235	c(5, 9)
A2A484-S494	Plex2_f02	8294	50382	HCD	7282	6	701.373	-0.0142	-3.37966	4202.21	K.TGQAGSLSGS#PKPFS#PQAPTPIMTKPDK.T	tr|A2A484|A2A484_MOUSE	2	153	47	1.174e-10	1	0.0026717	0.0011567	0.0013603	1	701.208	6	701.206	50382	TGQAGSLSGSPKPFSPQAPTPIMTKPDK	2.86637	3.00509	485	512	485	512	1235	c(9, 14)
A2A484-S499	Plex2_f06	1127	49077	HCD	1018	4	1051.31	0.00585	1.39335	4202.21	K.TGQAGSLSGS#PKPFS#PQAPTPIMTKPDK.T	tr|A2A484|A2A484_MOUSE	2	155	98	1.9202e-20	1	4.3699e-13	0	0	0	1051.31	4	1051.31	49077	TGQAGSLSGSPKPFSPQAPTPIMTKPDK	Inf	1.87019	485	512	485	512	1235	c(9, 14)
A2A484-S499	Plex1_f06	1692	49289	HCD	1491	5	841.249	0.00244	0.58042	4202.21	K.TGQAGSLSGS#PKPFS#PQAPTPIMTKPDK.T	tr|A2A484|A2A484_MOUSE	2	183	103	6.3353e-19	1	1.4417e-11	0	0	0	841.248	5	841.249	49289	TGQAGSLSGSPKPFSPQAPTPIMTKPDK	Inf	0.981431	485	512	485	512	1235	c(9, 14)
A2A484-S499	Plex2_f04	1165	50038	HCD	1056	5	857.041	0.00238	0.55487	4282.18	K.TGQAGS#LSGS#PKPFS#PQAPTPIMTKPDK.T	tr|A2A484|A2A484_MOUSE	2	138	92	5.7296e-20	1	1.3039e-12	0	0	-1	857.241	5	857.242	50038	TGQAGSLSGSPKPFSPQAPTPIMTKPDK	Inf	1.04591	485	512	485	512	1235	c(5, 9, 14)
A2A484-S499	Plex1_f03	2248	48514	HCD	2048	5	825.054	-0.00311	-0.75489	4122.24	K.TGQAGSLSGSPKPFS#PQAPTPIMTKPDK.T	tr|A2A484|A2A484_MOUSE	2	165	89	2.2629e-17	1	5.1499e-10	0	0	-1	825.255	5	825.254	48514	TGQAGSLSGSPKPFSPQAPTPIMTKPDK	Inf	0.525178	485	512	485	512	1235	14
A2A484-S499	Plex2_f02	8292	50382	HCD	7282	6	701.373	-0.0142	-3.37966	4202.21	K.TGQAGS#LSGSPKPFS#PQAPTPIMTKPDK.T	tr|A2A484|A2A484_MOUSE	2	153	47	1.174e-10	1	0.0026717	0.0011567	0.0013603	1	701.208	6	701.206	50382	TGQAGSLSGSPKPFSPQAPTPIMTKPDK	2.86637	3.00509	485	512	485	512	1235	c(5, 14)
A2A484-S499	Plex2_f02	8293	50382	HCD	7282	6	701.373	-0.0142	-3.37966	4202.21	K.TGQAGSLS#GSPKPFS#PQAPTPIMTKPDK.T	tr|A2A484|A2A484_MOUSE	2	153	47	1.174e-10	1	0.0026717	0.0011567	0.0013603	1	701.208	6	701.206	50382	TGQAGSLSGSPKPFSPQAPTPIMTKPDK	2.86637	3.00509	485	512	485	512	1235	c(7, 14)
A2A484-S499	Plex2_f02	8294	50382	HCD	7282	6	701.373	-0.0142	-3.37966	4202.21	K.TGQAGSLSGS#PKPFS#PQAPTPIMTKPDK.T	tr|A2A484|A2A484_MOUSE	2	153	47	1.174e-10	1	0.0026717	0.0011567	0.0013603	1	701.208	6	701.206	50382	TGQAGSLSGSPKPFSPQAPTPIMTKPDK	2.86637	3.00509	485	512	485	512	1235	c(9, 14)
A2A484-S553	Plex2_f02	7596	51788	HCD	6676	3	909.163	0.0075	2.75248	2725.47	K.ELSESVQQQSAPVPLIS#PK.R	tr|A2A484|A2A484_MOUSE	2	156	78	4.5161e-11	1	0.0010152	0.00055687	0.00065595	0	909.16	3	909.163	51788	ELSESVQQQSAPVPLISPK	3.18313	2.92873	537	555	537	555	1235	16
A2A484-S553	Plex2_f03	7850	51680	HCD	6872	3	909.162	0.00494	1.81261	2725.47	K.ELSESVQQQSAPVPLIS#PK.R	tr|A2A484|A2A484_MOUSE	2	141	72	7.0629e-11	1	0.0015877	0.00081334	0.00097593	0	909.16	3	909.162	51680	ELSESVQQQSAPVPLISPK	3.01058	1.99381	537	555	537	555	1235	16
A2A484-S553	Plex2_f06	1549	47351	HCD	1385	3	961.195	0.00146	0.50799	2881.57	K.ELSESVQQQSAPVPLIS#PKR.Q	tr|A2A484|A2A484_MOUSE	2	150	117	4.0304e-19	1	9.0764e-12	0	0	0	961.194	3	961.195	47351	ELSESVQQQSAPVPLISPKR	Inf	0.668289	537	556	537	556	1235	16
A2A484-S553	Plex1_f06	5124	47487	HCD	4572	4	721.148	0.00049	0.16927	2881.57	K.ELSESVQQQSAPVPLIS#PKR.Q	tr|A2A484|A2A484_MOUSE	2	126	78	2.3583e-13	1	5.311e-06	0	0	0	721.147	4	721.148	47487	ELSESVQQQSAPVPLISPKR	Inf	0.343411	537	556	537	556	1235	16
A2A484-S553	Plex2_f06	4030	47247	HCD	3616	4	721.148	0.00049	0.16927	2881.57	K.ELSESVQQQSAPVPLIS#PKR.Q	tr|A2A484|A2A484_MOUSE	2	117	76	1.9331e-14	1	4.3534e-07	0	0	0	721.147	4	721.148	47247	ELSESVQQQSAPVPLISPKR	Inf	0.343411	537	556	537	556	1235	16
A2A484-S553	Plex1_f02	8910	52050	HCD	7902	3	909.16	0.00018	0.06713	2725.47	K.ELSESVQQQSAPVPLIS#PK.R	tr|A2A484|A2A484_MOUSE	2	141	69	2.862e-10	1	0.0064334	0.001556	0.0018294	0	909.16	3	909.16	52050	ELSESVQQQSAPVPLISPK	2.73769	0.244939	537	555	537	555	1235	16
A2A484-S553	Plex1_f01	8635	47969	HCD	7607	4	721.146	-0.00609	-2.1159	2881.57	K.ELSESVQQQSAPVPLIS#PKR.Q	tr|A2A484|A2A484_MOUSE	2	102	53	2.1909e-10	1	0.004934	0.0034001	0.004105	0	721.147	4	721.146	47969	ELSESVQQQSAPVPLISPKR	2.38669	1.94461	537	556	537	556	1235	16
A2A484-S553	Plex1_f03	5801	51661	HCD	5098	3	909.158	-0.00585	-2.14827	2725.47	K.ELSESVQQQSAPVPLIS#PK.R	tr|A2A484|A2A484_MOUSE	2	141	76	1.7524e-12	1	3.9391e-05	0	0	0	909.16	3	909.158	51661	ELSESVQQQSAPVPLISPK	Inf	1.96589	537	555	537	555	1235	16
A2A484-S658	Plex2_f06	8445	28137	HCD	7428	4	637.348	0.00098	0.38306	2546.37	K.SNS#PVSEKPDPTPAK.D	tr|A2A484|A2A484_MOUSE	2	128	75	1.4277e-10	1	0.0031791	0.0015068	0.0018196	0	637.347	4	637.348	28137	SNSPVSEKPDPTPAK	2.74002	0.702364	656	670	656	670	1235	2
A2A484-S658	Plex2_f06	8112	22139	HCD	7139	3	583.297	-0.00055	-0.31391	1747.88	K.SNS#PVSEKPD.P	tr|A2A484|A2A484_MOUSE	1	69	50	8.5096e-11	1	0.0018555	0.0010347	0.0012498	0	583.297	3	583.297	22139	SNSPVSEKPD	2.90316	0.0543271	656	665	656	665	1235	2
A2A484-S658	Plex1_f06	8084	28270	HCD	7137	4	637.346	-0.00414	-1.62799	2546.37	K.SNS#PVSEKPDPTPAK.D	tr|A2A484|A2A484_MOUSE	2	125	74	6.73e-11	1	0.0014986	0.00077359	0.00094533	0	637.347	4	637.346	28270	SNSPVSEKPDPTPAK	3.02442	1.30596	656	670	656	670	1235	2
A2A484-S688	Plex2_f06	8831	20159	HCD	7768	4	489.538	-0.00097	-0.49872	1955.13	K.AKPS#PHPTK.D	tr|A2A484|A2A484_MOUSE	2	78	51	2.5639e-10	1	0.0055529	0.0031186	0.0037681	0	489.538	4	489.538	20159	AKPSPHPTK	2.42388	0.0870211	685	693	685	693	1235	3
A2A484-S688	Plex1_f06	10180	20389	HCD	8970	4	489.538	-0.0011	-0.56106	1955.13	K.AKPS#PHPTK.D	tr|A2A484|A2A484_MOUSE	2	82	50	1.0795e-09	1	0.023379	0.0085213	0.0098947	0	489.538	4	489.538	20389	AKPSPHPTK	2.0046	0.148303	685	693	685	693	1235	3
A2A484-S713	Plex2_f01	5157	57261	HCD	4573	4	1059.99	-0.00299	-0.70569	4237.95	K.GKDETDSPTVHLGLDS#DS#ESELVIDLGEDPSGR.E	tr|A2A484|A2A484_MOUSE	2	224	91	3.607e-13	1	8.2439e-06	0	0	-1	1060.24	4	1060.24	57261	GKDETDSPTVHLGLDSDSESELVIDLGEDPSGR	Inf	0.356654	698	730	698	730	1235	c(15, 17)
A2A484-S715	Plex2_f01	5157	57261	HCD	4573	4	1059.99	-0.00299	-0.70569	4237.95	K.GKDETDSPTVHLGLDS#DS#ESELVIDLGEDPSGR.E	tr|A2A484|A2A484_MOUSE	2	224	91	3.607e-13	1	8.2439e-06	0	0	-1	1060.24	4	1060.24	57261	GKDETDSPTVHLGLDSDSESELVIDLGEDPSGR	Inf	0.356654	698	730	698	730	1235	c(15, 17)
A2A484-S755	Plex2_f05	2713	37278	HCD	2449	4	855.946	-0.00488	-1.42614	3420.76	K.QDAIGKPPPS#STSAGNQSPPETPVLTR.S	tr|A2A484|A2A484_MOUSE	2	155	90	2.2007e-17	1	5.0032e-10	0	0	0	855.947	4	855.946	37278	QDAIGKPPPSSTSAGNQSPPETPVLTR	Inf	1.21923	746	772	746	772	1235	9
A2A484-S758	Plex2_f05	3713	37731	HCD	3341	4	855.952	0.02146	6.27503	3420.76	K.QDAIGKPPPSSTS#AGNQSPPETPVLTR.S	tr|A2A484|A2A484_MOUSE	2	144	78	9.7364e-16	1	2.2135e-08	0	0	0	855.947	4	855.952	37731	QDAIGKPPPSSTSAGNQSPPETPVLTR	Inf	6.47984	746	772	746	772	1235	12
A2A484-S758	Plex1_f05	536	37509	HCD	487	3	1140.92	-0.01464	-4.27969	3420.76	K.QDAIGKPPPSSTS#AGNQSPPETPVLTR.S	tr|A2A484|A2A484_MOUSE	2	194	157	6.9722e-24	1	1.5851e-16	0	0	0	1140.93	3	1140.92	37509	QDAIGKPPPSSTSAGNQSPPETPVLTR	Inf	4.01368	746	772	746	772	1235	12
A2A484-S763	Plex2_f05	3714	37731	HCD	3341	4	855.952	0.02146	6.27503	3420.76	K.QDAIGKPPPSSTSAGNQS#PPETPVLTR.S	tr|A2A484|A2A484_MOUSE	2	144	78	9.7364e-16	1	2.2135e-08	0	0	0	855.947	4	855.952	37731	QDAIGKPPPSSTSAGNQSPPETPVLTR	Inf	6.47984	746	772	746	772	1235	17
A2A484-S763	Plex2_f05	729	37384	HCD	671	3	1141.26	0.00189	0.55341	3420.76	K.QDAIGKPPPSSTSAGNQS#PPETPVLTR.S	tr|A2A484|A2A484_MOUSE	2	179	143	4.9014e-23	1	1.1143e-15	0	0	1	1140.93	3	1140.93	37384	QDAIGKPPPSSTSAGNQSPPETPVLTR	Inf	0.814317	746	772	746	772	1235	17
A2A484-S763	Plex2_f02	6228	38971	HCD	5499	4	856.193	-0.01676	-4.90175	3420.76	K.QDAIGKPPPSSTSAGNQS#PPETPVLTR.S	tr|A2A484|A2A484_MOUSE	2	174	69	4.5549e-12	1	0.00010355	0.00016046	0.00018804	1	855.947	4	855.943	38971	QDAIGKPPPSSTSAGNQSPPETPVLTR	3.72575	4.69925	746	772	746	772	1235	17
A2A484-S807	Plex2_f01	3292	38022	HCD	2906	4	605.36	0.00603	2.49351	2419.41	T.VTAPATAVTGS#PVKK.Q	tr|A2A484|A2A484_MOUSE	1	136	96	1.4006e-15	1	3.1187e-08	0	0	-1	605.609	4	605.61	38022	VTAPATAVTGSPVKK	Inf	2.75526	797	811	797	811	1235	10
A2A484-T757	Plex2_f05	3712	37731	HCD	3341	4	855.952	0.02146	6.27503	3420.76	K.QDAIGKPPPSST#SAGNQSPPETPVLTR.S	tr|A2A484|A2A484_MOUSE	2	144	78	9.7364e-16	1	2.2135e-08	0	0	0	855.947	4	855.952	37731	QDAIGKPPPSSTSAGNQSPPETPVLTR	Inf	6.47984	746	772	746	772	1235	11
A2A484-T757	Plex1_f05	752	37439	HCD	684	3	1141.26	0.00299	0.87438	3420.76	K.QDAIGKPPPSST#SAGNQSPPETPVLTR.S	tr|A2A484|A2A484_MOUSE	2	182	144	8.872e-23	1	2.017e-15	0	0	1	1140.93	3	1140.93	37439	QDAIGKPPPSSTSAGNQSPPETPVLTR	Inf	1.13862	746	772	746	772	1235	11
A2A484-T757	Plex2_f05	728	37384	HCD	671	3	1141.26	0.00189	0.55341	3420.76	K.QDAIGKPPPSST#SAGNQSPPETPVLTR.S	tr|A2A484|A2A484_MOUSE	2	179	143	4.9014e-23	1	1.1143e-15	0	0	1	1140.93	3	1140.93	37384	QDAIGKPPPSSTSAGNQSPPETPVLTR	Inf	0.814317	746	772	746	772	1235	11
A2A484-T757	Plex1_f05	9038	37423	HCD	7991	4	855.947	-0.00098	-0.28523	3420.76	K.QDAIGKPPPSST#SAGNQSPPETPVLTR.S	tr|A2A484|A2A484_MOUSE	2	168	64	2.4374e-10	1	0.0055413	0.0020923	0	0	855.947	4	855.947	37423	QDAIGKPPPSSTSAGNQSPPETPVLTR	Inf	0.0859868	746	772	746	772	1235	11
A2A484-T757	Plex2_f04	2760	37952	HCD	2516	4	855.946	-0.00341	-0.9983	3420.76	K.QDAIGKPPPSST#SAGNQSPPETPVLTR.S	tr|A2A484|A2A484_MOUSE	2	158	86	5.7796e-16	1	1.3139e-08	0	0	0	855.947	4	855.946	37952	QDAIGKPPPSSTSAGNQSPPETPVLTR	Inf	0.798648	746	772	746	772	1235	11
A2A484-T757	Plex1_f05	3851	37908	HCD	3453	4	855.945	-0.00634	-1.85399	3420.76	K.QDAIGKPPPSST#SAGNQSPPETPVLTR.S	tr|A2A484|A2A484_MOUSE	2	128	70	5.0618e-15	1	1.1508e-07	0	0	0	855.947	4	855.945	37908	QDAIGKPPPSSTSAGNQSPPETPVLTR	Inf	1.6515	746	772	746	772	1235	11
A2A484-T757	Plex1_f05	535	37509	HCD	487	3	1140.92	-0.01464	-4.27969	3420.76	K.QDAIGKPPPSST#SAGNQSPPETPVLTR.S	tr|A2A484|A2A484_MOUSE	2	194	157	6.9722e-24	1	1.5851e-16	0	0	0	1140.93	3	1140.92	37509	QDAIGKPPPSSTSAGNQSPPETPVLTR	Inf	4.01368	746	772	746	772	1235	11
A2A484-T757	Plex1_f04	2906	37746	HCD	2611	4	855.942	-0.01805	-5.27673	3420.76	K.QDAIGKPPPSST#SAGNQSPPETPVLTR.S	tr|A2A484|A2A484_MOUSE	2	158	83	2.0494e-15	1	4.6593e-08	0.00023702	0.00028066	0	855.947	4	855.942	37746	QDAIGKPPPSSTSAGNQSPPETPVLTR	3.55182	5.07462	746	772	746	772	1235	11
A2A5K6-S417	Plex2_f05	3640	40776	HCD	3275	3	1103.83	0.00659	1.9906	3309.45	R.GLVESGVS#QSDAENAAPSC@QDEADAPPR.R	sp|A2A5K6|ZN335_MOUSE	2	155	92	7.327e-16	1	1.6674e-08	0	0	0	1103.82	3	1103.83	40776	GLVESGVSQSDAENAAPSCQDEADAPPR	Inf	2.16613	410	437	410	437	1337	7
A2A5K6-S419	Plex1_f05	8211	40931	HCD	7270	3	1103.83	0.02525	7.63062	3309.45	R.GLVESGVSQS#DAENAAPSC@QDEADAPPR.R	sp|A2A5K6|ZN335_MOUSE	2	145	61	6.996e-11	1	0.0015921	0.00074869	0.00091255	0	1103.82	3	1103.83	40931	GLVESGVSQSDAENAAPSCQDEADAPPR	3.03974	7.81015	410	437	410	437	1337	9
A2A5K6-S419	Plex2_f05	1935	40909	HCD	1766	3	1103.5	0.02043	6.1739	3309.45	R.GLVESGVSQS#DAENAAPSC@QDEADAPPR.R	sp|A2A5K6|ZN335_MOUSE	2	163	113	6.1934e-19	1	1.4094e-11	0	0	-1	1103.82	3	1103.83	40909	GLVESGVSQSDAENAAPSCQDEADAPPR	Inf	6.35304	410	437	410	437	1337	9
A2A5K6-S835	Plex1_f05	4429	41743	HCD	3963	3	915.093	0.00091	0.33349	2743.26	K.SEGIEAELTSTGGQPS#PEDTTPR.V	sp|A2A5K6|ZN335_MOUSE	2	145	83	2.7688e-14	1	6.2644e-07	0	0	0	915.092	3	915.093	41743	SEGIEAELTSTGGQPSPEDTTPR	Inf	0.475022	820	842	820	842	1337	15
A2A5R2-S631	Plex2_f03	8619	57082	HCD	7520	3	1352.66	-0.01384	-3.41457	4054.98	R.RC@SVTSVESTVSS#GTQTAIQDDPEQFEVIK.Q	sp|A2A5R2|BIG2_MOUSE	2	154	52	2.2638e-10	1	0.0051613	0.0014892	0.0017844	1	1352.33	3	1352.33	57082	RCSVTSVESTVSSGTQTAIQDDPEQFEVIK	2.74851	3.30806	619	648	619	648	1792	12
A2A5R2-T1538	Plex1_f05	5938	39863	HCD	5286	3	751.034	0	0	2251.09	R.GQSQLSNPT#DDSWK.G	sp|A2A5R2|BIG2_MOUSE	2	124	86	1.0775e-12	1	2.392e-05	0.00016316	0.0001994	0	751.034	3	751.034	39863	GQSQLSNPTDDSWK	3.70027	0.28497	1530	1543	1530	1543	1792	8
A2A5R2-T243	Plex2_f04	12987	20891	HCD	10487	4	606.585	-0.00067	-0.27595	2422.32	K.QSQAQSKPT#TPEK.A	sp|A2A5R2|BIG2_MOUSE	2	105	45	9.3365e-09	1	0.20653	0.050498	0.0033143	1	606.334	4	606.334	20891	QSQAQSKPTTPEK	2.47961	0.0250529	235	247	235	247	1792	8
A2A5R2-T243	Plex2_f04	8244	20822	HCD	7274	3	808.11	-0.00073	-0.30211	2422.32	K.QSQAQSKPT#TPEK.A	sp|A2A5R2|BIG2_MOUSE	2	103	66	2.6415e-10	1	0.0058431	0.0028022	0.0033143	0	808.11	3	808.11	20822	QSQAQSKPTTPEK	2.47961	0.0197719	235	247	235	247	1792	8
A2A654-S1133	Plex1_f06	8641	38309	HCD	7612	3	579.626	0.00347	2.00072	1736.86	K.ELLDS#DNDK.S	tr|A2A654|A2A654_MOUSE	2	72	56	1.4797e-10	1	0.0032048	0.001454	0.0017754	0	579.625	3	579.626	38309	ELLDSDNDK	2.7507	2.37399	1129	1137	1129	1137	3036	4
A2A654-S1138	Plex1_f04	3771	51840	HCD	3348	3	892.134	0.00219	0.82098	2674.39	K.S#FKEEPMEIDDTIK.T	tr|A2A654|A2A654_MOUSE	2	153	106	3.8146e-14	1	8.4681e-07	0.00023702	0.00028066	0	892.133	3	892.134	51840	SFKEEPMEIDDTIK	3.55182	1.11197	1138	1151	1138	1151	3036	0
A2A654-S1233	Plex2_f03	7297	15378	HCD	6398	3	552.278	0.00238	1.4367	1654.82	K.SSSES#PGSTK.A	tr|A2A654|A2A654_MOUSE	2	76	65	3.1158e-11	1	0.00067942	0.00028165	0.00033807	0	552.277	3	552.278	15378	SSSESPGSTK	3.47099	1.81676	1229	1238	1229	1238	3036	4
A2A654-S1302	Plex2_f06	1484	47142	HCD	1322	3	827.389	0.00786	3.17205	2480.14	K.DQVLDDVSIQS#PGPNC@QR.Q	tr|A2A654|A2A654_MOUSE	2	160	142	2.2689e-19	1	5.0899e-12	0	0	0	827.386	3	827.389	47142	DQVLDDVSIQSPGPNCQR	Inf	3.23713	1292	1309	1292	1309	3036	10
A2A654-S1302	Plex2_f01	1601	47282	HCD	1413	3	827.386	-0.00256	-1.03276	2480.14	K.DQVLDDVSIQS#PGPNC@QR.Q	tr|A2A654|A2A654_MOUSE	2	138	120	4.9763e-19	1	1.1164e-11	0	0	0	827.386	3	827.386	47282	DQVLDDVSIQSPGPNCQR	Inf	0.968888	1292	1309	1292	1309	3036	10
A2A654-S1302	Plex1_f06	1837	47284	HCD	1624	3	827.385	-0.00549	-2.21306	2480.14	K.DQVLDDVSIQS#PGPNC@QR.Q	tr|A2A654|A2A654_MOUSE	2	147	130	1.5169e-18	1	3.403e-11	0	0	0	827.386	3	827.385	47284	DQVLDDVSIQSPGPNCQR	Inf	2.15334	1292	1309	1292	1309	3036	10
A2A654-S1302	Plex1_f01	1038	47480	HCD	926	3	827.385	-0.00567	-2.28683	2480.14	K.DQVLDDVSIQS#PGPNC@QR.Q	tr|A2A654|A2A654_MOUSE	2	152	140	1.6271e-20	1	3.6503e-13	0	0	0	827.386	3	827.385	47480	DQVLDDVSIQSPGPNCQR	Inf	2.22586	1292	1309	1292	1309	3036	10
A2A654-S1302	Plex2_f05	9391	48317	HCD	8323	3	827.713	-0.02371	-9.56448	2480.14	K.DQVLDDVSIQS#PGPNC@QR.Q	tr|A2A654|A2A654_MOUSE	2	106	54	1.8121e-10	1	0.0040653	0.001777	0.0020483	1	827.386	3	827.378	48317	DQVLDDVSIQSPGPNCQR	2.68861	9.50373	1292	1309	1292	1309	3036	10
A2A654-S1665	Plex1_f06	10500	44860	HCD	9258	3	871.092	0.00665	2.54757	2610.25	R.NSLSQVEDMETES#PEVK.R	tr|A2A654|A2A654_MOUSE	2	131	64	1.5139e-09	1	0.033888	0.011621	0	1	870.755	3	870.757	44860	NSLSQVEDMETESPEVK	Inf	2.7969	1653	1669	1653	1669	3036	12
A2A654-S1665	Plex2_f06	7956	44667	HCD	7004	3	870.756	0.00439	1.68227	2610.25	R.NSLSQVEDMETES#PEVK.R	tr|A2A654|A2A654_MOUSE	2	129	74	6.84e-11	1	0.0015311	0.00092409	0.0011162	0	870.755	3	870.756	44667	NSLSQVEDMETESPEVK	2.95226	1.93743	1653	1669	1653	1669	3036	12
A2A654-S1665	Plex1_f01	1607	40642	HCD	1412	3	922.788	-0.00165	-0.59528	2766.35	R.NSLSQVEDMETES#PEVKR.V	tr|A2A654|A2A654_MOUSE	2	127	104	1.0477e-18	1	2.3505e-11	0	0	0	922.788	3	922.788	40642	NSLSQVEDMETESPEVKR	Inf	0.372037	1653	1670	1653	1670	3036	12
A2A654-S1665	Plex2_f01	2602	40275	HCD	2289	3	923.122	-0.00177	-0.63861	2766.35	R.NSLSQVEDMETES#PEVKR.V	tr|A2A654|A2A654_MOUSE	2	148	108	9.6396e-17	1	2.1625e-09	0	0	1	922.788	3	922.788	40275	NSLSQVEDMETESPEVKR	Inf	0.406294	1653	1670	1653	1670	3036	12
A2A654-S1665	Plex1_f06	7259	44820	HCD	6417	3	870.749	-0.01719	-6.58889	2610.25	R.NSLSQVEDMETES#PEVK.R	tr|A2A654|A2A654_MOUSE	2	135	74	1.8781e-11	1	0.0004204	0	0	0	870.755	3	870.749	44820	NSLSQVEDMETESPEVK	Inf	6.33126	1653	1669	1653	1669	3036	12
A2A654-S1674	Plex1_f05	6963	41581	HCD	6148	3	777.1	0.00768	3.29879	2329.28	R.VIPS#PVRTGEGSNLSK.G	tr|A2A654|A2A654_MOUSE	2	112	80	7.4533e-12	1	0.00016643	0.00043278	0	0	777.097	3	777.1	41581	VIPSPVRTGEGSNLSK	Inf	3.47965	1671	1686	1671	1686	3036	3
A2A654-S1674	Plex2_f05	7652	41327	HCD	6838	3	777.097	0.00018	0.07854	2329.28	R.VIPS#PVRTGEGSNLSK.G	tr|A2A654|A2A654_MOUSE	2	107	76	1.3868e-11	1	0.00030966	0.00013219	0.00016313	0	777.097	3	777.097	41327	VIPSPVRTGEGSNLSK	3.78747	0.262544	1671	1686	1671	1686	3036	3
A2A654-S1674	Plex1_f06	10191	37659	HCD	8981	2	576.329	-0.00061	-0.52952	1151.65	R.VIPS#PVR.T	tr|A2A654|A2A654_MOUSE	2	54	48	1.0925e-09	1	0.023125	0.0086216	0.010016	0	576.329	2	576.329	37659	VIPSPVR	1.99931	0.0307696	1671	1677	1671	1677	3036	3
A2A654-S1674	Plex1_f05	4969	41489	HCD	4435	3	777.096	-0.00201	-0.86397	2329.28	R.VIPS#PVRTGEGSNLSK.G	tr|A2A654|A2A654_MOUSE	2	104	82	1.1324e-13	1	2.5286e-06	0	0	0	777.097	3	777.096	41489	VIPSPVRTGEGSNLSK	Inf	0.67685	1671	1686	1671	1686	3036	3
A2A654-S1674	Plex2_f05	7795	41314	HCD	6952	3	777.094	-0.01006	-4.31984	2329.28	R.VIPS#PVRTGEGSNLSK.G	tr|A2A654|A2A654_MOUSE	2	90	64	1.7936e-11	1	0.0004005	0.00013219	0.00016313	0	777.097	3	777.094	41314	VIPSPVRTGEGSNLSK	3.78747	4.13845	1671	1686	1671	1686	3036	3
A2A654-S1766	Plex2_f02	2961	50277	HCD	2656	3	768.737	-0.01926	-8.36032	2305.22	K.LSTPS#PDTGVDTISVK.E	tr|A2A654|A2A654_MOUSE	2	109	92	1.3601e-15	1	3.0369e-08	0.00016046	0.00018804	-1	769.077	3	769.071	50277	LSTPSPDTGVDTISVK	3.72575	8.15093	1762	1777	1762	1777	3036	4
A2A654-S2099	Plex2_f04	3075	40424	HCD	2797	3	689.035	-0.00768	-3.72037	2065.1	K.VGS#PATVTFQQNK.N	tr|A2A654|A2A654_MOUSE	2	86	72	2.1819e-15	1	4.8266e-08	0	0	0	689.037	3	689.035	40424	VGSPATVTFQQNK	Inf	3.45842	2097	2109	2097	2109	3036	2
A2A654-S2099	Plex1_f04	3725	40269	HCD	3307	3	689.035	-0.00804	-3.89753	2065.1	K.VGS#PATVTFQQNK.N	tr|A2A654|A2A654_MOUSE	2	86	72	3.2013e-14	1	7.0815e-07	0.00023702	0.00028066	0	689.037	3	689.035	40269	VGSPATVTFQQNK	3.55182	3.63257	2097	2109	2097	2109	3036	2
A2A654-S2264	Plex1_f03	5572	36280	HCD	4909	5	667.765	0.00999	2.99647	3335.79	K.GLTPGAAAGPLQPSAPHS#PRPQQGQVK.L	tr|A2A654|A2A654_MOUSE	2	115	63	1.0777e-12	1	2.4502e-05	0	0	-1	667.963	5	667.965	36280	GLTPGAAAGPLQPSAPHSPRPQQGQVK	Inf	3.21214	2247	2273	2247	2273	3036	17
A2A654-S2264	Plex2_f03	1382	36604	HCD	1266	4	834.451	-0.00079	-0.23828	3335.79	K.GLTPGAAAGPLQPSAPHS#PRPQQGQVK.L	tr|A2A654|A2A654_MOUSE	2	156	105	1.7508e-19	1	3.9802e-12	0	0	-1	834.702	4	834.702	36604	GLTPGAAAGPLQPSAPHSPRPQQGQVK	Inf	0.0615677	2247	2273	2247	2273	3036	17
A2A654-S2457	Plex1_f05	2322	49402	HCD	2089	4	894.947	0.01262	3.52777	3577.76	K.PLVATQC@QPQSS#VQGQSPVRVQS#PPLTR.I	tr|A2A654|A2A654_MOUSE	1	167	104	1.3755e-17	1	3.1302e-10	0	0	-1	895.194	4	895.198	49402	PLVATQCQPQSSVQGQSPVRVQSPPLTR	Inf	3.68508	2446	2473	2446	2473	3036	c(11, 22)
A2A654-S2462	Plex2_f02	2010	48998	HCD	1793	4	875.207	0.01683	4.81194	3497.79	K.PLVATQC@QPQSSVQGQS#PVRVQSPPLTR.I	tr|A2A654|A2A654_MOUSE	1	170	111	2.2825e-17	1	5.1944e-10	0.00016046	0.00018804	0	875.203	4	875.207	48998	PLVATQCQPQSSVQGQSPVRVQSPPLTR	3.72575	4.87904	2446	2473	2446	2473	3036	16
A2A654-S2462	Plex2_f02	3328	44905	HCD	2976	3	873.771	0.00677	2.58455	2619.29	K.PLVATQC@QPQSSVQGQS#PVR.V	tr|A2A654|A2A654_MOUSE	1	123	80	4.5943e-15	1	1.0346e-07	0.00016046	0.00018804	0	873.769	3	873.771	44905	PLVATQCQPQSSVQGQSPVR	3.72575	2.58347	2446	2465	2446	2465	3036	16
A2A654-S2462	Plex1_f05	3338	49836	HCD	3007	4	895.196	0.00439	1.22726	3577.76	K.PLVATQC@QPQSSVQGQS#PVRVQS#PPLTR.I	tr|A2A654|A2A654_MOUSE	1	165	99	9.4422e-16	1	2.1488e-08	0	0	0	895.194	4	895.196	49836	PLVATQCQPQSSVQGQSPVRVQSPPLTR	Inf	1.38534	2446	2473	2446	2473	3036	c(16, 22)
A2A654-S2462	Plex2_f02	7186	45022	HCD	6327	3	873.769	0.00183	0.69853	2619.29	K.PLVATQC@QPQSSVQGQS#PVR.V	tr|A2A654|A2A654_MOUSE	1	119	60	2.5729e-11	1	0.00057943	0.00044059	0.00018804	0	873.769	3	873.769	45022	PLVATQCQPQSSVQGQSPVR	3.72575	0.695099	2446	2465	2446	2465	3036	16
A2A654-S2462	Plex1_f02	1326	49410	HCD	1192	4	874.951	-0.00323	-0.92463	3497.79	K.PLVATQC@QPQSSVQGQS#PVRVQSPPLTR.I	tr|A2A654|A2A654_MOUSE	1	175	120	2.7383e-19	1	6.2316e-12	0	0	-1	875.203	4	875.202	49410	PLVATQCQPQSSVQGQSPVRVQSPPLTR	Inf	0.858248	2446	2473	2446	2473	3036	16
A2A654-S2462	Plex1_f01	7153	45344	HCD	6330	3	873.766	-0.00695	-2.6544	2619.29	K.PLVATQC@QPQSSVQGQS#PVR.V	tr|A2A654|A2A654_MOUSE	1	114	62	2.3777e-11	1	0.00053546	0.00087209	0.0010534	0	873.769	3	873.766	45344	PLVATQCQPQSSVQGQSPVR	2.97741	2.65819	2446	2465	2446	2465	3036	16
A2A654-S2468	Plex1_f05	2322	49402	HCD	2089	4	894.947	0.01262	3.52777	3577.76	K.PLVATQC@QPQSS#VQGQSPVRVQS#PPLTR.I	tr|A2A654|A2A654_MOUSE	1	167	104	1.3755e-17	1	3.1302e-10	0	0	-1	895.194	4	895.198	49402	PLVATQCQPQSSVQGQSPVRVQSPPLTR	Inf	3.68508	2446	2473	2446	2473	3036	c(11, 22)
A2A654-S2468	Plex1_f05	3338	49836	HCD	3007	4	895.196	0.00439	1.22726	3577.76	K.PLVATQC@QPQSSVQGQS#PVRVQS#PPLTR.I	tr|A2A654|A2A654_MOUSE	1	165	99	9.4422e-16	1	2.1488e-08	0	0	0	895.194	4	895.196	49836	PLVATQCQPQSSVQGQSPVRVQSPPLTR	Inf	1.38534	2446	2473	2446	2473	3036	c(16, 22)
A2A654-T1663	Plex2_f01	2601	40275	HCD	2289	3	923.122	-0.00177	-0.63861	2766.35	R.NSLSQVEDMET#ESPEVKR.V	tr|A2A654|A2A654_MOUSE	2	148	108	9.6396e-17	1	2.1625e-09	0	0	1	922.788	3	922.788	40275	NSLSQVEDMETESPEVKR	Inf	0.406294	1653	1670	1653	1670	3036	10
A2A690-S1449	Plex1_f04	10887	39961	HCD	9212	3	774.046	-0.00049	-0.20946	2319.12	R.PSQGLPVIQS#PPS#SPAHR.D	sp|A2A690|TANC2_MOUSE	1	79	43	4.0364e-09	1	0.090551	0.02763	0.00028066	1	773.712	3	773.712	39961	PSQGLPVIQSPPSSPAHR	3.55182	0.122883	1437	1454	1437	1454	1994	c(9, 12)
A2A690-S1449	Plex1_f04	3602	39623	HCD	3218	3	773.712	-0.00128	-0.5522	2319.12	R.PSQGLPVIQS#PPS#SPAHR.D	sp|A2A690|TANC2_MOUSE	1	96	66	2.3048e-14	1	5.1704e-07	0.00023702	0.00028066	0	773.712	3	773.712	39623	PSQGLPVIQSPPSSPAHR	3.55182	0.224	1437	1454	1437	1454	1994	c(9, 12)
A2A690-S1450	Plex2_f04	3644	39885	HCD	3304	3	774.046	-0.00085	-0.36723	2319.12	R.PSQGLPVIQS#PPSS#PAHR.D	sp|A2A690|TANC2_MOUSE	1	116	81	1.7952e-14	1	4.0273e-07	0	0	1	773.712	3	773.712	39885	PSQGLPVIQSPPSSPAHR	Inf	0.045138	1437	1454	1437	1454	1994	c(9, 13)
A2A690-S1474	Plex2_f06	7641	10892	HCD	6750	2	688.333	0.0039	2.83748	1375.65	R.S#NSSVGSPTR.Q	sp|A2A690|TANC2_MOUSE	2	68	54	4.2284e-11	1	0.00092201	0.00080182	0.00096931	0	688.33	2	688.333	10892	SNSSVGSPTR	3.01354	3.27062	1474	1483	1474	1483	1994	0
A2A690-S1477	Plex2_f06	7642	10892	HCD	6750	2	688.333	0.0039	2.83748	1375.65	R.SNSS#VGSPTR.Q	sp|A2A690|TANC2_MOUSE	2	68	54	4.2284e-11	1	0.00092201	0.00080182	0.00096931	0	688.33	2	688.333	10892	SNSSVGSPTR	3.01354	3.27062	1474	1483	1474	1483	1994	3
A2A690-S1477	Plex1_f06	5742	10963	HCD	5120	2	688.33	-0.00049	-0.35469	1375.65	R.SNSS#VGSPTR.Q	sp|A2A690|TANC2_MOUSE	2	60	55	1.0135e-12	1	2.2099e-05	0	0	0	688.33	2	688.33	10963	SNSSVGSPTR	Inf	0.0744796	1474	1483	1474	1483	1994	3
A2A690-S1477	Plex1_f01	4693	10693	HCD	4159	2	688.33	-0.00049	-0.35469	1375.65	R.SNSS#VGSPTR.Q	sp|A2A690|TANC2_MOUSE	2	71	70	1.6207e-13	1	3.5341e-06	0.00039952	0.00047824	0	688.33	2	688.33	10693	SNSSVGSPTR	3.32035	0.0744796	1474	1483	1474	1483	1994	3
A2A690-S1562	Plex1_f01	5718	30723	HCD	5056	4	808.676	0.00415	1.28308	3231.68	R.SQS#GSPVRYQQETNVSQLPGRPK.S	sp|A2A690|TANC2_MOUSE	2	109	60	1.689e-12	1	3.8215e-05	0.00051291	0.00061564	0	808.674	4	808.676	30723	SQSGSPVRYQQETNVSQLPGRPK	3.21067	1.50017	1560	1582	1560	1582	1994	2
A2A690-S1779	Plex1_f06	7999	40611	HCD	7067	3	530.961	0	0	1590.87	R.PLLHS#QSVGLR.F	sp|A2A690|TANC2_MOUSE	1	77	58	5.8126e-11	1	0.0012745	0.00077359	0.00094533	0	530.961	3	530.961	40611	PLLHSQSVGLR	3.02442	0.338422	1775	1785	1775	1785	1994	4
A2A690-S1823	Plex2_f05	7791	41703	HCD	6948	3	932.729	-0.00713	-2.55204	2796.18	R.S#C@DELSPVS#PTQGGYPSEPTR.S	sp|A2A690|TANC2_MOUSE	2	109	62	1.7804e-11	1	0.00040162	0.00013219	0.00016313	0	932.731	3	932.729	41703	SCDELSPVSPTQGGYPSEPTR	3.78747	2.34113	1823	1843	1823	1843	1994	c(0, 8)
A2A690-S1894	Plex1_f06	726	63068	HCD	671	4	1203.36	0.00195	0.40577	4810.41	R.TWAVSSVDTVLSPTSPGNLPQPES#FSPPSSISNIAFYNK.T	sp|A2A690|TANC2_MOUSE	2	152	98	2.1947e-22	1	5.0355e-15	0	0	0	1203.36	4	1203.36	63068	TWAVSSVDTVLSPTSPGNLPQPESFSPPSSISNIAFYNK	Inf	0.642909	1871	1909	1871	1909	1994	23
A2A690-S1896	Plex1_f06	167	63027	HCD	160	4	1203.36	0.01073	2.23171	4810.41	R.TWAVSSVDTVLSPTSPGNLPQPESFS#PPSSISNIAFYNK.T	sp|A2A690|TANC2_MOUSE	2	168	130	5.7881e-28	1	1.328e-20	0	0	0	1203.36	4	1203.36	63027	TWAVSSVDTVLSPTSPGNLPQPESFSPPSSISNIAFYNK	Inf	2.47112	1871	1909	1871	1909	1994	25
A2A690-S1896	Plex2_f06	965	62958	HCD	884	5	962.688	-0.00311	-0.64699	4810.41	R.TWAVSSVDTVLSPTSPGNLPQPESFS#PPSSISNIAFYNK.T	sp|A2A690|TANC2_MOUSE	2	119	79	5.0868e-21	1	1.1671e-13	0	0	-1	962.889	5	962.888	62958	TWAVSSVDTVLSPTSPGNLPQPESFSPPSSISNIAFYNK	Inf	0.475035	1871	1909	1871	1909	1994	25
A2A690-T168	Plex2_f05	1074	44346	HCD	979	2	1142.01	0.00073	0.32067	2283.02	K.DC@SYGAVT#SPTSTLESR.D	sp|A2A690|TANC2_MOUSE	2	83	80	1.4673e-21	1	3.2845e-14	0	0	0	1142.01	2	1142.01	44346	DCSYGAVTSPTSTLESR	Inf	0.428863	161	177	161	177	1994	7
A2A690-T168	Plex1_f05	2776	44421	HCD	2496	3	761.674	-0.00823	-3.60597	2283.02	K.DC@SYGAVT#SPTSTLESR.D	sp|A2A690|TANC2_MOUSE	2	103	80	9.988e-17	1	2.2357e-09	0	0	0	761.677	3	761.674	44421	DCSYGAVTSPTSTLESR	Inf	3.55222	161	177	161	177	1994	7
A2A690-T168	Plex1_f05	5126	44504	HCD	4581	2	1142.51	-0.01701	-7.45469	2283.02	K.DC@SYGAVT#SPTSTLESR.D	sp|A2A690|TANC2_MOUSE	2	74	48	1.7445e-13	1	3.9049e-06	0	0	1	1142.01	2	1142	44504	DCSYGAVTSPTSTLESR	Inf	7.34463	161	177	161	177	1994	7
A2A6A1-S437	Plex1_f04	6536	27370	HCD	5790	4	556.296	-0.00201	-0.9057	2223.17	K.S#SSPKPQGC@SK.T	sp|A2A6A1|GPTC8_MOUSE	2	84	55	2.327e-11	1	0.00051025	0.00095283	0.0011316	-1	556.547	4	556.546	27370	SSSPKPQGCSK	2.94631	0.760297	437	447	437	447	1505	0
A2A6A1-S438	Plex2_f05	5336	26936	HCD	4757	3	741.727	0.00183	0.82288	2223.17	K.SS#SPKPQGC@SK.T	sp|A2A6A1|GPTC8_MOUSE	2	110	79	1.0154e-13	1	2.2266e-06	0	0	0	741.727	3	741.727	26936	SSSPKPQGCSK	Inf	0.956806	437	447	437	447	1505	1
A2A6A1-S438	Plex2_f04	7290	29384	HCD	6423	3	768.383	0.00091	0.39717	2303.13	K.SS#S#PKPQGC@SK.T	sp|A2A6A1|GPTC8_MOUSE	2	89	49	5.8215e-11	1	0.0012765	0.00098564	0.0011645	0	768.382	3	768.383	29384	SSSPKPQGCSK	2.93386	0.685018	437	447	437	447	1505	c(1, 2)
A2A6A1-S438	Plex1_f03	8362	29075	HCD	7335	3	768.382	-0.00201	-0.87377	2303.13	K.SS#S#PKPQGC@SK.T	sp|A2A6A1|GPTC8_MOUSE	2	86	53	1.6268e-10	1	0.0035671	0.0021882	0.0026679	0	768.382	3	768.382	29075	SSSPKPQGCSK	2.57383	0.590389	437	447	437	447	1505	c(1, 2)
A2A6A1-S438	Plex1_f04	6537	27370	HCD	5790	4	556.296	-0.00201	-0.9057	2223.17	K.SS#SPKPQGC@SK.T	sp|A2A6A1|GPTC8_MOUSE	2	84	55	2.327e-11	1	0.00051025	0.00095283	0.0011316	-1	556.547	4	556.546	27370	SSSPKPQGCSK	2.94631	0.760297	437	447	437	447	1505	1
A2A6A1-S645	Plex2_f01	7393	16535	HCD	6488	3	845.404	0.01225	4.83719	2534.18	N.KQEPGGS#HMSETEDTGR.S	sp|A2A6A1|GPTC8_MOUSE	1	103	42	2.5545e-11	1	0.00057181	0.00043397	0.00051168	0	845.399	3	845.404	16535	KQEPGGSHMSETEDTGR	3.291	5.06982	639	655	639	655	1505	6
A2A6A1-S645	Plex2_f04	3243	9640	HCD	2952	3	706.628	-0.00658	-3.1095	2117.88	K.QEPGGS#HM*SETEDTGR.S	sp|A2A6A1|GPTC8_MOUSE	2	105	73	4.3127e-15	1	9.6299e-08	0	0	0	706.63	3	706.628	9640	QEPGGSHMSETEDTGR	Inf	2.9138	640	655	640	655	1505	5
A2A6A1-S722	Plex1_f04	4451	14775	HCD	3968	3	621.988	0.00238	1.27568	1863.95	K.SSAAADS#ERGPK.S	sp|A2A6A1|GPTC8_MOUSE	2	67	59	2.6874e-13	1	5.9205e-06	0.0003811	0.00045239	0	621.987	3	621.988	14775	SSAAADSERGPK	3.34449	1.63566	716	727	716	727	1505	6
A2A6A1-S722	Plex2_f04	5657	14863	HCD	5023	3	621.987	0.00128	0.68691	1863.95	K.SSAAADS#ERGPK.S	sp|A2A6A1|GPTC8_MOUSE	2	75	60	2.984e-12	1	6.5741e-05	0.00036996	0.00043773	0	621.987	3	621.987	14863	SSAAADSERGPK	3.35879	1.04079	716	727	716	727	1505	6
A2A6A1-S722	Plex1_f03	6108	14484	HCD	5356	3	621.986	-0.00292	-1.57007	1863.95	K.SSAAADS#ERGPK.S	sp|A2A6A1|GPTC8_MOUSE	2	65	52	3.409e-12	1	7.5102e-05	0	0	0	621.987	3	621.986	14484	SSAAADSERGPK	Inf	1.21007	716	727	716	727	1505	6
A2A716-S166	Plex1_f05	1946	47514	HCD	1751	3	919.169	0.01171	4.24978	2755.48	R.KAPGTQMLTAGS#ASALPGVGPR.E	tr|A2A716|A2A716_MOUSE	2	146	107	1.4939e-18	1	3.3752e-11	0	0	0	919.165	3	919.169	47514	KAPGTQMLTAGSASALPGVGPR	Inf	4.46386	155	176	155	176	837	11
A2A716-S166	Plex1_f05	6411	47546	HCD	5658	3	919.166	0.00091	0.33201	2755.48	R.KAPGTQMLTAGS#ASALPGVGPR.E	tr|A2A716|A2A716_MOUSE	2	126	73	2.5612e-12	1	5.7865e-05	0.00016316	0	0	919.165	3	919.166	47546	KAPGTQMLTAGSASALPGVGPR	Inf	0.54726	155	176	155	176	837	11
A2A716-S166	Plex1_f03	2640	50614	HCD	2383	3	775.065	0	0	2323.18	K.APGTQMLTAGS#ASALPGVGPR.E	tr|A2A716|A2A716_MOUSE	2	109	85	1.77e-16	1	3.9928e-09	0	0	0	775.065	3	775.065	50614	APGTQMLTAGSASALPGVGPR	Inf	0.18668	156	176	156	176	837	10
A2A716-S267	Plex1_f04	4933	32492	HCD	4397	3	488.595	0.00046	0.3123	1463.77	R.LHGS#VPNLSR.Y	tr|A2A716|A2A716_MOUSE	2	86	83	8.9946e-13	1	1.9613e-05	0.0003811	0.00045239	0	488.594	3	488.595	32492	LHGSVPNLSR	3.34449	0.673405	264	273	264	273	837	3
A2A716-S267	Plex2_f03	5359	32783	HCD	4726	3	488.595	0.00046	0.3123	1463.77	R.LHGS#VPNLSR.Y	tr|A2A716|A2A716_MOUSE	2	84	81	7.3981e-13	1	1.6132e-05	0.00015207	0.00018282	0	488.594	3	488.595	32783	LHGSVPNLSR	3.73798	0.673405	264	273	264	273	837	3
A2A716-S267	Plex2_f04	4483	32565	HCD	4037	3	488.595	9.1e-05	0.06246	1463.77	R.LHGS#VPNLSR.Y	tr|A2A716|A2A716_MOUSE	2	93	93	2.1126e-13	1	4.6066e-06	0	0	0	488.594	3	488.595	32565	LHGSVPNLSR	Inf	0.407336	264	273	264	273	837	3
A2A716-T163	Plex1_f05	1945	47514	HCD	1751	3	919.169	0.01171	4.24978	2755.48	R.KAPGTQMLT#AGSASALPGVGPR.E	tr|A2A716|A2A716_MOUSE	2	146	107	1.4939e-18	1	3.3752e-11	0	0	0	919.165	3	919.169	47514	KAPGTQMLTAGSASALPGVGPR	Inf	4.46386	155	176	155	176	837	8
A2A791-S1069	Plex1_f02	3528	54169	HCD	3137	3	943.47	-0.0061	-2.15638	2829.4	K.TLSQGES#QTSEQELFLDTK.I	sp|A2A791|ZMYM4_MOUSE	2	127	98	6.6761e-15	1	1.5007e-07	0.0001625	0.0001908	-1	943.806	3	943.804	54169	TLSQGESQTSEQELFLDTK	3.71942	1.92592	1063	1081	1063	1081	1549	6
A2A791-S304	Plex1_f06	3547	63127	HCD	3148	4	945.253	0.01219	3.22852	3777.98	K.ISAVFSVS#GSPLAPQLTTGFQPSLASPGMNK.M	sp|A2A791|ZMYM4_MOUSE	2	117	61	2.9381e-15	1	6.7045e-08	0	0	0	945.25	4	945.253	63127	ISAVFSVSGSPLAPQLTTGFQPSLASPGMNK	Inf	3.41804	297	327	297	327	1549	7
A2A791-S306	Plex2_f06	9204	63041	HCD	8101	4	945.25	-0.00146	-0.38742	3777.98	K.ISAVFSVSGS#PLAPQLTTGFQPSLASPGMNK.M	sp|A2A791|ZMYM4_MOUSE	2	108	39	4.1791e-10	1	0.0095362	0.0047235	0.0057008	0	945.25	4	945.25	63041	ISAVFSVSGSPLAPQLTTGFQPSLASPGMNK	2.24406	0.200053	297	327	297	327	1549	9
A2A791-S322	Plex1_f05	9953	63705	HCD	8796	4	945.495	-0.0253	-6.69862	3777.98	K.ISAVFSVSGSPLAPQLTTGFQPSLAS#PGMNK.M	sp|A2A791|ZMYM4_MOUSE	2	129	46	8.1726e-10	1	0.018649	0.0059448	0.007094	1	945.25	4	945.244	63705	ISAVFSVSGSPLAPQLTTGFQPSLASPGMNK	2.14911	6.5039	297	327	297	327	1549	25
A2A791-S340	Plex1_f02	28381	28444	HCD	23557	4	644.324	0.0195	7.57825	2574.25	K.MLPSVPATAVRVS#CS#GCK.K	sp|A2A791|ZMYM4_MOUSE	2	132	54	1.513e-07	1	3.3942	0.30963	0.0058511	0	644.319	4	644.324	28444	MLPSVPATAVRVSCSGCK	2.23276	7.90121	328	345	328	345	1549	c(12, 14)
A2A791-S340	Plex1_f02	9463	28521	HCD	8386	3	859.096	0.01652	6.42116	2574.25	K.MLPSVPATAVRVS#CS#GCK.K	sp|A2A791|ZMYM4_MOUSE	2	135	74	5.5781e-10	1	0.012514	0.0049734	0.0058511	1	858.756	3	858.762	28521	MLPSVPATAVRVSCSGCK	2.23276	6.72882	328	345	328	345	1549	c(12, 14)
A2A791-S342	Plex1_f02	28381	28444	HCD	23557	4	644.324	0.0195	7.57825	2574.25	K.MLPSVPATAVRVS#CS#GCK.K	sp|A2A791|ZMYM4_MOUSE	2	132	54	1.513e-07	1	3.3942	0.30963	0.0058511	0	644.319	4	644.324	28444	MLPSVPATAVRVSCSGCK	2.23276	7.90121	328	345	328	345	1549	c(12, 14)
A2A791-S342	Plex1_f02	9463	28521	HCD	8386	3	859.096	0.01652	6.42116	2574.25	K.MLPSVPATAVRVS#CS#GCK.K	sp|A2A791|ZMYM4_MOUSE	2	135	74	5.5781e-10	1	0.012514	0.0049734	0.0058511	1	858.756	3	858.762	28521	MLPSVPATAVRVSCSGCK	2.23276	6.72882	328	345	328	345	1549	c(12, 14)
A2A791-S581	Plex2_f05	10662	60778	HCD	9410	3	789.718	0.0067	2.83179	2368.14	K.MVTSAGVQVQC@NS#CK.T	sp|A2A791|ZMYM4_MOUSE	2	99	56	8.6348e-10	1	0.019228	0.0064427	0.0075545	-1	790.05	3	790.052	60778	MVTSAGVQVQCNSCK	2.12179	2.90864	569	583	569	583	1549	12
A2A791-T314	Plex2_f06	9205	63041	HCD	8101	4	945.25	-0.00146	-0.38742	3777.98	K.ISAVFSVSGSPLAPQLTT#GFQPSLASPGMNK.M	sp|A2A791|ZMYM4_MOUSE	2	108	39	4.1791e-10	1	0.0095362	0.0047235	0.0057008	0	945.25	4	945.25	63041	ISAVFSVSGSPLAPQLTTGFQPSLASPGMNK	2.24406	0.200053	297	327	297	327	1549	17
A2A7B5-S1257	Plex1_f05	10569	50532	HCD	9314	3	863.421	-0.00201	-0.77759	2588.25	R.EEELNDSS#EELYTTIK.I	tr|A2A7B5|A2A7B5_MOUSE	2	120	61	1.5695e-09	1	0.035047	0.010979	0.013214	0	863.422	3	863.421	50532	EEELNDSSEELYTTIK	1.87897	0.55513	1250	1265	1250	1265	1709	7
A2A7B5-S1350	Plex2_f03	6738	41042	HCD	5917	4	590.825	-0.00177	-0.74953	2361.28	K.HILAC@ASAS#DKK.R	tr|A2A7B5|A2A7B5_MOUSE	2	105	61	1.2639e-11	1	0.00027845	0.00015207	0.00018282	-1	591.076	4	591.075	41042	HILACASASDKK	3.73798	0.602107	1342	1353	1342	1353	1709	8
A2A7B5-T790	Plex1_f05	4411	51048	HCD	3946	3	729.341	0.00658	3.01268	2186	R.ET#GSPPC@FDEYK.I	tr|A2A7B5|A2A7B5_MOUSE	2	102	88	2.6048e-14	1	5.7386e-07	0	0	0	729.338	3	729.341	51048	ETGSPPCFDEYK	Inf	3.05714	789	800	789	800	1709	1
A2A7B5-T790	Plex2_f05	6756	50847	HCD	6039	3	729.337	-0.00329	-1.50634	2186	R.ET#GSPPC@FDEYK.I	tr|A2A7B5|A2A7B5_MOUSE	2	91	70	2.4369e-12	1	5.3687e-05	0.00013219	0.00016313	0	729.338	3	729.337	50847	ETGSPPCFDEYK	3.78747	1.46751	789	800	789	800	1709	1
A2A7F4-S1266	Plex2_f05	2367	34782	HCD	2126	4	650.836	0.00122	0.4689	2600.32	K.ISGISS#PIGSHREEGEEK.E	tr|A2A7F4|A2A7F4_MOUSE	2	140	110	4.5867e-18	1	1.029e-10	0	0	0	650.836	4	650.836	34782	ISGISSPIGSHREEGEEK	Inf	0.709319	1261	1278	1261	1278	1918	5
A2A7F4-S1266	Plex1_f05	2346	34966	HCD	2110	4	650.836	-0.00049	-0.18756	2600.32	K.ISGISS#PIGSHREEGEEK.E	tr|A2A7F4|A2A7F4_MOUSE	2	145	109	1.4834e-17	1	3.3279e-10	0	0	0	650.836	4	650.836	34966	ISGISSPIGSHREEGEEK	Inf	0.0486296	1261	1278	1261	1278	1918	5
A2A7F4-S1266	Plex1_f06	2747	34887	HCD	2424	4	650.835	-0.00293	-1.12536	2600.32	K.ISGISS#PIGSHREEGEEK.E	tr|A2A7F4|A2A7F4_MOUSE	2	114	87	1.2947e-16	1	2.9046e-09	0	0	0	650.836	4	650.835	34887	ISGISSPIGSHREEGEEK	Inf	0.888627	1261	1278	1261	1278	1918	5
A2A7F4-S1710	Plex2_f03	346	63234	HCD	318	3	1083.2	0.00659	2.02849	3247.59	K.IESPIPNPS#GTESGTYFTDFQLPLPR.I	tr|A2A7F4|A2A7F4_MOUSE	2	160	134	3.3056e-25	1	7.5069e-18	0	0	0	1083.2	3	1083.2	63234	IESPIPNPSGTESGTYFTDFQLPLPR	Inf	2.29784	1702	1727	1702	1727	1918	8
A2A7F4-S41	Plex1_f06	7446	15303	HCD	6574	3	605.65	-0.00037	-0.20155	1814.93	R.GHRPAS#PASGAPGLR.P	tr|A2A7F4|A2A7F4_MOUSE	1	76	47	2.4865e-11	1	0.00055369	0.00013576	0.00016551	0	605.65	3	605.65	15303	GHRPASPASGAPGLR	3.78118	0.111762	36	50	36	50	1918	5
A2A7F4-S41	Plex2_f06	6593	15078	HCD	5869	3	605.649	-0.00201	-1.10854	1814.93	R.GHRPAS#PASGAPGLR.P	tr|A2A7F4|A2A7F4_MOUSE	1	71	50	7.8708e-12	1	0.00017526	0.00031681	0.00038425	0	605.65	3	605.649	15078	GHRPASPASGAPGLR	3.41539	0.796354	36	50	36	50	1918	5
A2A7F4-S609	Plex1_f03	9654	8240	HCD	8427	4	399.702	-0.01382	-8.66987	1594.8	K.MPPS#RSHRSR.K	tr|A2A7F4|A2A7F4_MOUSE	2	65	46	9.2707e-10	1	0.020215	0.0064877	0.0078869	1	399.454	4	399.451	8240	MPPSRSHRSR	2.10309	8.32526	606	615	606	615	1918	3
A2A7F4-S631	Plex2_f05	9645	24028	HCD	8543	3	633.304	0.00091	0.48188	1897.9	K.S#PTGSLEQNPEQAR.G	tr|A2A7F4|A2A7F4_MOUSE	2	74	47	2.5314e-10	1	0.0056196	0.0020448	0.002381	0	633.304	3	633.304	24028	SPTGSLEQNPEQAR	2.62324	0.810073	631	644	631	644	1918	0
A2A7S8-Y444	Plex2_f06	9578	18667	HCD	8428	3	430.217	-0.00073	-0.56748	1288.64	R.TY#SLHQR.G	sp|A2A7S8|K1522_MOUSE	2	55	48	6.4904e-10	1	0.013738	0.0071333	0.0083412	0	430.217	3	430.217	18667	TYSLHQR	2.07877	0.15336	443	449	443	449	1013	1
A2A884-S669	Plex1_f03	9108	18618	HCD	7966	4	463.747	0.00512	2.76388	1851.96	K.AHS#VGAHEVEK.T	sp|A2A884|ZEP3_MOUSE	2	66	47	4.7552e-10	1	0.010427	0.0046018	0.0056002	0	463.746	4	463.747	18618	AHSVGAHEVEK	2.2518	3.12003	667	677	667	677	2348	2
A2A884-S930	Plex2_f02	10064	19619	HCD	8784	3	646.317	-0.00366	-1.8887	1936.94	R.SAS#FDREDHGK.A	sp|A2A884|ZEP3_MOUSE	2	63	41	9.6176e-10	1	0.021089	0.0093508	0.010893	0	646.318	3	646.317	19619	SASFDREDHGK	1.96285	1.58123	928	938	928	938	2348	2
A2A8L1-Y558	Plex2_f03	9579	45251	HCD	8336	4	802.125	-0.00902	-2.81539	3205.48	R.KNDMDEPPPFDY#GSGDEDGK.S	sp|A2A8L1|CHD5_MOUSE	2	139	57	7.2181e-10	1	0.016255	0.0052791	0.0061878	0	802.127	4	802.125	45251	KNDMDEPPPFDYGSGDEDGK	2.20846	2.563	547	566	547	566	1946	11
A2A8L5-S1282	Plex1_f04	8455	11229	HCD	7455	3	477.923	0.00402	2.80961	1431.75	R.THS#PSSK.D	sp|A2A8L5|PTPRF_MOUSE	2	54	45	4.5786e-10	1	0.0096914	0.0052487	0.006075	0	477.921	3	477.923	11229	THSPSSK	2.21645	3.34928	1280	1286	1280	1286	1898	2
A2A8U2-S554	Plex1_f02	314	64585	HCD	288	4	1086.04	-0.00293	-0.6744	4341.13	K.LLLFSSPGEAPNTPS#SSEEFSPPNGSLFIESPQLPQR.N	sp|A2A8U2|TM201_MOUSE	2	159	114	7.5811e-25	1	1.7374e-17	0	0	0	1086.04	4	1086.04	64585	LLLFSSPGEAPNTPSSSEEFSPPNGSLFIESPQLPQR	Inf	0.445058	540	576	540	576	664	14
A2A8U2-S554	Plex2_f02	106	64433	HCD	98	4	1086.04	-0.00537	-1.2364	4341.13	K.LLLFSSPGEAPNTPS#SSEEFSPPNGSLFIESPQLPQR.N	sp|A2A8U2|TM201_MOUSE	2	144	113	6.7686e-28	1	1.5511e-20	0	0	0	1086.04	4	1086.04	64433	LLLFSSPGEAPNTPSSSEEFSPPNGSLFIESPQLPQR	Inf	1.00673	540	576	540	576	664	14
A2A8U2-S555	Plex1_f03	5263	64775	HCD	4644	5	868.829	-0.00799	-1.8406	4341.13	K.LLLFSSPGEAPNTPSS#SEEFSPPNGSLFIESPQLPQR.N	sp|A2A8U2|TM201_MOUSE	2	126	54	5.6995e-13	1	1.3062e-05	0	0	-1	869.031	5	869.03	64775	LLLFSSPGEAPNTPSSSEEFSPPNGSLFIESPQLPQR	Inf	1.7065	540	576	540	576	664	15
A2A8U2-S556	Plex1_f03	5264	64775	HCD	4644	5	868.829	-0.00799	-1.8406	4341.13	K.LLLFSSPGEAPNTPSSS#EEFSPPNGSLFIESPQLPQR.N	sp|A2A8U2|TM201_MOUSE	2	126	54	5.6995e-13	1	1.3062e-05	0	0	-1	869.031	5	869.03	64775	LLLFSSPGEAPNTPSSSEEFSPPNGSLFIESPQLPQR	Inf	1.7065	540	576	540	576	664	16
A2A8Z1-S348	Plex1_f05	2865	36795	HCD	2574	6	855.209	0.00689	1.34344	5127.22	K.RPDTTESLNSSMSNGTS#DADLFDSHDDRDDDGEAGSVEEHK.S	sp|A2A8Z1|OSBL9_MOUSE	2	211	106	1.4297e-16	1	3.2838e-09	0	0	-1	855.375	6	855.377	36795	RPDTTESLNSSMSNGTSDADLFDSHDDRDDDGEAGSVEEHK	Inf	1.4934	332	372	332	372	736	16
A2A8Z1-S348	Plex2_f05	3443	36763	HCD	3107	6	855.201	-0.04542	-8.8603	5127.22	K.RPDTTESLNSSMSNGTS#DADLFDSHDDRDDDGEAGSVEEHK.S	sp|A2A8Z1|OSBL9_MOUSE	2	199	102	3.9182e-16	1	8.9994e-09	0	0	-1	855.375	6	855.368	36763	RPDTTESLNSSMSNGTSDADLFDSHDDRDDDGEAGSVEEHK	Inf	8.71265	332	372	332	372	736	16
A2A9C3-S1385	Plex1_f01	9195	54855	HCD	8111	3	979.803	0.00055	0.18688	2937.39	R.AILVS#ESSIETEDLSEPEFQSSR.V	sp|A2A9C3|SZT2_MOUSE	2	125	48	4.5857e-10	1	0.010375	0.004527	0.0053288	0	979.803	3	979.803	54855	AILVSESSIETEDLSEPEFQSSR	2.27337	0.368124	1381	1403	1381	1403	3431	4
A2AAE1-S4119	Plex1_f03	9577	41327	HCD	8358	2	864.423	-0.00756	-4.37767	1727.85	K.AGMPGS#SGLGSPLGR.S	sp|A2AAE1|BLTP1_MOUSE	2	85	48	8.3521e-10	1	0.018598	0.0056638	0.006889	0	864.427	2	864.423	41327	AGMPGSSGLGSPLGR	2.16184	4.05903	4114	4128	4114	4128	5005	5
A2AAE1-S4367	Plex2_f06	5518	14377	HCD	4948	3	520.928	-0.00183	-1.17166	1560.77	R.SRS#VSDSSVPR.R	sp|A2AAE1|BLTP1_MOUSE	2	52	42	9.4653e-13	1	2.0755e-05	0	0	0	520.928	3	520.928	14377	SRSVSDSSVPR	Inf	0.895795	4365	4375	4365	4375	5005	2
A2AAE1-T2943	Plex1_f06	8062	38356	HCD	7119	3	630.34	0.00664	3.52111	1888	K.EDIAT#PLPSEK.T	sp|A2AAE1|BLTP1_MOUSE	2	64	46	6.5508e-11	1	0.0014364	0.00077359	0.00094533	1	630.003	3	630.006	38356	EDIATPLPSEK	3.02442	3.9001	2939	2949	2939	2949	5005	4
A2AAY5-S769	Plex1_f01	6498	47794	HCD	5754	3	713.36	0.00037	0.17112	2138.06	K.TSSS#PLSC@RPLPEVR.G	sp|A2AAY5|SPD2B_MOUSE	2	92	63	7.865e-12	1	0.00017514	0.00076161	0.00092132	0	713.359	3	713.36	47794	TSSSPLSCRPLPEVR	3.03559	0.263573	766	780	766	780	908	3
A2AAY5-S769	Plex1_f04	6045	44148	HCD	5371	4	643.347	-0.00098	-0.37949	2570.37	K.KTSSS#PLSC@RPLPEVR.G	sp|A2AAY5|SPD2B_MOUSE	2	86	50	9.2392e-12	1	0.0002063	0.00066105	0.0007837	0	643.347	4	643.347	44148	KTSSSPLSCRPLPEVR	3.10585	0.267119	765	780	765	780	908	4
A2ABG4-S101	Plex2_f06	9770	33112	HCD	8605	3	682.352	0.00366	1.78897	2045.04	R.YIT#PES#SPVRK.A	tr|A2ABG4|A2ABG4_MOUSE	2	86	50	7.9733e-10	1	0.017483	0.0085293	0.010024	0	682.35	3	682.352	33112	YITPESSPVRK	1.99896	2.25352	96	106	96	106	766	c(2, 5)
A2ABG4-S101	Plex2_f02	6757	34370	HCD	5960	3	655.362	0.00323	1.64343	1965.07	R.YITPES#SPVRK.A	tr|A2ABG4|A2ABG4_MOUSE	2	48	40	1.3046e-11	1	0.00028607	0.00030516	0.00035836	-1	655.695	3	655.696	34370	YITPESSPVRK	3.44568	2.0324	96	106	96	106	766	5
A2ABG4-S101	Plex1_f02	5572	34662	HCD	4978	3	655.696	0.00293	1.48935	1965.07	R.YITPES#SPVRK.A	tr|A2ABG4|A2ABG4_MOUSE	2	72	52	1.5864e-12	1	3.4786e-05	0.0001625	0.0001908	0	655.695	3	655.696	34662	YITPESSPVRK	3.71942	1.87743	96	106	96	106	766	5
A2ABG4-S102	Plex2_f02	6758	34370	HCD	5960	3	655.362	0.00323	1.64343	1965.07	R.YITPESS#PVRK.A	tr|A2ABG4|A2ABG4_MOUSE	2	48	40	1.3046e-11	1	0.00028607	0.00030516	0.00035836	-1	655.695	3	655.696	34370	YITPESSPVRK	3.44568	2.0324	96	106	96	106	766	6
A2ABG4-S117	Plex2_f03	1730	56061	HCD	1570	4	783.668	0.00829	2.64806	3131.64	R.TTS#LGALYQPS#PTEPRPPLIPK.D	tr|A2ABG4|A2ABG4_MOUSE	2	126	103	1.4169e-18	1	3.2011e-11	0	0	0	783.666	4	783.668	56061	TTSLGALYQPSPTEPRPPLIPK	Inf	2.93639	115	136	115	136	766	c(2, 10)
A2ABG4-S117	Plex1_f06	2518	55022	HCD	2225	4	763.677	0.00707	2.31777	3051.68	R.TTS#LGALYQPSPTEPRPPLIPK.D	tr|A2ABG4|A2ABG4_MOUSE	2	124	92	4.8822e-17	1	1.103e-09	0	0	0	763.675	4	763.677	55022	TTSLGALYQPSPTEPRPPLIPK	Inf	2.50257	115	136	115	136	766	2
A2ABG4-S117	Plex2_f03	2066	56082	HCD	1857	3	1044.89	0.00701	2.24056	3131.64	R.TTS#LGALYQPS#PTEPRPPLIPK.D	tr|A2ABG4|A2ABG4_MOUSE	2	115	83	9.9515e-18	1	2.2483e-10	0	0	1	1044.55	3	1044.56	56082	TTSLGALYQPSPTEPRPPLIPK	Inf	2.62831	115	136	115	136	766	c(2, 10)
A2ABG4-S117	Plex2_f03	2067	56082	HCD	1857	3	1044.89	0.00701	2.24056	3131.64	R.TTS#LGALYQPSPT#EPRPPLIPK.D	tr|A2ABG4|A2ABG4_MOUSE	2	115	83	9.9515e-18	1	2.2483e-10	0	0	1	1044.55	3	1044.56	56082	TTSLGALYQPSPTEPRPPLIPK	Inf	2.62831	115	136	115	136	766	c(2, 12)
A2ABG4-S117	Plex2_f06	2220	54852	HCD	1994	4	763.676	0.00512	1.67838	3051.68	R.TTS#LGALYQPSPTEPRPPLIPK.D	tr|A2ABG4|A2ABG4_MOUSE	2	136	101	1.8535e-17	1	4.1876e-10	0	0	0	763.675	4	763.676	54852	TTSLGALYQPSPTEPRPPLIPK	Inf	1.87403	115	136	115	136	766	2
A2ABG4-S117	Plex1_f01	2172	55251	HCD	1923	4	763.676	0.00439	1.43861	3051.68	R.TTS#LGALYQPSPTEPRPPLIPK.D	tr|A2ABG4|A2ABG4_MOUSE	2	119	91	2.2011e-17	1	4.973e-10	0	0	0	763.675	4	763.676	55251	TTSLGALYQPSPTEPRPPLIPK	Inf	1.62523	115	136	115	136	766	2
A2ABG4-S117	Plex2_f01	1111	55017	HCD	984	3	1017.9	-0.00183	-0.59962	3051.68	R.TTS#LGALYQPSPTEPRPPLIPK.D	tr|A2ABG4|A2ABG4_MOUSE	2	132	103	1.0469e-20	1	2.3653e-13	0	0	0	1017.9	3	1017.9	55017	TTSLGALYQPSPTEPRPPLIPK	Inf	0.382794	115	136	115	136	766	2
A2ABG4-S125	Plex2_f03	1730	56061	HCD	1570	4	783.668	0.00829	2.64806	3131.64	R.TTS#LGALYQPS#PTEPRPPLIPK.D	tr|A2ABG4|A2ABG4_MOUSE	2	126	103	1.4169e-18	1	3.2011e-11	0	0	0	783.666	4	783.668	56061	TTSLGALYQPSPTEPRPPLIPK	Inf	2.93639	115	136	115	136	766	c(2, 10)
A2ABG4-S125	Plex2_f03	2066	56082	HCD	1857	3	1044.89	0.00701	2.24056	3131.64	R.TTS#LGALYQPS#PTEPRPPLIPK.D	tr|A2ABG4|A2ABG4_MOUSE	2	115	83	9.9515e-18	1	2.2483e-10	0	0	1	1044.55	3	1044.56	56082	TTSLGALYQPSPTEPRPPLIPK	Inf	2.62831	115	136	115	136	766	c(2, 10)
A2ABG4-S382	Plex2_f04	6269	44041	HCD	5559	3	681.009	0.01518	7.4389	2041	K.LPS#SEIHPEESLYR.R	tr|A2ABG4|A2ABG4_MOUSE	2	81	58	1.055e-11	1	0.0002342	0.00064257	0.00076002	0	681.003	3	681.009	44041	LPSSEIHPEESLYR	3.11917	7.71463	380	393	380	393	766	2
A2ABG4-S382	Plex2_f03	2541	43805	HCD	2284	3	681.34	0.0061	2.98854	2041	K.LPS#SEIHPEESLYR.R	tr|A2ABG4|A2ABG4_MOUSE	2	85	78	1.2567e-16	1	2.7897e-09	0	0	1	681.003	3	681.006	43805	LPSSEIHPEESLYR	Inf	3.26294	380	393	380	393	766	2
A2ABG4-S382	Plex1_f03	3220	43744	HCD	2922	3	681.003	-0.00256	-1.25475	2041	K.LPS#SEIHPEESLYR.R	tr|A2ABG4|A2ABG4_MOUSE	2	92	79	1.7347e-15	1	3.8509e-08	0	0	0	681.003	3	681.003	43744	LPSSEIHPEESLYR	Inf	0.978426	380	393	380	393	766	2
A2ABG4-S382	Plex1_f04	2254	43870	HCD	2041	3	681.003	-0.00256	-1.25475	2041	K.LPS#SEIHPEESLYR.R	tr|A2ABG4|A2ABG4_MOUSE	2	96	92	1.2968e-16	1	2.8787e-09	0	0	0	681.003	3	681.003	43870	LPSSEIHPEESLYR	Inf	0.978426	380	393	380	393	766	2
A2ABG4-T115	Plex1_f03	7102	51891	HCD	6217	4	802.701	0.00488	1.52075	3207.78	R.RT#TSLGALYQPSPTEPRPPLIPK.D	tr|A2ABG4|A2ABG4_MOUSE	2	109	55	2.2341e-11	1	0.00050548	0.00090321	0.0011066	0	802.7	4	802.701	51891	RTTSLGALYQPSPTEPRPPLIPK	2.95601	1.68949	114	136	114	136	766	1
A2ABG4-T116	Plex2_f06	2219	54852	HCD	1994	4	763.676	0.00512	1.67838	3051.68	R.TT#SLGALYQPSPTEPRPPLIPK.D	tr|A2ABG4|A2ABG4_MOUSE	2	136	101	1.8535e-17	1	4.1876e-10	0	0	0	763.675	4	763.676	54852	TTSLGALYQPSPTEPRPPLIPK	Inf	1.87403	115	136	115	136	766	1
A2ABG4-T116	Plex1_f03	7103	51891	HCD	6217	4	802.701	0.00488	1.52075	3207.78	R.RTT#SLGALYQPSPTEPRPPLIPK.D	tr|A2ABG4|A2ABG4_MOUSE	2	109	55	2.2341e-11	1	0.00050548	0.00090321	0.0011066	0	802.7	4	802.701	51891	RTTSLGALYQPSPTEPRPPLIPK	2.95601	1.68949	114	136	114	136	766	2
A2ABG4-T116	Plex1_f01	2171	55251	HCD	1923	4	763.676	0.00439	1.43861	3051.68	R.TT#SLGALYQPSPTEPRPPLIPK.D	tr|A2ABG4|A2ABG4_MOUSE	2	119	91	2.2011e-17	1	4.973e-10	0	0	0	763.675	4	763.676	55251	TTSLGALYQPSPTEPRPPLIPK	Inf	1.62523	115	136	115	136	766	1
A2ABG4-T116	Plex1_f01	1151	55282	HCD	1013	3	1018.23	-0.00067	-0.21917	3051.68	R.TT#SLGALYQPSPTEPRPPLIPK.D	tr|A2ABG4|A2ABG4_MOUSE	2	141	113	3.9505e-20	1	8.9253e-13	0	0	1	1017.9	3	1017.9	55282	TTSLGALYQPSPTEPRPPLIPK	Inf	0.00123504	115	136	115	136	766	1
A2ABG4-T127	Plex2_f03	2067	56082	HCD	1857	3	1044.89	0.00701	2.24056	3131.64	R.TTS#LGALYQPSPT#EPRPPLIPK.D	tr|A2ABG4|A2ABG4_MOUSE	2	115	83	9.9515e-18	1	2.2483e-10	0	0	1	1044.55	3	1044.56	56082	TTSLGALYQPSPTEPRPPLIPK	Inf	2.62831	115	136	115	136	766	c(2, 12)
A2ABG4-T98	Plex2_f06	9770	33112	HCD	8605	3	682.352	0.00366	1.78897	2045.04	R.YIT#PES#SPVRK.A	tr|A2ABG4|A2ABG4_MOUSE	2	86	50	7.9733e-10	1	0.017483	0.0085293	0.010024	0	682.35	3	682.352	33112	YITPESSPVRK	1.99896	2.25352	96	106	96	106	766	c(2, 5)
A2ABG4-T98	Plex2_f03	9204	34167	HCD	8017	2	766.887	-0.00146	-0.95506	1532.77	R.YIT#PESSPVR.K	tr|A2ABG4|A2ABG4_MOUSE	2	87	56	4.6412e-10	1	0.01012	0.0037322	0.004329	0	766.887	2	766.887	34167	YITPESSPVR	2.36361	0.59622	96	105	96	105	766	2
A2ABV5-S1001	Plex2_f05	6443	63746	HCD	5776	4	1099.54	0.00537	1.22122	4395.12	R.SVNEDDNPPSPIGGDMMDS#LISQLQPPQQQPFPK.Q	sp|A2ABV5|MED14_MOUSE	2	127	49	1.377e-12	1	3.1494e-05	0.00013219	0.00016313	0	1099.53	4	1099.54	63746	SVNEDDNPPSPIGGDMMDSLISQLQPPQQQPFPK	3.78747	1.48145	983	1016	983	1016	1459	18
A2ABV5-S1001	Plex1_f06	6675	63711	HCD	5937	4	1099.79	0.00348	0.7915	4395.12	R.SVNEDDNPPSPIGGDMMDS#LISQLQPPQQQPFPK.Q	sp|A2ABV5|MED14_MOUSE	2	111	39	6.6701e-12	1	0.00015256	0	0	1	1099.53	4	1099.54	63711	SVNEDDNPPSPIGGDMMDSLISQLQPPQQQPFPK	Inf	1.05517	983	1016	983	1016	1459	18
A2ABV5-S1004	Plex2_f05	6444	63746	HCD	5776	4	1099.54	0.00537	1.22122	4395.12	R.SVNEDDNPPSPIGGDMMDSLIS#QLQPPQQQPFPK.Q	sp|A2ABV5|MED14_MOUSE	2	127	49	1.377e-12	1	3.1494e-05	0.00013219	0.00016313	0	1099.53	4	1099.54	63746	SVNEDDNPPSPIGGDMMDSLISQLQPPQQQPFPK	3.78747	1.48145	983	1016	983	1016	1459	21
A2ADA5-S199	Plex1_f02	19350	51044	HCD	16131	3	775.414	0.01067	4.5945	2323.21	R.RVS#VSPGPASPFVLPEGSR.R	sp|A2ADA5|PUSL1_MOUSE	2	101	50	4.6683e-08	1	1.0494	0.15297	0	1	775.076	3	775.079	51044	RVSVSPGPASPFVLPEGSR	Inf	4.83576	197	215	197	215	291	2
A2ADA5-S199	Plex1_f02	2146	51032	HCD	1912	3	775.071	-0.01317	-5.66981	2323.21	R.RVS#VSPGPASPFVLPEGSR.R	sp|A2ADA5|PUSL1_MOUSE	2	114	92	2.7062e-17	1	6.0833e-10	0	0	0	775.076	3	775.071	51032	RVSVSPGPASPFVLPEGSR	Inf	5.43213	197	215	197	215	291	2
A2ADY9-S127	Plex2_f01	4046	44307	HCD	3588	3	1019.8	-0.00305	-0.99714	3056.39	R.TQAQHSS#PGEMAS#SPQGLDNPALLR.D	sp|A2ADY9|DDI2_MOUSE	2	134	81	1.8183e-14	1	4.1246e-07	0	0	1	1019.47	3	1019.47	44307	TQAQHSSPGEMASSPQGLDNPALLR	Inf	0.675769	115	139	115	139	399	c(6, 12)
A2AEV7-S10	Plex1_f02	5792	64754	HCD	5156	4	769.426	-0.00049	-0.15865	3074.68	K.GQLISS#PTFTAPAALFGEAAPLVK.S	sp|A2AEV7|CC120_MOUSE	2	106	56	2.3151e-12	1	5.2449e-05	0.0001625	0.0001908	0	769.426	4	769.426	64754	GQLISSPTFTAPAALFGEAAPLVK	3.71942	0.0694023	5	28	5	28	629	5
A2AEV7-S280	Plex2_f02	4316	16173	HCD	3844	2	750.873	0.00073	0.48771	1500.74	R.NSVAS#PTSPTR.S	sp|A2AEV7|CC120_MOUSE	2	75	69	6.5329e-14	1	1.4325e-06	0.00016046	0.00018804	0	750.872	2	750.873	16173	NSVASPTSPTR	3.72575	0.828725	276	286	276	286	629	4
A2AEV7-S331	Plex1_f02	8699	41913	HCD	7720	3	912.074	0.00079	0.29086	2733.2	R.QWSGSQDS#QMGFPRPDPASDR.A	sp|A2AEV7|CC120_MOUSE	2	126	67	2.1465e-10	1	0.0048421	0.001456	0.00094	1	911.74	3	911.74	41913	QWSGSQDSQMGFPRPDPASDR	3.02687	0.476097	324	344	324	344	629	7
A2AEV7-S331	Plex1_f02	7960	41938	HCD	7047	3	911.74	-0.00073	-0.26777	2733.2	R.QWSGSQDS#QMGFPRPDPASDR.A	sp|A2AEV7|CC120_MOUSE	2	126	72	7.7393e-11	1	0.0017458	0.00080203	0.00094	0	911.74	3	911.74	41938	QWSGSQDSQMGFPRPDPASDR	3.02687	0.0815049	324	344	324	344	629	7
A2AEV7-S390	Plex1_f06	4856	43466	HCD	4321	3	817.408	-0.00341	-1.39354	2449.21	K.S#SEVLYERPQPVPSFSSR.T	sp|A2AEV7|CC120_MOUSE	2	94	66	1.1497e-13	1	2.5792e-06	0	0	1	817.074	3	817.073	43466	SSEVLYERPQPVPSFSSR	Inf	1.26907	390	407	390	407	629	0
A2AEV7-S390	Plex1_f06	6235	43549	HCD	5537	3	816.735	-0.01433	-5.85233	2449.21	K.S#SEVLYERPQPVPSFSSR.T	sp|A2AEV7|CC120_MOUSE	2	93	60	2.6524e-12	1	5.9503e-05	0	0	-1	817.074	3	817.069	43549	SSEVLYERPQPVPSFSSR	Inf	5.72004	390	407	390	407	629	0
A2AEV7-S422	Plex1_f03	6158	9681	HCD	5398	3	509.265	-0.00174	-1.13857	1525.78	R.AARPSS#AAPASR.G	sp|A2AEV7|CC120_MOUSE	2	52	38	3.7084e-12	1	8.17e-05	0	0	0	509.265	3	509.265	9681	AARPSSAAPASR	Inf	0.750057	417	428	417	428	629	5
A2AEV7-T12	Plex1_f02	5793	64754	HCD	5156	4	769.426	-0.00049	-0.15865	3074.68	K.GQLISSPT#FTAPAALFGEAAPLVK.S	sp|A2AEV7|CC120_MOUSE	2	106	56	2.3151e-12	1	5.2449e-05	0.0001625	0.0001908	0	769.426	4	769.426	64754	GQLISSPTFTAPAALFGEAAPLVK	3.71942	0.0694023	5	28	5	28	629	7
A2AEV7-T14	Plex2_f02	6705	64600	HCD	5912	4	769.424	-0.00707	-2.30044	3074.68	K.GQLISSPTFT#APAALFGEAAPLVK.S	sp|A2AEV7|CC120_MOUSE	2	112	59	1.1909e-11	1	0.0002698	0.00030516	0.00035836	0	769.426	4	769.424	64600	GQLISSPTFTAPAALFGEAAPLVK	3.44568	2.06206	5	28	5	28	629	9
A2AEY4-S159	Plex2_f05	10329	51127	HCD	9102	3	741.699	0.00012	0.05389	2224.09	K.RWS#WEGGVMNADK.S	sp|A2AEY4|MA7D3_MOUSE	2	121	67	5.7885e-10	1	0.012805	0.0043931	0.0051514	-1	742.033	3	742.034	51127	RWSWEGGVMNADK	2.28807	0.333275	157	169	157	169	876	2
A2AEY4-S483	Plex1_f06	8534	42513	HCD	7525	3	656.052	0.00457	2.32585	1966.14	K.IRPPS#PIPVSSK.L	sp|A2AEY4|MA7D3_MOUSE	2	74	50	1.285e-10	1	0.0028311	0.001351	0.0016499	0	656.051	3	656.052	42513	IRPPSPIPVSSK	2.78254	2.64515	479	490	479	490	876	4
A2AF47-S1350	Plex2_f01	8244	30783	HCD	7200	2	644.327	0.00122	0.94727	1287.64	K.S#QTMPALR.N	sp|A2AF47|DOC11_MOUSE	2	47	38	8.6546e-11	1	0.0018581	0.0014358	0.0016918	0	644.326	2	644.327	30783	SQTMPALR	2.77165	1.38713	1350	1357	1350	1357	2073	0
A2AF47-S1350	Plex1_f01	8819	30994	HCD	7768	2	644.325	-0.00207	-1.61036	1287.64	K.S#QTMPALR.N	sp|A2AF47|DOC11_MOUSE	2	48	41	2.7763e-10	1	0.0059606	0.0036171	0.0043643	0	644.326	2	644.325	30994	SQTMPALR	2.36009	1.15816	1350	1357	1350	1357	2073	0
A2AF53-T331	Plex1_f05	7311	36543	HCD	6457	2	808.969	0.00341	2.11255	1616.93	R.VVIT#QSPGK.Y	sp|A2AF53|T185A_MOUSE	2	136	114	1.399e-11	1	0.00030298	0.00056818	0.00069336	0	808.967	2	808.969	36543	VVITQSPGK	3.15904	2.51218	328	336	328	336	350	3
A2AFI6-S519	Plex2_f05	7045	5665	HCD	6303	3	444.544	-0.0011	-0.82379	1331.62	K.HEHGS#PQR.T	tr|A2AFI6|A2AFI6_MOUSE	2	62	62	4.5148e-12	1	9.693e-05	0.00013219	0.00016313	0	444.544	3	444.544	5665	HEHGSPQR	3.78747	0.386864	515	522	515	522	671	4
A2AFI6-S519	Plex1_f05	8069	5762	HCD	7135	3	444.544	-0.00119	-0.89244	1331.62	K.HEHGS#PQR.T	tr|A2AFI6|A2AFI6_MOUSE	2	69	56	5.4304e-11	1	0.0011659	0.00064641	0.00078753	0	444.544	3	444.544	5762	HEHGSPQR	3.10373	0.454349	515	522	515	522	671	4
A2AG50-S232	Plex2_f05	11357	15417	HCD	9984	3	537.937	0.00146	0.90769	1611.79	K.QTES#PM*SK.H	sp|A2AG50|MA7D2_MOUSE	2	60	43	1.7449e-09	1	0.037462	0.010709	0.012555	0	537.936	3	537.937	15417	QTESPMSK	1.90118	1.2536	229	236	229	236	781	3
A2AG50-S310	Plex1_f01	3305	21142	HCD	2948	3	584.63	-0.00037	-0.2088	1751.88	R.VATSAAS#GGHGSPLR.R	sp|A2AG50|MA7D2_MOUSE	2	107	87	2.6904e-15	1	5.9908e-08	0.00027778	0.00033069	0	584.63	3	584.63	21142	VATSAASGGHGSPLR	3.48058	0.175077	304	318	304	318	781	6
A2AG50-S310	Plex2_f01	2536	21011	HCD	2231	3	584.63	-0.00055	-0.3132	1751.88	R.VATSAAS#GGHGSPLR.R	sp|A2AG50|MA7D2_MOUSE	2	120	102	6.9682e-17	1	1.5517e-09	0	0	0	584.63	3	584.63	21011	VATSAASGGHGSPLR	Inf	0.0724483	304	318	304	318	781	6
A2AG50-S346	Plex1_f02	10504	24292	HCD	9260	2	754.905	0.00244	1.61703	1508.8	K.TYPQS#PK.T	sp|A2AG50|MA7D2_MOUSE	2	72	59	1.59e-09	1	0.033656	0.010483	0.012344	0	754.904	2	754.905	24292	TYPQSPK	1.90854	2.06552	342	348	342	348	781	4
A2AG50-S346	Plex1_f03	9865	23735	HCD	8609	2	754.401	-0.00348	-2.30566	1508.8	K.TYPQS#PK.T	sp|A2AG50|MA7D2_MOUSE	2	62	52	1.1431e-09	1	0.024196	0.0079234	0.0096218	-1	754.904	2	754.902	23735	TYPQSPK	2.01674	1.85893	342	348	342	348	781	4
A2AG50-S401	Plex1_f02	3668	38820	HCD	3267	3	914.812	0.00945	3.44512	2743.42	K.EGAPGQQSTVLPREES#LEK.R	sp|A2AG50|MA7D2_MOUSE	2	136	95	1.0763e-14	1	2.4194e-07	0.0001625	0.0001908	-1	915.143	3	915.147	38820	EGAPGQQSTVLPREESLEK	3.71942	3.64493	386	404	386	404	781	15
A2AG50-S401	Plex2_f02	1662	38515	HCD	1481	3	915.145	0.00494	1.80076	2743.42	K.EGAPGQQSTVLPREES#LEK.R	sp|A2AG50|MA7D2_MOUSE	2	148	121	3.6417e-18	1	8.186e-11	0	0	0	915.143	3	915.145	38515	EGAPGQQSTVLPREESLEK	Inf	2.00408	386	404	386	404	781	15
A2AG50-S401	Plex2_f04	1773	33516	HCD	1600	4	725.635	0.00317	1.09347	2899.52	K.EGAPGQQSTVLPREES#LEKR.M	sp|A2AG50|MA7D2_MOUSE	2	125	99	3.9423e-18	1	8.878e-11	0	0	0	725.635	4	725.635	33516	EGAPGQQSTVLPREESLEKR	Inf	1.33835	386	405	386	405	781	15
A2AG50-S401	Plex1_f04	1289	33374	HCD	1169	4	725.635	0.00098	0.33645	2899.52	K.EGAPGQQSTVLPREES#LEKR.M	sp|A2AG50|MA7D2_MOUSE	2	132	110	2.3623e-19	1	5.3199e-12	0	0	0	725.635	4	725.635	33374	EGAPGQQSTVLPREESLEKR	Inf	0.580388	386	405	386	405	781	15
A2AG50-S401	Plex1_f03	2441	32991	HCD	2229	4	725.634	-0.00195	-0.6729	2899.52	K.EGAPGQQSTVLPREES#LEKR.M	sp|A2AG50|MA7D2_MOUSE	2	121	90	6.4122e-17	1	1.444e-09	0	0	0	725.635	4	725.634	32991	EGAPGQQSTVLPREESLEKR	Inf	0.425628	386	405	386	405	781	15
A2AG50-S685	Plex1_f04	6866	42835	HCD	6084	3	1003.45	0.00787	2.61549	3008.33	K.SNS#LDDSTEDVQSMDVS#PVSK.E	sp|A2AG50|MA7D2_MOUSE	2	142	64	4.1238e-11	1	0.00093025	0.0012204	0.0014461	0	1003.45	3	1003.45	42835	SNSLDDSTEDVQSMDVSPVSK	2.8398	2.906	683	703	683	703	781	c(2, 16)
A2AG50-S685	Plex2_f05	8057	43950	HCD	7180	3	1003.45	-0.00366	-1.21651	3008.33	K.S#NS#LDDSTEDVQSMDVSPVSK.E	sp|A2AG50|MA7D2_MOUSE	2	159	77	2.6898e-11	1	0.00060676	0.0003829	0.00047192	0	1003.45	3	1003.45	43950	SNSLDDSTEDVQSMDVSPVSK	3.32613	0.930767	683	703	683	703	781	c(0, 2)
A2AG50-S695	Plex2_f06	3579	44978	HCD	3215	3	976.797	0.00988	3.3742	2928.37	K.SNSLDDSTEDVQS#MDVSPVSK.E	sp|A2AG50|MA7D2_MOUSE	2	168	114	4.4747e-15	1	1.0094e-07	0	0	0	976.794	3	976.797	44978	SNSLDDSTEDVQSMDVSPVSK	Inf	3.60297	683	703	683	703	781	12
A2AG50-S695	Plex2_f01	4390	43946	HCD	3891	3	977.125	-0.01055	-3.60259	2928.37	K.SNSLDDSTEDVQS#MDVSPVSK.E	sp|A2AG50|MA7D2_MOUSE	2	166	97	4.8738e-14	1	1.0994e-06	0	0	1	976.794	3	976.791	43946	SNSLDDSTEDVQSMDVSPVSK	Inf	3.37047	683	703	683	703	781	12
A2AG50-S713	Plex2_f06	1998	64801	HCD	1786	4	901.435	0.01097	3.04691	3602.71	K.EELISIPEFS#PVSEMIPGMSLDQNGTGNAR.A	sp|A2AG50|MA7D2_MOUSE	2	149	99	6.1074e-18	1	1.3925e-10	0	0	0	901.432	4	901.435	64801	EELISIPEFSPVSEMIPGMSLDQNGTGNAR	Inf	3.1618	704	733	704	733	781	9
A2AG50-S713	Plex1_f06	1031	64891	HCD	929	4	901.433	0.00244	0.67709	3602.71	K.EELISIPEFS#PVSEMIPGMSLDQNGTGNAR.A	sp|A2AG50|MA7D2_MOUSE	2	155	112	4.4189e-21	1	1.0075e-13	0	0	0	901.432	4	901.433	64891	EELISIPEFSPVSEMIPGMSLDQNGTGNAR	Inf	0.787802	704	733	704	733	781	9
A2AG50-S713	Plex1_f06	2189	62658	HCD	1946	4	905.681	-0.00481	-1.33077	3618.7	K.EELISIPEFS#PVSEM*IPGMSLDQNGTGNAR.A	sp|A2AG50|MA7D2_MOUSE	2	141	92	1.0584e-17	1	2.413e-10	0	0	1	905.431	4	905.43	62658	EELISIPEFSPVSEMIPGMSLDQNGTGNAR	Inf	1.18017	704	733	704	733	781	9
A2AG50-S713	Plex1_f03	9223	65253	HCD	8054	3	1202.24	-0.01671	-4.6382	3602.71	K.EELISIPEFS#PVSEMIPGMSLDQNGTGNAR.A	sp|A2AG50|MA7D2_MOUSE	2	154	52	5.2414e-10	1	0.01195	0.0046981	0.0057159	2	1201.57	3	1201.57	65253	EELISIPEFSPVSEMIPGMSLDQNGTGNAR	2.24292	4.50038	704	733	704	733	781	9
A2AG50-S713	Plex1_f03	19470	65247	HCD	16172	4	901.677	-0.02359	-6.55027	3602.71	K.EELISIPEFS#PVSEMIPGMSLDQNGTGNAR.A	sp|A2AG50|MA7D2_MOUSE	2	138	36	5.6489e-08	1	1.2879	0.18475	0.0057159	1	901.432	4	901.426	65247	EELISIPEFSPVSEMIPGMSLDQNGTGNAR	2.24292	6.43261	704	733	704	733	781	9
A2AG50-S716	Plex1_f06	4881	63351	HCD	4344	4	905.685	0.01031	2.84866	3618.7	K.EELISIPEFSPVS#EMIPGM*SLDQNGTGNAR.A	sp|A2AG50|MA7D2_MOUSE	2	108	55	1.2347e-13	1	2.815e-06	0	0	1	905.431	4	905.434	63351	EELISIPEFSPVSEMIPGMSLDQNGTGNAR	Inf	2.99464	704	733	704	733	781	12
A2AG50-S752	Plex2_f03	4726	45437	HCD	4207	3	713.337	-0.00165	-0.77007	2138	K.SS#ENLSLDDC@NK.N	sp|A2AG50|MA7D2_MOUSE	2	97	78	1.6724e-13	1	3.6844e-06	0	0	0	713.337	3	713.337	45437	SSENLSLDDCNK	Inf	0.642489	751	762	751	762	781	1
A2AG50-S752	Plex1_f02	5064	45946	HCD	4522	3	713.334	-0.00805	-3.76477	2138	K.SS#ENLSLDDC@NK.N	sp|A2AG50|MA7D2_MOUSE	2	93	74	5.1683e-13	1	1.1386e-05	0.0001625	0.0001908	0	713.337	3	713.334	45946	SSENLSLDDCNK	3.71942	3.64247	751	762	751	762	781	1
A2AG50-T690	Plex1_f01	4077	44222	HCD	3638	3	976.795	0.00402	1.37467	2928.37	K.SNSLDDST#EDVQSMDVSPVSK.E	sp|A2AG50|MA7D2_MOUSE	2	166	100	3.3943e-14	1	7.6569e-07	0.00039952	0.00047824	0	976.794	3	976.795	44222	SNSLDDSTEDVQSMDVSPVSK	3.32035	1.60664	683	703	683	703	781	7
A2AG58-S201	Plex2_f05	6901	21117	HCD	6171	2	852.402	0.00159	0.93085	1703.8	R.VQEES#YPQSPR.R	sp|A2AG58|BCLA3_MOUSE	2	94	74	3.3144e-12	1	7.2676e-05	0.00013219	0.00016313	0	852.401	2	852.402	21117	VQEESYPQSPR	3.78747	1.23623	197	207	197	207	752	4
A2AG58-S201	Plex1_f05	5976	21208	HCD	5322	3	568.604	0.00146	0.85874	1703.8	R.VQEES#YPQSPR.R	sp|A2AG58|BCLA3_MOUSE	2	73	59	1.1831e-12	1	2.5943e-05	0.00016316	0.0001994	0	568.603	3	568.604	21208	VQEESYPQSPR	3.70027	1.1086	197	207	197	207	752	4
A2AGH6-S1260	Plex1_f03	898	40405	HCD	832	3	964.111	0.00183	0.63307	2890.32	K.GSGFTVPGGTEELPEEEGGGGSS#GRR.Q	sp|A2AGH6|MED12_MOUSE	2	127	105	1.1473e-21	1	2.6054e-14	0	0	0	964.11	3	964.111	40405	GSGFTVPGGTEELPEEEGGGGSSGRR	Inf	0.86334	1238	1263	1238	1263	2190	22
A2AGH6-S1260	Plex2_f03	574	40721	HCD	529	3	964.111	-0.00055	-0.18992	2890.32	K.GSGFTVPGGTEELPEEEGGGGSS#GRR.Q	sp|A2AGH6|MED12_MOUSE	2	122	107	3.4708e-23	1	7.882e-16	0	0	0	964.11	3	964.111	40721	GSGFTVPGGTEELPEEEGGGGSSGRR	Inf	0.0335599	1238	1263	1238	1263	2190	22
A2AH22-S1205	Plex1_f06	5861	9010	HCD	5226	2	716.345	0.00293	2.04489	1431.68	R.TS#SPQPSTSR.G	sp|A2AH22|AMRA1_MOUSE	2	79	75	1.2789e-12	1	2.7886e-05	0	0	0	716.343	2	716.345	9010	TSSPQPSTSR	Inf	2.39378	1204	1213	1204	1213	1300	1
A2AH22-S269	Plex2_f02	396	31476	HCD	363	4	949.726	0.02951	7.77626	3795.85	R.SSGIQVGEQSTVQDSATPS#PPPPPPQPSTERPR.T	sp|A2AH22|AMRA1_MOUSE	2	215	156	1.5205e-23	1	3.475e-16	0	0	0	949.718	4	949.726	31476	SSGIQVGEQSTVQDSATPSPPPPPPQPSTERPR	Inf	7.94594	251	283	251	283	1300	18
A2AHC3-S216	Plex2_f01	5169	22424	HCD	4585	3	651.015	0	0	1951.03	K.QQPLES#PAHQK.V	sp|A2AHC3|CAMP1_MOUSE	2	88	70	3.7203e-13	1	8.1575e-06	0	0	0	651.014	3	651.015	22424	QQPLESPAHQK	Inf	0.351281	211	221	211	221	1581	5
A2AHC3-S216	Plex1_f01	7147	22646	HCD	6324	3	651.014	-0.00091	-0.46877	1951.03	K.QQPLES#PAHQK.V	sp|A2AHC3|CAMP1_MOUSE	2	91	62	2.3418e-11	1	0.00051349	0.00087209	0.0010534	0	651.014	3	651.014	22646	QQPLESPAHQK	2.97741	0.124899	211	221	211	221	1581	5
A2AHC3-S374	Plex1_f02	8119	49628	HCD	7190	3	1040.83	0.00951	3.04932	3120.48	R.SFLGS#PAAMSPADQPPSTQPLAEGSHR.Y	sp|A2AHC3|CAMP1_MOUSE	2	145	77	9.7474e-11	1	0.002216	0.0010477	0	0	1040.83	3	1040.83	49628	SFLGSPAAMSPADQPPSTQPLAEGSHR	Inf	3.30091	370	396	370	396	1581	4
A2AHC3-S374	Plex1_f02	818	49596	HCD	742	3	1041.5	0.00488	1.5651	3120.48	R.SFLGS#PAAMSPADQPPSTQPLAEGSHR.Y	sp|A2AHC3|CAMP1_MOUSE	2	139	113	2.3096e-21	1	5.2507e-14	0	0	2	1040.83	3	1040.83	49596	SFLGSPAAMSPADQPPSTQPLAEGSHR	Inf	1.80862	370	396	370	396	1581	4
A2AHC3-S374	Plex2_f02	791	49214	HCD	714	3	1040.83	-0.0011	-0.35184	3120.48	R.SFLGS#PAAMSPADQPPSTQPLAEGSHR.Y	sp|A2AHC3|CAMP1_MOUSE	2	146	115	3.841e-21	1	8.7322e-14	0	0	0	1040.83	3	1040.83	49214	SFLGSPAAMSPADQPPSTQPLAEGSHR	Inf	0.100219	370	396	370	396	1581	4
A2AHC3-S415	Plex1_f04	5642	53296	HCD	5033	3	655.349	-0.00091	-0.46567	1964.03	K.GASTFS#PSHPLLPLR.Q	sp|A2AHC3|CAMP1_MOUSE	2	84	57	4.2643e-12	1	9.4955e-05	0.00052724	0.00062435	0	655.349	3	655.349	53296	GASTFSPSHPLLPLR	3.20457	0.165781	410	424	410	424	1581	5
A2AHC3-S415	Plex2_f04	5468	53406	HCD	4861	3	655.347	-0.00475	-2.42148	1964.03	K.GASTFS#PSHPLLPLR.Q	sp|A2AHC3|CAMP1_MOUSE	2	85	62	2.0002e-12	1	4.4539e-05	0.00018692	0.00022099	0	655.349	3	655.347	53406	GASTFSPSHPLLPLR	3.65563	2.11894	410	424	410	424	1581	5
A2AHC3-S785	Plex1_f03	9847	50842	HCD	8593	4	898.424	0.00634	1.76633	3590.67	K.DDAS#GRSSPC@LSTTSQLSSMSMASGSVK.M	sp|A2AHC3|CAMP1_MOUSE	2	173	64	1.1218e-09	1	0.02553	0.0079234	0.0096218	0	898.422	4	898.424	50842	DDASGRSSPCLSTTSQLSSMSMASGSVK	2.01674	1.87929	782	809	782	809	1581	3
A2AHC3-S788	Plex2_f03	8325	50963	HCD	7276	4	898.421	-0.00366	-1.01904	3590.67	K.DDASGRS#SPC@LSTTSQLSSMSMASGSVK.M	sp|A2AHC3|CAMP1_MOUSE	2	174	73	1.4348e-10	1	0.0032652	0.0011375	0.0013618	0	898.422	4	898.421	50963	DDASGRSSPCLSTTSQLSSMSMASGSVK	2.86589	0.914492	782	809	782	809	1581	6
A2AHC3-S789	Plex2_f03	8326	50963	HCD	7276	4	898.421	-0.00366	-1.01904	3590.67	K.DDASGRSS#PC@LSTTSQLSSMSMASGSVK.M	sp|A2AHC3|CAMP1_MOUSE	2	174	73	1.4348e-10	1	0.0032652	0.0011375	0.0013618	0	898.422	4	898.421	50963	DDASGRSSPCLSTTSQLSSMSMASGSVK	2.86589	0.914492	782	809	782	809	1581	7
A2AHC3-S789	Plex2_f01	6033	54594	HCD	5321	3	997.476	-0.01201	-4.01875	2989.42	R.SS#PC@LSTTSQLSSMSMASGSVK.M	sp|A2AHC3|CAMP1_MOUSE	2	126	65	2.3774e-12	1	5.3713e-05	0.00015482	0.00018245	1	997.145	3	997.141	54594	SSPCLSTTSQLSSMSMASGSVK	3.73886	3.91209	788	809	788	809	1581	1
A2AHC3-S793	Plex1_f03	3168	51225	HCD	2872	3	1197.89	-0.01933	-5.38485	3590.67	K.DDASGRSSPC@LS#TTSQLSSMSMASGSVK.M	sp|A2AHC3|CAMP1_MOUSE	2	215	129	1.4131e-15	1	3.2159e-08	0	0	1	1197.56	3	1197.55	51225	DDASGRSSPCLSTTSQLSSMSMASGSVK	Inf	5.22027	782	809	782	809	1581	11
A2AHG0-S673	Plex1_f01	2077	14672	HCD	1837	3	767.046	0.0011	0.47743	2299.12	R.GAAGGS#STPTPQHGEEK.K	sp|A2AHG0|LZTS3_MOUSE	2	114	102	1.4159e-17	1	3.1694e-10	0	0	0	767.045	3	767.046	14672	GAAGGSSTPTPQHGEEK	Inf	0.701422	668	684	668	684	700	5
A2AI08-S272	Plex2_f05	6687	45671	HCD	5986	4	838.925	0.00488	1.45508	3352.67	R.SLSNGPMTQESPTGPANGLS#GSPPVPGK.W	sp|A2AI08|TPRN_MOUSE	2	112	54	2.1174e-12	1	4.8186e-05	0.00013219	0.00016313	0	838.924	4	838.925	45671	SLSNGPMTQESPTGPANGLSGSPPVPGK	3.78747	1.67226	253	280	253	280	749	19
A2AI08-S274	Plex2_f05	6688	45671	HCD	5986	4	838.925	0.00488	1.45508	3352.67	R.SLSNGPMTQESPTGPANGLSGS#PPVPGK.W	sp|A2AI08|TPRN_MOUSE	2	112	54	2.1174e-12	1	4.8186e-05	0.00013219	0.00016313	0	838.924	4	838.925	45671	SLSNGPMTQESPTGPANGLSGSPPVPGK	3.78747	1.67226	253	280	253	280	749	21
A2AI08-T265	Plex1_f05	4688	45788	HCD	4197	4	838.923	-0.00366	-1.09131	3352.67	R.SLSNGPMTQESPT#GPANGLSGSPPVPGK.W	sp|A2AI08|TPRN_MOUSE	2	128	63	5.5163e-14	1	1.2554e-06	0	0	0	838.924	4	838.923	45788	SLSNGPMTQESPTGPANGLSGSPPVPGK	Inf	0.878626	253	280	253	280	749	12
A2AIV2-S1758	Plex1_f01	4725	46417	HCD	4189	4	608.585	0.00652	2.6808	2432.31	R.GPLPPLRPLS#STGYRPSPR.D	sp|A2AIV2|VIR_MOUSE	2	101	62	1.7799e-13	1	4.001e-06	0.00039952	0.00047824	-1	608.834	4	608.835	46417	GPLPPLRPLSSTGYRPSPR	3.32035	2.88356	1749	1767	1749	1767	1811	9
A2AIV2-S1758	Plex1_f06	1580	45867	HCD	1385	4	608.835	0.00634	2.60648	2432.31	R.GPLPPLRPLS#STGYRPSPR.D	sp|A2AIV2|VIR_MOUSE	2	111	94	2.9368e-19	1	6.6017e-12	0	0	0	608.834	4	608.835	45867	GPLPPLRPLSSTGYRPSPR	Inf	2.81998	1749	1767	1749	1767	1811	9
A2AIV2-S1758	Plex2_f06	4041	45654	HCD	3627	4	608.834	0.00171	0.70175	2432.31	R.GPLPPLRPLS#STGYRPSPR.D	sp|A2AIV2|VIR_MOUSE	2	99	67	2.0239e-14	1	4.5494e-07	0	0	0	608.834	4	608.834	45654	GPLPPLRPLSSTGYRPSPR	Inf	0.9147	1749	1767	1749	1767	1811	9
A2AIV2-S1758	Plex1_f01	7848	46555	HCD	6940	4	608.583	0.00091	0.37507	2432.31	R.GPLPPLRPLS#STGYRPSPR.D	sp|A2AIV2|VIR_MOUSE	2	100	52	7.0517e-11	1	0.0015851	0.0025843	0.00047824	-1	608.834	4	608.834	46555	GPLPPLRPLSSTGYRPSPR	3.32035	0.584083	1749	1767	1749	1767	1811	9
A2AIV2-S1759	Plex1_f01	7849	46555	HCD	6940	4	608.583	0.00091	0.37507	2432.31	R.GPLPPLRPLSS#TGYRPSPR.D	sp|A2AIV2|VIR_MOUSE	2	100	52	7.0517e-11	1	0.0015851	0.0025843	0.0031153	-1	608.834	4	608.834	46555	GPLPPLRPLSSTGYRPSPR	2.5065	0.584083	1749	1767	1749	1767	1811	10
A2AIV2-T1760	Plex1_f01	7850	46555	HCD	6940	4	608.583	0.00091	0.37507	2432.31	R.GPLPPLRPLSST#GYRPSPR.D	sp|A2AIV2|VIR_MOUSE	2	100	52	7.0517e-11	1	0.0015851	0.0025843	0.0031153	-1	608.834	4	608.834	46555	GPLPPLRPLSSTGYRPSPR	2.5065	0.584083	1749	1767	1749	1767	1811	11
A2AJ72-S536	Plex1_f01	14870	53423	HCD	12846	4	824.626	0.01896	5.75235	3296.47	K.QSHPTSAAPQASS#PPDYTMAWAEYYR.Q	tr|A2AJ72|A2AJ72_MOUSE	2	137	54	2.0469e-08	1	0.46484	0.086623	0	-1	824.872	4	824.877	53423	QSHPTSAAPQASSPPDYTMAWAEYYR	Inf	5.86346	524	549	524	549	569	12
A2AJ72-S536	Plex1_f01	1773	53329	HCD	1566	3	1099.5	0.00329	0.99922	3296.47	K.QSHPTSAAPQASS#PPDYTMAWAEYYR.Q	tr|A2AJ72|A2AJ72_MOUSE	2	163	106	2.9082e-18	1	6.6044e-11	0	0	0	1099.49	3	1099.5	53329	QSHPTSAAPQASSPPDYTMAWAEYYR	Inf	1.17268	524	549	524	549	569	12
A2AJ72-S536	Plex1_f01	2860	53389	HCD	2542	3	1099.49	0.00183	0.55512	3296.47	K.QSHPTSAAPQASS#PPDYTMAWAEYYR.Q	tr|A2AJ72|A2AJ72_MOUSE	2	170	103	5.2008e-16	1	1.1811e-08	0.00027778	0	0	1099.49	3	1099.49	53389	QSHPTSAAPQASSPPDYTMAWAEYYR	Inf	0.727021	524	549	524	549	569	12
A2AJ72-S536	Plex2_f01	3652	52966	HCD	3224	3	1099.49	0.00073	0.22205	3296.47	K.QSHPTSAAPQASS#PPDYTMAWAEYYR.Q	tr|A2AJ72|A2AJ72_MOUSE	2	181	110	5.4046e-15	1	1.2274e-07	0	0	0	1099.49	3	1099.49	52966	QSHPTSAAPQASSPPDYTMAWAEYYR	Inf	0.390503	524	549	524	549	569	12
A2AJ72-S566	Plex2_f06	14100	37410	HCD	12304	3	859.403	0.00281	1.09022	2575.19	R.QQAAFYGQTLGQAQAHS#QEQ.-	tr|A2AJ72|A2AJ72_MOUSE	2	144	52	1.6258e-08	1	0.36614	0.074179	0.0089333	1	859.068	3	859.069	37410	QQAAFYGQTLGQAQAHSQEQ	2.04899	1.25533	550	569	550	569	569	16
A2AJ72-S566	Plex1_f06	5391	37574	HCD	4811	3	859.068	-0.00073	-0.28419	2575.19	R.QQAAFYGQTLGQAQAHS#QEQ.-	tr|A2AJ72|A2AJ72_MOUSE	2	129	74	4.6583e-13	1	1.0491e-05	0	0	0	859.068	3	859.068	37574	QQAAFYGQTLGQAQAHSQEQ	Inf	0.116379	550	569	550	569	569	16
A2AJ72-S566	Plex2_f06	9633	37442	HCD	8479	3	859.067	-0.00274	-1.06572	2575.19	R.QQAAFYGQTLGQAQAHS#QEQ.-	tr|A2AJ72|A2AJ72_MOUSE	2	132	60	6.8933e-10	1	0.015524	0.007626	0.0089333	0	859.068	3	859.067	37442	QQAAFYGQTLGQAQAHSQEQ	2.04899	0.896295	550	569	550	569	569	16
A2AJA9-T856	Plex1_f06	8855	29414	HCD	7796	3	615.673	-0.00256	-1.3879	1845.01	K.VALAAGSPT#RPPPAR.G	sp|A2AJA9|AJM1_MOUSE	2	73	46	2.0565e-10	1	0.0045793	0.001898	0.0023158	0	615.674	3	615.673	29414	VALAAGSPTRPPPAR	2.6353	1.06546	848	862	848	862	974	8
A2AJI0-S125	Plex1_f02	8285	26487	HCD	7331	3	893.443	0.00549	2.04944	2678.31	R.RSS#QPSPTTVPAS#DSPPAK.Q	sp|A2AJI0|MA7D1_MOUSE	2	141	71	1.1692e-10	1	0.0026281	0.001159	0.0001908	0	893.441	3	893.443	26487	RSSQPSPTTVPASDSPPAK	3.71942	2.38705	113	131	113	131	846	c(2, 12)
A2AJI0-S125	Plex2_f02	11529	26714	HCD	10016	4	670.083	0.0053	1.9796	2678.31	R.RSS#QPSPTTVPAS#DSPPAK.Q	sp|A2AJI0|MA7D1_MOUSE	2	135	61	3.5894e-09	1	0.080686	0.02182	0.00051822	-1	670.332	4	670.334	26714	RSSQPSPTTVPASDSPPAK	3.28549	2.33706	113	131	113	131	846	c(2, 12)
A2AJI0-S125	Plex1_f05	6248	25598	HCD	5517	3	920.098	0.00476	1.72473	2758.27	R.RS#SQPSPT#TVPAS#DSPPAK.Q	sp|A2AJI0|MA7D1_MOUSE	2	144	85	1.8499e-12	1	4.1583e-05	0.00016316	0.0001994	0	920.096	3	920.098	25598	RSSQPSPTTVPASDSPPAK	3.70027	2.18385	113	131	113	131	846	c(1, 7, 12)
A2AJI0-S125	Plex1_f05	6249	25598	HCD	5517	3	920.098	0.00476	1.72473	2758.27	R.RSS#QPSPT#TVPAS#DSPPAK.Q	sp|A2AJI0|MA7D1_MOUSE	2	144	85	1.8499e-12	1	4.1583e-05	0.00016316	0.0001994	0	920.096	3	920.098	25598	RSSQPSPTTVPASDSPPAK	3.70027	2.18385	113	131	113	131	846	c(2, 7, 12)
A2AJI0-S125	Plex1_f02	6192	26521	HCD	5517	3	894.111	0.00269	1.00352	2678.31	R.RS#SQPSPTTVPAS#DSPPAK.Q	sp|A2AJI0|MA7D1_MOUSE	2	164	92	4.8383e-12	1	0.00010876	0.0001625	0.0001908	2	893.441	3	893.442	26521	RSSQPSPTTVPASDSPPAK	3.71942	1.34252	113	131	113	131	846	c(1, 12)
A2AJI0-S125	Plex1_f02	6193	26521	HCD	5517	3	894.111	0.00269	1.00352	2678.31	R.RSS#QPSPTTVPAS#DSPPAK.Q	sp|A2AJI0|MA7D1_MOUSE	2	164	92	4.8383e-12	1	0.00010876	0.0001625	0.0001908	2	893.441	3	893.442	26521	RSSQPSPTTVPASDSPPAK	3.71942	1.34252	113	131	113	131	846	c(2, 12)
A2AJI0-S125	Plex2_f02	7039	26525	HCD	6204	3	893.441	-0.00073	-0.27326	2678.31	R.RSS#QPSPTTVPAS#DSPPAK.Q	sp|A2AJI0|MA7D1_MOUSE	2	145	78	2.1057e-11	1	0.00047334	0.00044059	0.00051822	0	893.441	3	893.441	26525	RSSQPSPTTVPASDSPPAK	3.28549	0.0589729	113	131	113	131	846	c(2, 12)
A2AJI0-S125	Plex2_f06	8832	27753	HCD	7769	3	814.751	-0.00219	-0.89895	2442.24	R.SSQPSPTTVPAS#DSPPAK.Q	sp|A2AJI0|MA7D1_MOUSE	2	125	72	2.5688e-10	1	0.0057628	0.0031186	0.0037681	0	814.752	3	814.751	27753	SSQPSPTTVPASDSPPAK	2.42388	0.59361	114	131	114	131	846	11
A2AJI0-S125	Plex2_f05	7718	25576	HCD	6879	3	920.427	-0.01109	-4.0236	2758.27	R.RSS#QPS#PTTVPAS#DSPPAK.Q	sp|A2AJI0|MA7D1_MOUSE	2	142	77	1.513e-11	1	0.00034011	0.00013219	0.00016313	1	920.096	3	920.093	25576	RSSQPSPTTVPASDSPPAK	3.78747	3.5673	113	131	113	131	846	c(2, 5, 12)
A2AJI0-S276	Plex2_f02	4397	38013	HCD	3916	3	530.593	0	0	1589.76	K.SS#ATLWNSPSR.N	sp|A2AJI0|MA7D1_MOUSE	2	80	76	8.0597e-14	1	1.7673e-06	0.00016046	0.00018804	0	530.593	3	530.593	38013	SSATLWNSPSR	3.72575	0.402736	275	285	275	285	846	1
A2AJI0-S28	Plex2_f05	8501	57379	HCD	7569	4	1153.1	-0.00042	-0.09219	4608.36	R.IPQEPRPS#PEGDPSPPPPPTPMSALVPDTPPDTPPALK.T	sp|A2AJI0|MA7D1_MOUSE	2	174	65	5.1568e-11	1	0.0011825	0.00047727	0.00058729	1	1152.85	4	1152.85	57379	IPQEPRPSPEGDPSPPPPPTPMSALVPDTPPDTPPALK	3.23115	0.141555	21	58	21	58	846	7
A2AJI0-S589	Plex1_f04	4538	45625	HCD	4051	5	1075.35	0.02799	5.20907	5373.72	K.EQSSTQIPAETAVPAVPAAPTAPPTAAPS#VTPSKPMAGTTDREEATR.L	sp|A2AJI0|MA7D1_MOUSE	2	234	97	3.3352e-13	1	7.6813e-06	0.0003811	0.00045239	-1	1075.55	5	1075.55	45625	EQSSTQIPAETAVPAVPAAPTAPPTAAPSVTPSKPMAGTTDREEATR	3.34449	5.47218	561	607	561	607	846	28
A2AJI0-S593	Plex1_f04	4540	45625	HCD	4051	5	1075.35	0.02799	5.20907	5373.72	K.EQSSTQIPAETAVPAVPAAPTAPPTAAPSVTPS#KPMAGTTDREEATR.L	sp|A2AJI0|MA7D1_MOUSE	2	234	97	3.3352e-13	1	7.6813e-06	0.0003811	0.00045239	-1	1075.55	5	1075.55	45625	EQSSTQIPAETAVPAVPAAPTAPPTAAPSVTPSKPMAGTTDREEATR	3.34449	5.47218	561	607	561	607	846	32
A2AJI0-S805	Plex2_f01	6705	55081	HCD	5882	4	809.668	0.00488	1.50766	3235.65	K.EMPGSLVNGLQPLPAHQENGFS#PK.G	sp|A2AJI0|MA7D1_MOUSE	2	107	53	7.6852e-12	1	0.00017411	0.00015482	0.00018245	0	809.667	4	809.668	55081	EMPGSLVNGLQPLPAHQENGFSPK	3.73886	1.72342	784	807	784	807	846	21
A2AJI0-S805	Plex1_f01	2987	55232	HCD	2659	4	809.665	-0.00878	-2.71379	3235.65	K.EMPGSLVNGLQPLPAHQENGFS#PK.G	sp|A2AJI0|MA7D1_MOUSE	2	131	80	8.3733e-16	1	1.897e-08	0.00027778	0.00033069	0	809.667	4	809.665	55232	EMPGSLVNGLQPLPAHQENGFSPK	3.48058	2.48818	784	807	784	807	846	21
A2AJI0-T373	Plex2_f02	1959	36984	HCD	1744	3	618.631	0.00073	0.39465	1853.88	R.SASASPLT#PC@SAPR.S	sp|A2AJI0|MA7D1_MOUSE	2	80	79	1.727e-17	1	3.8337e-10	0	0	0	618.631	3	618.631	36984	SASASPLTPCSAPR	Inf	0.505992	366	379	366	379	846	7
A2AJI0-T373	Plex1_f02	2018	36754	HCD	1792	3	618.631	0.00055	0.29598	1853.88	R.SASASPLT#PC@SAPR.S	sp|A2AJI0|MA7D1_MOUSE	2	95	91	1.4588e-17	1	3.2383e-10	0	0	0	618.631	3	618.631	36754	SASASPLTPCSAPR	Inf	0.409003	366	379	366	379	846	7
A2AJI0-T373	Plex1_f02	8725	37206	HCD	7741	3	618.63	-0.00219	-1.18394	1853.88	R.SASASPLT#PC@SAPR.S	sp|A2AJI0|MA7D1_MOUSE	2	91	62	2.2049e-10	1	0.0048946	0.001456	0	0	618.631	3	618.63	37206	SASASPLTPCSAPR	Inf	1.07815	366	379	366	379	846	7
A2AJI0-T373	Plex2_f02	1844	36542	HCD	1641	3	618.63	-0.00329	-1.77591	1853.88	R.SASASPLT#PC@SAPR.S	sp|A2AJI0|MA7D1_MOUSE	2	81	79	9.4253e-18	1	2.0923e-10	0	0	0	618.631	3	618.63	36542	SASASPLTPCSAPR	Inf	1.67625	366	379	366	379	846	7
A2AJI0-T373	Plex1_f02	5130	36798	HCD	4584	2	927.942	-0.00579	-3.12485	1853.88	R.SASASPLT#PC@SAPR.S	sp|A2AJI0|MA7D1_MOUSE	2	87	65	5.9841e-13	1	1.3284e-05	0.0001625	0	1	927.443	2	927.44	36798	SASASPLTPCSAPR	Inf	2.98094	366	379	366	379	846	7
A2AJI0-T385	Plex2_f01	8693	19191	HCD	7588	3	547.586	0.00073	0.44585	1640.74	R.C@T#PSGERPER.R	sp|A2AJI0|MA7D1_MOUSE	2	57	42	1.6094e-10	1	0.0035094	0.0024938	0.0029403	0	547.586	3	547.586	19191	CTPSGERPER	2.53161	0.616078	384	393	384	393	846	1
A2AJI0-T591	Plex1_f04	4539	45625	HCD	4051	5	1075.35	0.02799	5.20907	5373.72	K.EQSSTQIPAETAVPAVPAAPTAPPTAAPSVT#PSKPMAGTTDREEATR.L	sp|A2AJI0|MA7D1_MOUSE	2	234	97	3.3352e-13	1	7.6813e-06	0.0003811	0.00045239	-1	1075.55	5	1075.55	45625	EQSSTQIPAETAVPAVPAAPTAPPTAAPSVTPSKPMAGTTDREEATR	3.34449	5.47218	561	607	561	607	846	30
A2AJK6-S2479	Plex1_f04	4968	47623	HCD	4426	3	724.709	-0.0053	-2.44238	2172.12	K.SQMELLQAGLS#RTPTR.H	sp|A2AJK6|CHD7_MOUSE	2	116	75	9.726e-13	1	2.1717e-05	0.0003811	0.00045239	0	724.71	3	724.709	47623	SQMELLQAGLSRTPTR	3.34449	2.22753	2469	2484	2469	2484	2986	10
A2AJK6-S295	Plex2_f02	1256	23509	HCD	1117	3	745.024	0.00091	0.40962	2233.06	R.NQTVPS#PTVNNSGQYSR.Y	sp|A2AJK6|CHD7_MOUSE	2	125	121	2.8089e-19	1	6.2874e-12	0	0	0	745.024	3	745.024	23509	NQTVPSPTVNNSGQYSR	Inf	0.622381	290	306	290	306	2986	5
A2AJK6-S295	Plex1_f02	1608	23624	HCD	1429	3	745.023	-0.00201	-0.90116	2233.06	R.NQTVPS#PTVNNSGQYSR.Y	sp|A2AJK6|CHD7_MOUSE	2	136	122	1.6959e-18	1	3.7961e-11	0	0	0	745.024	3	745.023	23624	NQTVPSPTVNNSGQYSR	Inf	0.693013	290	306	290	306	2986	5
A2AJK6-T2481	Plex2_f04	7059	47728	HCD	6234	3	724.71	-0.0011	-0.50532	2172.12	K.SQMELLQAGLSRT#PTR.H	sp|A2AJK6|CHD7_MOUSE	2	100	64	4.1538e-11	1	0.0009275	0.00098564	0.0011645	0	724.71	3	724.71	47728	SQMELLQAGLSRTPTR	2.93386	0.29572	2469	2484	2469	2484	2986	12
A2AJK6-T2481	Plex1_f04	4969	47623	HCD	4426	3	724.709	-0.0053	-2.44238	2172.12	K.SQMELLQAGLSRT#PTR.H	sp|A2AJK6|CHD7_MOUSE	2	116	75	9.726e-13	1	2.1717e-05	0.0003811	0.00045239	0	724.71	3	724.709	47623	SQMELLQAGLSRTPTR	3.34449	2.22753	2469	2484	2469	2484	2986	12
A2AJT4-S600	Plex2_f06	8307	7915	HCD	7311	3	539.939	0.00018	0.11304	1617.8	R.SNRS#SIERER.R	sp|A2AJT4|PNISR_MOUSE	2	41	33	1.1621e-10	1	0.0025341	0.0011499	0.0013889	0	539.939	3	539.939	7915	SNRSSIERER	2.85733	0.43651	597	606	597	606	805	3
A2AJT4-S706	Plex2_f01	8334	35357	HCD	7280	3	595.313	0.00128	0.71768	1783.92	K.FSS#QDDRLK.R	sp|A2AJT4|PNISR_MOUSE	2	59	46	9.8907e-11	1	0.0021421	0.001685	0.001985	0	595.312	3	595.313	35357	FSSQDDRLK	2.70224	1.07454	704	712	704	712	805	2
A2AJT4-S736	Plex1_f04	7362	11185	HCD	6501	4	524.042	0.01365	6.52236	2093.13	R.HDS#RQDSKK.N	sp|A2AJT4|PNISR_MOUSE	2	60	44	8.9547e-11	1	0.0019394	0.0015766	0.0018695	0	524.038	4	524.042	11185	HDSRQDSKK	2.72827	6.86906	734	742	734	742	805	2
A2AJT4-S736	Plex2_f04	7311	11219	HCD	6442	4	524.04	0.00634	3.02824	2093.13	R.HDS#RQDSKK.N	sp|A2AJT4|PNISR_MOUSE	2	76	49	5.9936e-11	1	0.0012981	0.00098564	0.0011645	0	524.038	4	524.04	11219	HDSRQDSKK	2.93386	3.37695	734	742	734	742	805	2
A2AJT4-S760	Plex2_f05	10621	15519	HCD	9374	3	574.6	0.01231	7.15772	1720.77	R.S#SS#ESPGSSK.E	sp|A2AJT4|PNISR_MOUSE	2	67	44	8.2608e-10	1	0.018013	0.0060709	0.0070965	1	574.261	3	574.265	15519	SSSESPGSSK	2.14896	7.75155	760	769	760	769	805	c(0, 2)
A2AJT4-S762	Plex2_f05	10621	15519	HCD	9374	3	574.6	0.01231	7.15772	1720.77	R.S#SS#ESPGSSK.E	sp|A2AJT4|PNISR_MOUSE	2	67	44	8.2608e-10	1	0.018013	0.0060709	0.0070965	1	574.261	3	574.265	15519	SSSESPGSSK	2.14896	7.75155	760	769	760	769	805	c(0, 2)
A2AJT4-S762	Plex1_f02	7768	15829	HCD	6880	3	547.606	0.00201	1.22604	1640.8	R.SSS#ESPGSSK.E	sp|A2AJT4|PNISR_MOUSE	2	72	57	6.0001e-11	1	0.0013084	0.00067322	0.00078889	0	547.605	3	547.606	15829	SSSESPGSSK	3.10298	1.6186	760	769	760	769	805	2
A2AJT4-T628	Plex2_f01	9753	42342	HCD	8527	2	675.353	0.01024	7.60599	1347.68	R.T#NRSSRSR.S	sp|A2AJT4|PNISR_MOUSE	2	53	43	6.5903e-10	1	0.014149	0.0063263	0.0074803	2	674.344	2	674.349	42342	TNRSSRSR	2.12608	7.98098	628	635	628	635	805	0
A2AJW4-S12	Plex1_f04	4813	22317	HCD	4291	3	552.278	0.00749	4.53115	1654.81	K.GSGSAPLPS#TPGSR.K	tr|A2AJW4|A2AJW4_MOUSE	2	69	58	6.889e-13	1	1.5293e-05	0.0003811	0.00045239	0	552.275	3	552.278	22317	GSGSAPLPSTPGSR	3.34449	4.80924	4	17	4	17	279	8
A2AKB9-S91	Plex2_f03	5709	55854	HCD	5029	4	925.208	-0.01982	-5.35908	3698.83	R.AGEFAAPGALELSAAT#ASAS#QAKLSPSSSPR.R	sp|A2AKB9|DCA10_MOUSE	2	139	64	1.5464e-12	1	3.5288e-05	0.00015207	0.00018282	-1	925.463	4	925.459	55854	AGEFAAPGALELSAATASASQAKLSPSSSPR	3.73798	5.11435	72	102	72	102	566	c(15, 19)
A2AKB9-T87	Plex2_f03	5709	55854	HCD	5029	4	925.208	-0.01982	-5.35908	3698.83	R.AGEFAAPGALELSAAT#ASAS#QAKLSPSSSPR.R	sp|A2AKB9|DCA10_MOUSE	2	139	64	1.5464e-12	1	3.5288e-05	0.00015207	0.00018282	-1	925.463	4	925.459	55854	AGEFAAPGALELSAATASASQAKLSPSSSPR	3.73798	5.11435	72	102	72	102	566	c(15, 19)
A2AKE7-S322	Plex2_f05	10478	12864	HCD	9243	4	781.355	0.00427	1.36923	3120.39	R.DTAVWTGGSMMASLNS#FQCRWMTR.A	sp|A2AKE7|ACL10_MOUSE	2	147	55	6.8615e-10	1	0.015545	0.0053427	0.0062027	2	780.852	4	780.854	12864	DTAVWTGGSMMASLNSFQCRWMTR	2.20742	1.539	307	330	307	330	346	15
A2AKX3-S1515	Plex1_f01	8027	46764	HCD	7081	4	773.169	0.02408	7.79233	3090.63	K.DTVQREDS#LSRPQLESLSITK.C	sp|A2AKX3|SETX_MOUSE	2	121	63	8.9357e-11	1	0.0020157	0.0026592	0.0032077	-1	773.413	4	773.42	46764	DTVQREDSLSRPQLESLSITK	2.49381	8.00718	1508	1528	1508	1528	2646	7
A2AKX3-S1515	Plex1_f01	22596	46751	HCD	19213	4	773.409	-0.02024	-6.55008	3090.63	K.DTVQREDS#LSRPQLESLSITK.C	sp|A2AKX3|SETX_MOUSE	2	125	47	9.2488e-08	1	2.0864	0.24882	0.0032077	0	773.413	4	773.409	46751	DTVQREDSLSRPQLESLSITK	2.49381	6.33018	1508	1528	1508	1528	2646	7
A2AKX3-S207	Plex2_f06	4149	64685	HCD	3717	3	965.191	-0.01061	-3.66769	2893.57	K.VIELGLLES#PDIYTSSVLEK.G	sp|A2AKX3|SETX_MOUSE	2	153	104	2.7862e-14	1	6.2746e-07	0	0	0	965.195	3	965.191	64685	VIELGLLESPDIYTSSVLEK	Inf	3.48597	199	218	199	218	2646	8
A2AKX3-S2448	Plex1_f03	14236	29612	HCD	11889	4	684.353	-0.00055	-0.20136	2735.39	R.S#LTHPPATAPEAPRPQGGLPSNR.L	sp|A2AKX3|SETX_MOUSE	2	142	52	1.546e-08	1	0.34978	0.070552	0	-1	684.604	4	684.604	29612	SLTHPPATAPEAPRPQGGLPSNR	Inf	0.00709803	2448	2470	2448	2470	2646	0
A2AKX3-S2448	Plex1_f03	4930	29594	HCD	4360	4	684.854	-0.00311	-1.13594	2735.39	R.S#LTHPPATAPEAPRPQGGLPSNR.L	sp|A2AKX3|SETX_MOUSE	2	135	87	2.4714e-13	1	5.5917e-06	0	0	1	684.604	4	684.603	29594	SLTHPPATAPEAPRPQGGLPSNR	Inf	0.923979	2448	2470	2448	2470	2646	0
A2AKX3-Y211	Plex1_f06	6673	64830	HCD	5935	3	965.195	-0.00128	-0.44265	2893.57	K.VIELGLLESPDIY#TSSVLEK.G	sp|A2AKX3|SETX_MOUSE	2	127	73	6.6557e-12	1	0.00014989	0	0	0	965.195	3	965.195	64830	VIELGLLESPDIYTSSVLEK	Inf	0.263827	199	218	199	218	2646	12
A2AKX3-Y211	Plex2_f05	9725	64699	HCD	8613	3	965.193	-0.00476	-1.64414	2893.57	K.VIELGLLESPDIY#TSSVLEK.G	sp|A2AKX3|SETX_MOUSE	2	108	55	2.8409e-10	1	0.0063977	0.0020448	0.002381	0	965.195	3	965.193	64699	VIELGLLESPDIYTSSVLEK	2.62324	1.46566	199	218	199	218	2646	12
A2ALK8-S394	Plex1_f03	8250	63754	HCD	7231	4	908.428	0.00756	2.08282	3630.68	R.HS#SADNLANEMTYITETEDVFYTYK.G	sp|A2ALK8|PTN3_MOUSE	2	151	65	1.3819e-10	1	0.0031345	0.0019613	0.0023927	0	908.426	4	908.428	63754	HSSADNLANEMTYITETEDVFYTYK	2.62111	2.27993	393	417	393	417	913	1
A2ALK8-S395	Plex1_f03	8251	63754	HCD	7231	4	908.428	0.00756	2.08282	3630.68	R.HSS#ADNLANEMTYITETEDVFYTYK.G	sp|A2ALK8|PTN3_MOUSE	2	151	65	1.3819e-10	1	0.0031345	0.0019613	0.0023927	0	908.426	4	908.428	63754	HSSADNLANEMTYITETEDVFYTYK	2.62111	2.27993	393	417	393	417	913	2
A2ALK8-S395	Plex2_f03	2538	63499	HCD	2281	3	1210.9	-0.00073	-0.20162	3630.68	R.HSS#ADNLANEMTYITETEDVFYTYK.G	sp|A2ALK8|PTN3_MOUSE	2	167	100	1.241e-16	1	2.8151e-09	0	0	0	1210.9	3	1210.9	63499	HSSADNLANEMTYITETEDVFYTYK	Inf	0.0415852	393	417	393	417	913	2
A2ALK8-S395	Plex2_f03	19534	63520	HCD	16490	4	908.173	-0.01152	-3.1752	3630.68	R.HSS#ADNLANEMTYITETEDVFYTYK.G	sp|A2ALK8|PTN3_MOUSE	2	148	45	5.7227e-08	1	1.2981	0.17984	0	-1	908.426	4	908.424	63520	HSSADNLANEMTYITETEDVFYTYK	Inf	2.98334	393	417	393	417	913	2
A2ALS5-S439	Plex1_f01	7992	36454	HCD	7053	3	734.03	0.00219	0.99781	2200.07	R.SRS#QSMDAMGLSNK.K	sp|A2ALS5|RPGP1_MOUSE	2	118	62	8.4981e-11	1	0.0018865	0.0026592	0.0032077	0	734.03	3	734.03	36454	SRSQSMDAMGLSNK	2.49381	1.27882	437	450	437	450	663	2
A2ALS5-S439	Plex1_f01	7559	30845	HCD	6680	3	658.317	0.0011	0.55628	1972.94	R.S#QSMDAM*GLSNK.K	sp|A2ALS5|RPGP1_MOUSE	2	82	56	4.6817e-11	1	0.0010314	0.0023458	0.0028291	0	658.317	3	658.317	30845	SQSMDAMGLSNK	2.54835	0.861321	439	450	439	450	663	0
A2ALS5-S606	Plex1_f06	3839	58616	HCD	3418	3	1092.85	0.00366	1.11699	3276.54	K.RDS#FLYSTWLDDSVSTTSGGSSPGLTR.S	sp|A2ALS5|RPGP1_MOUSE	2	187	106	6.9192e-15	1	1.573e-07	0	0	0	1092.85	3	1092.85	58616	RDSFLYSTWLDDSVSTTSGGSSPGLTR	Inf	1.36526	604	630	604	630	663	2
A2ALS5-S606	Plex2_f06	9687	58383	HCD	8525	3	1092.85	0.0022	0.67019	3276.54	K.RDS#FLYSTWLDDSVSTTSGGSSPGLTR.S	sp|A2ALS5|RPGP1_MOUSE	2	171	79	7.3176e-10	1	0.016636	0.0079409	0.0093147	0	1092.85	3	1092.85	58383	RDSFLYSTWLDDSVSTTSGGSSPGLTR	2.03083	0.916888	604	630	604	630	663	2
A2ALS5-S606	Plex1_f05	3826	58346	HCD	3430	3	1093.18	-0.00433	-1.32113	3276.54	K.RDS#FLYSTWLDDSVSTTSGGSSPGLTR.S	sp|A2ALS5|RPGP1_MOUSE	2	190	107	4.6571e-15	1	1.0588e-07	0	0	1	1092.85	3	1092.85	58346	RDSFLYSTWLDDSVSTTSGGSSPGLTR	Inf	1.07022	604	630	604	630	663	2
A2ALS5-S621	Plex1_f02	3803	62127	HCD	3378	3	1040.82	0.00878	2.8148	3120.44	R.DSFLYSTWLDDSVSTTS#GGSSPGLTR.S	sp|A2ALS5|RPGP1_MOUSE	2	158	95	1.5631e-14	1	3.5497e-07	0.0001625	0.0001908	0	1040.82	3	1040.82	62127	DSFLYSTWLDDSVSTTSGGSSPGLTR	3.71942	3.08638	605	630	605	630	663	16
A2ALS5-S631	Plex2_f05	8596	20984	HCD	7647	3	508.94	0	0	1524.81	R.S#PHPDVGK.S	sp|A2ALS5|RPGP1_MOUSE	2	63	51	6.0529e-11	1	0.0012995	0.00047727	0.00058729	0	508.94	3	508.94	20984	SPHPDVGK	3.23115	0.390397	631	638	631	638	663	0
A2ALS5-S74	Plex1_f05	9622	53015	HCD	8495	3	1128.57	-0.00762	-2.25345	3382.71	Y.WIEGTNHEISSLPETEPLQS#PTTK.V	sp|A2ALS5|RPGP1_MOUSE	1	160	67	5.3248e-10	1	0.012063	0.0049288	0.0058604	1	1128.24	3	1128.24	53015	WIEGTNHEISSLPETEPLQSPTTK	2.23207	1.97469	55	78	55	78	663	19
A2ALS5-T611	Plex2_f05	5661	58317	HCD	5057	3	1093.19	0.00665	2.02984	3276.54	K.RDSFLYST#WLDDSVSTTSGGSSPGLTR.S	sp|A2ALS5|RPGP1_MOUSE	2	138	79	2.2946e-13	1	5.2167e-06	0	0	1	1092.85	3	1092.85	58317	RDSFLYSTWLDDSVSTTSGGSSPGLTR	Inf	2.27882	604	630	604	630	663	7
A2ALS5-Y609	Plex1_f06	14391	58664	HCD	12342	3	1093.19	0.00445	1.35965	3276.54	K.RDSFLY#STWLDDSVSTTSGGSSPGLTR.S	sp|A2ALS5|RPGP1_MOUSE	2	128	42	1.617e-08	1	0.36761	0.070684	0	1	1092.85	3	1092.85	58664	RDSFLYSTWLDDSVSTTSGGSSPGLTR	Inf	1.61084	604	630	604	630	663	5
A2ALS5-Y609	Plex1_f06	3840	58616	HCD	3418	3	1092.85	0.00366	1.11699	3276.54	K.RDSFLY#STWLDDSVSTTSGGSSPGLTR.S	sp|A2ALS5|RPGP1_MOUSE	2	187	106	6.9192e-15	1	1.573e-07	0	0	0	1092.85	3	1092.85	58616	RDSFLYSTWLDDSVSTTSGGSSPGLTR	Inf	1.36526	604	630	604	630	663	5
A2ALU4-S138	Plex2_f03	8894	61509	HCD	7744	4	810.41	0.00732	2.25942	3238.61	K.YFDVHPEPAASLFLNTS#GSPSWK.S	sp|A2ALU4|SHRM2_MOUSE	2	149	66	3.1471e-10	1	0.0071205	0.0022897	0.0025959	0	810.408	4	810.41	61509	YFDVHPEPAASLFLNTSGSPSWK	2.58571	2.45636	122	144	122	144	1481	16
A2ALU4-S138	Plex1_f03	9531	61681	HCD	8319	4	810.409	0.00219	0.67783	3238.61	K.YFDVHPEPAASLFLNTS#GSPSWK.S	sp|A2ALU4|SHRM2_MOUSE	2	133	57	7.9296e-10	1	0.017941	0.0054688	0.0066537	0	810.408	4	810.409	61681	YFDVHPEPAASLFLNTSGSPSWK	2.17694	0.876904	122	144	122	144	1481	16
A2ALU4-T137	Plex2_f03	8893	61509	HCD	7744	4	810.41	0.00732	2.25942	3238.61	K.YFDVHPEPAASLFLNT#SGSPSWK.S	sp|A2ALU4|SHRM2_MOUSE	2	149	66	3.1471e-10	1	0.0071205	0.0022897	0.0025959	0	810.408	4	810.41	61509	YFDVHPEPAASLFLNTSGSPSWK	2.58571	2.45636	122	144	122	144	1481	15
A2ALU4-T669	Plex2_f06	6735	49489	HCD	5981	3	1004.47	0.00787	2.61283	3011.39	K.SKST#VTLAGDSEAEDC@AGDWR.A	sp|A2ALU4|SHRM2_MOUSE	2	137	65	9.8283e-12	1	0.00022171	0.00045809	0.00055453	0	1004.47	3	1004.47	49489	SKSTVTLAGDSEAEDCAGDWR	3.25607	2.76964	666	686	666	686	1481	3
A2ALU4-T669	Plex1_f06	6777	48561	HCD	6026	3	1004.8	0.00189	0.62859	3011.39	K.SKST#VTLAGDSEAEDC@AGDWR.A	sp|A2ALU4|SHRM2_MOUSE	2	149	76	8.1242e-12	1	0.00018327	0	0	1	1004.47	3	1004.47	48561	SKSTVTLAGDSEAEDCAGDWR	Inf	0.786892	666	686	666	686	1481	3
A2ALU4-T669	Plex1_f06	5911	49723	HCD	5272	3	1005.14	-0.00628	-2.08482	3011.39	K.SKST#VTLAGDSEAEDC@AGDWR.A	sp|A2ALU4|SHRM2_MOUSE	2	130	71	1.4046e-12	1	3.1685e-05	0	0	2	1004.47	3	1004.47	49723	SKSTVTLAGDSEAEDCAGDWR	Inf	1.92261	666	686	666	686	1481	3
A2ALW2-S469	Plex1_f01	7228	16361	HCD	6395	4	508.043	0.00707	3.48401	2029.14	K.ASAS#PKPHNK.A	tr|A2ALW2|A2ALW2_MOUSE	2	78	57	2.7667e-11	1	0.00060328	0.00087209	0.0010534	0	508.041	4	508.043	16361	ASASPKPHNK	2.97741	3.86121	466	475	466	475	728	3
A2ALW2-S469	Plex1_f02	10126	16571	HCD	8932	4	508.041	0.00195	0.96111	2029.14	K.ASAS#PKPHNK.A	tr|A2ALW2|A2ALW2_MOUSE	2	80	48	1.067e-09	1	0.023267	0.0082785	0.0097476	0	508.041	4	508.041	16571	ASASPKPHNK	2.0111	1.34172	466	475	466	475	728	3
A2ALW2-S469	Plex2_f02	9788	16403	HCD	8563	4	508.041	0.00049	0.24028	2029.14	K.ASAS#PKPHNK.A	tr|A2ALW2|A2ALW2_MOUSE	2	78	48	7.1822e-10	1	0.015661	0.0069467	0.0080551	0	508.041	4	508.041	16403	ASASPKPHNK	2.09393	0.613435	466	475	466	475	728	3
A2ALW2-S469	Plex2_f01	7814	16116	HCD	6847	4	508.542	-0.00048	-0.23821	2029.14	K.ASAS#PKPHNK.A	tr|A2ALW2|A2ALW2_MOUSE	2	79	55	4.9702e-11	1	0.0010838	0.00096779	0.0011399	2	508.041	4	508.041	16116	ASASPKPHNK	2.94313	0.146112	466	475	466	475	728	3
A2AM29-S289	Plex2_f03	7388	27024	HCD	6479	3	692.362	0.0064	3.08543	2075.07	K.RPPAS#DSEELSAK.K	sp|A2AM29|AF9_MOUSE	2	91	64	3.5627e-11	1	0.00078809	0.00028165	0.00018282	0	692.36	3	692.362	27024	RPPASDSEELSAK	3.73798	3.38844	285	297	285	297	569	4
A2AM29-S289	Plex1_f03	4907	26691	HCD	4342	3	692.361	0.00201	0.96971	2075.07	K.RPPAS#DSEELSAK.K	sp|A2AM29|AF9_MOUSE	2	95	79	2.3139e-13	1	5.1186e-06	0	0	0	692.36	3	692.361	26691	RPPASDSEELSAK	Inf	1.26527	285	297	285	297	569	4
A2AM29-S289	Plex2_f03	5556	26988	HCD	4890	3	692.695	-0.00067	-0.32222	2075.07	K.RPPAS#DSEELSAK.K	sp|A2AM29|AF9_MOUSE	2	95	72	1.0765e-12	1	2.3813e-05	0.00015207	0.00018282	1	692.36	3	692.36	26988	RPPASDSEELSAK	3.73798	0.0225179	285	297	285	297	569	4
A2AM29-S289	Plex1_f03	14404	26593	HCD	12022	3	692.355	-0.01682	-8.11028	2075.07	K.RPPAS#DSEELSAK.K	sp|A2AM29|AF9_MOUSE	2	90	44	1.6295e-08	1	0.36045	0.074257	0	0	692.36	3	692.355	26593	RPPASDSEELSAK	Inf	7.80515	285	297	285	297	569	4
A2AN08-S1732	Plex2_f01	10343	26215	HCD	9048	3	653.665	0.00482	2.46118	1957.97	K.RTPS#SGMSSTMK.E	sp|A2AN08|UBR4_MOUSE	2	60	37	1.1747e-09	1	0.025881	0.0099345	0.011732	1	653.329	3	653.331	26215	RTPSSGMSSTMK	1.93063	2.76187	1729	1740	1729	1740	5180	3
A2AN08-S1876	Plex2_f03	5249	27479	HCD	4644	3	585.267	-0.00329	-1.87714	1753.79	R.MNYS#GDQGQTIR.Q	sp|A2AN08|UBR4_MOUSE	2	73	58	5.9049e-13	1	1.3009e-05	0.00015207	0.00018282	0	585.268	3	585.267	27479	MNYSGDQGQTIR	3.73798	1.54057	1873	1884	1873	1884	5180	3
A2AN08-S4083	Plex2_f06	8460	22507	HCD	7442	3	680.371	-0.01968	-9.66225	2038.11	R.GVDGNGKS#PSK.S	sp|A2AN08|UBR4_MOUSE	2	99	56	1.4666e-10	1	0.0032158	0.0016285	0.0019661	1	680.043	3	680.037	22507	GVDGNGKSPSK	2.70639	9.23803	4076	4086	4076	4086	5180	7
A2AN08-S4083	Plex1_f06	9469	22650	HCD	8347	3	680.371	-0.02023	-9.93151	2038.11	R.GVDGNGKS#PSK.S	sp|A2AN08|UBR4_MOUSE	2	84	54	4.6939e-10	1	0.010292	0.0048873	0.0056849	1	680.043	3	680.036	22650	GVDGNGKSPSK	2.24528	9.50272	4076	4086	4076	4086	5180	7
A2AN08-S4458	Plex2_f02	1739	65112	HCD	1546	3	1235.54	0.00732	1.97598	3704.61	R.GLLGDATEEFIESLDS#TTDEEEDEEEVYR.M	sp|A2AN08|UBR4_MOUSE	2	144	92	5.6924e-18	1	1.2967e-10	0	0	0	1235.54	3	1235.54	65112	GLLGDATEEFIESLDSTTDEEEDEEEVYR	Inf	2.22927	4443	4471	4443	4471	5180	15
A2AN08-S4458	Plex1_f03	4341	65499	HCD	3864	3	1235.54	0.00403	1.08679	3704.61	R.GLLGDATEEFIESLDS#TTDEEEDEEEVYR.M	sp|A2AN08|UBR4_MOUSE	2	121	60	5.078e-14	1	1.1567e-06	0	0	0	1235.54	3	1235.54	65499	GLLGDATEEFIESLDSTTDEEEDEEEVYR	Inf	1.33897	4443	4471	4443	4471	5180	15
A2AN08-T1730	Plex1_f01	9270	26401	HCD	8182	3	653.329	-0.00018	-0.09342	1957.97	K.RT#PSSGMSSTMK.E	sp|A2AN08|UBR4_MOUSE	2	69	43	5.0848e-10	1	0.011202	0.0051653	0.0061035	0	653.329	3	653.329	26401	RTPSSGMSSTMK	2.21442	0.208199	1729	1740	1729	1740	5180	1
A2AN08-T4459	Plex2_f02	1740	65112	HCD	1546	3	1235.54	0.00732	1.97598	3704.61	R.GLLGDATEEFIESLDST#TDEEEDEEEVYR.M	sp|A2AN08|UBR4_MOUSE	2	144	92	5.6924e-18	1	1.2967e-10	0	0	0	1235.54	3	1235.54	65112	GLLGDATEEFIESLDSTTDEEEDEEEVYR	Inf	2.22927	4443	4471	4443	4471	5180	16
A2APB8-S110	Plex1_f04	4718	12915	HCD	4217	3	598.65	0.00183	1.01955	1793.93	K.RAVS#GNTPVQPQR.R	sp|A2APB8|TPX2_MOUSE	2	81	57	5.529e-13	1	1.2231e-05	0.0003811	0.00045239	0	598.649	3	598.65	12915	RAVSGNTPVQPQR	3.34449	1.318	107	119	107	119	745	3
A2APB8-S110	Plex2_f04	8842	12956	HCD	7781	3	598.649	-0.00128	-0.71368	1793.93	K.RAVS#GNTPVQPQR.R	sp|A2APB8|TPX2_MOUSE	2	94	51	6.0138e-10	1	0.013303	0.0051417	0.0060881	0	598.649	3	598.649	12956	RAVSGNTPVQPQR	2.21552	0.41924	107	119	107	119	745	3
A2APB8-S140	Plex1_f02	5036	22791	HCD	4499	3	573.632	0.00238	1.38322	1718.88	K.NHVAS#VEM*K.A	sp|A2APB8|TPX2_MOUSE	2	69	62	4.7277e-13	1	1.0239e-05	0.0001625	0.0001908	0	573.631	3	573.632	22791	NHVASVEMK	3.71942	1.66603	136	144	136	144	745	4
A2APB8-S140	Plex1_f03	5469	29715	HCD	4818	3	568.299	-0.00055	-0.3222	1702.88	K.NHVAS#VEMK.A	sp|A2APB8|TPX2_MOUSE	2	83	74	8.5732e-13	1	1.8568e-05	0	0	0	568.299	3	568.299	29715	NHVASVEMK	Inf	0.0745302	136	144	136	144	745	4
A2APB8-S140	Plex1_f02	4706	30755	HCD	4200	3	568.299	-0.00073	-0.4296	1702.88	K.NHVAS#VEMK.A	sp|A2APB8|TPX2_MOUSE	2	88	87	2.0023e-13	1	4.3365e-06	0.0001625	0.0001908	0	568.299	3	568.299	30755	NHVASVEMK	3.71942	0.031048	136	144	136	144	745	4
A2APB8-S140	Plex2_f02	4759	30436	HCD	4228	3	568.299	-0.00073	-0.4296	1702.88	K.NHVAS#VEMK.A	sp|A2APB8|TPX2_MOUSE	2	93	90	2.0021e-13	1	4.3362e-06	0.00016046	0.00018804	0	568.299	3	568.299	30436	NHVASVEMK	3.72575	0.031048	136	144	136	144	745	4
A2APB8-S140	Plex2_f03	4796	30195	HCD	4269	3	568.298	-0.0053	-3.11459	1702.88	K.NHVAS#VEMK.A	sp|A2APB8|TPX2_MOUSE	2	75	71	2.0411e-13	1	4.4206e-06	0	0	0	568.299	3	568.298	30195	NHVASVEMK	Inf	2.72329	136	144	136	144	745	4
A2APB8-S651	Plex2_f01	8014	57397	HCD	7009	3	886.443	0.00128	0.48198	2657.31	K.SLAENPS#GSLVQEPFQLATER.R	sp|A2APB8|TPX2_MOUSE	2	136	83	6.6163e-11	1	0.0014925	0.0012081	0.0014243	0	886.443	3	886.443	57397	SLAENPSGSLVQEPFQLATER	2.8464	0.61785	645	665	645	665	745	6
A2AQ14-T235	Plex2_f03	5952	44100	HCD	5244	3	618.357	0.0011	0.59223	1853.05	K.QHILGLT#ASPK.I	sp|A2AQ14|MS18B_MOUSE	2	92	75	2.5825e-12	1	5.6628e-05	0.00015207	0.00018282	0	618.356	3	618.357	44100	QHILGLTASPK	3.73798	0.907819	229	239	229	239	241	6
A2AQ14-T235	Plex2_f04	4961	44074	HCD	4434	3	618.356	0.00073	0.39482	1853.05	K.QHILGLT#ASPK.I	sp|A2AQ14|MS18B_MOUSE	2	101	80	6.8604e-13	1	1.5043e-05	0	0	0	618.356	3	618.356	44074	QHILGLTASPK	Inf	0.713756	229	239	229	239	241	6
A2AQ14-T235	Plex1_f04	5346	44000	HCD	4758	3	618.356	-0.00091	-0.49353	1853.05	K.QHILGLT#ASPK.I	sp|A2AQ14|MS18B_MOUSE	2	101	80	2.2126e-12	1	4.8515e-05	0.0003811	0.00028066	0	618.356	3	618.356	44000	QHILGLTASPK	3.55182	0.175699	229	239	229	239	241	6
A2AQ14-T235	Plex1_f04	4230	43956	HCD	3769	3	618.356	-0.00128	-0.69094	1853.05	K.QHILGLT#ASPK.I	sp|A2AQ14|MS18B_MOUSE	2	95	83	1.475e-13	1	3.2342e-06	0.00023702	0.00028066	0	618.356	3	618.356	43956	QHILGLTASPK	3.55182	0.385934	229	239	229	239	241	6
A2AQ19-S679	Plex2_f03	5445	47679	HCD	4799	3	631.007	-0.00201	-1.06399	1891.01	K.IDLQVPS#SESK.A	sp|A2AQ19|RTF1_MOUSE	2	79	69	8.5986e-13	1	1.8854e-05	0.00015207	0.00018282	0	631.007	3	631.007	47679	IDLQVPSSESK	3.73798	0.639683	673	683	673	683	715	6
A2AQ25-T1833	Plex1_f05	8090	44230	HCD	7155	5	808.617	-0.00945	-2.3399	4039.06	K.SSSLPSASGDSSNLPNAPAT#KPSIASTPLSPQAGR.S	sp|A2AQ25|SKT_MOUSE	2	121	56	5.6558e-11	1	0.0012945	0.00064641	0.00078753	0	808.618	5	808.617	44230	SSSLPSASGDSSNLPNAPATKPSIASTPLSPQAGR	3.10373	2.12779	1814	1848	1814	1848	1946	19
A2AQ25-T492	Plex2_f02	7400	35525	HCD	6508	6	552.28	0.00219	0.66309	3308.64	R.MIDLHPHLNT#HGPPHTLQPDRASPSR.Q	sp|A2AQ25|SKT_MOUSE	2	122	49	3.4658e-11	1	0.00078707	0.00055687	0.00065595	0	552.28	6	552.28	35525	MIDLHPHLNTHGPPHTLQPDRASPSR	3.18313	0.824662	483	508	483	508	1946	9
A2AQ25-T498	Plex2_f03	3954	34926	HCD	3529	6	552.28	0.00037	0.11051	3308.64	R.MIDLHPHLNTHGPPHT#LQPDRASPSR.Q	sp|A2AQ25|SKT_MOUSE	2	129	68	1.7339e-14	1	3.9377e-07	0	0	0	552.28	6	552.28	34926	MIDLHPHLNTHGPPHTLQPDRASPSR	Inf	0.281459	483	508	483	508	1946	15
A2AQH4-S526	Plex2_f03	2277	55688	HCD	2043	4	1015.25	0.01408	3.47046	4058.98	R.LSC@TSPS#SSTNSQPAPDGVPGPLADTSLTTASAK.V	sp|A2AQH4|BCORL_MOUSE	2	110	68	3.2248e-17	1	7.3757e-10	0	0	-1	1015.5	4	1015.5	55688	LSCTSPSSSTNSQPAPDGVPGPLADTSLTTASAK	Inf	3.55452	520	553	520	553	1781	6
A2AQH4-S527	Plex2_f03	2278	55688	HCD	2043	4	1015.25	0.01408	3.47046	4058.98	R.LSC@TSPSS#STNSQPAPDGVPGPLADTSLTTASAK.V	sp|A2AQH4|BCORL_MOUSE	2	110	68	3.2248e-17	1	7.3757e-10	0	0	-1	1015.5	4	1015.5	55688	LSCTSPSSSTNSQPAPDGVPGPLADTSLTTASAK	Inf	3.55452	520	553	520	553	1781	7
A2AQH4-S528	Plex2_f03	2279	55688	HCD	2043	4	1015.25	0.01408	3.47046	4058.98	R.LSC@TSPSSS#TNSQPAPDGVPGPLADTSLTTASAK.V	sp|A2AQH4|BCORL_MOUSE	2	110	68	3.2248e-17	1	7.3757e-10	0	0	-1	1015.5	4	1015.5	55688	LSCTSPSSSTNSQPAPDGVPGPLADTSLTTASAK	Inf	3.55452	520	553	520	553	1781	8
A2AQH4-T529	Plex2_f03	2280	55688	HCD	2043	4	1015.25	0.01408	3.47046	4058.98	R.LSC@TSPSSST#NSQPAPDGVPGPLADTSLTTASAK.V	sp|A2AQH4|BCORL_MOUSE	2	110	68	3.2248e-17	1	7.3757e-10	0	0	-1	1015.5	4	1015.5	55688	LSCTSPSSSTNSQPAPDGVPGPLADTSLTTASAK	Inf	3.55452	520	553	520	553	1781	9
A2AQW0-S1185	Plex1_f06	5107	36315	HCD	4555	4	837.441	0.00098	0.29153	3346.74	R.GTRPGS#VAIQEGQPHQQDPSLQLSK.L	sp|A2AQW0|M3K15_MOUSE	2	157	91	2.269e-13	1	5.1468e-06	0	0	0	837.44	4	837.441	36315	GTRPGSVAIQEGQPHQQDPSLQLSK	Inf	0.468869	1180	1204	1180	1204	1331	5
A2AQW0-S74	Plex2_f03	6039	31325	HCD	5320	3	778.392	-0.00073	-0.31365	2333.16	R.SESS#QGAAAGGGPEAGALK.C	sp|A2AQW0|M3K15_MOUSE	2	161	105	3.1865e-12	1	7.163e-05	0.00015207	0.00018282	0	778.392	3	778.392	31325	SESSQGAAAGGGPEAGALK	3.73798	0.0119621	71	89	71	89	1331	3
A2AQW0-S74	Plex2_f02	4121	31691	HCD	3664	3	778.388	-0.015	-6.42977	2333.16	R.SESS#QGAAAGGGPEAGALK.C	sp|A2AQW0|M3K15_MOUSE	2	157	111	3.9919e-14	1	8.9734e-07	0.00016046	0.00018804	0	778.392	3	778.388	31691	SESSQGAAAGGGPEAGALK	3.72575	6.12713	71	89	71	89	1331	3
A2AQW0-T1181	Plex2_f06	4125	36306	HCD	3702	4	837.44	-0.00341	-1.02036	3346.74	R.GT#RPGSVAIQEGQPHQQDPSLQLSK.L	sp|A2AQW0|M3K15_MOUSE	2	158	91	2.6332e-14	1	5.973e-07	0	0	0	837.44	4	837.44	36306	GTRPGSVAIQEGQPHQQDPSLQLSK	Inf	0.832716	1180	1204	1180	1204	1331	1
A2AR02-S532	Plex2_f01	9828	7744	HCD	8592	3	547.934	-0.00073	-0.44557	1641.79	K.SNEHDHS#K.S	sp|A2AR02|PPIG_MOUSE	2	66	53	7.0675e-10	1	0.015174	0.0065294	0.0077205	0	547.934	3	547.934	7744	SNEHDHSK	2.11235	0.081478	526	533	526	533	752	6
A2AR02-S545	Plex2_f05	9216	16728	HCD	8173	4	554.287	0.007	3.16343	2215.12	R.AQS#RS#RERDLTK.S	sp|A2AR02|PPIG_MOUSE	2	69	46	1.4143e-10	1	0.0031159	0.001134	0.0012538	-1	554.536	4	554.538	16728	AQSRSRERDLTK	2.90177	3.53513	541	552	541	552	752	c(2, 4)
A2AR02-S545	Plex1_f04	7409	16668	HCD	6547	4	554.537	0.00268	1.21072	2215.12	R.AQS#RS#RERDLTK.S	sp|A2AR02|PPIG_MOUSE	2	75	45	9.6107e-11	1	0.0021173	0.0015766	0.0018695	0	554.536	4	554.537	16668	AQSRSRERDLTK	2.72827	1.58989	541	552	541	552	752	c(2, 4)
A2AR02-S545	Plex2_f04	9668	16856	HCD	8473	4	554.537	0.00146	0.66039	2215.12	R.AQS#RS#RERDLTK.S	sp|A2AR02|PPIG_MOUSE	2	70	42	1.5379e-09	1	0.03388	0.010525	0.012469	0	554.536	4	554.537	16856	AQSRSRERDLTK	1.90417	1.03086	541	552	541	552	752	c(2, 4)
A2AR02-S545	Plex2_f06	8544	16529	HCD	7519	3	739.046	0.00055	0.24776	2215.12	R.AQS#RS#RERDLTK.S	sp|A2AR02|PPIG_MOUSE	2	74	45	1.6413e-10	1	0.0036159	0.0021042	0.0025415	0	739.046	3	739.046	16529	AQSRSRERDLTK	2.59491	0.610276	541	552	541	552	752	c(2, 4)
A2AR02-S545	Plex1_f03	8064	16255	HCD	7057	3	739.046	-0.00037	-0.16517	2215.12	R.AQS#RS#RERDLTK.S	sp|A2AR02|PPIG_MOUSE	2	86	56	1.0499e-10	1	0.0023131	0.0019613	0.0023927	0	739.046	3	739.046	16255	AQSRSRERDLTK	2.62111	0.190816	541	552	541	552	752	c(2, 4)
A2AR02-S545	Plex2_f03	10134	16438	HCD	8826	4	554.536	-0.00049	-0.22013	2215.12	R.AQS#RS#RERDLTK.S	sp|A2AR02|PPIG_MOUSE	2	75	46	1.3475e-09	1	0.029687	0.0094863	0.011197	0	554.536	4	554.536	16438	AQSRSRERDLTK	1.9509	0.165273	541	552	541	552	752	c(2, 4)
A2AR02-S545	Plex2_f05	26823	16734	HCD	21548	3	739.379	-0.00469	-2.11877	2215.12	R.AQS#RS#RERDLTK.S	sp|A2AR02|PPIG_MOUSE	2	108	41	1.2577e-07	1	2.7709	0.25943	0.0012538	1	739.046	3	739.045	16734	AQSRSRERDLTK	2.90177	1.75982	541	552	541	552	752	c(2, 4)
A2AR02-S556	Plex2_f01	10437	7335	HCD	9127	3	383.179	0.00018	0.15929	1147.52	K.HS#YNSR.T	sp|A2AR02|PPIG_MOUSE	2	50	49	1.3026e-09	1	0.026188	0.011117	0.013132	0	383.179	3	383.179	7335	HSYNSR	1.88167	0.616829	555	560	555	560	752	1
A2AR02-S556	Plex1_f01	10006	7365	HCD	8823	3	383.178	-0.00265	-2.30965	1147.52	K.HS#YNSR.T	sp|A2AR02|PPIG_MOUSE	2	55	55	1.1535e-09	1	0.023192	0.009985	0.011922	0	383.179	3	383.178	7365	HSYNSR	1.92365	1.83634	555	560	555	560	752	1
A2AR02-S656	Plex2_f01	9649	13470	HCD	8432	3	690.383	0.01426	6.89584	2069.12	R.KENS#EGEKR.T	sp|A2AR02|PPIG_MOUSE	2	65	37	5.9453e-10	1	0.012876	0.0056491	0.0066791	0	690.378	3	690.383	13470	KENSEGEKR	2.17528	7.22602	653	661	653	661	752	3
A2AR02-S656	Plex2_f03	10007	18179	HCD	8715	3	638.346	0.00238	1.24299	1913.02	R.KENS#EGEK.R	sp|A2AR02|PPIG_MOUSE	2	65	43	1.1963e-09	1	0.025684	0.0080836	0.0095287	0	638.344	3	638.346	18179	KENSEGEK	2.02097	1.70601	653	660	653	660	752	3
A2AR02-S656	Plex1_f05	9812	15216	HCD	8669	2	740.863	0.00073	0.4943	1480.72	K.ENS#EGEK.R	sp|A2AR02|PPIG_MOUSE	2	63	56	6.766e-10	1	0.014321	0.0055806	0.006651	0	740.862	2	740.863	15216	ENSEGEK	2.17711	0.985023	654	660	654	660	752	2
A2AR02-S656	Plex2_f05	10363	15135	HCD	9136	2	740.861	-0.00341	-2.30675	1480.72	K.ENS#EGEK.R	sp|A2AR02|PPIG_MOUSE	2	80	71	6.0993e-10	1	0.01291	0.0045788	0.0053804	0	740.862	2	740.861	15135	ENSEGEK	2.26919	1.80902	654	660	654	660	752	2
A2AR02-S671	Plex2_f04	4586	5767	HCD	4128	3	472.205	-0.00192	-1.35718	1414.6	R.DHNS#SSNNR.E	sp|A2AR02|PPIG_MOUSE	2	71	70	2.7896e-13	1	6.0417e-06	0	0	0	472.206	3	472.205	5767	DHNSSSNNR	Inf	0.983988	668	676	668	676	752	3
A2AR50-S298	Plex1_f05	5298	37612	HCD	4736	3	836.441	0.00805	3.21069	2507.3	R.LVSS#KEDLAGPSAGSSSAR.F	sp|A2AR50|RGPS1_MOUSE	2	158	95	2.5939e-13	1	5.8308e-06	0	0	0	836.438	3	836.441	37612	LVSSKEDLAGPSAGSSSAR	Inf	3.48464	295	313	295	313	585	3
A2AR50-S298	Plex2_f05	7593	37542	HCD	6789	3	836.439	0.00347	1.38644	2507.3	R.LVSS#KEDLAGPSAGSSSAR.F	sp|A2AR50|RGPS1_MOUSE	2	155	94	1.2542e-11	1	0.00028194	0.00013219	0.00016313	0	836.438	3	836.439	37542	LVSSKEDLAGPSAGSSSAR	3.78747	1.65546	295	313	295	313	585	3
A2ARP1-S1030	Plex1_f03	4665	61698	HCD	4131	3	1204.57	0.00073	0.20268	3611.7	K.QSGLGSQC@TGLFSTTVLGGS#SSAPNLQDYAR.T	sp|A2ARP1|VIP1_MOUSE	2	175	80	1.1963e-13	1	2.7298e-06	0	0	0	1204.57	3	1204.57	61698	QSGLGSQCTGLFSTTVLGGSSSAPNLQDYAR	Inf	0.274528	1011	1041	1011	1041	1436	19
A2ARP1-S1031	Plex1_f03	4666	61698	HCD	4131	3	1204.57	0.00073	0.20268	3611.7	K.QSGLGSQC@TGLFSTTVLGGSS#SAPNLQDYAR.T	sp|A2ARP1|VIP1_MOUSE	2	175	80	1.1963e-13	1	2.7298e-06	0	0	0	1204.57	3	1204.57	61698	QSGLGSQCTGLFSTTVLGGSSSAPNLQDYAR	Inf	0.274528	1011	1041	1011	1041	1436	20
A2ARP1-S37	Plex2_f06	968	65329	HCD	887	4	1065.51	0.01659	3.89523	4259	R.TEES#DSELLEDEEDEVPPEPQIIVGIC@AMTK.K	sp|A2ARP1|VIP1_MOUSE	2	130	96	5.1844e-21	1	1.183e-13	0	0	0	1065.51	4	1065.51	65329	TEESDSELLEDEEDEVPPEPQIIVGICAMTK	Inf	4.04446	34	64	34	64	1436	3
A2ARZ3-S3308	Plex2_f01	9904	37647	HCD	8663	3	630.993	-0.00707	-3.74104	1889.97	K.QVLS#FIET#GK.R	sp|A2ARZ3|FSIP2_MOUSE	2	58	36	7.7178e-10	1	0.016829	0.0070407	0.0083236	1	630.66	3	630.658	37647	QVLSFIETGK	2.07969	3.2367	3305	3314	3305	3314	6995	c(3, 7)
A2ARZ3-T3312	Plex2_f01	9904	37647	HCD	8663	3	630.993	-0.00707	-3.74104	1889.97	K.QVLS#FIET#GK.R	sp|A2ARZ3|FSIP2_MOUSE	2	58	36	7.7178e-10	1	0.016829	0.0070407	0.0083236	1	630.66	3	630.658	37647	QVLSFIETGK	2.07969	3.2367	3305	3314	3305	3314	6995	c(3, 7)
A2ASP7-S167	Plex2_f02	4782	50563	HCD	4249	3	935.157	0.00677	2.4149	2803.45	R.DRAPVLQPGETAAMVPLPQSS#VR.K	tr|A2ASP7|A2ASP7_MOUSE	2	152	89	2.1418e-13	1	4.8459e-06	0.00016046	0.00018804	0	935.155	3	935.157	50563	DRAPVLQPGETAAMVPLPQSSVR	3.72575	2.60423	147	169	147	169	199	20
A2ASP7-S167	Plex1_f02	9360	50861	HCD	8300	3	935.49	0.00336	1.19732	2803.45	R.DRAPVLQPGETAAMVPLPQSS#VR.K	tr|A2ASP7|A2ASP7_MOUSE	2	157	76	4.949e-10	1	0.011197	0.0038738	0.0045595	1	935.155	3	935.156	50861	DRAPVLQPGETAAMVPLPQSSVR	2.34108	1.39415	147	169	147	169	199	20
A2ASP7-S167	Plex2_f02	4411	54925	HCD	3928	3	844.778	-0.00329	-1.3005	2532.32	R.APVLQPGETAAMVPLPQSS#VR.K	tr|A2ASP7|A2ASP7_MOUSE	2	127	75	8.6116e-14	1	1.9426e-06	0.00016046	0.00018804	0	844.779	3	844.778	54925	APVLQPGETAAMVPLPQSSVR	3.72575	1.11466	149	169	149	169	199	18
A2ASQ1-S610	Plex1_f05	9517	26489	HCD	8404	3	941.11	0.00951	3.37244	2821.31	K.S#PVC@GSDGVTYSTEC@HLK.K	sp|A2ASQ1|AGRIN_MOUSE	2	132	65	4.6672e-10	1	0.01047	0.0039925	0.0048544	0	941.107	3	941.11	26489	SPVCGSDGVTYSTECHLK	2.31386	3.34042	610	627	610	627	1950	0
A2ASS6-S22922	Plex1_f01	9939	25526	HCD	8764	2	953.459	-0.00597	-3.13779	1903.91	R.S#DS#GPYPLTAK.N	sp|A2ASS6|TITIN_MOUSE	2	72	46	1.081e-09	1	0.023702	0.0093882	0.011201	2	952.458	2	952.456	25526	SDSGPYPLTAK	1.95074	2.59966	22920	22930	22920	22930	35213	c(0, 2)
A2ASS6-S22922	Plex2_f01	9833	25396	HCD	8597	2	953.459	-0.00621	-3.26596	1903.91	R.S#DS#GPYPLTAK.N	sp|A2ASS6|TITIN_MOUSE	2	75	47	7.0997e-10	1	0.015568	0.0065294	0.0077205	2	952.458	2	952.456	25396	SDSGPYPLTAK	2.11235	2.72565	22920	22930	22920	22930	35213	c(0, 2)
A2AT37-S8	Plex1_f05	9463	25113	HCD	8358	3	779.115	0.00299	1.28099	2334.32	R.KKS#ASMEEK.E	sp|A2AT37|RENT2_MOUSE	2	86	44	4.4011e-10	1	0.0095319	0.0037862	0.0046039	1	778.779	3	778.781	25113	KKSASMEEK	2.33687	1.67066	6	14	6	14	1269	2
A2AT37-S8	Plex1_f06	9287	16237	HCD	8178	2	743.362	0.00171	1.1495	1485.71	K.S#ASM*EEK.E	sp|A2AT37|RENT2_MOUSE	2	57	46	3.7026e-10	1	0.0078372	0.0044023	0.0050873	0	743.361	2	743.362	16237	SASMEEK	2.29351	1.58438	8	14	8	14	1269	0
A2AT37-S8	Plex2_f01	9831	23035	HCD	8595	2	735.362	-0.00427	-2.905	1469.72	K.S#ASMEEK.E	sp|A2AT37|RENT2_MOUSE	2	64	53	7.0872e-10	1	0.015001	0.0065294	0.0077205	0	735.363	2	735.362	23035	SASMEEK	2.11235	2.46441	8	14	8	14	1269	0
A2ATK9-S508	Plex2_f01	10124	25507	HCD	8861	3	626.987	0.0011	0.58408	1878.94	K.QDQEGLAS#AGSK.L	tr|A2ATK9|A2ATK9_MOUSE	2	87	52	9.641e-10	1	0.02124	0.0087294	0.010309	0	626.986	3	626.987	25507	QDQEGLASAGSK	1.98678	1.01866	501	512	501	512	892	7
A2ATK9-T442	Plex2_f06	8454	46802	HCD	7436	3	807.726	0.00421	1.73798	2421.16	K.SQT#SFDNLT#PSGTLGK.D	tr|A2ATK9|A2ATK9_MOUSE	2	118	62	1.4576e-10	1	0.0032547	0.0015068	0.0018196	0	807.724	3	807.726	46802	SQTSFDNLTPSGTLGK	2.74002	2.04404	440	455	440	455	892	c(2, 8)
A2ATK9-T448	Plex2_f06	8454	46802	HCD	7436	3	807.726	0.00421	1.73798	2421.16	K.SQT#SFDNLT#PSGTLGK.D	tr|A2ATK9|A2ATK9_MOUSE	2	118	62	1.4576e-10	1	0.0032547	0.0015068	0.0018196	0	807.724	3	807.726	46802	SQTSFDNLTPSGTLGK	2.74002	2.04404	440	455	440	455	892	c(2, 8)
A2ATK9-T839	Plex2_f05	10576	38855	HCD	9337	3	722.041	-0.00091	-0.42266	2164.11	K.RT#SDVPLEPLASPNQR.R	tr|A2ATK9|A2ATK9_MOUSE	2	103	66	7.8633e-10	1	0.017558	0.0060709	0.0070965	0	722.041	3	722.041	38855	RTSDVPLEPLASPNQR	2.14896	0.22064	838	853	838	853	892	1
A2ATK9-T839	Plex1_f05	6029	39011	HCD	5359	3	722.04	-0.00165	-0.76078	2164.11	K.RT#SDVPLEPLASPNQR.R	tr|A2ATK9|A2ATK9_MOUSE	2	108	81	1.275e-12	1	2.847e-05	0.00016316	0.0001994	0	722.041	3	722.04	39011	RTSDVPLEPLASPNQR	3.70027	0.566881	838	853	838	853	892	1
A2ATY4-S481	Plex1_f01	3324	37782	HCD	2964	3	811.058	0.0075	3.08541	2431.15	R.MES#PERTDMYVEQK.L	tr|A2ATY4|A2ATY4_MOUSE	2	116	95	2.8942e-15	1	6.4247e-08	0.00027778	0.00033069	0	811.056	3	811.058	37782	MESPERTDMYVEQK	3.48058	3.36272	479	492	479	492	518	2
A2ATY4-S481	Plex2_f02	4123	37765	HCD	3666	3	811.058	0.00567	2.33287	2431.15	R.MES#PERTDMYVEQK.L	tr|A2ATY4|A2ATY4_MOUSE	2	116	89	3.9926e-14	1	8.8631e-07	0.00016046	0.00018804	0	811.056	3	811.058	37765	MESPERTDMYVEQK	3.72575	2.61062	479	492	479	492	518	2
A2ATY4-S481	Plex2_f01	3457	37439	HCD	3052	3	811.052	-0.01207	-4.96676	2431.15	R.MES#PERTDMYVEQK.L	tr|A2ATY4|A2ATY4_MOUSE	2	116	92	2.6819e-15	1	5.9535e-08	0	0	0	811.056	3	811.052	37439	MESPERTDMYVEQK	Inf	4.68851	479	492	479	492	518	2
A2AUP5-S461	Plex1_f01	6978	33163	HCD	6167	3	729.069	0.00567	2.59522	2185.19	R.RNS#VTPLASPEPTK.K	tr|A2AUP5|A2AUP5_MOUSE	2	123	83	1.7965e-11	1	0.00039881	0.00076161	0.00092132	0	729.067	3	729.069	33163	RNSVTPLASPEPTK	3.03559	2.85345	459	472	459	472	514	2
A2AUP5-S461	Plex2_f02	6649	32974	HCD	5869	3	729.069	0.00494	2.26035	2185.19	R.RNS#VTPLASPEPTK.K	tr|A2AUP5|A2AUP5_MOUSE	2	119	81	1.0747e-11	1	0.00023858	0.00030516	0.00035836	0	729.067	3	729.069	32974	RNSVTPLASPEPTK	3.44568	2.52426	459	472	459	472	514	2
A2AUP5-S461	Plex2_f03	9659	32045	HCD	8405	3	755.723	0.00238	1.04993	2265.15	R.RNS#VTPLAS#PEPTK.K	tr|A2AUP5|A2AUP5_MOUSE	2	119	73	7.9335e-10	1	0.017612	0.0058954	0.006925	0	755.722	3	755.723	32045	RNSVTPLASPEPTK	2.15958	1.38546	459	472	459	472	514	c(2, 8)
A2AUP5-S461	Plex1_f02	7209	33211	HCD	6407	3	729.067	0.00073	0.33487	2185.19	R.RNS#VTPLASPEPTK.K	tr|A2AUP5|A2AUP5_MOUSE	2	109	68	2.7642e-11	1	0.00061362	0.00029295	0.0003437	0	729.067	3	729.067	33211	RNSVTPLASPEPTK	3.46382	0.590282	459	472	459	472	514	2
A2AUP5-S461	Plex2_f01	8460	32906	HCD	7392	3	729.067	-0.00037	-0.16743	2185.19	R.RNS#VTPLASPEPTK.K	tr|A2AUP5|A2AUP5_MOUSE	2	129	80	1.1918e-10	1	0.0026457	0.0020518	0.0024184	0	729.067	3	729.067	32906	RNSVTPLASPEPTK	2.61647	0.0965007	459	472	459	472	514	2
A2AUP5-S461	Plex2_f02	7949	33027	HCD	6979	3	728.731	-0.00537	-2.45665	2185.19	R.RNS#VTPLASPEPTK.K	tr|A2AUP5|A2AUP5_MOUSE	2	104	69	7.2554e-11	1	0.0016106	0.00079968	0.00035836	-1	729.067	3	729.065	33027	RNSVTPLASPEPTK	3.44568	2.19189	459	472	459	472	514	2
A2AUP5-S467	Plex2_f03	9659	32045	HCD	8405	3	755.723	0.00238	1.04993	2265.15	R.RNS#VTPLAS#PEPTK.K	tr|A2AUP5|A2AUP5_MOUSE	2	119	73	7.9335e-10	1	0.017612	0.0058954	0.006925	0	755.722	3	755.723	32045	RNSVTPLASPEPTK	2.15958	1.38546	459	472	459	472	514	c(2, 8)
A2AUY4-S1513	Plex1_f03	1038	64909	HCD	965	4	954.028	0.00634	1.66339	3813.08	K.SPS#PAPAALLGPSSVQSPPGLNPFALSPLQVK.G	sp|A2AUY4|BAZ2B_MOUSE	2	136	96	6.125e-21	1	1.3988e-13	0	0	0	954.026	4	954.028	64909	SPSPAPAALLGPSSVQSPPGLNPFALSPLQVK	Inf	1.83789	1511	1542	1511	1542	2123	2
A2AUY4-S1513	Plex1_f03	11095	64936	HCD	9362	3	1272.37	-0.00024	-0.06289	3813.08	K.SPS#PAPAALLGPSSVQSPPGLNPFALSPLQVK.G	sp|A2AUY4|BAZ2B_MOUSE	2	133	43	2.7406e-09	1	0.062589	0.015528	0	2	1271.7	3	1271.7	64936	SPSPAPAALLGPSSVQSPPGLNPFALSPLQVK	Inf	0.191447	1511	1542	1511	1542	2123	2
A2AUY4-S1513	Plex2_f03	910	64464	HCD	847	4	954.025	-0.00585	-1.53543	3813.08	K.SPS#PAPAALLGPSSVQSPPGLNPFALSPLQVK.G	sp|A2AUY4|BAZ2B_MOUSE	2	148	102	2.5202e-21	1	5.7556e-14	0	0	0	954.026	4	954.025	64464	SPSPAPAALLGPSSVQSPPGLNPFALSPLQVK	Inf	1.35908	1511	1542	1511	1542	2123	2
A2AUY4-S1513	Plex1_f04	546	64462	HCD	495	4	954.024	-0.00854	-2.23917	3813.08	K.SPS#PAPAALLGPSSVQSPPGLNPFALSPLQVK.G	sp|A2AUY4|BAZ2B_MOUSE	2	122	95	7.4253e-23	1	1.6958e-15	0	0	0	954.026	4	954.024	64462	SPSPAPAALLGPSSVQSPPGLNPFALSPLQVK	Inf	2.06137	1511	1542	1511	1542	2123	2
A2AUY4-S1513	Plex2_f03	2636	64467	HCD	2367	3	1272.03	-0.02372	-6.22279	3813.08	K.SPS#PAPAALLGPSSVQSPPGLNPFALSPLQVK.G	sp|A2AUY4|BAZ2B_MOUSE	2	147	80	1.7695e-16	1	4.0412e-09	0	0	1	1271.7	3	1271.69	64467	SPSPAPAALLGPSSVQSPPGLNPFALSPLQVK	Inf	5.9644	1511	1542	1511	1542	2123	2
A2AUY4-S1523	Plex2_f04	1504	64511	HCD	1353	4	954.025	-0.00463	-1.21555	3813.08	K.SPSPAPAALLGPS#SVQSPPGLNPFALSPLQVK.G	sp|A2AUY4|BAZ2B_MOUSE	2	131	88	7.5865e-19	1	1.7326e-11	0	0	0	954.026	4	954.025	64511	SPSPAPAALLGPSSVQSPPGLNPFALSPLQVK	Inf	1.04463	1511	1542	1511	1542	2123	12
A2AUY4-S1524	Plex2_f04	1505	64511	HCD	1353	4	954.025	-0.00463	-1.21555	3813.08	K.SPSPAPAALLGPSS#VQSPPGLNPFALSPLQVK.G	sp|A2AUY4|BAZ2B_MOUSE	2	131	88	7.5865e-19	1	1.7326e-11	0	0	0	954.026	4	954.025	64511	SPSPAPAALLGPSSVQSPPGLNPFALSPLQVK	Inf	1.04463	1511	1542	1511	1542	2123	13
A2AUY4-S1537	Plex2_f06	4290	63546	HCD	3840	4	954.027	0.00219	0.57579	3813.08	K.SPSPAPAALLGPSSVQSPPGLNPFALS#PLQVK.G	sp|A2AUY4|BAZ2B_MOUSE	2	124	70	4.0907e-14	1	9.3421e-07	0	0	0	954.026	4	954.027	63546	SPSPAPAALLGPSSVQSPPGLNPFALSPLQVK	Inf	0.747778	1511	1542	1511	1542	2123	26
A2AUY4-S1600	Plex1_f04	935	60822	HCD	852	5	1147.8	0.01951	3.40326	5734.96	K.SDS#PVPPAERPSSAQPVAVEVAKPVDFPSPKPIPEEMQFGWWR.I	sp|A2AUY4|BAZ2B_MOUSE	2	185	96	1.293e-20	1	2.9727e-13	0	0	0	1147.8	5	1147.8	60822	SDSPVPPAERPSSAQPVAVEVAKPVDFPSPKPIPEEMQFGWWR	Inf	3.57156	1598	1640	1598	1640	2123	2
A2AUY4-S1600	Plex1_f02	2476	51418	HCD	2214	5	836.452	-0.00305	-0.72969	4178.23	K.SDS#PVPPAERPSSAQPVAVEVAKPVDFPSPK.P	sp|A2AUY4|BAZ2B_MOUSE	1	218	110	1.4066e-16	1	3.2097e-09	0	0	0	836.453	5	836.452	51418	SDSPVPPAERPSSAQPVAVEVAKPVDFPSPK	Inf	0.482721	1598	1628	1598	1628	2123	2
A2AUY4-S1600	Plex1_f03	1820	50904	HCD	1669	5	836.451	-0.01006	-2.40798	4178.23	K.SDS#PVPPAERPSSAQPVAVEVAKPVDFPSPK.P	sp|A2AUY4|BAZ2B_MOUSE	1	168	93	1.9202e-18	1	4.3817e-11	0	0	0	836.453	5	836.451	50904	SDSPVPPAERPSSAQPVAVEVAKPVDFPSPK	Inf	2.15646	1598	1628	1598	1628	2123	2
A2AUY4-S1600	Plex2_f02	2552	51115	HCD	2277	5	836.249	-0.01713	-4.10136	4178.23	K.SDS#PVPPAERPSSAQPVAVEVAKPVDFPSPK.P	sp|A2AUY4|BAZ2B_MOUSE	1	205	102	2.5734e-16	1	5.8721e-09	0.00016046	0.00018804	-1	836.453	5	836.45	51115	SDSPVPPAERPSSAQPVAVEVAKPVDFPSPK	3.72575	3.85294	1598	1628	1598	1628	2123	2
A2AUY4-S483	Plex1_f03	2418	48978	HCD	2207	3	888.758	-0.02487	-9.33967	2664.28	K.INENVSSSTPFS#SPVNLSTSGR.R	sp|A2AUY4|BAZ2B_MOUSE	2	137	103	5.6915e-17	1	1.2859e-09	0	0	0	888.766	3	888.758	48978	INENVSSSTPFSSPVNLSTSGR	Inf	9.16399	472	493	472	493	2123	11
A2AUY4-S484	Plex2_f03	1475	49055	HCD	1350	3	888.764	-0.00512	-1.92287	2664.28	K.INENVSSSTPFSS#PVNLSTSGR.R	sp|A2AUY4|BAZ2B_MOUSE	2	141	115	3.0638e-19	1	6.9221e-12	0	0	0	888.766	3	888.764	49055	INENVSSSTPFSSPVNLSTSGR	Inf	1.74922	472	493	472	493	2123	12
A2AUY4-S520	Plex2_f04	9391	31470	HCD	8259	2	816.945	-0.00207	-1.27009	1632.88	R.VS#NDATPLK.A	sp|A2AUY4|BAZ2B_MOUSE	2	90	60	1.176e-09	1	0.02547	0.0092045	0.010906	0	816.946	2	816.945	31470	VSNDATPLK	1.96233	0.823474	519	527	519	527	2123	1
A2AUY4-S60	Plex1_f06	7410	55782	HCD	6550	3	802.424	0.00658	2.73829	2405.25	K.IKVS#PDSVSGAEWWR.T	sp|A2AUY4|BAZ2B_MOUSE	2	107	68	2.3637e-11	1	0.00052634	0.00013576	0.00016551	0	802.422	3	802.424	55782	IKVSPDSVSGAEWWR	3.78118	2.97643	57	71	57	71	2123	3
A2AUY4-S60	Plex1_f01	5101	56256	HCD	4524	3	802.424	0.00585	2.43404	2405.25	K.IKVS#PDSVSGAEWWR.T	sp|A2AUY4|BAZ2B_MOUSE	2	140	91	4.3367e-13	1	9.6567e-06	0.00039952	0.00047824	0	802.422	3	802.424	56256	IKVSPDSVSGAEWWR	3.32035	2.67734	57	71	57	71	2123	3
A2AUY4-S60	Plex2_f06	6889	55779	HCD	6120	3	802.424	0.0053	2.20585	2405.25	K.IKVS#PDSVSGAEWWR.T	sp|A2AUY4|BAZ2B_MOUSE	2	102	63	1.3133e-11	1	0.00029244	0.00045809	0.00055453	0	802.422	3	802.424	55779	IKVSPDSVSGAEWWR	3.25607	2.44056	57	71	57	71	2123	3
A2AUY4-S60	Plex2_f01	4482	55895	HCD	3971	3	802.42	-0.00677	-2.81436	2405.25	K.IKVS#PDSVSGAEWWR.T	sp|A2AUY4|BAZ2B_MOUSE	2	119	86	6.4161e-14	1	1.4287e-06	0	0	0	802.422	3	802.42	55895	IKVSPDSVSGAEWWR	Inf	2.56928	57	71	57	71	2123	3
A2AUY4-T1433	Plex1_f05	4621	33017	HCD	4134	3	808.101	-0.00896	-3.70091	2422.3	K.HPLGSVPSAT#TAQSPVGK.T	sp|A2AUY4|BAZ2B_MOUSE	2	116	84	4.499e-14	1	1.0093e-06	0	0	0	808.104	3	808.101	33017	HPLGSVPSATTAQSPVGK	Inf	3.46446	1424	1441	1424	1441	2123	9
A2AUY4-T15	Plex1_f05	8393	46293	HCD	7433	3	899.804	0.02189	8.12485	2695.37	S.SPASST#TPTSSSAPSVASAVSK.S	sp|A2AUY4|BAZ2B_MOUSE	1	112	59	9.11e-11	1	0.0020582	0.00074869	0.00091255	2	899.127	3	899.135	46293	SPASSTTPTSSSAPSVASAVSK	3.03974	8.33341	10	31	10	31	2123	5
A2AVQ5-S15	Plex2_f04	8092	26636	HCD	7128	3	908.111	-0.0217	-7.97783	2721.33	R.PRT#HGAPPRNIMS#T#IPK.W	sp|A2AVQ5|LEXM_MOUSE	1	164	87	1.9803e-10	1	0.0044327	0.0024859	0.0029362	1	907.783	3	907.776	26636	PRTHGAPPRNIMSTIPK	2.53221	7.52998	3	19	3	19	414	c(2, 12, 13)
A2AVQ5-T16	Plex2_f04	8092	26636	HCD	7128	3	908.111	-0.0217	-7.97783	2721.33	R.PRT#HGAPPRNIMS#T#IPK.W	sp|A2AVQ5|LEXM_MOUSE	1	164	87	1.9803e-10	1	0.0044327	0.0024859	0.0029362	1	907.783	3	907.776	26636	PRTHGAPPRNIMSTIPK	2.53221	7.52998	3	19	3	19	414	c(2, 12, 13)
A2AVQ5-T5	Plex2_f04	8092	26636	HCD	7128	3	908.111	-0.0217	-7.97783	2721.33	R.PRT#HGAPPRNIMS#T#IPK.W	sp|A2AVQ5|LEXM_MOUSE	1	164	87	1.9803e-10	1	0.0044327	0.0024859	0.0029362	1	907.783	3	907.776	26636	PRTHGAPPRNIMSTIPK	2.53221	7.52998	3	19	3	19	414	c(2, 12, 13)
A2AWL7-S286	Plex2_f04	2908	8642	HCD	2646	3	714.983	-0.00183	-0.85366	2142.94	R.NSSDQEGNSVSS#SPAHR.V	sp|A2AWL7|MGAP_MOUSE	2	116	90	1.1513e-15	1	2.5772e-08	0	0	0	714.984	3	714.983	8642	NSSDQEGNSVSSSPAHR	Inf	0.644273	275	291	275	291	3003	11
A2AWL7-S370	Plex2_f02	4866	58087	HCD	4326	4	878.194	0.01073	3.05804	3509.74	R.IVNSFEDDSQISSPS#NPNGNFNVVIK.E	sp|A2AWL7|MGAP_MOUSE	2	137	74	2.6754e-13	1	6.0758e-06	0.00016046	0.00018804	0	878.191	4	878.194	58087	IVNSFEDDSQISSPSNPNGNFNVVIK	3.72575	3.20391	356	381	356	381	3003	14
A2AWL7-S370	Plex1_f02	7295	58328	HCD	6482	4	878.192	0.00073	0.2085	3509.74	R.IVNSFEDDSQISSPS#NPNGNFNVVIK.E	sp|A2AWL7|MGAP_MOUSE	2	123	61	3.1064e-11	1	0.00070546	0.00042481	0.00049809	0	878.191	4	878.192	58328	IVNSFEDDSQISSPSNPNGNFNVVIK	3.30269	0.357154	356	381	356	381	3003	14
A2AWL7-S602	Plex2_f06	5713	15706	HCD	5126	4	575.305	-0.00153	-0.6637	2299.2	K.TVTASHS#ASPNTPGKR.G	sp|A2AWL7|MGAP_MOUSE	2	120	73	1.4426e-12	1	3.2212e-05	0	0	-1	575.557	4	575.556	15706	TVTASHSASPNTPGKR	Inf	0.425051	596	611	596	611	3003	6
A2AWL7-S842	Plex2_f03	8452	55887	HCD	7381	4	825.429	0.00366	1.10915	3298.69	K.LM*ETNIGFS#SNAPTSPVVYQLPTK.S	sp|A2AWL7|MGAP_MOUSE	2	126	60	1.7464e-10	1	0.0039565	0.0011375	0.0013618	0	825.428	4	825.429	55887	LMETNIGFSSNAPTSPVVYQLPTK	2.86589	1.28103	834	857	834	857	3003	8
A2AWL7-T847	Plex2_f03	3076	59214	HCD	2751	4	821.433	0.01317	4.01239	3282.7	K.LMETNIGFSSNAPT#SPVVYQLPTK.S	sp|A2AWL7|MGAP_MOUSE	2	120	76	9.2873e-16	1	2.1041e-08	0	0	0	821.43	4	821.433	59214	LMETNIGFSSNAPTSPVVYQLPTK	Inf	4.23335	834	857	834	857	3003	13
A2AWT3-S129	Plex1_f06	6462	39174	HCD	5745	4	921.163	-0.01372	-3.7266	3682.65	K.S#ESDQEDNDDINDNDWSYGSEKK.A	sp|A2AWT3|AT7L3_MOUSE	2	137	56	4.2101e-12	1	9.5254e-05	0	0	-1	921.417	4	921.414	39174	SESDQEDNDDINDNDWSYGSEKK	Inf	3.49368	129	151	129	151	347	0
A2AWT3-S131	Plex2_f04	4121	40125	HCD	3711	3	1084.12	-0.00037	-0.1126	3250.35	K.SES#DQEDNDDINDNDWSYGSEK.K	sp|A2AWT3|AT7L3_MOUSE	2	176	102	7.9251e-14	1	1.7905e-06	0	0	0	1084.12	3	1084.12	40125	SESDQEDNDDINDNDWSYGSEK	Inf	0.123008	129	150	129	150	347	2
A2AWT3-S131	Plex1_f04	4340	39970	HCD	3869	3	1083.78	-0.00811	-2.49658	3250.35	K.SES#DQEDNDDINDNDWSYGSEK.K	sp|A2AWT3|AT7L3_MOUSE	2	163	90	1.9968e-13	1	4.5113e-06	0.00023702	0.00028066	-1	1084.12	3	1084.12	39970	SESDQEDNDDINDNDWSYGSEK	3.55182	2.26454	129	150	129	150	347	2
A2AWT3-S131	Plex1_f06	6463	39174	HCD	5745	4	921.163	-0.01372	-3.7266	3682.65	K.SES#DQEDNDDINDNDWSYGSEKK.A	sp|A2AWT3|AT7L3_MOUSE	2	137	56	4.2101e-12	1	9.5254e-05	0	0	-1	921.417	4	921.414	39174	SESDQEDNDDINDNDWSYGSEKK	Inf	3.49368	129	151	129	151	347	2
A2BH40-S1205	Plex1_f01	379	41338	HCD	342	3	900.713	-0.00073	-0.27105	2700.12	R.NS#MTPNPGYQPSMNTSDMMGR.M	sp|A2BH40|ARI1A_MOUSE	2	134	119	3.1833e-24	1	7.1808e-17	0	0	0	900.713	3	900.713	41338	NSMTPNPGYQPSMNTSDMMGR	Inf	0.050676	1204	1224	1204	1224	2283	1
A2BH40-S1205	Plex2_f05	4034	37760	HCD	3622	3	952.746	-0.00091	-0.32031	2856.23	K.RNS#MTPNPGYQPSMNTSDMMGR.M	sp|A2BH40|ARI1A_MOUSE	2	137	90	2.7889e-15	1	6.3009e-08	0	0	0	952.747	3	952.746	37760	RNSMTPNPGYQPSMNTSDMMGR	Inf	0.12173	1203	1224	1203	1224	2283	2
A2BH40-S382	Plex1_f03	8393	24535	HCD	7363	3	700	0.00274	1.3079	2097.98	R.TPQS#SSPM*DQMGK.M	sp|A2BH40|ARI1A_MOUSE	2	78	46	1.6932e-10	1	0.0037454	0.0024393	0.0029748	0	699.999	3	700	24535	TPQSSSPMDQMGK	2.52654	1.51337	379	391	379	391	2283	3
A2BH40-S383	Plex2_f02	5949	34035	HCD	5272	3	695.003	0.00134	0.64533	2081.99	R.TPQSS#SPMDQMGK.M	sp|A2BH40|ARI1A_MOUSE	2	78	58	2.9136e-12	1	6.4451e-05	0.00016046	0.00018804	1	694.668	3	694.668	34035	TPQSSSPMDQMGK	3.72575	0.942047	379	391	379	391	2283	4
A2BH40-S383	Plex2_f02	6670	34069	HCD	5886	3	694.668	0.00018	0.08786	2081.99	R.TPQSS#SPMDQMGK.M	sp|A2BH40|ARI1A_MOUSE	2	73	49	1.1147e-11	1	0.00024658	0.00030516	0.00018804	0	694.668	3	694.668	34069	TPQSSSPMDQMGK	3.72575	0.382949	379	391	379	391	2283	4
A2BH40-S608	Plex1_f01	4384	51742	HCD	3887	4	847.406	-0.00878	-2.59293	3386.61	R.FPPPQELSQDS#FGSQASSAPSMTSSK.G	sp|A2BH40|ARI1A_MOUSE	2	131	66	7.4228e-14	1	1.6857e-06	0.00039952	0.00047824	0	847.408	4	847.406	51742	FPPPQELSQDSFGSQASSAPSMTSSK	3.32035	2.44375	598	623	598	623	2283	10
A2BH40-T379	Plex1_f03	6779	35496	HCD	5951	3	694.664	-0.01042	-5.00815	2081.99	R.T#PQSSSPMDQMGK.M	sp|A2BH40|ARI1A_MOUSE	2	69	46	1.3097e-11	1	0.0002897	0.00015446	0.00018965	0	694.668	3	694.664	35496	TPQSSSPMDQMGK	3.72205	4.71301	379	391	379	391	2283	0
A2BH40-T764	Plex1_f03	3556	36533	HCD	3207	3	841.39	0.01841	7.30998	2520.13	R.NPQMPQYT#SPQPGSALS#PR.Q	sp|A2BH40|ARI1A_MOUSE	2	109	75	5.1773e-15	1	1.1638e-07	0	0	2	840.715	3	840.721	36533	NPQMPQYTSPQPGSALSPR	Inf	7.59211	757	775	757	775	2283	c(7, 16)
A2BH40-Y1212	Plex2_f05	9122	33809	HCD	8101	3	958.077	-0.00476	-1.65635	2872.22	K.RNSM*TPNPGY#QPSMNTSDMMGR.M	sp|A2BH40|ARI1A_MOUSE	2	116	59	1.2643e-10	1	0.0028563	0.0010232	0.0011175	0	958.078	3	958.077	33809	RNSMTPNPGYQPSMNTSDMMGR	2.95175	1.52664	1203	1224	1203	1224	2283	9
A2BH40-Y1869	Plex2_f02	6032	58723	HCD	5333	3	815.43	0.00183	0.7485	2444.27	K.IELLPSRPY#VPC@PTPPR.K	sp|A2BH40|ARI1A_MOUSE	2	102	66	3.2393e-12	1	7.251e-05	0.00016046	0.00018804	0	815.429	3	815.43	58723	IELLPSRPYVPCPTPPR	3.72575	0.779576	1861	1877	1861	1877	2283	8
A2CE44-S166	Plex1_f02	9939	11224	HCD	8767	3	672.015	0.00018	0.09082	2014.03	R.RQS#AGPPAGRPEPGPR.C	sp|A2CE44|ZXDB_MOUSE	2	63	31	8.9131e-10	1	0.019902	0.006827	0.0080378	0	672.015	3	672.015	11224	RQSAGPPAGRPEPGPR	2.09486	0.373041	164	179	164	179	873	2
A2CE44-S166	Plex2_f02	10259	10981	HCD	8958	3	672.013	-0.0053	-2.6339	2014.03	R.RQS#AGPPAGRPEPGPR.C	sp|A2CE44|ZXDB_MOUSE	2	75	33	1.2001e-09	1	0.026798	0.010456	0.012206	0	672.015	3	672.013	10981	RQSAGPPAGRPEPGPR	1.91343	2.35011	164	179	164	179	873	2
A2CE44-S811	Plex2_f03	7943	62190	HCD	6952	4	909.221	0.00592	1.62891	3632.85	K.LTVDTEALTPSS#TLC@ENSVSELLTPAK.A	sp|A2CE44|ZXDB_MOUSE	2	129	48	7.8999e-11	1	0.001796	0.00092974	0.0011131	1	908.968	4	908.97	62190	LTVDTEALTPSSTLCENSVSELLTPAK	2.95347	1.71259	800	826	800	826	873	11
A2CE44-S819	Plex2_f03	7945	62190	HCD	6952	4	909.221	0.00592	1.62891	3632.85	K.LTVDTEALTPSSTLC@ENSVS#ELLTPAK.A	sp|A2CE44|ZXDB_MOUSE	2	129	48	7.8999e-11	1	0.001796	0.00092974	0.0011131	1	908.968	4	908.97	62190	LTVDTEALTPSSTLCENSVSELLTPAK	2.95347	1.71259	800	826	800	826	873	19
A2CE44-T795	Plex1_f04	6222	36283	HCD	5519	3	725.048	-0.00226	-1.03872	2174.13	K.NSSLEPQALT#PSNK.L	sp|A2CE44|ZXDB_MOUSE	2	83	55	1.3222e-11	1	0.00029352	0.00066105	0.0007837	-1	725.383	3	725.382	36283	NSSLEPQALTPSNK	3.10585	0.724259	786	799	786	799	873	9
A2CE44-T812	Plex2_f03	7944	62190	HCD	6952	4	909.221	0.00592	1.62891	3632.85	K.LTVDTEALTPSST#LC@ENSVSELLTPAK.A	sp|A2CE44|ZXDB_MOUSE	2	129	48	7.8999e-11	1	0.001796	0.00092974	0.0011131	1	908.968	4	908.97	62190	LTVDTEALTPSSTLCENSVSELLTPAK	2.95347	1.71259	800	826	800	826	873	12
A2CG63-S755	Plex2_f05	10372	37560	HCD	9145	3	726.7	0.00293	1.34383	2178.08	K.EEQS#SPSLLEENK.V	sp|A2CG63|ARI4B_MOUSE	2	92	62	6.2029e-10	1	0.013721	0.0045788	0.0053804	0	726.699	3	726.7	37560	EEQSSPSLLEENK	2.26919	1.61968	752	764	752	764	1314	3
A2CG63-S755	Plex1_f05	6767	37613	HCD	5973	3	726.699	0	0	2178.08	K.EEQS#SPSLLEENK.V	sp|A2CG63|ARI4B_MOUSE	2	101	82	5.1603e-12	1	0.00011415	0.00043278	0.00052817	0	726.699	3	726.699	37613	EEQSSPSLLEENK	3.27723	0.271119	752	764	752	764	1314	3
A2CG63-S776	Plex2_f03	9917	18042	HCD	8643	3	531.295	0.00183	1.1488	1591.87	K.TVS#KSPER.L	sp|A2CG63|ARI4B_MOUSE	2	56	38	1.0975e-09	1	0.023562	0.0076021	0.0089587	0	531.295	3	531.295	18042	TVSKSPER	2.04776	1.55787	774	781	774	781	1314	2
A2CG63-S949	Plex2_f05	5431	64088	HCD	4842	5	1134.31	-0.00231	-0.40834	5665.52	K.ELFSDS#DTEAAAS#PPHPAPDEGAVEESLQTVAEEESC@SPIMELEK.P	sp|A2CG63|ARI4B_MOUSE	1	198	79	1.3048e-13	1	3.0026e-06	0	0	2	1133.91	5	1133.91	64088	ELFSDSDTEAAASPPHPAPDEGAVEESLQTVAEEESCSPIMELEK	Inf	0.212458	944	988	944	988	1314	c(5, 12)
A2CG63-S949	Plex2_f05	5432	64088	HCD	4842	5	1134.31	-0.00231	-0.40834	5665.52	K.ELFSDS#DTEAAASPPHPAPDEGAVEESLQT#VAEEESC@SPIMELEK.P	sp|A2CG63|ARI4B_MOUSE	1	198	79	1.3048e-13	1	3.0026e-06	0	0	2	1133.91	5	1133.91	64088	ELFSDSDTEAAASPPHPAPDEGAVEESLQTVAEEESCSPIMELEK	Inf	0.212458	944	988	944	988	1314	c(5, 29)
A2CG63-S956	Plex2_f05	5431	64088	HCD	4842	5	1134.31	-0.00231	-0.40834	5665.52	K.ELFSDS#DTEAAAS#PPHPAPDEGAVEESLQTVAEEESC@SPIMELEK.P	sp|A2CG63|ARI4B_MOUSE	1	198	79	1.3048e-13	1	3.0026e-06	0	0	2	1133.91	5	1133.91	64088	ELFSDSDTEAAASPPHPAPDEGAVEESLQTVAEEESCSPIMELEK	Inf	0.212458	944	988	944	988	1314	c(5, 12)
A2CG63-T837	Plex1_f01	1907	49346	HCD	1691	3	977.486	0.01104	3.76929	2929.43	R.YC@SADEC@LQT#GSPGKK.E	sp|A2CG63|ARI4B_MOUSE	2	131	100	6.2975e-18	1	1.4062e-10	0	0	1	977.148	3	977.152	49346	YCSADECLQTGSPGKK	Inf	3.76955	828	843	828	843	1314	9
A2CG63-T837	Plex2_f01	2223	48846	HCD	1965	3	977.149	0.00402	1.37418	2929.43	R.YC@SADEC@LQT#GSPGKK.E	sp|A2CG63|ARI4B_MOUSE	2	112	86	1.7917e-17	1	4.0007e-10	0	0	0	977.148	3	977.149	48846	YCSADECLQTGSPGKK	Inf	1.37648	828	843	828	843	1314	9
A2CG63-T837	Plex2_f02	8204	44803	HCD	7203	4	833.156	0.0039	1.17213	3329.6	R.YC@SADEC@LQT#GSPGKKEDR.T	sp|A2CG63|ARI4B_MOUSE	2	120	48	1.0545e-10	1	0.0023704	0.0009098	0.0010702	0	833.155	4	833.156	44803	YCSADECLQTGSPGKKEDR	2.97054	1.17673	828	846	828	846	1314	9
A2CG63-T837	Plex1_f02	4536	49721	HCD	4047	4	733.113	0	0	2929.43	R.YC@SADEC@LQT#GSPGKK.E	sp|A2CG63|ARI4B_MOUSE	2	116	69	1.2807e-13	1	2.8596e-06	0.0001625	0.0001908	0	733.113	4	733.113	49721	YCSADECLQTGSPGKK	3.71942	0.00388768	828	843	828	843	1314	9
A2CG63-T837	Plex1_f02	8950	50338	HCD	7941	4	733.614	-0.00012	-0.04019	2929.43	R.YC@SADEC@LQT#GSPGKK.E	sp|A2CG63|ARI4B_MOUSE	2	104	49	3.0465e-10	1	0.0068025	0.0017815	0.0001908	2	733.113	4	733.113	50338	YCSADECLQTGSPGKK	3.71942	0.0412883	828	843	828	843	1314	9
A2CG63-T837	Plex1_f02	9841	50359	HCD	8688	4	733.11	-0.01146	-3.91298	2929.43	R.YC@SADEC@LQT#GSPGKK.E	sp|A2CG63|ARI4B_MOUSE	2	107	46	8.1938e-10	1	0.018296	0.0066376	0.0001908	0	733.113	4	733.11	50359	YCSADECLQTGSPGKK	3.71942	3.9187	828	843	828	843	1314	9
A2CG63-T973	Plex2_f06	8805	63482	HCD	7749	5	1118.12	0.00067	0.12049	5585.55	K.ELFSDSDTEAAASPPHPAPDEGAVEESLQT#VAEEESC@SPIMELEK.P	sp|A2CG63|ARI4B_MOUSE	1	171	44	2.5122e-10	1	0.005781	0.0031186	0.0037681	1	1117.92	5	1117.92	63482	ELFSDSDTEAAASPPHPAPDEGAVEESLQTVAEEESCSPIMELEK	2.42388	0.250519	944	988	944	988	1314	29
A2CG63-T973	Plex2_f05	5432	64088	HCD	4842	5	1134.31	-0.00231	-0.40834	5665.52	K.ELFSDS#DTEAAASPPHPAPDEGAVEESLQT#VAEEESC@SPIMELEK.P	sp|A2CG63|ARI4B_MOUSE	1	198	79	1.3048e-13	1	3.0026e-06	0	0	2	1133.91	5	1133.91	64088	ELFSDSDTEAAASPPHPAPDEGAVEESLQTVAEEESCSPIMELEK	Inf	0.212458	944	988	944	988	1314	c(5, 29)
A2RS43-S1000	Plex2_f04	769	41449	HCD	694	4	783.923	0.00171	0.54501	3132.67	K.SSS#PLPTVQLHPQS#PTAGKK.H	tr|A2RS43|A2RS43_MOUSE	2	107	90	9.729e-22	1	2.191e-14	0	0	0	783.922	4	783.923	41449	SSSPLPTVQLHPQSPTAGKK	Inf	0.866349	998	1017	998	1017	1069	c(2, 13)
A2RS43-S1000	Plex1_f04	778	41334	HCD	708	4	783.922	-0.00122	-0.38929	3132.67	K.SSS#PLPTVQLHPQS#PTAGKK.H	tr|A2RS43|A2RS43_MOUSE	2	131	103	1.8552e-21	1	4.1779e-14	0	0	0	783.922	4	783.922	41334	SSSPLPTVQLHPQSPTAGKK	Inf	0.0648663	998	1017	998	1017	1069	c(2, 13)
A2RS43-S1000	Plex2_f01	2492	42959	HCD	2193	3	900.792	-0.00512	-1.8972	2700.36	K.SSS#PLPTVQLHPQS#PTAGK.K	tr|A2RS43|A2RS43_MOUSE	2	133	106	5.8544e-17	1	1.316e-09	0	0	0	900.793	3	900.792	42959	SSSPLPTVQLHPQSPTAGK	Inf	1.5105	998	1016	998	1016	1069	c(2, 13)
A2RS43-S1000	Plex1_f01	7573	43207	HCD	6691	3	900.79	-0.00933	-3.45561	2700.36	K.SSS#PLPTVQLHPQS#PTAGK.K	tr|A2RS43|A2RS43_MOUSE	2	110	66	4.749e-11	1	0.0010675	0.0023458	0.0028291	0	900.793	3	900.79	43207	SSSPLPTVQLHPQSPTAGK	2.54835	3.07578	998	1016	998	1016	1069	c(2, 13)
A2RS43-S1011	Plex1_f02	1378	44705	HCD	1239	4	655.859	0.01511	5.76984	2620.4	K.SSSPLPTVQLHPQS#PTAGK.K	tr|A2RS43|A2RS43_MOUSE	2	124	112	4.275e-19	1	9.6097e-12	0	0	0	655.855	4	655.859	44705	SSSPLPTVQLHPQSPTAGK	Inf	6.01947	998	1016	998	1016	1069	13
A2RS43-S1011	Plex2_f05	2908	41647	HCD	2623	3	1018.57	0.00555	1.81893	3052.7	K.SSSPLPTVQLHPQS#PTAGKK.H	tr|A2RS43|A2RS43_MOUSE	2	114	83	4.6295e-17	1	1.0426e-09	0	0	1	1018.24	3	1018.24	41647	SSSPLPTVQLHPQSPTAGKK	Inf	2.03234	998	1017	998	1017	1069	13
A2RS43-S1011	Plex2_f01	2056	44151	HCD	1820	4	655.856	0.00341	1.30287	2620.4	K.SSSPLPTVQLHPQS#PTAGK.K	tr|A2RS43|A2RS43_MOUSE	2	130	110	7.6092e-18	1	1.7105e-10	0	0	0	655.855	4	655.856	44151	SSSPLPTVQLHPQSPTAGK	Inf	1.55202	998	1016	998	1016	1069	13
A2RS43-S1011	Plex2_f05	1454	41616	HCD	1320	5	611.347	0.00305	0.99837	3052.7	K.SSSPLPTVQLHPQS#PTAGKK.H	tr|A2RS43|A2RS43_MOUSE	2	128	102	3.4113e-20	1	7.6822e-13	0	0	0	611.346	5	611.347	41616	SSSPLPTVQLHPQSPTAGKK	Inf	1.18432	998	1017	998	1017	1069	13
A2RS43-S1011	Plex1_f02	1819	44802	HCD	1607	3	874.138	0.00165	0.62841	2620.4	K.SSSPLPTVQLHPQS#PTAGK.K	tr|A2RS43|A2RS43_MOUSE	2	157	126	4.9332e-18	1	1.1089e-10	0	0	0	874.138	3	874.138	44802	SSSPLPTVQLHPQSPTAGK	Inf	0.883944	998	1016	998	1016	1069	13
A2RS43-S1011	Plex2_f04	768	41449	HCD	694	4	783.923	0.00171	0.54501	3132.67	K.SS#SPLPTVQLHPQS#PTAGKK.H	tr|A2RS43|A2RS43_MOUSE	2	107	90	9.729e-22	1	2.191e-14	0	0	0	783.922	4	783.923	41449	SSSPLPTVQLHPQSPTAGKK	Inf	0.866349	998	1017	998	1017	1069	c(1, 13)
A2RS43-S1011	Plex2_f04	769	41449	HCD	694	4	783.923	0.00171	0.54501	3132.67	K.SSS#PLPTVQLHPQS#PTAGKK.H	tr|A2RS43|A2RS43_MOUSE	2	107	90	9.729e-22	1	2.191e-14	0	0	0	783.922	4	783.923	41449	SSSPLPTVQLHPQSPTAGKK	Inf	0.866349	998	1017	998	1017	1069	c(2, 13)
A2RS43-S1011	Plex1_f01	1207	44523	HCD	1063	4	655.855	-0.00049	-0.18612	2620.4	K.SSSPLPTVQLHPQS#PTAGK.K	tr|A2RS43|A2RS43_MOUSE	2	124	115	7.2268e-20	1	1.6245e-12	0	0	0	655.855	4	655.855	44523	SSSPLPTVQLHPQSPTAGK	Inf	0.057787	998	1016	998	1016	1069	13
A2RS43-S1011	Plex1_f04	778	41334	HCD	708	4	783.922	-0.00122	-0.38929	3132.67	K.SSS#PLPTVQLHPQS#PTAGKK.H	tr|A2RS43|A2RS43_MOUSE	2	131	103	1.8552e-21	1	4.1779e-14	0	0	0	783.922	4	783.922	41334	SSSPLPTVQLHPQSPTAGKK	Inf	0.0648663	998	1017	998	1017	1069	c(2, 13)
A2RS43-S1011	Plex2_f05	1194	41593	HCD	1088	4	763.93	-0.00171	-0.55927	3052.7	K.SSSPLPTVQLHPQS#PTAGKK.H	tr|A2RS43|A2RS43_MOUSE	2	142	115	3.9548e-21	1	8.9061e-14	0	0	0	763.931	4	763.93	41593	SSSPLPTVQLHPQSPTAGKK	Inf	0.328368	998	1017	998	1017	1069	13
A2RS43-S1011	Plex2_f01	2491	42959	HCD	2193	3	900.792	-0.00512	-1.8972	2700.36	K.SS#SPLPTVQLHPQS#PTAGK.K	tr|A2RS43|A2RS43_MOUSE	2	133	106	5.8544e-17	1	1.316e-09	0	0	0	900.793	3	900.792	42959	SSSPLPTVQLHPQSPTAGK	Inf	1.5105	998	1016	998	1016	1069	c(1, 13)
A2RS43-S1011	Plex2_f01	2492	42959	HCD	2193	3	900.792	-0.00512	-1.8972	2700.36	K.SSS#PLPTVQLHPQS#PTAGK.K	tr|A2RS43|A2RS43_MOUSE	2	133	106	5.8544e-17	1	1.316e-09	0	0	0	900.793	3	900.792	42959	SSSPLPTVQLHPQSPTAGK	Inf	1.5105	998	1016	998	1016	1069	c(2, 13)
A2RS43-S1011	Plex2_f06	3715	41732	HCD	3337	4	763.929	-0.00585	-1.91751	3052.7	K.SSSPLPTVQLHPQS#PTAGKK.H	tr|A2RS43|A2RS43_MOUSE	2	115	70	6.7362e-15	1	1.517e-07	0	0	0	763.931	4	763.929	41732	SSSPLPTVQLHPQSPTAGKK	Inf	1.68975	998	1017	998	1017	1069	13
A2RS43-S1011	Plex2_f02	1453	44340	HCD	1292	3	874.136	-0.00658	-2.51364	2620.4	K.SSSPLPTVQLHPQS#PTAGK.K	tr|A2RS43|A2RS43_MOUSE	2	151	127	1.0934e-18	1	2.4579e-11	0	0	0	874.138	3	874.136	44340	SSSPLPTVQLHPQSPTAGK	Inf	2.26201	998	1016	998	1016	1069	13
A2RS43-S1011	Plex1_f01	7573	43207	HCD	6691	3	900.79	-0.00933	-3.45561	2700.36	K.SSS#PLPTVQLHPQS#PTAGK.K	tr|A2RS43|A2RS43_MOUSE	2	110	66	4.749e-11	1	0.0010675	0.0023458	0.0028291	0	900.793	3	900.79	43207	SSSPLPTVQLHPQSPTAGK	2.54835	3.07578	998	1016	998	1016	1069	c(2, 13)
A2RS43-S1011	Plex1_f05	674	41760	HCD	612	4	763.675	-0.0203	-6.65205	3052.7	K.SSSPLPTVQLHPQS#PTAGKK.H	tr|A2RS43|A2RS43_MOUSE	2	125	108	4.3464e-23	1	9.7882e-16	0	0	-1	763.931	4	763.926	41760	SSSPLPTVQLHPQSPTAGKK	Inf	6.43009	998	1017	998	1017	1069	13
A2RS43-S192	Plex2_f02	6601	39881	HCD	5823	3	735.02	-0.0011	-0.49823	2203.05	R.YELLQEPGGGGGS#GEGRR.L	tr|A2RS43|A2RS43_MOUSE	2	118	74	9.6382e-12	1	0.00021622	0.00016046	0.00018804	0	735.02	3	735.02	39881	YELLQEPGGGGGSGEGRR	3.72575	0.306537	180	197	180	197	1069	12
A2RS43-S974	Plex1_f02	7257	19614	HCD	6450	2	675.309	0.00219	1.62686	1349.61	K.LSDS#PSM*GR.Y	tr|A2RS43|A2RS43_MOUSE	2	76	60	2.9649e-11	1	0.00064213	0.00042481	0.00049809	0	675.308	2	675.309	19614	LSDSPSMGR	3.30269	1.98023	971	979	971	979	1069	3
A2RS43-S974	Plex1_f02	5976	27478	HCD	5320	2	667.311	-0.00037	-0.27439	1333.61	K.LSDS#PSMGR.Y	tr|A2RS43|A2RS43_MOUSE	2	90	79	3.2407e-12	1	7.0186e-05	0.0001625	0.0001908	0	667.31	2	667.311	27478	LSDSPSMGR	3.71942	0.17573	971	979	971	979	1069	3
A2RS43-S974	Plex2_f03	8017	19263	HCD	7020	2	675.308	-0.00073	-0.54229	1349.61	K.LSDS#PSM*GR.Y	tr|A2RS43|A2RS43_MOUSE	2	83	65	8.7994e-11	1	0.0019058	0.00092974	0.0011131	0	675.308	2	675.308	19263	LSDSPSMGR	2.95347	0.196552	971	979	971	979	1069	3
A2RS43-S974	Plex1_f03	6015	26880	HCD	5278	2	667.31	-0.00085	-0.64025	1333.61	K.LSDS#PSMGR.Y	tr|A2RS43|A2RS43_MOUSE	2	87	80	2.7558e-12	1	5.9685e-05	0	0	0	667.31	2	667.31	26880	LSDSPSMGR	Inf	0.198908	971	979	971	979	1069	3
A2RS43-S974	Plex1_f03	7740	19184	HCD	6759	2	675.307	-0.00232	-1.71724	1349.61	K.LSDS#PSM*GR.Y	tr|A2RS43|A2RS43_MOUSE	2	72	54	6.3691e-11	1	0.0013794	0.0015278	0.0018663	0	675.308	2	675.307	19184	LSDSPSMGR	2.72902	1.36639	971	979	971	979	1069	3
A2RS43-S974	Plex2_f02	6253	27353	HCD	5523	2	667.309	-0.00305	-2.28661	1333.61	K.LSDS#PSMGR.Y	tr|A2RS43|A2RS43_MOUSE	2	97	85	4.8407e-12	1	0.00010484	0.00016046	0.00018804	0	667.31	2	667.309	27353	LSDSPSMGR	3.72575	1.83233	971	979	971	979	1069	3
A2RS43-S989	Plex2_f01	2442	24774	HCD	2149	2	805.899	0.00415	2.57501	1610.79	R.SVNGGPGS#PDLAR.H	tr|A2RS43|A2RS43_MOUSE	2	109	109	4.3793e-17	1	9.6872e-10	0	0	0	805.896	2	805.899	24774	SVNGGPGSPDLAR	Inf	2.95108	982	994	982	994	1069	7
A2RS43-S989	Plex1_f01	2299	24883	HCD	2047	2	805.897	-0.00012	-0.07574	1610.79	R.SVNGGPGS#PDLAR.H	tr|A2RS43|A2RS43_MOUSE	2	123	123	4.3793e-17	1	9.6872e-10	0	0	0	805.896	2	805.897	24883	SVNGGPGSPDLAR	Inf	0.308063	982	994	982	994	1069	7
A2RS43-S989	Plex2_f02	2655	25006	HCD	2374	3	537.599	-0.00274	-1.70299	1610.79	R.SVNGGPGS#PDLAR.H	tr|A2RS43|A2RS43_MOUSE	2	68	66	3.9424e-16	1	8.7208e-09	0.00016046	0.00018804	0	537.6	3	537.599	25006	SVNGGPGSPDLAR	3.72575	1.33924	982	994	982	994	1069	7
A2RS43-S999	Plex2_f04	768	41449	HCD	694	4	783.923	0.00171	0.54501	3132.67	K.SS#SPLPTVQLHPQS#PTAGKK.H	tr|A2RS43|A2RS43_MOUSE	2	107	90	9.729e-22	1	2.191e-14	0	0	0	783.922	4	783.923	41449	SSSPLPTVQLHPQSPTAGKK	Inf	0.866349	998	1017	998	1017	1069	c(1, 13)
A2RS43-S999	Plex2_f01	2491	42959	HCD	2193	3	900.792	-0.00512	-1.8972	2700.36	K.SS#SPLPTVQLHPQS#PTAGK.K	tr|A2RS43|A2RS43_MOUSE	2	133	106	5.8544e-17	1	1.316e-09	0	0	0	900.793	3	900.792	42959	SSSPLPTVQLHPQSPTAGK	Inf	1.5105	998	1016	998	1016	1069	c(1, 13)
A2RSJ4-S986	Plex1_f03	8911	9913	HCD	7794	3	700.327	0.00494	2.35312	2098.96	K.S#GSGEM*TSEGSHTK.D	sp|A2RSJ4|BLT3B_MOUSE	2	73	41	3.6307e-10	1	0.0080598	0.0038699	0.0047135	0	700.325	3	700.327	9913	SGSGEMTSEGSHTK	2.32666	2.58312	986	999	986	999	1457	0
A2RSJ4-S986	Plex2_f04	9304	9960	HCD	8180	3	700.326	0.00293	1.39444	2098.96	K.S#GSGEM*TSEGSHTK.D	sp|A2RSJ4|BLT3B_MOUSE	2	77	44	1.0466e-09	1	0.023233	0.0083706	0.0099117	0	700.325	3	700.326	9960	SGSGEMTSEGSHTK	2.00385	1.62642	986	999	986	999	1457	0
A2RSJ4-S986	Plex1_f04	8284	9971	HCD	7301	3	700.322	-0.00859	-4.09617	2098.96	K.S#GSGEM*TSEGSHTK.D	sp|A2RSJ4|BLT3B_MOUSE	2	69	38	3.5433e-10	1	0.0078658	0.0042433	0.0048751	0	700.325	3	700.322	9971	SGSGEMTSEGSHTK	2.31202	3.87103	986	999	986	999	1457	0
A2RSJ4-T781	Plex2_f06	8151	44774	HCD	7168	3	1040.48	-0.00396	-1.27071	3118.43	K.EYYSTESEPLT#NGGQRPSSDTFLR.F	sp|A2RSJ4|BLT3B_MOUSE	2	147	73	8.9342e-11	1	0.0020241	0.0010347	0.0012498	1	1040.15	3	1040.15	44774	EYYSTESEPLTNGGQRPSSDTFLR	2.90316	1.0674	771	794	771	794	1457	10
A2RSJ4-T781	Plex1_f06	2860	44967	HCD	2531	3	1040.48	-0.01238	-3.96995	3118.43	K.EYYSTESEPLT#NGGQRPSSDTFLR.F	sp|A2RSJ4|BLT3B_MOUSE	2	147	99	2.1362e-16	1	4.8395e-09	0	0	1	1040.15	3	1040.14	44967	EYYSTESEPLTNGGQRPSSDTFLR	Inf	3.76894	771	794	771	794	1457	10
A2RSJ4-T781	Plex2_f05	5343	44664	HCD	4764	3	1040.81	-0.02146	-6.88368	3118.43	K.EYYSTESEPLT#NGGQRPSSDTFLR.F	sp|A2RSJ4|BLT3B_MOUSE	2	145	87	1.0341e-13	1	2.3428e-06	0	0	2	1040.15	3	1040.14	44664	EYYSTESEPLTNGGQRPSSDTFLR	Inf	6.68353	771	794	771	794	1457	10
A2RSQ0-S1079	Plex1_f03	6685	47584	HCD	5870	4	591.86	-0.00268	-1.13437	2364.42	R.RLSITS#LTGKPAK.P	sp|A2RSQ0|DEN5B_MOUSE	1	83	50	1.1183e-11	1	0.00024737	0.00015446	0.00018965	0	591.86	4	591.86	47584	RLSITSLTGKPAK	3.72205	0.785828	1074	1086	1074	1086	1274	5
A2RSY1-S535	Plex1_f03	8208	42950	HCD	7194	3	1001.48	0.00512	1.70647	3002.41	R.LPTS#PSGSEDLSSVSS#SPTSSPK.T	sp|A2RSY1|KANL3_MOUSE	2	125	54	1.2984e-10	1	0.0029377	0.0019613	0.0023927	0	1001.48	3	1001.48	42950	LPTSPSGSEDLSSVSSSPTSSPK	2.62111	2.07829	520	542	520	542	903	c(3, 15)
A2RSY1-S535	Plex1_f01	4419	42442	HCD	3915	3	974.818	-0.00878	-3.00536	2922.45	R.LPTSPSGSEDLSSVSS#SPTSSPK.T	sp|A2RSY1|KANL3_MOUSE	2	151	91	8.2796e-14	1	1.8733e-06	0.00039952	0.00047824	0	974.82	3	974.818	42442	LPTSPSGSEDLSSVSSSPTSSPK	3.32035	2.75467	520	542	520	542	903	15
A2RT18-S110	Plex2_f04	3552	34235	HCD	3222	3	840.392	0.00768	3.05034	2519.15	R.TINS#DSESPVMSSDSM*K.Y	tr|A2RT18|A2RT18_MOUSE	2	101	73	1.2917e-14	1	2.8913e-07	0	0	0	840.389	3	840.392	34235	TINSDSESPVMSSDSMK	Inf	3.24178	107	123	107	123	1139	3
A2RT18-S112	Plex1_f04	2477	40354	HCD	2245	3	835.061	0.00914	3.65455	2503.16	R.TINSDS#ESPVMSSDSMK.Y	tr|A2RT18|A2RT18_MOUSE	2	118	88	3.6923e-16	1	8.2649e-09	0	0	0	835.058	3	835.061	40354	TINSDSESPVMSSDSMK	Inf	3.91712	107	123	107	123	1139	5
A2RT18-S439	Plex2_f05	8955	31568	HCD	7950	3	672.013	0.00281	1.39438	2013.02	R.SITYS#PEQGSQK.C	tr|A2RT18|A2RT18_MOUSE	2	79	54	9.9405e-11	1	0.00219	0.00092721	0.0011175	1	671.677	3	671.679	31568	SITYSPEQGSQK	2.95175	1.77726	435	446	435	446	1139	4
A2RTL5-S26	Plex1_f05	8703	11184	HCD	7690	3	516.251	-0.00164	-1.06405	1546.74	K.S#EEHNDK.E	sp|A2RTL5|RSRC2_MOUSE	2	57	54	1.4782e-10	1	0.0031287	0.0013253	0.0016141	0	516.251	3	516.251	11184	SEEHNDK	2.79207	0.608188	26	32	26	32	376	0
A2RTL5-S45	Plex2_f01	4497	12010	HCD	3985	4	590.55	0.0117	4.96098	2359.16	R.ERLNS#SENGEDRHK.R	sp|A2RTL5|RSRC2_MOUSE	2	91	65	6.654e-14	1	1.4771e-06	0	0	0	590.546	4	590.55	12010	ERLNSSENGEDRHK	Inf	5.24836	41	54	41	54	376	4
A2RTL5-S45	Plex1_f04	5760	16539	HCD	5130	2	752.836	0.0039	2.59436	1504.66	R.LNS#SENGEDR.H	sp|A2RTL5|RSRC2_MOUSE	2	54	47	5.3339e-12	1	0.00011631	0.00052724	0.00062435	0	752.833	2	752.836	16539	LNSSENGEDR	3.20457	3.00168	43	52	43	52	376	2
A2RTL5-S45	Plex1_f04	4393	16496	HCD	3916	3	691.678	0.0014	0.67518	2074.02	R.LNS#SENGEDRHK.R	sp|A2RTL5|RSRC2_MOUSE	2	81	62	2.3253e-13	1	5.1229e-06	0.00023702	0.00028066	-1	692.012	3	692.012	16496	LNSSENGEDRHK	3.55182	0.991267	43	54	43	54	376	2
A2RTL5-S45	Plex1_f03	4416	16231	HCD	3919	4	519.261	-0.00024	-0.11754	2074.02	R.LNS#SENGEDRHK.R	sp|A2RTL5|RSRC2_MOUSE	2	104	80	5.9511e-14	1	1.3111e-06	0	0	0	519.261	4	519.261	16231	LNSSENGEDRHK	Inf	0.157243	43	54	43	54	376	2
A2RTL5-S45	Plex2_f04	4335	16714	HCD	3906	2	752.833	-0.00049	-0.3243	1504.66	R.LNS#SENGEDR.H	sp|A2RTL5|RSRC2_MOUSE	2	100	96	1.3182e-13	1	2.8745e-06	0	0	0	752.833	2	752.833	16714	LNSSENGEDR	Inf	0.092672	43	52	43	52	376	2
A2RTL5-S45	Plex1_f01	9889	12106	HCD	8721	5	472.639	-0.00107	-0.45198	2359.16	R.ERLNS#SENGEDRHK.R	sp|A2RTL5|RSRC2_MOUSE	2	93	51	1.022e-09	1	0.022687	0.0089963	0.010732	0	472.639	5	472.639	12106	ERLNSSENGEDRHK	1.96932	0.156088	41	54	41	54	376	4
A2RTL5-S45	Plex2_f01	5339	17718	HCD	4736	4	519.51	-0.00773	-3.73096	2074.02	R.LNS#SENGEDRHK.R	sp|A2RTL5|RSRC2_MOUSE	2	93	70	5.7957e-13	1	1.2768e-05	0.00015482	0.00018245	1	519.261	4	519.259	17718	LNSSENGEDRHK	3.73886	3.46081	43	54	43	54	376	2
A2RTL5-S45	Plex1_f06	10090	10071	HCD	8888	4	519.507	-0.0187	-9.02037	2074.02	R.LNS#SENGEDRHK.R	sp|A2RTL5|RSRC2_MOUSE	2	84	43	9.7207e-10	1	0.021416	0.0077495	0.0089503	1	519.261	4	519.256	10071	LNSSENGEDRHK	2.04816	8.73754	43	54	43	54	376	2
A2RTL5-S46	Plex1_f02	41352	9217	HCD	33436	4	519.263	0.00975	4.7017	2074.02	R.LNSS#ENGEDRHK.R	sp|A2RTL5|RSRC2_MOUSE	2	73	28	4.0343e-07	1	8.8879	0.4582	0.0020935	0	519.261	4	519.263	9217	LNSSENGEDRHK	2.67913	4.97178	43	54	43	54	376	3
A2RTL5-S46	Plex2_f03	3315	16382	HCD	2970	4	519.262	0.00634	3.0561	2074.02	R.LNSS#ENGEDRHK.R	sp|A2RTL5|RSRC2_MOUSE	2	109	89	2.265e-15	1	4.99e-08	0	0	0	519.261	4	519.262	16382	LNSSENGEDRHK	Inf	3.33484	43	54	43	54	376	3
A2RTL5-S46	Plex1_f04	4625	16412	HCD	4133	4	519.262	0.00366	1.76314	2074.02	R.LNSS#ENGEDRHK.R	sp|A2RTL5|RSRC2_MOUSE	2	96	73	4.3339e-13	1	9.5479e-06	0.0003811	0.00045239	0	519.261	4	519.262	16412	LNSSENGEDRHK	3.34449	2.04454	43	54	43	54	376	3
A2RTL5-S46	Plex2_f04	3212	16604	HCD	2926	4	519.261	0.00024	0.11754	2074.02	R.LNSS#ENGEDRHK.R	sp|A2RTL5|RSRC2_MOUSE	2	100	82	3.9293e-15	1	8.6566e-08	0	0	0	519.261	4	519.261	16604	LNSSENGEDRHK	Inf	0.38834	43	54	43	54	376	3
A2RTL5-S46	Plex1_f01	9890	12106	HCD	8721	5	472.639	-0.00107	-0.45198	2359.16	R.ERLNSS#ENGEDRHK.R	sp|A2RTL5|RSRC2_MOUSE	2	93	51	1.022e-09	1	0.022687	0.0089963	0.010732	0	472.639	5	472.639	12106	ERLNSSENGEDRHK	1.96932	0.156088	41	54	41	54	376	5
A2RTL5-S46	Plex2_f02	6000	17943	HCD	5311	4	519.508	-0.01456	-7.02215	2074.02	R.LNSS#ENGEDRHK.R	sp|A2RTL5|RSRC2_MOUSE	2	93	67	3.0633e-12	1	6.7487e-05	0.00016046	0.00018804	1	519.261	4	519.257	17943	LNSSENGEDRHK	3.72575	6.75395	43	54	43	54	376	3
A2RTL5-S46	Plex2_f03	7651	17801	HCD	6695	4	519.507	-0.01797	-8.66774	2074.02	R.LNSS#ENGEDRHK.R	sp|A2RTL5|RSRC2_MOUSE	2	87	60	5.0115e-11	1	0.0011041	0.00041824	0	1	519.261	4	519.256	17801	LNSSENGEDRHK	Inf	8.39089	43	54	43	54	376	3
A2RTL5-S46	Plex2_f03	5940	17774	HCD	5234	4	519.507	-0.01919	-9.25545	2074.02	R.LNSS#ENGEDRHK.R	sp|A2RTL5|RSRC2_MOUSE	2	89	66	2.5011e-12	1	5.5102e-05	0.00015207	0	1	519.261	4	519.256	17774	LNSSENGEDRHK	Inf	8.9879	43	54	43	54	376	3
A2RTS7-S18	Plex2_f03	7858	27666	HCD	6879	3	884.432	-0.00274	-1.03516	2651.28	-.MEAAGDPYQASLQPRRHS#PR.L	tr|A2RTS7|A2RTS7_MOUSE	2	115	53	7.1646e-11	1	0.0016135	0.00081334	0.00097593	0	884.432	3	884.432	27666	MEAAGDPYQASLQPRRHSPR	3.01058	0.87662	1	20	1	20	477	17
A2VDH7-T67	Plex1_f03	9411	35733	HCD	8220	6	592.63	0.01791	5.04655	3550.73	R.DALHALT#ANLAVEDQERLQRDLQDM*ER.F	tr|A2VDH7|A2VDH7_MOUSE	2	117	52	6.765e-10	1	0.01538	0.0051784	0.006299	0	592.627	6	592.63	35733	DALHALTANLAVEDQERLQRDLQDMER	2.20073	5.16026	61	87	61	87	339	6
A3KFM7-S1359	Plex2_f04	3919	44684	HCD	3538	3	762.038	0.00073	0.32038	2284.1	K.QTASPS#DGSDGIFGEK.K	sp|A3KFM7|CHD6_MOUSE	2	124	97	4.4683e-14	1	9.9773e-07	0	0	0	762.038	3	762.038	44684	QTASPSDGSDGIFGEK	Inf	0.530187	1354	1369	1354	1369	2711	5
A3KFM7-S1359	Plex1_f04	3153	44536	HCD	2834	3	762.036	-0.00457	-2.00237	2284.1	K.QTASPS#DGSDGIFGEK.K	sp|A3KFM7|CHD6_MOUSE	2	122	99	5.2568e-15	1	1.1738e-07	0.00023702	0.00028066	0	762.038	3	762.036	44536	QTASPSDGSDGIFGEK	3.55182	1.79253	1354	1369	1354	1369	2711	5
A3KFM7-S2689	Plex1_f04	1755	23978	HCD	1593	3	1099.16	0.00555	1.68553	3294.47	K.EPGSDQNC@TESSATVS#PEREHVAQAR.E	sp|A3KFM7|CHD6_MOUSE	2	138	90	7.1614e-18	1	1.6263e-10	0	0	1	1098.83	3	1098.83	23978	EPGSDQNCTESSATVSPEREHVAQAR	Inf	1.79653	2674	2699	2674	2699	2711	15
A3KFM7-S2689	Plex1_f04	704	23931	HCD	638	4	824.373	0.00512	1.55481	3294.47	K.EPGSDQNC@TESSATVS#PEREHVAQAR.E	sp|A3KFM7|CHD6_MOUSE	2	183	142	7.2769e-22	1	1.6525e-14	0	0	0	824.372	4	824.373	23931	EPGSDQNCTESSATVSPEREHVAQAR	Inf	1.61353	2674	2699	2674	2699	2711	15
A3KFM7-S2689	Plex2_f04	804	24126	HCD	728	4	824.371	-0.00415	-1.25865	3294.47	K.EPGSDQNC@TESSATVS#PEREHVAQAR.E	sp|A3KFM7|CHD6_MOUSE	2	193	145	1.4117e-21	1	3.2058e-14	0	0	0	824.372	4	824.371	24126	EPGSDQNCTESSATVSPEREHVAQAR	Inf	1.20073	2674	2699	2674	2699	2711	15
A3KFM7-S27	Plex2_f04	4326	47605	HCD	3897	3	862.081	-0.00988	-3.82317	2584.24	R.ALNHSPMSDAS#VNFDYK.S	sp|A3KFM7|CHD6_MOUSE	2	137	94	1.2909e-13	1	2.8895e-06	0	0	0	862.085	3	862.081	47605	ALNHSPMSDASVNFDYK	Inf	3.65081	17	33	17	33	2711	10
A3KGB4-S938	Plex1_f03	9372	56260	HCD	8185	6	1005.19	0.00262	0.43558	6025.07	K.TSSKGDELSTEELLYFSQLQVS#KPADEKET#ESGRNSPEK.G	sp|A3KGB4|TBC8B_MOUSE	2	175	44	6.4428e-10	1	0.014782	0.0049734	0.0060461	1	1005.02	6	1005.02	56260	TSSKGDELSTEELLYFSQLQVSKPADEKETESGRNSPEK	2.21852	0.732297	917	955	917	955	1114	c(21, 29)
A3KGB4-T946	Plex1_f03	9372	56260	HCD	8185	6	1005.19	0.00262	0.43558	6025.07	K.TSSKGDELSTEELLYFSQLQVS#KPADEKET#ESGRNSPEK.G	sp|A3KGB4|TBC8B_MOUSE	2	175	44	6.4428e-10	1	0.014782	0.0049734	0.0060461	1	1005.02	6	1005.02	56260	TSSKGDELSTEELLYFSQLQVSKPADEKETESGRNSPEK	2.21852	0.732297	917	955	917	955	1114	c(21, 29)
A3KGF9-S230	Plex2_f06	9437	59155	HCD	8304	4	929.968	0.00049	0.13126	3716.85	R.SPGVVS#SPPPQQSLGLSPEASWDYTQWK.Q	sp|A3KGF9|CCD9B_MOUSE	2	135	59	5.4658e-10	1	0.012439	0.0060962	0.0073569	0	929.968	4	929.968	59155	SPGVVSSPPPQQSLGLSPEASWDYTQWK	2.13331	0.328398	225	252	225	252	545	5
A3KGF9-T394	Plex1_f05	7163	40777	HCD	6322	4	772.889	0.00104	0.33641	3087.53	R.EPDRQET#VPATSPIPAS#PEGLK.G	sp|A3KGF9|CCD9B_MOUSE	2	132	72	1.0534e-11	1	0.00023798	0.00043278	0.00052817	1	772.638	4	772.638	40777	EPDRQETVPATSPIPASPEGLK	3.27723	0.624407	388	409	388	409	545	c(6, 16)
A3KGF9-T398	Plex2_f06	9431	34256	HCD	8301	4	911.213	0.01774	4.87107	3642.82	K.RNEREPDRQETVPAT#S#PIPASPEGLK.G	sp|A3KGF9|CCD9B_MOUSE	2	143	61	5.4402e-10	1	0.012354	0.0060962	0.0073569	-1	911.46	4	911.464	34256	RNEREPDRQETVPATSPIPASPEGLK	2.13331	5.14791	384	409	384	409	545	c(14, 15)
A3KGF9-T398	Plex2_f06	9432	34256	HCD	8301	4	911.213	0.01774	4.87107	3642.82	K.RNEREPDRQETVPAT#SPIPAS#PEGLK.G	sp|A3KGF9|CCD9B_MOUSE	2	143	61	5.4402e-10	1	0.012354	0.0060962	0.0073569	-1	911.46	4	911.464	34256	RNEREPDRQETVPATSPIPASPEGLK	2.13331	5.14791	384	409	384	409	545	c(14, 20)
A3KGS3-S764	Plex1_f04	8116	16232	HCD	7162	2	733.836	-0.00451	-3.07738	1466.67	R.SS#STSDITER.L	sp|A3KGS3|RGPA2_MOUSE	2	53	44	2.8095e-10	1	0.0061263	0.0035396	0.0040429	0	733.838	2	733.836	16232	SSSTSDITER	2.39331	2.72844	763	772	763	772	1872	1
A3KGS3-T716	Plex2_f06	7751	25751	HCD	6841	3	598.317	0.00219	1.22414	1792.93	R.SATT#SGAPGVEK.A	sp|A3KGS3|RGPA2_MOUSE	2	87	64	5.0141e-11	1	0.0011046	0.00080182	0.00096931	0	598.316	3	598.317	25751	SATTSGAPGVEK	3.01354	1.58727	713	724	713	724	1872	3
A3KGV1-S443	Plex1_f04	4066	65061	HCD	3617	3	713.027	0.01316	6.16324	2137.05	K.DLYVAEALSTLES#WR.S	sp|A3KGV1|ODFP2_MOUSE	2	114	86	9.0571e-14	1	2.0168e-06	0.00023702	0	0	713.023	3	713.027	65061	DLYVAEALSTLESWR	Inf	6.32942	431	445	431	445	830	12
A3KGV1-S443	Plex1_f04	2199	65088	HCD	1991	3	713.021	-0.00439	-2.05441	2137.05	K.DLYVAEALSTLES#WR.S	sp|A3KGV1|ODFP2_MOUSE	2	127	111	9.0948e-17	1	2.0252e-09	0	0	0	713.023	3	713.021	65088	DLYVAEALSTLESWR	Inf	1.88911	431	445	431	445	830	12
A3KGV1-S443	Plex2_f04	2003	65160	HCD	1812	3	713.021	-0.0053	-2.48242	2137.05	K.DLYVAEALSTLES#WR.S	sp|A3KGV1|ODFP2_MOUSE	2	121	114	1.4029e-17	1	3.1238e-10	0	0	0	713.023	3	713.021	65160	DLYVAEALSTLESWR	Inf	2.30985	431	445	431	445	830	12
A3KGV1-S820	Plex2_f01	948	57844	HCD	844	3	951.121	-0.00146	-0.51337	2851.35	K.ASYANVFGDAPYTSSYLTS#SPIR.S	sp|A3KGV1|ODFP2_MOUSE	2	129	100	2.4521e-21	1	5.5479e-14	0	0	0	951.122	3	951.121	57844	ASYANVFGDAPYTSSYLTSSPIR	Inf	0.354996	802	824	802	824	830	18
A3KGV1-S820	Plex2_f02	809	57893	HCD	731	3	951.121	-0.00293	-1.02675	2851.35	K.ASYANVFGDAPYTSSYLTS#SPIR.S	sp|A3KGV1|ODFP2_MOUSE	2	164	126	4.5304e-21	1	1.025e-13	0	0	0	951.122	3	951.121	57893	ASYANVFGDAPYTSSYLTSSPIR	Inf	0.870177	802	824	802	824	830	18
A3KGV1-S820	Plex1_f01	453	58126	HCD	404	3	951.119	-0.00915	-3.20859	2851.35	K.ASYANVFGDAPYTSSYLTS#SPIR.S	sp|A3KGV1|ODFP2_MOUSE	2	172	143	9.8457e-24	1	2.2276e-16	0	0	0	951.122	3	951.119	58126	ASYANVFGDAPYTSSYLTSSPIR	Inf	3.05707	802	824	802	824	830	18
A4Q9F0-S410	Plex2_f04	2822	29941	HCD	2568	3	643.973	-0.00932	-4.83371	1929.91	R.RLS#PGSSDWEQQR.H	sp|A4Q9F0|TTLL7_MOUSE	2	106	86	8.1745e-16	1	1.8083e-08	0	0	0	643.976	3	643.973	29941	RLSPGSSDWEQQR	Inf	4.49237	408	420	408	420	912	2
A4Q9F0-S410	Plex1_f04	3972	29829	HCD	3530	3	643.972	-0.01261	-6.53972	1929.91	R.RLS#PGSSDWEQQR.H	sp|A4Q9F0|TTLL7_MOUSE	2	85	68	6.5434e-14	1	1.4474e-06	0.00023702	0.00028066	0	643.976	3	643.972	29829	RLSPGSSDWEQQR	3.55182	6.20051	408	420	408	420	912	2
A4Q9F0-S442	Plex1_f01	4775	12718	HCD	4230	3	691.353	0.00366	1.76568	2072.04	R.KQVS#QEEHENR.H	sp|A4Q9F0|TTLL7_MOUSE	2	72	50	1.9517e-13	1	4.2795e-06	0.00039952	0.00047824	0	691.352	3	691.353	12718	KQVSQEEHENR	3.32035	2.0236	439	449	439	449	912	3
A4Q9F0-S442	Plex2_f02	6292	12733	HCD	5557	4	518.516	0.00262	1.26377	2072.04	R.KQVS#QEEHENR.H	sp|A4Q9F0|TTLL7_MOUSE	2	75	49	5.1137e-12	1	0.00011213	0.00016046	0.00018804	-1	518.766	4	518.767	12733	KQVSQEEHENR	3.72575	1.55438	439	449	439	449	912	3
A4Q9F0-S442	Plex1_f02	4830	12880	HCD	4307	3	691.352	-0.00128	-0.61799	2072.04	R.KQVS#QEEHENR.H	sp|A4Q9F0|TTLL7_MOUSE	2	85	62	2.7111e-13	1	5.9447e-06	0.0001625	0.0001908	0	691.352	3	691.352	12880	KQVSQEEHENR	3.71942	0.363025	439	449	439	449	912	3
A6H5Y1-S324	Plex2_f06	7104	41370	HCD	6290	2	796.428	0.0117	7.35712	1591.84	R.AS#PVDTWK.N	sp|A6H5Y1|MPP9_MOUSE	2	71	60	1.7886e-11	1	0.00038401	0.00071953	0.00055453	0	796.422	2	796.428	41370	ASPVDTWK	3.25607	7.77762	323	330	323	330	991	1
A6H5Y1-S324	Plex2_f06	6644	41354	HCD	5916	2	796.419	-0.0061	-3.83183	1591.84	R.AS#PVDTWK.N	sp|A6H5Y1|MPP9_MOUSE	2	76	66	8.6614e-12	1	0.00018596	0.00045809	0.00055453	0	796.422	2	796.419	41354	ASPVDTWK	3.25607	3.40992	323	330	323	330	991	1
A6H5Y1-S673	Plex2_f02	5478	45727	HCD	4875	4	621.579	0.00226	0.90951	2482.29	K.QLEEALVPGYHS#PPEK.D	sp|A6H5Y1|MPP9_MOUSE	2	144	95	1.2868e-12	1	2.8732e-05	0.00016046	0.00018804	1	621.327	4	621.328	45727	QLEEALVPGYHSPPEK	3.72575	1.10319	662	677	662	677	991	11
A6H5Y1-S683	Plex2_f02	8158	54091	HCD	7167	3	683.71	0.00384	1.87468	2049.11	K.DSSLGS#SPASLLVK.K	sp|A6H5Y1|MPP9_MOUSE	2	103	69	9.7952e-11	1	0.0021744	0.0009098	0.0010702	0	683.709	3	683.71	54091	DSSLGSSPASLLVK	2.97054	2.18907	678	691	678	691	991	5
A6H5Y1-S684	Plex2_f02	8159	54091	HCD	7167	3	683.71	0.00384	1.87468	2049.11	K.DSSLGSS#PASLLVK.K	sp|A6H5Y1|MPP9_MOUSE	2	103	69	9.7952e-11	1	0.0021744	0.0009098	0.0010702	0	683.709	3	683.71	54091	DSSLGSSPASLLVK	2.97054	2.18907	678	691	678	691	991	6
A6H5Y1-S684	Plex1_f02	7591	54327	HCD	6734	3	683.71	0.00219	1.07125	2049.11	K.DSSLGSS#PASLLVK.K	sp|A6H5Y1|MPP9_MOUSE	2	85	64	4.7535e-11	1	0.0010552	0.00067322	0.00078889	0	683.709	3	683.71	54327	DSSLGSSPASLLVK	3.10298	1.38464	678	691	678	691	991	6
A6H5Y1-S746	Plex1_f03	5741	20614	HCD	5041	3	740.385	0.00262	1.18308	2218.14	R.QTEPSVNTGRS#PEK.C	sp|A6H5Y1|MPP9_MOUSE	2	96	66	1.54e-12	1	3.4187e-05	0	0	1	740.05	3	740.051	20614	QTEPSVNTGRSPEK	Inf	1.46172	736	749	736	749	991	10
A6H5Y1-S746	Plex2_f04	7572	20962	HCD	6683	3	740.38	-0.0131	-5.90971	2218.14	R.QTEPSVNTGRS#PEK.C	sp|A6H5Y1|MPP9_MOUSE	2	87	59	9.4891e-11	1	0.0021065	0.0011068	0.0013076	1	740.05	3	740.046	20962	QTEPSVNTGRSPEK	2.88353	5.6324	736	749	736	749	991	10
A6H5Y1-S793	Plex1_f06	6291	58369	HCD	5586	3	746.409	-0.00347	-1.55366	2237.21	R.EIMLTPVTVAYS#PK.R	sp|A6H5Y1|MPP9_MOUSE	2	118	76	2.8885e-12	1	6.4122e-05	0	0	0	746.41	3	746.409	58369	EIMLTPVTVAYSPK	Inf	1.24192	782	795	782	795	991	11
A6H5Y1-S815	Plex1_f02	9253	64335	HCD	8213	4	973.512	-0.00219	-0.56426	3891.03	K.NES#SPVRFDILLDDLDTVPVSTLQQTTAK.K	sp|A6H5Y1|MPP9_MOUSE	2	194	69	4.3762e-10	1	0.0099687	0.0036659	0.0043127	0	973.512	4	973.512	64335	NESSPVRFDILLDDLDTVPVSTLQQTTAK	2.36525	0.413297	813	841	813	841	991	2
A6H5Y1-S816	Plex1_f02	9254	64335	HCD	8213	4	973.512	-0.00219	-0.56426	3891.03	K.NESS#PVRFDILLDDLDTVPVSTLQQTTAK.K	sp|A6H5Y1|MPP9_MOUSE	2	194	69	4.3762e-10	1	0.0099687	0.0036659	0.0043127	0	973.512	4	973.512	64335	NESSPVRFDILLDDLDTVPVSTLQQTTAK	2.36525	0.413297	813	841	813	841	991	3
A6H5Y1-T743	Plex1_f03	5740	20614	HCD	5041	3	740.385	0.00262	1.18308	2218.14	R.QTEPSVNT#GRSPEK.C	sp|A6H5Y1|MPP9_MOUSE	2	96	66	1.54e-12	1	3.4187e-05	0	0	1	740.05	3	740.051	20614	QTEPSVNTGRSPEK	Inf	1.46172	736	749	736	749	991	7
A6H5Y1-T829	Plex2_f02	10112	64140	HCD	8825	4	973.509	-0.01439	-3.69905	3891.03	K.NESSPVRFDILLDDLDT#VPVSTLQQTTAK.K	sp|A6H5Y1|MPP9_MOUSE	2	175	61	1.0284e-09	1	0.023427	0.009438	0.010997	0	973.512	4	973.509	64140	NESSPVRFDILLDDLDTVPVSTLQQTTAK	1.95873	3.54628	813	841	813	841	991	16
A6H619-S1092	Plex2_f03	6194	10455	HCD	5455	3	432.882	0.00174	1.33948	1296.63	R.RGS#WGHGR.C	sp|A6H619|PHRF1_MOUSE	2	53	49	4.4994e-12	1	9.66e-05	0.00015207	0.00018282	0	432.881	3	432.882	10455	RGSWGHGR	3.73798	1.76189	1090	1097	1090	1097	1682	2
A6H619-S1092	Plex2_f04	6461	10819	HCD	5710	3	432.88	-0.00228	-1.76247	1296.63	R.RGS#WGHGR.C	sp|A6H619|PHRF1_MOUSE	2	40	37	1.4956e-11	1	0.00032111	0.00064257	0.00076002	0	432.881	3	432.88	10819	RGSWGHGR	3.11917	1.33365	1090	1097	1090	1097	1682	2
A6H619-S1379	Plex2_f06	8045	25642	HCD	7076	2	614.818	0.00256	2.08475	1228.63	K.DS#PVLSAR.G	sp|A6H619|PHRF1_MOUSE	2	64	64	7.7445e-11	1	0.0016627	0.0010347	0.0012498	0	614.816	2	614.818	25642	DSPVLSAR	2.90316	2.50525	1378	1385	1378	1385	1682	1
A6H694-S117	Plex2_f04	25938	23696	HCD	21342	3	982.15	-0.01969	-6.6924	2943.45	K.STAGS#M*FIPRCLS#ASSRIFK.N	sp|A6H694|LRC63_MOUSE	2	200	47	1.4354e-07	1	3.2325	0.32332	0.0050615	1	981.822	3	981.816	23696	STAGSMFIPRCLSASSRIFK	2.29572	6.35919	113	132	113	132	637	c(4, 12)
A6H694-S117	Plex2_f04	8634	23758	HCD	7601	3	981.815	-0.02177	-7.39766	2943.45	K.STAGS#M*FIPRCLS#ASSRIFK.N	sp|A6H694|LRC63_MOUSE	2	211	78	4.5845e-10	1	0.010324	0.0042766	0.0050615	0	981.822	3	981.815	23758	STAGSMFIPRCLSASSRIFK	2.29572	7.06032	113	132	113	132	637	c(4, 12)
A6H694-S117	Plex2_f04	8635	23758	HCD	7601	3	981.815	-0.02177	-7.39766	2943.45	K.STAGS#M*FIPRCLSAS#SRIFK.N	sp|A6H694|LRC63_MOUSE	2	211	78	4.5845e-10	1	0.010324	0.0042766	0.0050615	0	981.822	3	981.815	23758	STAGSMFIPRCLSASSRIFK	2.29572	7.06032	113	132	113	132	637	c(4, 14)
A6H694-S125	Plex2_f04	25938	23696	HCD	21342	3	982.15	-0.01969	-6.6924	2943.45	K.STAGS#M*FIPRCLS#ASSRIFK.N	sp|A6H694|LRC63_MOUSE	2	200	47	1.4354e-07	1	3.2325	0.32332	0.0050615	1	981.822	3	981.816	23696	STAGSMFIPRCLSASSRIFK	2.29572	6.35919	113	132	113	132	637	c(4, 12)
A6H694-S125	Plex2_f04	8634	23758	HCD	7601	3	981.815	-0.02177	-7.39766	2943.45	K.STAGS#M*FIPRCLS#ASSRIFK.N	sp|A6H694|LRC63_MOUSE	2	211	78	4.5845e-10	1	0.010324	0.0042766	0.0050615	0	981.822	3	981.815	23758	STAGSMFIPRCLSASSRIFK	2.29572	7.06032	113	132	113	132	637	c(4, 12)
A6H694-S127	Plex2_f04	8635	23758	HCD	7601	3	981.815	-0.02177	-7.39766	2943.45	K.STAGS#M*FIPRCLSAS#SRIFK.N	sp|A6H694|LRC63_MOUSE	2	211	78	4.5845e-10	1	0.010324	0.0042766	0.0050615	0	981.822	3	981.815	23758	STAGSMFIPRCLSASSRIFK	2.29572	7.06032	113	132	113	132	637	c(4, 14)
A6H6J9-S175	Plex2_f01	3599	28147	HCD	3181	3	658.646	-0.0011	-0.55601	1973.92	R.S#NSSGGTGGGDLQPSLR.G	tr|A6H6J9|A6H6J9_MOUSE	2	96	76	4.6361e-15	1	1.0377e-07	0	0	0	658.646	3	658.646	28147	SNSSGGTGGGDLQPSLR	Inf	0.260096	175	191	175	191	467	0
A6H6J9-S175	Plex2_f01	2042	28079	HCD	1806	3	658.98	-0.00195	-0.98739	1973.92	R.S#NSSGGTGGGDLQPSLR.G	tr|A6H6J9|A6H6J9_MOUSE	2	99	91	7.1154e-18	1	1.5927e-10	0	0	1	658.646	3	658.646	28079	SNSSGGTGGGDLQPSLR	Inf	0.687659	175	191	175	191	467	0
A6H6J9-S202	Plex2_f01	6455	37845	HCD	5660	3	904.423	0.00122	0.45179	2709.25	R.GLPNGPAHAFS#SPSESPDSTVDR.Q	tr|A6H6J9|A6H6J9_MOUSE	2	143	83	4.7802e-12	1	0.00010815	0.00015482	0.00018245	2	903.754	3	903.754	37845	GLPNGPAHAFSSPSESPDSTVDR	3.73886	0.618675	192	214	192	214	467	10
A6H6J9-S203	Plex2_f01	6456	37845	HCD	5660	3	904.423	0.00122	0.45179	2709.25	R.GLPNGPAHAFSS#PSESPDSTVDR.Q	tr|A6H6J9|A6H6J9_MOUSE	2	143	83	4.7802e-12	1	0.00010815	0.00015482	0	2	903.754	3	903.754	37845	GLPNGPAHAFSSPSESPDSTVDR	Inf	0.618675	192	214	192	214	467	11
A6H6J9-S203	Plex2_f01	2678	37804	HCD	2353	3	903.753	-0.00165	-0.60782	2709.25	R.GLPNGPAHAFSS#PSESPDSTVDR.Q	tr|A6H6J9|A6H6J9_MOUSE	2	157	110	1.3344e-16	1	3.0191e-09	0	0	0	903.754	3	903.753	37804	GLPNGPAHAFSSPSESPDSTVDR	Inf	0.439992	192	214	192	214	467	11
A6H6J9-S223	Plex2_f04	7382	30518	HCD	6505	2	819.446	0.00927	5.66077	1637.87	K.SSLSNNS#LK.S	tr|A6H6J9|A6H6J9_MOUSE	2	80	66	6.7729e-11	1	0.0014669	0.00098564	0.0011645	0	819.441	2	819.446	30518	SSLSNNSLK	2.93386	6.07276	217	225	217	225	467	6
A6H6J9-S321	Plex2_f06	9668	16833	HCD	8508	3	542.985	0.00164	1.01166	1626.94	K.SGS#AGKK.A	tr|A6H6J9|A6H6J9_MOUSE	2	43	39	7.1372e-10	1	0.015107	0.0077271	0.0090558	0	542.984	3	542.985	16833	SGSAGKK	2.04307	1.52617	319	325	319	325	467	2
A6H6J9-S356	Plex2_f06	4514	28881	HCD	4039	3	917.474	-0.0003	-0.11015	2749.4	K.SGSS#PPKQTPAESQC@K.I	tr|A6H6J9|A6H6J9_MOUSE	2	134	85	7.3024e-14	1	1.6306e-06	0	0	1	917.14	3	917.14	28881	SGSSPPKQTPAESQCK	Inf	0.0625963	353	368	353	368	467	3
A6H6J9-S390	Plex2_f03	9921	40873	HCD	8647	3	819.431	0.00323	1.31451	2457.28	R.AQPQFLIHQQS#SEQK.R	tr|A6H6J9|A6H6J9_MOUSE	2	130	68	1.1016e-09	1	0.02453	0.0076021	0.0089587	-1	819.764	3	819.765	40873	AQPQFLIHQQSSEQK	2.04776	1.60489	380	394	380	394	467	10
A6H6J9-S391	Plex1_f03	8605	40456	HCD	7548	3	819.426	-0.01195	-4.86522	2457.28	R.AQPQFLIHQQSS#EQK.R	tr|A6H6J9|A6H6J9_MOUSE	2	111	58	2.3675e-10	1	0.0052719	0.0033695	0.0041071	-1	819.764	3	819.76	40456	AQPQFLIHQQSSEQK	2.38646	4.57981	380	394	380	394	467	11
A6H8H2-S1000	Plex2_f01	239	62999	HCD	214	5	1074.96	0.00603	1.12363	5371.75	K.VPSGLFDTNNRTSTGS#TSTVLFSTQAPVEDAVFSEVTNFKK.N	sp|A6H8H2|DEN4C_MOUSE	2	175	115	1.1513e-26	1	2.6444e-19	0	0	-1	1075.16	5	1075.16	62999	VPSGLFDTNNRTSTGSTSTVLFSTQAPVEDAVFSEVTNFKK	Inf	1.35719	985	1025	985	1025	1906	15
A6H8H2-S1000	Plex1_f01	311	63196	HCD	281	5	1075.15	-0.01037	-1.93013	5371.75	K.VPSGLFDTNNRTSTGS#TSTVLFSTQAPVEDAVFSEVTNFKK.N	sp|A6H8H2|DEN4C_MOUSE	2	168	107	6.0654e-25	1	1.3931e-17	0	0	0	1075.16	5	1075.15	63196	VPSGLFDTNNRTSTGSTSTVLFSTQAPVEDAVFSEVTNFKK	Inf	1.69443	985	1025	985	1025	1906	15
A6H8H2-S1002	Plex2_f02	7055	64309	HCD	6217	4	935.474	0.00902	2.41408	3738.86	R.TSTGSTS#TVLFSTQAPVEDAVFSEVTNFK.K	sp|A6H8H2|DEN4C_MOUSE	2	104	40	2.1316e-11	1	0.00048557	0.00044059	0.00051822	0	935.471	4	935.474	64309	TSTGSTSTVLFSTQAPVEDAVFSEVTNFK	3.28549	2.61061	996	1024	996	1024	1906	6
A6H8H2-S1002	Plex2_f01	241	62999	HCD	214	5	1074.96	0.00603	1.12363	5371.75	K.VPSGLFDTNNRTSTGSTS#TVLFSTQAPVEDAVFSEVTNFKK.N	sp|A6H8H2|DEN4C_MOUSE	2	175	115	1.1513e-26	1	2.6444e-19	0	0	-1	1075.16	5	1075.16	62999	VPSGLFDTNNRTSTGSTSTVLFSTQAPVEDAVFSEVTNFKK	Inf	1.35719	985	1025	985	1025	1906	17
A6H8H2-S1002	Plex1_f01	313	63196	HCD	281	5	1075.15	-0.01037	-1.93013	5371.75	K.VPSGLFDTNNRTSTGSTS#TVLFSTQAPVEDAVFSEVTNFKK.N	sp|A6H8H2|DEN4C_MOUSE	2	168	107	6.0654e-25	1	1.3931e-17	0	0	0	1075.16	5	1075.15	63196	VPSGLFDTNNRTSTGSTSTVLFSTQAPVEDAVFSEVTNFKK	Inf	1.69443	985	1025	985	1025	1906	17
A6H8H2-S1057	Plex2_f02	6817	59859	HCD	6007	4	665.572	-0.00146	-0.55022	2659.27	K.S#SLDLNSSEMAIMMGADAK.I	sp|A6H8H2|DEN4C_MOUSE	2	111	62	1.4146e-11	1	0.00031798	0.00030516	0.00018804	0	665.572	4	665.572	59859	SSLDLNSSEMAIMMGADAK	3.72575	0.341962	1057	1075	1057	1075	1906	0
A6H8H2-S1057	Plex2_f02	4186	59836	HCD	3726	3	887.093	-0.00348	-1.30727	2659.27	K.S#SLDLNSSEMAIMMGADAK.I	sp|A6H8H2|DEN4C_MOUSE	2	138	96	4.7123e-14	1	1.0593e-06	0.00016046	0.00018804	0	887.094	3	887.093	59836	SSLDLNSSEMAIMMGADAK	3.72575	1.09869	1057	1075	1057	1075	1906	0
A6H8H2-S1057	Plex1_f02	9364	55643	HCD	8304	3	892.423	-0.00841	-3.14605	2675.26	K.S#SLDLNSSEM*AIMMGADAK.I	sp|A6H8H2|DEN4C_MOUSE	2	127	64	4.9618e-10	1	0.011153	0.0038738	0.0001908	0	892.425	3	892.423	55643	SSLDLNSSEMAIMMGADAK	3.71942	3.00452	1057	1075	1057	1075	1906	0
A6H8H2-S1057	Plex1_f02	6142	55625	HCD	5477	3	892.756	-0.01292	-4.83228	2675.26	K.S#SLDLNSSEM*AIMMGADAK.I	sp|A6H8H2|DEN4C_MOUSE	2	143	86	4.3936e-12	1	9.8763e-05	0.0001625	0.0001908	1	892.425	3	892.421	55625	SSLDLNSSEMAIMMGADAK	3.71942	4.68714	1057	1075	1057	1075	1906	0
A6H8H2-S1064	Plex2_f05	11390	48428	HCD	10013	3	1042.2	0.01323	4.23818	3123.56	K.KSSLDLNSS#EM*AIM*MGADAK.I	sp|A6H8H2|DEN4C_MOUSE	2	142	65	1.8109e-09	1	0.040782	0.010858	0.012738	1	1041.86	3	1041.86	48428	KSSLDLNSSEMAIMMGADAK	1.8949	4.52916	1056	1075	1056	1075	1906	8
A6H8H2-S1180	Plex1_f04	6764	9131	HCD	5996	3	437.885	0.00237	1.81203	1311.64	K.RS#SSYATR.K	sp|A6H8H2|DEN4C_MOUSE	2	44	44	3.4771e-11	1	0.00074652	0.0010875	0.0012891	0	437.884	3	437.885	9131	RSSSYATR	2.88971	2.20535	1179	1186	1179	1186	1906	1
A6H8H2-S1180	Plex2_f03	10298	8925	HCD	8967	3	437.884	-0.00073	-0.55755	1311.64	K.RS#SSYATR.K	sp|A6H8H2|DEN4C_MOUSE	2	37	31	1.6178e-09	1	0.034733	0.011024	0.013041	0	437.884	3	437.884	8925	RSSSYATR	1.88469	0.169705	1179	1186	1179	1186	1906	1
A6H8H2-S1181	Plex1_f01	10110	11453	HCD	8915	2	578.271	-0.00244	-2.11095	1155.54	R.SS#SYATR.K	sp|A6H8H2|DEN4C_MOUSE	2	39	36	1.2644e-09	1	0.026763	0.010418	0.01245	0	578.272	2	578.271	11453	SSSYATR	1.90483	1.63891	1180	1186	1180	1186	1906	1
A6H8H2-S1213	Plex1_f02	2972	63563	HCD	2656	5	902.66	0.01183	2.6225	4510.26	K.AIEREDVETGLDPLSLLATEC@VEKTS#DSEDK.L	sp|A6H8H2|DEN4C_MOUSE	2	196	115	1.1223e-15	1	2.5609e-08	0	0	-1	902.858	5	902.861	63563	AIEREDVETGLDPLSLLATECVEKTSDSEDK	Inf	2.77961	1188	1218	1188	1218	1906	25
A6H8H2-S1213	Plex2_f06	1009	64572	HCD	924	4	1010.76	0.00823	2.03699	4041	R.EDVETGLDPLSLLATEC@VEKTS#DSEDK.L	sp|A6H8H2|DEN4C_MOUSE	2	182	132	8.7486e-21	1	1.9889e-13	0	0	-1	1011	4	1011.01	64572	EDVETGLDPLSLLATECVEKTSDSEDK	Inf	2.13412	1192	1218	1192	1218	1906	21
A6H8H2-S1213	Plex2_f02	7091	63384	HCD	6250	4	1128.32	-0.00829	-1.83919	4510.26	K.AIEREDVETGLDPLSLLATEC@VEKTS#DSEDK.L	sp|A6H8H2|DEN4C_MOUSE	2	160	54	2.2247e-11	1	0.00050765	0.00044059	0.00051822	0	1128.32	4	1128.32	63384	AIEREDVETGLDPLSLLATECVEKTSDSEDK	3.28549	1.63526	1188	1218	1188	1218	1906	25
A6H8H2-S1213	Plex1_f06	2703	64704	HCD	2381	4	1010.75	-0.02665	-6.59603	4041	R.EDVETGLDPLSLLATEC@VEKTS#DSEDK.L	sp|A6H8H2|DEN4C_MOUSE	2	170	100	1.03e-16	1	2.3416e-09	0	0	-1	1011	4	1011	64704	EDVETGLDPLSLLATECVEKTSDSEDK	Inf	6.50085	1192	1218	1192	1218	1906	21
A6H8H2-S1272	Plex2_f05	9742	16287	HCD	8629	2	616.796	0.00085	0.69269	1232.58	R.S#SSLPSDR.G	sp|A6H8H2|DEN4C_MOUSE	2	52	48	2.9136e-10	1	0.0062554	0.0020448	0.002381	0	616.796	2	616.796	16287	SSSLPSDR	2.62324	1.17586	1272	1279	1272	1279	1906	0
A6H8H2-S1272	Plex1_f05	8741	16383	HCD	7724	2	616.795	-0.00207	-1.68224	1232.58	R.S#SSLPSDR.G	sp|A6H8H2|DEN4C_MOUSE	2	52	50	1.5615e-10	1	0.0033525	0.0014354	0.0017485	0	616.796	2	616.795	16383	SSSLPSDR	2.75733	1.19121	1272	1279	1272	1279	1906	0
A6H8H2-S1273	Plex2_f01	6034	17386	HCD	5322	3	570.955	0.00183	1.069	1710.85	R.SS#SLPSDRGPPAR.D	sp|A6H8H2|DEN4C_MOUSE	2	60	46	2.3864e-12	1	5.279e-05	0.00015482	0.00018245	0	570.955	3	570.955	17386	SSSLPSDRGPPAR	3.73886	1.41463	1272	1284	1272	1284	1906	1
A6H8H2-S1273	Plex2_f05	9743	16287	HCD	8629	2	616.796	0.00085	0.69269	1232.58	R.SS#SLPSDR.G	sp|A6H8H2|DEN4C_MOUSE	2	52	48	2.9136e-10	1	0.0062554	0.0020448	0.002381	0	616.796	2	616.796	16287	SSSLPSDR	2.62324	1.17586	1272	1279	1272	1279	1906	1
A6H8H2-S1293	Plex2_f03	6431	19422	HCD	5658	2	769.41	0.00061	0.39664	1537.81	K.SS#PAVSSSK.T	sp|A6H8H2|DEN4C_MOUSE	2	93	90	7.0145e-12	1	0.00015192	0.00015207	0.00018282	0	769.409	2	769.41	19422	SSPAVSSSK	3.73798	0.876993	1292	1300	1292	1300	1906	1
A6H8H2-S1293	Plex1_f03	6466	19386	HCD	5668	2	769.409	-0.00073	-0.47596	1537.81	K.SS#PAVSSSK.T	sp|A6H8H2|DEN4C_MOUSE	2	79	75	7.0224e-12	1	0.00015209	0	0	0	769.409	2	769.409	19386	SSPAVSSSK	Inf	0.00619513	1292	1300	1292	1300	1906	1
A6H8H2-S1329	Plex2_f05	1530	60921	HCD	1394	2	1211.65	0.00909	3.75526	2421.29	R.SS#PNSSLGSVVNSLSGLK.L	sp|A6H8H2|DEN4C_MOUSE	2	106	98	5.8815e-20	1	1.3194e-12	0	0	1	1211.15	2	1211.15	60921	SSPNSSLGSVVNSLSGLK	Inf	4.02457	1328	1345	1328	1345	1906	1
A6H8H2-S1329	Plex1_f05	1141	60930	HCD	1038	2	1211.15	0.0061	2.51972	2421.29	R.SS#PNSSLGSVVNSLSGLK.L	sp|A6H8H2|DEN4C_MOUSE	2	103	97	5.4069e-21	1	1.213e-13	0	0	0	1211.15	2	1211.15	60930	SSPNSSLGSVVNSLSGLK	Inf	2.7922	1328	1345	1328	1345	1906	1
A6H8H2-S1329	Plex1_f05	7718	60950	HCD	6811	4	606.077	-0.00268	-1.10776	2421.29	R.SS#PNSSLGSVVNSLSGLK.L	sp|A6H8H2|DEN4C_MOUSE	2	100	59	2.8428e-11	1	0.00063775	0.00064641	0	0	606.077	4	606.077	60950	SSPNSSLGSVVNSLSGLK	Inf	0.903103	1328	1345	1328	1345	1906	1
A6H8H2-S1329	Plex2_f05	3769	60911	HCD	3388	3	807.765	-0.00786	-3.24909	2421.29	R.SS#PNSSLGSVVNSLSGLK.L	sp|A6H8H2|DEN4C_MOUSE	2	145	113	1.1771e-15	1	2.6407e-08	0	0	0	807.767	3	807.765	60911	SSPNSSLGSVVNSLSGLK	Inf	3.03839	1328	1345	1328	1345	1906	1
A6H8H2-S1333	Plex1_f06	8098	61063	HCD	7151	3	807.774	0.0192	7.93383	2421.29	R.SSPNSS#LGSVVNSLSGLK.L	sp|A6H8H2|DEN4C_MOUSE	2	100	67	6.852e-11	1	0.0015372	0.00077359	0.00094533	0	807.767	3	807.774	61063	SSPNSSLGSVVNSLSGLK	3.02442	8.15295	1328	1345	1328	1345	1906	5
A6H8H2-S1383	Plex2_f04	1907	52531	HCD	1723	3	1000.79	0.01451	4.84062	2999.35	K.M*WVAVASAYSYS#DDEEETNK.D	sp|A6H8H2|DEN4C_MOUSE	2	141	102	7.9633e-18	1	1.7933e-10	0	0	1	1000.46	3	1000.46	52531	MWVAVASAYSYSDDEEETNK	Inf	5.02845	1372	1391	1372	1391	1906	11
A6H8H2-S1619	Plex2_f04	6298	39980	HCD	5582	3	579.974	-0.00165	-0.94714	1737.91	K.MS#SVPNSLSK.R	sp|A6H8H2|DEN4C_MOUSE	2	76	71	1.1105e-11	1	0.00024214	0.00064257	0.00076002	0	579.975	3	579.974	39980	MSSVPNSLSK	3.11917	0.55286	1618	1627	1618	1627	1906	1
A6H8H2-S1624	Plex2_f02	7720	37312	HCD	6787	3	606.297	0.00176	0.97144	1817.88	K.MSS#VPNS#LSK.R	sp|A6H8H2|DEN4C_MOUSE	2	64	50	5.4644e-11	1	0.0011915	0.00068766	0.00080972	-1	606.63	3	606.631	37312	MSSVPNSLSK	3.09167	1.54565	1618	1627	1618	1627	1906	c(2, 6)
A6H8H2-S1624	Plex2_f03	6734	29830	HCD	5914	3	585.305	-0.00384	-2.18986	1753.9	K.M*SSVPNS#LSK.R	sp|A6H8H2|DEN4C_MOUSE	2	69	59	1.2586e-11	1	0.00027445	0.00015207	0.00018282	0	585.306	3	585.305	29830	MSSVPNSLSK	3.73798	1.80642	1618	1627	1618	1627	1906	6
A6H8H2-S1663	Plex1_f04	2864	57675	HCD	2573	5	989.296	0.01781	3.60535	4940.43	R.SHSVGGPLQNIDFS#QRPFHGVSTVSLPSS#LQEDVDHLGK.R	sp|A6H8H2|DEN4C_MOUSE	2	185	83	1.6596e-15	1	3.8077e-08	0.00023702	0.00028066	2	988.891	5	988.895	57675	SHSVGGPLQNIDFSQRPFHGVSTVSLPSSLQEDVDHLGK	3.55182	3.8895	1635	1673	1635	1673	1906	c(13, 28)
A6H8H2-S1663	Plex1_f04	2865	57675	HCD	2573	5	989.296	0.01781	3.60535	4940.43	R.SHSVGGPLQNIDFSQRPFHGVS#TVSLPSS#LQEDVDHLGK.R	sp|A6H8H2|DEN4C_MOUSE	2	185	83	1.6596e-15	1	3.8077e-08	0.00023702	0.00028066	2	988.891	5	988.895	57675	SHSVGGPLQNIDFSQRPFHGVSTVSLPSSLQEDVDHLGK	3.55182	3.8895	1635	1673	1635	1673	1906	c(21, 28)
A6H8H2-S1663	Plex1_f04	2866	57675	HCD	2573	5	989.296	0.01781	3.60535	4940.43	R.SHSVGGPLQNIDFSQRPFHGVST#VSLPSS#LQEDVDHLGK.R	sp|A6H8H2|DEN4C_MOUSE	2	185	83	1.6596e-15	1	3.8077e-08	0.00023702	0.00028066	2	988.891	5	988.895	57675	SHSVGGPLQNIDFSQRPFHGVSTVSLPSSLQEDVDHLGK	3.55182	3.8895	1635	1673	1635	1673	1906	c(22, 28)
A6H8H2-S1663	Plex2_f04	5918	59103	HCD	5251	5	1004.68	-0.00403	-0.80217	5020.39	R.S#HSVGGPLQNIDFS#QRPFHGVSTVSLPSS#LQEDVDHLGK.R	sp|A6H8H2|DEN4C_MOUSE	2	198	77	5.3065e-12	1	0.00012175	0.00064257	0.00076002	-1	1004.88	5	1004.88	59103	SHSVGGPLQNIDFSQRPFHGVSTVSLPSSLQEDVDHLGK	3.11917	0.498372	1635	1673	1635	1673	1906	c(0, 13, 28)
A6H8H2-S1663	Plex2_f04	5919	59103	HCD	5251	5	1004.68	-0.00403	-0.80217	5020.39	R.SHS#VGGPLQNIDFS#QRPFHGVSTVSLPSS#LQEDVDHLGK.R	sp|A6H8H2|DEN4C_MOUSE	2	198	77	5.3065e-12	1	0.00012175	0.00064257	0.00076002	-1	1004.88	5	1004.88	59103	SHSVGGPLQNIDFSQRPFHGVSTVSLPSSLQEDVDHLGK	3.11917	0.498372	1635	1673	1635	1673	1906	c(2, 13, 28)
A6H8H2-S1663	Plex2_f04	1178	59047	HCD	1068	5	1004.68	-0.01134	-2.25989	5020.39	R.S#HSVGGPLQNIDFSQRPFHGVST#VSLPSS#LQEDVDHLGK.R	sp|A6H8H2|DEN4C_MOUSE	2	195	117	6.4159e-20	1	1.4721e-12	0	0	-1	1004.88	5	1004.88	59047	SHSVGGPLQNIDFSQRPFHGVSTVSLPSSLQEDVDHLGK	Inf	1.95128	1635	1673	1635	1673	1906	c(0, 22, 28)
A6H8H2-S1663	Plex2_f04	1179	59047	HCD	1068	5	1004.68	-0.01134	-2.25989	5020.39	R.SHS#VGGPLQNIDFSQRPFHGVST#VSLPSS#LQEDVDHLGK.R	sp|A6H8H2|DEN4C_MOUSE	2	195	117	6.4159e-20	1	1.4721e-12	0	0	-1	1004.88	5	1004.88	59047	SHSVGGPLQNIDFSQRPFHGVSTVSLPSSLQEDVDHLGK	Inf	1.95128	1635	1673	1635	1673	1906	c(2, 22, 28)
A6H8H2-S997	Plex2_f01	237	62999	HCD	214	5	1074.96	0.00603	1.12363	5371.75	K.VPSGLFDTNNRTS#TGSTSTVLFSTQAPVEDAVFSEVTNFKK.N	sp|A6H8H2|DEN4C_MOUSE	2	175	115	1.1513e-26	1	2.6444e-19	0	0	-1	1075.16	5	1075.16	62999	VPSGLFDTNNRTSTGSTSTVLFSTQAPVEDAVFSEVTNFKK	Inf	1.35719	985	1025	985	1025	1906	12
A6H8H2-S997	Plex1_f01	309	63196	HCD	281	5	1075.15	-0.01037	-1.93013	5371.75	K.VPSGLFDTNNRTS#TGSTSTVLFSTQAPVEDAVFSEVTNFKK.N	sp|A6H8H2|DEN4C_MOUSE	2	168	107	6.0654e-25	1	1.3931e-17	0	0	0	1075.16	5	1075.15	63196	VPSGLFDTNNRTSTGSTSTVLFSTQAPVEDAVFSEVTNFKK	Inf	1.69443	985	1025	985	1025	1906	12
A6H8H2-S997	Plex1_f06	5011	64392	HCD	4466	5	988.688	-0.04207	-8.51915	4939.45	K.VPSGLFDTNNRTS#TGSTSTVLFSTQAPVEDAVFSEVTNFK.K	sp|A6H8H2|DEN4C_MOUSE	2	168	66	1.8441e-13	1	4.2334e-06	0	0	0	988.696	5	988.688	64392	VPSGLFDTNNRTSTGSTSTVLFSTQAPVEDAVFSEVTNFK	Inf	8.32467	985	1024	985	1024	1906	12
A6H8H2-T1001	Plex2_f02	7054	64309	HCD	6217	4	935.474	0.00902	2.41408	3738.86	R.TSTGST#STVLFSTQAPVEDAVFSEVTNFK.K	sp|A6H8H2|DEN4C_MOUSE	2	104	40	2.1316e-11	1	0.00048557	0.00044059	0.00051822	0	935.471	4	935.474	64309	TSTGSTSTVLFSTQAPVEDAVFSEVTNFK	3.28549	2.61061	996	1024	996	1024	1906	5
A6H8H2-T1001	Plex2_f01	240	62999	HCD	214	5	1074.96	0.00603	1.12363	5371.75	K.VPSGLFDTNNRTSTGST#STVLFSTQAPVEDAVFSEVTNFKK.N	sp|A6H8H2|DEN4C_MOUSE	2	175	115	1.1513e-26	1	2.6444e-19	0	0	-1	1075.16	5	1075.16	62999	VPSGLFDTNNRTSTGSTSTVLFSTQAPVEDAVFSEVTNFKK	Inf	1.35719	985	1025	985	1025	1906	16
A6H8H2-T1001	Plex1_f01	312	63196	HCD	281	5	1075.15	-0.01037	-1.93013	5371.75	K.VPSGLFDTNNRTSTGST#STVLFSTQAPVEDAVFSEVTNFKK.N	sp|A6H8H2|DEN4C_MOUSE	2	168	107	6.0654e-25	1	1.3931e-17	0	0	0	1075.16	5	1075.15	63196	VPSGLFDTNNRTSTGSTSTVLFSTQAPVEDAVFSEVTNFKK	Inf	1.69443	985	1025	985	1025	1906	16
A6H8H2-T1003	Plex2_f02	7056	64309	HCD	6217	4	935.474	0.00902	2.41408	3738.86	R.TSTGSTST#VLFSTQAPVEDAVFSEVTNFK.K	sp|A6H8H2|DEN4C_MOUSE	2	104	40	2.1316e-11	1	0.00048557	0.00044059	0.00051822	0	935.471	4	935.474	64309	TSTGSTSTVLFSTQAPVEDAVFSEVTNFK	3.28549	2.61061	996	1024	996	1024	1906	7
A6H8H2-T1003	Plex2_f01	242	62999	HCD	214	5	1074.96	0.00603	1.12363	5371.75	K.VPSGLFDTNNRTSTGSTST#VLFSTQAPVEDAVFSEVTNFKK.N	sp|A6H8H2|DEN4C_MOUSE	2	175	115	1.1513e-26	1	2.6444e-19	0	0	-1	1075.16	5	1075.16	62999	VPSGLFDTNNRTSTGSTSTVLFSTQAPVEDAVFSEVTNFKK	Inf	1.35719	985	1025	985	1025	1906	18
A6H8H2-T1003	Plex1_f01	314	63196	HCD	281	5	1075.15	-0.01037	-1.93013	5371.75	K.VPSGLFDTNNRTSTGSTST#VLFSTQAPVEDAVFSEVTNFKK.N	sp|A6H8H2|DEN4C_MOUSE	2	168	107	6.0654e-25	1	1.3931e-17	0	0	0	1075.16	5	1075.15	63196	VPSGLFDTNNRTSTGSTSTVLFSTQAPVEDAVFSEVTNFKK	Inf	1.69443	985	1025	985	1025	1906	18
A6H8H2-T1212	Plex2_f06	1008	64572	HCD	924	4	1010.76	0.00823	2.03699	4041	R.EDVETGLDPLSLLATEC@VEKT#SDSEDK.L	sp|A6H8H2|DEN4C_MOUSE	2	182	132	8.7486e-21	1	1.9889e-13	0	0	-1	1011	4	1011.01	64572	EDVETGLDPLSLLATECVEKTSDSEDK	Inf	2.13412	1192	1218	1192	1218	1906	20
A6H8H2-T998	Plex2_f01	238	62999	HCD	214	5	1074.96	0.00603	1.12363	5371.75	K.VPSGLFDTNNRTST#GSTSTVLFSTQAPVEDAVFSEVTNFKK.N	sp|A6H8H2|DEN4C_MOUSE	2	175	115	1.1513e-26	1	2.6444e-19	0	0	-1	1075.16	5	1075.16	62999	VPSGLFDTNNRTSTGSTSTVLFSTQAPVEDAVFSEVTNFKK	Inf	1.35719	985	1025	985	1025	1906	13
A6H8H2-T998	Plex1_f01	310	63196	HCD	281	5	1075.15	-0.01037	-1.93013	5371.75	K.VPSGLFDTNNRTST#GSTSTVLFSTQAPVEDAVFSEVTNFKK.N	sp|A6H8H2|DEN4C_MOUSE	2	168	107	6.0654e-25	1	1.3931e-17	0	0	0	1075.16	5	1075.15	63196	VPSGLFDTNNRTSTGSTSTVLFSTQAPVEDAVFSEVTNFKK	Inf	1.69443	985	1025	985	1025	1906	13
A6H8H2-T998	Plex1_f06	5012	64392	HCD	4466	5	988.688	-0.04207	-8.51915	4939.45	K.VPSGLFDTNNRTST#GSTSTVLFSTQAPVEDAVFSEVTNFK.K	sp|A6H8H2|DEN4C_MOUSE	2	168	66	1.8441e-13	1	4.2334e-06	0	0	0	988.696	5	988.688	64392	VPSGLFDTNNRTSTGSTSTVLFSTQAPVEDAVFSEVTNFK	Inf	8.32467	985	1024	985	1024	1906	13
A6H8H2-Y1382	Plex1_f05	4288	58868	HCD	3830	3	995.123	-0.0022	-0.73601	2983.36	K.MWVAVASAYSY#SDDEEETNK.D	sp|A6H8H2|DEN4C_MOUSE	2	120	76	1.8296e-14	1	4.1204e-07	0	0	0	995.123	3	995.123	58868	MWVAVASAYSYSDDEEETNK	Inf	0.493384	1372	1391	1372	1391	1906	10
A6H8H2-Y1382	Plex2_f04	1359	58817	HCD	1227	3	995.122	-0.00567	-1.90136	2983.36	K.MWVAVASAYSY#SDDEEETNK.D	sp|A6H8H2|DEN4C_MOUSE	2	130	100	2.3355e-19	1	5.2595e-12	0	0	0	995.123	3	995.122	58817	MWVAVASAYSYSDDEEETNK	Inf	1.64902	1372	1391	1372	1391	1906	10
A6H8H2-Y1382	Plex2_f04	701	58945	HCD	631	3	995.12	-0.00969	-3.25071	2983.36	K.MWVAVASAYSY#SDDEEETNK.D	sp|A6H8H2|DEN4C_MOUSE	2	147	125	4.8704e-22	1	1.0968e-14	0	0	0	995.123	3	995.12	58945	MWVAVASAYSYSDDEEETNK	Inf	3.00564	1372	1391	1372	1391	1906	10
A6H8H2-Y1382	Plex1_f04	2342	58710	HCD	2122	3	995.12	-0.01189	-3.98673	2983.36	K.MWVAVASAYSY#SDDEEETNK.D	sp|A6H8H2|DEN4C_MOUSE	2	126	87	1.9166e-16	1	4.3163e-09	0	0	0	995.123	3	995.12	58710	MWVAVASAYSYSDDEEETNK	Inf	3.73921	1372	1391	1372	1391	1906	10
A6H8H2-Y1382	Plex2_f05	888	58814	HCD	811	3	995.118	-0.01646	-5.52008	2983.36	K.MWVAVASAYSY#SDDEEETNK.D	sp|A6H8H2|DEN4C_MOUSE	2	144	122	2.7399e-22	1	6.1704e-15	0	0	0	995.123	3	995.118	58814	MWVAVASAYSYSDDEEETNK	Inf	5.27671	1372	1391	1372	1391	1906	10
A6H8H5-S799	Plex1_f05	2589	58299	HCD	2330	3	838.714	0.00384	1.52822	2514.12	R.S#FTEIDTGEDEDFLDLQR.S	sp|A6H8H5|KCNB2_MOUSE	2	133	104	4.0367e-17	1	9.0559e-10	0	0	0	838.713	3	838.714	58299	SFTEIDTGEDEDFLDLQR	Inf	1.77537	799	816	799	816	907	0
A6H8H5-T801	Plex2_f05	2705	58266	HCD	2441	3	838.714	0.00256	1.01881	2514.12	R.SFT#EIDTGEDEDFLDLQR.S	sp|A6H8H5|KCNB2_MOUSE	2	157	121	2.1049e-17	1	4.722e-10	0	0	0	838.713	3	838.714	58266	SFTEIDTGEDEDFLDLQR	Inf	1.2746	799	816	799	816	907	2
A6PWY4-S136	Plex2_f05	1422	57134	HCD	1291	4	971.907	-0.0061	-1.56998	3884.61	R.TSDSAT#LS#VDAESSDEDSAPGLDDFSGLSPYER.K	sp|A6PWY4|WDR76_MOUSE	2	130	86	2.664e-20	1	6.0885e-13	0	0	0	971.908	4	971.907	57134	TSDSATLSVDAESSDEDSAPGLDDFSGLSPYER	Inf	1.37549	129	161	129	161	622	c(5, 7)
A6PWY4-S141	Plex2_f05	323	57119	HCD	304	3	1295.88	0.01507	3.8794	3884.61	R.TSDSATLSVDAES#S#DEDSAPGLDDFSGLSPYER.K	sp|A6PWY4|WDR76_MOUSE	2	181	142	2.584e-26	1	5.9058e-19	0	0	1	1295.54	3	1295.55	57119	TSDSATLSVDAESSDEDSAPGLDDFSGLSPYER	Inf	4.09204	129	161	129	161	622	c(12, 13)
A6PWY4-S141	Plex2_f05	1423	57134	HCD	1291	4	971.907	-0.0061	-1.56998	3884.61	R.TSDSAT#LSVDAES#SDEDSAPGLDDFSGLSPYER.K	sp|A6PWY4|WDR76_MOUSE	2	130	86	2.664e-20	1	6.0885e-13	0	0	0	971.908	4	971.907	57134	TSDSATLSVDAESSDEDSAPGLDDFSGLSPYER	Inf	1.37549	129	161	129	161	622	c(5, 12)
A6PWY4-S142	Plex2_f05	323	57119	HCD	304	3	1295.88	0.01507	3.8794	3884.61	R.TSDSATLSVDAES#S#DEDSAPGLDDFSGLSPYER.K	sp|A6PWY4|WDR76_MOUSE	2	181	142	2.584e-26	1	5.9058e-19	0	0	1	1295.54	3	1295.55	57119	TSDSATLSVDAESSDEDSAPGLDDFSGLSPYER	Inf	4.09204	129	161	129	161	622	c(12, 13)
A6PWY4-S227	Plex2_f05	9761	65686	HCD	8644	5	1141.58	0.03055	5.3586	5702.82	K.VDPLGVS#LPAS#PTQPTLVEEEENPLLPPGPLEMIPENQDDSSELLK.A	sp|A6PWY4|WDR76_MOUSE	2	142	26	2.9851e-10	1	0.0068722	0.0021473	0.0025073	1	1141.37	5	1141.38	65686	VDPLGVSLPASPTQPTLVEEEENPLLPPGPLEMIPENQDDSSELLK	2.60079	5.61506	221	266	221	266	622	c(6, 10)
A6PWY4-S227	Plex2_f05	9762	65686	HCD	8644	5	1141.58	0.03055	5.3586	5702.82	K.VDPLGVS#LPASPT#QPTLVEEEENPLLPPGPLEMIPENQDDSSELLK.A	sp|A6PWY4|WDR76_MOUSE	2	142	26	2.9851e-10	1	0.0068722	0.0021473	0.0025073	1	1141.37	5	1141.38	65686	VDPLGVSLPASPTQPTLVEEEENPLLPPGPLEMIPENQDDSSELLK	2.60079	5.61506	221	266	221	266	622	c(6, 12)
A6PWY4-S227	Plex2_f05	9763	65686	HCD	8644	5	1141.58	0.03055	5.3586	5702.82	K.VDPLGVS#LPASPTQPT#LVEEEENPLLPPGPLEMIPENQDDSSELLK.A	sp|A6PWY4|WDR76_MOUSE	2	142	26	2.9851e-10	1	0.0068722	0.0021473	0.0025073	1	1141.37	5	1141.38	65686	VDPLGVSLPASPTQPTLVEEEENPLLPPGPLEMIPENQDDSSELLK	2.60079	5.61506	221	266	221	266	622	c(6, 15)
A6PWY4-S231	Plex2_f05	9761	65686	HCD	8644	5	1141.58	0.03055	5.3586	5702.82	K.VDPLGVS#LPAS#PTQPTLVEEEENPLLPPGPLEMIPENQDDSSELLK.A	sp|A6PWY4|WDR76_MOUSE	2	142	26	2.9851e-10	1	0.0068722	0.0021473	0.0025073	1	1141.37	5	1141.38	65686	VDPLGVSLPASPTQPTLVEEEENPLLPPGPLEMIPENQDDSSELLK	2.60079	5.61506	221	266	221	266	622	c(6, 10)
A6PWY4-S231	Plex2_f05	9764	65686	HCD	8644	5	1141.58	0.03055	5.3586	5702.82	K.VDPLGVSLPAS#PT#QPTLVEEEENPLLPPGPLEMIPENQDDSSELLK.A	sp|A6PWY4|WDR76_MOUSE	2	142	26	2.9851e-10	1	0.0068722	0.0021473	0.0025073	1	1141.37	5	1141.38	65686	VDPLGVSLPASPTQPTLVEEEENPLLPPGPLEMIPENQDDSSELLK	2.60079	5.61506	221	266	221	266	622	c(10, 12)
A6PWY4-S231	Plex2_f05	9765	65686	HCD	8644	5	1141.58	0.03055	5.3586	5702.82	K.VDPLGVSLPAS#PTQPT#LVEEEENPLLPPGPLEMIPENQDDSSELLK.A	sp|A6PWY4|WDR76_MOUSE	2	142	26	2.9851e-10	1	0.0068722	0.0021473	0.0025073	1	1141.37	5	1141.38	65686	VDPLGVSLPASPTQPTLVEEEENPLLPPGPLEMIPENQDDSSELLK	2.60079	5.61506	221	266	221	266	622	c(10, 15)
A6PWY4-S231	Plex2_f03	1892	65370	HCD	1709	5	1125.38	0.02683	4.77271	5622.86	K.VDPLGVSLPAS#PTQPTLVEEEENPLLPPGPLEMIPENQDDSSELLK.A	sp|A6PWY4|WDR76_MOUSE	2	154	80	3.6763e-18	1	8.4633e-11	0	0	0	1125.38	5	1125.38	65370	VDPLGVSLPASPTQPTLVEEEENPLLPPGPLEMIPENQDDSSELLK	Inf	5.06482	221	266	221	266	622	10
A6PWY4-S231	Plex2_f03	4602	65390	HCD	4106	6	937.985	0.02012	3.57889	5622.86	K.VDPLGVSLPAS#PTQPTLVEEEENPLLPPGPLEMIPENQDDSSELLK.A	sp|A6PWY4|WDR76_MOUSE	2	128	60	1.2494e-13	1	2.8762e-06	0	0	0	937.982	6	937.985	65390	VDPLGVSLPASPTQPTLVEEEENPLLPPGPLEMIPENQDDSSELLK	Inf	3.76565	221	266	221	266	622	10
A6PWY4-S231	Plex1_f03	2086	64534	HCD	1906	5	1128.78	0.0147	2.6071	5638.85	K.VDPLGVSLPAS#PTQPTLVEEEENPLLPPGPLEM*IPENQDDSSELLK.A	sp|A6PWY4|WDR76_MOUSE	2	145	68	9.6601e-18	1	2.2239e-10	0	0	1	1128.58	5	1128.58	64534	VDPLGVSLPASPTQPTLVEEEENPLLPPGPLEMIPENQDDSSELLK	Inf	2.76354	221	266	221	266	622	10
A6PWY4-S231	Plex2_f04	778	65429	HCD	702	5	1125.38	0.00671	1.19318	5622.86	K.VDPLGVSLPAS#PTQPTLVEEEENPLLPPGPLEMIPENQDDSSELLK.A	sp|A6PWY4|WDR76_MOUSE	2	144	95	1.1085e-21	1	2.5518e-14	0	0	0	1125.38	5	1125.38	65429	VDPLGVSLPASPTQPTLVEEEENPLLPPGPLEMIPENQDDSSELLK	Inf	1.48379	221	266	221	266	622	10
A6PWY4-S231	Plex2_f04	4981	65450	HCD	4453	6	937.982	-0.00219	-0.39042	5622.86	K.VDPLGVSLPAS#PTQPTLVEEEENPLLPPGPLEMIPENQDDSSELLK.A	sp|A6PWY4|WDR76_MOUSE	2	117	41	7.3123e-13	1	1.6834e-05	0	0	0	937.982	6	937.982	65450	VDPLGVSLPASPTQPTLVEEEENPLLPPGPLEMIPENQDDSSELLK	Inf	0.200312	221	266	221	266	622	10
A6PWY4-S231	Plex1_f04	4880	64160	HCD	4346	6	940.647	-0.00293	-0.51909	5638.85	K.VDPLGVSLPAS#PTQPTLVEEEENPLLPPGPLEM*IPENQDDSSELLK.A	sp|A6PWY4|WDR76_MOUSE	2	105	38	7.9162e-13	1	1.8224e-05	0.0003811	0.00045239	0	940.648	6	940.647	64160	VDPLGVSLPASPTQPTLVEEEENPLLPPGPLEMIPENQDDSSELLK	3.34449	0.394645	221	266	221	266	622	10
A6PWY4-S231	Plex1_f04	1164	65379	HCD	1058	5	1125.38	-0.00915	-1.62706	5622.86	K.VDPLGVSLPAS#PTQPTLVEEEENPLLPPGPLEMIPENQDDSSELLK.A	sp|A6PWY4|WDR76_MOUSE	2	157	91	9.8299e-20	1	2.263e-12	0	0	0	1125.38	5	1125.38	65379	VDPLGVSLPASPTQPTLVEEEENPLLPPGPLEMIPENQDDSSELLK	Inf	1.33304	221	266	221	266	622	10
A6PWY4-S231	Plex2_f04	937	64191	HCD	855	5	1128.37	-0.01836	-3.25608	5638.85	K.VDPLGVSLPAS#PTQPTLVEEEENPLLPPGPLEM*IPENQDDSSELLK.A	sp|A6PWY4|WDR76_MOUSE	2	144	89	8.221e-21	1	1.8926e-13	0	0	-1	1128.58	5	1128.57	64191	VDPLGVSLPASPTQPTLVEEEENPLLPPGPLEMIPENQDDSSELLK	Inf	3.10055	221	266	221	266	622	10
A6PWY4-T134	Plex2_f05	1422	57134	HCD	1291	4	971.907	-0.0061	-1.56998	3884.61	R.TSDSAT#LS#VDAESSDEDSAPGLDDFSGLSPYER.K	sp|A6PWY4|WDR76_MOUSE	2	130	86	2.664e-20	1	6.0885e-13	0	0	0	971.908	4	971.907	57134	TSDSATLSVDAESSDEDSAPGLDDFSGLSPYER	Inf	1.37549	129	161	129	161	622	c(5, 7)
A6PWY4-T134	Plex2_f05	1423	57134	HCD	1291	4	971.907	-0.0061	-1.56998	3884.61	R.TSDSAT#LSVDAES#SDEDSAPGLDDFSGLSPYER.K	sp|A6PWY4|WDR76_MOUSE	2	130	86	2.664e-20	1	6.0885e-13	0	0	0	971.908	4	971.907	57134	TSDSATLSVDAESSDEDSAPGLDDFSGLSPYER	Inf	1.37549	129	161	129	161	622	c(5, 12)
A6PWY4-T233	Plex1_f04	7179	65423	HCD	6347	5	1128.78	0.03238	5.74383	5638.85	K.VDPLGVSLPASPT#QPTLVEEEENPLLPPGPLEM*IPENQDDSSELLK.A	sp|A6PWY4|WDR76_MOUSE	2	152	51	6.598e-11	1	0.0015189	0.0014699	0	1	1128.58	5	1128.58	65423	VDPLGVSLPASPTQPTLVEEEENPLLPPGPLEMIPENQDDSSELLK	Inf	5.90023	221	266	221	266	622	12
A6PWY4-T233	Plex2_f05	9762	65686	HCD	8644	5	1141.58	0.03055	5.3586	5702.82	K.VDPLGVS#LPASPT#QPTLVEEEENPLLPPGPLEMIPENQDDSSELLK.A	sp|A6PWY4|WDR76_MOUSE	2	142	26	2.9851e-10	1	0.0068722	0.0021473	0.0025073	1	1141.37	5	1141.38	65686	VDPLGVSLPASPTQPTLVEEEENPLLPPGPLEMIPENQDDSSELLK	2.60079	5.61506	221	266	221	266	622	c(6, 12)
A6PWY4-T233	Plex2_f05	9764	65686	HCD	8644	5	1141.58	0.03055	5.3586	5702.82	K.VDPLGVSLPAS#PT#QPTLVEEEENPLLPPGPLEMIPENQDDSSELLK.A	sp|A6PWY4|WDR76_MOUSE	2	142	26	2.9851e-10	1	0.0068722	0.0021473	0.0025073	1	1141.37	5	1141.38	65686	VDPLGVSLPASPTQPTLVEEEENPLLPPGPLEMIPENQDDSSELLK	2.60079	5.61506	221	266	221	266	622	c(10, 12)
A6PWY4-T233	Plex2_f05	9766	65686	HCD	8644	5	1141.58	0.03055	5.3586	5702.82	K.VDPLGVSLPASPT#QPT#LVEEEENPLLPPGPLEMIPENQDDSSELLK.A	sp|A6PWY4|WDR76_MOUSE	2	142	26	2.9851e-10	1	0.0068722	0.0021473	0.0025073	1	1141.37	5	1141.38	65686	VDPLGVSLPASPTQPTLVEEEENPLLPPGPLEMIPENQDDSSELLK	2.60079	5.61506	221	266	221	266	622	c(12, 15)
A6PWY4-T233	Plex2_f03	1893	65370	HCD	1709	5	1125.38	0.02683	4.77271	5622.86	K.VDPLGVSLPASPT#QPTLVEEEENPLLPPGPLEMIPENQDDSSELLK.A	sp|A6PWY4|WDR76_MOUSE	2	154	80	3.6763e-18	1	8.4633e-11	0	0	0	1125.38	5	1125.38	65370	VDPLGVSLPASPTQPTLVEEEENPLLPPGPLEMIPENQDDSSELLK	Inf	5.06482	221	266	221	266	622	12
A6PWY4-T233	Plex2_f03	4603	65390	HCD	4106	6	937.985	0.02012	3.57889	5622.86	K.VDPLGVSLPASPT#QPTLVEEEENPLLPPGPLEMIPENQDDSSELLK.A	sp|A6PWY4|WDR76_MOUSE	2	128	60	1.2494e-13	1	2.8762e-06	0	0	0	937.982	6	937.985	65390	VDPLGVSLPASPTQPTLVEEEENPLLPPGPLEMIPENQDDSSELLK	Inf	3.76565	221	266	221	266	622	12
A6PWY4-T233	Plex2_f03	13058	65453	HCD	11148	5	1125.58	0.01592	2.83146	5622.86	K.VDPLGVSLPASPT#QPTLVEEEENPLLPPGPLEMIPENQDDSSELLK.A	sp|A6PWY4|WDR76_MOUSE	2	156	16	1.0033e-08	1	0.23097	0.050517	0	1	1125.38	5	1125.38	65453	VDPLGVSLPASPTQPTLVEEEENPLLPPGPLEMIPENQDDSSELLK	Inf	3.11794	221	266	221	266	622	12
A6PWY4-T233	Plex1_f03	2087	64534	HCD	1906	5	1128.78	0.0147	2.6071	5638.85	K.VDPLGVSLPASPT#QPTLVEEEENPLLPPGPLEM*IPENQDDSSELLK.A	sp|A6PWY4|WDR76_MOUSE	2	145	68	9.6601e-18	1	2.2239e-10	0	0	1	1128.58	5	1128.58	64534	VDPLGVSLPASPTQPTLVEEEENPLLPPGPLEMIPENQDDSSELLK	Inf	2.76354	221	266	221	266	622	12
A6PWY4-T233	Plex1_f04	637	64141	HCD	579	5	1128.58	0.00854	1.51428	5638.85	K.VDPLGVSLPASPT#QPTLVEEEENPLLPPGPLEM*IPENQDDSSELLK.A	sp|A6PWY4|WDR76_MOUSE	2	149	94	2.623e-22	1	6.0386e-15	0	0	0	1128.58	5	1128.58	64141	VDPLGVSLPASPTQPTLVEEEENPLLPPGPLEMIPENQDDSSELLK	Inf	1.67452	221	266	221	266	622	12
A6PWY4-T233	Plex2_f04	779	65429	HCD	702	5	1125.38	0.00671	1.19318	5622.86	K.VDPLGVSLPASPT#QPTLVEEEENPLLPPGPLEMIPENQDDSSELLK.A	sp|A6PWY4|WDR76_MOUSE	2	144	95	1.1085e-21	1	2.5518e-14	0	0	0	1125.38	5	1125.38	65429	VDPLGVSLPASPTQPTLVEEEENPLLPPGPLEMIPENQDDSSELLK	Inf	1.48379	221	266	221	266	622	12
A6PWY4-T233	Plex2_f04	4982	65450	HCD	4453	6	937.982	-0.00219	-0.39042	5622.86	K.VDPLGVSLPASPT#QPTLVEEEENPLLPPGPLEMIPENQDDSSELLK.A	sp|A6PWY4|WDR76_MOUSE	2	117	41	7.3123e-13	1	1.6834e-05	0	0	0	937.982	6	937.982	65450	VDPLGVSLPASPTQPTLVEEEENPLLPPGPLEMIPENQDDSSELLK	Inf	0.200312	221	266	221	266	622	12
A6PWY4-T233	Plex1_f04	4881	64160	HCD	4346	6	940.647	-0.00293	-0.51909	5638.85	K.VDPLGVSLPASPT#QPTLVEEEENPLLPPGPLEM*IPENQDDSSELLK.A	sp|A6PWY4|WDR76_MOUSE	2	105	38	7.9162e-13	1	1.8224e-05	0.0003811	0	0	940.648	6	940.647	64160	VDPLGVSLPASPTQPTLVEEEENPLLPPGPLEMIPENQDDSSELLK	Inf	0.394645	221	266	221	266	622	12
A6PWY4-T233	Plex1_f04	1165	65379	HCD	1058	5	1125.38	-0.00915	-1.62706	5622.86	K.VDPLGVSLPASPT#QPTLVEEEENPLLPPGPLEMIPENQDDSSELLK.A	sp|A6PWY4|WDR76_MOUSE	2	157	91	9.8299e-20	1	2.263e-12	0	0	0	1125.38	5	1125.38	65379	VDPLGVSLPASPTQPTLVEEEENPLLPPGPLEMIPENQDDSSELLK	Inf	1.33304	221	266	221	266	622	12
A6PWY4-T233	Plex2_f04	938	64191	HCD	855	5	1128.37	-0.01836	-3.25608	5638.85	K.VDPLGVSLPASPT#QPTLVEEEENPLLPPGPLEM*IPENQDDSSELLK.A	sp|A6PWY4|WDR76_MOUSE	2	144	89	8.221e-21	1	1.8926e-13	0	0	-1	1128.58	5	1128.57	64191	VDPLGVSLPASPTQPTLVEEEENPLLPPGPLEMIPENQDDSSELLK	Inf	3.10055	221	266	221	266	622	12
A6PWY4-T236	Plex1_f04	7180	65423	HCD	6347	5	1128.78	0.03238	5.74383	5638.85	K.VDPLGVSLPASPTQPT#LVEEEENPLLPPGPLEM*IPENQDDSSELLK.A	sp|A6PWY4|WDR76_MOUSE	2	152	51	6.598e-11	1	0.0015189	0.0014699	0.00045239	1	1128.58	5	1128.58	65423	VDPLGVSLPASPTQPTLVEEEENPLLPPGPLEMIPENQDDSSELLK	3.34449	5.90023	221	266	221	266	622	15
A6PWY4-T236	Plex2_f05	9763	65686	HCD	8644	5	1141.58	0.03055	5.3586	5702.82	K.VDPLGVS#LPASPTQPT#LVEEEENPLLPPGPLEMIPENQDDSSELLK.A	sp|A6PWY4|WDR76_MOUSE	2	142	26	2.9851e-10	1	0.0068722	0.0021473	0.0025073	1	1141.37	5	1141.38	65686	VDPLGVSLPASPTQPTLVEEEENPLLPPGPLEMIPENQDDSSELLK	2.60079	5.61506	221	266	221	266	622	c(6, 15)
A6PWY4-T236	Plex2_f05	9765	65686	HCD	8644	5	1141.58	0.03055	5.3586	5702.82	K.VDPLGVSLPAS#PTQPT#LVEEEENPLLPPGPLEMIPENQDDSSELLK.A	sp|A6PWY4|WDR76_MOUSE	2	142	26	2.9851e-10	1	0.0068722	0.0021473	0.0025073	1	1141.37	5	1141.38	65686	VDPLGVSLPASPTQPTLVEEEENPLLPPGPLEMIPENQDDSSELLK	2.60079	5.61506	221	266	221	266	622	c(10, 15)
A6PWY4-T236	Plex2_f05	9766	65686	HCD	8644	5	1141.58	0.03055	5.3586	5702.82	K.VDPLGVSLPASPT#QPT#LVEEEENPLLPPGPLEMIPENQDDSSELLK.A	sp|A6PWY4|WDR76_MOUSE	2	142	26	2.9851e-10	1	0.0068722	0.0021473	0.0025073	1	1141.37	5	1141.38	65686	VDPLGVSLPASPTQPTLVEEEENPLLPPGPLEMIPENQDDSSELLK	2.60079	5.61506	221	266	221	266	622	c(12, 15)
A6PWY4-T236	Plex2_f03	4604	65390	HCD	4106	6	937.985	0.02012	3.57889	5622.86	K.VDPLGVSLPASPTQPT#LVEEEENPLLPPGPLEMIPENQDDSSELLK.A	sp|A6PWY4|WDR76_MOUSE	2	128	60	1.2494e-13	1	2.8762e-06	0	0	0	937.982	6	937.985	65390	VDPLGVSLPASPTQPTLVEEEENPLLPPGPLEMIPENQDDSSELLK	Inf	3.76565	221	266	221	266	622	15
A6PWY4-T236	Plex2_f03	13059	65453	HCD	11148	5	1125.58	0.01592	2.83146	5622.86	K.VDPLGVSLPASPTQPT#LVEEEENPLLPPGPLEMIPENQDDSSELLK.A	sp|A6PWY4|WDR76_MOUSE	2	156	16	1.0033e-08	1	0.23097	0.050517	0	1	1125.38	5	1125.38	65453	VDPLGVSLPASPTQPTLVEEEENPLLPPGPLEMIPENQDDSSELLK	Inf	3.11794	221	266	221	266	622	15
A6PWY4-T236	Plex1_f03	2088	64534	HCD	1906	5	1128.78	0.0147	2.6071	5638.85	K.VDPLGVSLPASPTQPT#LVEEEENPLLPPGPLEM*IPENQDDSSELLK.A	sp|A6PWY4|WDR76_MOUSE	2	145	68	9.6601e-18	1	2.2239e-10	0	0	1	1128.58	5	1128.58	64534	VDPLGVSLPASPTQPTLVEEEENPLLPPGPLEMIPENQDDSSELLK	Inf	2.76354	221	266	221	266	622	15
A6PWY4-T236	Plex2_f04	4983	65450	HCD	4453	6	937.982	-0.00219	-0.39042	5622.86	K.VDPLGVSLPASPTQPT#LVEEEENPLLPPGPLEMIPENQDDSSELLK.A	sp|A6PWY4|WDR76_MOUSE	2	117	41	7.3123e-13	1	1.6834e-05	0	0	0	937.982	6	937.982	65450	VDPLGVSLPASPTQPTLVEEEENPLLPPGPLEMIPENQDDSSELLK	Inf	0.200312	221	266	221	266	622	15
A6PWY4-T236	Plex1_f04	4882	64160	HCD	4346	6	940.647	-0.00293	-0.51909	5638.85	K.VDPLGVSLPASPTQPT#LVEEEENPLLPPGPLEM*IPENQDDSSELLK.A	sp|A6PWY4|WDR76_MOUSE	2	105	38	7.9162e-13	1	1.8224e-05	0.0003811	0.00045239	0	940.648	6	940.647	64160	VDPLGVSLPASPTQPTLVEEEENPLLPPGPLEMIPENQDDSSELLK	3.34449	0.394645	221	266	221	266	622	15
A6PWY4-T236	Plex1_f03	1454	65898	HCD	1339	5	1125.38	-0.00488	-0.86776	5622.86	K.VDPLGVSLPASPTQPT#LVEEEENPLLPPGPLEMIPENQDDSSELLK.A	sp|A6PWY4|WDR76_MOUSE	2	160	86	1.6861e-19	1	3.8816e-12	0	0	0	1125.38	5	1125.38	65898	VDPLGVSLPASPTQPTLVEEEENPLLPPGPLEMIPENQDDSSELLK	Inf	0.577738	221	266	221	266	622	15
A6PWY4-T236	Plex2_f04	939	64191	HCD	855	5	1128.37	-0.01836	-3.25608	5638.85	K.VDPLGVSLPASPTQPT#LVEEEENPLLPPGPLEM*IPENQDDSSELLK.A	sp|A6PWY4|WDR76_MOUSE	2	144	89	8.221e-21	1	1.8926e-13	0	0	-1	1128.58	5	1128.57	64191	VDPLGVSLPASPTQPTLVEEEENPLLPPGPLEMIPENQDDSSELLK	Inf	3.10055	221	266	221	266	622	15
A6X8Z5-S1365	Plex2_f05	6584	65491	HCD	5888	4	1090.07	-0.01805	-4.14338	4357.28	K.VLLSPIRSPTQTVS#PGLLC@GELAENTWITPEGVTLR.N	sp|A6X8Z5|RHG31_MOUSE	2	228	97	1.6963e-12	1	3.8849e-05	0.00013219	0.00016313	0	1090.08	4	1090.07	65491	VLLSPIRSPTQTVSPGLLCGELAENTWITPEGVTLR	3.78747	3.94316	1352	1387	1352	1387	1425	13
A6X8Z5-S349	Plex1_f04	8400	55391	HCD	7407	3	722.355	0.00018	0.08449	2165.05	K.SMDSLC@S#VPVEGK.E	sp|A6X8Z5|RHG31_MOUSE	2	102	62	4.2169e-10	1	0.0093282	0.00508	0.00587	0	722.355	3	722.355	55391	SMDSLCSVPVEGK	2.23136	0.243678	343	355	343	355	1425	6
A6X8Z5-T1363	Plex1_f05	5174	65606	HCD	4626	4	1090.07	-0.02146	-4.92726	4357.28	K.VLLSPIRSPTQT#VSPGLLC@GELAENTWITPEGVTLR.N	sp|A6X8Z5|RHG31_MOUSE	2	235	102	1.9025e-13	1	4.3571e-06	0	0	0	1090.08	4	1090.07	65606	VLLSPIRSPTQTVSPGLLCGELAENTWITPEGVTLR	Inf	4.72293	1352	1387	1352	1387	1425	11
A6X8Z5-T499	Plex1_f03	4640	45037	HCD	4107	4	643.591	-0.00609	-2.37088	2571.35	R.VSAVISTNSTPC@RT#PPK.E	sp|A6X8Z5|RHG31_MOUSE	2	96	71	1.1079e-13	1	2.48e-06	0	0	0	643.593	4	643.591	45037	VSAVISTNSTPCRTPPK	Inf	2.30907	486	502	486	502	1425	13
A7E1Z1-S107	Plex2_f01	3013	37313	HCD	2659	3	905.141	-0.00165	-0.60688	2713.41	R.TPSDLESGKGS#SDELAK.K	sp|A7E1Z1|TM215_MOUSE	2	140	108	5.2025e-16	1	1.1645e-08	0	0	0	905.142	3	905.141	37313	TPSDLESGKGSSDELAK	Inf	0.284277	97	113	97	113	235	10
A7E1Z1-S107	Plex1_f01	2430	37630	HCD	2163	3	905.141	-0.00183	-0.67432	2713.41	R.TPSDLESGKGS#SDELAK.K	sp|A7E1Z1|TM215_MOUSE	2	147	118	8.1751e-17	1	1.8299e-09	0.00027778	0.00033069	0	905.142	3	905.141	37630	TPSDLESGKGSSDELAK	3.48058	0.350565	97	113	97	113	235	10
A9JSM3-S150	Plex1_f03	7047	9182	HCD	6166	3	505.252	-0.00311	-2.05362	1513.74	R.APQPS#SSGSRR.V	sp|A9JSM3|TM238_MOUSE	2	59	44	2.0745e-11	1	0.00045487	0.00090321	0.0011066	0	505.253	3	505.252	9182	APQPSSSGSRR	2.95601	1.70999	146	156	146	156	176	4
A9JSM3-S151	Plex2_f04	9614	9265	HCD	8431	3	505.254	0.00164	1.08721	1513.74	R.APQPSS#SGSRR.V	sp|A9JSM3|TM238_MOUSE	2	57	41	1.4582e-09	1	0.031974	0.010021	0.01187	0	505.253	3	505.254	9265	APQPSSSGSRR	1.92555	1.43695	146	156	146	156	176	5
A9JSM3-S154	Plex2_f04	9615	9265	HCD	8431	3	505.254	0.00164	1.08721	1513.74	R.APQPSSSGS#RR.V	sp|A9JSM3|TM238_MOUSE	2	57	41	1.4582e-09	1	0.031974	0.010021	0.01187	0	505.253	3	505.254	9265	APQPSSSGSRR	1.92555	1.43695	146	156	146	156	176	8
B0V2W4-S160	Plex1_f02	7724	22828	HCD	6839	3	711.702	-0.00567	-2.65853	2133.1	K.QS#PPRETPYQNK.Q	tr|B0V2W4|B0V2W4_MOUSE	2	96	61	5.6504e-11	1	0.0012448	0.00067322	0.00078889	0	711.704	3	711.702	22828	QSPPRETPYQNK	3.10298	2.36472	159	170	159	170	504	1
B1AQJ2-S675	Plex1_f05	4556	47696	HCD	4075	3	930.154	0.01372	4.9214	2788.43	K.SPALSSTTTEPTS#LMSPPPAK.K	sp|B1AQJ2|UBP36_MOUSE	2	129	81	3.7482e-14	1	8.4553e-07	0	0	0	930.149	3	930.154	47696	SPALSSTTTEPTSLMSPPPAK	Inf	5.17016	663	683	663	683	1098	12
B1AQJ2-T674	Plex1_f05	4555	47696	HCD	4075	3	930.154	0.01372	4.9214	2788.43	K.SPALSSTTTEPT#SLMSPPPAK.K	sp|B1AQJ2|UBP36_MOUSE	2	129	81	3.7482e-14	1	8.4553e-07	0	0	0	930.149	3	930.154	47696	SPALSSTTTEPTSLMSPPPAK	Inf	5.17016	663	683	663	683	1098	11
B1AQJ2-T674	Plex2_f05	4308	47624	HCD	3872	3	930.484	0.00025	0.08825	2788.43	K.SPALSSTTTEPT#SLMSPPPAK.K	sp|B1AQJ2|UBP36_MOUSE	2	126	85	6.6193e-15	1	1.4932e-07	0	0	1	930.149	3	930.149	47624	SPALSSTTTEPTSLMSPPPAK	Inf	0.341246	663	683	663	683	1098	11
B1AQJ2-T715	Plex2_f02	9039	57905	HCD	7910	3	1003.82	0.01079	3.5874	3009.42	R.ATGNDIGSPSPSAFC@DLT#SPMK.A	sp|B1AQJ2|UBP36_MOUSE	2	138	59	2.9919e-10	1	0.0067597	0.0041274	0.0047248	0	1003.81	3	1003.82	57905	ATGNDIGSPSPSAFCDLTSPMK	2.32562	3.68763	698	719	698	719	1098	17
B1AQJ2-T715	Plex1_f02	6614	58161	HCD	5876	3	1004.15	-0.00213	-0.70867	3009.42	R.ATGNDIGSPSPSAFC@DLT#SPMK.A	sp|B1AQJ2|UBP36_MOUSE	2	150	81	1.0051e-11	1	0.00022709	0.00029295	0.0003437	1	1003.81	3	1003.81	58161	ATGNDIGSPSPSAFCDLTSPMK	3.46382	0.607607	698	719	698	719	1098	17
B1AR10-S237	Plex2_f03	5524	18869	HCD	4863	2	860.445	0.00085	0.49654	1719.88	R.SAS#PSTQPEK.H	tr|B1AR10|B1AR10_MOUSE	2	93	78	1.006e-12	1	2.1936e-05	0.00015207	0.00018282	0	860.444	2	860.445	18869	SASPSTQPEK	3.73798	0.903913	235	244	235	244	1109	2
B1AR10-S237	Plex1_f03	9495	18716	HCD	8294	3	573.964	-0.00475	-2.76483	1719.88	R.SAS#PSTQPEK.H	tr|B1AR10|B1AR10_MOUSE	2	52	41	7.603e-10	1	0.016579	0.0053665	0.0012257	0	573.965	3	573.964	18716	SASPSTQPEK	2.91162	2.33518	235	244	235	244	1109	2
B1AR10-S237	Plex1_f03	7329	18719	HCD	6411	2	860.942	-0.00798	-4.64499	1719.88	R.SAS#PSTQPEK.H	tr|B1AR10|B1AR10_MOUSE	2	88	69	3.1903e-11	1	0.00069567	0.0010023	0.0012257	1	860.444	2	860.44	18719	SASPSTQPEK	2.91162	4.24159	235	244	235	244	1109	2
B1AR10-S273	Plex2_f04	9098	43656	HCD	8020	4	763.187	-0.00146	-0.47984	3049.73	K.KRPES#PPSVLAPPAVPTADK.V	tr|B1AR10|B1AR10_MOUSE	2	169	74	8.4417e-10	1	0.019011	0.0061836	0.0073225	0	763.187	4	763.187	43656	KRPESPPSVLAPPAVPTADK	2.13534	0.199951	269	288	269	288	1109	4
B1AR10-S276	Plex2_f04	7084	46476	HCD	6256	3	873.813	-0.00573	-2.18867	2617.42	K.RPESPPS#VLAPPAVPTADK.V	tr|B1AR10|B1AR10_MOUSE	2	146	82	4.349e-11	1	0.00097761	0.00098564	0.0011645	2	873.146	3	873.144	46476	RPESPPSVLAPPAVPTADK	2.93386	1.95409	270	288	270	288	1109	6
B1AR10-S400	Plex1_f02	140	51658	HCD	135	4	922.492	0.00164	0.44591	3687.95	K.PADPTPPAPPS#PTAPEPPKADLFEQK.V	tr|B1AR10|B1AR10_MOUSE	1	176	160	1.1591e-27	1	2.6322e-20	0	0	-1	922.743	4	922.743	51658	PADPTPPAPPSPTAPEPPKADLFEQK	Inf	0.682866	390	415	390	415	1109	10
B1AR10-S441	Plex1_f02	8477	32036	HCD	7508	2	761.9	0.01365	8.9723	1522.78	R.APS#PGDYK.S	tr|B1AR10|B1AR10_MOUSE	2	98	82	1.5808e-10	1	0.0033938	0.0013752	0.0010786	0	761.893	2	761.9	32036	APSPGDYK	2.96714	9.40652	439	446	439	446	1109	2
B1AR10-S441	Plex2_f02	8157	31808	HCD	7166	2	761.895	0.0028	1.84253	1522.78	R.APS#PGDYK.S	tr|B1AR10|B1AR10_MOUSE	2	89	75	9.7893e-11	1	0.0021017	0.0009098	0.0010702	0	761.893	2	761.895	31808	APSPGDYK	2.97054	2.27954	439	446	439	446	1109	2
B1AR10-S441	Plex2_f01	7543	31750	HCD	6612	2	761.895	0.0028	1.84253	1522.78	R.APS#PGDYK.S	tr|B1AR10|B1AR10_MOUSE	2	89	78	3.3062e-11	1	0.00070982	0.00056641	0.00066767	0	761.893	2	761.895	31750	APSPGDYK	3.17544	2.27954	439	446	439	446	1109	2
B1AR10-S441	Plex1_f02	8050	32002	HCD	7126	2	761.893	-0.00158	-1.04143	1522.78	R.APS#PGDYK.S	tr|B1AR10|B1AR10_MOUSE	2	100	81	8.6857e-11	1	0.0018648	0.00092045	0.0010786	0	761.893	2	761.893	32002	APSPGDYK	2.96714	0.608003	439	446	439	446	1109	2
B1AR17-Y647	Plex2_f02	2731	42244	HCD	2443	3	1058.18	0.00958	3.02019	3171.5	R.KNDMDEPPPLDY#GSGEDDGK.S	tr|B1AR17|B1AR17_MOUSE	2	180	114	5.5918e-16	1	1.2593e-08	0.00016046	0.00018804	1	1057.84	3	1057.84	42244	KNDMDEPPPLDYGSGEDDGK	3.72575	3.29579	636	655	636	655	2055	11
B1ART2-S1039	Plex1_f05	7740	52586	HCD	6829	3	688.015	0.00183	0.88712	2062.03	K.NLSFDIPTGSLRDS#R.A	tr|B1ART2|B1ART2_MOUSE	2	76	52	2.9574e-11	1	0.00065855	0.00064641	0.00078753	0	688.014	3	688.015	52586	NLSFDIPTGSLRDSR	3.10373	1.20059	1026	1040	1026	1040	4390	13
B1ART2-S1039	Plex2_f05	6271	52404	HCD	5620	3	688.014	-0.00055	-0.26614	2062.03	K.NLSFDIPTGSLRDS#R.A	tr|B1ART2|B1ART2_MOUSE	2	78	59	9.5624e-13	1	2.1293e-05	0.00013219	0.00016313	0	688.014	3	688.014	52404	NLSFDIPTGSLRDSR	3.78747	0.0378221	1026	1040	1026	1040	4390	13
B1ART2-S1139	Plex2_f02	1668	49656	HCD	1487	3	854.436	0.0117	4.57175	2561.28	K.EKDDVS#PQPLMTDLER.S	tr|B1ART2|B1ART2_MOUSE	2	105	87	3.7893e-18	1	8.4612e-11	0	0	0	854.432	3	854.436	49656	EKDDVSPQPLMTDLER	Inf	4.87656	1134	1149	1134	1149	4390	5
B1ART2-S1139	Plex1_f01	17074	49751	HCD	14713	3	854.433	0.00347	1.35724	2561.28	K.EKDDVS#PQPLMTDLER.S	tr|B1ART2|B1ART2_MOUSE	2	122	63	3.7454e-08	1	0.83632	0.13603	0	0	854.432	3	854.433	49751	EKDDVSPQPLMTDLER	Inf	1.66975	1134	1149	1134	1149	4390	5
B1ART2-S1139	Plex1_f01	1206	49697	HCD	1062	3	854.767	0.00025	0.09607	2561.28	K.EKDDVS#PQPLMTDLER.S	tr|B1ART2|B1ART2_MOUSE	2	118	102	7.209e-20	1	1.6097e-12	0	0	1	854.432	3	854.432	49697	EKDDVSPQPLMTDLER	Inf	0.403866	1134	1149	1134	1149	4390	5
B1ART2-S1139	Plex2_f01	2875	49262	HCD	2532	3	854.428	-0.01116	-4.35745	2561.28	K.EKDDVS#PQPLMTDLER.S	tr|B1ART2|B1ART2_MOUSE	2	120	94	2.8269e-16	1	6.3122e-09	0	0	0	854.432	3	854.428	49262	EKDDVSPQPLMTDLER	Inf	4.05335	1134	1149	1134	1149	4390	5
B1ART2-S1368	Plex1_f01	4331	63056	HCD	3841	3	859.762	0.01097	4.25947	2577.26	R.EPFVLEENEIYGFGLPS#PR.S	tr|B1ART2|B1ART2_MOUSE	2	99	72	6.459e-14	1	1.4519e-06	0.00039952	0.00047824	0	859.758	3	859.762	63056	EPFVLEENEIYGFGLPSPR	3.32035	4.43848	1352	1370	1352	1370	4390	16
B1ART2-S1368	Plex1_f02	8970	60397	HCD	7958	3	945.475	0.00219	0.77466	2834.41	K.TREPFVLEENEIYGFGLPS#PR.S	tr|B1ART2|B1ART2_MOUSE	2	128	59	3.1072e-10	1	0.0070091	0.0017815	0.0020935	0	945.474	3	945.475	60397	TREPFVLEENEIYGFGLPSPR	2.67913	0.928305	1350	1370	1350	1370	4390	18
B1ART2-S1368	Plex2_f02	2468	60070	HCD	2201	3	945.809	-0.00012	-0.0423	2834.41	K.TREPFVLEENEIYGFGLPS#PR.S	tr|B1ART2|B1ART2_MOUSE	2	147	100	1.8875e-16	1	4.2578e-09	0.00016046	0.00018804	1	945.474	3	945.474	60070	TREPFVLEENEIYGFGLPSPR	3.72575	0.112194	1350	1370	1350	1370	4390	18
B1ART2-S1368	Plex1_f06	2983	63094	HCD	2649	3	860.092	-0.00049	-0.18849	2577.26	R.EPFVLEENEIYGFGLPS#PR.S	tr|B1ART2|B1ART2_MOUSE	2	117	91	3.5541e-16	1	7.9892e-09	0	0	1	859.758	3	859.758	63094	EPFVLEENEIYGFGLPSPR	Inf	0.00650238	1352	1370	1352	1370	4390	16
B1ART2-S1368	Plex2_f06	5704	63002	HCD	5117	3	859.754	-0.01116	-4.33046	2577.26	R.EPFVLEENEIYGFGLPS#PR.S	tr|B1ART2|B1ART2_MOUSE	2	124	83	1.4026e-12	1	3.1529e-05	0	0	0	859.758	3	859.754	63002	EPFVLEENEIYGFGLPSPR	Inf	4.15696	1352	1370	1352	1370	4390	16
B1ART2-S1710	Plex2_f03	3601	54458	HCD	3220	3	928.416	0.0064	2.30095	2783.23	K.EYLSQS#C@PSVSSVEYPDMPR.S	tr|B1ART2|B1ART2_MOUSE	2	128	82	5.9903e-15	1	1.349e-07	0	0	0	928.414	3	928.416	54458	EYLSQSCPSVSSVEYPDMPR	Inf	2.41705	1705	1724	1705	1724	4390	5
B1ART2-S1710	Plex2_f02	8835	54121	HCD	7733	3	928.413	-0.00311	-1.1176	2783.23	K.EYLSQS#C@PSVSSVEYPDMPR.S	tr|B1ART2|B1ART2_MOUSE	2	147	75	2.323e-10	1	0.0052315	0.0027902	0.003142	0	928.414	3	928.413	54121	EYLSQSCPSVSSVEYPDMPR	2.50279	0.997376	1705	1724	1705	1724	4390	5
B1ART2-S1710	Plex1_f02	1173	54298	HCD	1056	3	928.745	-0.00835	-3.00143	2783.23	K.EYLSQS#C@PSVSSVEYPDMPR.S	tr|B1ART2|B1ART2_MOUSE	2	132	109	7.2756e-20	1	1.6385e-12	0	0	1	928.414	3	928.411	54298	EYLSQSCPSVSSVEYPDMPR	Inf	2.88405	1705	1724	1705	1724	4390	5
B1ART2-S1725	Plex1_f05	1129	56953	HCD	1026	4	828.903	0.00317	0.95724	3312.59	R.S#LPSHMEEAPNVFQLYQRPISTC@R.K	tr|B1ART2|B1ART2_MOUSE	2	165	121	5.1172e-21	1	1.1593e-13	0	0	0	828.902	4	828.903	56953	SLPSHMEEAPNVFQLYQRPISTCR	Inf	1.03649	1725	1748	1725	1748	4390	0
B1ART2-S1725	Plex2_f05	2513	56823	HCD	2260	4	828.903	0.00195	0.58907	3312.59	R.S#LPSHMEEAPNVFQLYQRPISTC@R.K	tr|B1ART2|B1ART2_MOUSE	2	146	99	8.8141e-18	1	1.9969e-10	0	0	0	828.902	4	828.903	56823	SLPSHMEEAPNVFQLYQRPISTCR	Inf	0.674567	1725	1748	1725	1748	4390	0
B1ART2-S1725	Plex1_f01	2046	56444	HCD	1808	3	844.075	-0.00311	-1.22927	2530.21	R.S#LPSHMEEAPNVFQLYQR.P	tr|B1ART2|B1ART2_MOUSE	1	157	125	1.2157e-17	1	2.7273e-10	0	0	0	844.075	3	844.075	56444	SLPSHMEEAPNVFQLYQR	Inf	0.983298	1725	1742	1725	1742	4390	0
B1ART2-S1725	Plex1_f05	3659	54335	HCD	3292	4	832.649	-0.00567	-1.7044	3328.58	R.S#LPSHM*EEAPNVFQLYQRPISTC@R.K	tr|B1ART2|B1ART2_MOUSE	2	157	90	2.9522e-15	1	6.6883e-08	0	0	-1	832.901	4	832.899	54335	SLPSHMEEAPNVFQLYQRPISTCR	Inf	1.65943	1725	1748	1725	1748	4390	0
B1ART2-S1725	Plex2_f01	997	56040	HCD	881	3	844.073	-0.00786	-3.10933	2530.21	R.S#LPSHMEEAPNVFQLYQR.P	tr|B1ART2|B1ART2_MOUSE	1	154	138	4.1105e-21	1	9.2214e-14	0	0	0	844.075	3	844.073	56040	SLPSHMEEAPNVFQLYQR	Inf	2.85517	1725	1742	1725	1742	4390	0
B1ART2-S1766	Plex2_f05	8385	50816	HCD	7478	3	1003.49	0.01537	5.10915	3008.44	K.SYPQTPPPS#PS#VDEPNMLVGK.S	tr|B1ART2|B1ART2_MOUSE	2	104	59	4.4976e-11	1	0.0010146	0.00047727	0.00058729	0	1003.48	3	1003.49	50816	SYPQTPPPSPSVDEPNMLVGK	3.23115	5.38892	1758	1778	1758	1778	4390	c(8, 10)
B1ART2-S1766	Plex2_f05	1513	50743	HCD	1377	3	1004.15	-0.00079	-0.26217	3008.44	K.SYPQT#PPPS#PSVDEPNMLVGK.S	tr|B1ART2|B1ART2_MOUSE	2	122	101	5.3881e-20	1	1.2155e-12	0	0	2	1003.48	3	1003.48	50743	SYPQTPPPSPSVDEPNMLVGK	Inf	0.0243787	1758	1778	1758	1778	4390	c(4, 8)
B1ART2-S1766	Plex1_f05	1582	50752	HCD	1418	3	1003.82	-0.00268	-0.89138	3008.44	K.SYPQT#PPPS#PSVDEPNMLVGK.S	tr|B1ART2|B1ART2_MOUSE	2	131	106	1.3793e-19	1	3.1113e-12	0	0	1	1003.48	3	1003.48	50752	SYPQTPPPSPSVDEPNMLVGK	Inf	0.611793	1758	1778	1758	1778	4390	c(4, 8)
B1ART2-S1768	Plex2_f05	8385	50816	HCD	7478	3	1003.49	0.01537	5.10915	3008.44	K.SYPQTPPPS#PS#VDEPNMLVGK.S	tr|B1ART2|B1ART2_MOUSE	2	104	59	4.4976e-11	1	0.0010146	0.00047727	0.00058729	0	1003.48	3	1003.49	50816	SYPQTPPPSPSVDEPNMLVGK	3.23115	5.38892	1758	1778	1758	1778	4390	c(8, 10)
B1ART2-S1768	Plex1_f05	1583	50752	HCD	1418	3	1003.82	-0.00268	-0.89138	3008.44	K.SYPQT#PPPSPS#VDEPNMLVGK.S	tr|B1ART2|B1ART2_MOUSE	2	131	106	1.3793e-19	1	3.1113e-12	0	0	1	1003.48	3	1003.48	50752	SYPQTPPPSPSVDEPNMLVGK	Inf	0.611793	1758	1778	1758	1778	4390	c(4, 10)
B1ART2-S2080	Plex2_f05	9441	27279	HCD	8364	3	639.34	0.00219	1.14559	1916	K.ESVPSAS#PAGTPK.H	tr|B1ART2|B1ART2_MOUSE	2	88	57	1.9207e-10	1	0.0042488	0.001777	0.0020483	0	639.339	3	639.34	27279	ESVPSASPAGTPK	2.68861	1.52765	2074	2086	2074	2086	4390	6
B1ART2-S2080	Plex1_f05	9659	27365	HCD	8528	3	639.336	-0.00987	-5.15517	1916	K.ESVPSAS#PAGTPK.H	tr|B1ART2|B1ART2_MOUSE	2	92	52	5.5982e-10	1	0.012384	0.0051411	0.006117	0	639.339	3	639.336	27365	ESVPSASPAGTPK	2.21346	4.77573	2074	2086	2074	2086	4390	6
B1ART2-S2080	Plex1_f05	22137	27496	HCD	18301	3	640.002	-0.01651	-8.62157	1916	K.ESVPSAS#PAGTPK.H	tr|B1ART2|B1ART2_MOUSE	2	71	38	8.257e-08	1	1.8265	0.22217	0.006117	2	639.339	3	639.333	27496	ESVPSASPAGTPK	2.21346	8.23747	2074	2086	2074	2086	4390	6
B1ART2-S2920	Plex1_f01	71	51025	HCD	67	4	865.912	0.00366	1.0573	3460.62	R.AALSHSGS#PGVVPEGNGAFLDDAHNVSEWR.E	tr|B1ART2|B1ART2_MOUSE	2	153	136	6.0332e-30	1	1.3755e-22	0	0	0	865.911	4	865.912	51025	AALSHSGSPGVVPEGNGAFLDDAHNVSEWR	Inf	1.21537	2913	2942	2913	2942	4390	7
B1ART2-S2920	Plex2_f01	231	50622	HCD	208	4	865.911	-0.00122	-0.35243	3460.62	R.AALSHSGS#PGVVPEGNGAFLDDAHNVSEWR.E	tr|B1ART2|B1ART2_MOUSE	2	177	142	9.2713e-27	1	2.1138e-19	0	0	0	865.911	4	865.911	50622	AALSHSGSPGVVPEGNGAFLDDAHNVSEWR	Inf	0.193553	2913	2942	2913	2942	4390	7
B1ART2-S2984	Plex2_f02	7604	49152	HCD	6684	3	744.724	0.00274	1.22935	2232.16	R.VNGWEQVS#PVSVDK.V	tr|B1ART2|B1ART2_MOUSE	2	125	77	4.6086e-11	1	0.0010231	0.00055687	0.00065595	0	744.723	3	744.724	49152	VNGWEQVSPVSVDK	3.18313	1.48783	2977	2990	2977	2990	4390	7
B1ART2-S2984	Plex1_f02	8607	49514	HCD	7632	3	744.724	0.00201	0.90152	2232.16	R.VNGWEQVS#PVSVDK.V	tr|B1ART2|B1ART2_MOUSE	2	132	78	1.8981e-10	1	0.0042136	0.001456	0.0017116	0	744.723	3	744.724	49514	VNGWEQVSPVSVDK	2.7666	1.16556	2977	2990	2977	2990	4390	7
B1ART2-S546	Plex1_f04	6827	39808	HCD	6054	3	481.279	0.00073	0.50728	1441.82	R.RNS#SLLLVR.L	tr|B1ART2|B1ART2_MOUSE	2	44	44	3.8805e-11	1	0.00084044	0.0012204	0.0014461	0	481.278	3	481.279	39808	RNSSLLLVR	2.8398	0.950986	544	552	544	552	4390	2
B1ART2-S546	Plex2_f04	8136	40054	HCD	7169	3	481.278	-0.001	-0.6975	1441.82	R.RNS#SLLLVR.L	tr|B1ART2|B1ART2_MOUSE	2	44	37	2.1296e-10	1	0.0046123	0.0028022	0.0033143	0	481.278	3	481.278	40054	RNSSLLLVR	2.47961	0.254138	544	552	544	552	4390	2
B1ART2-S931	Plex1_f03	9208	64427	HCD	8040	4	949.729	0.0078	2.05651	3795.89	K.IFPQEGPRGSLQDS#VMNLTQSIVMLEQHTR.E	tr|B1ART2|B1ART2_MOUSE	2	167	67	5.1712e-10	1	0.01179	0.0046981	0.0057159	0	949.727	4	949.729	64427	IFPQEGPRGSLQDSVMNLTQSIVMLEQHTR	2.24292	2.18236	918	947	918	947	4390	13
B1ART2-T1762	Plex2_f05	1513	50743	HCD	1377	3	1004.15	-0.00079	-0.26217	3008.44	K.SYPQT#PPPS#PSVDEPNMLVGK.S	tr|B1ART2|B1ART2_MOUSE	2	122	101	5.3881e-20	1	1.2155e-12	0	0	2	1003.48	3	1003.48	50743	SYPQTPPPSPSVDEPNMLVGK	Inf	0.0243787	1758	1778	1758	1778	4390	c(4, 8)
B1ART2-T1762	Plex1_f05	1582	50752	HCD	1418	3	1003.82	-0.00268	-0.89138	3008.44	K.SYPQT#PPPS#PSVDEPNMLVGK.S	tr|B1ART2|B1ART2_MOUSE	2	131	106	1.3793e-19	1	3.1113e-12	0	0	1	1003.48	3	1003.48	50752	SYPQTPPPSPSVDEPNMLVGK	Inf	0.611793	1758	1778	1758	1778	4390	c(4, 8)
B1ART2-T1762	Plex1_f05	1583	50752	HCD	1418	3	1003.82	-0.00268	-0.89138	3008.44	K.SYPQT#PPPSPS#VDEPNMLVGK.S	tr|B1ART2|B1ART2_MOUSE	2	131	106	1.3793e-19	1	3.1113e-12	0	0	1	1003.48	3	1003.48	50752	SYPQTPPPSPSVDEPNMLVGK	Inf	0.611793	1758	1778	1758	1778	4390	c(4, 10)
B1ASA5-S163	Plex1_f05	5882	64884	HCD	5233	3	998.216	-0.00085	-0.28473	2991.63	R.LIASSPT#LIS#GITSPPLLDSIK.T	tr|B1ASA5|B1ASA5_MOUSE	2	128	75	9.2473e-13	1	2.0892e-05	0	0	1	997.882	3	997.882	64884	LIASSPTLISGITSPPLLDSIK	Inf	0.0491804	154	175	154	175	418	c(6, 9)
B1AUC7-S215	Plex1_f06	7545	63958	HCD	6664	4	872.465	-0.00073	-0.20987	3486.84	R.KMS#LNPIAQQIPQIVETC@C@K.F	sp|B1AUC7|RHG36_MOUSE	2	137	63	2.9095e-11	1	0.00065523	0.00013576	0.00016551	0	872.465	4	872.465	63958	KMSLNPIAQQIPQIVETCCK	3.78118	0.209292	213	232	213	232	590	2
B1AUC7-S215	Plex2_f06	6134	63891	HCD	5454	4	872.462	-0.01195	-3.4279	3486.84	R.KMS#LNPIAQQIPQIVETC@C@K.F	sp|B1AUC7|RHG36_MOUSE	2	125	67	3.1906e-12	1	7.1852e-05	0.00016345	0.00019806	0	872.465	4	872.462	63891	KMSLNPIAQQIPQIVETCCK	3.7032	3.43005	213	232	213	232	590	2
B1AVB3-S675	Plex2_f02	7919	14252	HCD	6954	2	783.905	0	0	1566.8	K.STGNTS#SPK.K	tr|B1AVB3|B1AVB3_MOUSE	2	86	75	6.9505e-11	1	0.0015053	0.00079968	0.00094118	0	783.904	2	783.905	14252	STGNTSSPK	3.02633	0.438531	670	678	670	678	969	5
B1AVB3-S675	Plex2_f05	8716	17651	HCD	7748	3	667.039	-0.00091	-0.45751	1999.1	K.STGNTS#SPKK.G	tr|B1AVB3|B1AVB3_MOUSE	2	64	47	7.0788e-11	1	0.0015436	0.00047727	0.00058729	0	667.039	3	667.039	17651	STGNTSSPKK	3.23115	0.0574347	670	679	670	679	969	5
B1AVB3-S676	Plex1_f06	5622	17531	HCD	5020	3	667.04	0.00219	1.09802	1999.1	K.STGNTSS#PKK.G	tr|B1AVB3|B1AVB3_MOUSE	2	71	60	8.0532e-13	1	1.756e-05	0	0	0	667.039	3	667.04	17531	STGNTSSPKK	Inf	1.4867	670	679	670	679	969	6
B1AVB3-S676	Plex1_f05	9412	17788	HCD	8313	3	667.04	0.0011	0.54901	1999.1	K.STGNTSS#PKK.G	tr|B1AVB3|B1AVB3_MOUSE	2	67	39	4.1825e-10	1	0.0091202	0.003577	0.0043484	0	667.039	3	667.04	17788	STGNTSSPKK	2.36167	0.947004	670	679	670	679	969	6
B1AVP0-S237	Plex1_f01	2142	8977	HCD	1896	3	621.971	0.00281	1.50663	1862.89	K.ASAS#PSTSSTSSRPR.A	tr|B1AVP0|B1AVP0_MOUSE	2	96	88	1.9243e-17	1	4.285e-10	0	0	1	621.636	3	621.637	8977	ASASPSTSSTSSRPR	Inf	1.8045	234	248	234	248	632	3
B1AVY7-S570	Plex2_f05	4644	64512	HCD	4144	3	787.747	-0.00091	-0.3874	2361.23	K.SGLLS#SFSLSMTDLSK.S	sp|B1AVY7|KI16B_MOUSE	2	99	85	1.6228e-14	1	3.6236e-07	0	0	0	787.747	3	787.747	64512	SGLLSSFSLSMTDLSK	Inf	0.159075	566	581	566	581	1312	4
B1AWC9-S290	Plex1_f03	7665	36136	HCD	6697	3	681.693	0.00652	3.19082	2044.06	K.QNDVEIPS#PTQK.D	tr|B1AWC9|B1AWC9_MOUSE	2	77	57	5.6793e-11	1	0.0012512	0.0014033	0	-1	682.025	3	682.027	36136	QNDVEIPSPTQK	Inf	3.58975	283	294	283	294	736	7
B1AWC9-S290	Plex2_f04	5417	36376	HCD	4817	3	682.361	0.00427	2.08915	2044.06	K.QNDVEIPS#PTQK.D	tr|B1AWC9|B1AWC9_MOUSE	2	77	64	1.8328e-12	1	4.0378e-05	0.00018692	0.00022099	1	682.025	3	682.027	36376	QNDVEIPSPTQK	3.65563	2.48536	283	294	283	294	736	7
B1AWC9-S290	Plex1_f03	3613	36317	HCD	3236	2	1022.53	-0.00122	-0.5969	2044.06	K.QNDVEIPS#PTQK.D	tr|B1AWC9|B1AWC9_MOUSE	2	71	65	5.7462e-15	1	1.2659e-07	0	0	0	1022.53	2	1022.53	36317	QNDVEIPSPTQK	Inf	0.216847	283	294	283	294	736	7
B1AWC9-S290	Plex1_f04	7480	36350	HCD	6613	3	682.023	-0.00512	-2.50575	2044.06	K.QNDVEIPS#PTQK.D	tr|B1AWC9|B1AWC9_MOUSE	2	71	51	1.0938e-10	1	0.0024098	0.0016992	0.0019987	0	682.025	3	682.023	36350	QNDVEIPSPTQK	2.69925	2.10155	283	294	283	294	736	7
B1AWC9-S290	Plex2_f03	6780	36482	HCD	5957	3	682.023	-0.00603	-2.95321	2044.06	K.QNDVEIPS#PTQK.D	tr|B1AWC9|B1AWC9_MOUSE	2	81	65	1.3587e-11	1	0.00029933	0.00015207	0.00018282	0	682.025	3	682.023	36482	QNDVEIPSPTQK	3.73798	2.55608	283	294	283	294	736	7
B1AWL2-S1440	Plex2_f06	165	63289	HCD	156	5	1030.71	0.00055	0.10616	5150.52	K.ALLAPEELIGPVNC@ENSIPNPLPEQEAEC@PEDARLS#PEK.S	sp|B1AWL2|ZN462_MOUSE	2	172	124	1.9478e-27	1	4.469e-20	0	0	-1	1030.91	5	1030.91	63289	ALLAPEELIGPVNCENSIPNPLPEQEAECPEDARLSPEK	Inf	0.259377	1405	1443	1405	1443	2495	35
B1AWL2-S1440	Plex2_f06	149	63332	HCD	140	4	1288.39	-0.00439	-0.85272	5150.52	K.ALLAPEELIGPVNC@ENSIPNPLPEQEAEC@PEDARLS#PEK.S	sp|B1AWL2|ZN462_MOUSE	2	219	164	8.8973e-28	1	2.0414e-20	0	0	0	1288.39	4	1288.39	63332	ALLAPEELIGPVNCENSIPNPLPEQEAECPEDARLSPEK	Inf	0.702701	1405	1443	1405	1443	2495	35
B1AWL2-S1440	Plex1_f06	225	63402	HCD	215	5	1030.71	-0.01104	-2.14363	5150.52	K.ALLAPEELIGPVNC@ENSIPNPLPEQEAEC@PEDARLS#PEK.S	sp|B1AWL2|ZN462_MOUSE	2	165	122	7.8638e-27	1	1.8043e-19	0	0	-1	1030.91	5	1030.91	63402	ALLAPEELIGPVNCENSIPNPLPEQEAECPEDARLSPEK	Inf	1.99106	1405	1443	1405	1443	2495	35
B1AWL2-S1440	Plex2_f05	494	63284	HCD	456	5	1030.91	-0.0128	-2.48661	5150.52	K.ALLAPEELIGPVNC@ENSIPNPLPEQEAEC@PEDARLS#PEK.S	sp|B1AWL2|ZN462_MOUSE	2	199	143	1.0218e-24	1	2.3443e-17	0	0	0	1030.91	5	1030.91	63284	ALLAPEELIGPVNCENSIPNPLPEQEAECPEDARLSPEK	Inf	2.33151	1405	1443	1405	1443	2495	35
B1AWL2-S1440	Plex1_f05	553	63298	HCD	503	5	1030.91	-0.01646	-3.19707	5150.52	K.ALLAPEELIGPVNC@ENSIPNPLPEQEAEC@PEDARLS#PEK.S	sp|B1AWL2|ZN462_MOUSE	2	202	137	9.5149e-24	1	2.1831e-16	0	0	0	1030.91	5	1030.91	63298	ALLAPEELIGPVNCENSIPNPLPEQEAECPEDARLSPEK	Inf	3.03962	1405	1443	1405	1443	2495	35
B1AWL2-S2158	Plex2_f03	2871	24635	HCD	2582	3	819.773	0.00439	1.78689	2457.3	K.S#RVSPVPPSGTAAGTEQK.A	sp|B1AWL2|ZN462_MOUSE	2	128	98	4.5366e-16	1	1.0177e-08	0	0	0	819.771	3	819.773	24635	SRVSPVPPSGTAAGTEQK	Inf	1.97863	2158	2175	2158	2175	2495	0
B1AWL2-S294	Plex2_f06	88	36834	HCD	84	4	952.674	0.00122	0.32034	3807.67	R.QQEGPNVSEAQNDNEPS#PTSNSTYLSMNAASR.E	sp|B1AWL2|ZN462_MOUSE	2	131	116	1.1795e-29	1	2.6937e-22	0	0	0	952.673	4	952.674	36834	QQEGPNVSEAQNDNEPSPTSNSTYLSMNAASR	Inf	0.445746	278	309	278	309	2495	16
B1AWL2-S294	Plex1_f06	280	37004	HCD	267	4	952.672	-0.00488	-1.28134	3807.67	R.QQEGPNVSEAQNDNEPS#PTSNSTYLSMNAASR.E	sp|B1AWL2|ZN462_MOUSE	2	138	112	5.1575e-26	1	1.1778e-18	0	0	0	952.673	4	952.672	37004	QQEGPNVSEAQNDNEPSPTSNSTYLSMNAASR	Inf	1.16026	278	309	278	309	2495	16
B1AWL2-S294	Plex1_f06	165	36995	HCD	158	3	1269.89	-0.00988	-2.59541	3807.67	R.QQEGPNVSEAQNDNEPS#PTSNSTYLSMNAASR.E	sp|B1AWL2|ZN462_MOUSE	2	177	152	4.7481e-28	1	1.0843e-20	0	0	0	1269.9	3	1269.89	36995	QQEGPNVSEAQNDNEPSPTSNSTYLSMNAASR	Inf	2.45557	278	309	278	309	2495	16
B1AWL2-T1348	Plex2_f05	9136	56851	HCD	8114	2	1324.68	0.01031	3.89566	2647.33	K.LWAGPDPSSPT#LTMSAEAK.T	sp|B1AWL2|ZN462_MOUSE	2	78	36	1.2772e-10	1	0.0028711	0.0010232	0.0011175	1	1324.17	2	1324.18	56851	LWAGPDPSSPTLTMSAEAK	2.95175	4.21309	1338	1356	1338	1356	2495	10
B1AWL2-T296	Plex1_f06	3566	29915	HCD	3165	4	956.921	-0.00994	-2.59928	3823.67	R.QQEGPNVSEAQNDNEPSPT#SNSTYLSM*NAASR.E	sp|B1AWL2|ZN462_MOUSE	2	146	77	3.1135e-15	1	7.1105e-08	0	0	1	956.672	4	956.67	29915	QQEGPNVSEAQNDNEPSPTSNSTYLSMNAASR	Inf	2.51294	278	309	278	309	2495	18
B1AX39-T325	Plex2_f06	9643	59864	HCD	8488	3	813.768	-0.01079	-4.42516	2439.3	R.QY#HLTT#KPGPPK.K	sp|B1AX39|ZCHC7_MOUSE	2	98	48	6.9892e-10	1	0.015398	0.007626	0.0089333	0	813.772	3	813.768	59864	QYHLTTKPGPPK	2.04899	4.00437	320	331	320	331	541	c(1, 5)
B1AX39-Y321	Plex2_f06	9643	59864	HCD	8488	3	813.768	-0.01079	-4.42516	2439.3	R.QY#HLTT#KPGPPK.K	sp|B1AX39|ZCHC7_MOUSE	2	98	48	6.9892e-10	1	0.015398	0.007626	0.0089333	0	813.772	3	813.768	59864	QYHLTTKPGPPK	2.04899	4.00437	320	331	320	331	541	c(1, 5)
B1AXD8-S39	Plex2_f03	5101	53551	HCD	4511	4	897.695	0.01219	3.39956	3587.75	R.C@APLSAPASAAAS#PAAATAAAAASAAAAS#PQK.Y	sp|B1AXD8|AKIR2_MOUSE	2	117	53	4.0699e-13	1	9.2946e-06	0	0	0	897.692	4	897.695	53551	CAPLSAPASAAASPAAATAAAAASAAAASPQK	Inf	3.56264	27	58	27	58	201	c(12, 28)
B1AXH1-S1028	Plex2_f05	6037	64742	HCD	5401	3	749.742	-0.00402	-1.79098	2247.22	R.LPFS#PIITLEEDGK.C	sp|B1AXH1|NHSL2_MOUSE	2	105	77	5.592e-13	1	1.2414e-05	0	0	0	749.744	3	749.742	64742	LPFSPIITLEEDGK	Inf	1.55161	1025	1038	1025	1038	1219	3
B1AXP3-S212	Plex1_f05	10274	33182	HCD	9056	3	652.647	-0.01694	-8.66943	1954.94	K.MS#Y#VPHPVEK.R	tr|B1AXP3|B1AXP3_MOUSE	2	108	54	1.1682e-09	1	0.025473	0.0082679	0.0099196	1	652.318	3	652.312	33182	MSYVPHPVEK	2.00351	8.16973	211	220	211	220	476	c(1, 2)
B1AXP3-Y213	Plex1_f05	10274	33182	HCD	9056	3	652.647	-0.01694	-8.66943	1954.94	K.MS#Y#VPHPVEK.R	tr|B1AXP3|B1AXP3_MOUSE	2	108	54	1.1682e-09	1	0.025473	0.0082679	0.0099196	1	652.318	3	652.312	33182	MSYVPHPVEK	2.00351	8.16973	211	220	211	220	476	c(1, 2)
B1AZ99-S324	Plex2_f01	8260	23161	HCD	7216	3	771.043	0.00091	0.3958	2311.11	R.METSEARAS#PAEESK.A	sp|B1AZ99|OTUD3_MOUSE	2	109	62	8.8283e-11	1	0.0019658	0.0014358	0.0016918	0	771.042	3	771.043	23161	METSEARASPAEESK	2.77165	0.69865	316	330	316	330	396	8
B1AZA5-T26	Plex1_f06	10227	17773	HCD	9013	2	649.327	-0.00037	-0.28199	1297.65	R.T#VGPGETPR.T	sp|B1AZA5|TM245_MOUSE	2	54	45	1.1351e-09	1	0.024584	0.0091116	0.01061	0	649.327	2	649.327	17773	TVGPGETPR	1.97428	0.138246	26	34	26	34	876	0
B1AZI6-S1246	Plex1_f03	9319	17376	HCD	8138	2	690.376	0.00158	1.14931	1379.74	K.ASS#TTPK.G	sp|B1AZI6|THOC2_MOUSE	2	52	47	6.0074e-10	1	0.012716	0.0049734	0.0060461	0	690.375	2	690.376	17376	ASSTTPK	2.21852	1.62487	1244	1250	1244	1250	1594	2
B1AZI6-S1578	Plex1_f03	9026	14058	HCD	7897	3	695.711	0.00201	0.96504	2085.11	K.RDSS#GGKEEK.K	sp|B1AZI6|THOC2_MOUSE	2	58	37	4.2956e-10	1	0.0093667	0.0041901	0.005102	0	695.71	3	695.711	14058	RDSSGGKEEK	2.29226	1.32338	1575	1584	1575	1584	1594	3
B1AZI6-S1578	Plex2_f04	5576	18495	HCD	4950	3	643.676	0	0	1929.01	R.DSS#GGKEEK.K	sp|B1AZI6|THOC2_MOUSE	2	67	60	2.4951e-12	1	5.4039e-05	0.00018692	0.00022099	0	643.676	3	643.676	18495	DSSGGKEEK	3.65563	0.405518	1576	1584	1576	1584	1594	2
B1AZI6-S407	Plex2_f06	8745	36931	HCD	7693	3	563.312	0.0014	0.82895	1688.92	K.GS#PVSALQNK.R	sp|B1AZI6|THOC2_MOUSE	2	53	46	2.2876e-10	1	0.0049883	0.0030208	0.0036496	-1	563.646	3	563.646	36931	GSPVSALQNK	2.43775	1.1703	406	415	406	415	1594	1
B1AZI6-S407	Plex1_f06	5428	37012	HCD	4843	3	563.645	-0.00201	-1.19115	1688.92	K.GS#PVSALQNK.R	sp|B1AZI6|THOC2_MOUSE	2	62	54	5.0325e-13	1	1.0974e-05	0	0	0	563.646	3	563.645	37012	GSPVSALQNK	Inf	0.855108	406	415	406	415	1594	1
B1AZP2-S742	Plex1_f06	7653	45311	HCD	6763	3	826.056	0.00274	1.10831	2476.15	R.SLPDC@TSHPNS#ISIDAGPR.Q	sp|B1AZP2|DLGP4_MOUSE	2	122	74	3.3814e-11	1	0.0007601	0.00013576	0.00016551	0	826.055	3	826.056	45311	SLPDCTSHPNSISIDAGPR	3.78118	1.21827	732	750	732	750	992	10
B1AZP2-S742	Plex2_f06	8716	45090	HCD	7673	3	826.052	-0.00695	-2.80773	2476.15	R.SLPDC@TSHPNS#ISIDAGPR.Q	sp|B1AZP2|DLGP4_MOUSE	2	127	77	2.2152e-10	1	0.0049794	0.0030208	0.0036496	0	826.055	3	826.052	45090	SLPDCTSHPNSISIDAGPR	2.43775	2.70399	732	750	732	750	992	10
B2KF05-T28	Plex1_f01	9062	37606	HCD	7988	3	745.358	0.00128	0.57321	2234.06	K.C@SPT#RETLTYAQAQR.I	sp|B2KF05|BRPF3_MOUSE	2	87	52	3.7549e-10	1	0.0083613	0.0040005	0.0046902	0	745.358	3	745.358	37606	CSPTRETLTYAQAQR	2.32881	0.657432	25	39	25	39	1204	3
B2KF50-S1095	Plex1_f05	5663	45200	HCD	5049	3	844.361	0.00183	0.72286	2531.07	R.TVS#QQS#FDGVSLDSGGPDDR.I	tr|B2KF50|B2KF50_MOUSE	2	134	75	5.7901e-13	1	1.3039e-05	0	0	0	844.36	3	844.361	45200	TVSQQSFDGVSLDSGGPDDR	Inf	1.01697	1093	1112	1093	1112	1429	c(2, 5)
B2KF50-S1095	Plex2_f04	844	45043	HCD	768	2	1266.04	0.00049	0.19284	2531.07	R.TVS#QQS#FDGVSLDSGGPDDR.I	tr|B2KF50|B2KF50_MOUSE	2	143	120	2.5166e-21	1	5.6674e-14	0	0	0	1266.04	2	1266.04	45043	TVSQQSFDGVSLDSGGPDDR	Inf	0.565755	1093	1112	1093	1112	1429	c(2, 5)
B2KF50-S1095	Plex1_f05	4480	41254	HCD	4005	3	896.728	-0.00213	-0.7936	2687.17	K.RTVS#QQS#FDGVSLDSGGPDDR.I	tr|B2KF50|B2KF50_MOUSE	2	129	81	3.1242e-14	1	7.0476e-07	0	0	1	896.394	3	896.393	41254	RTVSQQSFDGVSLDSGGPDDR	Inf	0.527957	1092	1112	1092	1112	1429	c(3, 6)
B2KF50-S1095	Plex2_f05	6260	41141	HCD	5609	3	896.39	-0.00988	-3.67684	2687.17	K.RTVS#QQS#FDGVSLDSGGPDDR.I	tr|B2KF50|B2KF50_MOUSE	2	140	79	9.377e-13	1	2.1153e-05	0.00013219	0.00016313	0	896.394	3	896.39	41141	RTVSQQSFDGVSLDSGGPDDR	3.78747	3.41551	1092	1112	1092	1112	1429	c(3, 6)
B2KF50-S1098	Plex2_f06	1057	44081	HCD	961	3	817.707	0.00604	2.46319	2451.1	R.TVSQQS#FDGVSLDSGGPDDR.I	tr|B2KF50|B2KF50_MOUSE	2	140	116	1.202e-20	1	2.7069e-13	0	0	0	817.705	3	817.707	44081	TVSQQSFDGVSLDSGGPDDR	Inf	2.69293	1093	1112	1093	1112	1429	5
B2KF50-S1098	Plex1_f05	5663	45200	HCD	5049	3	844.361	0.00183	0.72286	2531.07	R.TVS#QQS#FDGVSLDSGGPDDR.I	tr|B2KF50|B2KF50_MOUSE	2	134	75	5.7901e-13	1	1.3039e-05	0	0	0	844.36	3	844.361	45200	TVSQQSFDGVSLDSGGPDDR	Inf	1.01697	1093	1112	1093	1112	1429	c(2, 5)
B2KF50-S1098	Plex2_f04	844	45043	HCD	768	2	1266.04	0.00049	0.19284	2531.07	R.TVS#QQS#FDGVSLDSGGPDDR.I	tr|B2KF50|B2KF50_MOUSE	2	143	120	2.5166e-21	1	5.6674e-14	0	0	0	1266.04	2	1266.04	45043	TVSQQSFDGVSLDSGGPDDR	Inf	0.565755	1093	1112	1093	1112	1429	c(2, 5)
B2KF50-S1098	Plex1_f06	1384	43351	HCD	1216	3	817.704	-0.00073	-0.29857	2451.1	R.TVSQQS#FDGVSLDSGGPDDR.I	tr|B2KF50|B2KF50_MOUSE	2	159	133	7.0462e-20	1	1.5868e-12	0	0	0	817.705	3	817.704	43351	TVSQQSFDGVSLDSGGPDDR	Inf	0.0709032	1093	1112	1093	1112	1429	5
B2KF50-S1098	Plex2_f06	955	43199	HCD	878	3	817.704	-0.0011	-0.44785	2451.1	R.TVSQQS#FDGVSLDSGGPDDR.I	tr|B2KF50|B2KF50_MOUSE	2	173	145	4.7913e-21	1	1.079e-13	0	0	0	817.705	3	817.704	43199	TVSQQSFDGVSLDSGGPDDR	Inf	0.217655	1093	1112	1093	1112	1429	5
B2KF50-S1098	Plex1_f05	4480	41254	HCD	4005	3	896.728	-0.00213	-0.7936	2687.17	K.RTVS#QQS#FDGVSLDSGGPDDR.I	tr|B2KF50|B2KF50_MOUSE	2	129	81	3.1242e-14	1	7.0476e-07	0	0	1	896.394	3	896.393	41254	RTVSQQSFDGVSLDSGGPDDR	Inf	0.527957	1092	1112	1092	1112	1429	c(3, 6)
B2KF50-S1098	Plex1_f04	3261	44913	HCD	2927	3	844.359	-0.00421	-1.66257	2531.07	R.T#VSQQS#FDGVSLDSGGPDDR.I	tr|B2KF50|B2KF50_MOUSE	2	129	87	7.433e-15	1	1.6739e-07	0.00023702	0.00028066	0	844.36	3	844.359	44913	TVSQQSFDGVSLDSGGPDDR	3.55182	1.37537	1093	1112	1093	1112	1429	c(0, 5)
B2KF50-S1098	Plex1_f06	20641	44220	HCD	17640	3	818.037	-0.00561	-2.28817	2451.1	R.TVSQQS#FDGVSLDSGGPDDR.I	tr|B2KF50|B2KF50_MOUSE	2	119	60	7.0525e-08	1	1.5882	0.19908	0	1	817.705	3	817.703	44220	TVSQQSFDGVSLDSGGPDDR	Inf	2.06626	1093	1112	1093	1112	1429	5
B2KF50-S1098	Plex2_f05	6260	41141	HCD	5609	3	896.39	-0.00988	-3.67684	2687.17	K.RTVS#QQS#FDGVSLDSGGPDDR.I	tr|B2KF50|B2KF50_MOUSE	2	140	79	9.377e-13	1	2.1153e-05	0.00013219	0.00016313	0	896.394	3	896.39	41141	RTVSQQSFDGVSLDSGGPDDR	3.78747	3.41551	1092	1112	1092	1112	1429	c(3, 6)
B2KF50-S287	Plex1_f02	356	53223	HCD	327	4	969.462	0.00561	1.44803	3874.82	K.SLAPESVQTTPPAPS#AQQTWAQAFGGSQGSSSSSR.L	tr|B2KF50|B2KF50_MOUSE	2	162	119	2.3004e-24	1	5.265e-17	0	0	0	969.46	4	969.462	53223	SLAPESVQTTPPAPSAQQTWAQAFGGSQGSSSSSR	Inf	1.55721	273	307	273	307	1429	14
B2KF50-S287	Plex2_f03	243	52965	HCD	220	4	969.46	-0.00219	-0.56662	3874.82	K.SLAPESVQTTPPAPS#AQQTWAQAFGGSQGSSSSSR.L	tr|B2KF50|B2KF50_MOUSE	2	141	106	2.243e-26	1	5.1336e-19	0	0	0	969.46	4	969.46	52965	SLAPESVQTTPPAPSAQQTWAQAFGGSQGSSSSSR	Inf	0.454222	273	307	273	307	1429	14
B2KF50-S430	Plex2_f05	8272	30004	HCD	7373	3	672.708	0.00969	4.80874	2016.1	R.KADS#FSSPGK.T	tr|B2KF50|B2KF50_MOUSE	2	89	55	3.7136e-11	1	0.00080976	0.00047727	0.00058729	0	672.704	3	672.708	30004	KADSFSSPGK	3.23115	5.20638	427	436	427	436	1429	3
B2KF50-S430	Plex1_f05	7242	30146	HCD	6393	3	672.707	0.00951	4.71801	2016.1	R.KADS#FSSPGK.T	tr|B2KF50|B2KF50_MOUSE	2	87	57	1.2367e-11	1	0.00026967	0.00043278	0.00052817	0	672.704	3	672.707	30146	KADSFSSPGK	3.27723	5.11719	427	436	427	436	1429	3
B2KF50-S929	Plex2_f02	10323	48513	HCD	9014	4	1034	0.00634	1.53473	4132.98	R.DGS#GENLAASQERLPSDGELPDPGPC@AQQPVGK.S	tr|B2KF50|B2KF50_MOUSE	2	214	84	1.2702e-09	1	0.029031	0.010931	0.012766	0	1034	4	1034	48513	DGSGENLAASQERLPSDGELPDPGPCAQQPVGK	1.89395	1.73008	927	959	927	959	1429	2
B2KF50-S929	Plex1_f03	3724	28390	HCD	3332	3	696.013	-0.00146	-0.70154	2086.02	K.VLRDGS#GENLAASQER.L	tr|B2KF50|B2KF50_MOUSE	2	96	71	8.4556e-15	1	1.8881e-07	0	0	0	696.013	3	696.013	28390	VLRDGSGENLAASQER	Inf	0.490859	924	939	924	939	1429	5
B2KF50-S936	Plex1_f02	9025	49025	HCD	8006	4	1034	0.00537	1.29862	4132.98	R.DGSGENLAAS#QERLPSDGELPDPGPC@AQQPVGK.S	tr|B2KF50|B2KF50_MOUSE	2	199	78	3.289e-10	1	0.007517	0.0022477	0.0026422	0	1034	4	1034	49025	DGSGENLAASQERLPSDGELPDPGPCAQQPVGK	2.57803	1.4883	927	959	927	959	1429	9
B2KF50-T1093	Plex1_f04	3261	44913	HCD	2927	3	844.359	-0.00421	-1.66257	2531.07	R.T#VSQQS#FDGVSLDSGGPDDR.I	tr|B2KF50|B2KF50_MOUSE	2	129	87	7.433e-15	1	1.6739e-07	0.00023702	0.00028066	0	844.36	3	844.359	44913	TVSQQSFDGVSLDSGGPDDR	3.55182	1.37537	1093	1112	1093	1112	1429	c(0, 5)
B2KF50-T281	Plex1_f04	7563	52865	HCD	6687	3	1292.28	-0.00183	-0.47231	3874.82	K.SLAPESVQT#TPPAPSAQQTWAQAFGGSQGSSSSSR.L	tr|B2KF50|B2KF50_MOUSE	2	121	46	1.2331e-10	1	0.0028222	0.0019655	0.0021634	0	1292.28	3	1292.28	52865	SLAPESVQTTPPAPSAQQTWAQAFGGSQGSSSSSR	2.66486	0.308224	273	307	273	307	1429	8
B2KF50-T282	Plex1_f02	355	53223	HCD	327	4	969.462	0.00561	1.44803	3874.82	K.SLAPESVQTT#PPAPSAQQTWAQAFGGSQGSSSSSR.L	tr|B2KF50|B2KF50_MOUSE	2	162	119	2.3004e-24	1	5.265e-17	0	0	0	969.46	4	969.462	53223	SLAPESVQTTPPAPSAQQTWAQAFGGSQGSSSSSR	Inf	1.55721	273	307	273	307	1429	9
B2KF50-T282	Plex2_f02	130	53027	HCD	122	4	969.46	-0.00195	-0.50366	3874.82	K.SLAPESVQTT#PPAPSAQQTWAQAFGGSQGSSSSSR.L	tr|B2KF50|B2KF50_MOUSE	2	148	116	3.2506e-27	1	7.4398e-20	0	0	0	969.46	4	969.46	53027	SLAPESVQTTPPAPSAQQTWAQAFGGSQGSSSSSR	Inf	0.392332	273	307	273	307	1429	9
B2RQC2-S482	Plex1_f05	2562	16659	HCD	2305	3	730.671	0.00018	0.08353	2190	K.DTPSSSVSS#PNGNTSVNR.A	sp|B2RQC2|UBP42_MOUSE	2	136	112	3.6245e-17	1	8.1311e-10	0	0	0	730.671	3	730.671	16659	DTPSSSVSSPNGNTSVNR	Inf	0.312528	474	491	474	491	1324	8
B2RQC2-S482	Plex2_f05	4236	16544	HCD	3806	3	730.67	-0.00256	-1.16946	2190	K.DTPSSSVSS#PNGNTSVNR.A	sp|B2RQC2|UBP42_MOUSE	2	138	103	5.3232e-15	1	1.1942e-07	0	0	0	730.671	3	730.67	16544	DTPSSSVSSPNGNTSVNR	Inf	0.946588	474	491	474	491	1324	8
B2RQC2-S482	Plex1_f06	6475	16669	HCD	5757	3	730.67	-0.00366	-1.67066	2190	K.DTPSSSVSS#PNGNTSVNR.A	sp|B2RQC2|UBP42_MOUSE	2	119	74	4.3337e-12	1	9.7221e-05	0	0	0	730.671	3	730.67	16669	DTPSSSVSSPNGNTSVNR	Inf	1.45297	474	491	474	491	1324	8
B2RQC2-S737	Plex1_f02	7223	35548	HCD	6420	3	818.055	-0.00238	-0.96993	2452.15	K.GPAGEESWTTTGGSS#PKD.P	sp|B2RQC2|UBP42_MOUSE	1	121	73	2.8134e-11	1	0.00063114	0.00029295	0.0003437	0	818.055	3	818.055	35548	GPAGEESWTTTGGSSPKD	3.46382	0.701637	723	740	723	740	1324	14
B2RQC2-S737	Plex2_f03	9994	35027	HCD	8704	3	818.055	-0.00256	-1.04454	2452.15	K.GPAGEESWTTTGGSS#PKD.P	sp|B2RQC2|UBP42_MOUSE	1	102	51	1.1785e-09	1	0.026437	0.0079879	0.0094157	0	818.055	3	818.055	35027	GPAGEESWTTTGGSSPKD	2.02615	0.774982	723	740	723	740	1324	14
B2RQC2-S862	Plex1_f03	5039	57394	HCD	4457	4	926.208	0.00463	1.25206	3701.8	K.AQDSAMAEVVERLSPAPS#VLTGDGC@EQK.L	sp|B2RQC2|UBP42_MOUSE	2	195	97	3.2676e-13	1	7.4361e-06	0	0	0	926.207	4	926.208	57394	AQDSAMAEVVERLSPAPSVLTGDGCEQK	Inf	1.32384	845	872	845	872	1324	17
B2RQC6-S163	Plex2_f02	8282	55981	HCD	7276	4	887.985	-0.00213	-0.601	3547.92	K.GTEPSALPFVDPNARPLAPEVS#IKTPR.V	sp|B2RQC6|PYR1_MOUSE	2	131	58	1.1707e-10	1	0.0026616	0.0011567	0.0013603	1	887.735	4	887.734	55981	GTEPSALPFVDPNARPLAPEVSIKTPR	2.86637	0.394047	142	168	142	168	2225	21
B2RQC6-T166	Plex2_f02	8283	55981	HCD	7276	4	887.985	-0.00213	-0.601	3547.92	K.GTEPSALPFVDPNARPLAPEVSIKT#PR.V	sp|B2RQC6|PYR1_MOUSE	2	131	58	1.1707e-10	1	0.0026616	0.0011567	0.0013603	1	887.735	4	887.734	55981	GTEPSALPFVDPNARPLAPEVSIKTPR	2.86637	0.394047	142	168	142	168	2225	24
B2RQG2-S1063	Plex2_f04	9029	33519	HCD	7958	3	714.382	0.00213	0.99533	2142.13	K.S#MEKPDVSEK.Q	tr|B2RQG2|B2RQG2_MOUSE	2	104	57	7.7296e-10	1	0.016855	0.005762	0.0068217	-1	714.716	3	714.717	33519	SMEKPDVSEK	2.16611	1.32542	1063	1072	1063	1072	2025	0
B2RQG2-T1161	Plex2_f02	7620	52675	HCD	6700	3	1013.16	6.3e-05	0.02078	3036.47	K.ST#FSPTPRPEM*PGTVEVESTFLAR.L	tr|B2RQG2|B2RQG2_MOUSE	2	153	84	4.7477e-11	1	0.0010756	0.00055687	0.00065595	1	1012.83	3	1012.83	52675	STFSPTPRPEMPGTVEVESTFLAR	3.18313	0.204453	1160	1183	1160	1183	2025	1
B2RQG2-T1165	Plex2_f02	2325	56795	HCD	2074	3	1007.5	-0.00494	-1.63569	3020.48	K.STFSPT#PRPEMPGTVEVESTFLAR.L	tr|B2RQG2|B2RQG2_MOUSE	2	153	111	9.6025e-17	1	2.1755e-09	0.00016046	0.00018804	0	1007.5	3	1007.5	56795	STFSPTPRPEMPGTVEVESTFLAR	3.72575	1.50337	1160	1183	1160	1183	2025	5
B2RQG2-T1165	Plex1_f02	1573	57090	HCD	1404	3	1007.5	-0.0053	-1.75685	3020.48	K.STFSPT#PRPEMPGTVEVESTFLAR.L	tr|B2RQG2|B2RQG2_MOUSE	2	157	119	1.5053e-18	1	3.4104e-11	0	0	0	1007.5	3	1007.5	57090	STFSPTPRPEMPGTVEVESTFLAR	Inf	1.62248	1160	1183	1160	1183	2025	5
B2RR83-S1274	Plex1_f03	9160	33717	HCD	8009	3	973.76	-0.00018	-0.06268	2919.26	K.STDSS#SYPSPC@AS#PSPPSSGK.G	sp|B2RR83|YTDC2_MOUSE	2	144	70	4.9983e-10	1	0.011275	0.0046018	0.0056002	0	973.76	3	973.76	33717	STDSSSYPSPCASPSPPSSGK	2.2518	0.150984	1270	1290	1270	1290	1445	c(4, 12)
B2RR83-S1275	Plex1_f03	5649	33835	HCD	4973	3	974.097	0.00811	2.77953	2919.26	K.STDSSS#YPSPC@AS#PSPPSSGK.G	sp|B2RR83|YTDC2_MOUSE	2	136	79	1.2756e-12	1	2.8775e-05	0	0	1	973.76	3	973.763	33835	STDSSSYPSPCASPSPPSSGK	Inf	2.99397	1270	1290	1270	1290	1445	c(5, 12)
B2RR83-S1275	Plex2_f03	11859	33665	HCD	10213	4	730.571	-0.00293	-1.00253	2919.26	K.STDSSS#YPSPC@AS#PSPPSSGK.G	sp|B2RR83|YTDC2_MOUSE	2	114	45	5.3784e-09	1	0.12133	0.029751	0	0	730.572	4	730.571	33665	STDSSSYPSPCASPSPPSSGK	Inf	0.823123	1270	1290	1270	1290	1445	c(5, 12)
B2RR83-S1275	Plex2_f03	5020	33558	HCD	4443	3	973.757	-0.00951	-3.25935	2919.26	K.STDSSS#YPSPC@AS#PSPPSSGK.G	sp|B2RR83|YTDC2_MOUSE	2	152	95	3.5088e-13	1	7.9152e-06	0	0	0	973.76	3	973.757	33558	STDSSSYPSPCASPSPPSSGK	Inf	3.05309	1270	1290	1270	1290	1445	c(5, 12)
B2RRD7-T1016	Plex2_f03	9195	17201	HCD	8009	2	705.381	0.00195	1.38445	1409.75	R.TST#TPSK.Q	sp|B2RRD7|BRPF1_MOUSE	2	64	52	4.6006e-10	1	0.0097379	0.0036185	0.0041929	0	705.38	2	705.381	17201	TSTTPSK	2.37749	1.90006	1014	1020	1014	1020	1212	2
B2RRD7-T888	Plex2_f05	9918	42130	HCD	8770	3	542.648	0.00146	0.89981	1625.93	R.RT#SVLFSK.K	sp|B2RRD7|BRPF1_MOUSE	2	53	43	3.5636e-10	1	0.007651	0.0024282	0.0028542	0	542.647	3	542.648	42130	RTSVLFSK	2.54452	1.28019	887	894	887	894	1212	1
B2RRE4-S23	Plex2_f01	5057	53039	HCD	4488	3	1038.19	0.00482	1.54931	3111.56	K.DIGEQLYTTQVNGGPSSLTMS#PK.Q	sp|B2RRE4|Z518B_MOUSE	2	131	69	2.7419e-13	1	6.2037e-06	0	0	1	1037.86	3	1037.86	53039	DIGEQLYTTQVNGGPSSLTMSPK	Inf	1.82724	3	25	3	25	1077	20
B2RRE7-S395	Plex2_f05	9553	38484	HCD	8462	5	747.776	-0.03291	-8.81513	3734.88	R.QHAFSSHS#TGSQSQKSSSEHKNLSR.M	sp|B2RRE7|OTUD4_MOUSE	2	145	61	2.2694e-10	1	0.0051478	0.0018667	0.0021598	0	747.782	5	747.776	38484	QHAFSSHSTGSQSQKSSSEHKNLSR	2.66559	8.63136	388	412	388	412	1107	7
B2RRE7-S480	Plex1_f03	9067	50682	HCD	7933	4	826.131	0.01189	3.59997	3302.5	R.DEQAFPALSSSSVSQS#PSQNSNAC@VPR.K	sp|B2RRE7|OTUD4_MOUSE	2	122	49	4.5149e-10	1	0.010264	0.0045308	0.0055168	-1	826.379	4	826.382	50682	DEQAFPALSSSSVSQSPSQNSNACVPR	2.25831	3.66552	465	491	465	491	1107	15
B2RRF6-T675	Plex1_f04	7839	38493	HCD	6916	3	765.037	-0.01779	-7.77021	2291.11	K.TVTQQST#SDSDTASPLLR.K	sp|B2RRF6|Z518A_MOUSE	2	84	42	1.7606e-10	1	0.0039498	0.0027001	0.0030419	2	764.374	3	764.368	38493	TVTQQSTSDSDTASPLLR	2.51686	7.56898	669	686	669	686	1478	6
B2RT41-S1055	Plex1_f01	9061	54135	HCD	7987	3	868.815	0.00402	1.54553	2604.42	R.SFLESNS#FTKPNLK.H	tr|B2RT41|B2RT41_MOUSE	2	110	53	3.7504e-10	1	0.0083254	0.0040005	0.0046902	0	868.813	3	868.815	54135	SFLESNSFTKPNLK	2.32881	1.89034	1049	1062	1049	1062	1992	6
B2RUJ5-S411	Plex1_f05	935	45641	HCD	854	5	1020.86	0.00579	1.13597	5100.26	R.DC@DDQRPVDGDS#PSPGS#SSPLGAESSSIPLHPGDPTEASTNK.E	sp|B2RUJ5|APBA1_MOUSE	2	174	105	6.8015e-22	1	1.563e-14	0	0	0	1020.86	5	1020.86	45641	DCDDQRPVDGDSPSPGSSSPLGAESSSIPLHPGDPTEASTNK	Inf	1.2909	395	436	395	436	842	c(11, 16)
B2RUJ5-S412	Plex2_f05	381	45455	HCD	350	5	1021.06	0.01958	3.83881	5100.26	R.DC@DDQRPVDGDSPSPGSS#S#PLGAESSSIPLHPGDPTEASTNK.E	sp|B2RUJ5|APBA1_MOUSE	2	181	119	9.9672e-26	1	2.2904e-18	0	0	1	1020.86	5	1020.86	45455	DCDDQRPVDGDSPSPGSSSPLGAESSSIPLHPGDPTEASTNK	Inf	3.99356	395	436	395	436	842	c(17, 18)
B2RUJ5-T369	Plex1_f03	7257	30523	HCD	6351	3	698.039	0.00439	2.09852	2092.1	R.T#IRSPYTPDEPK.E	sp|B2RUJ5|APBA1_MOUSE	2	85	55	2.8587e-11	1	0.00062979	0.0010023	0.0012257	0	698.037	3	698.039	30523	TIRSPYTPDEPK	2.91162	2.43305	369	380	369	380	842	0
B2RUJ5-T369	Plex2_f03	8962	31061	HCD	7807	3	698.038	0.00183	0.87438	2092.1	R.T#IRSPYTPDEPK.E	sp|B2RUJ5|APBA1_MOUSE	2	73	44	3.4442e-10	1	0.0075878	0.0026316	0.0030056	0	698.037	3	698.038	31061	TIRSPYTPDEPK	2.52207	1.20102	369	380	369	380	842	0
B2RUJ5-T93	Plex1_f01	8123	30636	HCD	7166	4	707.827	0.00731	2.58687	2828.28	R.SASTESGFHNHT#DTAEGDVLAAAR.D	sp|B2RUJ5|APBA1_MOUSE	2	157	61	1.0124e-10	1	0.0022936	0.0033622	0.0040568	0	707.825	4	707.827	30636	SASTESGFHNHTDTAEGDVLAAAR	2.39182	2.75725	82	105	82	105	842	11
B2RUJ5-T93	Plex2_f05	7048	33415	HCD	6304	3	943.768	0.00518	1.83376	2828.28	R.SASTESGFHNHT#DTAEGDVLAAAR.D	sp|B2RUJ5|APBA1_MOUSE	2	142	76	4.526e-12	1	0.00010254	0.00013219	0.00016313	1	943.432	3	943.433	33415	SASTESGFHNHTDTAEGDVLAAAR	3.78747	2.03096	82	105	82	105	842	11
B2RUJ5-T93	Plex2_f04	3314	37037	HCD	3009	4	727.818	0.00463	1.59335	2908.25	R.SAS#TESGFHNHT#DTAEGDVLAAAR.D	sp|B2RUJ5|APBA1_MOUSE	2	186	99	5.2369e-15	1	1.1864e-07	0	0	0	727.817	4	727.818	37037	SASTESGFHNHTDTAEGDVLAAAR	Inf	1.87087	82	105	82	105	842	c(2, 11)
B2RUJ5-T93	Plex2_f04	3316	37037	HCD	3009	4	727.818	0.00463	1.59335	2908.25	R.SAST#ESGFHNHT#DTAEGDVLAAAR.D	sp|B2RUJ5|APBA1_MOUSE	2	186	99	5.2369e-15	1	1.1864e-07	0	0	0	727.817	4	727.818	37037	SASTESGFHNHTDTAEGDVLAAAR	Inf	1.87087	82	105	82	105	842	c(3, 11)
B2RUJ5-Y268	Plex2_f05	7326	59005	HCD	6559	3	949.119	0.00658	2.31506	2845.33	R.M*DSY#EQEEDIDQIVAEVK.Q	sp|B2RUJ5|APBA1_MOUSE	2	171	99	8.0119e-12	1	0.00017974	0.00013219	0.00016313	0	949.116	3	949.119	59005	MDSYEQEEDIDQIVAEVK	3.78747	2.48128	265	282	265	282	842	3
B2RUJ5-Y268	Plex2_f05	5017	60828	HCD	4474	2	1415.18	0.00317	1.12136	2829.34	R.MDSY#EQEEDIDQIVAEVK.Q	sp|B2RUJ5|APBA1_MOUSE	2	175	109	4.3603e-14	1	9.7817e-07	0	0	0	1415.17	2	1415.18	60828	MDSYEQEEDIDQIVAEVK	Inf	1.3608	265	282	265	282	842	3
B2RUJ5-Y268	Plex1_f06	8312	60944	HCD	7329	3	943.785	0.00165	0.58204	2829.34	R.MDSY#EQEEDIDQIVAEVK.Q	sp|B2RUJ5|APBA1_MOUSE	2	160	86	9.1402e-11	1	0.0020505	0.000999	0.0012217	0	943.785	3	943.785	60944	MDSYEQEEDIDQIVAEVK	2.91304	0.75408	265	282	265	282	842	3
B2RUJ5-Y268	Plex1_f05	8544	59053	HCD	7574	3	949.116	0.00037	0.12861	2845.33	R.M*DSY#EQEEDIDQIVAEVK.Q	sp|B2RUJ5|APBA1_MOUSE	2	165	85	1.2051e-10	1	0.0027036	0.00085732	0.0010445	0	949.116	3	949.116	59053	MDSYEQEEDIDQIVAEVK	2.98109	0.300303	265	282	265	282	842	3
B2RUR8-Y728	Plex1_f06	6349	58460	HCD	5640	3	800.729	-0.00073	-0.3049	2400.17	R.QLAGGPC@VGGLPSY#ATFPR.Q	sp|B2RUR8|OTU7B_MOUSE	2	113	68	3.3004e-12	1	7.4189e-05	0	0	0	800.73	3	800.729	58460	QLAGGPCVGGLPSYATFPR	Inf	0.179392	715	733	715	733	840	13
B2RUS7-S746	Plex2_f01	5847	55463	HCD	5195	3	845.391	-0.00085	-0.33623	2533.16	R.VSGAVFWNSSLPDS#EGEDPR.Y	tr|B2RUS7|B2RUS7_MOUSE	2	106	66	1.7906e-12	1	4.0325e-05	0.00015482	0.00018245	1	845.057	3	845.057	55463	VSGAVFWNSSLPDSEGEDPR	3.73886	0.133629	733	752	733	752	1588	13
B2RUS7-S746	Plex1_f01	2985	55668	HCD	2657	3	845.056	-0.00183	-0.72226	2533.16	R.VSGAVFWNSSLPDS#EGEDPR.Y	tr|B2RUS7|B2RUS7_MOUSE	2	123	87	8.3579e-16	1	1.8822e-08	0.00027778	0.00033069	0	845.057	3	845.056	55668	VSGAVFWNSSLPDSEGEDPR	3.48058	0.522227	733	752	733	752	1588	13
B2RUS7-S967	Plex2_f05	3724	55913	HCD	3350	4	1103.47	0.02043	4.63085	4411.86	R.AMS#SRDGLLLDEDEEEEEAAES#EEDDNLSSVLHQR.A	tr|B2RUS7|B2RUS7_MOUSE	2	204	98	1.0066e-15	1	2.3038e-08	0	0	-1	1103.72	4	1103.73	55913	AMSSRDGLLLDEDEEEEEAAESEEDDNLSSVLHQR	Inf	4.96898	965	999	965	999	1588	c(2, 21)
B2RUS7-S968	Plex2_f05	3725	55913	HCD	3350	4	1103.47	0.02043	4.63085	4411.86	R.AMSS#RDGLLLDEDEEEEEAAES#EEDDNLSSVLHQR.A	tr|B2RUS7|B2RUS7_MOUSE	2	204	98	1.0066e-15	1	2.3038e-08	0	0	-1	1103.72	4	1103.73	55913	AMSSRDGLLLDEDEEEEEAAESEEDDNLSSVLHQR	Inf	4.96898	965	999	965	999	1588	c(3, 21)
B2RW11-S455	Plex1_f01	8491	37068	HCD	7483	3	647.336	-0.00366	-1.88573	1940	R.APSLPAPPPS#GAPGSPR.T	tr|B2RW11|B2RW11_MOUSE	2	95	56	1.7878e-10	1	0.0040018	0.0034001	0.004105	0	647.337	3	647.336	37068	APSLPAPPPSGAPGSPR	2.38669	1.60758	446	462	446	462	495	9
B2RWS6-S1030	Plex1_f06	9308	21897	HCD	8198	5	714.355	0.00329	0.92191	3568.75	K.TDGKEEEEQPS#TSATQSSPAPGQSK.K	sp|B2RWS6|EP300_MOUSE	2	132	50	3.8134e-10	1	0.0086502	0.0044023	0.0050873	-1	714.555	5	714.556	21897	TDGKEEEEQPSTSATQSSPAPGQSK	2.29351	1.12965	1020	1044	1020	1044	2412	10
B2RWS6-S497	Plex2_f06	7297	12126	HCD	6459	3	671.976	-0.00018	-0.09083	2013.91	K.NQQSQPS#GQSPQGMR.S	sp|B2RWS6|EP300_MOUSE	2	93	61	2.4894e-11	1	0.00055433	0.00071953	0.00087123	0	671.976	3	671.976	12126	NQQSQPSGQSPQGMR	3.05987	0.202421	491	505	491	505	2412	6
B2RWS6-S497	Plex1_f06	9813	12226	HCD	8650	3	671.973	-0.00823	-4.08732	2013.91	K.NQQSQPS#GQSPQGMR.S	sp|B2RWS6|EP300_MOUSE	2	93	49	6.9815e-10	1	0.015546	0.0065577	0.0076135	0	671.976	3	671.973	12226	NQQSQPSGQSPQGMR	2.11842	3.78582	491	505	491	505	2412	6
B2RWS6-S497	Plex2_f01	6767	11892	HCD	5938	3	671.973	-0.00969	-4.81396	2013.91	K.NQQSQPS#GQSPQGMR.S	sp|B2RWS6|EP300_MOUSE	2	101	68	8.7072e-12	1	0.00019389	0.00015482	0.00018245	0	671.976	3	671.973	11892	NQQSQPSGQSPQGMR	3.73886	4.51501	491	505	491	505	2412	6
B2RWS6-S972	Plex2_f03	10341	21776	HCD	8988	2	752.409	0.00463	3.08256	1503.81	K.QPS#QEVK.M	sp|B2RWS6|EP300_MOUSE	2	106	82	1.6588e-09	1	0.035112	0.011208	0.01326	0	752.406	2	752.409	21776	QPSQEVK	1.87746	3.56625	970	976	970	976	2412	2
B2RWS6-T890	Plex2_f05	8590	43859	HCD	7642	4	921.468	0.00335	0.90994	3683.85	R.QTPTPPT#HLPPQVQPSLPAAPSADQSQQQPR.S	sp|B2RWS6|EP300_MOUSE	2	160	58	6.0053e-11	1	0.0013704	0.00047727	0.00058729	-1	921.718	4	921.719	43859	QTPTPPTHLPPQVQPSLPAAPSADQSQQQPR	3.23115	1.03162	884	914	884	914	2412	6
B2RWS6-T890	Plex1_f05	8721	44167	HCD	7706	4	921.718	-0.00049	-0.13244	3683.85	R.QTPTPPT#HLPPQVQPSLPAAPSADQSQQQPR.S	sp|B2RWS6|EP300_MOUSE	2	146	60	1.5112e-10	1	0.0034485	0.0013253	0.0016141	0	921.718	4	921.718	44167	QTPTPPTHLPPQVQPSLPAAPSADQSQQQPR	2.79207	0.0193661	884	914	884	914	2412	6
B2RX14-S120	Plex1_f02	10348	30383	HCD	9123	2	731.912	0.00134	0.91731	1462.82	K.TPS#LQTK.A	sp|B2RX14|TUT4_MOUSE	2	80	68	1.3455e-09	1	0.028481	0.0095873	0.01129	0	731.911	2	731.912	30383	TPSLQTK	1.94731	1.35845	118	124	118	124	1644	2
B2RX14-S120	Plex2_f02	9722	30122	HCD	8502	2	731.912	0.00049	0.33357	1462.82	K.TPS#LQTK.A	sp|B2RX14|TUT4_MOUSE	2	81	74	6.7197e-10	1	0.014223	0.0066291	0.0076823	0	731.911	2	731.912	30122	TPSLQTK	2.11451	0.784612	118	124	118	124	1644	2
B2RX14-S1336	Plex1_f01	9190	20537	HCD	8106	3	763.764	-0.00622	-2.71706	2289.28	K.KKDS#EEEK.E	sp|B2RX14|TUT4_MOUSE	2	100	54	4.5625e-10	1	0.0097955	0.004527	0.0053288	0	763.766	3	763.764	20537	KKDSEEEK	2.27337	2.32354	1333	1340	1333	1340	1644	3
B2RX14-S1438	Plex1_f06	8620	46539	HCD	7602	5	1001.28	0.0086	1.71976	5001.35	R.QSSEC@SDSPSYSPQPQPFPQNS#PQPSALPPPPSQPGSQPK.L	sp|B2RX14|TUT4_MOUSE	2	149	52	1.4607e-10	1	0.0033533	0.001454	0.0017754	1	1001.08	5	1001.08	46539	QSSECSDSPSYSPQPQPFPQNSPQPSALPPPPSQPGSQPK	2.7507	1.79732	1417	1456	1417	1456	1644	21
B2RX14-S47	Plex2_f01	10158	23791	HCD	8891	2	724.359	-0.00134	-0.92687	1447.71	K.SEIGTSS#LNR.N	sp|B2RX14|TUT4_MOUSE	2	70	48	9.9767e-10	1	0.021755	0.0089142	0.010525	0	724.359	2	724.359	23791	SEIGTSSLNR	1.97778	0.531136	41	50	41	50	1644	6
B2RX14-T45	Plex1_f01	9436	23942	HCD	8327	2	724.359	-0.0011	-0.75835	1447.71	K.SEIGT#SSLNR.N	sp|B2RX14|TUT4_MOUSE	2	62	45	6.1307e-10	1	0.013368	0.005897	0.0069844	0	724.359	2	724.359	23942	SEIGTSSLNR	2.15587	0.365473	41	50	41	50	1644	4
B2RXC2-S171	Plex1_f05	10320	53681	HCD	9096	3	919.467	-0.00073	-0.26552	2756.39	K.VGMFEAQIQAQSSAIQAPRS#PR.L	tr|B2RXC2|B2RXC2_MOUSE	2	114	54	1.2188e-09	1	0.027536	0.0085461	0.010255	0	919.467	3	919.467	53681	VGMFEAQIQAQSSAIQAPRSPR	1.98906	0.0909707	152	173	152	173	942	19
B2RXC2-S179	Plex2_f03	9163	38769	HCD	7985	3	542.932	0.00219	1.34901	1626.78	R.ARS#PSPC@PFR.S	tr|B2RXC2|B2RXC2_MOUSE	2	67	49	4.462e-10	1	0.0097295	0.0036185	0.00018282	0	542.931	3	542.932	38769	ARSPSPCPFR	3.73798	1.52203	177	186	177	186	942	2
B2RXC2-S179	Plex2_f03	6794	39338	HCD	5969	3	542.931	0.00055	0.33725	1626.78	R.ARS#PSPC@PFR.S	tr|B2RXC2|B2RXC2_MOUSE	2	70	60	1.3848e-11	1	0.00030197	0.00015207	0.00018282	0	542.931	3	542.931	39338	ARSPSPCPFR	3.73798	0.509007	177	186	177	186	942	2
B2RXC2-S179	Plex1_f05	10621	41112	HCD	9341	3	569.586	0.00018	0.10716	1706.74	R.ARS#PS#PC@PFR.S	tr|B2RXC2|B2RXC2_MOUSE	2	62	43	1.6212e-09	1	0.035351	0.011133	0.0075835	0	569.586	3	569.586	41112	ARSPSPCPFR	2.12013	0.496891	177	186	177	186	942	c(2, 4)
B2RXC2-S179	Plex1_f06	9897	41138	HCD	8718	3	569.586	-0.00018	-0.10716	1706.74	R.ARS#PS#PC@PFR.S	tr|B2RXC2|B2RXC2_MOUSE	2	55	43	7.6243e-10	1	0.016625	0.0069356	0.0080792	0	569.586	3	569.586	41138	ARSPSPCPFR	2.09263	0.268655	177	186	177	186	942	c(2, 4)
B2RXC2-S179	Plex1_f02	7693	39956	HCD	6813	3	542.931	-0.00128	-0.78693	1626.78	R.ARS#PSPC@PFR.S	tr|B2RXC2|B2RXC2_MOUSE	2	61	48	5.3884e-11	1	0.001175	0.00067322	0.00078889	0	542.931	3	542.931	39956	ARSPSPCPFR	3.10298	0.614525	177	186	177	186	942	2
B2RXC2-S179	Plex1_f02	9043	39485	HCD	8021	3	543.265	-0.00158	-0.973	1626.78	R.ARS#PSPC@PFR.S	tr|B2RXC2|B2RXC2_MOUSE	2	77	56	3.3408e-10	1	0.0072848	0.002359	0.00078889	1	542.931	3	542.93	39485	ARSPSPCPFR	3.10298	0.801681	177	186	177	186	942	2
B2RXC2-S179	Plex1_f06	12475	41839	HCD	10674	3	569.586	-0.00219	-1.28588	1706.74	R.ARS#PS#PC@PFR.S	tr|B2RXC2|B2RXC2_MOUSE	2	63	41	6.0743e-09	1	0.13245	0.033354	0.0080792	0	569.586	3	569.586	41839	ARSPSPCPFR	2.09263	0.907638	177	186	177	186	942	c(2, 4)
B2RXC2-S179	Plex1_f05	10001	41723	HCD	8837	3	569.585	-0.00347	-2.03598	1706.74	R.ARS#PS#PC@PFR.S	tr|B2RXC2|B2RXC2_MOUSE	2	68	44	8.8167e-10	1	0.019225	0.0063458	0.0075835	0	569.586	3	569.585	41723	ARSPSPCPFR	2.12013	1.64502	177	186	177	186	942	c(2, 4)
B2RXC2-S181	Plex1_f05	10621	41112	HCD	9341	3	569.586	0.00018	0.10716	1706.74	R.ARS#PS#PC@PFR.S	tr|B2RXC2|B2RXC2_MOUSE	2	62	43	1.6212e-09	1	0.035351	0.011133	0.0075835	0	569.586	3	569.586	41112	ARSPSPCPFR	2.12013	0.496891	177	186	177	186	942	c(2, 4)
B2RXC2-S181	Plex1_f06	9897	41138	HCD	8718	3	569.586	-0.00018	-0.10716	1706.74	R.ARS#PS#PC@PFR.S	tr|B2RXC2|B2RXC2_MOUSE	2	55	43	7.6243e-10	1	0.016625	0.0069356	0.0080792	0	569.586	3	569.586	41138	ARSPSPCPFR	2.09263	0.268655	177	186	177	186	942	c(2, 4)
B2RXC2-S181	Plex1_f06	12475	41839	HCD	10674	3	569.586	-0.00219	-1.28588	1706.74	R.ARS#PS#PC@PFR.S	tr|B2RXC2|B2RXC2_MOUSE	2	63	41	6.0743e-09	1	0.13245	0.033354	0.0080792	0	569.586	3	569.586	41839	ARSPSPCPFR	2.09263	0.907638	177	186	177	186	942	c(2, 4)
B2RXC2-S181	Plex1_f05	10001	41723	HCD	8837	3	569.585	-0.00347	-2.03598	1706.74	R.ARS#PS#PC@PFR.S	tr|B2RXC2|B2RXC2_MOUSE	2	68	44	8.8167e-10	1	0.019225	0.0063458	0.0075835	0	569.586	3	569.585	41723	ARSPSPCPFR	2.12013	1.64502	177	186	177	186	942	c(2, 4)
B2RXC2-S200	Plex1_f03	7069	39518	HCD	6186	3	617.97	0.00432	2.3351	1852.89	R.VLAPC@S#PSEERR.T	tr|B2RXC2|B2RXC2_MOUSE	2	105	70	2.1285e-11	1	0.00046892	0.00090321	0.0011066	-1	618.303	3	618.305	39518	VLAPCSPSEERR	2.95601	2.44266	195	206	195	206	942	5
B2RXC2-S200	Plex1_f02	7309	40547	HCD	6495	3	618.304	0.00384	2.07299	1852.89	R.VLAPC@S#PSEERR.T	tr|B2RXC2|B2RXC2_MOUSE	2	84	62	3.144e-11	1	0.00069265	0.00042481	0.00049809	0	618.303	3	618.304	40547	VLAPCSPSEERR	3.30269	2.18127	195	206	195	206	942	5
B2RXC2-S200	Plex1_f05	7274	45727	HCD	6423	2	848.901	0.00134	0.79089	1696.79	R.VLAPC@S#PSEER.R	tr|B2RXC2|B2RXC2_MOUSE	2	85	69	1.3004e-11	1	0.00028514	0.00056818	0.00069336	0	848.9	2	848.901	45727	VLAPCSPSEER	3.15904	0.896768	195	205	195	205	942	5
B2RXC2-S200	Plex2_f03	8876	39967	HCD	7729	3	618.303	0.00055	0.29614	1852.89	R.VLAPC@S#PSEERR.T	tr|B2RXC2|B2RXC2_MOUSE	2	96	60	3.0829e-10	1	0.006792	0.0021744	0.0024584	0	618.303	3	618.303	39967	VLAPCSPSEERR	2.60935	0.402212	195	206	195	206	942	5
B2RXC2-S200	Plex2_f02	8298	40262	HCD	7286	3	618.302	-0.00201	-1.08585	1852.89	R.VLAPC@S#PSEERR.T	tr|B2RXC2|B2RXC2_MOUSE	2	95	62	1.1874e-10	1	0.0026159	0.0011567	0.00035836	0	618.303	3	618.302	40262	VLAPCSPSEERR	3.44568	0.972519	195	206	195	206	942	5
B2RXC2-S200	Plex1_f03	8709	39604	HCD	7640	3	618.302	-0.00219	-1.18457	1852.89	R.VLAPC@S#PSEERR.T	tr|B2RXC2|B2RXC2_MOUSE	2	105	63	2.7581e-10	1	0.0060763	0.0037046	0.0011066	0	618.303	3	618.302	39604	VLAPCSPSEERR	2.95601	1.06956	195	206	195	206	942	5
B2RXC2-S200	Plex2_f02	6942	40250	HCD	6120	3	618.635	-0.00743	-4.01323	1852.89	R.VLAPC@S#PSEERR.T	tr|B2RXC2|B2RXC2_MOUSE	2	93	65	1.7813e-11	1	0.00039243	0.00030516	0.00035836	1	618.303	3	618.301	40250	VLAPCSPSEERR	3.44568	3.90249	195	206	195	206	942	5
B2RXC2-S200	Plex1_f02	20503	40720	HCD	17083	2	927.448	-0.00945	-5.10186	1852.89	R.VLAPC@S#PSEERR.T	tr|B2RXC2|B2RXC2_MOUSE	2	65	34	5.7415e-08	1	1.2649	0.17738	0.00049809	1	926.951	2	926.946	40720	VLAPCSPSEERR	3.30269	4.94757	195	206	195	206	942	5
B2RXC2-S209	Plex1_f06	1669	37972	HCD	1469	3	759.652	-0.00384	-1.68727	2276.94	K.S#WGEQC@TETPDTNSGR.R	tr|B2RXC2|B2RXC2_MOUSE	2	95	85	5.2405e-19	1	1.1702e-11	0	0	0	759.653	3	759.652	37972	SWGEQCTETPDTNSGR	Inf	1.56911	209	224	209	224	942	0
B2RXC2-S209	Plex2_f01	4555	34065	HCD	4035	3	812.019	-0.00762	-3.13228	2433.05	K.S#WGEQC@TETPDTNSGRR.S	tr|B2RXC2|B2RXC2_MOUSE	2	108	72	7.6799e-14	1	1.7191e-06	0	0	1	811.687	3	811.684	34065	SWGEQCTETPDTNSGRR	Inf	3.03556	209	225	209	225	942	0
B2RXC2-S209	Plex2_f06	2210	37777	HCD	1985	3	759.651	-0.00731	-3.21384	2276.94	K.S#WGEQC@TETPDTNSGR.R	tr|B2RXC2|B2RXC2_MOUSE	2	110	88	1.7516e-17	1	3.9112e-10	0	0	0	759.653	3	759.651	37777	SWGEQCTETPDTNSGR	Inf	3.09612	209	224	209	224	942	0
B2RXC2-S247	Plex2_f01	4822	47865	HCD	4276	3	583.316	0.01017	5.82017	1748.93	K.EGVAPLLGPAS#PTR.L	tr|B2RXC2|B2RXC2_MOUSE	2	79	73	1.5189e-13	1	3.3719e-06	0	0	-1	583.647	3	583.65	47865	EGVAPLLGPASPTR	Inf	6.14007	237	250	237	250	942	10
B2RXC2-S247	Plex1_f01	4064	48026	HCD	3626	3	583.649	0.00475	2.71896	1748.93	K.EGVAPLLGPAS#PTR.L	tr|B2RXC2|B2RXC2_MOUSE	2	112	100	3.2801e-14	1	7.2816e-07	0.00039952	0.00047824	0	583.647	3	583.649	48026	EGVAPLLGPASPTR	3.32035	3.03612	237	250	237	250	942	10
B2RXC2-S247	Plex2_f01	3297	47746	HCD	2911	2	874.966	-0.00134	-0.76733	1748.93	K.EGVAPLLGPAS#PTR.L	tr|B2RXC2|B2RXC2_MOUSE	2	113	96	1.4271e-15	1	3.1681e-08	0	0	0	874.967	2	874.966	47746	EGVAPLLGPASPTR	Inf	0.404282	237	250	237	250	942	10
B2RXC2-S247	Plex1_f02	4922	48313	HCD	4394	2	874.965	-0.00415	-2.37174	1748.93	K.EGVAPLLGPAS#PTR.L	tr|B2RXC2|B2RXC2_MOUSE	2	103	79	3.5372e-13	1	7.8523e-06	0.0001625	0.0001908	0	874.967	2	874.965	48313	EGVAPLLGPASPTR	3.71942	2.00434	237	250	237	250	942	10
B2RXC2-S255	Plex1_f02	4464	26412	HCD	3976	2	758.888	-0.00085	-0.56299	1516.77	R.LGTQS#PSTSVR.M	tr|B2RXC2|B2RXC2_MOUSE	2	77	71	1.0441e-13	1	2.2893e-06	0.0001625	0.0001908	0	758.888	2	758.888	26412	LGTQSPSTSVR	3.71942	0.167658	251	261	251	261	942	4
B2RXC2-S255	Plex2_f02	4334	26287	HCD	3860	2	758.888	-0.00085	-0.56299	1516.77	R.LGTQS#PSTSVR.M	tr|B2RXC2|B2RXC2_MOUSE	2	108	98	6.8841e-14	1	1.5095e-06	0.00016046	0.00018804	0	758.888	2	758.888	26287	LGTQSPSTSVR	3.72575	0.167658	251	261	251	261	942	4
B2RXC2-S274	Plex1_f06	6896	32723	HCD	6128	3	712.343	-0.00055	-0.25705	2135.02	R.C@GS#PTPMETDKR.V	tr|B2RXC2|B2RXC2_MOUSE	2	84	60	1.019e-11	1	0.00022449	0	0	0	712.343	3	712.343	32723	CGSPTPMETDKR	Inf	0.0963644	272	283	272	283	942	2
B2RXC2-S274	Plex1_f02	7308	38832	HCD	6494	3	660.309	-0.00128	-0.64704	1978.91	R.C@GS#PTPMETDK.R	tr|B2RXC2|B2RXC2_MOUSE	2	73	57	3.136e-11	1	0.00068764	0.00042481	0.00049809	0	660.31	3	660.309	38832	CGSPTPMETDK	3.30269	0.451775	272	282	272	282	942	2
B2RXC2-S274	Plex1_f06	9113	33020	HCD	8025	3	712.342	-0.00347	-1.62796	2135.02	R.C@GS#PTPMETDKR.V	tr|B2RXC2|B2RXC2_MOUSE	2	83	50	2.9773e-10	1	0.0065592	0.0032251	0	0	712.343	3	712.342	33020	CGSPTPMETDKR	Inf	1.45807	272	283	272	283	942	2
B2RXC2-S274	Plex1_f02	11145	38979	HCD	9701	3	660.643	-0.00323	-1.63194	1978.91	R.C@GS#PTPMETDK.R	tr|B2RXC2|B2RXC2_MOUSE	2	75	42	2.4689e-09	1	0.054137	0.015732	0.00049809	1	660.31	3	660.309	38979	CGSPTPMETDK	3.30269	1.4386	272	282	272	282	942	2
B2RXC2-S274	Plex2_f01	4636	32948	HCD	4104	3	712.342	-0.00439	-2.05637	2135.02	R.C@GS#PTPMETDKR.V	tr|B2RXC2|B2RXC2_MOUSE	2	85	67	9.1912e-14	1	2.0249e-06	0	0	0	712.343	3	712.342	32948	CGSPTPMETDKR	Inf	1.89325	272	283	272	283	942	2
B2RXC2-S274	Plex2_f06	4734	32580	HCD	4234	3	712.342	-0.00567	-2.65615	2135.02	R.C@GS#PTPMETDKR.V	tr|B2RXC2|B2RXC2_MOUSE	2	85	67	1.3121e-13	1	2.8907e-06	0	0	0	712.343	3	712.342	32580	CGSPTPMETDKR	Inf	2.49689	272	283	272	283	942	2
B2RXC2-S30	Plex2_f01	9467	10035	HCD	8278	3	679.996	0.00494	2.42348	2037.97	K.SGGPRPSGS#ETPQPSGR.A	tr|B2RXC2|B2RXC2_MOUSE	2	76	42	4.7692e-10	1	0.010675	0.0047154	0.0055722	0	679.994	3	679.996	10035	SGGPRPSGSETPQPSGR	2.25397	2.7481	22	38	22	38	942	8
B2RXC2-S42	Plex1_f04	2448	51484	HCD	2219	2	815.418	-0.00268	-1.64673	1629.83	R.AALS#PGSVFSPGR.G	tr|B2RXC2|B2RXC2_MOUSE	2	78	74	3.1639e-16	1	6.9987e-09	0	0	0	815.419	2	815.418	51484	AALSPGSVFSPGR	Inf	1.32782	39	51	39	51	942	3
B2RXC2-S42	Plex2_f04	2553	51598	HCD	2322	2	815.417	-0.00512	-3.14375	1629.83	R.AALS#PGSVFSPGR.G	tr|B2RXC2|B2RXC2_MOUSE	2	78	74	2.281e-16	1	5.0457e-09	0	0	0	815.419	2	815.417	51598	AALSPGSVFSPGR	Inf	2.82399	39	51	39	51	942	3
B2RXC2-S439	Plex2_f02	4941	47590	HCD	4394	3	1111.9	0.01323	3.97243	3332.65	R.GPQQTLDSEREGS#PALGLLGGSQAAQPGAR.G	tr|B2RXC2|B2RXC2_MOUSE	2	159	78	3.3462e-13	1	7.6291e-06	0.00016046	0.00018804	1	1111.56	3	1111.56	47590	GPQQTLDSEREGSPALGLLGGSQAAQPGAR	3.72575	4.22298	427	456	427	456	942	12
B2RXC2-S45	Plex2_f03	3976	48264	HCD	3549	2	815.424	0.00768	4.71563	1629.83	R.AALSPGS#VFSPGR.G	tr|B2RXC2|B2RXC2_MOUSE	2	87	77	1.8832e-14	1	4.1657e-07	0	0	0	815.419	2	815.424	48264	AALSPGSVFSPGR	Inf	5.037	39	51	39	51	942	6
B2RXC2-S45	Plex1_f03	6983	48184	HCD	6118	2	815.419	-0.00207	-1.27247	1629.83	R.AALSPGS#VFSPGR.G	tr|B2RXC2|B2RXC2_MOUSE	2	80	60	1.885e-11	1	0.00041697	0.00030779	0.00037779	0	815.419	2	815.419	48184	AALSPGSVFSPGR	3.42275	0.947651	39	51	39	51	942	6
B2RXC2-S606	Plex2_f01	4011	38762	HCD	3553	3	1105.47	0.00738	2.2282	3313.37	K.LSSSSASSTGFSS#SYDDSEEDISSDPER.T	tr|B2RXC2|B2RXC2_MOUSE	2	185	97	1.6148e-14	1	3.6749e-07	0	0	1	1105.13	3	1105.13	38762	LSSSSASSTGFSSSYDDSEEDISSDPER	Inf	2.36631	594	621	594	621	942	12
B2RXC2-S606	Plex1_f01	1800	38961	HCD	1591	3	1104.8	0.0036	1.08554	3313.37	K.LSSSSASSTGFSS#SYDDSEEDISSDPER.T	tr|B2RXC2|B2RXC2_MOUSE	2	191	123	3.4394e-18	1	7.8273e-11	0	0	-1	1105.13	3	1105.13	38961	LSSSSASSTGFSSSYDDSEEDISSDPER	Inf	1.22909	594	621	594	621	942	12
B2RXC2-S70	Plex1_f02	2863	64001	HCD	2566	3	958.472	0.00994	3.46188	2872.39	R.GASFLFPPAESLSLEEPGS#PGGWR.S	tr|B2RXC2|B2RXC2_MOUSE	2	120	85	7.237e-16	1	1.6396e-08	0	0	1	958.134	3	958.137	64001	GASFLFPPAESLSLEEPGSPGGWR	Inf	3.58135	52	75	52	75	942	18
B2RXC2-S84	Plex1_f03	964	32160	HCD	896	3	1020.45	-0.01128	-3.68893	3058.33	R.LNSS#SGSGGGSSSSNSSSSSGVGSPSWAGR.L	tr|B2RXC2|B2RXC2_MOUSE	2	178	127	2.6167e-21	1	5.9659e-14	0	0	1	1020.11	3	1020.11	32160	LNSSSGSGGGSSSSNSSSSSGVGSPSWAGR	Inf	3.55573	81	110	81	110	942	3
B2RXC2-S85	Plex2_f04	543	32468	HCD	488	3	1020.45	0.00445	1.45659	3058.33	R.LNSSS#GSGGGSSSSNSSSSSGVGSPSWAGR.L	tr|B2RXC2|B2RXC2_MOUSE	2	186	150	3.724e-23	1	8.4905e-16	0	0	1	1020.11	3	1020.12	32468	LNSSSGSGGGSSSSNSSSSSGVGSPSWAGR	Inf	1.59075	81	110	81	110	942	4
B2RXC2-S85	Plex1_f04	667	32375	HCD	605	3	1020.12	0.00201	0.65815	3058.33	R.LNSSS#GSGGGSSSSNSSSSSGVGSPSWAGR.L	tr|B2RXC2|B2RXC2_MOUSE	2	174	138	4.246e-22	1	9.6806e-15	0	0	0	1020.11	3	1020.12	32375	LNSSSGSGGGSSSSNSSSSSGVGSPSWAGR	Inf	0.788495	81	110	81	110	942	4
B2RXC2-S85	Plex2_f04	4059	32528	HCD	3656	3	1020.11	-0.00037	-0.11966	3058.33	R.LNSSS#GSGGGSSSSNSSSSSGVGSPSWAGR.L	tr|B2RXC2|B2RXC2_MOUSE	2	171	103	6.6423e-14	1	1.5144e-06	0	0	0	1020.11	3	1020.11	32528	LNSSSGSGGGSSSSNSSSSSGVGSPSWAGR	Inf	0.0140724	81	110	81	110	942	4
B2RXC2-S85	Plex1_f03	965	32160	HCD	896	3	1020.45	-0.01128	-3.68893	3058.33	R.LNSSS#GSGGGSSSSNSSSSSGVGSPSWAGR.L	tr|B2RXC2|B2RXC2_MOUSE	2	178	127	2.6167e-21	1	5.9659e-14	0	0	1	1020.11	3	1020.11	32160	LNSSSGSGGGSSSSNSSSSSGVGSPSWAGR	Inf	3.55573	81	110	81	110	942	4
B2RXC2-S96	Plex1_f04	848	31070	HCD	772	3	1020.12	0.0022	0.71798	3058.33	R.LNSSSGSGGGSSSSNS#SSSSGVGSPSWAGR.L	tr|B2RXC2|B2RXC2_MOUSE	2	210	147	4.5367e-21	1	1.0343e-13	0	0	0	1020.11	3	1020.12	31070	LNSSSGSGGGSSSSNSSSSSGVGSPSWAGR	Inf	0.847312	81	110	81	110	942	15
B2RXC2-S96	Plex2_f04	1748	31161	HCD	1576	3	1020.45	-0.00268	-0.87684	3058.33	R.LNSSSGSGGGSSSSNS#SSSSGVGSPSWAGR.L	tr|B2RXC2|B2RXC2_MOUSE	2	194	120	3.359e-18	1	7.6585e-11	0	0	1	1020.11	3	1020.11	31161	LNSSSGSGGGSSSSNSSSSSGVGSPSWAGR	Inf	0.742325	81	110	81	110	942	15
B2RXC2-T249	Plex1_f03	8409	50055	HCD	7378	3	955.507	-0.00372	-1.29828	2862.5	K.EGVAPLLGPASPT#RLGTQSPSTSVR.M	tr|B2RXC2|B2RXC2_MOUSE	2	136	73	1.741e-10	1	0.0039492	0.0026851	0.0032751	2	954.84	3	954.838	50055	EGVAPLLGPASPTRLGTQSPSTSVR	2.48478	1.06182	237	261	237	261	942	12
B2RXQ2-S1203	Plex1_f03	8777	25434	HCD	7700	3	530.303	-0.00128	-0.80566	1588.9	R.RAPS#WRK.K	tr|B2RXQ2|B2RXQ2_MOUSE	2	41	34	3.0115e-10	1	0.0063742	0.0038046	0.0046338	0	530.304	3	530.303	25434	RAPSWRK	2.33406	0.326815	1200	1206	1200	1206	1266	3
B2RXQ2-S1220	Plex1_f03	1923	44419	HCD	1757	2	937.97	0.00037	0.19521	1874.93	R.GLASGS#AETLPANFR.V	tr|B2RXQ2|B2RXQ2_MOUSE	2	94	86	4.0207e-18	1	8.9531e-11	0	0	0	937.97	2	937.97	44419	GLASGSAETLPANFR	Inf	0.498701	1215	1229	1215	1229	1266	5
B2RXQ2-S1220	Plex1_f03	10030	44519	HCD	8746	3	625.314	-0.00299	-1.59452	1874.93	R.GLASGS#AETLPANFR.V	tr|B2RXQ2|B2RXQ2_MOUSE	2	90	48	1.3472e-09	1	0.029999	0.0092151	0	-1	625.649	3	625.648	44519	GLASGSAETLPANFR	Inf	1.27126	1215	1229	1215	1229	1266	5
B2RXQ2-S1232	Plex2_f01	8708	27816	HCD	7601	3	691.01	0.00713	3.44478	2071.01	R.VTS#SM*SSPSMQPK.K	tr|B2RXQ2|B2RXQ2_MOUSE	2	78	52	1.6615e-10	1	0.0036754	0.0024938	0.0029403	0	691.008	3	691.01	27816	VTSSMSSPSMQPK	2.53161	3.63723	1230	1242	1230	1242	1266	2
B2RXQ2-S1235	Plex1_f01	7327	28653	HCD	6481	3	691.01	0.00713	3.44478	2071.01	R.VTSSMS#SPSM*QPK.K	tr|B2RXQ2|B2RXQ2_MOUSE	2	79	57	3.1775e-11	1	0.00070289	0.00087209	0.0010534	0	691.008	3	691.01	28653	VTSSMSSPSMQPK	2.97741	3.63723	1230	1242	1230	1242	1266	5
B2RXQ2-S1235	Plex1_f01	8098	28001	HCD	7144	3	691.01	0.0064	3.09147	2071.01	R.VTSSM*S#SPSMQPK.K	tr|B2RXQ2|B2RXQ2_MOUSE	2	76	52	9.8759e-11	1	0.0021846	0.0033622	0.0040568	0	691.008	3	691.01	28001	VTSSMSSPSMQPK	2.39182	3.27544	1230	1242	1230	1242	1266	5
B2RXQ2-S1235	Plex2_f01	9874	35564	HCD	8636	4	514.509	-0.00049	-0.23726	2055.01	R.VTSSMS#SPSMQPK.K	tr|B2RXQ2|B2RXQ2_MOUSE	2	98	54	7.455e-10	1	0.016491	0.0068395	0.0080877	0	514.509	4	514.509	35564	VTSSMSSPSMQPK	2.09217	0.118365	1230	1242	1230	1242	1266	5
B2RXQ2-S1235	Plex1_f01	8982	28755	HCD	7913	3	691.003	-0.01536	-7.41953	2071.01	R.VTSSMS#SPSM*QPK.K	tr|B2RXQ2|B2RXQ2_MOUSE	2	76	49	3.3998e-10	1	0.0075206	0.0036848	0.0010534	0	691.008	3	691.003	28755	VTSSMSSPSMQPK	2.97741	7.23095	1230	1242	1230	1242	1266	5
B2RXQ2-S1236	Plex1_f01	8099	28001	HCD	7144	3	691.01	0.0064	3.09147	2071.01	R.VTSSM*SS#PSMQPK.K	tr|B2RXQ2|B2RXQ2_MOUSE	2	76	52	9.8759e-11	1	0.0021846	0.0033622	0.0031153	0	691.008	3	691.01	28001	VTSSMSSPSMQPK	2.5065	3.27544	1230	1242	1230	1242	1266	6
B2RXQ2-S1236	Plex1_f01	7843	27906	HCD	6935	3	691.008	0.00073	0.35331	2071.01	R.VTSSM*SS#PSMQPK.K	tr|B2RXQ2|B2RXQ2_MOUSE	2	75	55	7.0048e-11	1	0.0015495	0.0025843	0.0031153	0	691.008	3	691.008	27906	VTSSMSSPSMQPK	2.5065	0.540306	1230	1242	1230	1242	1266	6
B2RXQ2-S1236	Plex2_f01	9875	35564	HCD	8636	4	514.509	-0.00049	-0.23726	2055.01	R.VTSSMSS#PSMQPK.K	tr|B2RXQ2|B2RXQ2_MOUSE	2	98	54	7.455e-10	1	0.016491	0.0068395	0.0080877	0	514.509	4	514.509	35564	VTSSMSSPSMQPK	2.09217	0.118365	1230	1242	1230	1242	1266	6
B2RXQ2-S1236	Plex2_f02	10293	35770	HCD	8989	3	685.676	-0.00238	-1.15719	2055.01	R.VTSSMSS#PSMQPK.K	tr|B2RXQ2|B2RXQ2_MOUSE	2	75	44	1.2434e-09	1	0.027504	0.010644	0.012427	0	685.676	3	685.676	35770	VTSSMSSPSMQPK	1.90563	0.787511	1230	1242	1230	1242	1266	6
B2RXQ2-S1236	Plex1_f01	1958	35740	HCD	1736	2	1028.01	-0.00268	-1.30619	2055.01	R.VTSSMSS#PSMQPK.K	tr|B2RXQ2|B2RXQ2_MOUSE	2	105	98	8.4017e-18	1	1.8585e-10	0	0	0	1028.01	2	1028.01	35740	VTSSMSSPSMQPK	Inf	0.867436	1230	1242	1230	1242	1266	6
B2RXQ2-S150	Plex1_f05	7089	48554	HCD	6256	3	773.082	0.00347	1.50006	2317.23	R.QAQS#PAGVSSEVEVLK.A	tr|B2RXQ2|B2RXQ2_MOUSE	2	109	71	9.2516e-12	1	0.00020658	0.00043278	0.00052817	0	773.081	3	773.082	48554	QAQSPAGVSSEVEVLK	3.27723	1.68937	147	162	147	162	1266	3
B2RXQ2-S150	Plex2_f05	6910	48403	HCD	6179	3	772.746	-0.00189	-0.81673	2317.23	R.QAQS#PAGVSSEVEVLK.A	tr|B2RXQ2|B2RXQ2_MOUSE	2	109	74	3.3736e-12	1	7.533e-05	0.00013219	0.00016313	-1	773.081	3	773.081	48403	QAQSPAGVSSEVEVLK	3.78747	0.623952	147	162	147	162	1266	3
B2RXQ2-S238	Plex1_f01	8200	30739	HCD	7226	3	678.673	0.00037	0.17987	2034	R.S#SDGSLSHEDLAK.V	tr|B2RXQ2|B2RXQ2_MOUSE	2	121	83	1.1433e-10	1	0.0025292	0.0033622	0.0040568	0	678.673	3	678.673	30739	SSDGSLSHEDLAK	2.39182	0.515254	238	250	238	250	1266	0
B2RXQ2-S239	Plex1_f05	7445	31806	HCD	6559	3	705.33	0.00421	1.99029	2113.97	R.SS#DGS#LSHEDLAK.V	tr|B2RXQ2|B2RXQ2_MOUSE	2	109	76	1.763e-11	1	0.00039	0.00064641	0.00078753	0	705.328	3	705.33	31806	SSDGSLSHEDLAK	3.10373	2.40506	238	250	238	250	1266	c(1, 4)
B2RXQ2-S239	Plex2_f01	6967	30442	HCD	6112	3	678.673	0.00201	0.98926	2034	R.SS#DGSLSHEDLAK.V	tr|B2RXQ2|B2RXQ2_MOUSE	2	118	87	1.2347e-11	1	0.00027314	0.00015482	0.00018245	0	678.673	3	678.673	30442	SSDGSLSHEDLAK	3.73886	1.32566	238	250	238	250	1266	1
B2RXQ2-S239	Plex1_f01	8201	30739	HCD	7226	3	678.673	0.00037	0.17987	2034	R.SS#DGSLSHEDLAK.V	tr|B2RXQ2|B2RXQ2_MOUSE	2	121	83	1.1433e-10	1	0.0025292	0.0033622	0.0040568	0	678.673	3	678.673	30739	SSDGSLSHEDLAK	2.39182	0.515254	238	250	238	250	1266	1
B2RXQ2-S239	Plex2_f05	7994	31715	HCD	7124	3	705.328	-0.00018	-0.08653	2113.97	R.SS#DGS#LSHEDLAK.V	tr|B2RXQ2|B2RXQ2_MOUSE	2	113	80	2.4084e-11	1	0.00053276	0.0003829	0.00047192	0	705.328	3	705.328	31715	SSDGSLSHEDLAK	3.32613	0.320922	238	250	238	250	1266	c(1, 4)
B2RXQ2-S239	Plex2_f06	9615	30316	HCD	8463	3	678.673	-0.00018	-0.08993	2034	R.SS#DGSLSHEDLAK.V	tr|B2RXQ2|B2RXQ2_MOUSE	2	83	51	6.7766e-10	1	0.01499	0.007626	0.0089333	0	678.673	3	678.673	30316	SSDGSLSHEDLAK	2.04899	0.25003	238	250	238	250	1266	1
B2RXQ2-S239	Plex1_f06	7227	30392	HCD	6389	3	678.673	-0.00037	-0.17987	2034	R.SS#DGSLSHEDLAK.V	tr|B2RXQ2|B2RXQ2_MOUSE	2	95	69	1.7761e-11	1	0.00039289	0	0	0	678.673	3	678.673	30392	SSDGSLSHEDLAK	Inf	0.161623	238	250	238	250	1266	1
B2RXQ2-S239	Plex1_f06	5866	26776	HCD	5231	3	757.362	-0.00073	-0.32236	2270.07	K.RSS#DGS#LSHEDLAK.V	tr|B2RXQ2|B2RXQ2_MOUSE	2	106	80	1.2855e-12	1	2.8538e-05	0	0	0	757.362	3	757.362	26776	RSSDGSLSHEDLAK	Inf	0.0480028	237	250	237	250	1266	c(2, 5)
B2RXQ2-S239	Plex2_f06	7033	26583	HCD	6234	3	757.361	-0.00256	-1.12825	2270.07	K.RSS#DGS#LSHEDLAK.V	tr|B2RXQ2|B2RXQ2_MOUSE	2	141	98	1.5938e-11	1	0.0003538	0.00071953	0.00087123	0	757.362	3	757.361	26583	RSSDGSLSHEDLAK	3.05987	0.757425	237	250	237	250	1266	c(2, 5)
B2RXQ2-S239	Plex2_f05	10598	27782	HCD	9357	3	757.36	-0.00457	-2.01473	2270.07	K.RSS#DGSLS#HEDLAK.V	tr|B2RXQ2|B2RXQ2_MOUSE	2	116	69	8.0426e-10	1	0.017854	0.0060709	0.0062027	0	757.362	3	757.36	27782	RSSDGSLSHEDLAK	2.20742	1.64208	237	250	237	250	1266	c(2, 7)
B2RXQ2-S239	Plex2_f01	9152	26992	HCD	7996	3	757.359	-0.00786	-3.46533	2270.07	K.RSS#DGSLS#HEDLAK.V	tr|B2RXQ2|B2RXQ2_MOUSE	2	119	78	3.183e-10	1	0.007066	0.003447	0.0040748	0	757.362	3	757.359	26992	RSSDGSLSHEDLAK	2.38989	3.09449	237	250	237	250	1266	c(2, 7)
B2RXQ2-S239	Plex1_f01	9180	27176	HCD	8096	3	757.358	-0.01024	-4.51299	2270.07	K.RSS#DGSLS#HEDLAK.V	tr|B2RXQ2|B2RXQ2_MOUSE	2	121	73	4.4897e-10	1	0.0099667	0.004527	0.0053288	0	757.362	3	757.358	27176	RSSDGSLSHEDLAK	2.27337	4.13758	237	250	237	250	1266	c(2, 7)
B2RXQ2-S242	Plex1_f05	7445	31806	HCD	6559	3	705.33	0.00421	1.99029	2113.97	R.SS#DGS#LSHEDLAK.V	tr|B2RXQ2|B2RXQ2_MOUSE	2	109	76	1.763e-11	1	0.00039	0.00064641	0.00078753	0	705.328	3	705.33	31806	SSDGSLSHEDLAK	3.10373	2.40506	238	250	238	250	1266	c(1, 4)
B2RXQ2-S242	Plex1_f06	8257	27777	HCD	7280	3	757.697	0.00335	1.47839	2270.07	K.RSSDGS#LS#HEDLAK.V	tr|B2RXQ2|B2RXQ2_MOUSE	2	114	75	8.3013e-11	1	0.0018428	0.000999	0.0012217	1	757.362	3	757.363	27777	RSSDGSLSHEDLAK	2.91304	1.85479	237	250	237	250	1266	c(5, 7)
B2RXQ2-S242	Plex2_f03	5063	25425	HCD	4485	3	730.707	0.00274	1.25293	2190.1	K.RSSDGS#LSHEDLAK.V	tr|B2RXQ2|B2RXQ2_MOUSE	2	144	109	3.8461e-13	1	8.5379e-06	0	0	0	730.706	3	730.707	25425	RSSDGSLSHEDLAK	Inf	1.55971	237	250	237	250	1266	5
B2RXQ2-S242	Plex2_f06	6545	28665	HCD	5823	3	678.673	0.00183	0.89933	2034	R.SSDGS#LSHEDLAK.V	tr|B2RXQ2|B2RXQ2_MOUSE	2	95	71	7.1861e-12	1	0.00015896	0.00031681	0.00038425	0	678.673	3	678.673	28665	SSDGSLSHEDLAK	3.41539	1.23725	238	250	238	250	1266	4
B2RXQ2-S242	Plex2_f03	5487	25934	HCD	4830	3	730.707	0.00165	0.75176	2190.1	K.RSSDGS#LSHEDLAK.V	tr|B2RXQ2|B2RXQ2_MOUSE	2	137	105	9.2192e-13	1	2.0466e-05	0.00015207	0	0	730.706	3	730.707	25934	RSSDGSLSHEDLAK	Inf	1.05335	237	250	237	250	1266	5
B2RXQ2-S242	Plex2_f05	7994	31715	HCD	7124	3	705.328	-0.00018	-0.08653	2113.97	R.SS#DGS#LSHEDLAK.V	tr|B2RXQ2|B2RXQ2_MOUSE	2	113	80	2.4084e-11	1	0.00053276	0.0003829	0.00047192	0	705.328	3	705.328	31715	SSDGSLSHEDLAK	3.32613	0.320922	238	250	238	250	1266	c(1, 4)
B2RXQ2-S242	Plex1_f06	5866	26776	HCD	5231	3	757.362	-0.00073	-0.32236	2270.07	K.RSS#DGS#LSHEDLAK.V	tr|B2RXQ2|B2RXQ2_MOUSE	2	106	80	1.2855e-12	1	2.8538e-05	0	0	0	757.362	3	757.362	26776	RSSDGSLSHEDLAK	Inf	0.0480028	237	250	237	250	1266	c(2, 5)
B2RXQ2-S242	Plex1_f03	5019	25202	HCD	4440	4	548.281	-0.00122	-0.5566	2190.1	K.RSSDGS#LSHEDLAK.V	tr|B2RXQ2|B2RXQ2_MOUSE	2	122	95	3.1527e-13	1	6.9987e-06	0	0	0	548.281	4	548.281	25202	RSSDGSLSHEDLAK	Inf	0.290636	237	250	237	250	1266	5
B2RXQ2-S242	Plex2_f05	10017	26963	HCD	8851	3	757.361	-0.00165	-0.7253	2270.07	K.RSSDGS#LS#HEDLAK.V	tr|B2RXQ2|B2RXQ2_MOUSE	2	130	87	4.0579e-10	1	0.0090081	0.002826	0.0033436	0	757.362	3	757.361	26963	RSSDGSLSHEDLAK	2.47579	0.348109	237	250	237	250	1266	c(5, 7)
B2RXQ2-S242	Plex1_f03	5339	25772	HCD	4717	3	730.706	-0.00201	-0.91882	2190.1	K.RSSDGS#LSHEDLAK.V	tr|B2RXQ2|B2RXQ2_MOUSE	2	109	80	6.745e-13	1	1.4973e-05	0	0	0	730.706	3	730.706	25772	RSSDGSLSHEDLAK	Inf	0.616268	237	250	237	250	1266	5
B2RXQ2-S242	Plex1_f06	7480	28800	HCD	6605	3	678.672	-0.00219	-1.0792	2034	R.SSDGS#LSHEDLAK.V	tr|B2RXQ2|B2RXQ2_MOUSE	2	110	76	2.6063e-11	1	0.00057653	0.00013576	0.00016551	0	678.673	3	678.672	28800	SSDGSLSHEDLAK	3.78118	0.737191	238	250	238	250	1266	4
B2RXQ2-S242	Plex2_f06	7033	26583	HCD	6234	3	757.361	-0.00256	-1.12825	2270.07	K.RSS#DGS#LSHEDLAK.V	tr|B2RXQ2|B2RXQ2_MOUSE	2	141	98	1.5938e-11	1	0.0003538	0.00071953	0.00087123	0	757.362	3	757.361	26583	RSSDGSLSHEDLAK	3.05987	0.757425	237	250	237	250	1266	c(2, 5)
B2RXQ2-S242	Plex1_f03	9787	27053	HCD	8544	3	757.361	-0.00329	-1.4506	2270.07	K.RSSDGS#LS#HEDLAK.V	tr|B2RXQ2|B2RXQ2_MOUSE	2	102	62	1.0566e-09	1	0.023455	0.0074304	0.0090309	0	757.362	3	757.361	27053	RSSDGSLSHEDLAK	2.04427	1.07431	237	250	237	250	1266	c(5, 7)
B2RXQ2-S242	Plex2_f04	4209	25684	HCD	3792	3	730.705	-0.00384	-1.75411	2190.1	K.RSSDGS#LSHEDLAK.V	tr|B2RXQ2|B2RXQ2_MOUSE	2	135	105	9.6723e-14	1	2.1472e-06	0	0	0	730.706	3	730.705	25684	RSSDGSLSHEDLAK	Inf	1.45108	237	250	237	250	1266	5
B2RXQ2-S242	Plex1_f06	13872	27775	HCD	11882	4	568.272	-0.00561	-2.47031	2270.07	K.RSSDGS#LS#HEDLAK.V	tr|B2RXQ2|B2RXQ2_MOUSE	2	104	56	1.3015e-08	1	0.28893	0.059852	0.0012217	0	568.273	4	568.272	27775	RSSDGSLSHEDLAK	2.91304	2.07532	237	250	237	250	1266	c(5, 7)
B2RXQ2-S244	Plex1_f06	8257	27777	HCD	7280	3	757.697	0.00335	1.47839	2270.07	K.RSSDGS#LS#HEDLAK.V	tr|B2RXQ2|B2RXQ2_MOUSE	2	114	75	8.3013e-11	1	0.0018428	0.000999	0.0012217	1	757.362	3	757.363	27777	RSSDGSLSHEDLAK	2.91304	1.85479	237	250	237	250	1266	c(5, 7)
B2RXQ2-S244	Plex2_f05	10017	26963	HCD	8851	3	757.361	-0.00165	-0.7253	2270.07	K.RSSDGS#LS#HEDLAK.V	tr|B2RXQ2|B2RXQ2_MOUSE	2	130	87	4.0579e-10	1	0.0090081	0.002826	0.0033436	0	757.362	3	757.361	26963	RSSDGSLSHEDLAK	2.47579	0.348109	237	250	237	250	1266	c(5, 7)
B2RXQ2-S244	Plex1_f03	9787	27053	HCD	8544	3	757.361	-0.00329	-1.4506	2270.07	K.RSSDGS#LS#HEDLAK.V	tr|B2RXQ2|B2RXQ2_MOUSE	2	102	62	1.0566e-09	1	0.023455	0.0074304	0.0090309	0	757.362	3	757.361	27053	RSSDGSLSHEDLAK	2.04427	1.07431	237	250	237	250	1266	c(5, 7)
B2RXQ2-S244	Plex2_f05	10598	27782	HCD	9357	3	757.36	-0.00457	-2.01473	2270.07	K.RSS#DGSLS#HEDLAK.V	tr|B2RXQ2|B2RXQ2_MOUSE	2	116	69	8.0426e-10	1	0.017854	0.0060709	0.0062027	0	757.362	3	757.36	27782	RSSDGSLSHEDLAK	2.20742	1.64208	237	250	237	250	1266	c(2, 7)
B2RXQ2-S244	Plex1_f06	13872	27775	HCD	11882	4	568.272	-0.00561	-2.47031	2270.07	K.RSSDGS#LS#HEDLAK.V	tr|B2RXQ2|B2RXQ2_MOUSE	2	104	56	1.3015e-08	1	0.28893	0.059852	0.0012217	0	568.273	4	568.272	27775	RSSDGSLSHEDLAK	2.91304	2.07532	237	250	237	250	1266	c(5, 7)
B2RXQ2-S244	Plex2_f01	9152	26992	HCD	7996	3	757.359	-0.00786	-3.46533	2270.07	K.RSS#DGSLS#HEDLAK.V	tr|B2RXQ2|B2RXQ2_MOUSE	2	119	78	3.183e-10	1	0.007066	0.003447	0.0040748	0	757.362	3	757.359	26992	RSSDGSLSHEDLAK	2.38989	3.09449	237	250	237	250	1266	c(2, 7)
B2RXQ2-S244	Plex1_f01	9180	27176	HCD	8096	3	757.358	-0.01024	-4.51299	2270.07	K.RSS#DGSLS#HEDLAK.V	tr|B2RXQ2|B2RXQ2_MOUSE	2	121	73	4.4897e-10	1	0.0099667	0.004527	0.0053288	0	757.362	3	757.358	27176	RSSDGSLSHEDLAK	2.27337	4.13758	237	250	237	250	1266	c(2, 7)
B2RXQ2-S690	Plex2_f05	5916	37987	HCD	5292	2	729.873	0.0117	8.028	1458.73	R.VGS#GSLDNLGR.F	tr|B2RXQ2|B2RXQ2_MOUSE	2	82	70	4.2737e-13	1	9.371e-06	0	0	0	729.867	2	729.873	37987	VGSGSLDNLGR	Inf	8.43135	688	698	688	698	1266	2
B2RXQ2-S690	Plex1_f05	4418	38077	HCD	3953	2	729.867	-0.00098	-0.669	1458.73	R.VGS#GSLDNLGR.F	tr|B2RXQ2|B2RXQ2_MOUSE	2	91	89	2.6515e-14	1	5.814e-07	0	0	0	729.867	2	729.867	38077	VGSGSLDNLGR	Inf	0.268862	688	698	688	698	1266	2
B2RXQ2-S692	Plex2_f04	3748	36114	HCD	3397	2	729.868	0.00146	1.0035	1458.73	R.VGSGS#LDNLGR.F	tr|B2RXQ2|B2RXQ2_MOUSE	2	96	96	2.5571e-14	1	5.6069e-07	0	0	0	729.867	2	729.868	36114	VGSGSLDNLGR	Inf	1.40268	688	698	688	698	1266	4
B2RXQ2-S692	Plex1_f04	3650	35958	HCD	3248	2	729.867	-0.00049	-0.3345	1458.73	R.VGSGS#LDNLGR.F	tr|B2RXQ2|B2RXQ2_MOUSE	2	100	100	2.5571e-14	1	5.6069e-07	0.00023702	0.00028066	0	729.867	2	729.867	35958	VGSGSLDNLGR	3.55182	0.0736663	688	698	688	698	1266	4
B2RXQ2-S712	Plex1_f03	1349	47710	HCD	1239	3	858.746	0.00055	0.21322	2574.22	R.SMSSIPPYPASS#LAGSSPPGSGR.S	tr|B2RXQ2|B2RXQ2_MOUSE	2	141	121	7.1694e-20	1	1.6221e-12	0	0	0	858.746	3	858.746	47710	SMSSIPPYPASSLAGSSPPGSGR	Inf	0.351313	701	723	701	723	1266	11
B2RXQ2-S716	Plex1_f03	736	40724	HCD	685	3	864.413	0.00354	1.36644	2590.22	R.SM*SSIPPYPASSLAGS#SPPGSGR.S	tr|B2RXQ2|B2RXQ2_MOUSE	2	129	113	1.6874e-22	1	3.8178e-15	0	0	1	864.077	3	864.079	40724	SMSSIPPYPASSLAGSSPPGSGR	Inf	1.57788	701	723	701	723	1266	15
B2RXQ2-S716	Plex2_f04	515	41291	HCD	460	3	864.078	0.00146	0.56509	2590.22	R.SM*SSIPPYPASSLAGS#SPPGSGR.S	tr|B2RXQ2|B2RXQ2_MOUSE	2	135	123	2.4292e-23	1	5.4962e-16	0	0	0	864.077	3	864.078	41291	SMSSIPPYPASSLAGSSPPGSGR	Inf	0.769633	701	723	701	723	1266	15
B2RXQ2-S716	Plex1_f03	1350	47710	HCD	1239	3	858.746	0.00055	0.21322	2574.22	R.SMSSIPPYPASSLAGS#SPPGSGR.S	tr|B2RXQ2|B2RXQ2_MOUSE	2	141	121	7.1694e-20	1	1.6221e-12	0	0	0	858.746	3	858.746	47710	SMSSIPPYPASSLAGSSPPGSGR	Inf	0.351313	701	723	701	723	1266	15
B2RXQ2-S716	Plex2_f01	6534	21380	HCD	5721	2	728.86	0	0	1456.71	S.SLAGS#SPPGSGR.S	tr|B2RXQ2|B2RXQ2_MOUSE	1	82	67	5.4435e-12	1	0.00011992	0.00015482	0.00018245	0	728.859	2	728.86	21380	SLAGSSPPGSGR	3.73886	0.422944	712	723	712	723	1266	4
B2RXQ2-S716	Plex1_f03	1931	48601	HCD	1765	3	858.745	-0.00183	-0.71075	2574.22	R.SMSSIPPYPASSLAGS#SPPGSGR.S	tr|B2RXQ2|B2RXQ2_MOUSE	2	116	94	4.2097e-18	1	9.5246e-11	0	0	0	858.746	3	858.745	48601	SMSSIPPYPASSLAGSSPPGSGR	Inf	0.568633	701	723	701	723	1266	15
B2RXQ2-S716	Plex1_f03	5876	47065	HCD	5165	3	859.079	-0.00305	-1.18376	2574.22	R.SMSSIPPYPASSLAGS#SPPGSGR.S	tr|B2RXQ2|B2RXQ2_MOUSE	2	110	74	2.0767e-12	1	4.6986e-05	0	0	1	858.746	3	858.745	47065	SMSSIPPYPASSLAGSSPPGSGR	Inf	1.04795	701	723	701	723	1266	15
B2RXQ2-S716	Plex2_f03	1219	47649	HCD	1116	3	858.744	-0.00421	-1.63472	2574.22	R.SMSSIPPYPASSLAGS#SPPGSGR.S	tr|B2RXQ2|B2RXQ2_MOUSE	2	134	115	4.7836e-20	1	1.0823e-12	0	0	0	858.746	3	858.744	47649	SMSSIPPYPASSLAGSSPPGSGR	Inf	1.50022	701	723	701	723	1266	15
B2RXQ2-S716	Plex1_f03	3846	47855	HCD	3438	3	858.744	-0.00494	-1.91902	2574.22	R.SMSSIPPYPASSLAGS#SPPGSGR.S	tr|B2RXQ2|B2RXQ2_MOUSE	2	121	88	1.2201e-14	1	2.7604e-07	0	0	0	858.746	3	858.744	47855	SMSSIPPYPASSLAGSSPPGSGR	Inf	1.7797	701	723	701	723	1266	15
B2RXQ2-S716	Plex2_f05	2234	47460	HCD	2017	3	858.744	-0.00677	-2.62977	2574.22	R.SMSSIPPYPASSLAGS#SPPGSGR.S	tr|B2RXQ2|B2RXQ2_MOUSE	2	126	99	2.4491e-18	1	5.5412e-11	0	0	0	858.746	3	858.744	47460	SMSSIPPYPASSLAGSSPPGSGR	Inf	2.49004	701	723	701	723	1266	15
B2RXQ2-S717	Plex2_f03	2822	41708	HCD	2535	3	864.083	0.01664	6.42789	2590.22	R.SM*SSIPPYPASSLAGSS#PPGSGR.S	tr|B2RXQ2|B2RXQ2_MOUSE	2	135	103	3.6634e-16	1	8.2885e-09	0	0	0	864.077	3	864.083	41708	SMSSIPPYPASSLAGSSPPGSGR	Inf	6.63716	701	723	701	723	1266	16
B2RXQ2-S717	Plex2_f03	1389	47148	HCD	1273	3	858.751	0.01609	6.25458	2574.22	R.SMSSIPPYPASSLAGSS#PPGSGR.S	tr|B2RXQ2|B2RXQ2_MOUSE	2	120	103	1.7865e-19	1	4.042e-12	0	0	0	858.746	3	858.751	47148	SMSSIPPYPASSLAGSSPPGSGR	Inf	6.39501	701	723	701	723	1266	16
B2RXQ2-S717	Plex1_f03	806	41106	HCD	747	3	864.415	0.00994	3.83871	2590.22	R.SM*SSIPPYPASSLAGSS#PPGSGR.S	tr|B2RXQ2|B2RXQ2_MOUSE	2	130	114	4.169e-22	1	9.4325e-15	0	0	1	864.077	3	864.081	41106	SMSSIPPYPASSLAGSSPPGSGR	Inf	4.04294	701	723	701	723	1266	16
B2RXQ2-S717	Plex2_f04	5411	48805	HCD	4811	3	859.083	0.00701	2.72535	2574.22	R.SMSSIPPYPASSLAGSS#PPGSGR.S	tr|B2RXQ2|B2RXQ2_MOUSE	2	108	71	1.7871e-12	1	4.0433e-05	0.00018692	0	1	858.746	3	858.748	48805	SMSSIPPYPASSLAGSSPPGSGR	Inf	2.86473	701	723	701	723	1266	16
B2RXQ2-S717	Plex2_f03	1564	47199	HCD	1435	3	858.748	0.00677	2.62977	2574.22	R.SMSSIPPYPASSLAGSS#PPGSGR.S	tr|B2RXQ2|B2RXQ2_MOUSE	2	126	105	5.1375e-19	1	1.1624e-11	0	0	0	858.746	3	858.748	47199	SMSSIPPYPASSLAGSSPPGSGR	Inf	2.77345	701	723	701	723	1266	16
B2RXQ2-S717	Plex2_f03	8207	40823	HCD	7177	3	864.08	0.00658	2.5429	2590.22	R.SM*SSIPPYPASSLAGSS#PPGSGR.S	tr|B2RXQ2|B2RXQ2_MOUSE	2	132	75	1.1849e-10	1	0.0026809	0.0010295	0	0	864.077	3	864.08	40823	SMSSIPPYPASSLAGSSPPGSGR	Inf	2.74862	701	723	701	723	1266	16
B2RXQ2-S717	Plex1_f04	1204	48290	HCD	1088	3	858.748	0.00585	2.27439	2574.22	R.SMSSIPPYPASSLAGSS#PPGSGR.S	tr|B2RXQ2|B2RXQ2_MOUSE	2	129	109	1.2396e-19	1	2.8046e-12	0	0	0	858.746	3	858.748	48290	SMSSIPPYPASSLAGSSPPGSGR	Inf	2.41246	701	723	701	723	1266	16
B2RXQ2-S717	Plex1_f04	1452	41050	HCD	1318	3	864.748	0.00433	1.67335	2590.22	R.SM*SSIPPYPASSLAGSS#PPGSGR.S	tr|B2RXQ2|B2RXQ2_MOUSE	2	125	100	7.4407e-19	1	1.6835e-11	0	0	2	864.077	3	864.079	41050	SMSSIPPYPASSLAGSSPPGSGR	Inf	1.87691	701	723	701	723	1266	16
B2RXQ2-S717	Plex1_f05	8730	40844	HCD	7715	3	864.079	0.00384	1.48336	2590.22	R.SM*SSIPPYPASSLAGSS#PPGSGR.S	tr|B2RXQ2|B2RXQ2_MOUSE	2	98	53	1.5327e-10	1	0.0034678	0.0014354	0.0001994	0	864.077	3	864.079	40844	SMSSIPPYPASSLAGSSPPGSGR	3.70027	1.69548	701	723	701	723	1266	16
B2RXQ2-S717	Plex1_f03	737	40724	HCD	685	3	864.413	0.00354	1.36644	2590.22	R.SM*SSIPPYPASSLAGSS#PPGSGR.S	tr|B2RXQ2|B2RXQ2_MOUSE	2	129	113	1.6874e-22	1	3.8178e-15	0	0	1	864.077	3	864.079	40724	SMSSIPPYPASSLAGSSPPGSGR	Inf	1.57788	701	723	701	723	1266	16
B2RXQ2-S717	Plex2_f03	550	41201	HCD	508	3	864.079	0.00329	1.27145	2590.22	R.SM*SSIPPYPASSLAGSS#PPGSGR.S	tr|B2RXQ2|B2RXQ2_MOUSE	2	135	121	2.5443e-23	1	5.7566e-16	0	0	0	864.077	3	864.079	41201	SMSSIPPYPASSLAGSSPPGSGR	Inf	1.47559	701	723	701	723	1266	16
B2RXQ2-S717	Plex2_f04	871	47772	HCD	794	3	858.747	0.00293	1.1372	2574.22	R.SMSSIPPYPASSLAGSS#PPGSGR.S	tr|B2RXQ2|B2RXQ2_MOUSE	2	137	121	3.9148e-21	1	8.8574e-14	0	0	0	858.746	3	858.747	47772	SMSSIPPYPASSLAGSSPPGSGR	Inf	1.2829	701	723	701	723	1266	16
B2RXQ2-S717	Plex2_f06	2484	47555	HCD	2225	3	858.747	0.00274	1.06612	2574.22	R.SMSSIPPYPASSLAGSS#PPGSGR.S	tr|B2RXQ2|B2RXQ2_MOUSE	2	106	81	7.0778e-17	1	1.6014e-09	0	0	0	858.746	3	858.747	47555	SMSSIPPYPASSLAGSSPPGSGR	Inf	1.20139	701	723	701	723	1266	16
B2RXQ2-S717	Plex1_f06	2968	48046	HCD	2635	3	859.081	0.00171	0.66418	2574.22	R.SMSSIPPYPASSLAGSS#PPGSGR.S	tr|B2RXQ2|B2RXQ2_MOUSE	2	105	82	3.3897e-16	1	7.6693e-09	0	0	1	858.746	3	858.746	48046	SMSSIPPYPASSLAGSSPPGSGR	Inf	0.803586	701	723	701	723	1266	16
B2RXQ2-S717	Plex1_f03	1351	47710	HCD	1239	3	858.746	0.00055	0.21322	2574.22	R.SMSSIPPYPASSLAGSS#PPGSGR.S	tr|B2RXQ2|B2RXQ2_MOUSE	2	141	121	7.1694e-20	1	1.6221e-12	0	0	0	858.746	3	858.746	47710	SMSSIPPYPASSLAGSSPPGSGR	Inf	0.351313	701	723	701	723	1266	16
B2RXQ2-S717	Plex2_f04	6205	47703	HCD	5508	3	858.746	0.00037	0.14215	2574.22	R.SMSSIPPYPASSLAGSS#PPGSGR.S	tr|B2RXQ2|B2RXQ2_MOUSE	2	105	64	9.5055e-12	1	0.00021507	0.00064257	0	0	858.746	3	858.746	47703	SMSSIPPYPASSLAGSSPPGSGR	Inf	0.281444	701	723	701	723	1266	16
B2RXQ2-S717	Plex2_f04	708	47335	HCD	637	3	858.746	0	0	2574.22	R.SMSSIPPYPASSLAGSS#PPGSGR.S	tr|B2RXQ2|B2RXQ2_MOUSE	2	136	115	5.1321e-22	1	1.1611e-14	0	0	0	858.746	3	858.746	47335	SMSSIPPYPASSLAGSSPPGSGR	Inf	0.141705	701	723	701	723	1266	16
B2RXQ2-S717	Plex2_f03	2713	48533	HCD	2437	3	859.08	-0.00012	-0.04657	2574.22	R.SMSSIPPYPASSLAGSS#PPGSGR.S	tr|B2RXQ2|B2RXQ2_MOUSE	2	137	100	2.4593e-16	1	5.5643e-09	0	0	1	858.746	3	858.746	48533	SMSSIPPYPASSLAGSSPPGSGR	Inf	0.0932479	701	723	701	723	1266	16
B2RXQ2-S717	Plex1_f04	4293	47589	HCD	3824	3	858.746	-0.00037	-0.14215	2574.22	R.SMSSIPPYPASSLAGSS#PPGSGR.S	tr|B2RXQ2|B2RXQ2_MOUSE	2	126	78	1.7431e-13	1	3.9439e-06	0.00023702	0	0	858.746	3	858.746	47589	SMSSIPPYPASSLAGSSPPGSGR	Inf	0.00196658	701	723	701	723	1266	16
B2RXQ2-S717	Plex1_f05	3074	47855	HCD	2769	3	859.08	-0.00049	-0.18872	2574.22	R.SMSSIPPYPASSLAGSS#PPGSGR.S	tr|B2RXQ2|B2RXQ2_MOUSE	2	129	96	3.393e-16	1	7.6768e-09	0	0	1	858.746	3	858.746	47855	SMSSIPPYPASSLAGSSPPGSGR	Inf	0.0464908	701	723	701	723	1266	16
B2RXQ2-S717	Plex1_f03	3367	40624	HCD	3040	3	864.077	-0.00055	-0.21191	2590.22	R.SM*SSIPPYPASSLAGSS#PPGSGR.S	tr|B2RXQ2|B2RXQ2_MOUSE	2	123	96	2.834e-15	1	6.4121e-08	0	0	0	864.077	3	864.077	40624	SMSSIPPYPASSLAGSSPPGSGR	Inf	0.00576091	701	723	701	723	1266	16
B2RXQ2-S717	Plex1_f04	906	47846	HCD	825	3	858.745	-0.00091	-0.35537	2574.22	R.SMSSIPPYPASSLAGSS#PPGSGR.S	tr|B2RXQ2|B2RXQ2_MOUSE	2	138	123	8.1401e-21	1	1.8417e-13	0	0	0	858.746	3	858.745	47846	SMSSIPPYPASSLAGSSPPGSGR	Inf	0.219286	701	723	701	723	1266	16
B2RXQ2-S717	Plex2_f05	4848	47923	HCD	4326	3	858.745	-0.00146	-0.5686	2574.22	R.SMSSIPPYPASSLAGSS#PPGSGR.S	tr|B2RXQ2|B2RXQ2_MOUSE	2	123	85	2.8746e-14	1	6.504e-07	0	0	0	858.746	3	858.745	47923	SMSSIPPYPASSLAGSSPPGSGR	Inf	0.428894	701	723	701	723	1266	16
B2RXQ2-S717	Plex1_f04	5629	48738	HCD	5020	3	859.08	-0.00158	-0.61516	2574.22	R.SMSSIPPYPASSLAGSS#PPGSGR.S	tr|B2RXQ2|B2RXQ2_MOUSE	2	139	75	4.1314e-12	1	9.3474e-05	0.00052724	0	1	858.746	3	858.745	48738	SMSSIPPYPASSLAGSSPPGSGR	Inf	0.477352	701	723	701	723	1266	16
B2RXQ2-S717	Plex1_f03	1932	48601	HCD	1765	3	858.745	-0.00183	-0.71075	2574.22	R.SMSSIPPYPASSLAGSS#PPGSGR.S	tr|B2RXQ2|B2RXQ2_MOUSE	2	116	94	4.2097e-18	1	9.5246e-11	0	0	0	858.746	3	858.745	48601	SMSSIPPYPASSLAGSSPPGSGR	Inf	0.568633	701	723	701	723	1266	16
B2RXQ2-S717	Plex1_f01	7357	21472	HCD	6503	2	728.859	-0.0011	-0.75367	1456.71	S.SLAGSS#PPGSGR.S	tr|B2RXQ2|B2RXQ2_MOUSE	1	80	63	3.3394e-11	1	0.00073571	0.0010133	0.0012238	0	728.859	2	728.859	21472	SLAGSSPPGSGR	2.91229	0.33166	712	723	712	723	1266	5
B2RXQ2-S717	Plex1_f06	21799	48928	HCD	18596	3	859.08	-0.00213	-0.82839	2574.22	R.SMSSIPPYPASSLAGSS#PPGSGR.S	tr|B2RXQ2|B2RXQ2_MOUSE	2	95	36	8.3941e-08	1	1.8992	0.22222	0	1	858.746	3	858.745	48928	SMSSIPPYPASSLAGSSPPGSGR	Inf	0.68696	701	723	701	723	1266	16
B2RXQ2-S717	Plex1_f06	3029	47786	HCD	2690	3	859.079	-0.00231	-0.89946	2574.22	R.SMSSIPPYPASSLAGSS#PPGSGR.S	tr|B2RXQ2|B2RXQ2_MOUSE	2	122	96	4.2368e-16	1	9.5858e-09	0	0	1	858.746	3	858.745	47786	SMSSIPPYPASSLAGSSPPGSGR	Inf	0.756829	701	723	701	723	1266	16
B2RXQ2-S717	Plex1_f03	2082	48154	HCD	1902	3	858.745	-0.00238	-0.92397	2574.22	R.SMSSIPPYPASSLAGSS#PPGSGR.S	tr|B2RXQ2|B2RXQ2_MOUSE	2	129	106	9.5203e-18	1	2.154e-10	0	0	0	858.746	3	858.745	48154	SMSSIPPYPASSLAGSSPPGSGR	Inf	0.778241	701	723	701	723	1266	16
B2RXQ2-S717	Plex1_f05	847	47263	HCD	771	3	858.745	-0.00366	-1.4215	2574.22	R.SMSSIPPYPASSLAGSS#PPGSGR.S	tr|B2RXQ2|B2RXQ2_MOUSE	2	109	98	2.6258e-22	1	5.941e-15	0	0	0	858.746	3	858.745	47263	SMSSIPPYPASSLAGSSPPGSGR	Inf	1.27897	701	723	701	723	1266	16
B2RXQ2-S717	Plex2_f05	6827	48365	HCD	6104	3	858.744	-0.00402	-1.56364	2574.22	R.SMSSIPPYPASSLAGSS#PPGSGR.S	tr|B2RXQ2|B2RXQ2_MOUSE	2	124	78	2.9223e-12	1	6.6117e-05	0.00013219	0	0	858.746	3	858.744	48365	SMSSIPPYPASSLAGSSPPGSGR	Inf	1.41871	701	723	701	723	1266	16
B2RXQ2-S717	Plex2_f03	1220	47649	HCD	1116	3	858.744	-0.00421	-1.63472	2574.22	R.SMSSIPPYPASSLAGSS#PPGSGR.S	tr|B2RXQ2|B2RXQ2_MOUSE	2	134	115	4.7836e-20	1	1.0823e-12	0	0	0	858.746	3	858.744	47649	SMSSIPPYPASSLAGSSPPGSGR	Inf	1.50022	701	723	701	723	1266	16
B2RXQ2-S717	Plex2_f03	6739	49158	HCD	5918	3	859.413	-0.00426	-1.65678	2574.22	R.SMSSIPPYPASSLAGSS#PPGSGR.S	tr|B2RXQ2|B2RXQ2_MOUSE	2	97	60	1.2653e-11	1	0.00028628	0.00015207	0	2	858.746	3	858.744	49158	SMSSIPPYPASSLAGSSPPGSGR	Inf	1.51563	701	723	701	723	1266	16
B2RXQ2-S717	Plex1_f04	1464	47402	HCD	1330	3	858.744	-0.00567	-2.20332	2574.22	R.SMSSIPPYPASSLAGSS#PPGSGR.S	tr|B2RXQ2|B2RXQ2_MOUSE	2	127	107	8.2645e-19	1	1.8699e-11	0	0	0	858.746	3	858.744	47402	SMSSIPPYPASSLAGSSPPGSGR	Inf	2.05918	701	723	701	723	1266	16
B2RXQ2-S717	Plex2_f04	1276	48217	HCD	1152	3	858.744	-0.00567	-2.20332	2574.22	R.SMSSIPPYPASSLAGSS#PPGSGR.S	tr|B2RXQ2|B2RXQ2_MOUSE	2	130	116	1.3457e-19	1	3.0447e-12	0	0	0	858.746	3	858.744	48217	SMSSIPPYPASSLAGSSPPGSGR	Inf	2.05918	701	723	701	723	1266	16
B2RXQ2-S717	Plex2_f05	677	47079	HCD	623	3	859.078	-0.00634	-2.46311	2574.22	R.SMSSIPPYPASSLAGSS#PPGSGR.S	tr|B2RXQ2|B2RXQ2_MOUSE	2	114	106	2.1111e-23	1	4.7765e-16	0	0	1	858.746	3	858.744	47079	SMSSIPPYPASSLAGSSPPGSGR	Inf	2.31724	701	723	701	723	1266	16
B2RXQ2-S717	Plex1_f03	4892	47131	HCD	4331	3	858.743	-0.0075	-2.91407	2574.22	R.SMSSIPPYPASSLAGSS#PPGSGR.S	tr|B2RXQ2|B2RXQ2_MOUSE	2	117	79	2.2543e-13	1	5.1005e-06	0	0	0	858.746	3	858.743	47131	SMSSIPPYPASSLAGSSPPGSGR	Inf	2.76952	701	723	701	723	1266	16
B2RXQ2-S717	Plex1_f05	1593	47405	HCD	1427	3	859.076	-0.01182	-4.59535	2574.22	R.SMSSIPPYPASSLAGSS#PPGSGR.S	tr|B2RXQ2|B2RXQ2_MOUSE	2	130	107	1.5074e-19	1	3.4105e-12	0	0	1	858.746	3	858.742	47405	SMSSIPPYPASSLAGSSPPGSGR	Inf	4.4599	701	723	701	723	1266	16
B2RXQ2-S717	Plex2_f03	1388	48085	HCD	1272	3	858.742	-0.01225	-4.76201	2574.22	R.SMSSIPPYPASSLAGSS#PPGSGR.S	tr|B2RXQ2|B2RXQ2_MOUSE	2	140	117	1.777e-19	1	4.0206e-12	0	0	0	858.746	3	858.742	48085	SMSSIPPYPASSLAGSSPPGSGR	Inf	4.62106	701	723	701	723	1266	16
B2RXQ2-S732	Plex2_f04	5998	12385	HCD	5326	4	451.49	0.00304	1.68983	1802.93	R.RVPHS#PAREVDR.L	tr|B2RXQ2|B2RXQ2_MOUSE	2	68	49	6.307e-12	1	0.00013895	0.00064257	0.00076002	0	451.489	4	451.49	12385	RVPHSPAREVDR	3.11917	1.99706	728	739	728	739	1266	4
B2RXQ2-S732	Plex1_f02	10095	18023	HCD	8903	4	412.465	0.00268	1.62775	1646.83	R.VPHS#PAREVDR.L	tr|B2RXQ2|B2RXQ2_MOUSE	2	76	50	1.0272e-09	1	0.022523	0.0081162	0.0001908	0	412.464	4	412.465	18023	VPHSPAREVDR	3.71942	1.98054	729	739	729	739	1266	3
B2RXQ2-S732	Plex2_f03	6599	11963	HCD	5804	4	451.49	0.00268	1.48705	1802.93	R.RVPHS#PAREVDR.L	tr|B2RXQ2|B2RXQ2_MOUSE	2	70	53	9.8301e-12	1	0.00021657	0.00015207	0.00018282	0	451.489	4	451.49	11963	RVPHSPAREVDR	3.73798	1.79772	728	739	728	739	1266	4
B2RXQ2-S732	Plex1_f04	9097	13385	HCD	8015	3	383.203	9.1e-05	0.07964	1147.59	R.VPHS#PAR.E	tr|B2RXQ2|B2RXQ2_MOUSE	2	63	59	1.0306e-09	1	0.021814	0.009078	0.01062	0	383.203	3	383.203	13385	VPHSPAR	1.97388	0.469783	729	735	729	735	1266	3
B2RXQ2-S732	Plex1_f05	9244	9071	HCD	8176	3	435.237	-0.00064	-0.49082	1303.7	R.RVPHS#PAR.E	tr|B2RXQ2|B2RXQ2_MOUSE	2	40	35	3.4123e-10	1	0.0073261	0.0030696	0.003735	0	435.237	3	435.237	9071	RVPHSPAR	2.42771	0.023691	728	735	728	735	1266	4
B2RXQ2-S732	Plex2_f01	9933	8939	HCD	8690	3	435.236	-0.00073	-0.56094	1303.7	R.RVPHS#PAR.E	tr|B2RXQ2|B2RXQ2_MOUSE	2	48	37	8.0245e-10	1	0.017228	0.0071147	0.0084066	0	435.237	3	435.236	8939	RVPHSPAR	2.07538	0.0926191	728	735	728	735	1266	4
B2RXQ2-S732	Plex1_f04	8099	9041	HCD	7146	3	435.236	-0.00091	-0.70117	1303.7	R.RVPHS#PAR.E	tr|B2RXQ2|B2RXQ2_MOUSE	2	53	43	2.7244e-10	1	0.0058491	0.0032869	0.003743	0	435.237	3	435.236	9041	RVPHSPAR	2.42678	0.230475	728	735	728	735	1266	4
B2RXQ2-S732	Plex1_f06	8826	9038	HCD	7769	3	435.236	-0.001	-0.77129	1303.7	R.RVPHS#PAR.E	tr|B2RXQ2|B2RXQ2_MOUSE	2	42	36	1.9836e-10	1	0.0042588	0.0016653	0.0020325	0	435.237	3	435.236	9038	RVPHSPAR	2.69197	0.299403	728	735	728	735	1266	4
B2RXQ2-S732	Plex1_f02	4847	17949	HCD	4324	3	549.616	-0.00128	-0.77735	1646.83	R.VPHS#PAREVDR.L	tr|B2RXQ2|B2RXQ2_MOUSE	2	70	61	2.8069e-13	1	6.1547e-06	0.0001625	0.0001908	0	549.616	3	549.616	17949	VPHSPAREVDR	3.71942	0.422073	729	739	729	739	1266	3
B2RXQ2-S732	Plex1_f01	9801	9030	HCD	8649	3	435.236	-0.00174	-1.33223	1303.7	R.RVPHS#PAR.E	tr|B2RXQ2|B2RXQ2_MOUSE	2	42	33	9.4024e-10	1	0.020187	0.008616	0.010273	0	435.237	3	435.236	9030	RVPHSPAR	1.9883	0.850828	728	735	728	735	1266	4
B2RXQ2-S732	Plex1_f02	10370	17909	HCD	9144	3	549.95	-0.0025	-1.51641	1646.83	R.VPHS#PAREVDR.L	tr|B2RXQ2|B2RXQ2_MOUSE	2	73	48	1.3752e-09	1	0.030154	0.0095873	0.0001908	1	549.616	3	549.615	17909	VPHSPAREVDR	3.71942	1.15279	729	739	729	739	1266	3
B2RXQ2-S732	Plex2_f02	10060	8893	HCD	8781	3	435.236	-0.00219	-1.68281	1303.7	R.RVPHS#PAR.E	tr|B2RXQ2|B2RXQ2_MOUSE	2	36	31	9.575e-10	1	0.020557	0.0093508	0.010893	0	435.237	3	435.236	8893	RVPHSPAR	1.96285	1.21844	728	735	728	735	1266	4
B2RXQ2-S77	Plex2_f03	6609	16080	HCD	5814	4	490.749	0.00097	0.49749	1959.97	K.LHEVGHERDS#LQR.Q	tr|B2RXQ2|B2RXQ2_MOUSE	2	127	90	9.9686e-12	1	0.00022051	0.00015207	0.00018282	0	490.748	4	490.749	16080	LHEVGHERDSLQR	3.73798	0.766992	68	80	68	80	1266	9
B2RXQ2-S77	Plex1_f03	6571	15770	HCD	5766	4	490.748	-0.00134	-0.68404	1959.97	K.LHEVGHERDS#LQR.Q	tr|B2RXQ2|B2RXQ2_MOUSE	2	134	94	9.0483e-12	1	0.00020016	0	0	0	490.748	4	490.748	15770	LHEVGHERDSLQR	Inf	0.414877	68	80	68	80	1266	9
B2RXQ2-S797	Plex2_f02	4161	23275	HCD	3704	4	522.264	0.00408	1.95557	2087.03	K.GAPHTVS#HEDIRDLR.N	tr|B2RXQ2|B2RXQ2_MOUSE	2	95	73	4.4979e-14	1	1.0016e-06	0.00016046	0.00018804	-1	522.514	4	522.515	23275	GAPHTVSHEDIRDLR	3.72575	2.17096	791	805	791	805	1266	6
B2RXQ2-S797	Plex2_f01	3114	23172	HCD	2746	4	522.514	0.00024	0.11681	2087.03	K.GAPHTVS#HEDIRDLR.N	tr|B2RXQ2|B2RXQ2_MOUSE	2	105	87	7.1706e-16	1	1.5967e-08	0	0	0	522.514	4	522.514	23172	GAPHTVSHEDIRDLR	Inf	0.317025	791	805	791	805	1266	6
B2RXQ2-S797	Plex1_f06	4664	15101	HCD	4147	2	851.915	-0.00085	-0.50151	1702.82	K.GAPHTVS#HEDIR.D	tr|B2RXQ2|B2RXQ2_MOUSE	2	93	81	7.4959e-14	1	1.6514e-06	0	0	0	851.915	2	851.915	15101	GAPHTVSHEDIR	Inf	0.192195	791	802	791	802	1266	6
B2RXQ2-S797	Plex2_f06	5668	22944	HCD	5085	3	696.683	-0.00286	-1.37218	2087.03	K.GAPHTVS#HEDIRDLR.N	tr|B2RXQ2|B2RXQ2_MOUSE	2	89	61	1.3333e-12	1	2.9689e-05	0	0	1	696.35	3	696.349	22944	GAPHTVSHEDIRDLR	Inf	1.13246	791	805	791	805	1266	6
B2RXQ2-S797	Plex2_f06	5069	14871	HCD	4536	2	851.914	-0.00268	-1.57618	1702.82	K.GAPHTVS#HEDIR.D	tr|B2RXQ2|B2RXQ2_MOUSE	2	89	77	3.3111e-13	1	7.2945e-06	0	0	0	851.915	2	851.914	14871	GAPHTVSHEDIR	Inf	1.27211	791	802	791	802	1266	6
B2RXQ2-S797	Plex2_f06	3576	14823	HCD	3213	3	568.278	-0.00311	-1.82586	1702.82	K.GAPHTVS#HEDIR.D	tr|B2RXQ2|B2RXQ2_MOUSE	2	98	94	4.4257e-15	1	9.7501e-08	0	0	0	568.279	3	568.278	14823	GAPHTVSHEDIR	Inf	1.49219	791	802	791	802	1266	6
B2RXQ2-T1223	Plex1_f02	8221	45187	HCD	7277	3	625.649	-0.00146	-0.78044	1874.93	R.GLASGSAET#LPANFR.V	tr|B2RXQ2|B2RXQ2_MOUSE	2	79	47	1.0865e-10	1	0.0024195	0.001159	0.0013599	0	625.649	3	625.649	45187	GLASGSAETLPANFR	2.86649	0.458688	1215	1229	1215	1229	1266	8
B2RXQ2-T1223	Plex2_f03	7112	44435	HCD	6249	3	625.648	-0.00292	-1.56088	1874.93	R.GLASGSAET#LPANFR.V	tr|B2RXQ2|B2RXQ2_MOUSE	2	101	63	2.3919e-11	1	0.00053262	0.00028165	0.00033807	0	625.649	3	625.648	44435	GLASGSAETLPANFR	3.47099	1.22589	1215	1229	1215	1229	1266	8
B2RXQ2-T1223	Plex1_f03	10031	44519	HCD	8746	3	625.314	-0.00299	-1.59452	1874.93	R.GLASGSAET#LPANFR.V	tr|B2RXQ2|B2RXQ2_MOUSE	2	90	48	1.3472e-09	1	0.029999	0.0092151	0.011187	-1	625.649	3	625.648	44519	GLASGSAETLPANFR	1.95129	1.27126	1215	1229	1215	1229	1266	8
B2RXQ2-T1231	Plex2_f01	8707	27816	HCD	7601	3	691.01	0.00713	3.44478	2071.01	R.VT#SSM*SSPSMQPK.K	tr|B2RXQ2|B2RXQ2_MOUSE	2	78	52	1.6615e-10	1	0.0036754	0.0024938	0.0029403	0	691.008	3	691.01	27816	VTSSMSSPSMQPK	2.53161	3.63723	1230	1242	1230	1242	1266	1
B2RXQ2-T744	Plex1_f05	5440	56436	HCD	4862	3	673.385	0.00256	1.26895	2018.14	R.LGVMT#LPSDLRK.H	tr|B2RXQ2|B2RXQ2_MOUSE	2	80	61	3.6069e-13	1	7.9463e-06	0	0	0	673.383	3	673.385	56436	LGVMTLPSDLRK	Inf	1.58061	740	751	740	751	1266	4
B2RXQ2-T744	Plex2_f05	6396	56261	HCD	5733	3	673.383	-0.00146	-0.72512	2018.14	R.LGVMT#LPSDLRK.H	tr|B2RXQ2|B2RXQ2_MOUSE	2	76	61	1.2586e-12	1	2.7728e-05	0.00013219	0.00016313	0	673.383	3	673.383	56261	LGVMTLPSDLRK	3.78747	0.409343	740	751	740	751	1266	4
B2RXQ2-T795	Plex2_f01	8207	14284	HCD	7166	3	568.28	0.00347	2.04067	1702.82	K.GAPHT#VSHEDIR.D	tr|B2RXQ2|B2RXQ2_MOUSE	2	91	65	8.2837e-11	1	0.001825	0.0014358	0.0016918	0	568.279	3	568.28	14284	GAPHTVSHEDIR	2.77165	2.37915	791	802	791	802	1266	4
B2RXQ2-T795	Plex2_f05	4786	15110	HCD	4269	3	568.28	0.00292	1.71846	1702.82	K.GAPHT#VSHEDIR.D	tr|B2RXQ2|B2RXQ2_MOUSE	2	104	91	2.3533e-14	1	5.1846e-07	0	0	0	568.279	3	568.28	15110	GAPHTVSHEDIR	Inf	2.04481	791	802	791	802	1266	4
B2RXQ2-T795	Plex1_f03	5938	14755	HCD	5222	3	568.614	0.00207	1.21847	1702.82	K.GAPHT#VSHEDIR.D	tr|B2RXQ2|B2RXQ2_MOUSE	2	89	68	2.363e-12	1	5.2058e-05	0	0	1	568.279	3	568.28	14755	GAPHTVSHEDIR	Inf	1.54926	791	802	791	802	1266	4
B2RXQ2-T795	Plex1_f01	3325	23326	HCD	2965	4	522.514	-0.00097	-0.46724	2087.03	K.GAPHT#VSHEDIRDLR.N	tr|B2RXQ2|B2RXQ2_MOUSE	2	112	90	2.8943e-15	1	6.4449e-08	0.00027778	0.00033069	0	522.514	4	522.514	23326	GAPHTVSHEDIRDLR	3.48058	0.257122	791	805	791	805	1266	4
B2RXQ2-T795	Plex2_f06	3575	14823	HCD	3213	3	568.278	-0.00311	-1.82586	1702.82	K.GAPHT#VSHEDIR.D	tr|B2RXQ2|B2RXQ2_MOUSE	2	98	94	4.4257e-15	1	9.7501e-08	0	0	0	568.279	3	568.278	14823	GAPHTVSHEDIR	Inf	1.49219	791	802	791	802	1266	4
B2RXQ2-T795	Plex1_f06	2875	15056	HCD	2545	3	568.278	-0.00475	-2.79249	1702.82	K.GAPHT#VSHEDIR.D	tr|B2RXQ2|B2RXQ2_MOUSE	2	98	94	2.3803e-16	1	5.244e-09	0	0	0	568.279	3	568.278	15056	GAPHTVSHEDIR	Inf	2.46002	791	802	791	802	1266	4
[truncated: 18,680 more rows]

## Sheet: Acetyl_Lysine
Acc_Site	Dataset	ResultID	Scan	FragMethod	SpecIndex	Charge	PrecursorMZ	DelM	DelM_PPM	MH	peptide	Protein	NTT	DeNovoScore	MSGFScore	MSGFDB_SpecEValue	Rank_MSGFDB_SpecEValue	EValue	QValue	PepQValue	IsotopeError	calculatedMassToCharge	chargeState	experimentalMassToCharge	spectrumID	pepSeq	msmsScore	absParentMassErrorPPM	First_AA	Last_AA	First_AA_First	Last_AA_First	ProtLen	ModShift
[truncated: 16,516 more rows]
